# Supplementary material for: A collection of forcefield precursors for metal–organic frameworks
Source: RSC Adv. 2019 Nov 13;9(63):36492–507. doi: 10.1039/c9ra07327b (PMC9075174; doi:10.1039/c9ra07327b)
Supplement: RA-009-C9RA07327B-s6106 [file RA-009-C9RA07327B-s6106.xyz]

  400
jmolscript: load "" {1 1 1} spacegroup "x,y,z" unitcell [{     30.781600     0.000000     0.000000 }, {     -0.000107    30.781600     0.000000 }, {    -15.390940   -15.390994    40.801385 }]
Cu     0.873996    14.556468    31.773671     0.908163
Cu    -0.874405    16.224830    31.773671     0.909572
Cu    -0.834232    -0.874252    11.372978     0.906052
Cu     0.834124     0.874143    11.372978     0.906449
Cu    16.264801    16.224841    29.428407     0.906228
Cu    14.516412    14.556479    29.428407     0.906477
Cu    -0.834281    16.264955     9.027714     0.909373
Cu     0.834088    14.516560     9.027714     0.908164
H      4.971103   -13.343996    36.247950     0.116649
H      3.758212    16.206347    34.697498     0.121279
H      0.827901   -11.826456    34.811742     0.121937
H      2.043763   -10.595200    36.362194     0.123305
H     10.677915    17.551506    34.036515     0.117696
H     11.616766    16.347954    32.290216     0.122691
H     14.935120   -12.180434    32.526864     0.123852
H     13.996269   -10.979960    34.273163     0.121071
H      4.998778    -9.779503    39.650786     0.146176
H      7.996925   -11.315490    36.598842     0.121121
H     11.558346    -9.837978    37.651518     0.116129
H     10.545619    -8.769866    39.495741     0.116282
H      6.205436   -11.817232    36.990536     0.118842
H      3.958370   -10.333563    37.888166     0.130425
H      9.886924   -12.045008    35.285038     0.135700
H     12.238630   -10.524400    35.929700     0.139385
H     -4.971447    13.343651    36.247950     0.115255
H     -3.758649    14.574923    34.697498     0.121269
H     -0.828231    11.826125    34.811742     0.120854
H     -2.044108    10.594854    36.362194     0.121495
H    -10.678344    13.229770    34.036515     0.115972
H    -11.617179    14.433339    32.290216     0.122988
H     15.846171    12.180124    32.526864     0.125166
H     16.785006    10.979634    34.273163     0.120211
H     -4.999154     9.779126    39.650786     0.146393
H     -7.997273    11.315142    36.598842     0.121141
H    -11.558704     9.837620    37.651518     0.116214
H    -10.545994     8.769490    39.495741     0.115235
H     -6.205787    11.816880    36.990536     0.117299
H     -3.958729    10.333203    37.888166     0.130366
H     -9.887259    12.044672    35.285038     0.137215
H    -12.238971    10.524058    35.929700     0.138397
H      2.046919    -4.971304    15.847258     0.118094
H      0.815658    -3.758501    14.296805     0.124495
H      3.564444    -0.828094    14.411049     0.123476
H      4.795705    -2.043974    15.961502     0.121998
H      2.160734    20.103398    13.635823     0.117328
H      0.957185    19.164568    11.889524     0.122935
H      3.210408    15.846310    12.126172     0.125031
H      4.410879    16.785141    13.872471     0.120964
H      5.611412    -4.999023    19.250093     0.146273
H      4.075328    22.784463    16.198150     0.120600
H      5.552852    19.223027    17.250826     0.116597
H      6.620961    20.235733    19.095048     0.117087
H      3.573687    -6.205649    16.589843     0.116761
H      5.057348    -3.958597    17.487474     0.130585
H      3.345817    20.894479    14.884345     0.136840
H      4.866433    18.542762    15.529007     0.137994
H     -2.047069     4.971153    15.847258     0.116469
H     -0.815793     3.758365    14.296805     0.124941
H     -3.564581     0.827957    14.411049     0.122027
H     -4.795856     2.043822    15.961502     0.121167
H     -2.160970    10.678072    13.635823     0.117016
H     -0.957405    11.616919    11.889524     0.121312
H     -3.210630    14.935175    12.126172     0.125772
H     -4.411118    13.996328    13.872471     0.122495
H     -5.611594     4.998840    19.250093     0.145736
H     -4.075588     7.996983    16.198150     0.119464
H     -5.553123    11.558409    17.250826     0.116501
H     -6.621249    10.545685    19.095048     0.115508
H     -3.573844     6.205492    16.589843     0.113930
H     -5.057514     3.958431    17.487474     0.130503
H     -3.346065     9.886979    14.884345     0.136918
H     -4.866687    12.238690    15.529007     0.138465
H     20.361864    13.343705    24.954127     0.118108
H     19.149057    14.574962    26.504580     0.124508
H     16.218659    11.826165    26.390336     0.123485
H     17.434544    10.594909    24.839883     0.122017
H     -4.712838    13.229803    27.165562     0.117324
H     -3.774011    14.433355    28.911861     0.122912
H     -0.455746    12.180143    28.675213     0.125022
H     -1.394572    10.979669    26.928914     0.120969
H     20.389596     9.779212    21.551292     0.146272
H     -7.393896    11.315199    24.603235     0.120594
H     -3.832455     9.837687    23.550559     0.116603
H     -4.845157     8.769575    21.706337     0.117093
H     21.596215    11.816941    24.211542     0.116753
H     19.349167    10.333272    23.313911     0.130598
H     -5.503915    12.044717    25.917040     0.136834
H     -3.152192    10.524109    25.272378     0.137997
H     10.419393    17.437658    24.954127     0.116484
H     11.632185    16.206386    26.504580     0.124948
H     14.562584    18.955184    26.390336     0.122035
H     13.346714    20.186455    24.839883     0.121179
H      4.712473    17.551539    27.165562     0.117012
H      3.773630    16.347970    28.911861     0.121292
H      0.455367    18.601185    28.675213     0.125760
H      1.394210    19.801675    26.928914     0.122493
H     10.391693    21.002183    21.551292     0.145729
H      7.393556    19.466167    24.603235     0.119453
H      3.832125    20.943689    23.550559     0.116503
H      4.844844    22.011819    21.706337     0.115512
H      9.185049    18.964429    24.211542     0.113927
H     11.432105    20.448106    23.313911     0.130513
H      5.503562    18.736637    25.917040     0.136911
H      3.151846    20.257251    25.272378     0.138464
H      2.046884    20.362007     4.553435     0.115256
H      0.815617    19.149204     6.103887     0.121284
H      3.564424    16.218797     5.989643     0.120862
H      4.795692    17.434677     4.439191     0.121491
H      2.160746    26.068905     6.764870     0.115958
H      0.957174    27.007735     8.511169     0.122979
H      3.210483    -0.455607     8.274521     0.125161
H      4.410977    -1.394438     6.528222     0.120198
H      5.611409    20.389726     1.150599     0.146394
H      4.075383    23.387840     4.202543     0.121147
H      5.552892    26.949276     3.149867     0.116216
H      6.621026    25.936570     1.305644     0.115229
H      3.573651    21.596352     3.810849     0.117302
H      5.057336    19.349300     2.913219     0.130364
H      3.345846    25.277824     5.516347     0.137218
H      4.866452    27.629541     4.871685     0.138388
H     28.734566    10.419550     4.553435     0.116648
H     -0.815782    11.632338     6.103887     0.121288
H     27.217012    14.562746     5.989643     0.121949
H     25.985759    13.346881     4.439191     0.123303
H     -2.160917     4.712631     6.764870     0.117679
H     -0.957361     3.773784     8.511169     0.122683
H     27.571038     0.455528     8.274521     0.123849
H     26.370561     1.394375     6.528222     0.121061
H     25.170073    10.391863     1.150599     0.146180
H     26.706071     7.393720     4.202543     0.121126
H     25.228571     3.832294     3.149867     0.116131
H     24.160455     4.845018     1.305644     0.116277
H     27.207806     9.185211     3.810849     0.118845
H     25.724130    11.432272     2.913219     0.130425
H     27.435595     5.503724     5.516347     0.135702
H     25.914995     3.152013     4.871685     0.139377
C      3.629019   -11.848011    36.455221     0.129321
C      4.140000   -13.039257    35.962341    -0.153795
C      3.413454    17.003589    35.032069    -0.098250
C      2.172956    17.459159    34.602023    -0.019754
C      1.659004   -12.131195    35.097351    -0.101046
C      2.385443   -11.392441    36.027623    -0.153194
C      1.338783    16.621904    33.571380     0.591856
C     12.241721   -11.986518    34.329469     0.129087
C     11.530566    17.760823    33.734585    -0.155643
C     12.093876    17.040538    32.690070    -0.087866
C     13.368236    17.354513    32.236358    -0.024242
C     14.082469   -12.392828    32.828794    -0.084572
C     13.519159   -11.672544    33.873310    -0.157933
C     14.063907    16.674245    31.147777     0.597902
C      8.027681    -8.766791    40.229350    -0.004473
C      6.657899    -8.908387    40.412140     0.289587
C      5.912992    -9.684079    39.528382    -0.243040
C      6.544022   -10.321253    38.465914     0.088935
C      7.913803   -10.179657    38.283940     0.054717
C      8.655633    -9.403965    39.161169     0.040367
C      8.523286   -10.813753    37.178222    -0.204008
C      9.902303   -10.706016    36.933414     0.141239
C     10.644133    -9.936480    37.798403    -0.164469
C     10.022337    -9.283916    38.916361    -0.102132
C      5.771411   -11.173899    37.504633    -0.163020
C      4.389317   -10.986131    37.390389    -0.139432
C     10.400973   -11.444769    35.774654    -0.145542
C     11.730738   -11.155421    35.472724    -0.152580
C     -3.629365    11.847665    36.455221     0.128423
C     -4.140341    13.038915    35.962341    -0.152121
C     -3.413893    13.777678    35.032069    -0.099305
C     -2.173391    13.322112    34.602023    -0.020680
C     -1.659337    12.130862    35.097351    -0.099767
C     -2.385784    11.392099    36.027623    -0.150340
C     -1.339208    14.159376    33.571380     0.592971
C    -12.242047    11.986192    34.329469     0.126823
C    -11.530993    13.020456    33.734585    -0.151953
C    -12.094293    13.740751    32.690070    -0.089725
C     17.412952    13.426781    32.236358    -0.022076
C     16.698819    12.392516    32.828794    -0.087760
C     17.262120    11.672222    33.873310    -0.155889
C     16.717290    14.107059    31.147777     0.598322
C     -8.028063     8.766408    40.229350    -0.004826
C     -6.658283     8.908003    40.412140     0.292297
C     -5.913366     9.683703    39.528382    -0.245169
C     -6.544386    10.320888    38.465914     0.090973
C     -7.914166    10.179293    38.283940     0.051255
C     -8.656004     9.403593    39.161169     0.042916
C     -8.523639    10.813399    37.178222    -0.204611
C     -9.902653    10.705665    36.933414     0.142916
C    -10.644491     9.936121    37.798403    -0.163804
C    -10.022706     9.283546    38.916361    -0.102851
C     -5.771767    11.173542    37.504633    -0.161664
C     -4.389672    10.985775    37.390389    -0.138654
C    -10.401312    11.444429    35.774654    -0.150136
C    -11.731075    11.155083    35.472724    -0.148648
C      3.542899    -3.629227    16.054529     0.129757
C      2.351655    -4.140199    15.561648    -0.154739
C      1.612898    -3.413749    14.631377    -0.105339
C      2.068464    -2.173248    14.201330    -0.012667
C      3.259708    -1.659198    14.696659    -0.103888
C      3.998464    -2.385648    15.626930    -0.151001
C      1.231206    -1.339062    13.170687     0.589957
C      3.404314    18.539691    13.928777     0.127937
C      2.370053    19.250749    13.333893    -0.154564
C      1.649771    18.687451    12.289377    -0.088182
C      1.963749    17.413095    11.835666    -0.025199
C      2.998011    16.698959    12.428102    -0.086748
C      3.718293    17.262257    13.472617    -0.157663
C      1.283484    16.717436    10.747085     0.601262
C      6.624027    22.753664    19.828657    -0.005746
C      6.482533    -6.658155    20.011447     0.291811
C      5.706838    -5.913236    19.127689    -0.243580
C      5.069667    -6.544254    18.065221     0.088129
C      5.211161    22.867566    17.883247     0.053482
C      5.986855    22.125725    18.760477     0.041776
C      4.577067    22.258095    16.777530    -0.202569
C      4.684809    20.879081    16.532721     0.140020
C      5.454347    20.137240    17.397711    -0.163308
C      6.106909    20.759023    18.515669    -0.103850
C      4.217018    -5.771631    17.103941    -0.160945
C      4.404782    -4.389537    16.989697    -0.138900
C      3.946057    20.380424    15.373962    -0.147983
C      4.235410    19.050661    15.072032    -0.148681
C     -3.543051     3.629074    16.054529     0.129882
C     -2.351802     4.140051    15.561648    -0.152920
C     -1.613037     3.413610    14.631377    -0.105137
C     -2.068598     2.173113    14.201330    -0.015732
C     -3.259847     1.659058    14.696659    -0.100993
C     -3.998612     2.385500    15.626930    -0.149359
C     -1.231331     1.338937    13.170687     0.590399
C     -3.404554    12.241776    13.928777     0.128228
C     -2.370287    11.530724    13.333893    -0.154575
C     -1.649994    12.094032    12.289377    -0.086840
C     -1.963969    13.368393    11.835666    -0.024624
C     -2.998236    14.082523    12.428102    -0.086987
C     -3.718528    13.519215    13.472617    -0.159528
C     -1.283693    14.064062    10.747085     0.599805
C     -6.624322     8.027747    19.828657    -0.004016
C     -6.482723     6.657965    20.011447     0.291756
C     -5.707020     5.913054    19.127689    -0.243398
C     -5.069838     6.544082    18.065221     0.088258
C     -5.211437     7.913864    17.883247     0.052774
C     -5.987140     8.655697    18.760477     0.040043
C     -4.577333     8.523345    16.777530    -0.199938
C     -4.685072     9.902362    16.532721     0.139667
C     -5.454619    10.644195    17.397711    -0.163205
C     -6.107192    10.022401    18.515669    -0.101805
C     -4.217180     5.771469    17.103941    -0.157448
C     -4.404943     4.389375    16.989697    -0.139941
C     -3.946310    10.401030    15.373962    -0.148748
C     -4.235660    11.730796    15.072032    -0.148841
C     19.019792    11.847720    24.746856     0.129780
C     19.530760    13.038966    25.239737    -0.154726
C     18.804307    13.777720    26.170008    -0.105339
C     17.563809    13.322150    26.600055    -0.012683
C     17.049762    12.130904    26.104726    -0.103877
C     17.776215    11.392150    25.174455    -0.150993
C     16.729619    14.159405    27.630698     0.589963
C     -3.149127    11.986227    26.872608     0.127965
C     -3.860188    13.020486    27.467492    -0.154609
C     -3.296892    13.740771    28.512008    -0.088170
C     -2.022535    13.426796    28.965719    -0.025298
C     -1.308396    12.392537    28.373283    -0.086698
C     -1.871691    11.672253    27.328768    -0.157658
C     -1.326879    14.107064    30.054300     0.601355
C     -7.363089     8.766500    20.972728    -0.005685
C     22.048731     8.908096    20.789938     0.291775
C     21.303809     9.683788    21.673696    -0.243569
C     21.934824    10.320962    22.736164     0.088102
C     -7.476995    10.179366    22.918138     0.053499
C     -6.735151     9.403674    22.040908     0.041768
C     -6.867526    10.813462    24.023855    -0.202630
C     -5.488512    10.705725    24.268664     0.140037
C     -4.746668     9.936189    23.403674    -0.163290
C     -5.368449     9.283625    22.285716    -0.103836
C     21.162199    11.173608    23.697444    -0.160888
C     19.780105    10.985840    23.811688    -0.138940
C     -4.989858    11.444478    25.427423    -0.147996
C     -3.660093    11.155130    25.729353    -0.148721
C     11.761466    18.933644    24.746856     0.129904
C     11.250493    17.742394    25.239737    -0.152911
C     11.976937    17.003631    26.170008    -0.105130
C     13.217432    17.459197    26.600055    -0.015749
C     13.731483    18.650447    26.104726    -0.100993
C     13.005039    19.389210    25.174455    -0.149352
C     14.051612    16.621933    27.630698     0.590411
C      3.148765    18.795117    26.872608     0.128253
C      3.859821    17.760853    27.467492    -0.154618
C      3.296515    17.040558    28.512008    -0.086820
C      2.022153    17.354528    28.965719    -0.024724
C      1.308020    18.388793    28.373283    -0.086956
C      1.871325    19.109087    27.328768    -0.159519
C      1.326486    16.674250    30.054300     0.599899
C      7.362783    22.014901    20.972728    -0.003943
C      8.732565    21.873306    20.789938     0.291714
C      9.477479    21.097606    21.673696    -0.243386
C      8.846453    20.460421    22.736164     0.088235
C      7.476670    20.602016    22.918138     0.052793
C      6.734835    21.377716    22.040908     0.040027
C      6.867192    19.967910    24.023855    -0.199996
C      5.488174    20.075644    24.268664     0.139685
C      4.746339    20.845188    23.403674    -0.163189
C      5.368131    21.497763    22.285716    -0.101788
C      9.619069    19.607767    23.697444    -0.157404
C     11.001162    19.795534    23.811688    -0.139979
C      4.989510    19.336880    25.427423    -0.148760
C      3.659742    19.626226    25.729353    -0.148882
C      3.542875    19.019930     4.346164     0.128418
C      2.351623    19.530902     4.839044    -0.152120
C      1.612863    18.804452     5.769316    -0.099296
C      2.068433    17.563951     6.199362    -0.020643
C      3.259685    17.049901     5.704034    -0.099770
C      3.998445    17.776351     4.773762    -0.150341
C      1.231172    16.729765     7.230005     0.592972
C      3.404318    27.632612     6.471916     0.126800
C      2.370056    26.921554     7.066800    -0.151956
C      1.649760    27.484852     8.111315    -0.089723
C      1.963832    -2.022392     8.565027    -0.022051
C      2.998095    -1.308256     7.972591    -0.087768
C      3.718391    -1.871554     6.928075    -0.155891
C      1.283552    -1.326733     9.653608     0.598308
C      6.624116    23.418639     0.572035    -0.004766
C      6.482526    22.048858     0.389245     0.292294
C      5.706829    21.303939     1.273003    -0.245217
C      5.069642    21.934957     2.335471     0.090972
C      5.211232    23.304737     2.517445     0.051271
C      5.986930    24.046578     1.640216     0.042899
C      4.577124    23.914208     3.623163    -0.204614
C      4.684853    25.293222     3.867971     0.142930
C      5.454395    26.035063     3.002982    -0.163805
C      6.106972    25.413280     1.885024    -0.102858
C      4.216990    21.162334     3.296752    -0.161652
C      4.404762    19.780240     3.410996    -0.138633
C      3.946088    25.791879     5.026731    -0.150160
C      4.235429    27.121642     5.328661    -0.148611
C     27.238576    11.761629     4.346164     0.129318
C     28.429824    11.250652     4.839044    -0.153792
C     -1.613025    11.977093     5.769316    -0.098250
C     -2.068599    13.217590     6.199362    -0.019720
C     27.521754    13.731645     5.704034    -0.101037
C     26.783002    13.005203     4.773762    -0.153196
C     -1.231347    14.051766     7.230005     0.591851
C     27.377113     3.148927     6.471916     0.129064
C     -2.370230     3.859979     7.066800    -0.155646
C     -1.649944     3.296671     8.111315    -0.087873
C     -1.963914     2.022310     8.565027    -0.024219
C     -2.998170     1.308180     7.972591    -0.084571
C     27.063143     1.871488     6.928075    -0.157937
C     -1.283643     1.326641     9.653608     0.597888
C     24.157371     7.362956     0.572035    -0.004414
C     24.298963     8.732738     0.389245     0.289583
C     25.074652     9.477649     1.273003    -0.243087
C     25.711829     8.846621     2.335471     0.088933
C     25.570237     7.476839     2.517445     0.054733
C     24.794548     6.735006     1.640216     0.040351
C     26.204335     6.867358     3.623163    -0.204012
C     26.096603     5.488341     3.867971     0.141253
C     25.327070     4.746508     3.002982    -0.164469
C     24.674503     5.368302     1.885024    -0.102137
C     26.564472     9.619234     3.296752    -0.163004
C     26.376699    11.001328     3.410996    -0.139413
C     26.835358     4.989673     5.026731    -0.145567
C     26.546014     3.659907     5.328661    -0.152544
O      1.815903    15.489143    33.212327    -0.534657
O      0.258349    17.018989    33.130725    -0.546778
O     15.258234    17.049782    30.821366    -0.573577
O     13.592955    15.695393    30.511276    -0.549628
O     21.417810     7.141328     0.620181    -0.406671
O     -1.816325    15.292141    33.212327    -0.535069
O     -0.258770    13.762296    33.130725    -0.547169
O     15.522967    13.731525    30.821366    -0.573737
O     17.188248    15.085917    30.511276    -0.550086
O      9.363678    23.640266     0.620181    -0.407648
O      0.098447    -1.816175    12.811635    -0.536592
O      1.628287    -0.258626    12.730032    -0.544672
O      1.659025    15.523111    10.420674    -0.571838
O      0.304630    17.188397    10.110583    -0.549634
O      7.141252    -6.027137    21.020874    -0.407551
O     -0.098568     1.816053    12.811635    -0.535669
O     -1.628408     0.258505    12.730032    -0.545344
O     -1.659231    15.258390    10.420674    -0.572606
O     -0.304833    13.593106    10.110583    -0.547511
O     -7.141452     6.026937    21.020874    -0.407331
O     17.206729    15.292166    27.989750    -0.536539
O     15.649184    13.762320    28.071353    -0.544645
O     -0.132553    13.731527    30.380711    -0.571884
O     -1.797843    15.085916    30.690802    -0.549658
O     21.417715     8.249375    19.780511    -0.407490
O     13.574499    15.489168    27.989750    -0.535637
O     15.132042    17.019013    28.071353    -0.545328
O      0.132158    17.049784    30.380711    -0.572643
O      1.797445    15.695392    30.690802    -0.547546
O      9.363591    22.532037    19.780511    -0.407283
O      0.098405    17.206878     7.589058    -0.535121
O      1.628256    15.649329     7.670660    -0.547228
O      1.659081    -0.132408     9.980019    -0.573763
O      0.304695    -1.797694    10.290109    -0.550109
O     -8.249680     6.026846    40.181204    -0.407728
O     -0.098584    13.574650     7.589058    -0.534668
O     -1.628436    15.132198     7.670660    -0.546833
O     -1.659176     0.132313     9.980019    -0.573603
O     -0.304793     1.797597    10.290109    -0.549652
O      8.249299    -6.027228    40.181204    -0.406747

The following XYZ coordinates are in angstroms. Other properties are in atomic units.
The sperically averaged electron density of each atom fit to a function of the form exp(a - br)
eigen_1, eigen_2 and eigen_3 are the three eigenvalues of traceless quadrupole moment tensor
  atom number  atomic symbol              X              Y              Z     net charge C6 coefficient C8 coefficient C10 coefficient fluctuating dipole atomic polarizability isotropic forcefield polarizability              a              b squared Pearson coefficient          <r^3>          <r^4>         wp_QDO          m_QDO          q_QDO       dipole_x       dipole_y       dipole_z         dipole            Qxy            Qxz            Qyz     Q(x^2-y^2)  Q(3z^2 - R^2)        eigen_1        eigen_2        eigen_3 static polarizability      alpha(xx)      alpha(xy)      alpha(xz)      alpha(yy)      alpha(yz)      alpha(zz) atomic spin moment
            1             Cu       0.873996      14.556468      31.773671       0.908163      50.167652 0.70059025E+03  0.17388918E+05                                11.847893                            9.094345       1.023686       2.280771                    0.995945      38.863244      92.822989       0.557426       0.442701      -1.118480       0.100925      -0.103182       0.007433       0.144526       0.098823       0.003970      -0.015219      -0.005832       0.167250      -0.127729       0.053051       0.074678             17.328558      16.386236       8.269064      -0.156150      15.151424      -0.384735      20.448013          -0.793066
            2             Cu      -0.874405      16.224830      31.773671       0.909572      50.044651 0.69863106E+03  0.17327064E+05                                11.826323                            9.079519       1.024884       2.281747                    0.995997      38.827334      92.682785       0.558110       0.442496      -1.118680      -0.101605       0.102137       0.005783       0.144183       0.099930      -0.004056       0.015380      -0.005254       0.166321      -0.128697       0.052989       0.075708             17.293442      16.353201       8.250172       0.154714      15.121059       0.382733      20.406065          -0.792717
            3             Cu      -0.834232      -0.874252      11.372978       0.906052      50.456700 0.70490331E+03  0.17526727E+05                                11.902773                            9.130703       1.003026       2.274543                    0.995744      38.921279      93.110782       0.555424       0.443517      -1.117717      -0.101432      -0.100836       0.005763       0.143141      -0.099781      -0.015035      -0.003383       0.006151       0.171295      -0.129272       0.053910       0.075362             17.422460      15.232089      -8.320673      -0.382196      16.475848       0.149325      20.559442          -0.768004
            4             Cu       0.834124       0.874143      11.372978       0.906449      50.400741 0.70402687E+03  0.17498781E+05                                11.892466                            9.123604       1.008169       2.275783                    0.995862      38.905507      93.044368       0.555792       0.443379      -1.117849       0.100597       0.099644       0.005753       0.141710      -0.097978       0.015372       0.002978       0.006159       0.167295      -0.126813       0.052207       0.074606             17.405748      15.217792      -8.311813       0.382596      16.459900      -0.150331      20.539553           0.939100
            5             Cu      16.264801      16.224841      29.428407       0.906228      50.434888 0.70457755E+03  0.17516295E+05                                11.898523                            9.127885       1.003946       2.274869                    0.995750      38.917344      93.089827       0.555584       0.443448      -1.117780       0.100860       0.101459      -0.005754       0.143178      -0.099676      -0.003374      -0.015033      -0.006166       0.171095      -0.129134       0.053838       0.075295             17.415256      16.469052      -8.316699       0.149422      15.225848      -0.382204      20.550867          -0.767954
            6             Cu      14.516412      14.556479      29.428407       0.906477      50.393618 0.70392077E+03  0.17495379E+05                                11.891087                            9.122689       1.008546       2.275908                    0.995864      38.904316      93.037633       0.555844       0.443357      -1.117870      -0.099679      -0.100637      -0.005750       0.141763      -0.097951       0.002972       0.015374      -0.006162       0.167240      -0.126777       0.052185       0.074592             17.403342      16.457640      -8.310497      -0.150343      15.215700       0.382594      20.536684           0.939107
            7             Cu      -0.834281      16.264955       9.027714       0.909373      50.068250 0.69898694E+03  0.17338408E+05                                11.830840                            9.082530       1.024205       2.281482                    0.995992      38.832069      92.706245       0.557943       0.442564      -1.118617      -0.102123       0.101571      -0.005809       0.144151       0.100064       0.015405      -0.004075       0.005301       0.166503      -0.128865       0.053054       0.075811             17.301022      15.127521       8.254329       0.382753      16.360442       0.154669      20.415103           0.971514
            8             Cu       0.834088      14.516560       9.027714       0.908164      50.172131 0.70065936E+03  0.17391118E+05                                11.848694                            9.094887       1.023735       2.280776                    0.995945      38.864244      92.827647       0.557400       0.442710      -1.118471       0.103156      -0.100877      -0.007451       0.144474       0.098868      -0.015241       0.003982       0.005889       0.167270      -0.127781       0.053059       0.074722             17.329945      15.152534       8.269797      -0.384712      16.387619      -0.156156      20.449681           0.971536
            9              H       4.971103     -13.343996      36.247950       0.116649       1.129389 0.79417848E+01  0.76255158E+02                                 1.664487                            1.551275      -0.850737       2.475665                    0.999237       3.180912       8.239992       0.561389       1.136295      -0.745339       0.031112      -0.014397       0.010806       0.035944      -0.010324       0.007967       0.007880       0.001151      -0.025952      -0.018612       0.003938       0.014674              1.762198       2.223623      -0.020601       0.448140       1.506304       0.077140       1.556666          -0.000117
           10              H       3.758212      16.206347      34.697498       0.121279       1.171290 0.85091624E+01  0.83169452E+02                                 1.712021                            1.613089      -0.923083       2.447260                    0.998761       3.214386       8.415882       0.546472       1.146729      -0.743238       0.016381      -0.036571      -0.013888       0.042410      -0.013510       0.003387       0.006655      -0.000795      -0.025975      -0.016077      -0.002003       0.018080              1.755229       1.596929      -0.117073       0.045928       2.037501       0.382004       1.631258          -0.000461
           11              H       0.827901     -11.826456      34.811742       0.121937       1.163552 0.83371076E+01  0.81032808E+02                                 1.704130                            1.595562      -0.887323       2.464986                    0.998991       3.178220       8.284604       0.550323       1.145099      -0.743868      -0.037138       0.014878      -0.011027       0.041499      -0.011702       0.005926       0.005633       0.004806      -0.029863      -0.016728      -0.000240       0.016968              1.784670       2.231855      -0.133726       0.390337       1.521076       0.042348       1.601080          -0.000203
           12              H       2.043763     -10.595200      36.362194       0.123305       1.089610 0.76859683E+01  0.72872613E+02                                 1.600643                            1.509207      -0.804196       2.503653                    0.999587       3.062271       7.769091       0.581313       1.111297      -0.752835      -0.014783       0.030643       0.011910       0.036046      -0.008798       0.009324       0.011555       0.000963      -0.022229      -0.021126       0.008434       0.012692              1.643434       1.547764      -0.197297       0.006416       1.893800       0.322670       1.488738          -0.000161
           13              H      10.677915      17.551506      34.036515       0.117696       1.084493 0.74853332E+01  0.70773889E+02                                 1.614509                            1.500666      -0.820768       2.491544                    0.999415       3.132851       8.037352       0.574191       1.128205      -0.747123      -0.033544      -0.010163       0.010203       0.036505       0.010323      -0.005724       0.009013       0.011100      -0.018308      -0.018137       0.003360       0.014777              1.709067       2.072724      -0.006217      -0.450181       1.404815       0.158478       1.649661           0.000021
           14              H      11.616766      16.347954      32.290216       0.122691       1.156242 0.83883903E+01  0.81597518E+02                                 1.693514                            1.599318      -0.864499       2.478324                    0.999092       3.158036       8.215973       0.550663       1.143463      -0.744670      -0.022388      -0.030942      -0.017390       0.041965       0.011842      -0.002780       0.009357       0.008604      -0.018326      -0.017363       0.001204       0.016159              1.728486       1.654341       0.225900       0.081729       1.840319       0.383352       1.690798           0.000100
           15              H      14.935120     -12.180434      32.526864       0.123852       1.132422 0.80852946E+01  0.78052186E+02                                 1.675879                            1.572146      -0.910116       2.454402                    0.999083       3.175080       8.271510       0.553472       1.146360      -0.743024       0.039452       0.011707      -0.012149       0.042908       0.013147      -0.001982       0.003661       0.012716      -0.026427      -0.013717      -0.005294       0.019011              1.748632       2.135864       0.052857      -0.395109       1.462526       0.102122       1.647507          -0.000594
           16              H      13.996269     -10.979960      34.273163       0.121071       1.091805 0.77088682E+01  0.73089508E+02                                 1.596881                            1.506547      -0.803023       2.501779                    0.999618       3.070469       7.770898       0.585107       1.104094      -0.754623       0.020153       0.026977       0.013180       0.036161       0.009077      -0.007509       0.012885       0.008362      -0.010303      -0.020956       0.009152       0.011804              1.633298       1.578760       0.241518       0.060294       1.750259       0.342547       1.570874           0.000143
           17              H       4.998778      -9.779503      39.650786       0.146176       1.192743 0.85577129E+01  0.84751749E+02                                 1.824154                            1.686113      -1.068387       2.397265                    0.997553       3.262378       8.933866       0.496442       1.245795      -0.719507      -0.033554      -0.001576       0.006026       0.034127       0.004808      -0.002330       0.000113       0.015973      -0.017043      -0.006991      -0.005443       0.012434              1.942070       2.590607       0.233861       0.084897       1.519264       0.188457       1.716339          -0.000204
           18              H       7.996925     -11.315490      36.598842       0.121121       1.067085 0.75693774E+01  0.72517816E+02                                 1.656154                            1.553998      -1.020631       2.398041                    0.997972       3.304241       8.827532       0.534379       1.196387      -0.728636      -0.019175      -0.018354      -0.024290       0.035980       0.003911       0.001102       0.012758       0.002900       0.014443      -0.013524      -0.001086       0.014610              1.742724       2.041064       0.240263       0.130574       1.487048       0.315340       1.700059          -0.000585
           19              H      11.558346      -9.837978      37.651518       0.116129       1.118656 0.78878703E+01  0.75616476E+02                                 1.653352                            1.545163      -0.854171       2.474126                    0.999202       3.185837       8.248955       0.562897       1.135064      -0.745464       0.036829       0.004981      -0.006070       0.037657       0.007174      -0.000158       0.011563       0.022639      -0.008447      -0.019547       0.004054       0.015493              1.719293       2.142345       0.002034      -0.286073       1.365923       0.170612       1.649611          -0.000909
           20              H      10.545619      -8.769866      39.495741       0.116282       1.245125 0.91081238E+01  0.91285366E+02                                 1.844450                            1.714381      -0.964915       2.424074                    0.998323       3.364516       9.158747       0.505030       1.210088      -0.727410       0.025239       0.025095       0.022901       0.042322       0.008715       0.003863       0.010506       0.021534      -0.018007      -0.017940      -0.001170       0.019110              1.979590       1.822697       0.290393       0.295780       1.841673       0.577610       2.274400           0.002276
           21              H       6.205436     -11.817232      36.990536       0.118842       1.054676 0.77422184E+01  0.74869546E+02                                 1.663162                            1.585136      -1.081674       2.368447                    0.997008       3.419257       9.288938       0.520436       1.217023      -0.722853       0.016510      -0.026625      -0.020948       0.037687      -0.004881      -0.001627       0.009716       0.001145      -0.004676      -0.010826      -0.000512       0.011338              1.745218       1.965207       0.068763       0.023536       1.669248       0.357146       1.601198          -0.000107
           22              H       3.958370     -10.333563      37.888166       0.130425       1.040321 0.75133773E+01  0.71465338E+02                                 1.606747                            1.532405      -0.852762       2.489589                    0.999418       3.132948       8.195713       0.549418       1.172042      -0.736311      -0.017797       0.028763       0.022824       0.040804      -0.005560      -0.001655       0.009219       0.003223      -0.012314      -0.011654       0.000169       0.011485              1.679082       1.687670      -0.052114       0.079471       1.647045       0.395846       1.702530           0.000038
           23              H       9.886924     -12.045008      35.285038       0.135700       1.018422 0.72397740E+01  0.68413245E+02                                 1.597031                            1.514053      -0.916173       2.463566                    0.998860       3.144946       8.273452       0.545886       1.187377      -0.731926      -0.021630      -0.024365      -0.021092       0.038812       0.007316       0.002350       0.007272       0.009295      -0.010171      -0.011247      -0.001251       0.012499              1.673904       1.640428       0.044290      -0.074011       1.603749       0.436411       1.777535          -0.000754
           24              H      12.238630     -10.524400      35.929700       0.139385       1.045521 0.75168694E+01  0.71654203E+02                                 1.625055                            1.543862      -0.900151       2.473514                    0.999071       3.133686       8.261927       0.540369       1.189080      -0.732150       0.020556       0.028127       0.018627       0.039505       0.008218       0.000128       0.008144       0.005429      -0.012551      -0.012446       0.000043       0.012404              1.691339       1.618537       0.110741      -0.066977       1.646116       0.407696       1.809365           0.000990
           25              H      -4.971447      13.343651      36.247950       0.115255       1.131956 0.79613153E+01  0.76461469E+02                                 1.663880                            1.550704      -0.841293       2.478218                    0.999281       3.186379       8.245241       0.563046       1.132673      -0.746209      -0.031770       0.014396       0.010665       0.036474      -0.010363      -0.008055      -0.007969       0.000917      -0.026033      -0.018761       0.004044       0.014718              1.761530       2.222856      -0.020642      -0.448001       1.505666      -0.077044       1.556069          -0.000116
           26              H      -3.758649      14.574923      34.697498       0.121269       1.172348 0.85211123E+01  0.83338003E+02                                 1.715636                            1.616318      -0.934478       2.443080                    0.998632       3.213853       8.424536       0.544717       1.149710      -0.742555      -0.016478       0.036633      -0.013923       0.042513      -0.013560      -0.003321      -0.006542      -0.000312      -0.025818      -0.015977      -0.002103       0.018080              1.759035       1.600313      -0.117351      -0.046208       2.042093      -0.383221       1.634700          -0.000457
           27              H      -0.828231      11.826125      34.811742       0.120854       1.164150 0.83416155E+01  0.81078493E+02                                 1.703883                            1.595337      -0.882974       2.466395                    0.999022       3.179963       8.286209       0.550763       1.144157      -0.744104       0.037282      -0.014973      -0.011094       0.041680      -0.011846      -0.005887      -0.005426       0.004898      -0.030468      -0.016689      -0.000538       0.017226              1.784405       2.231462      -0.133710      -0.390216       1.520908      -0.042345       1.600845          -0.000206
           28              H      -2.044108      10.594854      36.362194       0.121495       1.091998 0.77035594E+01  0.73043042E+02                                 1.598352                            1.507186      -0.786049       2.509514                    0.999729       3.070785       7.777622       0.584178       1.105793      -0.754163       0.014995      -0.031557       0.012349       0.037056      -0.009026      -0.009379      -0.011612       0.001065      -0.022399      -0.021330       0.008397       0.012933              1.641004       1.545513      -0.196844      -0.006384       1.890838      -0.321927       1.486660          -0.000161
           29              H     -10.678344      13.229770      34.036515       0.115972       1.086797 0.75019401E+01  0.70939785E+02                                 1.613309                            1.499558      -0.811989       2.493683                    0.999481       3.138475       8.041012       0.576243       1.124046      -0.748134       0.034034       0.010370       0.010161       0.037001       0.010416       0.005899      -0.009022       0.011264      -0.018181      -0.018296       0.003412       0.014884              1.707744       2.071313      -0.006040       0.449703       1.403698      -0.158120       1.648220           0.000167
           30              H     -11.617179      14.433339      32.290216       0.122988       1.154881 0.83763232E+01  0.81445989E+02                                 1.691584                            1.597667      -0.864586       2.478087                    0.999037       3.156954       8.209847       0.551238       1.142748      -0.744831       0.022319       0.030975      -0.017517       0.042005       0.011795       0.002818      -0.009096       0.008291      -0.018518      -0.017101       0.001052       0.016049              1.726462       1.652531       0.225396      -0.081514       1.838014      -0.382511       1.688842          -0.000422
           31              H      15.846171      12.180124      32.526864       0.125166       1.128203 0.80495650E+01  0.77623023E+02                                 1.671563                            1.568532      -0.903618       2.457273                    0.999095       3.170702       8.256233       0.554169       1.146160      -0.743039      -0.039007      -0.011888      -0.012082       0.042531       0.013136       0.001881      -0.003734       0.012657      -0.027361      -0.013759      -0.005387       0.019147              1.743890       2.128981       0.052501       0.393126       1.459297      -0.101812       1.643394           0.000316
           32              H      16.785006      10.979634      34.273163       0.120211       1.093645 0.77246645E+01  0.73282117E+02                                 1.599506                            1.508779      -0.807318       2.499644                    0.999580       3.072052       7.779033       0.584231       1.105104      -0.754395      -0.019921      -0.026697       0.013626       0.035989       0.009328       0.007378      -0.012839       0.008443      -0.011522      -0.021044       0.008779       0.012265              1.636071       1.581309       0.242324      -0.060596       1.753478      -0.343609       1.573425          -0.000074
           33              H      -4.999154       9.779126      39.650786       0.146393       1.195807 0.85852653E+01  0.85111136E+02                                 1.829172                            1.690290      -1.077906       2.393832                    0.997525       3.265325       8.952725       0.495078       1.247958      -0.719042       0.033372       0.001839       0.006053       0.033966       0.004135       0.002116      -0.000440       0.016145      -0.016599      -0.006986      -0.005068       0.012054              1.947773       2.599535       0.235025      -0.085320       1.522952      -0.189302       1.720832          -0.000201
           34              H      -7.997273      11.315142      36.598842       0.121141       1.064911 0.75501267E+01  0.72283757E+02                                 1.653636                            1.551837      -1.012872       2.401323                    0.998034       3.300672       8.813540       0.534872       1.196105      -0.728715       0.019133       0.018016      -0.024493       0.035924       0.004325      -0.001066      -0.012988       0.002915       0.013474      -0.013869      -0.000908       0.014777              1.739964       2.037603       0.239559      -0.130041       1.484909      -0.314474       1.697381          -0.000586
           35              H     -11.558704       9.837620      37.651518       0.116214       1.113168 0.78383981E+01  0.74983266E+02                                 1.643206                            1.536549      -0.830722       2.483296                    0.999360       3.181792       8.215136       0.566855       1.129528      -0.746782      -0.036741      -0.005426      -0.006073       0.037632       0.007008       0.000436      -0.011414       0.022584      -0.009221      -0.019397       0.004042       0.015355              1.708238       2.126476       0.001994       0.282939       1.358678      -0.168972       1.639561          -0.000915
           36              H     -10.545994       8.769490      39.495741       0.115235       1.247689 0.91293863E+01  0.91543284E+02                                 1.846499                            1.716007      -0.965631       2.423414                    0.998312       3.366753       9.164289       0.505002       1.209561      -0.727557      -0.025013      -0.024849       0.023577       0.042415       0.008724      -0.003846      -0.010512       0.021545      -0.018665      -0.017975      -0.001217       0.019192              1.981990       1.824769       0.291111      -0.296582       1.843847      -0.578860       2.277354           0.002280
           37              H      -6.205787      11.816880      36.990536       0.117299       1.058129 0.77715785E+01  0.75199717E+02                                 1.664251                            1.586112      -1.071221       2.371726                    0.997036       3.424523       9.296049       0.521446       1.213919      -0.723554      -0.016579       0.026977      -0.021015       0.038004      -0.005063       0.001490      -0.010182       0.001261      -0.004558      -0.011378      -0.000359       0.011737              1.746390       1.966518       0.068795      -0.023575       1.670381      -0.357555       1.602272          -0.000106
           38              H      -3.958729      10.333203      37.888166       0.130366       1.041066 0.75205396E+01  0.71559298E+02                                 1.608604                            1.534026      -0.855661       2.488826                    0.999397       3.133062       8.200782       0.548582       1.173404      -0.736006       0.017755      -0.028531       0.022790       0.040604      -0.005669       0.001665      -0.009180       0.003477      -0.012058      -0.011657       0.000136       0.011521              1.681116       1.689616      -0.052243      -0.079602       1.649093      -0.396733       1.704637           0.000038
           39              H      -9.887259      12.044672      35.285038       0.137215       1.012980 0.71928185E+01  0.67863362E+02                                 1.591819                            1.509533      -0.914091       2.465184                    0.998873       3.136461       8.246393       0.546452       1.188003      -0.731783       0.021664       0.023823      -0.020458       0.038150       0.007626      -0.002310      -0.007447       0.009191      -0.010243      -0.011506      -0.001284       0.012790              1.668233       1.635192       0.043793       0.073933       1.598297      -0.433749       1.771211          -0.000743
           40              H     -12.238971      10.524058      35.929700       0.138397       1.048952 0.75463329E+01  0.71996465E+02                                 1.627612                            1.546098      -0.896977       2.474149                    0.999098       3.138773       8.275496       0.540457       1.187871      -0.732428      -0.020404      -0.027867       0.019130       0.039482       0.008690      -0.000306      -0.008197       0.005253      -0.013400      -0.012636      -0.000382       0.013019              1.694013       1.621015       0.111371       0.066702       1.648898      -0.408847       1.812127           0.000993
           41              H       2.046919      -4.971304      15.847258       0.118094       1.123398 0.78890936E+01  0.75619178E+02                                 1.658193                            1.545777      -0.839603       2.481196                    0.999327       3.172048       8.208521       0.562605       1.135789      -0.745462      -0.014570      -0.030634       0.010693       0.035568       0.010057       0.008160      -0.007946      -0.001260      -0.026128      -0.018701       0.004268       0.014433              1.755283       1.501034       0.020454       0.076689       2.213839      -0.445422       1.550977           0.000094
           42              H       0.815658      -3.758501      14.296805       0.124495       1.158426 0.83956632E+01  0.81788940E+02                                 1.699661                            1.602431      -0.916383       2.451325                    0.998793       3.197221       8.358387       0.548191       1.146924      -0.743171      -0.035705      -0.016789      -0.013271       0.041628       0.013033       0.006633      -0.003578       0.000761      -0.025257      -0.015891      -0.001572       0.017463              1.742257       2.020541       0.115375       0.377012       1.586277      -0.045658       1.619955          -0.000420
           43              H       3.564444      -0.828094      14.411049       0.123476       1.162731 0.83332101E+01  0.81016908E+02                                 1.706737                            1.597916      -0.900782       2.460616                    0.998887       3.174127       8.285559       0.548297       1.149018      -0.742944       0.015513       0.036774      -0.010887       0.041371       0.011435       0.005597      -0.005761      -0.004857      -0.029440      -0.016433      -0.000202       0.016635              1.787452       1.523361       0.133912       0.042578       2.235463      -0.391189       1.603531           0.000214
           44              H       4.795705      -2.043974      15.961502       0.121998       1.091543 0.77006611E+01  0.73026275E+02                                 1.600224                            1.508800      -0.795103       2.506754                    0.999678       3.066791       7.774188       0.582624       1.108578      -0.753507       0.031555       0.015200       0.012096       0.037055       0.008316       0.011675      -0.009341      -0.001345      -0.021992      -0.020996       0.008814       0.012183              1.642983       1.893477       0.197243       0.322730       1.547133      -0.006346       1.488339          -0.000114
           45              H       2.160734      20.103398      13.635823       0.117328       1.085934 0.74957685E+01  0.70879764E+02                                 1.613809                            1.500001      -0.814727       2.493209                    0.999494       3.135988       8.039332       0.575442       1.125637      -0.747733      -0.009916       0.033609       0.010216       0.036500      -0.010442       0.009040       0.005679      -0.011266      -0.018427      -0.018223       0.003284       0.014939              1.708242       1.404112       0.005962       0.158170       2.071956       0.449816       1.648657           0.000167
           46              H       0.957185      19.164568      11.889524       0.122935       1.151757 0.83470428E+01  0.81083643E+02                                 1.688057                            1.594519      -0.864839       2.478376                    0.998994       3.152243       8.191488       0.552010       1.142242      -0.744974      -0.030875       0.021784      -0.017593       0.041681      -0.012480       0.009343       0.003001      -0.008463      -0.018200      -0.017773       0.001099       0.016674              1.722770       1.834076      -0.224808       0.381283       1.649012      -0.081430       1.685221           0.000061
           47              H       3.210408      15.846310      12.126172       0.125031       1.125559 0.80240079E+01  0.77294730E+02                                 1.666907                            1.564411      -0.895976       2.460483                    0.999169       3.167265       8.235835       0.555912       1.143777      -0.743622       0.012208      -0.039108      -0.011970       0.042682      -0.012995       0.003944       0.002305      -0.012774      -0.026072      -0.014036      -0.004790       0.018825              1.738811       1.455350      -0.052444       0.101136       2.122495       0.391384       1.638587           0.000306
           48              H       4.410879      16.785141      13.872471       0.120964       1.091150 0.77041536E+01  0.73048553E+02                                 1.598183                            1.507671      -0.811554       2.499334                    0.999560       3.067778       7.769467       0.583848       1.106418      -0.754072       0.026962      -0.020288       0.013368       0.036294      -0.009275       0.012768       0.007522      -0.008372      -0.010399      -0.020973       0.008986       0.011987              1.634666       1.751785      -0.241924       0.342972       1.580114      -0.060432       1.572101           0.000133
           49              H       5.611412      -4.999023      19.250093       0.146273       1.195573 0.85825554E+01  0.85072311E+02                                 1.828400                            1.689612      -1.077840       2.394039                    0.997528       3.265006       8.949419       0.495388       1.247351      -0.719173      -0.001818       0.033608       0.005943       0.034177      -0.004690       0.000720       0.002176      -0.016607      -0.015187      -0.007654      -0.004627       0.012282              1.946886       1.522296      -0.234851       0.189142       2.598301      -0.085232       1.720062          -0.000195
           50              H       4.075328      22.784463      16.198150       0.120600       1.063391 0.75350050E+01  0.72084560E+02                                 1.650240                            1.548852      -1.004899       2.404536                    0.998123       3.297972       8.795721       0.536265       1.193899      -0.729237      -0.018663       0.019366      -0.024457       0.036352      -0.003995       0.012579      -0.000949      -0.003086       0.013893      -0.013476      -0.000835       0.014311              1.736188       1.481972      -0.238946       0.313427       2.032915      -0.129807       1.693676          -0.000589
           51              H       5.552852      19.223027      17.250826       0.116597       1.116559 0.78689435E+01  0.75382358E+02                                 1.650407                            1.542620      -0.844952       2.477331                    0.999227       3.183098       8.236349       0.563794       1.134051      -0.745703       0.004973      -0.036267      -0.006131       0.037116      -0.007115       0.011172       0.000281      -0.022730      -0.010210      -0.019214       0.003568       0.015646              1.716066       1.363677      -0.002020       0.170062       2.137983       0.285274       1.646539          -0.000912
           52              H       6.620961      20.235733      19.095048       0.117087       1.243313 0.90950608E+01  0.91157627E+02                                 1.846380                            1.716112      -0.980434       2.418852                    0.998131       3.360499       9.159745       0.503271       1.214275      -0.726496       0.024828      -0.025117       0.022615       0.041937      -0.008884       0.010542      -0.003632      -0.021154      -0.017414      -0.017925      -0.001009       0.018934              1.981730       1.843545      -0.290756       0.578405       1.824674      -0.296097       2.276969           0.002257
           53              H       3.573687      -6.205649      16.589843       0.116761       1.063045 0.78176777E+01  0.75769695E+02                                 1.670446                            1.591613      -1.086165       2.365454                    0.996914       3.433339       9.332430       0.520068       1.215146      -0.723257      -0.027202      -0.016727      -0.020697       0.038054       0.005094       0.010174       0.001712      -0.001138      -0.003599      -0.011225      -0.000656       0.011881              1.753161       1.676757      -0.069016       0.359897       1.974415      -0.023750       1.608312          -0.000104
           54              H       5.057348      -3.958597      17.487474       0.130585       1.042371 0.75327486E+01  0.71709738E+02                                 1.610482                            1.535693      -0.862269       2.485925                    0.999364       3.134501       8.208453       0.548018       1.174049      -0.735852       0.028658       0.017838       0.022333       0.040476       0.005685       0.009428       0.001760      -0.003328      -0.011483      -0.011785       0.000071       0.011715              1.683144       1.651047       0.052365       0.397508       1.691686      -0.079737       1.706700           0.000051
           55              H       3.345817      20.894479      14.884345       0.136840       1.015666 0.72151704E+01  0.68120863E+02                                 1.593893                            1.511271      -0.915937       2.464033                    0.998837       3.140070       8.256249       0.546517       1.187051      -0.731997      -0.023808       0.021594      -0.020831       0.038302      -0.007806       0.007366      -0.002077      -0.009543      -0.009622      -0.011648      -0.001121       0.012769              1.670445       1.600547      -0.044218       0.434928       1.637098       0.073653       1.773689          -0.000739
           56              H       4.866433      18.542762      15.529007       0.137994       1.051018 0.75638530E+01  0.72194449E+02                                 1.628376                            1.546762      -0.894323       2.474773                    0.999188       3.142784       8.283711       0.541016       1.186138      -0.732807       0.028130      -0.020443       0.018929       0.039592      -0.008665       0.008325      -0.000403      -0.005386      -0.012825      -0.012693      -0.000338       0.013031              1.694841       1.649638      -0.111411       0.409187       1.621759       0.066845       1.813127           0.001010
           57              H      -2.047069       4.971153      15.847258       0.116469       1.129807 0.79436864E+01  0.76273492E+02                                 1.664533                            1.551168      -0.848084       2.476755                    0.999249       3.180787       8.238088       0.561601       1.135866      -0.745453       0.014789       0.031355       0.010159       0.036126       0.009997      -0.007988       0.008280      -0.001255      -0.025309      -0.018690       0.004434       0.014255              1.762377       1.506260       0.020614      -0.077129       2.224135       0.448498       1.556734          -0.000095
           58              H      -0.815793       3.758365      14.296805       0.124941       1.161392 0.84249560E+01  0.82174238E+02                                 1.705616                            1.607691      -0.925503       2.447960                    0.998681       3.198668       8.376724       0.545845       1.150453      -0.742343       0.035239       0.016282      -0.013457       0.041085       0.013506      -0.006586       0.003131       0.000780      -0.026924      -0.015930      -0.002322       0.018252              1.748504       2.028375       0.115953      -0.379241       1.591597       0.045983       1.625540           0.000467
           59              H      -3.564581       0.827957      14.411049       0.122027       1.162465 0.83272496E+01  0.80902271E+02                                 1.701820                            1.593613      -0.880876       2.467150                    0.999071       3.177766       8.278038       0.551254       1.143655      -0.744202      -0.014765      -0.037136      -0.011323       0.041537       0.012167      -0.005697       0.005622      -0.005020      -0.030372      -0.016839      -0.000669       0.017508              1.782050       1.519182       0.133442      -0.042267       2.228045       0.389313       1.598922          -0.000205
           60              H      -4.795856       2.043822      15.961502       0.121167       1.093064 0.77124561E+01  0.73149980E+02                                 1.599729                            1.508329      -0.785880       2.509358                    0.999705       3.071315       7.780679       0.583786       1.106193      -0.754080      -0.031873      -0.015523       0.012164       0.037481       0.008470      -0.011615       0.009592      -0.001026      -0.021697      -0.021144       0.008891       0.012253              1.642465       1.892908       0.197269      -0.322563       1.546658       0.006276       1.487830           0.000112
           61              H      -2.160970      10.678072      13.635823       0.117016       1.085557 0.74929153E+01  0.70851148E+02                                 1.614174                            1.500304      -0.818373       2.491857                    0.999437       3.135078       8.038799       0.575004       1.126520      -0.747533       0.010027      -0.033842       0.010113       0.036717      -0.010428      -0.008863      -0.005665      -0.011377      -0.017953      -0.018050       0.003172       0.014878              1.708655       1.404366       0.005928      -0.158183       2.072594      -0.449988       1.649003           0.000166
           62              H      -0.957405      11.616919      11.889524       0.121312       1.153666 0.83621472E+01  0.81242434E+02                                 1.687210                            1.593783      -0.854264       2.481559                    0.999190       3.157894       8.198652       0.553438       1.139127      -0.745709       0.031295      -0.022302      -0.017741       0.042326      -0.012377      -0.009194      -0.002705      -0.008339      -0.018453      -0.017434       0.000789       0.016645              1.721873       1.833075      -0.224613      -0.380937       1.648195       0.081358       1.684349           0.000062
           63              H      -3.210630      14.935175      12.126172       0.125772       1.125611 0.80259095E+01  0.77338716E+02                                 1.669310                            1.566474      -0.901639       2.458819                    0.999100       3.165479       8.239894       0.554396       1.146524      -0.742973      -0.011898       0.038852      -0.011905       0.042342      -0.013166      -0.003662      -0.002181      -0.012612      -0.025975      -0.013800      -0.005128       0.018928              1.741470       1.457338      -0.052548      -0.101423       2.126050      -0.392332       1.641023           0.000306
           64              H      -4.411118      13.996328      13.872471       0.122495       1.086157 0.76603291E+01  0.72521250E+02                                 1.592161                            1.502446      -0.800357       2.503600                    0.999644       3.061564       7.744880       0.585473       1.105049      -0.754392      -0.026465       0.020314       0.013084       0.035837      -0.008688      -0.012837      -0.007577      -0.008086      -0.011019      -0.020749       0.009258       0.011491              1.628333       1.744629      -0.240258      -0.340744       1.574141       0.059936       1.566230           0.000131
           65              H      -5.611594       4.998840      19.250093       0.145736       1.191797 0.85481068E+01  0.84618368E+02                                 1.821744                            1.684032      -1.066342       2.398167                    0.997617       3.261632       8.924816       0.497335       1.244120      -0.719872       0.001897      -0.033944       0.006043       0.034530      -0.004354      -0.000380      -0.002271      -0.015901      -0.016526      -0.007001      -0.005071       0.012072              1.939362       1.517396      -0.233367      -0.188061       2.586557       0.084712       1.714132          -0.000194
           66              H      -4.075588       7.996983      16.198150       0.119464       1.067695 0.75704431E+01  0.72492358E+02                                 1.652852                            1.551015      -0.996670       2.407041                    0.998202       3.304632       8.811222       0.536776       1.191631      -0.729747       0.018615      -0.019820      -0.024666       0.036712      -0.004178      -0.012679       0.000990      -0.003105       0.014017      -0.013627      -0.000848       0.014476              1.739117       1.484238      -0.239811      -0.314450       2.036567       0.130474       1.696548          -0.000589
           67              H      -5.553123      11.558409      17.250826       0.116501       1.116977 0.78724010E+01  0.75414844E+02                                 1.649714                            1.542060      -0.841007       2.478958                    0.999267       3.184767       8.237450       0.564456       1.132730      -0.746009      -0.005285       0.036460      -0.005866       0.037305      -0.006925      -0.011433      -0.000442      -0.022948      -0.009747      -0.019500       0.003983       0.015516              1.715300       1.363216      -0.001992      -0.169994       2.136751      -0.285035       1.645933          -0.000914
           68              H      -6.621249      10.545685      19.095048       0.115508       1.246216 0.91173180E+01  0.91394384E+02                                 1.844956                            1.714813      -0.963621       2.424502                    0.998371       3.366558       9.163127       0.505191       1.209478      -0.727551      -0.025362       0.025270       0.022872       0.042484      -0.008923      -0.010495       0.003964      -0.021450      -0.017558      -0.017917      -0.001308       0.019225              1.980122       1.842162      -0.290534      -0.577828       1.823205       0.295921       2.274997           0.002281
           69              H      -3.573844       6.205492      16.589843       0.113930       1.068289 0.78619351E+01  0.76273269E+02                                 1.672693                            1.593526      -1.075139       2.368595                    0.997007       3.441695       9.346512       0.521246       1.211212      -0.724157       0.027845       0.016552      -0.021974       0.039143       0.005060      -0.009941      -0.001725      -0.001465      -0.004215      -0.011104      -0.000525       0.011630              1.755589       1.679177      -0.068992      -0.360960       1.977135       0.023600       1.610453          -0.000114
           70              H      -5.057514       3.958431      17.487474       0.130503       1.043749 0.75460481E+01  0.71876965E+02                                 1.613035                            1.537980      -0.864260       2.485376                    0.999311       3.135355       8.216345       0.547045       1.175474      -0.735537      -0.028365      -0.017505       0.022800       0.040384       0.005831      -0.009296      -0.001852      -0.003147      -0.011835      -0.011668      -0.000156       0.011825              1.685944       1.653797       0.052433      -0.398553       1.694508       0.079936       1.709528           0.000063
           71              H      -3.346065       9.886979      14.884345       0.136918       1.013139 0.71932021E+01  0.67858772E+02                                 1.591043                            1.508826      -0.907338       2.467516                    0.998984       3.136264       8.241760       0.547060       1.186827      -0.732063       0.024075      -0.021732      -0.020844       0.038553      -0.007146      -0.007333       0.002016      -0.009502      -0.010992      -0.011422      -0.000900       0.012322              1.667341       1.597520      -0.043875      -0.433411       1.634300      -0.073704       1.770203          -0.000739
           72              H      -4.866687      12.238690      15.529007       0.138465       1.051413 0.75692517E+01  0.72281507E+02                                 1.631465                            1.549484      -0.906560       2.470165                    0.999014       3.141447       8.290703       0.539236       1.189468      -0.732064      -0.028000       0.020295       0.019263       0.039584      -0.008390      -0.008150       0.000155      -0.005190      -0.013244      -0.012510      -0.000134       0.012644              1.698187       1.652936      -0.111834      -0.410574       1.624794      -0.066932       1.816831           0.000999
           73              H      20.361864      13.343705      24.954127       0.118108       1.123338 0.78885666E+01  0.75612871E+02                                 1.658138                            1.545730      -0.839556       2.481228                    0.999328       3.171929       8.208148       0.562611       1.135796      -0.745461       0.030636       0.014569      -0.010696       0.035570       0.010057      -0.007946       0.008159       0.001261      -0.026124      -0.018700       0.004267       0.014433              1.755221       2.213755       0.020462      -0.445396       1.500986       0.076680       1.550922           0.000096
           74              H      19.149057      14.574962      26.504580       0.124508       1.158336 0.83948197E+01  0.81778231E+02                                 1.699530                            1.602316      -0.916276       2.451375                    0.998793       3.197092       8.357776       0.548231       1.146875      -0.743183       0.016792       0.035704       0.013269       0.041628       0.013032      -0.003580       0.006635      -0.000762      -0.025259      -0.015893      -0.001569       0.017462              1.742118       1.586156       0.115367      -0.045646       2.020372       0.376962       1.619827          -0.000425
           75              H      16.218659      11.826165      26.390336       0.123485       1.162644 0.83324061E+01  0.81006849E+02                                 1.706628                            1.597820      -0.900676       2.460669                    0.998888       3.173986       8.284980       0.548325       1.148991      -0.742951      -0.036775      -0.015516       0.010885       0.041372       0.011435      -0.005762       0.005598       0.004858      -0.029439      -0.016434      -0.000201       0.016635              1.787332       2.235300       0.133908      -0.391147       1.523268       0.042566       1.603427           0.000215
           76              H      17.434544      10.594909      24.839883       0.122017       1.091428 0.76996257E+01  0.73013830E+02                                 1.600097                            1.508687      -0.795040       2.506797                    0.999678       3.066606       7.773520       0.582654       1.108562      -0.753512      -0.015198      -0.031558      -0.012099       0.037058       0.008315      -0.009339       0.011676       0.001341      -0.021990      -0.020995       0.008812       0.012183              1.642848       1.547008       0.197222      -0.006343       1.893314       0.322687       1.488222          -0.000106
           77              H      -4.712838      13.229803      27.165562       0.117324       1.085923 0.74956894E+01  0.70878765E+02                                 1.613792                            1.499987      -0.814745       2.493198                    0.999494       3.135988       8.039294       0.575449       1.125628      -0.747735      -0.033608       0.009912      -0.010215       0.036498      -0.010440       0.005679       0.009041       0.011264      -0.018427      -0.018223       0.003286       0.014937              1.708222       2.071923       0.005965       0.449804       1.404101       0.158171       1.648641           0.000021
           78              H      -3.774011      14.433355      28.911861       0.122912       1.151745 0.83468893E+01  0.81081082E+02                                 1.687969                            1.594442      -0.864865       2.478348                    0.998994       3.152306       8.191368       0.552061       1.142153      -0.744995      -0.021786       0.030877       0.017586       0.041681      -0.012477       0.002999       0.009344       0.008465      -0.018222      -0.017772       0.001096       0.016676              1.722678       1.648928      -0.224789      -0.081425       1.833973       0.381249       1.685133          -0.000386
           79              H      -0.455746      12.180143      28.675213       0.125022       1.125427 0.80227498E+01  0.77278654E+02                                 1.666680                            1.564212      -0.895893       2.460522                    0.999170       3.167115       8.234911       0.555995       1.143665      -0.743649       0.039112      -0.012207       0.011966       0.042684      -0.012995       0.002310       0.003946       0.012774      -0.026075      -0.014040      -0.004786       0.018826              1.738563       2.122175      -0.052439       0.391294       1.455162       0.101105       1.638353          -0.000600
           80              H      -1.394572      10.979669      26.928914       0.120969       1.091030 0.77030308E+01  0.73034578E+02                                 1.597991                            1.507500      -0.811526       2.499346                    0.999560       3.067654       7.768744       0.583922       1.106330      -0.754094       0.020283      -0.026968      -0.013361       0.036293      -0.009273       0.007522       0.012766       0.008365      -0.010411      -0.020971       0.008984       0.011987              1.634464       1.579928      -0.241885      -0.060428       1.751560       0.342903       1.571905          -0.000092
           81              H      20.389596       9.779212      21.551292       0.146272       1.195588 0.85826679E+01  0.85073395E+02                                 1.828380                            1.689595      -1.077863       2.394021                    0.997528       3.265040       8.949404       0.495405       1.247310      -0.719182      -0.033607       0.001817      -0.005944       0.034177      -0.004690       0.002176       0.000718       0.016610      -0.015187      -0.007653      -0.004629       0.012283              1.946864       2.598272      -0.234842      -0.085228       1.522279       0.189136       1.720041          -0.000187
           82              H      -7.393896      11.315199      24.603235       0.120594       1.063447 0.75355071E+01  0.72090563E+02                                 1.650293                            1.548899      -1.004932       2.404508                    0.998122       3.298086       8.796098       0.536259       1.193892      -0.729238      -0.019364       0.018660       0.024455       0.036348      -0.003995      -0.000946       0.012581       0.003092       0.013893      -0.013480      -0.000830       0.014310              1.736246       2.032990      -0.238952      -0.129809       1.482014       0.313441       1.693733          -0.000587
           83              H      -3.832455       9.837687      23.550559       0.116603       1.116491 0.78683226E+01  0.75374560E+02                                 1.650302                            1.542529      -0.844911       2.477352                    0.999227       3.183006       8.235880       0.563830       1.134007      -0.745714       0.036267      -0.004973       0.006130       0.037116      -0.007114       0.000281       0.011170       0.022729      -0.010211      -0.019212       0.003567       0.015645              1.715951       2.137829      -0.002021       0.285240       1.363597       0.170043       1.646426          -0.000915
           84              H      -4.845157       8.769575      21.706337       0.117093       1.243262 0.90945825E+01  0.91151457E+02                                 1.846314                            1.716054      -0.980412       2.418865                    0.998132       3.360424       9.159413       0.503286       1.214257      -0.726500       0.025118      -0.024828      -0.022615       0.041938      -0.008884      -0.003634       0.010541       0.021152      -0.017418      -0.017923      -0.001011       0.018934              1.981652       1.824609      -0.290742      -0.296086       1.843475       0.578369       2.276873           0.002253
           85              H      21.596215      11.816941      24.211542       0.116753       1.063076 0.78179421E+01  0.75772839E+02                                 1.670471                            1.591635      -1.086149       2.365460                    0.996914       3.433381       9.332556       0.520067       1.215138      -0.723259       0.016736       0.027198       0.020693       0.038053       0.005097       0.001714       0.010173       0.001126      -0.003590      -0.011220      -0.000664       0.011884              1.753186       1.974442      -0.069010      -0.023745       1.676783       0.359908       1.608335          -0.000103
           86              H      19.349167      10.333272      23.313911       0.130598       1.042333 0.75323989E+01  0.71705429E+02                                 1.610428                            1.535644      -0.862282       2.485922                    0.999364       3.134432       8.208161       0.548035       1.174030      -0.735856      -0.017836      -0.028660      -0.022334       0.040476       0.005685       0.001760       0.009429       0.003329      -0.011487      -0.011788       0.000073       0.011715              1.683083       1.691625       0.052367      -0.079728       1.650989       0.397482       1.706635           0.000056
           87              H      -5.503915      12.044717      25.917040       0.136834       1.015676 0.72152798E+01  0.68122245E+02                                 1.593913                            1.511290      -0.915900       2.464049                    0.998837       3.140100       8.256385       0.546508       1.187063      -0.731994      -0.021594       0.023806       0.020830       0.038300      -0.007803      -0.002076       0.007367       0.009541      -0.009614      -0.011647      -0.001119       0.012766              1.670468       1.637120      -0.044215       0.073656       1.600568       0.434937       1.773716          -0.000750
           88              H      -3.152192      10.524109      25.272378       0.137997       1.051021 0.75638659E+01  0.72194319E+02                                 1.628346                            1.546736      -0.894361       2.474751                    0.999188       3.142797       8.283625       0.541037       1.186097      -0.732816       0.020443      -0.028129      -0.018929       0.039591      -0.008662      -0.000404       0.008330       0.005391      -0.012826      -0.012696      -0.000334       0.013031              1.694807       1.621731      -0.111411       0.066836       1.649606       0.409169       1.813084           0.000981
           89              H      10.419393      17.437658      24.954127       0.116484       1.129736 0.79430737E+01  0.76266110E+02                                 1.664463                            1.551109      -0.848050       2.476782                    0.999249       3.180665       8.237681       0.561611       1.135866      -0.745454      -0.031357      -0.014788      -0.010161       0.036128       0.009998       0.008280      -0.007986       0.001256      -0.025306      -0.018688       0.004433       0.014255              1.762297       2.224023       0.020621       0.448463       1.506200      -0.077118       1.556666          -0.000092
           90              H      11.632185      16.206386      26.504580       0.124948       1.161342 0.84244846E+01  0.82168372E+02                                 1.705558                            1.607640      -0.925412       2.448004                    0.998681       3.198578       8.376384       0.545857       1.150444      -0.742346      -0.016284      -0.035239       0.013456       0.041085       0.013505       0.003132      -0.006588      -0.000780      -0.026925      -0.015932      -0.002320       0.018252              1.748443       1.591541       0.115951       0.045977       2.028304      -0.379220       1.625483           0.000466
           91              H      14.562584      18.955184      26.390336       0.122035       1.162401 0.83266588E+01  0.80894724E+02                                 1.701720                            1.593526      -0.880800       2.467184                    0.999072       3.177686       8.277613       0.551287       1.143612      -0.744212       0.037135       0.014768       0.011321       0.041536       0.012167       0.005624      -0.005699       0.005020      -0.030372      -0.016842      -0.000666       0.017508              1.781939       2.227893       0.133437       0.389272       1.519098      -0.042257       1.598826          -0.000202
           92              H      13.346714      20.186455      24.839883       0.121179       1.092984 0.77117439E+01  0.73141469E+02                                 1.599648                            1.508257      -0.785833       2.509390                    0.999705       3.071184       7.780230       0.583802       1.106189      -0.754081       0.015521       0.031875      -0.012167       0.037483       0.008469       0.009591      -0.011616       0.001023      -0.021695      -0.021144       0.008891       0.012253              1.642379       1.546578       0.197255       0.006274       1.892805      -0.322535       1.487754           0.000123
           93              H       4.712473      17.551539      27.165562       0.117012       1.085538 0.74927515E+01  0.70849076E+02                                 1.614140                            1.500276      -0.818398       2.491844                    0.999437       3.135067       8.038691       0.575018       1.126502      -0.747537       0.033842      -0.010023      -0.010112       0.036715      -0.010425      -0.005665      -0.008865       0.011375      -0.017955      -0.018050       0.003175       0.014876              1.708615       2.072539       0.005930      -0.449969       1.404341      -0.158179       1.648967           0.000020
           94              H       3.773630      16.347970      28.911861       0.121292       1.153644 0.83619047E+01  0.81238914E+02                                 1.687126                            1.593710      -0.854298       2.481533                    0.999189       3.157927       8.198489       0.553481       1.139055      -0.745726       0.022304      -0.031299       0.017735       0.042327      -0.012375      -0.002702      -0.009194       0.008341      -0.018473      -0.017433       0.000786       0.016647              1.721786       1.648114      -0.224595       0.081354       1.832978      -0.380905       1.684265          -0.000390
           95              H       0.455367      18.601185      28.675213       0.125760       1.125499 0.80248419E+01  0.77324924E+02                                 1.669100                            1.566291      -0.901542       2.458857                    0.999100       3.165375       8.239112       0.554477       1.146409      -0.743001      -0.038852       0.011898       0.011904       0.042341      -0.013166      -0.002184      -0.003664       0.012613      -0.025969      -0.013803      -0.005124       0.018927              1.741239       2.125746      -0.052544      -0.392245       1.457165      -0.101394       1.640805          -0.000596
           96              H       1.394210      19.801675      26.928914       0.122493       1.086095 0.76597418E+01  0.72513899E+02                                 1.592056                            1.502352      -0.800342       2.503605                    0.999645       3.061506       7.744498       0.585515       1.104996      -0.754405      -0.020309       0.026471      -0.013077       0.035836      -0.008686      -0.007578      -0.012836       0.008079      -0.011031      -0.020748       0.009257       0.011491              1.628223       1.574040      -0.240240       0.059936       1.744507      -0.340706       1.566122          -0.000091
           97              H      10.391693      21.002183      21.551292       0.145729       1.191814 0.85482302E+01  0.84619626E+02                                 1.821733                            1.684022      -1.066375       2.398148                    0.997617       3.261663       8.924810       0.497348       1.244086      -0.719880       0.033945      -0.001896      -0.006044       0.034531      -0.004354      -0.002270      -0.000378       0.015903      -0.016527      -0.006999      -0.005074       0.012073              1.939349       2.586544      -0.233359       0.084709       1.517384      -0.188057       1.714118          -0.000189
           98              H       7.393556      19.466167      24.603235       0.119453       1.067737 0.75708116E+01  0.72496670E+02                                 1.652882                            1.551042      -0.996706       2.407014                    0.998202       3.304717       8.811457       0.536778       1.191615      -0.729750       0.019818      -0.018613       0.024664       0.036708      -0.004178       0.000987      -0.012681       0.003111       0.014017      -0.013631      -0.000844       0.014475              1.739150       2.036608      -0.239813       0.130476       1.484262      -0.314458       1.696581          -0.000589
           99              H       3.832125      20.943689      23.550559       0.116503       1.116916 0.78718403E+01  0.75407836E+02                                 1.649625                            1.541982      -0.840968       2.478979                    0.999267       3.184679       8.237028       0.564485       1.132696      -0.746017      -0.036460       0.005285       0.005865       0.037305      -0.006924      -0.000442      -0.011431       0.022947      -0.009747      -0.019497       0.003982       0.015515              1.715202       2.136622      -0.001992      -0.285007       1.363147      -0.169977       1.645836          -0.000920
          100              H       4.844844      22.011819      21.706337       0.115512       1.246162 0.91168105E+01  0.91387830E+02                                 1.844887                            1.714753      -0.963599       2.424515                    0.998372       3.366470       9.162750       0.505207       1.209461      -0.727555      -0.025271       0.025363      -0.022872       0.042486      -0.008923       0.003966      -0.010494       0.021448      -0.017561      -0.017916      -0.001310       0.019226              1.980042       1.823138      -0.290521       0.295910       1.842091      -0.577793       2.274898           0.002272
          101              H       9.185049      18.964429      24.211542       0.113927       1.068288 0.78619126E+01  0.76272902E+02                                 1.672684                            1.593517      -1.075092       2.368615                    0.997007       3.441679       9.346422       0.521252       1.211202      -0.724159      -0.016555      -0.027844       0.021973       0.039143       0.005059      -0.001725      -0.009940       0.001460      -0.004213      -0.011103      -0.000527       0.011629              1.755576       1.977117      -0.068983       0.023595       1.679167      -0.360957       1.610443          -0.000114
          102              H      11.432105      20.448106      23.313911       0.130513       1.043713 0.75457188E+01  0.71872964E+02                                 1.612990                            1.537940      -0.864268       2.485377                    0.999311       3.135292       8.216101       0.547056       1.175465      -0.735540       0.017503       0.028367      -0.022801       0.040385       0.005831      -0.001851      -0.009297       0.003148      -0.011839      -0.011670      -0.000155       0.011825              1.685894       1.694458       0.052435       0.079930       1.653749      -0.398531       1.709475           0.000067
          103              H       5.503562      18.736637      25.917040       0.136911       1.013139 0.71932081E+01  0.67858845E+02                                 1.591044                            1.508828      -0.907300       2.467532                    0.998984       3.136274       8.241788       0.547059       1.186828      -0.732062       0.021731      -0.024073       0.020842       0.038550      -0.007144       0.002015      -0.007334       0.009500      -0.010984      -0.011421      -0.000897       0.012318              1.667342       1.634300      -0.043874      -0.073703       1.597520      -0.433411       1.770204          -0.000751
          104              H       3.151846      20.257251      25.272378       0.138464       1.051425 0.75693572E+01  0.72282620E+02                                 1.631460                            1.549481      -0.906601       2.470142                    0.999014       3.141475       8.290728       0.539245       1.189446      -0.732069      -0.020294       0.027999      -0.019263       0.039584      -0.008386       0.000156      -0.008155       0.005194      -0.013244      -0.012513      -0.000130       0.012643              1.698180       1.624791      -0.111835      -0.066927       1.652929      -0.410567       1.816819           0.000968
          105              H       2.046884      20.362007       4.553435       0.115256       1.132000 0.79617164E+01  0.76466538E+02                                 1.663950                            1.550764      -0.841292       2.478216                    0.999281       3.186430       8.245528       0.563022       1.132703      -0.746202      -0.014396       0.031771      -0.010662       0.036473      -0.010363      -0.007970      -0.008054      -0.000919      -0.026036      -0.018762       0.004044       0.014718              1.761609       1.505726      -0.020642      -0.077051       2.222965      -0.448035       1.556136           0.000124
          106              H       0.815617      19.149204       6.103887       0.121284       1.172450 0.85220903E+01  0.83350887E+02                                 1.715830                            1.616486      -0.934512       2.443072                    0.998632       3.213930       8.425212       0.544644       1.149818      -0.742529      -0.036634       0.016475       0.013926       0.042514      -0.013560      -0.006541      -0.003319       0.000309      -0.025817      -0.015974      -0.002105       0.018079              1.759241       2.042351      -0.117364      -0.383297       1.600487      -0.046223       1.634885           0.000497
          107              H       3.564424      16.218797       5.989643       0.120862       1.164294 0.83429603E+01  0.81095687E+02                                 1.704108                            1.595533      -0.883043       2.466363                    0.999022       3.180118       8.287109       0.550688       1.144255      -0.744081       0.014971      -0.037281       0.011095       0.041679      -0.011845      -0.005426      -0.005886      -0.004896      -0.030467      -0.016688      -0.000538       0.017226              1.784653       1.521100      -0.133732      -0.042359       2.231803      -0.390306       1.601057           0.000200
          108              H       4.795692      17.434677       4.439191       0.121491       1.092134 0.77048079E+01  0.73058455E+02                                 1.598550                            1.507362      -0.786077       2.509495                    0.999729       3.070938       7.778414       0.584107       1.105872      -0.754143       0.031556      -0.014995      -0.012347       0.037055      -0.009026      -0.011611      -0.009380      -0.001067      -0.022401      -0.021331       0.008398       0.012932              1.641214       1.891096      -0.196876      -0.321994       1.545703      -0.006391       1.486842           0.000157
          109              H       2.160746      26.068905       6.764870       0.115958       1.086833 0.75022317E+01  0.70943140E+02                                 1.613333                            1.499578      -0.812016       2.493663                    0.999481       3.138543       8.041186       0.576245       1.124032      -0.748137      -0.010371      -0.034033      -0.010159       0.037000       0.010416      -0.009023       0.005899      -0.011263      -0.018182      -0.018297       0.003413       0.014884              1.707772       1.403717      -0.006044      -0.158126       2.071353       0.449717       1.648248           0.000172
          110              H       0.957174      27.007735       8.511169       0.122979       1.154926 0.83767378E+01  0.81451232E+02                                 1.691648                            1.597724      -0.864664       2.478054                    0.999037       3.157009       8.210118       0.551218       1.142773      -0.744825      -0.030976      -0.022316       0.017520       0.042006       0.011795      -0.009094       0.002817      -0.008290      -0.018520      -0.017099       0.001049       0.016050              1.726529       1.838084       0.225409      -0.382535       1.652596      -0.081517       1.688908          -0.000414
          111              H       3.210483      -0.455607       8.274521       0.125161       1.128253 0.80500277E+01  0.77628771E+02                                 1.671626                            1.568587      -0.903713       2.457227                    0.999094       3.170792       8.256595       0.554153       1.146176      -0.743035       0.011886       0.039007       0.012083       0.042530       0.013137      -0.003732       0.001879      -0.012656      -0.027363      -0.013757      -0.005390       0.019147              1.743960       1.459350       0.052497      -0.101824       2.129069       0.393152       1.643461           0.000318
          112              H       4.410977      -1.394438       6.528222       0.120198       1.093730 0.77254249E+01  0.73291218E+02                                 1.599595                            1.508858      -0.807362       2.499612                    0.999580       3.072189       7.779509       0.584213       1.105110      -0.754394       0.026694       0.019923      -0.013623       0.035987       0.009328      -0.012839       0.007379      -0.008445      -0.011524      -0.021045       0.008780       0.012265              1.636166       1.753581       0.242344      -0.343642       1.581398      -0.060600       1.573517          -0.000080
          113              H       5.611409      20.389726       1.150599       0.146394       1.195863 0.85858252E+01  0.85118800E+02                                 1.829307                            1.690405      -1.077896       2.393840                    0.997525       3.265386       8.953253       0.495030       1.248047      -0.719023      -0.001838      -0.033371      -0.006053       0.033965       0.004135      -0.000444       0.002115      -0.016143      -0.016593      -0.006989      -0.005063       0.012052              1.947926       1.523055       0.235053      -0.189329       2.599758      -0.085340       1.720964          -0.000191
          114              H       4.075383      23.387840       4.202543       0.121147       1.064858 0.75496543E+01  0.72278050E+02                                 1.653578                            1.551788      -1.012839       2.401346                    0.998035       3.300571       8.813177       0.534882       1.196103      -0.728716      -0.018017      -0.019131       0.024495       0.035925       0.004325      -0.012987      -0.001067      -0.002913       0.013475      -0.013868      -0.000909       0.014777              1.739901       1.484859       0.239543      -0.314456       2.037524      -0.130034       1.697320          -0.000587
          115              H       5.552892      26.949276       3.149867       0.116216       1.113162 0.78383412E+01  0.74982577E+02                                 1.643198                            1.536543      -0.830731       2.483293                    0.999360       3.181785       8.215107       0.566857       1.129526      -0.746782       0.005425       0.036741       0.006074       0.037632       0.007007      -0.011413       0.000437      -0.022583      -0.009223      -0.019396       0.004041       0.015355              1.708232       1.358673       0.001990      -0.168973       2.126467       0.282939       1.639555          -0.000919
          116              H       6.621026      25.936570       1.305644       0.115229       1.247694 0.91294099E+01  0.91543212E+02                                 1.846465                            1.715979      -0.965658       2.423392                    0.998312       3.366782       9.164232       0.505022       1.209518      -0.727566       0.024847       0.025014      -0.023575       0.042413       0.008724      -0.010512      -0.003846      -0.021545      -0.018665      -0.017975      -0.001217       0.019193              1.981951       1.843809       0.291102      -0.578839       1.824740      -0.296575       2.277305           0.002275
          117              H       3.573651      21.596352       3.810849       0.117302       1.058115 0.77714386E+01  0.75198006E+02                                 1.664235                            1.586097      -1.071221       2.371728                    0.997036       3.424489       9.295927       0.521449       1.213918      -0.723555      -0.026978       0.016578       0.021017       0.038005      -0.005064      -0.010183       0.001491      -0.001261      -0.004557      -0.011378      -0.000360       0.011738              1.746374       1.670366       0.068793      -0.357551       1.966498      -0.023576       1.602258          -0.000110
          118              H       5.057336      19.349300       2.913219       0.130364       1.041100 0.75208814E+01  0.71563734E+02                                 1.608678                            1.534092      -0.855656       2.488828                    0.999397       3.133121       8.201143       0.548551       1.173452      -0.735995       0.028531      -0.017755      -0.022790       0.040603      -0.005669      -0.009179       0.001666      -0.003478      -0.012054      -0.011656       0.000135       0.011521              1.681199       1.649172      -0.052240      -0.396767       1.689699      -0.079618       1.704726           0.000075
          119              H       3.345846      25.277824       5.516347       0.137218       1.012959 0.71926236E+01  0.67860999E+02                                 1.591791                            1.509508      -0.914114       2.465176                    0.998873       3.136424       8.246238       0.546460       1.187995      -0.731785      -0.023824      -0.021663       0.020459       0.038150       0.007626      -0.007447      -0.002309      -0.009193      -0.010242      -0.011507      -0.001283       0.012790              1.668203       1.598268       0.043791      -0.433737       1.635164       0.073931       1.771176          -0.000741
          120              H       4.866452      27.629541       4.871685       0.138388       1.048974 0.75465260E+01  0.71998769E+02                                 1.627636                            1.546118      -0.896955       2.474155                    0.999098       3.138809       8.275618       0.540454       1.187872      -0.732427       0.027866       0.020406      -0.019127       0.039481       0.008690      -0.008195      -0.000307      -0.005250      -0.013399      -0.012633      -0.000385       0.013018              1.694039       1.648922       0.111373      -0.408859       1.621039       0.066704       1.812157           0.000990
          121              H      28.734566      10.419550       4.553435       0.116648       1.129440 0.79422477E+01  0.76261003E+02                                 1.664567                            1.551345      -0.850735       2.475663                    0.999237       3.180972       8.240325       0.561361       1.136330      -0.745331       0.014398      -0.031112      -0.010803       0.035944      -0.010324       0.007882       0.007966      -0.001153      -0.025955      -0.018613       0.003939       0.014674              1.762289       1.506374      -0.020601       0.077147       2.223751       0.448179       1.556743           0.000126
          122              H      -0.815782      11.632338       6.103887       0.121288       1.171382 0.85100391E+01  0.83180842E+02                                 1.712179                            1.613227      -0.923105       2.447252                    0.998761       3.214469       8.416466       0.546417       1.146807      -0.743219       0.036570      -0.016379       0.013888       0.042409      -0.013509       0.006655       0.003386       0.000793      -0.025975      -0.016076      -0.002003       0.018078              1.755396       2.037709      -0.117085       0.382064       1.597071       0.045941       1.631407           0.000500
          123              H      27.217012      14.562746       5.989643       0.121949       1.163683 0.83383284E+01  0.81048619E+02                                 1.704359                            1.595761      -0.887374       2.464968                    0.998991       3.178326       8.285409       0.550239       1.145217      -0.743840      -0.014876       0.037139       0.011029       0.041500      -0.011702       0.005632       0.005924      -0.004805      -0.029862      -0.016725      -0.000242       0.016967              1.784923       1.521270      -0.133751       0.042362       2.232206       0.390431       1.601295           0.000199
          124              H      25.985759      13.346881       4.439191       0.123303       1.089706 0.76868592E+01  0.72883616E+02                                 1.600785                            1.509334      -0.804218       2.503640                    0.999587       3.062377       7.769651       0.581263       1.111355      -0.752820      -0.030642       0.014784      -0.011907       0.036046      -0.008798       0.011555       0.009324      -0.000965      -0.022231      -0.021127       0.008434       0.012692              1.643585       1.893986      -0.197319       0.322718       1.547900       0.006422       1.488868           0.000156
          125              H      -2.160917       4.712631       6.764870       0.117679       1.084554 0.74858520E+01  0.70780060E+02                                 1.614574                            1.500720      -0.820801       2.491520                    0.999415       3.132954       8.037703       0.574178       1.128209      -0.747122       0.010164       0.033543      -0.010201       0.036503       0.010323       0.009014      -0.005725      -0.011099      -0.018308      -0.018138       0.003362       0.014777              1.709142       1.404867      -0.006224       0.158492       2.072824      -0.450214       1.649733           0.000029
          126              H      -0.957361       3.773784       8.511169       0.122683       1.156287 0.83888141E+01  0.81602748E+02                                 1.693563                            1.599362      -0.864583       2.478284                    0.999091       3.158113       8.216254       0.550652       1.143469      -0.744669       0.030942       0.022385       0.017391       0.041964       0.011843       0.009356      -0.002779      -0.008603      -0.018327      -0.017361       0.001202       0.016159              1.728537       1.840371       0.225908       0.383368       1.654392       0.081730       1.690849           0.000109
          127              H      27.571038       0.455528       8.274521       0.123849       1.132474 0.80857759E+01  0.78058348E+02                                 1.675966                            1.572221      -0.910201       2.454365                    0.999083       3.175150       8.271895       0.553441       1.146402      -0.743014      -0.011705      -0.039453       0.012151       0.042909       0.013147       0.003658      -0.001979      -0.012716      -0.026429      -0.013714      -0.005297       0.019011              1.748728       1.462598       0.052855       0.102137       2.135988      -0.395145       1.647598          -0.000595
          128              H      26.370561       1.394375       6.528222       0.121061       1.091865 0.77094018E+01  0.73095834E+02                                 1.596936                            1.506596      -0.803063       2.501751                    0.999618       3.070575       7.771234       0.585100       1.104089      -0.754624      -0.026975      -0.020155      -0.013176       0.036159       0.009077       0.012884      -0.007510      -0.008364      -0.010306      -0.020956       0.009152       0.011804              1.633357       1.750323       0.241530       0.342568       1.578816       0.060297       1.570932           0.000132
          129              H      25.170073      10.391863       1.150599       0.146180       1.192777 0.85580621E+01  0.84756634E+02                                 1.824247                            1.686193      -1.068373       2.397275                    0.997553       3.262415       8.934236       0.496406       1.245864      -0.719492       0.001574       0.033552      -0.006027       0.034126       0.004808       0.000117      -0.002329      -0.015971      -0.017036      -0.006993      -0.005438       0.012431              1.942175       1.519336       0.233878       0.188477       2.590757       0.084911       1.716433          -0.000194
          130              H      26.706071       7.393720       4.202543       0.121126       1.067042 0.75689927E+01  0.72513216E+02                                 1.656112                            1.553962      -1.020600       2.398063                    0.997972       3.304159       8.827260       0.534384       1.196393      -0.728635       0.018355       0.019174       0.024291       0.035980       0.003911       0.012757       0.001103      -0.002898       0.014444      -0.013522      -0.001088       0.014610              1.742678       1.487011       0.240250       0.315327       2.041008       0.130568       1.700015          -0.000585
          131              H      25.228571       3.832294       3.149867       0.116131       1.118637 0.78876974E+01  0.75614318E+02                                 1.653324                            1.545139      -0.854175       2.474126                    0.999202       3.185813       8.248835       0.562906       1.135053      -0.745466      -0.004980      -0.036829       0.006071       0.037657       0.007173       0.011562      -0.000158      -0.022638      -0.008450      -0.019545       0.004053       0.015492              1.719263       1.365903       0.002031       0.170608       2.142305      -0.286065       1.649583          -0.000915
          132              H      24.160455       4.845018       1.305644       0.116277       1.245125 0.91081031E+01  0.91284738E+02                                 1.844412                            1.714348      -0.964940       2.424055                    0.998323       3.364537       9.158662       0.505050       1.210045      -0.727419      -0.025093      -0.025239      -0.022899       0.042321       0.008715       0.010506       0.003863      -0.021535      -0.018008      -0.017940      -0.001170       0.019110              1.979546       1.841632       0.290383       0.577587       1.822663       0.295771       2.274344           0.002270
          133              H      27.207806       9.185211       3.810849       0.118845       1.054665 0.77421178E+01  0.74868370E+02                                 1.663156                            1.585130      -1.081672       2.368450                    0.997008       3.419233       9.288877       0.520435       1.217029      -0.722852       0.026626      -0.016510       0.020949       0.037688      -0.004881       0.009716      -0.001628      -0.001146      -0.004676      -0.010827      -0.000513       0.011340              1.745213       1.669243       0.068763       0.357146       1.965200       0.023538       1.601195          -0.000110
          134              H      25.724130      11.432272       2.913219       0.130425       1.040342 0.75135894E+01  0.71468117E+02                                 1.606795                            1.532448      -0.852759       2.489591                    0.999418       3.132985       8.195950       0.549397       1.172075      -0.736303      -0.028762       0.017797      -0.022824       0.040804      -0.005560       0.009218      -0.001655      -0.003224      -0.012311      -0.011653       0.000169       0.011485              1.679137       1.647097      -0.052111       0.395868       1.687724       0.079483       1.702589           0.000075
          135              H      27.435595       5.503724       5.516347       0.135702       1.018413 0.72396910E+01  0.68412309E+02                                 1.597026                            1.514049      -0.916200       2.463555                    0.998860       3.144933       8.273426       0.545885       1.187383      -0.731925       0.024365       0.021628       0.021093       0.038812       0.007317       0.007271       0.002349      -0.009297      -0.010171      -0.011248      -0.001251       0.012499              1.673900       1.603743       0.044287       0.436410       1.640425      -0.074013       1.777532          -0.000750
          136              H      25.914995       3.152013       4.871685       0.139377       1.045528 0.75169228E+01  0.71654730E+02                                 1.625051                            1.543858      -0.900128       2.473522                    0.999071       3.133702       8.261929       0.540375       1.189065      -0.732153      -0.028126      -0.020558      -0.018625       0.039504       0.008218       0.008142       0.000130      -0.005426      -0.012550      -0.012443       0.000040       0.012403              1.691336       1.646113       0.110741       0.407697       1.618534      -0.066975       1.809363           0.000986
          137              C       3.629019     -11.848011      36.455221       0.129321      38.896931 0.39669133E+03  0.90754789E+04                                10.208001                            6.691447      -0.182201       1.955783                    0.999241      26.051303      72.838041       0.632515       0.423271      -1.064486       0.010208       0.003881       0.002463       0.011195       0.007767       0.015706       0.028414       0.011485       0.008099      -0.031592      -0.004310       0.035903             16.546799      20.716988       6.081030      10.836871      13.312334       7.553506      15.611076           0.001011
          138              C       4.140000     -13.039257      35.962341      -0.153795      36.483724 0.43160153E+03  0.10133603E+05                                 9.651904                            6.959673       0.070544       1.992243                    0.999600      29.597323      85.171452       0.619868       0.420849      -1.060856      -0.012959      -0.008353      -0.013226       0.020313      -0.013066       0.019807      -0.000159       0.032321      -0.071002      -0.031059      -0.007292       0.038351             13.462946      14.502126       4.147114       7.347377      12.524797       6.598517      13.361914           0.000364
          139              C       3.413454      17.003589      35.032069      -0.098250      35.593414 0.41743331E+03  0.97269537E+04                                 9.494936                            6.849491      -0.030299       1.960857                    0.999603      29.223836      83.988616       0.623671       0.421464      -1.059657      -0.005280       0.016496       0.015590       0.023304      -0.022603      -0.011879       0.008898      -0.031384      -0.041204      -0.025386      -0.012518       0.037904             13.097165      15.097470       3.498126       7.581808      11.034816       5.608532      13.159210          -0.000886
          140              C       2.172956      17.459159      34.602023      -0.019754      40.864606 0.44767026E+03  0.10494544E+05                                10.329073                            6.985107       0.053248       2.019318                    0.999145      27.260336      75.694506       0.639266       0.408714      -1.080134       0.021354       0.017680       0.030596       0.041288      -0.006728       0.009483       0.007833      -0.004531      -0.020245      -0.017615       0.007040       0.010575             16.030932      17.133047       5.377691       9.740815      14.076688       8.466875      16.883060          -0.014601
          141              C       1.659004     -12.131195      35.097351      -0.101046      34.395393 0.41703804E+03  0.97143585E+04                                 9.280418                            6.854109      -0.006383       1.969361                    0.999607      29.182316      83.824136       0.622458       0.422433      -1.059167       0.020074       0.002396       0.013892       0.024530      -0.019382       0.008820      -0.010630       0.033395      -0.057455      -0.025488      -0.012418       0.037906             12.347964      12.823312       2.802353       5.914091      11.821779       5.970506      12.398802          -0.000661
          142              C       2.385443     -11.392441      36.027623      -0.153194      35.966044 0.42162617E+03  0.98215024E+04                                 9.499963                            6.832247       0.166925       2.023774                    0.999758      29.263979      83.319581       0.633323       0.415175      -1.066650      -0.013387      -0.013218      -0.020455       0.027791      -0.015423       0.000871       0.025349      -0.026112      -0.043135      -0.030644      -0.007092       0.037736             13.157273      16.256778       2.795520       7.405393      10.679759       5.079701      12.535282           0.000152
          143              C       1.338783      16.621904      33.571380       0.591856      24.662894 0.26246880E+03  0.54924307E+04                                 7.991870                            5.774757      -0.003727       2.059521                    0.999354      22.358181      62.599507       0.614325       0.476454      -1.019003      -0.036784      -0.033305      -0.036666       0.061698       0.011572      -0.080279      -0.069309       0.004307       0.076302      -0.094638      -0.024478       0.119116             11.609207      11.981514       4.048856       6.687776      10.158203       5.638936      12.687903          -0.001851
          144              C      12.241721     -11.986518      34.329469       0.129087      39.078225 0.40386675E+03  0.92763044E+04                                10.236216                            6.746227      -0.168378       1.957455                    0.999191      26.171709      73.195054       0.631036       0.422586      -1.065472      -0.013011      -0.000293       0.003226       0.013408      -0.006053      -0.017287       0.024331       0.012256       0.020326      -0.028106      -0.006121       0.034227             16.172242      16.147510      -4.077304     -10.032072      12.023414       8.775509      20.345802          -0.004421
          145              C      11.530566      17.760823      33.734585      -0.155643      36.664288 0.43077587E+03  0.10103400E+05                                 9.675971                            6.950906       0.055211       1.987608                    0.999602      29.536371      84.786647       0.620908       0.420594      -1.061645       0.009851      -0.005259      -0.014532       0.018327       0.013084      -0.019764       0.003326       0.046504      -0.049407      -0.028482      -0.012377       0.040859             13.317400      12.275283      -2.609112      -6.382600      11.213908       7.466576      16.463010           0.015065
          146              C      12.093876      17.040538      32.690070      -0.087866      34.885467 0.40386346E+03  0.93215417E+04                                 9.332680                            6.715845       0.062719       1.996258                    0.999705      28.705105      81.767857       0.633658       0.418792      -1.062684       0.010814       0.018765       0.012348       0.024930       0.022729       0.011946       0.011332      -0.007570      -0.031538      -0.018945      -0.015342       0.034287             12.577513      13.226975      -2.328261      -6.583144       9.711747       5.898664      14.793817          -0.004287
          147              C      13.368236      17.354513      32.236358      -0.024242      41.003581 0.41798197E+03  0.96460430E+04                                10.342088                            6.750450       0.034246       2.022193                    0.999183      26.754246      74.062443       0.649195       0.408827      -1.078478      -0.026616       0.016671       0.033377       0.045830       0.006847       0.001800       0.009965      -0.005553      -0.011007      -0.010981      -0.003272       0.014254             15.962519      15.656116      -4.374077      -9.524768      12.438360       9.011624      19.793081           0.018947
          148              C      14.082469     -12.392828      32.828794      -0.084572      34.431122 0.40816576E+03  0.94541198E+04                                 9.321367                            6.789924       0.002853       1.977446                    0.999671      28.754336      82.288000       0.624305       0.423569      -1.058746      -0.018241       0.001358       0.008985       0.020379       0.013038      -0.004293      -0.017671       0.030256      -0.050575      -0.030558      -0.000288       0.030846             12.465909      11.231939      -2.173645      -5.412947      11.065104       7.020785      15.100684          -0.002973
          149              C      13.519159     -11.672544      33.873310      -0.157933      36.088864 0.41929350E+03  0.97489863E+04                                 9.503097                            6.799336       0.200892       2.034224                    0.999771      29.215902      82.976173       0.637116       0.413472      -1.068255       0.011831      -0.008555      -0.020406       0.025091       0.018275       0.004864       0.022893      -0.012428      -0.018625      -0.025391      -0.008885       0.034276             12.932937      13.739206      -2.177892      -6.937969       9.967772       5.909974      15.091834           0.016613
          150              C      14.063907      16.674245      31.147777       0.597902      26.090188 0.25658085E+03  0.53466782E+04                                 8.296567                            5.713448      -0.014372       2.055931                    0.999703      22.253770      62.474501       0.616088       0.477094      -1.017170       0.029426      -0.020243      -0.047633       0.059536      -0.014483       0.064312      -0.075726      -0.021258       0.019825      -0.090193      -0.019128       0.109322             12.148570      10.772200      -3.716770      -6.344364      10.276647       7.152167      15.396862           0.004378
          151              C       8.027681      -8.766791      40.229350      -0.004473      49.068013 0.49037386E+03  0.11859383E+05                                11.885941                            7.506056      -0.364206       1.880176                    0.998472      28.354527      82.186606       0.587819       0.430851      -1.057094       0.038729       0.049983       0.011097       0.064198       0.005957       0.028658      -0.020678      -0.075725       0.015838      -0.056612       0.010001       0.046611             19.359982      17.718924       3.625880       5.027666      13.536992      11.447560      26.824031           0.227015
          152              C       6.657899      -8.908387      40.412140       0.289587      34.062670 0.36038425E+03  0.81217742E+04                                 9.498604                            6.570259      -0.175301       1.962688                    0.999350      25.464048      72.760713       0.605049       0.449190      -1.039434      -0.049807       0.029855       0.023344       0.062586      -0.010512       0.012868      -0.044097      -0.061890       0.021910      -0.038379      -0.026783       0.065162             13.139401      14.926412       2.753131       2.970663       9.694932       6.656529      14.796859           0.009109
          153              C       5.912992      -9.684079      39.528382      -0.243040      41.328607 0.47192944E+03  0.11367550E+05                                10.543113                            7.316654      -0.011004       1.957799                    0.999336      31.056745      91.486903       0.597774       0.425382      -1.054588      -0.025653       0.019738       0.002201       0.032442      -0.008444       0.003159      -0.042542      -0.018135      -0.026041      -0.041785      -0.005947       0.047732             14.957414      15.484817       4.124887       4.417451      11.400620       8.356731      17.986805           0.025300
          154              C       6.544022     -10.321253      38.465914       0.088935      42.297378 0.41045683E+03  0.94581788E+04                                10.638355                            6.743753      -0.100880       1.970958                    0.999099      26.545805      74.163485       0.639733       0.415496      -1.070862      -0.023971      -0.004138      -0.021388       0.032391      -0.000950       0.008732       0.011108      -0.015198      -0.030763      -0.019086       0.001547       0.017539             16.853081      22.743468       5.805202       5.414614      11.144130       7.564786      16.671644          -0.001966
          155              C       7.913803     -10.179657      38.283940       0.054717      40.045308 0.39491765E+03  0.90432780E+04                                10.284840                            6.666744      -0.141182       1.965570                    0.999416      26.552361      74.771692       0.633774       0.422039      -1.063084       0.020718       0.009743      -0.012370       0.026022      -0.006685      -0.003022      -0.007811      -0.015757      -0.010687      -0.012639      -0.001842       0.014482             15.169694      19.566423       1.731661      -0.819989       9.539572       6.667918      16.403087           0.054458
          156              C       8.655633      -9.403965      39.161169       0.040367      38.923160 0.40339089E+03  0.93137718E+04                                10.144244                            6.791015      -0.151672       1.963252                    0.999563      27.004395      77.094655       0.618774       0.428721      -1.055812       0.006402       0.012746      -0.019746       0.024358      -0.007965      -0.003389      -0.005502       0.000980       0.001152      -0.011553       0.003444       0.008110             14.657529      14.442912       0.973206      -1.029918      10.074951       8.053833      19.454724          -0.014750
          157              C       8.523286     -10.813753      37.178222      -0.204008      43.104979 0.47413375E+03  0.11397610E+05                                10.811012                            7.313678       0.087361       1.987597                    0.999637      30.582673      89.068293       0.602270       0.423060      -1.059400      -0.011148       0.014225       0.003201       0.018354       0.011756       0.023586       0.007098      -0.047022       0.022164      -0.040077       0.008462       0.031614             15.135821      21.420082      -1.964193      -7.256378       8.360925       5.083324      15.626455          -0.011415
          158              C       9.902303     -10.706016      36.933414       0.141239      40.522179 0.38524498E+03  0.87488219E+04                                10.428739                            6.566841      -0.170067       1.958481                    0.999055      25.865694      72.039067       0.642519       0.419766      -1.066763       0.013498       0.006936      -0.007520       0.016937      -0.000908      -0.014754       0.010280       0.015462      -0.006239      -0.018346      -0.002436       0.020782             16.434435      17.946518      -3.655239      -9.000074      10.369628       8.387601      20.987158           0.070078
          159              C      10.644133      -9.936480      37.798403      -0.164469      37.891926 0.44580587E+03  0.10537201E+05                                 9.854159                            7.046478       0.089310       1.992947                    0.999607      29.870475      85.845430       0.620436       0.417667      -1.064383      -0.012303       0.011733       0.002972       0.017259       0.006597      -0.014498       0.010378       0.060271      -0.048842      -0.032768      -0.009365       0.042134             13.246295      11.906161      -1.369437      -4.268882       9.627764       7.379424      18.204959          -0.023965
          160              C      10.022337      -9.283916      38.916361      -0.102132      37.652094 0.44202297E+03  0.10453212E+05                                 9.867057                            7.067620       0.054052       1.987906                    0.999654      29.518966      85.594831       0.611179       0.423773      -1.057722      -0.013178       0.000880      -0.024541       0.027869       0.015603       0.022273       0.009614      -0.005836      -0.027390      -0.026819      -0.005658       0.032477             12.946913      12.941645      -0.717073      -3.759483       8.878530       6.386163      17.020564           0.080550
          161              C       5.771411     -11.173899      37.504633      -0.163020      49.526010 0.50155171E+03  0.12213179E+05                                11.967454                            7.520676      -0.061624       1.935366                    0.999327      30.870461      90.145836       0.594790       0.422892      -1.060735       0.020339       0.009018       0.012985       0.025761      -0.000223      -0.014769       0.015427      -0.010762      -0.020486      -0.023907       0.002392       0.021515             20.618056      31.520984       9.564762      12.999072      13.207430       8.003121      17.125754           0.002481
          162              C       4.389317     -10.986131      37.390389      -0.139432      46.072435 0.45799784E+03  0.10882554E+05                                11.364390                            7.134751       0.084386       1.992372                    0.999558      29.750941      85.314787       0.618462       0.416798      -1.066511      -0.020050       0.004075      -0.000545       0.020467      -0.018321      -0.001353       0.007156      -0.017598       0.025028      -0.024718       0.004608       0.020110             19.644904      27.981207       9.093868      13.127765      13.336750       8.443191      17.616754           0.003460
          163              C      10.400973     -11.444769      35.774654      -0.145542      44.893186 0.45490308E+03  0.10794451E+05                                11.192063                            7.116828       0.080600       1.991620                    0.999561      29.729340      85.291835       0.618214       0.417528      -1.065675      -0.020454      -0.008629      -0.003827       0.022527       0.001534       0.011353       0.004793       0.005493      -0.031827      -0.016691       0.002245       0.014447             18.487937      20.036623      -5.657123     -13.054247      11.542547       9.197455      23.884640          -0.020621
          164              C      11.730738     -11.155421      35.472724      -0.152580      44.552858 0.47017531E+03  0.11246735E+05                                11.153963                            7.246673       0.078414       1.988891                    0.999468      30.007800      86.371648       0.611351       0.418841      -1.065085       0.021937       0.013211       0.001041       0.025629       0.009724      -0.000279       0.001514      -0.001398       0.005258      -0.010748       0.001757       0.008991             18.254120      19.300764      -5.607876     -12.576938      12.136654       9.366840      23.324942           0.079236
          165              C      -3.629365      11.847665      36.455221       0.128423      38.919487 0.39702323E+03  0.90846535E+04                                10.210514                            6.693086      -0.183182       1.955352                    0.999257      26.062363      72.866980       0.632624       0.423125      -1.064615      -0.010801      -0.003216       0.002207       0.011484       0.006349      -0.015370      -0.028459       0.010982       0.007532      -0.031777      -0.003190       0.034967             16.551012      20.720158       6.084202     -10.839541      13.317096      -7.557099      15.615782           0.001012
          166              C      -4.140341      13.038915      35.962341      -0.152121      36.416959 0.43059148E+03  0.10104030E+05                                 9.641935                            6.953019       0.068725       1.992117                    0.999564      29.562495      85.048280       0.619961       0.421030      -1.060736       0.011775       0.009162      -0.012627       0.019545      -0.013979      -0.019955       0.001068       0.033888      -0.068494      -0.030261      -0.009077       0.039338             13.446946      14.483533       4.140823      -7.336705      12.511498      -6.590473      13.345806           0.000365
          167              C      -3.413893      13.777678      35.032069      -0.099305      35.658901 0.41838075E+03  0.97544921E+04                                 9.503539                            6.855052      -0.023654       1.962176                    0.999597      29.263618      84.124652       0.623723       0.421193      -1.059834       0.004997      -0.015636       0.015802       0.022785      -0.023463       0.012123      -0.008972      -0.031905      -0.040670      -0.026069      -0.012667       0.038736             13.109283      15.110634       3.501241      -7.588522      11.046184      -5.614784      13.171031          -0.000882
          168              C      -2.173391      13.322112      34.602023      -0.020680      40.836315 0.44740576E+03  0.10486135E+05                                10.321767                            6.981307       0.054867       2.020087                    0.999262      27.253793      75.652827       0.639719       0.408510      -1.080336      -0.022646      -0.017284       0.030687       0.041872      -0.007844      -0.008524      -0.006614      -0.003748      -0.018888      -0.016417       0.005203       0.011214             16.016091      17.119442       5.369254      -9.729877      14.063506      -8.456077      16.865325          -0.014613
          169              C      -1.659337      12.130862      35.097351      -0.099767      34.392136 0.41700149E+03  0.97135626E+04                                 9.281443                            6.855062      -0.010118       1.968455                    0.999632      29.177626      83.818467       0.622227       0.422587      -1.059041      -0.018752      -0.001717       0.013318       0.023064      -0.021671      -0.009569       0.010115       0.034990      -0.057364      -0.025352      -0.014924       0.040276             12.348949      12.824961       2.802051      -5.914280      11.822726      -5.970391      12.399161          -0.000661
          170              C      -2.385784      11.392099      36.027623      -0.150340      35.915215 0.42087467E+03  0.98004062E+04                                 9.496809                            6.830853       0.163457       2.023115                    0.999735      29.230071      83.229469       0.632683       0.415746      -1.066199       0.013445       0.012260      -0.020651       0.027523      -0.016993      -0.000382      -0.025298      -0.026445      -0.041614      -0.030652      -0.007984       0.038636             13.151803      16.250177       2.794666      -7.402123      10.675038      -5.076894      12.530192           0.000148
          171              C      -1.339208      14.159376      33.571380       0.592971      24.632111 0.26209485E+03  0.54830592E+04                                 7.988545                            5.773005      -0.007820       2.058607                    0.999364      22.340387      62.556083       0.613995       0.476844      -1.018719       0.036385       0.032382      -0.036107       0.060631       0.011701       0.079827       0.068347       0.004521       0.075318      -0.093645      -0.024462       0.118106             11.603079      11.976757       4.045816      -6.683795      10.152144      -5.634413      12.680335          -0.001853
          172              C     -12.242047      11.986192      34.329469       0.126823      39.152930 0.40475148E+03  0.93013020E+04                                10.247072                            6.752092      -0.166955       1.957493                    0.999260      26.200831      73.284358       0.631003       0.422396      -1.065639       0.012550      -0.000180       0.003670       0.013077      -0.005253       0.018138      -0.023536       0.011450       0.023937      -0.027572      -0.006730       0.034302             16.194841      16.169653      -4.085987      10.049898      12.038437      -8.789576      20.376434          -0.004664
          173              C     -11.530993      13.020456      33.734585      -0.151953      36.572906 0.42946719E+03  0.10065378E+05                                 9.663290                            6.942938       0.053167       1.987638                    0.999567      29.487704      84.625235       0.620895       0.420909      -1.061411      -0.008711       0.005256      -0.014406       0.017636       0.012976       0.020852      -0.004015       0.046721      -0.049351      -0.029619      -0.011836       0.041455             13.298144      12.259573      -2.603457       6.371912      11.197588      -7.453246      16.437272           0.016007
          174              C     -12.094293      13.740751      32.690070      -0.089725      34.927243 0.40450744E+03  0.93399966E+04                                 9.339859                            6.721346       0.061916       1.995631                    0.999650      28.725033      81.836681       0.633386       0.418810      -1.062687      -0.011095      -0.019257       0.012726       0.025611       0.024151      -0.012091      -0.010620      -0.006093      -0.033934      -0.019891      -0.015564       0.035456             12.587938      13.238589      -2.331327       6.590083       9.718710      -5.903325      14.806515          -0.003029
          175              C      17.412952      13.426781      32.236358      -0.022076      40.898744 0.41672822E+03  0.96105514E+04                                10.329536                            6.743349       0.031542       2.021837                    0.999203      26.707438      73.924286       0.649054       0.409194      -1.078161       0.026269      -0.017062       0.034059       0.046273       0.009672      -0.002201      -0.010482      -0.005413      -0.014419      -0.012691      -0.004243       0.016934             15.940975      15.634294      -4.366618       9.509417      12.422834      -8.998563      19.765796           0.016664
          176              C      16.698819      12.392516      32.828794      -0.087760      34.535437 0.40962590E+03  0.94967496E+04                                 9.342093                            6.803877      -0.002398       1.975462                    0.999693      28.799536      82.465120       0.623393       0.423796      -1.058567       0.018944      -0.001455       0.009589       0.021283       0.012178       0.001927       0.016814       0.027952      -0.049153      -0.029375       0.001115       0.028260             12.497568      11.252647      -2.183171       5.426906      11.096155      -7.045353      15.143903          -0.004226
          177              C      17.262120      11.672222      33.873310      -0.155889      36.034297 0.41852488E+03  0.97270709E+04                                 9.494521                            6.793566       0.198617       2.033704                    0.999771      29.191437      82.901110       0.637294       0.413529      -1.068173      -0.011950       0.008520      -0.020060       0.024855       0.020432      -0.004430      -0.023098      -0.013579      -0.022143      -0.026930      -0.009199       0.036129             12.919185      13.721775      -2.172517       6.925480       9.960924      -5.904768      15.074855           0.015269
          178              C      16.717290      14.107059      31.147777       0.598322      26.099290 0.25667587E+03  0.53492433E+04                                 8.299312                            5.714898      -0.014963       2.055587                    0.999716      22.256814      62.489899       0.615936       0.477159      -1.017118      -0.029588       0.018940      -0.047959       0.059449      -0.012754      -0.063709       0.076601      -0.022513       0.016479      -0.091514      -0.017152       0.108665             12.153838      10.775710      -3.718856       6.347331      10.281478      -7.156508      15.404325           0.000046
          179              C      -8.028063       8.766408      40.229350      -0.004826      49.110275 0.49075805E+03  0.11872981E+05                                11.900247                            7.513985      -0.372255       1.877829                    0.998471      28.367526      82.284051       0.586826       0.431424      -1.056566      -0.040106      -0.050196       0.010411       0.065089       0.004740      -0.029071       0.019172      -0.076452       0.020799      -0.057013       0.011344       0.045669             19.386650      17.740443       3.633764      -5.039218      13.557001     -11.466533      26.862505           0.226950
          180              C      -6.658283       8.908003      40.412140       0.292297      34.033696 0.36004616E+03  0.81124453E+04                                 9.494641                            6.567936      -0.219214       1.951541                    0.999657      25.449930      72.718399       0.605036       0.449294      -1.039349       0.049285      -0.028603       0.023414       0.061607      -0.010500      -0.012544       0.043549      -0.061673       0.020197      -0.037865      -0.026605       0.064470             13.133603      14.921233       2.753973      -2.971685       9.691077      -6.652944      14.788498           0.009057
          181              C      -5.913366       9.683703      39.528382      -0.245169      41.309785 0.47171867E+03  0.11360255E+05                                10.534237                            7.310411      -0.009144       1.958332                    0.999353      31.059581      91.461382       0.598645       0.424846      -1.055009       0.026265      -0.020334       0.002130       0.033285      -0.008608      -0.002721       0.043646      -0.018929      -0.030055      -0.043344      -0.005572       0.048916             14.943073      15.476490       4.120481      -4.410309      11.388349      -8.345449      17.964381           0.025335
          182              C      -6.544386      10.320888      38.465914       0.090973      42.267112 0.41009735E+03  0.94484098E+04                                10.637070                            6.743277      -0.099578       1.971571                    0.999107      26.531501      74.132668       0.639364       0.415802      -1.070599       0.023086       0.002788      -0.021227       0.031486      -0.001541      -0.008565      -0.013138      -0.014593      -0.027396      -0.019645       0.001180       0.018465             16.849750      22.738498       5.801421      -5.408764      11.141925      -7.563096      16.668827          -0.001978
          183              C      -7.914166      10.179293      38.283940       0.051255      40.128611 0.39593937E+03  0.90711503E+04                                10.290351                            6.669539      -0.133905       1.967537                    0.999292      26.594375      74.871203       0.634568       0.421303      -1.063710      -0.020436      -0.007844      -0.015068       0.026575      -0.007933       0.004184       0.009365      -0.016490      -0.011076      -0.015198      -0.000952       0.016150             15.179025      19.577418       1.731648       0.822490       9.545253      -6.672876      16.414405           0.054471
          184              C      -8.656004       9.403593      39.161169       0.042916      38.824629 0.40226718E+03  0.92814600E+04                                10.130077                            6.783203      -0.150350       1.964171                    0.999507      26.960932      76.947122       0.618897       0.428930      -1.055671      -0.006228      -0.012196      -0.021454       0.025452      -0.004834       0.002536       0.005210       0.001175      -0.002033      -0.008569       0.002682       0.005886             14.634721      14.419198       0.972213       1.027011      10.061275      -8.041051      19.423690          -0.014760
          185              C      -8.523639      10.813399      37.178222      -0.204611      43.150573 0.47457830E+03  0.11411502E+05                                10.822055                            7.319667       0.080765       1.985599                    0.999650      30.590952      89.118504       0.601679       0.423356      -1.059165       0.011722      -0.013937       0.003017       0.018459       0.012355      -0.024137      -0.006243      -0.047516       0.019362      -0.040723       0.009130       0.031593             15.155286      21.449892      -1.970546       7.272858       8.369385      -5.089437      15.646581          -0.011489
          186              C      -9.902653      10.705665      36.933414       0.142916      40.456496 0.38449944E+03  0.87280283E+04                                10.419221                            6.561185      -0.170718       1.958672                    0.999050      25.840434      71.962634       0.642666       0.419856      -1.066662      -0.012972      -0.005596      -0.007583       0.016034      -0.000634       0.014193      -0.011371       0.015686      -0.006640      -0.019190      -0.001366       0.020556             16.417977      17.929052      -3.652643       8.992634      10.359176      -8.377535      20.965702           0.070095
          187              C     -10.644491       9.936121      37.798403      -0.163804      37.949375 0.44662170E+03  0.10562359E+05                                 9.872505                            7.060118       0.080279       1.990147                    0.999592      29.877475      85.917315       0.618827       0.418519      -1.063735       0.013213      -0.012586       0.004524       0.018800       0.005243       0.015167      -0.010418       0.061551      -0.044605      -0.032793      -0.009535       0.042328             13.273799      11.916108      -1.373926       4.275460       9.651581      -7.402386      18.253710          -0.023969
          188              C     -10.022706       9.283546      38.916361      -0.102851      37.614499 0.44155734E+03  0.10438795E+05                                 9.857212                            7.061332       0.055862       1.988682                    0.999614      29.507889      85.531258       0.611823       0.423465      -1.057980       0.011911      -0.001916      -0.023239       0.026184       0.018754      -0.023570      -0.009392      -0.005334      -0.032880      -0.029115      -0.006818       0.035933             12.932387      12.924058      -0.712874       3.748194       8.871545      -6.380499      17.001559           0.080440
          189              C      -5.771767      11.173542      37.504633      -0.161664      49.484623 0.50109024E+03  0.12199906E+05                                11.965414                            7.520311      -0.066473       1.934129                    0.999350      30.853793      90.108271       0.594400       0.423240      -1.060449      -0.021170      -0.008278       0.012702       0.026039      -0.002933       0.015511      -0.017229      -0.010639      -0.015536      -0.023832      -0.001065       0.024896             20.612232      31.513241       9.560133     -12.992731      13.203927      -7.999843      17.119528           0.002488
          190              C      -4.389672      10.985775      37.390389      -0.138654      46.014358 0.45745113E+03  0.10866326E+05                                11.355076                            7.130156       0.089387       1.993936                    0.999539      29.732633      85.249783       0.618705       0.416759      -1.066535       0.019977      -0.003255      -0.001094       0.020270      -0.019755       0.001886      -0.006504      -0.018344       0.022675      -0.025673       0.004543       0.021129             19.624384      27.950380       9.081206     -13.109626      13.324879      -8.434208      17.597891           0.003446
          191              C     -10.401312      11.444429      35.774654      -0.150136      45.116439 0.45725700E+03  0.10864415E+05                                11.230043                            7.136230       0.078514       1.990370                    0.999540      29.799072      85.549964       0.617236       0.417646      -1.065590       0.021201       0.008051      -0.003398       0.022932       0.000194      -0.012213      -0.004629       0.003227      -0.027848      -0.016789       0.003253       0.013537             18.564625      20.123462      -5.689967      13.123518      11.583375      -9.236295      23.987037          -0.020902
          192              C     -11.731075      11.155083      35.472724      -0.148648      44.364356 0.46794566E+03  0.11180406E+05                                11.125282                            7.230514       0.079021       1.989764                    0.999462      29.937883      86.127894       0.611885       0.418962      -1.064980      -0.020296      -0.013541       0.001117       0.024424       0.012286       0.000505      -0.002536      -0.001420       0.001819      -0.012941       0.000740       0.012200             18.199629      19.242950      -5.585332      12.530954      12.104303      -9.336975      23.251633           0.079217
          193              C       3.542899      -3.629227      16.054529       0.129757      38.860627 0.39642585E+03  0.90672823E+04                                10.199847                            6.687897      -0.180999       1.956183                    0.999263      26.040820      72.784336       0.632911       0.423105      -1.064661       0.003407      -0.010513       0.001659       0.011176      -0.008548       0.029125      -0.015731      -0.009808       0.008004      -0.031719      -0.005203       0.036922             16.530328      13.300790      -6.075121       7.547140      20.692185     -10.824917      15.598008           0.000166
          194              C       2.351655      -4.140199      15.561648      -0.154739      36.511733 0.43199464E+03  0.10145119E+05                                 9.657352                            6.963579       0.066504       1.990943                    0.999614      29.607194      85.208837       0.619597       0.420938      -1.060803      -0.008963       0.014401      -0.014053       0.022028       0.011239      -0.000224      -0.018509      -0.031610      -0.069714      -0.029732      -0.006600       0.036332             13.472095      12.531530      -4.152972       6.603561      14.511774      -7.354407      13.372981           0.001948
          195              C       1.612898      -3.413749      14.631377      -0.105339      35.821033 0.42062841E+03  0.98198955E+04                                 9.535157                            6.876488      -0.032589       1.959172                    0.999607      29.326325      84.356689       0.622346       0.421566      -1.059615       0.017943       0.004432       0.016487       0.024767       0.020452       0.007268       0.013622       0.031552      -0.034831      -0.026626      -0.008480       0.035106             13.162678      11.076919      -3.527857       5.637167      15.180521      -7.634149      13.230593           0.000603
          196              C       2.068464      -2.173248      14.201330      -0.012667      40.669403 0.44509850E+03  0.10419787E+05                                10.301819                            6.968022       0.060548       2.022310                    0.999179      27.173544      75.414154       0.639601       0.409067      -1.079844       0.016744      -0.023137       0.030042       0.041452       0.007833       0.008054      -0.010754       0.003487      -0.018898      -0.019038       0.007832       0.011205             15.986090      14.039575      -5.360325       8.443308      17.081139      -9.710166      16.837556           0.000329
          197              C       3.259708      -1.659198      14.696659      -0.103888      34.458832 0.41809122E+03  0.97442465E+04                                 9.286611                            6.858796      -0.003583       1.969837                    0.999629      29.222225      83.939695       0.622835       0.421945      -1.059558       0.002146      -0.020812       0.014817       0.025638       0.018393      -0.010506      -0.008034      -0.032923      -0.053428      -0.024631      -0.011498       0.036129             12.356145      11.829892      -2.803750       5.975405      12.830984      -5.918099      12.407560          -0.001436
          198              C       3.998464      -2.385648      15.626930      -0.151001      35.879990 0.42050321E+03  0.97884854E+04                                 9.484987                            6.823436       0.166144       2.024204                    0.999711      29.224503      83.168907       0.633712       0.415210      -1.066663      -0.011845       0.013664      -0.020383       0.027248       0.015536       0.025803      -0.000446       0.026496      -0.040813      -0.030447      -0.007720       0.038167             13.132533      10.662035      -2.787949       5.069786      16.223141      -7.388572      12.512421           0.000559
          199              C       1.231206      -1.339062      13.170687       0.589957      24.710915 0.26300430E+03  0.55068023E+04                                 8.003744                            5.781489      -0.015590       2.055109                    0.999398      22.385935      62.708649       0.613793       0.476593      -1.018862      -0.034071       0.035748      -0.037602       0.062070      -0.013313      -0.068248       0.080434      -0.005532       0.083141      -0.092692      -0.027441       0.120133             11.632690      10.176996      -4.061072       5.654991      12.003741      -6.705467      12.717333           0.002498
          200              C       3.404314      18.539691      13.928777       0.127937      39.078657 0.40403221E+03  0.92805149E+04                                10.234220                            6.746424      -0.166516       1.957865                    0.999228      26.175850      73.194331       0.631230       0.422438      -1.065628      -0.000240       0.013113       0.002909       0.013434       0.003234       0.023024       0.017486      -0.012153       0.017315      -0.028035      -0.003836       0.031872             16.164258      12.018579       4.072459       8.769974      16.139348      10.023923      20.334847          -0.005269
          201              C       2.370053      19.250749      13.333893      -0.154564      36.581136 0.42973081E+03  0.10072563E+05                                 9.662009                            6.943320       0.053430       1.987628                    0.999584      29.497862      84.643843       0.621146       0.420697      -1.061602      -0.005604      -0.010524      -0.015335       0.019425      -0.013676       0.002771       0.019632      -0.046063      -0.052366      -0.028536      -0.012720       0.041256             13.291531      11.192401       2.598674       7.446836      12.255358       6.365628      16.426833           0.016115
          202              C       1.649771      18.687451      12.289377      -0.088182      34.872098 0.40388412E+03  0.93216989E+04                                 9.330241                            6.716606       0.065677       1.996994                    0.999692      28.697057      81.730960       0.633568       0.418865      -1.062688       0.019630      -0.010783       0.012082       0.025448      -0.022911       0.011118      -0.011634       0.005995      -0.036277      -0.018686      -0.015968       0.034654             12.569970       9.705505       2.325249       5.891889      13.220418       6.577371      14.783987          -0.003374
          203              C       1.963749      17.413095      11.835666      -0.025199      40.949791 0.41762409E+03  0.96353709E+04                                10.332270                            6.747113       0.038317       2.023502                    0.999186      26.742541      74.012003       0.649444       0.408772      -1.078553       0.017931       0.027183       0.035148       0.047914      -0.009377       0.011480      -0.001672       0.005046      -0.008838      -0.013366      -0.003388       0.016753             15.938769      12.421586       4.363679       8.995579      15.631245       9.505021      19.763476           0.029724
          204              C       2.998011      16.698959      12.428102      -0.086748      34.479178 0.40899549E+03  0.94776236E+04                                 9.329490                            6.797294       0.000074       1.976673                    0.999698      28.776537      82.355245       0.623936       0.423628      -1.058768       0.001353       0.018048       0.009387       0.020388      -0.010271      -0.016678       0.002520      -0.028579      -0.041818      -0.028080       0.001852       0.026228             12.474669      11.077107       2.175402       7.029205      11.232447       5.411979      15.114452          -0.002515
          205              C       3.718293      17.262257      13.472617      -0.157663      36.085684 0.41938377E+03  0.97518675E+04                                 9.502085                            6.799982       0.198285       2.033417                    0.999778      29.220689      83.000253       0.637081       0.413462      -1.068234      -0.008944      -0.010845      -0.020428       0.024798      -0.021002       0.022620      -0.004935       0.013433      -0.019377      -0.026504      -0.009697       0.036201             12.926864       9.966423       2.172771       5.906720      13.730846       6.928727      15.083322           0.016791
          206              C       1.283484      16.717436      10.747085       0.601262      26.014863 0.25578927E+03  0.53260741E+04                                 8.284346                            5.707231      -0.015347       2.056519                    0.999701      22.203653      62.310044       0.616001       0.477529      -1.016937      -0.020221      -0.028619      -0.048446       0.059791       0.010783      -0.075367      -0.064034       0.022131       0.013057      -0.092167      -0.014435       0.106601             12.124505      10.257080       3.704330       7.134531      10.751255       6.326728      15.365180           0.006986
          207              C       6.624027      22.753664      19.828657      -0.005746      49.104958 0.49078595E+03  0.11872543E+05                                11.894142                            7.511119      -0.367104       1.879266                    0.998440      28.367187      82.250228       0.587362       0.431071      -1.056897       0.050822      -0.039535       0.011053       0.065330      -0.004164      -0.021260      -0.030014       0.077821       0.023909      -0.058606       0.010439       0.048167             19.371683      13.544097      -3.627760      11.453677      17.731033      -5.030530      26.839919           0.226918
          208              C       6.482533      -6.658155      20.011447       0.291811      34.042947 0.36019049E+03  0.81159176E+04                                 9.493109                            6.567144      -0.165509       1.965600                    0.999381      25.455711      72.718547       0.605409       0.449006      -1.039592       0.028869       0.049224       0.024298       0.062023       0.010143      -0.043243      -0.011665       0.060515       0.021580      -0.037008      -0.026619       0.063627             13.130076       9.688132      -2.751918       6.650442      14.917755      -2.969195      14.784341           0.009035
          209              C       5.706838      -5.913236      19.127689      -0.243580      41.270366 0.47119045E+03  0.11344688E+05                                10.529706                            7.308066      -0.010118       1.958135                    0.999347      31.039752      91.400265       0.598509       0.425050      -1.054852       0.020319       0.025630       0.001759       0.032755       0.009286      -0.044149      -0.003232       0.019432      -0.030582      -0.043815      -0.005992       0.049807             14.934149      11.381569      -4.116997       8.339409      15.467650      -4.406364      17.953229           0.025066
          210              C       5.069667      -6.544254      18.065221       0.088129      42.353431 0.41113303E+03  0.94773863E+04                                10.645767                            6.748325      -0.100303       1.970972                    0.999140      26.569460      74.236775       0.639674       0.415376      -1.070970      -0.003317       0.023582      -0.021474       0.032067       0.000905       0.012193      -0.008082       0.014975      -0.025914      -0.018301       0.000454       0.017848             16.864160      11.152122      -5.808765       7.571240      22.756394      -5.417304      16.683964          -0.001974
          211              C       5.211161      22.867566      17.883247       0.053482      40.049904 0.39509844E+03  0.90474450E+04                                10.280376                            6.664742      -0.138420       1.966676                    0.999285      26.560605      74.767798       0.634443       0.421592      -1.063484       0.009012      -0.019326      -0.012954       0.024951       0.005960      -0.008584       0.004121       0.016519      -0.011900      -0.013675      -0.001284       0.014959             15.160171       9.533407      -1.731312       6.661647      19.556689       0.819424      16.390417           0.054462
          212              C       5.986855      22.125725      18.760477       0.041776      38.859803 0.40268844E+03  0.92934860E+04                                10.134096                            6.785594      -0.152364       1.963404                    0.999491      26.979400      77.005998       0.618955       0.428783      -1.055776       0.012412      -0.006434      -0.020293       0.024643       0.006220      -0.005538       0.003804      -0.000291       0.001645      -0.010494       0.004026       0.006467             14.638977      10.062475      -0.972758       8.041092      14.427609       1.028191      19.426846          -0.014845
          213              C       4.577067      22.258095      16.777530      -0.202569      43.085552 0.47387158E+03  0.11390132E+05                                10.812415                            7.315248       0.083371       1.986816                    0.999661      30.563085      89.016827       0.601741       0.423476      -1.059103       0.014973       0.011420       0.002972       0.019064      -0.013256       0.006651      -0.023997       0.046264       0.020983      -0.040427       0.008304       0.032123             15.136369       8.360009       1.965949       5.081327      21.423262       7.260370      15.625835          -0.011679
          214              C       4.684809      20.879081      16.532721       0.140020      40.567494 0.38575517E+03  0.87636763E+04                                10.436839                            6.571630      -0.152330       1.964000                    0.999128      25.884639      72.115199       0.642193       0.419823      -1.066683       0.004838      -0.012966      -0.007735       0.015854       0.000392       0.010548       0.014517      -0.015886      -0.004890      -0.018627      -0.001956       0.020583             16.445367      10.376469       3.658398       8.393816      17.956011       9.007032      21.003622           0.070076
          215              C       5.454347      20.137240      17.397711      -0.163308      37.845980 0.44520185E+03  0.10519631E+05                                 9.848833                            7.043716       0.086962       1.992758                    0.999616      29.843728      85.762434       0.620275       0.417905      -1.064203       0.011332       0.013845       0.002711       0.018095      -0.007129       0.011061       0.014466      -0.061703      -0.043057      -0.033817      -0.008212       0.042029             13.236511       9.622141       1.367281       7.374362      11.894602       4.262784      18.192791          -0.024024
          216              C       6.106909      20.759023      18.515669      -0.103850      37.717390 0.44301143E+03  0.10482562E+05                                 9.876988                            7.074312       0.059035       1.988981                    0.999667      29.552174      85.718827       0.611039       0.423628      -1.057799       0.000610       0.013964      -0.024392       0.028113      -0.016369       0.009368      -0.022205       0.004842      -0.029237      -0.026904      -0.006118       0.033022             12.959819       8.887406       0.717366       6.393730      12.952672       3.762377      17.039378           0.080567
          217              C       4.217018      -5.771631      17.103941      -0.160945      49.391491 0.50017246E+03  0.12171719E+05                                11.947101                            7.510980      -0.060316       1.936225                    0.999300      30.836802      90.030724       0.595072       0.422965      -1.060645       0.007475      -0.022193       0.012336       0.026469       0.000505       0.018419       0.015467       0.011032      -0.014142      -0.025335       0.000648       0.024686             20.572712      13.182320      -9.534088       7.985968      31.445578     -12.961404      17.090237           0.001897
          218              C       4.404782      -4.389537      16.989697      -0.138900      46.003832 0.45741513E+03  0.10864901E+05                                11.351080                            7.128658       0.092990       1.994878                    0.999557      29.733393      85.240631       0.618948       0.416616      -1.066661       0.003701       0.018925      -0.000031       0.019283       0.016701       0.007175       0.001709       0.018256       0.022466      -0.022942       0.003473       0.019468             19.614752      13.317973      -9.072989       8.429169      27.937157     -13.100755      17.589127           0.003813
          219              C       3.946057      20.380424      15.373962      -0.147983      44.944073 0.45548362E+03  0.10811491E+05                                11.201057                            7.121974       0.075881       1.990368                    0.999554      29.743054      85.339342       0.617923       0.417599      -1.065648      -0.007951       0.021069      -0.003246       0.022752      -0.000503       0.004287      -0.011906      -0.001838      -0.030505      -0.017075       0.004053       0.013023             18.501566      11.549113       5.661610       9.202568      20.053390      13.065893      23.902196          -0.021226
          220              C       4.235410      19.050661      15.072032      -0.148681      44.362653 0.46802395E+03  0.11182533E+05                                11.124419                            7.231129       0.087420       1.992337                    0.999460      29.940227      86.130304       0.611869       0.418963      -1.064999       0.013081      -0.021814       0.000905       0.025451      -0.011756       0.003699       0.001194       0.000266       0.002949      -0.013102       0.001519       0.011583             18.193017      12.099987       5.580877       9.331815      19.237318      12.524215      23.241747           0.079489
          221              C      -3.543051       3.629074      16.054529       0.129882      38.891962 0.39678092E+03  0.90782878E+04                                10.209046                            6.693696      -0.182721       1.955594                    0.999266      26.049840      72.843462       0.632180       0.423460      -1.064338      -0.002958       0.010801       0.001739       0.011333      -0.008919      -0.029118       0.016405      -0.009044       0.007426      -0.031602      -0.005936       0.037539             16.544771      13.315737      -6.080496      -7.556509      20.706043      10.833054      15.612534           0.000279
          222              C      -2.351802       4.140051      15.561648      -0.152920      36.433014 0.43082470E+03  0.10110540E+05                                 9.641381                            6.952135       0.070835       1.992490                    0.999558      29.575586      85.081219       0.620391       0.420695      -1.060982       0.009759      -0.012757      -0.013099       0.020726       0.010620       0.000744       0.020812      -0.032002      -0.069971      -0.031066      -0.006527       0.037594             13.446454      12.507481      -4.139695      -6.588324      14.485734       7.338320      13.346146           0.000563
          223              C      -1.613037       3.413610      14.631377      -0.105137      35.807928 0.42042881E+03  0.98140155E+04                                 9.530834                            6.872978      -0.026942       1.960607                    0.999613      29.324932      84.345878       0.622763       0.421336      -1.059766      -0.018004      -0.005258       0.015959       0.024627       0.020534      -0.005599      -0.012375       0.030118      -0.038378      -0.025683      -0.008627       0.034311             13.155854      11.073647      -3.524399      -5.635382      15.170596       7.628403      13.223320          -0.000890
          224              C      -2.068598       2.173113      14.201330      -0.015732      40.735113 0.44594272E+03  0.10443918E+05                                10.309103                            6.972193       0.061200       2.022369                    0.999270      27.204473      75.502116       0.639780       0.408781      -1.080092      -0.015750       0.022456       0.029621       0.040370       0.006676      -0.008106       0.009512       0.002542      -0.016805      -0.017321       0.007715       0.009606             15.998726      14.048822      -5.365682      -8.449860      17.096186       9.719853      16.851172           0.003730
          225              C      -3.259847       1.659058      14.696659      -0.100993      34.389159 0.41702865E+03  0.97139340E+04                                 9.280735                            6.855376      -0.007963       1.969204                    0.999637      29.172245      83.790069       0.622227       0.422598      -1.059079      -0.001579       0.020548       0.013450       0.024609       0.021481       0.009921       0.008315      -0.033398      -0.058369      -0.025259      -0.014077       0.039336             12.347369      11.824168      -2.802041      -5.972422      12.818439       5.911731      12.399501           0.001142
          226              C      -3.998612       2.385500      15.626930      -0.149359      35.847656 0.42004834E+03  0.97756178E+04                                 9.481712                            6.821655       0.166710       2.024520                    0.999713      29.203540      83.109735       0.633504       0.415443      -1.066474       0.011680      -0.013916      -0.019946       0.026980       0.015196      -0.026704       0.001557       0.026409      -0.041611      -0.031777      -0.006644       0.038422             13.126537      10.659525      -2.785575      -5.067978      16.213316       7.382970      12.506769           0.002042
          227              C      -1.231331       1.338937      13.170687       0.590399      24.719228 0.26309223E+03  0.55091446E+04                                 8.005607                            5.782532      -0.002835       2.059109                    0.999301      22.390006      62.724427       0.613721       0.476606      -1.018848       0.034924      -0.037595      -0.037569       0.063597      -0.014971       0.068878      -0.078930      -0.004571       0.080281      -0.091240      -0.028522       0.119762             11.635827      10.178271      -4.062494      -5.655968      12.008438       6.708455      12.720772          -0.000695
          228              C      -3.404554      12.241776      13.928777       0.128228      39.092096 0.40410537E+03  0.92826628E+04                                10.236928                            6.747118      -0.165192       1.958159                    0.999254      26.178353      73.204395       0.631182       0.422448      -1.065616       0.001024      -0.013709       0.002229       0.013927       0.003376      -0.023159      -0.017504      -0.012843       0.019321      -0.028199      -0.004069       0.032268             16.172197      12.024175       4.077424      -8.776681      16.144781     -10.030940      20.347634          -0.005262
          229              C      -2.370287      11.530724      13.333893      -0.154575      36.575219 0.42968122E+03  0.10070910E+05                                 9.659868                            6.941898       0.056297       1.988489                    0.999564      29.496622      84.632711       0.621359       0.420573      -1.061701       0.005623       0.009682      -0.015052       0.018760      -0.013102      -0.003644      -0.020612      -0.046775      -0.051679      -0.029527      -0.012171       0.041698             13.288837      11.189351       2.598058      -7.444491      12.254046      -6.364872      16.423116           0.016109
          230              C      -1.649994      12.094032      12.289377      -0.086840      34.854317 0.40359170E+03  0.93137796E+04                                 9.330899                            6.717131       0.062779       1.996246                    0.999668      28.682063      81.697921       0.633090       0.419234      -1.062395      -0.018142       0.009596       0.011641       0.023595      -0.024179      -0.012314       0.011611       0.006097      -0.034529      -0.018831      -0.017300       0.036131             12.571439       9.705787       2.326031      -5.892192      13.222674      -6.579137      14.785854          -0.003374
          231              C      -1.963969      13.368393      11.835666      -0.024624      40.918273 0.41721730E+03  0.96239509E+04                                10.329175                            6.745220       0.037626       2.023502                    0.999210      26.725866      73.965831       0.649313       0.408941      -1.078406      -0.017302      -0.028205       0.034604       0.047878      -0.008714      -0.010561       0.001732       0.005699      -0.009093      -0.012153      -0.003655       0.015808             15.934205      12.417574       4.362202      -8.992445      15.627432      -9.502460      19.757609           0.029650
          232              C      -2.998236      14.082523      12.428102      -0.086987      34.504498 0.40933360E+03  0.94875592E+04                                 9.332873                            6.799034      -0.000975       1.975894                    0.999689      28.791548      82.411318       0.623994       0.423495      -1.058835      -0.001435      -0.019465       0.009827       0.021852      -0.011025       0.016310      -0.003193      -0.026933      -0.043489      -0.027586       0.000910       0.026676             12.480432      11.079414       2.177235      -7.030741      11.241021      -5.417477      15.120860          -0.002505
          233              C      -3.718528      13.519215      13.472617      -0.159528      36.133013 0.42003285E+03  0.97705681E+04                                 9.510848                            6.805976       0.194190       2.032038                    0.999784      29.238827      83.062409       0.636709       0.413551      -1.068194       0.009814       0.009676      -0.020851       0.024994      -0.018791      -0.021768       0.004357       0.013953      -0.020130      -0.024872      -0.009115       0.033987             12.941486       9.973281       2.180566      -5.912657      13.748296      -6.943158      15.102881           0.016790
          234              C      -1.283693      14.064062      10.747085       0.599805      26.049893 0.25618794E+03  0.53362908E+04                                 8.289710                            5.710305      -0.013416       2.056567                    0.999721      22.223725      62.371388       0.616076       0.477300      -1.017090       0.018723       0.029460      -0.047879       0.059252       0.009660       0.075507       0.064741       0.020908       0.016432      -0.093022      -0.013722       0.106744             12.133816      10.265047       3.708045      -7.141459      10.758350      -6.332188      15.378052           0.006993
          235              C      -6.624322       8.027747      19.828657      -0.004016      49.056333 0.49021978E+03  0.11855620E+05                                11.888033                            7.507751      -0.367921       1.879251                    0.998431      28.349416      82.191924       0.587371       0.431182      -1.056811      -0.050231       0.038899       0.010563       0.064404      -0.005667       0.019777       0.030114       0.076346       0.023694      -0.058303       0.012280       0.046023             19.361211      13.538648      -3.625326     -11.448711      17.718425       5.026807      26.826559           0.226949
          236              C      -6.482723       6.657965      20.011447       0.291756      34.010204 0.35980057E+03  0.81050188E+04                                 9.488093                            6.564304      -0.173255       1.963754                    0.999353      25.439596      72.665435       0.605435       0.449104      -1.039525      -0.027956      -0.049643       0.024182       0.061892       0.009214       0.044112       0.012854       0.061007       0.021130      -0.038178      -0.026414       0.064591             13.121919       9.683045      -2.747595      -6.646652      14.905990       2.963731      14.776722           0.008992
          237              C      -5.707020       5.913054      19.127689      -0.243398      41.312499 0.47178849E+03  0.11362848E+05                                10.539506                            7.315297      -0.016245       1.956443                    0.999295      31.051483      91.454096       0.597886       0.425351      -1.054650      -0.020273      -0.026500       0.000683       0.033372       0.007828       0.043693       0.002735       0.017640      -0.028438      -0.043323      -0.005085       0.048408             14.949296      11.395036      -4.120705      -8.351362      15.476242       4.412062      17.976610           0.025123
          238              C      -5.069838       6.544082      18.065221       0.088258      42.346555 0.41113989E+03  0.94776689E+04                                10.644853                            6.748578      -0.096284       1.972008                    0.999136      26.569502      74.239549       0.639629       0.415400      -1.070945       0.003709      -0.023463      -0.021257       0.031877       0.000570      -0.011520       0.009244       0.016270      -0.024179      -0.018567       0.000634       0.017934             16.862084      11.152383      -5.809826      -7.571248      22.751385       5.419237      16.682482          -0.001978
          239              C      -5.211437       7.913864      17.883247       0.052774      40.115231 0.39585579E+03  0.90693733E+04                                10.290952                            6.671220      -0.138429       1.966210                    0.999317      26.590144      74.876483       0.634105       0.421604      -1.063448      -0.009001       0.018958      -0.013047       0.024712       0.005201       0.009284      -0.002959       0.015619      -0.008696      -0.012437      -0.002342       0.014779             15.176359       9.544004      -1.731541      -6.671267      19.573142      -0.822141      16.411932           0.054476
          240              C      -5.987140       8.655697      18.760477       0.040043      38.921675 0.40346393E+03  0.93150906E+04                                10.139387                            6.788660      -0.149047       1.964064                    0.999407      27.009893      77.087498       0.619340       0.428346      -1.056133      -0.013216       0.006331      -0.020399       0.025117       0.005882       0.005730      -0.002496       0.000569      -0.000224      -0.009514       0.002337       0.007177             14.647757      10.068804      -0.973045      -8.047379      14.434011      -1.028735      19.440456          -0.014758
          241              C      -4.577333       8.523345      16.777530      -0.199938      42.973117 0.47240935E+03  0.11345776E+05                                10.792712                            7.302907       0.083697       1.987413                    0.999630      30.520405      88.845217       0.602401       0.423355      -1.059220      -0.013054      -0.010290       0.002448       0.016801      -0.013101      -0.006943       0.024674       0.045156       0.024184      -0.040678       0.008250       0.032427             15.106974       8.346799       1.960371      -5.073772      21.374975      -7.242205      15.599147          -0.011684
          242              C      -4.685072       9.902362      16.532721       0.139667      40.544593 0.38557106E+03  0.87577556E+04                                10.429493                            6.567826      -0.169555       1.958264                    0.999111      25.879971      72.076422       0.642758       0.419537      -1.066949      -0.005707       0.014266      -0.007757       0.017212       0.002646      -0.011572      -0.014941      -0.013485      -0.006861      -0.018650      -0.003031       0.021681             16.432026      10.367791       3.654788      -8.385236      17.943562      -8.999375      20.984725           0.070106
          243              C      -5.454619      10.644195      17.397711      -0.163205      37.863656 0.44545452E+03  0.10527106E+05                                 9.852386                            7.046365       0.090861       1.993432                    0.999611      29.850319      85.787804       0.620072       0.417983      -1.064153      -0.011668      -0.014145       0.002751       0.018541      -0.004938      -0.011043      -0.015375      -0.060523      -0.046402      -0.033113      -0.009048       0.042161             13.242234       9.626490       1.369397      -7.378682      11.897701      -4.266354      18.202510          -0.023993
          244              C      -6.107192      10.022401      18.515669      -0.101805      37.638142 0.44183040E+03  0.10447832E+05                                 9.866309                            7.067464       0.052854       1.987671                    0.999625      29.510996      85.576704       0.610988       0.423938      -1.057586      -0.000615      -0.013044      -0.022288       0.025832      -0.017625      -0.009176       0.022661       0.003782      -0.030889      -0.027551      -0.006771       0.034322             12.944607       8.877553       0.716248      -6.385002      12.938855      -3.757505      17.017413           0.080411
          245              C      -4.217180       5.771469      17.103941      -0.157448      49.187503 0.49795677E+03  0.12104297E+05                                11.917025                            7.495292      -0.061931       1.936411                    0.999299      30.770710      89.786200       0.595582       0.423074      -1.060582      -0.005657       0.023886       0.010661       0.026762       0.004420      -0.019243      -0.016803       0.010446      -0.020610      -0.026163      -0.001799       0.027962             20.511085      13.147115      -9.498047      -7.962156      31.345693      12.914098      17.040449           0.001895
          246              C      -4.404943       4.389375      16.989697      -0.139941      46.039126 0.45791900E+03  0.10879877E+05                                11.355362                            7.131561       0.092602       1.994452                    0.999531      29.752955      85.308847       0.618955       0.416497      -1.066736      -0.003593      -0.019843       0.000002       0.020166       0.018980      -0.006673      -0.001856       0.018358       0.019176      -0.024410       0.003474       0.020936             19.620934      13.323887      -9.075175      -8.433009      27.944134      13.103111      17.594781           0.003829
          247              C      -3.946310      10.401030      15.373962      -0.148748      45.092139 0.45708559E+03  0.10859642E+05                                11.227407                            7.136491       0.070779       1.988305                    0.999506      29.791903      85.534804       0.617000       0.417833      -1.065440       0.007908      -0.021496      -0.003418       0.023158      -0.000331      -0.004181       0.011417      -0.003848      -0.030978      -0.016635       0.003411       0.013224             18.552376      11.577111       5.682518      -9.228626      20.109908     -13.110058      23.970109          -0.021214
          248              C      -4.235660      11.730796      15.072032      -0.148841      44.326184 0.46762857E+03  0.11170429E+05                                11.114737                            7.225233       0.089798       1.992652                    0.999471      29.935141      86.097964       0.612496       0.418633      -1.065237      -0.013068       0.022029       0.000226       0.025615      -0.009725      -0.003044      -0.001052       0.000974      -0.000535      -0.010452       0.000403       0.010050             18.174678      12.090867       5.572821      -9.323749      19.215047     -12.506861      23.218122           0.079330
          249              C      19.019792      11.847720      24.746856       0.129780      38.859347 0.39641561E+03  0.90669801E+04                                10.199602                            6.687810      -0.180980       1.956192                    0.999263      26.040389      72.782616       0.632916       0.423105      -1.064663       0.010513      -0.003410      -0.001664       0.011176      -0.008540      -0.015718       0.029116       0.009808       0.008005      -0.031709      -0.005194       0.036903             16.529649      20.691367      -6.074714     -10.824368      13.300252       7.546700      15.597329           0.000169
          250              C      19.530760      13.038966      25.239737      -0.154726      36.510328 0.43197974E+03  0.10144667E+05                                 9.657072                            6.963449       0.066518       1.990957                    0.999614      29.606539      85.206130       0.619605       0.420937      -1.060805      -0.014397       0.008964       0.014053       0.022025       0.011232      -0.018510      -0.000224       0.031608      -0.069689      -0.029725      -0.006599       0.036325             13.471497      14.511163      -4.152643      -7.353977      12.530981       6.603137      13.372347           0.001946
          251              C      18.804307      13.777720      26.170008      -0.105339      35.820475 0.42062648E+03  0.98198087E+04                                 9.534954                            6.876415      -0.032497       1.959196                    0.999607      29.326217      84.355342       0.622359       0.421559      -1.059623      -0.004429      -0.017950      -0.016494       0.024776       0.020464       0.013622       0.007270      -0.031556      -0.034861      -0.026631      -0.008490       0.035122             13.162203      15.180062      -3.527585      -7.633796      11.076477       5.636792      13.230071           0.000602
          252              C      17.563809      13.322150      26.600055      -0.012683      40.668898 0.44510212E+03  0.10419862E+05                                10.301574                            6.967964       0.060660       2.022338                    0.999179      27.173795      75.414085       0.639618       0.409057      -1.079854       0.023138      -0.016751      -0.030048       0.041459       0.007832      -0.010779       0.008077      -0.003481      -0.018921      -0.019072       0.007865       0.011208             15.985332      17.080471      -5.359851      -9.709580      14.038851       8.442658      16.836673           0.000304
          253              C      17.049762      12.130904      26.104726      -0.103877      34.457743 0.41808191E+03  0.97439452E+04                                 9.286321                            6.858667      -0.003519       1.969857                    0.999629      29.221811      83.937300       0.622850       0.421939      -1.059566       0.020818      -0.002146      -0.014821       0.025645       0.018403      -0.008034      -0.010506       0.032927      -0.053448      -0.024636      -0.011505       0.036141             12.355575      12.830445      -2.803477      -5.917717      11.829342       5.974978      12.406936          -0.001433
          254              C      17.776215      11.392150      25.174455      -0.150993      35.878330 0.42048559E+03  0.97879470E+04                                 9.484644                            6.823269       0.166208       2.024236                    0.999710      29.223701      83.165370       0.633724       0.415207      -1.066668      -0.013665       0.011841       0.020378       0.027243       0.015528      -0.000449       0.025805      -0.026499      -0.040788      -0.030444      -0.007719       0.038163             13.131892      16.222427      -2.787680      -7.388142      10.661476       5.069382      12.511774           0.000562
          255              C      16.729619      14.159405      27.630698       0.589963      24.711082 0.26300884E+03  0.55068992E+04                                 8.003686                            5.781497      -0.015538       2.055122                    0.999398      22.385784      62.707424       0.613801       0.476586      -1.018870      -0.035748       0.034081       0.037607       0.062079      -0.013291       0.080447      -0.068257       0.005525       0.083104      -0.092722      -0.027412       0.120134             11.632396      12.003550      -4.060807      -6.705215      10.176702       5.654662      12.716936           0.002503
          256              C      -3.149127      11.986227      26.872608       0.127965      39.077680 0.40402143E+03  0.92802091E+04                                10.234086                            6.746366      -0.166585       1.957851                    0.999228      26.175421      73.192999       0.631228       0.422442      -1.065625      -0.013128       0.000222      -0.002944       0.013455       0.003245       0.017480       0.023022       0.012149       0.017320      -0.028025      -0.003845       0.031870             16.163946      16.138925       4.072382      10.023618      12.018437       8.769857      20.334476          -0.003825
          257              C      -3.860188      13.020486      27.467492      -0.154609      36.582209 0.42974554E+03  0.10072993E+05                                 9.662170                            6.943427       0.053428       1.987623                    0.999583      29.498428      84.645752       0.621143       0.420695      -1.061603       0.010523       0.005623       0.015338       0.019432      -0.013661       0.019648       0.002789       0.046050      -0.052415      -0.028559      -0.012698       0.041257             13.291772      12.255504       2.598772       6.365736      11.192626       7.447027      16.427186           0.014804
          258              C      -3.296892      13.740771      28.512008      -0.088170      34.872788 0.40389426E+03  0.93219855E+04                                 9.330335                            6.716683       0.065602       1.996958                    0.999693      28.697535      81.732386       0.633566       0.418864      -1.062689       0.010770      -0.019625      -0.012121       0.025457      -0.022937      -0.011620       0.011107      -0.006013      -0.036353      -0.018696      -0.015981       0.034676             12.570075      13.220522       2.325312       6.577432       9.705570       5.891926      14.784132          -0.003909
          259              C      -2.022535      13.426796      28.965719      -0.025298      40.951704 0.41765244E+03  0.96361612E+04                                10.332402                            6.747228       0.038414       2.023518                    0.999186      26.743684      74.015005       0.649456       0.408759      -1.078565      -0.027253      -0.018064      -0.035012       0.047905      -0.009483      -0.001628       0.011482      -0.004981      -0.008225      -0.013431      -0.003333       0.016763             15.938853      15.631386       4.363716       9.505065      12.421610       8.995557      19.763563           0.006293
          260              C      -1.308396      12.392537      28.373283      -0.086698      34.477144 0.40897364E+03  0.94769652E+04                                 9.329100                            6.797123       0.000072       1.976683                    0.999698      28.775508      82.350910       0.623944       0.423630      -1.058770      -0.018043      -0.001347      -0.009418       0.020397      -0.010281       0.002520      -0.016688       0.028598      -0.041706      -0.028083       0.001855       0.026227             12.473954      11.231821       2.175167       5.411480      11.076540       7.028696      15.113501          -0.004624
          261              C      -1.871691      11.672253      27.328768      -0.157658      36.083840 0.41936499E+03  0.97512793E+04                                 9.501658                            6.799773       0.198351       2.033448                    0.999778      29.219842      82.996033       0.637102       0.413455      -1.068243       0.010880       0.008977       0.020408       0.024808      -0.020962      -0.004925       0.022626      -0.013474      -0.019533      -0.026490      -0.009700       0.036190             12.926122      13.730119       2.172579       6.928214       9.965872       5.906268      15.082376           0.014920
          262              C      -1.326879      14.107064      30.054300       0.601355      26.014199 0.25578247E+03  0.53259052E+04                                 8.284297                            5.707229      -0.015478       2.056480                    0.999701      22.203144      62.308757       0.615988       0.477541      -1.016929       0.028613       0.020209       0.048443       0.059781       0.010794      -0.064026      -0.075394      -0.022290       0.012778      -0.092201      -0.014416       0.106616             12.124298      10.751187       3.704183       6.326540      10.256871       7.134285      15.364836          -0.001966
          263              C      -7.363089       8.766500      20.972728      -0.005685      49.103496 0.49076819E+03  0.11872043E+05                                11.894080                            7.511096      -0.367222       1.879236                    0.998439      28.366647      82.249233       0.587348       0.431084      -1.056886       0.039543      -0.050808      -0.011045       0.065323      -0.004152      -0.030013      -0.021277      -0.077862       0.023910      -0.058620       0.010421       0.048199             19.371571      17.730886      -3.627755      -5.030611      13.544035      11.453608      26.839793           0.226958
          264              C      22.048731       8.908096      20.789938       0.291775      34.043173 0.36019485E+03  0.81160296E+04                                 9.493106                            6.567160      -0.165495       1.965607                    0.999380      25.455769      72.718454       0.605412       0.449003      -1.039595      -0.049229      -0.028869      -0.024302       0.062028       0.010143      -0.011664      -0.043232      -0.060531       0.021604      -0.037017      -0.026604       0.063621             13.130040      14.917772      -2.751908      -2.969240       9.688080       6.650384      14.784268           0.009040
          265              C      21.303809       9.683788      21.673696      -0.243569      41.270394 0.47119173E+03  0.11344724E+05                                10.529702                            7.308078      -0.010099       1.958136                    0.999347      31.039842      91.400492       0.598508       0.425050      -1.054852      -0.025620      -0.020316      -0.001760       0.032744       0.009289      -0.003234      -0.044163      -0.019427      -0.030586      -0.043829      -0.005989       0.049819             14.934071      15.467672      -4.116925      -4.406309      11.381459       8.339291      17.953081           0.025080
          266              C      21.934824      10.320962      22.736164       0.088102      42.353355 0.41113541E+03  0.94774439E+04                                10.645701                            6.748315      -0.100232       1.970996                    0.999141      26.569535      74.236709       0.639680       0.415372      -1.070974      -0.023585       0.003317       0.021475       0.032069       0.000902      -0.008083       0.012209      -0.014969      -0.025890      -0.018306       0.000449       0.017857             16.863921      22.756047      -5.808544      -5.417109      11.151938       7.571109      16.683777          -0.001970
          267              C      -7.476995      10.179366      22.918138       0.053499      40.049645 0.39509555E+03  0.90473687E+04                                10.280362                            6.664739      -0.138436       1.966672                    0.999285      26.560507      74.767659       0.634440       0.421595      -1.063481       0.019331      -0.009003       0.012968       0.024958       0.005963       0.004123      -0.008583      -0.016518      -0.011892      -0.013677      -0.001281       0.014958             15.160115      19.556440      -1.731177       0.819505       9.533393       6.661692      16.390511           0.054430
          268              C      -6.735151       9.403674      22.040908       0.041768      38.859509 0.40268643E+03  0.92934288E+04                                10.134059                            6.785587      -0.152426       1.963391                    0.999491      26.979253      77.005554       0.618953       0.428785      -1.055775       0.006430      -0.012414       0.020278       0.024630       0.006222       0.003811      -0.005538       0.000291       0.001679      -0.010500       0.004037       0.006463             14.638908      14.427387      -0.972724       1.028133      10.062465       8.041119      19.426871          -0.014770
          269              C      -6.867526      10.813462      24.023855      -0.202630      43.087780 0.47389863E+03  0.11390946E+05                                10.812732                            7.315423       0.083401       1.986811                    0.999661      30.564200      89.020755       0.601737       0.423472      -1.059105      -0.011438      -0.014979      -0.002985       0.019081      -0.013255      -0.023982       0.006682      -0.046230       0.021009      -0.040400       0.008265       0.032135             15.136858      21.423809       1.966129       7.260679       8.360293       5.081592      15.626471          -0.011491
          270              C      -5.488512      10.705725      24.268664       0.140037      40.567457 0.38575312E+03  0.87636270E+04                                10.436874                            6.571640      -0.152405       1.963979                    0.999128      25.884570      72.115242       0.642188       0.419826      -1.066679       0.012980      -0.004817       0.007763       0.015873       0.000397       0.014514       0.010558       0.015862      -0.004867      -0.018628      -0.001952       0.020580             16.445413      17.955985       3.658453       9.007050      10.376528       8.393889      21.003724           0.069939
          271              C      -4.746668       9.936189      23.403674      -0.163290      37.844694 0.44518692E+03  0.10519171E+05                                 9.848579                            7.043582       0.087002       1.992779                    0.999616      29.843083      85.759628       0.620284       0.417904      -1.064206      -0.013841      -0.011342      -0.002726       0.018101      -0.007124       0.014466       0.011056       0.061686      -0.043048      -0.033806      -0.008214       0.042019             13.236096      11.894155       1.367188       4.262505       9.621904       7.374143      18.192229          -0.023901
          272              C      -5.368449       9.283625      22.285716      -0.103836      37.716340 0.44300004E+03  0.10482217E+05                                 9.876811                            7.074233       0.059050       1.988993                    0.999667      29.551636      85.716738       0.611041       0.423630      -1.057799      -0.013952      -0.000604       0.024402       0.028116      -0.016367      -0.022202       0.009358      -0.004850      -0.029238      -0.026904      -0.006109       0.033013             12.959523      12.952321       0.717336       3.762199       8.887249       6.393590      17.039000           0.080506
          273              C      21.162199      11.173608      23.697444      -0.160888      49.388318 0.50014116E+03  0.12170765E+05                                11.946610                            7.510757      -0.060293       1.936242                    0.999300      30.835786      90.026999       0.595079       0.422967      -1.060644       0.022196      -0.007477      -0.012336       0.026471       0.000506       0.015473       0.018407      -0.011051      -0.014148      -0.025333       0.000651       0.024683             20.571510      31.443765      -9.533261     -12.960432      13.181539       7.985389      17.089225           0.001901
          274              C      19.780105      10.985840      23.811688      -0.138940      46.004022 0.45742317E+03  0.10865115E+05                                11.351003                            7.128662       0.093050       1.994893                    0.999557      29.733676      85.240870       0.618957       0.416610      -1.066668      -0.018929      -0.003702       0.000028       0.019287       0.016695       0.001696       0.007198      -0.018239       0.022433      -0.022931       0.003456       0.019475             19.614380      27.936785      -9.072666     -13.100425      13.317636       8.428857      17.588720           0.003811
          275              C      -4.989858      11.444478      25.427423      -0.147996      44.945235 0.45549491E+03  0.10811839E+05                                11.201283                            7.122087       0.075826       1.990348                    0.999554      29.743437      85.341094       0.617914       0.417602      -1.065645      -0.021110       0.007952       0.003212       0.022786      -0.000496      -0.011897       0.004302       0.001839      -0.030491      -0.017070       0.004055       0.013015             18.501964      20.053745       5.661801      13.066187      11.549391       9.202838      23.902757          -0.020374
          276              C      -3.660093      11.155130      25.729353      -0.148721      44.363849 0.46804080E+03  0.11183025E+05                                11.124539                            7.231217       0.087414       1.992326                    0.999460      29.940929      86.132390       0.611871       0.418958      -1.065003       0.021852      -0.013070      -0.000868       0.025477      -0.011757       0.001208       0.003735      -0.000242       0.002999      -0.013126       0.001545       0.011581             18.193106      19.237359       5.580900      12.524189      12.100111       9.331890      23.241849           0.078693
          277              C      11.761466      18.933644      24.746856       0.129904      38.890852 0.39677149E+03  0.90780134E+04                                10.208847                            6.693622      -0.182708       1.955602                    0.999266      26.049449      72.842012       0.632183       0.423461      -1.064338      -0.010800       0.002960      -0.001743       0.011333      -0.008911       0.016392      -0.029108       0.009042       0.007432      -0.031591      -0.005929       0.037520             16.544215      20.705357      -6.080157      10.832601      13.315302      -7.556153      15.611984           0.000280
          278              C      11.250493      17.742394      25.239737      -0.152911      36.431976 0.43081432E+03  0.10110227E+05                                 9.641192                            6.952058       0.070855       1.992505                    0.999558      29.575070      85.079196       0.620394       0.420696      -1.060982       0.012752      -0.009759       0.013099       0.020723       0.010614       0.020812       0.000744       0.032000      -0.069949      -0.031061      -0.006528       0.037588             13.446020      14.485237      -4.139455       7.337982      12.507124      -6.588039      13.345700           0.000561
          279              C      11.976937      17.003631      26.170008      -0.105130      35.807209 0.42042378E+03  0.98138526E+04                                 9.530648                            6.872906      -0.026886       1.960624                    0.999614      29.324719      84.344617       0.622772       0.421332      -1.059770       0.005257       0.018010      -0.015963       0.024634       0.020544      -0.012375      -0.005601      -0.030119      -0.038404      -0.025687      -0.008637       0.034323             13.155417      15.170093      -3.524136       7.628035      11.073312      -5.635084      13.222846          -0.000890
          280              C      13.217432      17.459197      26.600055      -0.015749      40.734885 0.44594836E+03  0.10444061E+05                                10.308935                            6.972169       0.061294       2.022392                    0.999270      27.204774      75.502466       0.639792       0.408773      -1.080100      -0.022461       0.015752      -0.029626       0.040378       0.006676       0.009534      -0.008131      -0.002544      -0.016826      -0.017356       0.007746       0.009610             15.998125      17.095574      -5.365274       9.719331      14.048318      -8.449378      16.850483           0.003706
          281              C      13.731483      18.650447      26.104726      -0.100993      34.388960 0.41703051E+03  0.97139684E+04                                 9.280628                            6.855357      -0.007909       1.969215                    0.999637      29.172283      83.789584       0.622234       0.422594      -1.059084      -0.020555       0.001582      -0.013454       0.024618       0.021494       0.008317       0.009920       0.033403      -0.058394      -0.025264      -0.014088       0.039352             12.347077      12.818132      -2.801861       5.911484      11.823919      -5.972189      12.399179           0.001147
          282              C      13.005039      19.389210      25.174455      -0.149352      35.846584 0.42003709E+03  0.97752799E+04                                 9.481513                            6.821568       0.166735       2.024538                    0.999713      29.202978      83.107511       0.633509       0.415444      -1.066475       0.013916      -0.011676       0.019943       0.026976       0.015189       0.001560      -0.026708      -0.026413      -0.041587      -0.031776      -0.006644       0.038419             13.126125      16.212841      -2.785373       7.382670      10.659183      -5.067710      12.506351           0.002048
          283              C      14.051612      16.621933      27.630698       0.590411      24.719278 0.26309511E+03  0.55092039E+04                                 8.005548                            5.782534      -0.002820       2.059110                    0.999301      22.389860      62.723409       0.613727       0.476601      -1.018853       0.037606      -0.034922       0.037577       0.063607      -0.014948      -0.078936       0.068890       0.004575       0.080244      -0.091267      -0.028494       0.119761             11.635541      12.008162      -4.062240       6.708173      10.178048      -5.655703      12.720412          -0.000692
          284              C       3.148765      18.795117      26.872608       0.128253      39.091201 0.40409588E+03  0.92823960E+04                                10.236814                            6.747072      -0.165259       1.958145                    0.999254      26.177969      73.203273       0.631179       0.422452      -1.065613       0.013724      -0.001005      -0.002264       0.013946       0.003387      -0.017498      -0.023157       0.012838       0.019327      -0.028190      -0.004078       0.032268             16.171893      16.144377       4.077323     -10.030623      12.024044      -8.776561      20.347259          -0.003822
          285              C       3.859821      17.760853      27.467492      -0.154618      36.575895 0.42969099E+03  0.10071190E+05                                 9.659951                            6.941961       0.056283       1.988483                    0.999564      29.497015      84.633896       0.621358       0.420571      -1.061703      -0.009680      -0.005643       0.015055       0.018767      -0.013092      -0.020626      -0.003667       0.046755      -0.051734      -0.029554      -0.012144       0.041698             13.288937      12.254062       2.598093      -6.364873      11.189474      -7.444592      16.423275           0.014798
          286              C       3.296515      17.040558      28.512008      -0.086820      34.854792 0.40359915E+03  0.93139918E+04                                 9.330970                            6.717198       0.062684       1.996206                    0.999668      28.682385      81.698934       0.633087       0.419235      -1.062395      -0.009590       0.018139      -0.011674       0.023606      -0.024198       0.011602      -0.012304      -0.006123      -0.034596      -0.018843      -0.017306       0.036149             12.571498      13.222700       2.326075      -6.579144       9.705845      -5.892226      14.785949          -0.003913
          287              C       2.022153      17.354528      28.965719      -0.024724      40.920228 0.41724549E+03  0.96247406E+04                                10.329329                            6.745343       0.037714       2.023516                    0.999210      26.727003      73.968932       0.649323       0.408929      -1.078417       0.028280       0.017431      -0.034468       0.047871      -0.008819       0.001692      -0.010564      -0.005639      -0.008480      -0.012211      -0.003607       0.015818             15.934314      15.627482       4.362234      -9.502449      12.417699      -8.992513      19.757763           0.006278
          288              C       1.308020      18.388793      28.373283      -0.086956      34.503433 0.40932439E+03  0.94872742E+04                                 9.332672                            6.798977      -0.000970       1.975900                    0.999689      28.791022      82.408996       0.623995       0.423498      -1.058836       0.019460       0.001429      -0.009864       0.021864      -0.011038      -0.003192       0.016315       0.026955      -0.043399      -0.027585       0.000905       0.026680             12.479988      11.240558       2.177054      -5.417072      11.079130      -7.030452      15.120277          -0.004617
          289              C       1.871325      19.109087      27.328768      -0.159519      36.131510 0.42001697E+03  0.97700831E+04                                 9.510528                            6.805821       0.194213       2.032055                    0.999784      29.238153      83.059365       0.636721       0.413548      -1.068199      -0.009710      -0.009848       0.020832       0.025005      -0.018752       0.004347      -0.021775      -0.013995      -0.020286      -0.024865      -0.009114       0.033979             12.940894      13.747672       2.180377      -6.942686       9.972888      -5.912323      15.102123           0.014927
          290              C       1.326486      16.674250      30.054300       0.599899      26.049230 0.25618043E+03  0.53361056E+04                                 8.289678                            5.710303      -0.013564       2.056524                    0.999721      22.223202      62.370142       0.616061       0.477313      -1.017081      -0.029472      -0.018697       0.047871       0.059243       0.009672       0.064728       0.075540      -0.021056       0.016144      -0.093055      -0.013702       0.106757             12.133636      10.758177       3.707896      -6.331954      10.264946      -7.141309      15.377785          -0.001970
          291              C       7.362783      22.014901      20.972728      -0.003943      49.054587 0.49020015E+03  0.11855050E+05                                11.887880                            7.507686      -0.368021       1.879227                    0.998431      28.348776      82.190264       0.587362       0.431191      -1.056803      -0.038909       0.050214      -0.010555       0.064395      -0.005658       0.030113       0.019795      -0.076385       0.023699      -0.058317       0.012263       0.046054             19.360921      17.718127      -3.625296       5.026849      13.538471     -11.448523      26.826166           0.227049
          292              C       8.732565      21.873306      20.789938       0.291714      34.010314 0.35980436E+03  0.81051073E+04                                 9.488047                            6.564300      -0.173215       1.963770                    0.999353      25.439581      72.664881       0.605441       0.449099      -1.039530       0.049648       0.027955      -0.024186       0.061898       0.009216       0.012853       0.044103      -0.061019       0.021155      -0.038183      -0.026404       0.064587             13.121817      14.905945      -2.747587       2.963776       9.682946      -6.646550      14.776561           0.008995
          293              C       9.477479      21.097606      21.673696      -0.243386      41.312037 0.47178399E+03  0.11362708E+05                                10.539420                            7.315264      -0.016222       1.956449                    0.999295      31.051347      91.453455       0.597887       0.425352      -1.054650       0.026492       0.020271      -0.000684       0.033365       0.007830       0.002739       0.043705      -0.017640      -0.028440      -0.043335      -0.005086       0.048420             14.949093      15.476157      -4.120605       4.411974      11.394829      -8.351155      17.976292           0.025131
          294              C       8.846453      20.460421      22.736164       0.088235      42.346132 0.41113845E+03  0.94776150E+04                                10.644736                            6.748540      -0.096212       1.972035                    0.999136      26.569421      74.238922       0.639635       0.415396      -1.070949       0.023467      -0.003710       0.021261       0.031883       0.000567       0.009245      -0.011534      -0.016264      -0.024158      -0.018570       0.000628       0.017942             16.861771      22.750985      -5.809600       5.419043      11.152140      -7.571058      16.682187          -0.001977
          295              C       7.476670      20.602016      22.918138       0.052793      40.114683 0.39585002E+03  0.90692100E+04                                10.290876                            6.671184      -0.138439       1.966210                    0.999317      26.589933      74.875816       0.634104       0.421606      -1.063446      -0.018963       0.008991       0.013062       0.024720       0.005203      -0.002959       0.009284      -0.015621      -0.008688      -0.012438      -0.002341       0.014780             15.176200      19.572797      -1.731432      -0.822165       9.543927      -6.671247      16.411877           0.054454
          296              C       6.734835      21.377716      22.040908       0.040027      38.921400 0.40346236E+03  0.93150415E+04                                10.139336                            6.788648      -0.149091       1.964056                    0.999407      27.009756      77.086949       0.619341       0.428346      -1.056133      -0.006327       0.013219       0.020384       0.025105       0.005885      -0.002504       0.005731      -0.000573      -0.000190      -0.009522       0.002346       0.007176             14.647660      14.433785      -0.973029      -1.028648      10.068777      -8.047380      19.440419          -0.014692
          297              C       6.867192      19.967910      24.023855      -0.199996      42.974771 0.47243044E+03  0.11346402E+05                                10.792920                            7.303028       0.083730       1.987412                    0.999630      30.521288      88.848090       0.602402       0.423350      -1.059223       0.010308       0.013060      -0.002460       0.016818      -0.013099       0.024659      -0.006971      -0.045125       0.024209      -0.040652       0.008214       0.032438             15.107277      21.375282       1.960500      -7.242383       8.346988      -5.073952      15.599562          -0.011506
          298              C       5.488174      20.075644      24.268664       0.139685      40.544180 0.38556639E+03  0.87576266E+04                                10.429448                            6.567804      -0.169619       1.958247                    0.999111      25.879785      72.075906       0.642756       0.419539      -1.066947      -0.014280       0.005686       0.007787       0.017231       0.002650      -0.014938      -0.011581       0.013461      -0.006841      -0.018649      -0.003030       0.021679             16.431903      17.943371       3.654783      -8.999264      10.367751      -8.385204      20.984589           0.069986
          299              C       4.746339      20.845188      23.403674      -0.163189      37.862142 0.44543653E+03  0.10526556E+05                                 9.852100                            7.046210       0.090898       1.993453                    0.999611      29.849565      85.784634       0.620082       0.417981      -1.064156       0.014139       0.011679      -0.002766       0.018546      -0.004931      -0.015375      -0.011036       0.060501      -0.046389      -0.033097      -0.009051       0.042148             13.241766      11.897236       1.369299      -4.266063       9.626207      -7.378417      18.201853          -0.023887
          300              C       5.368131      21.497763      22.285716      -0.101788      37.636735 0.44181435E+03  0.10447344E+05                                 9.866059                            7.067338       0.052878       1.987688                    0.999625      29.510273      85.573812       0.610994       0.423939      -1.057588       0.013033       0.000610       0.022299       0.025835      -0.017622       0.022659      -0.009164      -0.003789      -0.030892      -0.027552      -0.006760       0.034312             12.944207      12.938429       0.716203      -3.757287       8.877326      -6.384794      17.016866           0.080365
          301              C       9.619069      19.607767      23.697444      -0.157404      49.185122 0.49793362E+03  0.12103589E+05                                11.916654                            7.495127      -0.061927       1.936420                    0.999299      30.769934      89.783308       0.595587       0.423075      -1.060581      -0.023892       0.005665      -0.010664       0.026770       0.004423      -0.016812      -0.019222      -0.010459      -0.020613      -0.026158      -0.001797       0.027955             20.510160      31.344325      -9.497403      12.913367      13.146489      -7.961686      17.039665           0.001893
          302              C      11.001162      19.795534      23.811688      -0.139979      46.039444 0.45792704E+03  0.10880098E+05                                11.355336                            7.131583       0.092655       1.994465                    0.999531      29.753224      85.309266       0.618960       0.416492      -1.066741       0.019845       0.003595      -0.000006       0.020168       0.018973      -0.001844      -0.006693      -0.018343       0.019151      -0.024399       0.003461       0.020938             19.620699      27.943924      -9.074945      13.102902      13.323651      -8.432786      17.594522           0.003825
          303              C       4.989510      19.336880      25.427423      -0.148760      45.092724 0.45709229E+03  0.10859847E+05                                11.227519                            7.136558       0.070727       1.988288                    0.999506      29.792142      85.535839       0.616995       0.417835      -1.065438       0.021538      -0.007908       0.003384       0.023192      -0.000323       0.011408      -0.004195       0.003849      -0.030964      -0.016631       0.003415       0.013216             18.552509      20.110001       5.682588     -13.110119      11.577233      -9.228732      23.970294          -0.020373
          304              C       3.659742      19.626226      25.729353      -0.148882      44.327384 0.46764591E+03  0.11170939E+05                                11.114871                            7.225332       0.089787       1.992640                    0.999470      29.935833      86.100141       0.612497       0.418629      -1.065240      -0.022067       0.013058      -0.000189       0.025642      -0.009725      -0.001065      -0.003078      -0.000952      -0.000484      -0.010477       0.000431       0.010046             18.174777      19.215097       5.572843     -12.506837      12.091001      -9.323830      23.218234           0.078554
          305              C       3.542875      19.019930       4.346164       0.128418      38.920104 0.39702720E+03  0.90847731E+04                                10.210642                            6.693120      -0.183180       1.955351                    0.999257      26.062548      72.867773       0.632622       0.423125      -1.064615       0.003213       0.010799      -0.002202       0.011480       0.006354      -0.028462      -0.015375      -0.010982       0.007529      -0.031781      -0.003194       0.034975             16.551389      13.317333       6.084343      -7.557284      20.720671     -10.839886      15.616164          -0.000499
          306              C       2.351623      19.530902       4.839044      -0.152120      36.417539 0.43059602E+03  0.10104175E+05                                 9.642078                            6.953069       0.068744       1.992120                    0.999564      29.562697      85.049360       0.619956       0.421031      -1.060734      -0.009161      -0.011777       0.012627       0.019546      -0.013981       0.001067      -0.019949      -0.033892      -0.068520      -0.030264      -0.009077       0.039340             13.447273      12.511776       4.140977      -6.590692      14.483886      -7.336970      13.346158           0.002162
          307              C       1.612863      18.804452       5.769316      -0.099296      35.658620 0.41837231E+03  0.97542680E+04                                 9.503545                            6.854997      -0.023668       1.962179                    0.999596      29.263389      84.124485       0.623723       0.421195      -1.059831       0.015631      -0.005000      -0.015797       0.022779      -0.023449      -0.008966       0.012124       0.031901      -0.040637      -0.026065      -0.012652       0.038718             13.109401      11.046351       3.501296      -5.614938      15.110687      -7.588617      13.171164           0.000582
          308              C       2.068433      17.563951       6.199362      -0.020643      40.836102 0.44739578E+03  0.10485863E+05                                10.321861                            6.981300       0.054789       2.020070                    0.999262      27.253321      75.651858       0.639708       0.408519      -1.080329       0.017293       0.022661      -0.030653       0.041858      -0.007861      -0.006596      -0.008505       0.003755      -0.018754      -0.016386       0.005178       0.011208             16.016477      14.063880       5.369453      -8.456402      17.119793      -9.730196      16.865757           0.021129
          309              C       3.259685      17.049901       5.704034      -0.099770      34.392849 0.41700515E+03  0.97137002E+04                                 9.281645                            6.855115      -0.010133       1.968450                    0.999632      29.177930      83.820442       0.622219       0.422590      -1.059036       0.001716       0.018747      -0.013317       0.023059      -0.021664       0.010112      -0.009565      -0.034988      -0.057332      -0.025345      -0.014919       0.040263             12.349377      11.823066       2.802228      -5.970658      12.825455      -5.914642      12.399610           0.000345
          310              C       3.998445      17.776351       4.773762      -0.150341      35.916568 0.42088729E+03  0.98008116E+04                                 9.497149                            6.831008       0.163427       2.023099                    0.999735      29.230651      83.232647       0.632666       0.415753      -1.066190      -0.012265      -0.013446       0.020650       0.027525      -0.016993      -0.025295      -0.000380       0.026442      -0.041649      -0.030654      -0.007983       0.038636             13.152433      10.675554       2.794873      -5.077240      16.250919      -7.402586      12.530825           0.002475
          311              C       1.231172      16.729765       7.230005       0.592972      24.631521 0.26208714E+03  0.54828696E+04                                 7.988438                            5.772917      -0.007761       2.058628                    0.999364      22.340405      62.556420       0.613999       0.476844      -1.018717      -0.032373      -0.036388       0.036103       0.060626       0.011732       0.068345       0.079813      -0.004521       0.075298      -0.093617      -0.024489       0.118106             11.603030      10.152127       4.045888      -5.634486      11.976636      -6.683815      12.680327           0.004257
          312              C       3.404318      27.632612       6.471916       0.126800      39.153918 0.40476155E+03  0.93015914E+04                                10.247231                            6.752163      -0.166961       1.957487                    0.999260      26.201214      73.285660       0.631001       0.422394      -1.065640       0.000179      -0.012551      -0.003667       0.013077      -0.005258      -0.023550       0.018151      -0.011451       0.023952      -0.027587      -0.006738       0.034325             16.195251      12.038734      -4.086168      -8.789875      16.170041      10.050211      20.376980          -0.004664
          313              C       2.370056      26.921554       7.066800      -0.151956      36.573321 0.42947113E+03  0.10065490E+05                                 9.663334                            6.942942       0.053155       1.987628                    0.999567      29.487974      84.625998       0.620899       0.420905      -1.061414      -0.005255       0.008714       0.014409       0.017640       0.012982      -0.004014       0.020850      -0.046727      -0.049368      -0.029623      -0.011838       0.041461             13.298297      11.197695      -2.603540      -7.453373      12.259721       6.372039      16.437473           0.016023
          314              C       1.649760      27.484852       8.111315      -0.089723      34.927188 0.40450340E+03  0.93398898E+04                                 9.339890                            6.721331       0.061854       1.995617                    0.999650      28.724886      81.836486       0.633384       0.418813      -1.062684       0.019252       0.011094      -0.012720       0.025602       0.024138      -0.010616      -0.012091       0.006101      -0.033910      -0.019887      -0.015553       0.035440             12.588089       9.718823      -2.331427      -5.903478      13.238721       6.590218      14.806723          -0.003024
          315              C       1.963832      -2.022392       8.565027      -0.022051      40.898836 0.41672136E+03  0.96103749E+04                                10.329681                            6.743363       0.031456       2.021816                    0.999203      26.707102      73.923818       0.649042       0.409203      -1.078153       0.017053      -0.026265      -0.034049       0.046260       0.009666      -0.010457      -0.002218       0.005421      -0.014429      -0.012658      -0.004265       0.016923             15.941477      12.423256      -4.366902      -8.999029      15.634667       9.509816      19.766510           0.016690
          316              C       2.998095      -1.308256       7.972591      -0.087768      34.536069 0.40962978E+03  0.94968778E+04                                 9.342267                            6.803940      -0.002440       1.975450                    0.999693      28.799701      82.466207       0.623385       0.423800      -1.058563       0.001456      -0.018939      -0.009585       0.021276       0.012168       0.016815       0.001924      -0.027938      -0.049131      -0.029370       0.001126       0.028244             12.497954      11.096511      -2.183340      -7.045713      11.252894       5.427146      15.144456          -0.004228
          317              C       3.718391      -1.871554       6.928075      -0.155891      36.035173 0.41853353E+03  0.97273332E+04                                 9.494681                            6.793631       0.198586       2.033685                    0.999771      29.191926      82.903061       0.637291       0.413528      -1.068172      -0.008523       0.011951       0.020067       0.024862       0.020437      -0.023092      -0.004433       0.013572      -0.022165      -0.026928      -0.009202       0.036130             12.919509       9.961214      -2.172630      -5.905042      13.722025       6.925663      15.075287           0.015275
          318              C       1.283552      -1.326733       9.653608       0.598308      26.099284 0.25667297E+03  0.53491839E+04                                 8.299390                            5.714900      -0.015027       2.055570                    0.999716      22.256938      62.490865       0.615928       0.477165      -1.017112      -0.018930       0.029590       0.047951       0.059441      -0.012777       0.076598      -0.063695       0.022514       0.016521      -0.091487      -0.017183       0.108670             12.154138      10.281767      -3.719072      -7.156832      10.775867       6.347582      15.404779           0.000042
          319              C       6.624116      23.418639       0.572035      -0.004766      49.109140 0.49074217E+03  0.11872516E+05                                11.900147                            7.513912      -0.372304       1.877819                    0.998471      28.367050      82.282754       0.586822       0.431430      -1.056561       0.050207       0.040106      -0.010410       0.065096       0.004731       0.019192      -0.029077       0.076488       0.020803      -0.057033       0.011331       0.045702             19.386469      13.556727       3.633655     -11.466306      17.740471      -5.039140      26.862208           0.226921
          320              C       6.482526      22.048858       0.389245       0.292294      34.034226 0.36004836E+03  0.81125244E+04                                 9.494770                            6.567968      -0.219219       1.951534                    0.999658      25.450277      72.720018       0.605032       0.449296      -1.039346       0.028604      -0.049295      -0.023419       0.061617      -0.010493       0.043556      -0.012538       0.061639       0.020155      -0.037843      -0.026620       0.064463             13.133867       9.691239       2.754003      -6.653127      14.921500      -2.971793      14.788863           0.009063
          321              C       5.706829      21.303939       1.273003      -0.245217      41.311847 0.47174222E+03  0.11360979E+05                                10.534563                            7.310564      -0.009135       1.958324                    0.999353      31.060588      91.465373       0.598641       0.424843      -1.055009       0.020340      -0.026277      -0.002133       0.033298      -0.008607       0.043609      -0.002710       0.018902      -0.030019      -0.043310      -0.005562       0.048871             14.943684      11.388768       4.120677      -8.345868      15.477089      -4.410604      17.965195           0.024912
          322              C       5.069642      21.934957       2.335471       0.090972      42.267995 0.41010462E+03  0.94486277E+04                                10.637237                            6.743347      -0.099615       1.971553                    0.999107      26.531794      74.133904       0.639358       0.415803      -1.070597      -0.002786      -0.023086       0.021224       0.031483      -0.001539      -0.013130      -0.008564       0.014587      -0.027421      -0.019643       0.001185       0.018457             16.850119      11.142099       5.801502      -7.563270      22.739041      -5.408917      16.669217          -0.001842
          323              C       5.211232      23.304737       2.517445       0.051271      40.128616 0.39593890E+03  0.90711419E+04                                10.290376                            6.669550      -0.133952       1.967521                    0.999292      26.594358      74.871301       0.634565       0.421305      -1.063708       0.007850       0.020435       0.015064       0.026573      -0.007936       0.009372       0.004179       0.016497      -0.011081      -0.015200      -0.000959       0.016160             15.179081       9.545222       1.731579      -6.672845      19.577621       0.822556      16.414402           0.054413
          324              C       5.986930      24.046578       1.640216       0.042899      38.824840 0.40226956E+03  0.92815213E+04                                10.130077                            6.783198      -0.150328       1.964176                    0.999507      26.961022      76.947206       0.618901       0.428927      -1.055674       0.012192       0.006226       0.021457       0.025453      -0.004838       0.005212       0.002538      -0.001168      -0.002034      -0.008573       0.002682       0.005891             14.634724      10.061210       0.972166      -8.040996      14.419300       1.027064      19.423661          -0.014746
          325              C       4.577124      23.914208       3.623163      -0.204614      43.150233 0.47457345E+03  0.11411350E+05                                10.822004                            7.319631       0.080771       1.985605                    0.999650      30.590689      89.117417       0.601681       0.423356      -1.059166       0.013930      -0.011717      -0.003007       0.018449       0.012351      -0.006242      -0.024135       0.047530       0.019370      -0.040726       0.009135       0.031591             15.155265       8.369351      -1.970642      -5.089423      21.449915       7.272929      15.646527          -0.011435
          326              C       4.684853      25.293222       3.867971       0.142930      40.456101 0.38449485E+03  0.87278970E+04                                10.419162                            6.561149      -0.170716       1.958673                    0.999050      25.840248      71.961968       0.642668       0.419856      -1.066662       0.005595       0.012965       0.007584       0.016029      -0.000630      -0.011363       0.014184      -0.015678      -0.006654      -0.019181      -0.001361       0.020542             16.417936      10.359146      -3.652698      -8.377517      17.929037       8.992656      20.965625           0.070100
          327              C       5.454395      26.035063       3.002982      -0.163805      37.949443 0.44662257E+03  0.10562384E+05                                 9.872514                            7.060125       0.080249       1.990138                    0.999592      29.877498      85.917365       0.618827       0.418519      -1.063735       0.012589      -0.013211      -0.004523       0.018800       0.005240      -0.010414       0.015170      -0.061543      -0.044605      -0.032788      -0.009538       0.042326             13.273833       9.651587      -1.373969      -7.402397      11.916168       4.275509      18.253742          -0.023949
          328              C       6.106972      25.413280       1.885024      -0.102858      37.614862 0.44156196E+03  0.10438921E+05                                 9.857229                            7.061340       0.055885       1.988682                    0.999614      29.508129      85.531725       0.611827       0.423461      -1.057983       0.001914      -0.011910       0.023243       0.026187       0.018758      -0.009391      -0.023572       0.005327      -0.032887      -0.029117      -0.006820       0.035937             12.932423       8.871531      -0.712910      -6.380484      12.924162       3.748249      17.001574           0.080436
          329              C       4.216990      21.162334       3.296752      -0.161652      49.484277 0.50108400E+03  0.12199719E+05                                11.965391                            7.520280      -0.066467       1.934136                    0.999350      30.853530      90.107458       0.594399       0.423242      -1.060448       0.008275       0.021160      -0.012702       0.026030      -0.002933      -0.017229       0.015512       0.010640      -0.015512      -0.023829      -0.001068       0.024897             20.612327      13.203925       9.560146      -7.999893      31.513387     -12.992890      17.119670           0.001264
          330              C       4.404762      19.780240       3.410996      -0.138633      46.014394 0.45744700E+03  0.10866224E+05                                11.355171                            7.130171       0.089357       1.993931                    0.999539      29.732426      85.249731       0.618697       0.416764      -1.066530       0.003258      -0.019968       0.001094       0.020262      -0.019757      -0.006488       0.001891       0.018351       0.022704      -0.025679       0.004557       0.021122             19.624770      13.325085       9.081414      -8.434431      27.950894     -13.110035      17.598330           0.004248
          331              C       3.946088      25.791879       5.026731      -0.150160      45.116808 0.45726050E+03  0.10864508E+05                                11.230071                            7.136232       0.078534       1.990376                    0.999540      29.799199      85.550104       0.617240       0.417643      -1.065593      -0.008056      -0.021202       0.003405       0.022934       0.000192      -0.004638      -0.012200      -0.003242      -0.027835      -0.016778       0.003247       0.013531             18.564787      11.583474      -5.690093      -9.236411      20.123657      13.123687      23.987231          -0.020896
          332              C       4.235429      27.121642       5.328661      -0.148611      44.363649 0.46793468E+03  0.11180088E+05                                11.125221                            7.230460       0.078976       1.989753                    0.999462      29.937489      86.126800       0.611883       0.418965      -1.064977       0.013540       0.020296      -0.001112       0.024423       0.012286      -0.002512       0.000485       0.001439       0.001815      -0.012930       0.000730       0.012200             18.199641      12.104341      -5.585390      -9.337051      19.242926      12.530969      23.251657           0.079234
          333              C      27.238576      11.761629       4.346164       0.129318      38.897390 0.39669440E+03  0.90755703E+04                                10.208092                            6.691470      -0.182197       1.955783                    0.999241      26.051447      72.838628       0.632514       0.423271      -1.064486      -0.003878      -0.010205      -0.002458       0.011191       0.007772       0.028417       0.015710      -0.011485       0.008096      -0.031595      -0.004314       0.035909             16.547083      13.312497       6.081125       7.553631      20.717395      10.837137      15.611358          -0.000500
          334              C      28.429824      11.250652       4.839044      -0.153792      36.484292 0.43160595E+03  0.10133748E+05                                 9.652052                            6.959729       0.070543       1.992240                    0.999600      29.597528      85.172634       0.619862       0.420851      -1.060853       0.008352       0.012962       0.013227       0.020316      -0.013067      -0.000159       0.019802      -0.032326      -0.071026      -0.031062      -0.007292       0.038354             13.463267      12.525040       4.147255       6.598700      14.502516       7.347646      13.362244           0.002169
          335              C      -1.613025      11.977093       5.769316      -0.098250      35.593480 0.41743022E+03  0.97268784E+04                                 9.494975                            6.849464      -0.030273       1.960868                    0.999603      29.223827      83.988991       0.623672       0.421464      -1.059655      -0.016492       0.005280      -0.015589       0.023300      -0.022594       0.008895      -0.011878       0.031384      -0.041183      -0.025381      -0.012510       0.037892             13.097317      11.034954       3.498182       5.608651      15.097637       7.581945      13.159358           0.000580
          336              C      -2.068599      13.217590       6.199362      -0.019720      40.864257 0.44765960E+03  0.10494247E+05                                10.329120                            6.985081       0.053185       2.019306                    0.999145      27.259866      75.693369       0.639258       0.408720      -1.080128      -0.017696      -0.021362      -0.030563       0.041274      -0.006744       0.007814       0.009469       0.004528      -0.020113      -0.017584       0.007020       0.010564             16.031221      14.076882       5.377840       8.467059      17.133427       9.741118      16.883354           0.021121
          337              C      27.521754      13.731645       5.704034      -0.101037      34.395283 0.41703100E+03  0.97141785E+04                                 9.280458                            6.854062      -0.006410       1.969359                    0.999607      29.182195      83.824422       0.622457       0.422434      -1.059163      -0.002392      -0.020068      -0.013890       0.024523      -0.019372      -0.010631       0.008813      -0.033391      -0.057417      -0.025481      -0.012408       0.037889             12.348151      11.821850       2.802442       5.970597      12.823619       5.914338      12.398982           0.000345
          338              C      26.783002      13.005203       4.773762      -0.153196      35.966995 0.42163492E+03  0.98217819E+04                                 9.500203                            6.832351       0.166924       2.023769                    0.999758      29.264366      83.321694       0.633311       0.415179      -1.066645       0.013221       0.013388       0.020452       0.027791      -0.015423       0.025345       0.000870       0.026108      -0.043168      -0.030646      -0.007089       0.037735             13.157742      10.680111       2.795684       5.079943      16.257364       7.405769      12.535751           0.002481
          339              C      -1.231347      14.051766       7.230005       0.591851      24.662429 0.26246249E+03  0.54922724E+04                                 7.991769                            5.774672      -0.003637       2.059553                    0.999354      22.358189      62.599626       0.614331       0.476451      -1.019003       0.033315       0.036772       0.036658       0.061692       0.011602      -0.069307      -0.080271      -0.004294       0.076279      -0.094616      -0.024503       0.119119             11.609167      10.158107       4.048928       5.638945      11.981521       6.687855      12.687874           0.004256
          340              C      27.377113       3.148927       6.471916       0.129064      39.079150 0.40387626E+03  0.92765776E+04                                10.236363                            6.746293      -0.168384       1.957449                    0.999191      26.172079      73.196310       0.631035       0.422584      -1.065473       0.000294       0.013011      -0.003223       0.013408      -0.006058       0.024345      -0.017299      -0.012257       0.020342      -0.028121      -0.006129       0.034249             16.172632      12.023690      -4.077479       8.775786      16.147893     -10.032376      20.346312          -0.004422
          341              C      -2.370230       3.859979       7.066800      -0.155646      36.664967 0.43078234E+03  0.10103595E+05                                 9.676085                            6.950946       0.055192       1.987595                    0.999602      29.536745      84.788060       0.620907       0.420592      -1.061645       0.005259      -0.009855       0.014535       0.018332       0.013090       0.003325      -0.019763      -0.046510      -0.049424      -0.028485      -0.012380       0.040865             13.317674      11.214078      -2.609237       7.466754      12.275590      -6.382834      16.463354           0.015082
          342              C      -1.649944       3.296671       8.111315      -0.087873      34.886005 0.40386684E+03  0.93216502E+04                                 9.332819                            6.715894       0.062672       1.996244                    0.999705      28.705248      81.768717       0.633652       0.418794      -1.062681      -0.018760      -0.010812      -0.012344       0.024924       0.022718       0.011330       0.011945       0.007577      -0.031518      -0.018941      -0.015334       0.034275             12.577836       9.711949      -2.328422       5.898882      13.227329      -6.583425      14.794228          -0.004281
          343              C      -1.963914       2.022310       8.565027      -0.024219      41.003736 0.41797588E+03  0.96458875E+04                                10.342239                            6.750466       0.034160       2.022172                    0.999183      26.753942      74.062055       0.649184       0.408835      -1.078470      -0.016666       0.026608      -0.033368       0.045816       0.006841       0.009939       0.001815       0.005557      -0.011017      -0.010950      -0.003287       0.014237             15.963048      12.438733      -4.374384       9.012045      15.656618      -9.525247      19.793794           0.018970
          344              C      -2.998170       1.308180       7.972591      -0.084571      34.431314 0.40816404E+03  0.94540871E+04                                 9.321469                            6.789943       0.002798       1.977434                    0.999671      28.754263      82.288306       0.624299       0.423573      -1.058741      -0.001358       0.018235      -0.008979       0.020371       0.013026      -0.017673      -0.004289      -0.030240      -0.050549      -0.030553      -0.000274       0.030828             12.466197      11.065334      -2.173794       7.021042      11.232171      -5.413177      15.101085          -0.002978
          345              C      27.063143       1.871488       6.928075      -0.157937      36.089700 0.41930240E+03  0.97492512E+04                                 9.503246                            6.799401       0.200880       2.034212                    0.999771      29.216342      82.977837       0.637114       0.413471      -1.068255       0.008557      -0.011832       0.020412       0.025097       0.018281       0.022886       0.004867       0.012420      -0.018648      -0.025389      -0.008887       0.034276             12.933252       9.968024      -2.178018       5.910216      13.739489      -6.938180      15.092242           0.016614
          346              C      -1.283643       1.326641       9.653608       0.597888      26.090166 0.25657827E+03  0.53466264E+04                                 8.296634                            5.713450      -0.014429       2.055916                    0.999703      22.253916      62.475508       0.616081       0.477099      -1.017165       0.020243      -0.029416       0.047627       0.059527      -0.014505      -0.075719       0.064302       0.021270       0.019874      -0.090167      -0.019159       0.109326             12.148859      10.276864      -3.716991       7.152427      10.772446      -6.344656      15.397268           0.004374
          347              C      24.157371       7.362956       0.572035      -0.004414      49.066854 0.49035792E+03  0.11858916E+05                                11.885832                            7.505980      -0.364249       1.880168                    0.998472      28.354045      82.185252       0.587816       0.430857      -1.057089      -0.049996      -0.038728      -0.011095       0.064207       0.005947      -0.020698       0.028665       0.075760       0.015839      -0.056631       0.009987       0.046644             19.359788      13.536723       3.625768      11.447337      17.718920       5.027583      26.823720           0.226982
          348              C      24.298963       8.732738       0.389245       0.289583      34.063171 0.36038658E+03  0.81218545E+04                                 9.498716                            6.570285      -0.175312       1.962679                    0.999350      25.464386      72.762229       0.605046       0.449191      -1.039432      -0.029856       0.049816      -0.023347       0.062595      -0.010503      -0.044104       0.012861       0.061859       0.021867      -0.038358      -0.026797       0.065156             13.139631       9.695067       2.753142       6.656685      14.926649       2.970744      14.797177           0.009113
          349              C      25.074652       9.477649       1.273003      -0.243087      41.330601 0.47195284E+03  0.11368266E+05                                10.543430                            7.316811      -0.010996       1.957791                    0.999336      31.057708      91.490652       0.597770       0.425379      -1.054589      -0.019743       0.025665      -0.002205       0.032455      -0.008443      -0.042509       0.003148       0.018111      -0.026003      -0.041753      -0.005938       0.047692             14.957997      11.401034       4.125063       8.357145      15.485352       4.417727      17.987606           0.024881
          350              C      25.711829       8.846621       2.335471       0.088933      42.298200 0.41046385E+03  0.94583879E+04                                10.638503                            6.743816      -0.100912       1.970942                    0.999098      26.546087      74.164633       0.639729       0.415497      -1.070860       0.004136       0.023971       0.021385       0.032388      -0.000948       0.011100       0.008731       0.015191      -0.030787      -0.019085       0.001551       0.017533             16.853406      11.144293       5.805270       7.564954      22.743918       5.414759      16.672008          -0.001831
          351              C      25.570237       7.476839       2.517445       0.054733      40.045312 0.39491730E+03  0.90432728E+04                                10.284865                            6.666755      -0.141226       1.965554                    0.999416      26.552344      74.771790       0.633771       0.422041      -1.063082      -0.009748      -0.020717       0.012366       0.026022      -0.006688      -0.007819      -0.003018       0.015764      -0.010693      -0.012642      -0.001849       0.014492             15.169751       9.539554       1.731592       6.667906      19.566590      -0.820048      16.403111           0.054401
          352              C      24.794548       6.735006       1.640216       0.040351      38.923318 0.40339277E+03  0.93138183E+04                                10.144236                            6.791006      -0.151648       1.963258                    0.999563      27.004459      77.094641       0.618778       0.428718      -1.055815      -0.012742      -0.006401       0.019749       0.024359      -0.007970      -0.005504      -0.003390      -0.000972       0.001151      -0.011558       0.003444       0.008114             14.657526      10.074896       0.973159       8.053794      14.442974      -1.029959      19.454706          -0.014735
          353              C      26.204335       6.867358       3.623163      -0.204012      43.104762 0.47413044E+03  0.11397507E+05                                10.810987                            7.313657       0.087364       1.987602                    0.999637      30.582474      89.067520       0.602270       0.423061      -1.059400      -0.014218       0.011143      -0.003192       0.018344       0.011752       0.007098       0.023584       0.047034       0.022173      -0.040079       0.008466       0.031613             15.135842       8.360922      -1.964297       5.083342      21.420138      -7.256469      15.626466          -0.011360
          354              C      26.096603       5.488341       3.867971       0.141253      40.521828 0.38524067E+03  0.87486994E+04                                10.428693                            6.566809      -0.170067       1.958482                    0.999055      25.865525      72.038494       0.642520       0.419767      -1.066763      -0.006935      -0.013492       0.007520       0.016932      -0.000904       0.010272      -0.014746      -0.015454      -0.006253      -0.018337      -0.002432       0.020768             16.434425      10.369629      -3.655305       8.387619      17.946506      -9.000108      20.987140           0.070082
          355              C      25.327070       4.746508       3.002982      -0.164469      37.891993 0.44580701E+03  0.10537231E+05                                 9.854168                            7.046489       0.089283       1.992939                    0.999607      29.870472      85.845361       0.620435       0.417667      -1.064383      -0.011736       0.012301      -0.002971       0.017259       0.006594       0.010375      -0.014500      -0.060265      -0.048841      -0.032764      -0.009368       0.042132             13.246330       9.627787      -1.369472       7.379451      11.906195      -4.268908      18.205009          -0.023945
          356              C      24.674503       5.368302       1.885024      -0.102137      37.652408 0.44202735E+03  0.10453330E+05                                 9.867070                            7.067629       0.054077       1.987907                    0.999654      29.519178      85.595218       0.611183       0.423769      -1.057725      -0.000877       0.013177       0.024544       0.027871       0.015606       0.009613       0.022275       0.005828      -0.027396      -0.026820      -0.005660       0.032480             12.946941       8.878524      -0.717101       6.386155      12.941721      -3.759517      17.020578           0.080544
          357              C      26.564472       9.619234       3.296752      -0.163004      49.525550 0.50154449E+03  0.12212964E+05                                11.967414                            7.520639      -0.061620       1.935373                    0.999327      30.870167      90.144945       0.594789       0.422894      -1.060733      -0.009014      -0.020330      -0.012986       0.025752      -0.000222       0.015425      -0.014770       0.010764      -0.020461      -0.023904       0.002390       0.021514             20.618097      13.207405       9.564742       8.003152      31.521032      12.999175      17.125854           0.001260
          358              C      26.376699      11.001328       3.410996      -0.139413      46.072317 0.45799318E+03  0.10882431E+05                                11.364444                            7.134754       0.084361       1.992369                    0.999558      29.750716      85.314495       0.618456       0.416802      -1.066507      -0.004078       0.020042       0.000544       0.020460      -0.018323       0.007142      -0.001358       0.017603       0.025055      -0.024723       0.004621       0.020103             19.645177      13.336878       9.094010       8.443345      27.981580      13.128073      17.617073           0.004264
          359              C      26.835358       4.989673       5.026731      -0.145567      44.893742 0.45490837E+03  0.10794602E+05                                11.192135                            7.116851       0.080614       1.991623                    0.999561      29.729524      85.292315       0.618216       0.417526      -1.065677       0.008633       0.020454       0.003833       0.022530       0.001532       0.004803       0.011339      -0.005508      -0.031816      -0.016681       0.002239       0.014442             18.488201      11.542720      -5.657294       9.197650      20.036895     -13.054491      23.884988          -0.020613
          360              C      26.546014       3.659907       5.328661      -0.152544      44.552086 0.47016413E+03  0.11246407E+05                                11.153887                            7.246615       0.078370       1.988881                    0.999468      30.007387      86.370392       0.611350       0.418844      -1.065083      -0.013210      -0.021937      -0.001036       0.025629       0.009723       0.001489      -0.000259       0.001418       0.005254      -0.010741       0.001751       0.008990             18.254104      12.136676      -5.607925       9.366897      19.300710     -12.576931      23.324927           0.079251
          361              O       1.815903      15.489143      33.212327      -0.534657      31.448991 0.49138872E+03  0.11568899E+05                                 7.985092                            6.847167       0.308993       2.138043                    0.998905      27.585036      72.139304       0.727129       0.357790      -1.138101      -0.020763       0.024049       0.001396       0.031803       0.012304      -0.040913       0.010872      -0.075890       0.047124      -0.068778       0.029860       0.038918              9.735703       8.042514       2.204930       2.652717      10.584938       4.062177      10.579656          -0.090863
          362              O       0.258349      17.018989      33.130725      -0.546778      34.164781 0.50355531E+03  0.11951661E+05                                 8.505036                            6.968844       0.245931       2.113490                    0.998803      27.881621      73.684927       0.713542       0.361664      -1.132798       0.018857      -0.020166       0.015571       0.031697       0.025894      -0.010219      -0.055308       0.089896       0.086606      -0.089070       0.021533       0.067537             11.163395      13.641700       3.062325       6.066317       7.836746       2.788288      12.011740          -0.054429
          363              O      15.258234      17.049782      30.821366      -0.573577      34.427827 0.53137307E+03  0.12750393E+05                                 8.495669                            7.105864       0.312898       2.127265                    0.998985      28.260959      74.480344       0.716336       0.356341      -1.139876      -0.033413      -0.010806       0.004653       0.035424      -0.022180      -0.016387      -0.044849       0.072731       0.004975      -0.073592       0.030920       0.042672             10.848350      12.886198      -2.935300      -5.444386       7.947310       3.135371      11.711542          -0.060801
          364              O      13.592955      15.695393      30.511276      -0.549628      35.074442 0.51289285E+03  0.12232987E+05                                 8.645985                            7.021360       0.234398       2.106189                    0.999032      28.030684      74.332904       0.712448       0.360452      -1.133411       0.020639       0.035394      -0.007849       0.041717      -0.029062       0.048516       0.007304      -0.103843       0.096289      -0.094397       0.041102       0.053295             10.993607       8.122353      -2.547718      -2.429224      11.265973       6.056678      13.592495           0.078774
          365              O      21.417810       7.141328       0.620181      -0.406671      28.642532 0.42880493E+03  0.97428085E+04                                 7.444908                            6.376694       0.600144       2.233316                    0.999231      26.698119      68.254468       0.758087       0.355601      -1.141559       0.041967      -0.017149      -0.073011       0.085942      -0.087876      -0.066999      -0.031664      -0.251453       0.223927      -0.209690       0.089954       0.119737              8.469431       7.989340      -1.520087      -2.250252       7.190573       3.503525      10.228380           0.346614
          366              O      -1.816325      15.292141      33.212327      -0.535069      31.451977 0.49150338E+03  0.11571859E+05                                 7.983690                            6.846521       0.310189       2.138375                    0.998906      27.593234      72.153115       0.727419       0.357639      -1.138262       0.020486      -0.024142       0.001735       0.031710       0.011268       0.040401      -0.011178      -0.076721       0.046934      -0.068436       0.029053       0.039383              9.733104       8.041056       2.203249      -2.651459      10.581361      -4.059872      10.576896          -0.090874
          367              O      -0.258770      13.762296      33.130725      -0.547169      34.208703 0.50430229E+03  0.11974289E+05                                 8.513776                            6.975060       0.243530       2.112709                    0.998831      27.893477      73.740646       0.713035       0.361773      -1.132669      -0.019414       0.020117       0.015905       0.032164       0.023917       0.009718       0.055543       0.089746       0.089501      -0.088941       0.022116       0.066825             11.176587      13.658056       3.068079      -6.074855       7.846047      -2.793374      12.025658          -0.054381
          368              O      15.522967      13.731525      30.821366      -0.573737      34.429634 0.53142216E+03  0.12752157E+05                                 8.497289                            7.107250       0.308220       2.125754                    0.999029      28.257449      74.478380       0.716090       0.356447      -1.139765       0.032732       0.012473       0.004399       0.035303      -0.020371       0.015970       0.044515       0.071292       0.005012      -0.072065       0.030620       0.041445             10.850637      12.888163      -2.936268       5.445280       7.949393      -3.136543      11.714354           0.079511
          369              O      17.188248      15.085917      30.511276      -0.550086      35.062958 0.51270886E+03  0.12227228E+05                                 8.642955                            7.019068       0.237427       2.107249                    0.998994      28.030969      74.324052       0.712737       0.360346      -1.133519      -0.020597      -0.035284      -0.008165       0.041664      -0.029181      -0.048780      -0.007230      -0.103916       0.094685      -0.094472       0.041202       0.053270             10.989130       8.118998      -2.545791       2.427337      11.261737      -6.053883      13.586654          -0.060547
          370              O       9.363678      23.640266       0.620181      -0.407648      28.647760 0.42894355E+03  0.97466240E+04                                 7.444988                            6.377243       0.604187       2.234301                    0.999186      26.704212      68.269596       0.758150       0.355547      -1.141616      -0.040898       0.015980      -0.072246       0.084543      -0.086398       0.066187       0.032136      -0.251488       0.222126      -0.208348       0.088531       0.119816              8.468874       7.989522      -1.519869       2.250055       7.190083      -3.502696      10.227016           0.346180
          371              O       0.098447      -1.816175      12.811635      -0.536592      31.547139 0.49318988E+03  0.11622479E+05                                 8.002266                            6.859881       0.305314       2.136546                    0.998852      27.626789      72.294414       0.726392       0.357808      -1.138032       0.022388       0.020577       0.000418       0.030410      -0.013915       0.012604       0.042568       0.077736       0.048106      -0.071563       0.030575       0.040988              9.761303      10.607453      -2.213821       4.076124       8.063653      -2.666085      10.612802          -0.084162
          372              O       1.628287      -0.258626      12.730032      -0.544672      34.140899 0.50308527E+03  0.11937800E+05                                 8.501288                            6.965654       0.250330       2.114896                    0.998833      27.863220      73.629602       0.713691       0.361671      -1.132785      -0.022229      -0.020367       0.015379       0.033845      -0.023820      -0.057116       0.008007      -0.091104       0.082924      -0.090305       0.024523       0.065781             11.158497       7.834302      -3.061196       2.789139      13.633618      -6.063559      12.007572           0.061957
          373              O       1.659025      15.523111      10.420674      -0.571838      34.315798 0.52940062E+03  0.12690708E+05                                 8.476800                            7.092509       0.308761       2.126640                    0.999032      28.217951      74.320290       0.717064       0.356325      -1.139938      -0.010706       0.032748       0.005948       0.034963       0.020600      -0.044199       0.016287      -0.067876      -0.000666      -0.070857       0.030002       0.040855             10.818420       7.924620       2.921229       3.120184      12.852017       5.424189      11.678625           0.088081
          374              O       0.304630      17.188397      10.110583      -0.549634      34.968894 0.51117630E+03  0.12180832E+05                                 8.626716                            7.008054       0.238455       2.108243                    0.999077      27.998484      74.193465       0.713418       0.360293      -1.133629       0.034719      -0.019209      -0.008023       0.040482       0.029597       0.006019      -0.047671       0.099992       0.088016      -0.091541       0.039055       0.052486             10.964253      11.238034       2.535998       6.036844       8.100305       2.416706      13.554420           0.083604
          375              O       7.141252      -6.027137      21.020874      -0.407551      28.646710 0.42890847E+03  0.97456753E+04                                 7.445097                            6.377254       0.599704       2.232991                    0.999191      26.702888      68.266772       0.758097       0.355577      -1.141586      -0.016403      -0.040862      -0.072576       0.084888       0.087100      -0.032244       0.066268       0.251592       0.224176      -0.209102       0.089143       0.119959              8.468967       7.190123       1.520066       3.502748       7.989571       2.250178      10.227207           0.346113
          376              O      -0.098568       1.816053      12.811635      -0.535669      31.522203 0.49273258E+03  0.11608896E+05                                 7.997854                            6.856630       0.307330       2.137236                    0.998898      27.615385      72.253526       0.726583       0.357801      -1.138049      -0.023041      -0.020528      -0.000600       0.030865      -0.013957      -0.012540      -0.041562       0.079475       0.046596      -0.071318       0.030684       0.040634              9.755137      10.600804      -2.211966      -4.072876       8.058665       2.663691      10.605942           0.103460
          377              O      -1.628408       0.258505      12.730032      -0.545344      34.135255 0.50295540E+03  0.11933898E+05                                 8.500062                            6.964397       0.257698       2.117431                    0.998840      27.863258      73.626167       0.713813       0.361634      -1.132819       0.020395       0.019708       0.015751       0.032442      -0.026521       0.056078      -0.007963      -0.092483       0.086730      -0.091140       0.024432       0.066708             11.156926       7.832626      -3.060670      -2.788230      13.632788       6.063043      12.005363          -0.050327
          378              O      -1.659231      15.258390      10.420674      -0.572606      34.356113 0.53015849E+03  0.12713692E+05                                 8.483937                            7.098050       0.311693       2.127100                    0.998983      28.235373      74.385426       0.716699       0.356372      -1.139877       0.010245      -0.032780       0.005529       0.034785       0.019716       0.044551      -0.015334      -0.067360      -0.000419      -0.070436       0.030521       0.039915             10.828885       7.932490       2.925665      -3.124765      12.863823      -5.430191      11.690341           0.088005
          379              O      -0.304833      13.593106      10.110583      -0.547511      34.917643 0.51022445E+03  0.12152765E+05                                 8.620038                            7.002787       0.237615       2.108429                    0.999071      27.969850      74.106708       0.713478       0.360422      -1.133501      -0.035008       0.020702      -0.007869       0.041425       0.029148      -0.007289       0.047835       0.099175       0.088263      -0.091393       0.039821       0.051572             10.954893      11.229210       2.532453      -6.031635       8.092706      -2.413281      13.542763           0.083561
          380              O      -7.141452       6.026937      21.020874      -0.407331      28.659562 0.42913437E+03  0.97521155E+04                                 7.447602                            6.379005       0.600653       2.233341                    0.999182      26.707379      68.283367       0.757978       0.355585      -1.141577       0.015697       0.040561      -0.073071       0.085035       0.086365       0.032188      -0.066257       0.251754       0.227898      -0.209254       0.089880       0.119375              8.472329       7.192670       1.520947      -3.504436       7.993101      -2.251542      10.231215           0.345916
          381              O      17.206729      15.292166      27.989750      -0.536539      31.542041 0.49309966E+03  0.11619765E+05                                 8.001203                            6.859112       0.305457       2.136608                    0.998853      27.625554      72.288214       0.726459       0.357793      -1.138050      -0.020540      -0.022397      -0.000452       0.030392      -0.013900       0.042559       0.012599      -0.077726       0.048086      -0.071546       0.030564       0.040981              9.759681       8.062295      -2.213140      -2.665238      10.605879       4.075162      10.610869          -0.084211
          382              O      15.649184      13.762320      28.071353      -0.544645      34.137528 0.50302676E+03  0.11936032E+05                                 8.500642                            6.965182       0.250423       2.114939                    0.998833      27.862219      73.625151       0.713727       0.361664      -1.132794       0.020354       0.022193      -0.015393       0.033819      -0.023808       0.008010      -0.057117       0.091098       0.082906      -0.090299       0.024522       0.065777             11.157445      13.632464      -3.060699      -6.062845       7.833505       2.788608      12.006365           0.061956
          383              O      -0.132553      13.731527      30.380711      -0.571884      34.313847 0.52936443E+03  0.12689586E+05                                 8.476351                            7.092160       0.308919       2.126696                    0.999032      28.217694      74.318140       0.717100       0.356315      -1.139950      -0.032710       0.010690      -0.005974       0.034927       0.020617       0.016286      -0.044120       0.068015      -0.000739      -0.070833       0.029897       0.040936             10.817735      12.851401       2.920960       5.423756       7.924074       3.119773      11.677730          -0.067908
          384              O      -1.797843      15.085916      30.690802      -0.549658      34.966391 0.51114059E+03  0.12179720E+05                                 8.626141                            7.007694       0.238477       2.108253                    0.999077      27.998382      74.191439       0.713457       0.360281      -1.133643       0.019199      -0.034641       0.007899       0.040386       0.029692      -0.047775       0.006052      -0.099920       0.087573      -0.091583       0.039070       0.052513             10.963330       8.099606       2.535575       2.416207      11.237176       6.036183      13.553207          -0.064457
          385              O      21.417715       8.249375      19.780511      -0.407490      28.644095 0.42886163E+03  0.97443358E+04                                 7.444620                            6.376884       0.599713       2.233009                    0.999191      26.701836      68.262906       0.758123       0.355575      -1.141589       0.040893       0.016405       0.072576       0.084904       0.087100       0.066297      -0.032300      -0.251731       0.224199      -0.209180       0.089135       0.120045              8.468377       7.989023       1.519946       2.249983       7.189657       3.502439      10.226452           0.346205
          386              O      13.574499      15.489168      27.989750      -0.535637      31.518858 0.49266979E+03  0.11607018E+05                                 7.997211                            6.856134       0.307439       2.137287                    0.998898      27.614252      72.248738       0.726620       0.357795      -1.138057       0.020494       0.023031       0.000586       0.030835      -0.013949      -0.041557      -0.012538      -0.079471       0.046591      -0.071310       0.030679       0.040631              9.754186       8.057819      -2.211585       2.663197      10.599907      -4.072359      10.604832           0.103473
          387              O      15.132042      17.019013      28.071353      -0.545328      34.131629 0.50289843E+03  0.11932164E+05                                 8.499299                            6.963893       0.257779       2.117462                    0.998840      27.862654      73.622505       0.713858       0.361622      -1.132832      -0.019723      -0.020355      -0.015782       0.032441      -0.026509      -0.007966       0.056071       0.092464       0.086706      -0.091121       0.024424       0.066697             11.155620      13.631299      -3.059999       6.062088       7.831684      -2.787566      12.003876          -0.050363
          388              O       0.132158      17.049784      30.380711      -0.572643      34.353430 0.53011722E+03  0.12712406E+05                                 8.483310                            7.097644       0.311809       2.127139                    0.998982      28.235329      74.383531       0.716741       0.356359      -1.139891       0.032777      -0.010228      -0.005579       0.034786       0.019729      -0.015339       0.044448       0.067482      -0.000482      -0.070386       0.030396       0.039990             10.827822      12.862748       2.925166      -5.429399       7.931720      -3.124141      11.689000          -0.067877
          389              O       1.797445      15.695392      30.690802      -0.547546      34.916107 0.51019719E+03  0.12151921E+05                                 8.619688                            7.002512       0.237653       2.108447                    0.999071      27.969612      74.104853       0.713507       0.360413      -1.133511      -0.020694       0.034896       0.007770       0.041308       0.029240       0.047958      -0.007315      -0.099132       0.087850      -0.091461       0.039850       0.051611             10.954383       8.092238       2.532242      -2.412996      11.228802      -6.031337      13.542109          -0.064400
          390              O       9.363591      22.532037      19.780511      -0.407283      28.656449 0.42907882E+03  0.97505250E+04                                 7.447029                            6.378562       0.600640       2.233356                    0.999182      26.706168      68.278836       0.758011       0.355582      -1.141581      -0.040588      -0.015697       0.073068       0.085045       0.086374      -0.066282       0.032243      -0.251888       0.227940      -0.209336       0.089874       0.119461              8.471619       7.992434       1.520795      -2.251300       7.192110      -3.504065      10.230314           0.346024
          391              O       0.098405      17.206878       7.589058      -0.535121      31.457208 0.49159640E+03  0.11574655E+05                                 7.984794                            6.847327       0.310075       2.138324                    0.998906      27.594440      72.159358       0.727348       0.357655      -1.138243       0.024115      -0.020539      -0.001707       0.031722       0.011292      -0.011190       0.040409       0.076733       0.046969      -0.068457       0.029063       0.039394              9.734756      10.582950       2.203951      -4.060818       8.042482      -2.652339      10.578837           0.111336
          392              O       1.628256      15.649329       7.670660      -0.547228      34.212925 0.50437780E+03  0.11976566E+05                                 8.514567                            6.975662       0.243498       2.112680                    0.998831      27.894908      73.746641       0.712990       0.361781      -1.132660      -0.020157       0.019417      -0.015896       0.032187       0.023940       0.055557       0.009714      -0.089764       0.089521      -0.088967       0.022124       0.066843             11.177802       7.846941       3.068580      -2.793910      13.659422      -6.075657      12.027042           0.066747
          393              O       1.659081      -0.132408       9.980019      -0.573763      34.432951 0.53148280E+03  0.12754006E+05                                 8.497908                            7.107711       0.308114       2.125707                    0.999028      28.258462      74.482776       0.716056       0.356452      -1.139758      -0.012505      -0.032748      -0.004380       0.035326      -0.020380       0.044516       0.015972      -0.071290       0.005023      -0.072070       0.030625       0.041445             10.851600       7.950158      -2.936691      -3.137086      12.889118       5.445885      11.715524           0.079493
          394              O       0.304695      -1.797694      10.290109      -0.550109      35.066667 0.51276676E+03  0.12229000E+05                                 8.643694                            7.019551       0.237346       2.107213                    0.998993      28.031713      74.328118       0.712697       0.360355      -1.133508       0.035275       0.020637       0.008198       0.041682      -0.029187      -0.007227      -0.048793       0.103936       0.094733      -0.094494       0.041204       0.053290             10.990305      11.262853      -2.546287      -6.054706       8.119867       2.427893      13.588195          -0.060508
          395              O      -8.249680       6.026846      40.181204      -0.407728      28.652573 0.42902963E+03  0.97490928E+04                                 7.445899                            6.377953       0.604115       2.234250                    0.999186      26.705965      68.276416       0.758093       0.355555      -1.141607      -0.015991       0.040875       0.072260       0.084546      -0.086353       0.032067       0.066198       0.251410       0.222018      -0.208274       0.088540       0.119734              8.469996       7.191008      -1.520106      -3.503309       7.990535       2.250370      10.228445           0.346078
          396              O      -0.098584      13.574650       7.589058      -0.534668      31.452059 0.49144752E+03  0.11570664E+05                                 7.985725                            6.847673       0.308913       2.138008                    0.998905      27.585903      72.143470       0.727084       0.357800      -1.138089      -0.024052       0.020811      -0.001400       0.031836       0.012321       0.010884      -0.040898       0.075876       0.047151      -0.068770       0.029851       0.038918              9.736603      10.585767       2.205293       4.062623       8.043366       2.653198      10.580675           0.111362
          397              O      -1.628436      15.132198       7.670660      -0.546833      34.169441 0.50363023E+03  0.11953931E+05                                 8.505969                            6.969474       0.245912       2.113472                    0.998803      27.882687      73.690202       0.713490       0.361676      -1.132785       0.020207      -0.018818      -0.015541       0.031685       0.025914      -0.055343      -0.010217      -0.089943       0.086630      -0.089123       0.021551       0.067572             11.164937       7.837820       3.063055       2.789005      13.643503       6.067447      12.013489           0.066769
          398              O      -1.659176       0.132313       9.980019      -0.573603      34.431874 0.53143998E+03  0.12752446E+05                                 8.496488                            7.106412       0.312811       2.127228                    0.998985      28.261735      74.484579       0.716290       0.356351      -1.139864       0.010840       0.033406      -0.004617       0.035422      -0.022193      -0.044858      -0.016386      -0.072733       0.004989      -0.073607       0.030933       0.042674             10.849706       7.948321      -2.935945       3.136129      12.887619      -5.445338      11.713178          -0.060764
          399              O      -0.304793       1.797597      10.290109      -0.549652      35.077456 0.51294531E+03  0.12234578E+05                                 8.646530                            7.021760       0.234298       2.106142                    0.999031      28.031670      74.337076       0.712420       0.360456      -1.133405      -0.035407      -0.020675       0.007863       0.041748      -0.029067       0.007304       0.048521       0.103853       0.096321      -0.094409       0.041104       0.053306             10.994437      11.266718      -2.548039       6.057212       8.123024      -2.429606      13.593569           0.078762
          400              O       8.249299      -6.027228      40.181204      -0.406747      28.647292 0.42889030E+03  0.97452562E+04                                 7.445808                            6.377396       0.600061       2.233262                    0.999231      26.699862      68.261232       0.758031       0.355608      -1.141550       0.017161      -0.041945       0.073025       0.085945      -0.087825      -0.031600      -0.067016       0.251392       0.223811      -0.209622       0.089958       0.119664              8.470539       7.191483      -1.520325       3.504122       7.990352      -2.250570      10.229781           0.346500

******************************************************
Auxiliary information for the entire system
The total spin magnetic moment of the unit cell is   7.946827
The total net atomic charge of the unit cell is   -0.000001
Accuracy of reproducing the electrostatic potential in the unit cell:
  The inner radius (bohr) =    5.0000
  The outer radius (bohr) =   12.0000
  Valid grid points have density less than (e/(bohr^3)) =    0.0001
  The number of valid grid points were=      5763969
  The rms potential error without charges in kcal/mol is=      5.51974
  The rms potential error with partial charges in kcal/mol is=      0.80117
  The RRMSE value at monopole order=      0.14515
  The rms potential error with partial charges and cloud penetration in kcal/mol is=      0.80644
  The RRMSE value at monopole order with cloud penetration is=      0.14610
  The rms potential error with partial charges and atomic dipoles in kcal/mol is=      0.22198
  The RRMSE value at dipole order=      0.04021
  The rms potential error with partial charges, atomic dipoles and cloud penetration in kcal/mol is=      0.21866
  The RRMSE value at dipole order with cloud penetration=      0.03961

******************************************************
The electron densities and ab initio electrostatic potential were computed in VASP using the PBE functional and
projector augmented wave method. See the main text of the journal article for a description of computational details.
The atomic charges, dipoles, and quadrupoles were computed with the DDEC6 method as described in
(a) T. A. Manz and N. Gabaldon Limas, RSC Adv. 6 (2016) 47771-47801 DOI: 10.1039/c6ra04656h
(b) N. Gabaldon Limas and T. A. Manz, RSC Adv. 8 (2018) 2678-2707 DOI: 10.1039/c7ra11829e.
For each atom in the material, the electron cloud parameters were fit to the spherically averaged atom-in-material
electron density using radial positions for which this density was between 10^-4 and 10^-2 electrons per cubic bohr.
The polarizabilities, dispersion coefficients, and quantum Drude oscillator (QDO) parameters were fit using the MCLF method.
The magnetic structure of the system was optimized in VASP from the default ferromagnetic initial guess using spin polarization.
The atomic spin moments (ASMs) were computed on this optimized magnetic structure using the DDEC6 partition as inputs
to the method of T. A. Manz and D. S. Sholl, J. Chem. Theory Comput. 7 (2011) 4146-4164 DOI: 10.1021/ct200539n.
The RMSE and RRMSE were computed using a uniform grid with Ewald summation.
