# Supplementary material for: A collection of forcefield precursors for metal–organic frameworks
Source: RSC Adv. 2019 Nov 13;9(63):36492–507. doi: 10.1039/c9ra07327b (PMC9075174; doi:10.1039/c9ra07327b)
Supplement: RA-009-C9RA07327B-s6107 [file RA-009-C9RA07327B-s6107.xyz]

  354
jmolscript: load "" {1 1 1} spacegroup "x,y,z" unitcell [{      9.622100     0.000000     0.000000 }, {     -4.811050     8.332983     0.000000 }, {      0.000000     0.000000    48.441400 }]
Co     0.000000     4.960125     4.036622     0.789518
Co    -0.515456     5.852921    36.331050     0.788255
Co     0.515456     5.852921    20.184078     0.790122
Co     4.811050     3.372858    28.257322     0.789758
Co     5.326506     2.480062    12.110350     0.788246
Co     4.295594     2.480062    44.404778     0.789253
H      2.150539     5.341442     2.237993     0.279103
H      5.104043     1.597433     3.308548     0.127068
H      0.838085     2.336568     5.241359     0.162844
H      2.257826     2.044081     5.837189     0.175895
H      1.699263     1.156618     4.669751     0.175083
H      4.470909     5.263945     1.225567     0.177362
H      5.283014     3.935668     1.409645     0.175385
H      5.440816     5.097286     2.446291     0.175522
H     -2.715357     7.456353     2.170175     0.117453
H      0.830387     0.898296     1.375736     0.131295
H      4.087949     2.350735    47.971518     0.130518
H      5.337860     0.574143     0.310025     0.115243
H     -1.260495     3.799840    34.532421     0.283963
H      3.642446     3.114036    35.602976     0.125737
H     -3.206565     6.438896    37.535788     0.159035
H      5.452363     5.355608    38.131617     0.175415
H      4.963079     6.283069    36.964179     0.176650
H      7.134306     1.829090    33.519996     0.182125
H      5.577931     1.789925    33.704073     0.179875
H      6.505021     1.072455    34.740719     0.176587
H      3.004020     6.956374    34.464603     0.111967
H      5.173803     7.164699    33.670164     0.132476
H      4.802871     3.617348    31.824547     0.124758
H      2.639342     3.423189    32.604453     0.115897
H     -0.890044     7.524684    18.384965     0.281023
H      5.686661     3.621514    19.455519     0.125272
H      2.368480     7.890502    21.388331     0.160903
H      6.722961     0.933294    21.984161     0.177224
H      7.770808     0.893296    20.816723     0.175525
H      2.827935     1.239948    17.372539     0.181446
H      3.572205     2.607390    17.556617     0.176578
H      2.487313     2.163242    18.593263     0.174797
H     -0.288663     2.253239    18.317147     0.114051
H      8.428960     0.269989    17.522708     0.133797
H      5.542330     2.364901    15.677090     0.127978
H      6.455948     4.335651    16.456997     0.114184
H      2.660511     2.991541    26.458693     0.279089
H     -0.292993     6.735550    27.529248     0.127033
H      3.972965     5.996415    29.462059     0.162911
H      2.553224     6.288902    30.057889     0.176035
H      3.111787     7.176365    28.890451     0.175093
H      0.340141     3.069038    25.446267     0.177331
H     -0.471964     4.397315    25.630345     0.175358
H     -0.629766     3.235697    26.666991     0.175570
H      7.526407     0.876630    26.390875     0.117527
H      3.980663     7.434687    25.596436     0.131348
H      0.723101     5.982248    23.750818     0.130491
H     -0.526810     7.758840    24.530725     0.115248
H      6.071545     4.533143    10.311721     0.284010
H      1.168604     5.218947    11.382276     0.125804
H      8.017615     1.894087    13.315088     0.158957
H     -0.641313     2.977375    13.910917     0.175267
H     -0.152029     2.049914    12.743479     0.176656
H     -2.323256     6.503893     9.299296     0.182260
H     -0.766881     6.543058     9.483373     0.179966
H     -1.693971     7.260528    10.520019     0.176553
H      1.807030     1.376609    10.243903     0.111870
H     -0.362753     1.168284     9.449464     0.132428
H      0.008179     4.715635     7.603847     0.124842
H      2.171708     4.909794     8.383753     0.115944
H      5.701094     0.808299    42.605665     0.280991
H     -0.875611     4.711469    43.676219     0.125245
H      2.442570     0.442481    45.609031     0.160916
H     -1.911911     7.399689    46.204861     0.177210
H     -2.959758     7.439687    45.037423     0.175523
H      1.983115     7.093035    41.593239     0.181343
H      1.238845     5.725593    41.777317     0.176511
H      2.323737     6.169741    42.813963     0.174800
H      5.099713     6.079744    42.537847     0.114087
H     -3.617910     8.062994    41.743408     0.133803
H     -0.731280     5.968082    39.897790     0.127893
H     -1.644898     3.997332    40.677697     0.114123
H      6.961589     2.991541    30.056435     0.281025
H      0.292993     6.735550    28.985881     0.125287
H      5.649135     5.996415    27.053069     0.160874
H     -2.553224     6.288902    26.457239     0.177152
H     -3.111787     7.176365    27.624677     0.175537
H     -0.340141     3.069038    31.068861     0.181443
H      0.471964     4.397315    30.884783     0.176581
H      0.629766     3.235697    29.848137     0.174778
H      2.095693     0.876630    30.124253     0.114021
H     -3.980663     7.434687    30.918692     0.133770
H     -0.723101     5.982248    32.764310     0.127963
H      0.526810     7.758840    31.984403     0.114163
H      3.550555     4.533143    46.203407     0.279109
H     -1.168604     5.218947    45.132852     0.127065
H      1.604485     1.894087    43.200041     0.162867
H      0.641313     2.977375    42.604211     0.175924
H      0.152029     2.049914    43.771649     0.175087
H      2.323256     6.503893    47.215833     0.177369
H      0.766881     6.543058    47.031755     0.175387
H      1.693971     7.260528    45.995109     0.175558
H      7.815070     1.376609    46.271225     0.117474
H      0.362753     1.168284    47.065664     0.131312
H     -0.008179     4.715635     0.469882     0.130501
H     -2.171708     4.909794    48.131375     0.115242
H      3.921006     0.808299    13.908979     0.283955
H      0.875611     4.711469    12.838424     0.125721
H      7.179530     0.442481    10.905612     0.159053
H      1.911911     7.399689    10.309783     0.175445
H      2.959758     7.439687    11.477221     0.176646
H     -1.983115     7.093035    14.921404     0.182113
H     -1.238845     5.725593    14.737327     0.179860
H     -2.323737     6.169741    13.700681     0.176589
H      4.522387     6.079744    13.976797     0.111998
H      3.617910     8.062994    14.771236     0.132502
H      0.731280     5.968082    16.616853     0.124768
H      1.644898     3.997332    15.836947     0.115915
H     -2.150539     5.341442     5.835735     0.280977
H      4.518057     1.597433     4.765181     0.125223
H     -0.838085     2.336568     2.832369     0.160907
H      7.364274     2.044081     2.236539     0.177218
H      7.922837     1.156618     3.403977     0.175483
H      5.151191     5.263945     6.848161     0.181310
H      4.339086     3.935668     6.664083     0.176490
H      4.181284     5.097286     5.627437     0.174794
H      2.715357     7.456353     5.903553     0.114092
H      8.791713     0.898296     6.697992     0.133808
H      5.534151     2.350735     8.543610     0.127879
H      4.284240     0.574143     7.763703     0.114116
H      1.260495     3.799840    21.982707     0.279112
H      5.979654     3.114036    20.912152     0.127069
H      3.206565     6.438896    18.979341     0.162893
H      4.169737     5.355608    18.383511     0.176013
H      4.659021     6.283069    19.550949     0.175112
H      2.487794     1.829090    22.995133     0.177395
H      4.044169     1.789925    22.811055     0.175405
H      3.117079     1.072455    21.774409     0.175551
H     -3.004020     6.956374    22.050525     0.117477
H      4.448297     7.164699    22.844964     0.131317
H      4.819229     3.617348    24.690582     0.130538
H      6.982758     3.423189    23.910675     0.115272
H      0.890044     7.524684    38.129679     0.284000
H      3.935439     3.621514    37.059124     0.125791
H     -2.368480     7.890502    35.126312     0.158975
H      2.899139     0.933294    34.530483     0.175294
H      1.851292     0.893296    35.697921     0.176665
H      6.794165     1.239948    39.142104     0.182235
H      6.049895     2.607390    38.958027     0.179949
H      7.134787     2.163242    37.921381     0.176559
H      0.288663     2.253239    38.197497     0.111894
H      1.193140     0.269989    38.991936     0.132440
H      4.079770     2.364901    40.837553     0.124833
H      3.166152     4.335651    40.057647     0.115933
C      2.338651     2.969042     4.038075     0.223775
C      3.659285     3.019873     3.573522    -0.122563
C      3.701622     4.066496     2.681716     0.236063
C      1.729572     2.044081     5.034999    -0.528209
C      4.825483     4.643138     1.867900    -0.519009
C     -0.961729     8.010497     1.345702    -0.055297
C     -2.314115     8.109659     1.645554    -0.083936
C      1.736308     0.835798     1.172282    -0.231713
C      2.353085     1.799091     0.391891     0.279251
C      3.692000     1.703262     0.063943    -0.213231
C      4.438675     0.643306     0.534309    -0.087605
C     -0.132785     6.909710     1.931843     0.575298
C      6.212990     4.823131    36.332503     0.228508
C      5.596694     3.654013    35.867950    -0.122748
C      6.481928     3.094037    34.976144     0.234630
C      5.716490     5.813089    37.329427    -0.525637
C      6.419384     1.832423    34.162329    -0.529645
C      2.607108     5.160616    33.640130    -0.060640
C      3.369178     6.282236    33.939982    -0.078796
C      4.666718     6.411397    33.466710    -0.232469
C      5.192566     5.395606    32.686319     0.281311
C      4.440118     4.283987    32.358371    -0.206927
C      3.148832     4.167325    32.828737    -0.087121
C      1.239326     4.993123    34.226271     0.583327
C      5.881509     0.540811    20.185047     0.226017
C      5.177171     1.659097    19.720494    -0.121542
C      4.249600     1.172451    18.828688     0.234904
C      6.987088     0.475813    21.181971    -0.527713
C      3.188283     1.857422    18.014872    -0.524349
C     -1.645379     3.494853    17.492674    -0.054739
C     -1.055063     2.274071    17.792526    -0.077451
C      8.030124     1.085788    17.319254    -0.233129
C      6.887499     1.138285    16.538863     0.276939
C      6.301032     2.345735    16.210915    -0.209824
C      6.845643     3.522352    16.681281    -0.089510
C     -1.106541     4.763133    18.078815     0.568944
C      2.472399     5.363941    28.258775     0.223871
C      1.151765     5.313110    27.794222    -0.122538
C      1.109428     4.266487    26.902416     0.236039
C      3.081478     6.288902    29.255699    -0.528211
C     -0.014433     3.689845    26.088600    -0.519021
C      5.772779     0.322486    25.566402    -0.055218
C      7.125165     0.223324    25.866254    -0.083863
C      3.074742     7.497185    25.392982    -0.231674
C      2.457965     6.533892    24.612591     0.279229
C      1.119050     6.629721    24.284643    -0.213283
C      0.372375     7.689677    24.755009    -0.087626
C      4.943835     1.423273    26.152543     0.575298
C     -1.401940     3.509852    12.111803     0.228423
C     -0.785644     4.678970    11.647250    -0.122759
C     -1.670878     5.238946    10.755444     0.234700
C     -0.905440     2.519894    13.108727    -0.525646
C     -1.608334     6.500560     9.941629    -0.529643
C      2.203942     3.172367     9.419430    -0.060735
C      1.441872     2.050747     9.719282    -0.078890
C      0.144332     1.921586     9.246010    -0.232510
C     -0.381516     2.937377     8.465619     0.281402
C      0.370932     4.048996     8.137671    -0.206789
C      1.662218     4.165658     8.608037    -0.087040
C      3.571724     3.339860    10.005571     0.583364
C     -1.070459     7.792172    44.405747     0.225953
C     -0.366121     6.673886    43.941194    -0.121580
C      0.561450     7.160532    43.049388     0.234798
C     -2.176038     7.857170    45.402671    -0.527709
C      1.622767     6.475561    42.235572    -0.524343
C      6.456429     4.838130    41.713374    -0.054712
C      5.866113     6.058912    42.013226    -0.077442
C     -3.219074     7.247195    41.539954    -0.233144
C     -2.076449     7.194698    40.759563     0.276867
C     -1.489982     5.987248    40.431615    -0.209976
C     -2.034593     4.810631    40.901981    -0.089613
C      5.917592     3.569850    42.299515     0.568881
C     -2.472399     5.363941    28.256353     0.225951
C     -1.151765     5.313110    28.720906    -0.121566
C     -1.109428     4.266487    29.612712     0.234886
C     -3.081478     6.288902    27.259429    -0.527720
C      0.014433     3.689845    30.426528    -0.524343
C      3.849321     0.322486    30.948726    -0.054788
C      2.496935     0.223324    30.648874    -0.077498
C     -3.074742     7.497185    31.122146    -0.233165
C     -2.457965     6.533892    31.902537     0.276946
C     -1.119050     6.629721    32.230485    -0.209859
C     -0.372375     7.689677    31.760119    -0.089529
C      4.678265     1.423273    30.362585     0.568931
C      1.401940     3.509852    44.403325     0.223785
C      0.785644     4.678970    44.867878    -0.122561
C      1.670878     5.238946    45.759684     0.236025
C      0.905440     2.519894    43.406401    -0.528210
C      1.608334     6.500560    46.573500    -0.519013
C      7.418158     3.172367    47.095698    -0.055259
C      8.180228     2.050747    46.795846    -0.083914
C     -0.144332     1.921586    47.269118    -0.231706
C      0.381516     2.937377    48.049509     0.279232
C     -0.370932     4.048996    48.377457    -0.213276
C     -1.662218     4.165658    47.907091    -0.087635
C      6.050376     3.339860    46.509557     0.575287
C      1.070459     7.792172    12.108897     0.228519
C      0.366121     6.673886    12.573450    -0.122756
C     -0.561450     7.160532    13.465256     0.234618
C      2.176038     7.857170    11.111973    -0.525635
C     -1.622767     6.475561    14.279071    -0.529649
C      3.165671     4.838130    14.801270    -0.060548
C      3.755987     6.058912    14.501418    -0.078772
C      3.219074     7.247195    14.974690    -0.232417
C      2.076449     7.194698    15.755081     0.281328
C      1.489982     5.987248    16.083029    -0.206882
C      2.034593     4.810631    15.612663    -0.087102
C      3.704509     3.569850    14.215129     0.583312
C      7.283449     2.969042     4.035653     0.225994
C      5.962815     3.019873     4.500206    -0.121564
C      5.920478     4.066496     5.392012     0.234804
C      7.892528     2.044081     3.038729    -0.527698
C      4.796617     4.643138     6.205828    -0.524341
C      0.961729     8.010497     6.728026    -0.054709
C      2.314115     8.109659     6.428174    -0.077408
C      7.885792     0.835798     6.901446    -0.233132
C      7.269015     1.799091     7.681837     0.276852
C      5.930100     1.703262     8.009785    -0.210005
C      5.183425     0.643306     7.539419    -0.089623
C      0.132785     6.909710     6.141885     0.568882
C      3.409110     4.823131    20.182625     0.223866
C      4.025406     3.654013    20.647178    -0.122529
C      3.140172     3.094037    21.538984     0.236110
C      3.905610     5.813089    19.185701    -0.528217
C      3.202716     1.832423    22.352800    -0.519019
C     -2.607108     5.160616    22.874998    -0.055288
C     -3.369178     6.282236    22.575146    -0.083911
C      4.955381     6.411397    23.048418    -0.231697
C      4.429534     5.395606    23.828809     0.279276
C      5.181982     4.283987    24.156757    -0.213193
C      6.473268     4.167325    23.686391    -0.087569
C     -1.239326     4.993123    22.288857     0.575338
C      3.740591     0.540811    36.329597     0.228434
C      4.444929     1.659097    36.794150    -0.122761
C      5.372500     1.172451    37.685956     0.234688
C      2.635012     0.475813    35.332673    -0.525643
C      6.433817     1.857422    38.499771    -0.529644
C      1.645379     3.494853    39.021970    -0.060718
C      1.055063     2.274071    38.722118    -0.078878
C      1.591976     1.085788    39.195390    -0.232505
C      2.734601     1.138285    39.975781     0.281385
C      3.321068     2.345735    40.303729    -0.206804
C      2.776457     3.522352    39.833363    -0.087050
C      1.106541     4.763133    38.435829     0.583356
C      4.811050     2.166576     4.036622    -0.206049
C      4.281835     3.083204    36.331050    -0.205374
C      5.340266     3.083204    20.184078    -0.206051
C     -0.000000     6.166407    28.257322    -0.206050
C      0.529215     5.249779    12.110350    -0.205376
C     -0.529215     5.249779    44.404778    -0.206052
N      1.609296     3.935668     3.454356    -0.284256
N      2.471436     4.602307     2.630368    -0.173240
N     -2.207310     4.971458    35.748784    -0.290876
N     -2.061054     3.891503    34.924796    -0.174661
N      0.598014     7.758840    19.601328    -0.288186
N     -0.410383     8.172156    18.777340    -0.173666
N      3.201754     4.397315    27.675056    -0.284279
N      2.339614     3.730676    26.851068    -0.173317
N      7.018360     3.361525    11.528084    -0.290855
N      6.872104     4.441480    10.704096    -0.174536
N      4.213036     0.574143    43.822028    -0.288097
N      5.221433     0.160827    42.998040    -0.173727
N      6.420346     4.397315    28.840072    -0.288141
N      7.282486     3.730676    29.664060    -0.173638
N      2.603740     3.361525    44.987044    -0.284210
N      2.749996     4.441480    45.811032    -0.173277
N      5.409064     0.574143    12.692616    -0.290885
N      4.400667     0.160827    13.516604    -0.174678
N     -1.609296     3.935668     4.619372    -0.288144
N     -2.471436     4.602307     5.443360    -0.173754
N      2.207310     4.971458    20.766344    -0.284309
N      2.061054     3.891503    21.590332    -0.173243
N     -0.598014     7.758840    36.913316    -0.290858
N      0.410383     8.172156    37.737304    -0.174554
O     -0.781748     6.082161     2.676387    -0.568694
O      1.078637     6.831379     1.691574    -0.566460
O      0.847130     5.968916    34.970815    -0.569862
O      0.565779     3.983166    33.986002    -0.568154
O     -0.065382     4.614889    18.823359    -0.566986
O     -1.644417     5.851421    17.838546    -0.560877
O      5.592798     2.250822    26.897087    -0.568701
O      3.732413     1.501604    25.912274    -0.566448
O      3.963920     2.364067    10.750115    -0.569854
O      4.245271     4.349817     9.765302    -0.568085
O      4.876432     3.718094    43.044059    -0.567015
O      6.455467     2.481562    42.059246    -0.561033
O      4.029302     2.250822    29.618041    -0.566998
O      5.889687     1.501604    30.602854    -0.560926
O      5.658180     2.364067    45.765013    -0.568714
O      5.376829     4.349817    46.749826    -0.566497
O      4.745668     3.718094    13.470585    -0.569850
O      3.166633     2.481562    14.455398    -0.568128
O      0.781748     6.082161     5.397341    -0.566997
O     -1.078637     6.831379     6.382154    -0.561017
O     -0.847130     5.968916    21.544313    -0.568690
O     -0.565779     3.983166    22.529126    -0.566383
O      0.065382     4.614889    37.691285    -0.569855
O      1.644417     5.851421    38.676098    -0.568097
O      1.709847     2.961542     0.000000    -0.228753
O     -3.101203     5.371441    32.294428    -0.229838
O      6.202406     0.000000    16.146972    -0.229744
O      3.101203     5.371441    24.220700    -0.228727
O     -1.709847     2.961542     8.073728    -0.229844
O      3.419694     0.000000    40.367672    -0.229841

The following XYZ coordinates are in angstroms. Other properties are in atomic units.
The sperically averaged electron density of each atom fit to a function of the form exp(a - br)
eigen_1, eigen_2 and eigen_3 are the three eigenvalues of traceless quadrupole moment tensor
  atom number  atomic symbol              X              Y              Z     net charge C6 coefficient C8 coefficient C10 coefficient fluctuating dipole atomic polarizability isotropic forcefield polarizability              a              b squared Pearson coefficient          <r^3>          <r^4>         wp_QDO          m_QDO          q_QDO       dipole_x       dipole_y       dipole_z         dipole            Qxy            Qxz            Qyz     Q(x^2-y^2)  Q(3z^2 - R^2)        eigen_1        eigen_2        eigen_3 static polarizability      alpha(xx)      alpha(xy)      alpha(xz)      alpha(yy)      alpha(yz)      alpha(zz) atomic spin moment
            1             Co       0.000000       4.960125       4.036622       0.789518     115.461382 0.25264283E+04  0.85509868E+05                                17.641206                           15.086307       0.577650       2.027505                    0.996615      49.014603     132.098386       0.535682       0.337824      -1.209326       0.000562       0.101594      -0.002207       0.101620      -0.001295       0.062330       0.000782       0.043080       0.049734      -0.047560      -0.029707       0.077268             19.912853      22.615851       0.001014      -0.564752      18.549587      -0.003548      18.573121           2.765116
            2             Co      -0.515456       5.852921      36.331050       0.788255     115.672847 0.25312760E+04  0.85718992E+05                                17.663296                           15.101254       0.578534       2.027379                    0.996679      49.072071     132.308105       0.535366       0.337845      -1.209250       0.085237      -0.049201       0.000054       0.098417       0.018140      -0.029812      -0.051582      -0.020853       0.042678      -0.045560      -0.028036       0.073596             19.941721      19.596088       1.769003       0.282729      21.639089       0.489657      18.589986           2.767560
            3             Co       0.515456       5.852921      20.184078       0.790122     115.426119 0.25254202E+04  0.85465350E+05                                17.636001                           15.081831       0.578137       2.027762                    0.996611      49.005537     132.056467       0.535851       0.337758      -1.209411      -0.087661      -0.051256       0.002162       0.101569      -0.019314      -0.030531       0.054297      -0.019258       0.049840      -0.047504      -0.029732       0.077237             19.907033      19.559434      -1.759614       0.279044      21.593908      -0.490431      18.567756           2.766429
            4             Co       4.811050       3.372858      28.257322       0.789758     115.447504 0.25260282E+04  0.85492271E+05                                17.639227                           15.084592       0.577828       2.027602                    0.996613      49.011009     132.082195       0.535744       0.337800      -1.209356      -0.000551      -0.101572      -0.002113       0.101596      -0.001354      -0.062322      -0.000656       0.043070       0.049800      -0.047542      -0.029722       0.077264             19.910658      22.613307       0.001289       0.564520      18.547576       0.003501      18.571089           2.765725
            5             Co       5.326506       2.480062      12.110350       0.788246     115.673986 0.25313051E+04  0.85720290E+05                                17.663465                           15.101388       0.578535       2.027376                    0.996679      49.072378     132.309498       0.535361       0.337847      -1.209247      -0.085228       0.049219      -0.000064       0.098419       0.018102       0.029729       0.051643      -0.021014       0.042665      -0.045568      -0.028041       0.073609             19.941923      19.596569       1.769221      -0.282652      21.639085      -0.489728      18.590115           2.767457
            6             Co       4.295594       2.480062      44.404778       0.789253     115.477535 0.25268808E+04  0.85530039E+05                                17.643763                           15.088470       0.577406       2.027380                    0.996616      49.018678     132.118305       0.535593       0.337860      -1.209278       0.087719       0.051292       0.002174       0.101637      -0.019319       0.030553      -0.054357      -0.019281       0.049700      -0.047573      -0.029719       0.077291             19.915760      19.568069      -1.760436      -0.279397      21.603470       0.490999      18.575741           2.764601
            7              H       2.150539       5.341442       2.237993       0.279103       0.666565 0.41016326E+01  0.34917009E+02                                 1.382372                            1.274446      -1.109422       2.424248                    0.999193       2.961143       8.361721       0.484517       1.484968      -0.666543      -0.006275       0.025963      -0.015791       0.031029       0.010056      -0.009765      -0.010240       0.010448      -0.001998      -0.013502      -0.007114       0.020616              1.436278       1.368955      -0.366638       0.176232       1.654993      -0.287453       1.284887           0.000075
            8              H       5.104043       1.597433       3.308548       0.127068       0.907206 0.68444877E+01  0.65350615E+02                                 1.614695                            1.579699      -0.926980       2.438070                    0.997025       3.584192      10.263656       0.469200       1.367223      -0.689549       0.010326      -0.012177      -0.020325       0.025846      -0.002647      -0.003405       0.004318      -0.000722      -0.006190      -0.005398      -0.001627       0.007025              1.621588       1.468796      -0.089756      -0.089045       1.622193       0.361610       1.773776           0.000017
            9              H       0.838085       2.336568       5.241359       0.162844       0.943866 0.68250924E+01  0.65607265E+02                                 1.702217                            1.608606      -1.341651       2.254066                    0.995232       3.698499      10.889203       0.448168       1.421747      -0.677761      -0.010030       0.003689       0.000196       0.010688       0.004464      -0.002839      -0.001050       0.003833      -0.004153      -0.004387      -0.002253       0.006640              1.751307       2.360520      -0.213927      -0.269353       1.404034       0.019305       1.489367           0.000359
           10              H       2.257826       2.044081       5.837189       0.175895       0.846094 0.61136152E+01  0.56536302E+02                                 1.531516                            1.486722      -0.832293       2.512187                    0.999407       3.207241       8.929254       0.488522       1.355790      -0.693578       0.009271       0.003254       0.011663       0.015250       0.004220       0.003099      -0.001496       0.004426       0.006990      -0.006868       0.001635       0.005233              1.539966       1.568215      -0.010235       0.319487       1.224893      -0.037258       1.826790          -0.000043
           11              H       1.699263       1.156618       4.669751       0.175083       0.872818 0.63703455E+01  0.58765961E+02                                 1.491991                            1.462128      -0.727306       2.556258                    0.999994       3.036562       8.099538       0.527599       1.258458      -0.715676       0.001682      -0.012491      -0.008924       0.015443       0.002217      -0.002268       0.003671      -0.005743      -0.003463      -0.005857       0.000273       0.005584              1.483995       1.279573       0.018131      -0.016456       1.819040       0.234779       1.353371          -0.000037
           12              H       4.470909       5.263945       1.225567       0.177362       0.869686 0.62085384E+01  0.56926632E+02                                 1.493089                            1.447525      -0.741453       2.557506                    0.999976       2.990469       7.961791       0.527820       1.265593      -0.714408      -0.009318       0.009047      -0.011392       0.017276      -0.003405       0.001405      -0.002866       0.006986      -0.007997      -0.005483      -0.001354       0.006837              1.496987       1.377525      -0.125369       0.135000       1.503305      -0.303346       1.610129          -0.000035
           13              H       5.283014       3.935668       1.409645       0.175385       0.813149 0.59333358E+01  0.54930229E+02                                 1.535424                            1.498758      -1.033786       2.418044                    0.997096       3.370730       9.657013       0.466013       1.419697      -0.679769       0.006563      -0.012749      -0.006906       0.015916      -0.002947      -0.002908       0.001067      -0.005935      -0.007376      -0.005195      -0.000775       0.005971              1.544318       1.501838      -0.226569      -0.217511       1.595645       0.274905       1.535472           0.000033
           14              H       5.440816       5.097286       2.446291       0.175522       0.878767 0.63330531E+01  0.58693773E+02                                 1.529339                            1.480570      -0.851122       2.496437                    0.999701       3.152728       8.598847       0.509156       1.298005      -0.705836       0.009793       0.007003       0.009968       0.015630       0.003143       0.001817       0.006604       0.003602       0.000715      -0.007707      -0.000088       0.007795              1.540233       1.651421       0.289842       0.291918       1.437308       0.175342       1.531970           0.000167
           15              H      -2.715357       7.456353       2.170175       0.117453       1.000439 0.71577324E+01  0.67933422E+02                                 1.609788                            1.532067      -0.957972       2.423248                    0.998680       3.328946       8.985693       0.524791       1.229735      -0.720330      -0.017062      -0.025983       0.021293       0.037678       0.002321      -0.008309      -0.008521       0.010127      -0.018848      -0.014226       0.000007       0.014219              1.628145       1.488306       0.193686      -0.159345       1.867453      -0.346918       1.528677           0.000049
           16              H       0.830387       0.898296       1.375736       0.131295       0.955227 0.68988227E+01  0.65451284E+02                                 1.621347                            1.551288      -0.916389       2.454227                    0.998852       3.360234       9.333826       0.493539       1.308100      -0.703054      -0.034026      -0.003127       0.011102       0.035927       0.003407      -0.008514      -0.009598       0.008600      -0.030751      -0.017114       0.001221       0.015894              1.646072       2.140462      -0.174468      -0.165704       1.381693      -0.009239       1.416061          -0.000071
           17              H       4.087949       2.350735      47.971518       0.130518       0.899305 0.63894369E+01  0.60725464E+02                                 1.673392                            1.579772      -1.362370       2.242619                    0.993171       3.814603      11.355980       0.439987       1.464730      -0.669293       0.015743       0.021053      -0.018759       0.032294      -0.003433      -0.003866      -0.008550       0.002533      -0.022428      -0.013763       0.005748       0.008015              1.712701       1.628657       0.238903      -0.257074       1.759627      -0.389524       1.749818           0.000008
           18              H       5.337860       0.574143       0.310025       0.115243       1.010412 0.74886482E+01  0.72880244E+02                                 1.709018                            1.636814      -1.030919       2.392422                    0.997466       3.586169      10.254048       0.469108       1.341611      -0.695162       0.035808      -0.001512      -0.012489       0.037954       0.000689      -0.010426      -0.005226       0.013260      -0.012567      -0.012387      -0.002668       0.015055              1.730343       2.150618      -0.107215      -0.208840       1.528801       0.002582       1.511609          -0.000069
           19              H      -1.260495       3.799840      34.532421       0.283963       0.658784 0.40450472E+01  0.34330521E+02                                 1.374095                            1.267547      -1.111283       2.425796                    0.999260       2.942581       8.308194       0.484522       1.489483      -0.665753       0.023617      -0.007545      -0.015290       0.029129      -0.000414      -0.003813       0.012944      -0.022498      -0.002589      -0.013156      -0.006821       0.019977              1.427284       1.887150       0.058754      -0.333640       1.117170      -0.008851       1.277531           0.000100
           20              H       3.642446       3.114036      35.602976       0.125737       0.908472 0.68525296E+01  0.65413401E+02                                 1.612901                            1.577979      -0.912232       2.443786                    0.997154       3.581234      10.237103       0.470877       1.362645      -0.690477      -0.016398      -0.003127      -0.020031       0.026075       0.000903       0.005739       0.000710       0.005712      -0.005677      -0.005456      -0.002044       0.007500              1.619783       1.659570      -0.021465       0.357146       1.427930      -0.103374       1.771849           0.000047
           21              H      -3.206565       6.438896      37.535788       0.159035       0.950305 0.68800582E+01  0.66230945E+02                                 1.705889                            1.611908      -1.325379       2.259454                    0.995425       3.708853      10.907398       0.449281       1.416184      -0.678809       0.009790       0.008052       0.001458       0.012759      -0.000494       0.000424       0.002923      -0.009468      -0.004554      -0.004185      -0.002377       0.006562              1.755202       1.832022       0.522796       0.151599       1.941104       0.224335       1.492481           0.000398
           22              H       5.452363       5.355608      38.131617       0.175415       0.849734 0.61462442E+01  0.56903360E+02                                 1.534300                            1.489358      -0.822478       2.515527                    0.999455       3.214429       8.949080       0.488831       1.353380      -0.694013      -0.002471      -0.009413       0.011277       0.014895      -0.000076      -0.002776      -0.002152      -0.009156       0.007432      -0.006710       0.001323       0.005387              1.542785       1.322062       0.154413      -0.192776       1.476084      -0.258482       1.830209          -0.000004
           23              H       4.963079       6.283069      36.964179       0.176650       0.867196 0.63165244E+01  0.58137360E+02                                 1.484814                            1.455381      -0.728207       2.556753                    0.999993       3.023347       8.051234       0.529203       1.257495      -0.715919      -0.010990       0.004790      -0.008030       0.014430      -0.003214       0.004091       0.000007      -0.000959      -0.004098      -0.005457       0.000205       0.005252              1.476834       1.659823      -0.240543       0.210094       1.423278      -0.102477       1.347402           0.000015
           24              H       7.134306       1.829090      33.519996       0.182125       0.864285 0.61631485E+01  0.56429477E+02                                 1.489183                            1.444033      -0.745320       2.557127                    0.999975       2.980448       7.939806       0.527254       1.268770      -0.713674       0.011848       0.003689      -0.008817       0.015222       0.004537      -0.003732       0.000181       0.001766      -0.007826      -0.005802      -0.000995       0.006797              1.493011       1.575659       0.008140      -0.328333       1.297618       0.034542       1.605756           0.000013
           25              H       5.577931       1.789925      33.704073       0.179875       0.803301 0.58474099E+01  0.53979274E+02                                 1.528178                            1.492119      -1.044366       2.416025                    0.996980       3.353441       9.617869       0.464695       1.427825      -0.678277      -0.012783       0.000658      -0.005651       0.013992      -0.001247       0.002386       0.001873       0.007925      -0.008192      -0.005181      -0.000862       0.006043              1.536904       1.758814       0.071923       0.343769       1.323624       0.050323       1.528273           0.000057
           26              H       6.505021       1.072455      34.740719       0.176587       0.877820 0.63283741E+01  0.58661835E+02                                 1.530537                            1.481869      -0.857605       2.493818                    0.999657       3.154531       8.615278       0.507790       1.301244      -0.705128       0.001175      -0.011691       0.009370       0.015028      -0.000196       0.004697      -0.005444      -0.007619       0.002017      -0.007785      -0.000704       0.008489              1.541399       1.241002      -0.052120       0.005684       1.850453      -0.340064       1.532741           0.000205
           27              H       3.004020       6.956374      34.464603       0.111967       1.009106 0.72286617E+01  0.68724561E+02                                 1.613718                            1.535420      -0.940814       2.428322                    0.998833       3.343544       9.010827       0.526774       1.223004      -0.721858      -0.014667       0.029381       0.022557       0.039840       0.003145      -0.002684       0.011847      -0.009602      -0.017513      -0.013973      -0.000735       0.014708              1.632232       1.608693      -0.262385      -0.221920       1.755625       0.313127       1.532379           0.000104
           28              H       5.173803       7.164699      33.670164       0.132476       0.952923 0.68797121E+01  0.65240587E+02                                 1.620483                            1.550511      -0.912788       2.456493                    0.998939       3.356959       9.330036       0.492888       1.310420      -0.702572       0.014457       0.030103       0.012277       0.035580       0.002019      -0.004097       0.011696      -0.010255      -0.030517      -0.016742       0.001205       0.015536              1.645171       1.721491       0.415470       0.074816       1.798678       0.148034       1.415344          -0.000014
           29              H       4.802871       3.617348      31.824547       0.124758       0.911449 0.64907195E+01  0.61875287E+02                                 1.681807                            1.587101      -1.345191       2.246932                    0.993410       3.834735      11.399613       0.441504       1.455283      -0.670981       0.011099      -0.026287      -0.019058       0.034314       0.002969      -0.005483       0.007411       0.004688      -0.022854      -0.013724       0.005612       0.008112              1.721585       1.527213      -0.177550      -0.210594       1.878552       0.421060       1.758991           0.000026
           30              H       2.639342       3.423189      32.604453       0.115897       1.007361 0.74619723E+01  0.72561154E+02                                 1.706279                            1.634488      -1.030181       2.393394                    0.997490       3.580640      10.236478       0.469153       1.342584      -0.694986      -0.018971      -0.029837      -0.013965       0.038016       0.005617      -0.000007       0.010858      -0.007464      -0.014421      -0.012355      -0.001959       0.014314              1.727472       1.774157       0.321667       0.106242       1.898769       0.178905       1.509489          -0.000025
           31              H      -0.890044       7.524684      18.384965       0.281023       0.665487 0.40937151E+01  0.34828868E+02                                 1.379957                            1.272498      -1.100547       2.427657                    0.999261       2.956426       8.342857       0.485352       1.483296      -0.666805      -0.018247      -0.016953      -0.015748       0.029468      -0.009510       0.013558      -0.003135       0.012381      -0.002679      -0.013439      -0.006976       0.020415              1.433611       1.263857       0.306106       0.160257       1.754236       0.295395       1.282741           0.000094
           32              H       5.686661       3.621514      19.455519       0.125272       0.908425 0.68519060E+01  0.65398848E+02                                 1.612232                            1.577427      -0.912347       2.443409                    0.997174       3.580051      10.229414       0.471226       1.361815      -0.690658       0.006959       0.015492      -0.020399       0.026543       0.001938      -0.001879      -0.005125      -0.004053      -0.004624      -0.005016      -0.002028       0.007044              1.619076       1.503748       0.110856      -0.267914       1.582249      -0.257303       1.771231           0.000039
           33              H       2.368480       7.890502      21.388331       0.160903       0.947839 0.68582563E+01  0.65979089E+02                                 1.704034                            1.610174      -1.337918       2.254939                    0.995272       3.703680      10.894321       0.449107       1.417631      -0.678529       0.002154      -0.010463       0.001846       0.010841      -0.004026       0.002323      -0.001421       0.005616      -0.005132      -0.004075      -0.002573       0.006647              1.753253       1.459368      -0.307925       0.118237       2.309605      -0.243318       1.490785           0.000386
           34              H       6.722961       0.933294      21.984161       0.177224       0.847101 0.61228176E+01  0.56643579E+02                                 1.532491                            1.487592      -0.824575       2.515641                    0.999466       3.208766       8.935704       0.488494       1.355337      -0.693625      -0.006451       0.006607       0.010911       0.014294      -0.003961      -0.000445       0.003480       0.004863       0.007215      -0.006760       0.001386       0.005374              1.540979       1.302528      -0.143739      -0.127575       1.492332       0.295759       1.828077          -0.000016
           35              H       7.770808       0.893296      20.816723       0.175525       0.868248 0.63296981E+01  0.58318578E+02                                 1.489715                            1.459947      -0.733204       2.555631                    0.999995       3.027537       8.079935       0.526453       1.262765      -0.714808       0.009396       0.007567      -0.007777       0.014353       0.001325      -0.002208      -0.003673       0.006393      -0.004151      -0.005681       0.000090       0.005591              1.481742       1.697060       0.224066      -0.194803       1.396717      -0.131420       1.351448           0.000003
           36              H       2.827935       1.239948      17.372539       0.181446       0.862258 0.61464556E+01  0.56260230E+02                                 1.489947                            1.444645      -0.745952       2.558420                    0.999978       2.977350       7.940414       0.525534       1.273294      -0.712764      -0.001980      -0.011564      -0.009508       0.015102      -0.001200       0.002283       0.003070      -0.008572      -0.007978      -0.005891      -0.000759       0.006650              1.493805       1.360572       0.116720       0.194404       1.514378       0.267694       1.606464           0.000003
           37              H       3.572205       2.607390      17.556617       0.176578       0.811112 0.59183911E+01  0.54789574E+02                                 1.536609                            1.499884      -1.049760       2.411989                    0.996880       3.372844       9.681461       0.464161       1.425420      -0.678687       0.007570       0.011471      -0.006100       0.015037       0.004211       0.000627      -0.003163      -0.002433      -0.007735      -0.005447      -0.000790       0.006237              1.545529       1.377116       0.153972      -0.129552       1.722644      -0.326248       1.536826           0.000050
           38              H       2.487313       2.163242      18.593263       0.174797       0.879807 0.63446752E+01  0.58844523E+02                                 1.532513                            1.483508      -0.857662       2.493708                    0.999674       3.156984       8.621298       0.507701       1.300774      -0.705267      -0.011515       0.004813       0.009255       0.015538      -0.003528      -0.007072      -0.001563       0.003775       0.001124      -0.008165      -0.000228       0.008393              1.543486       1.746091      -0.238419      -0.298589       1.349456       0.165503       1.534910           0.000197
           39              H      -0.288663       2.253239      18.317147       0.114051       1.007946 0.72253811E+01  0.68764094E+02                                 1.620842                            1.541670      -0.978564       2.414141                    0.998550       3.345415       9.054236       0.521737       1.233541      -0.719489       0.031848      -0.001447       0.021758       0.038598      -0.005674       0.011487      -0.003356      -0.000750      -0.018701      -0.014090      -0.000425       0.014515              1.639626       1.956008       0.068150       0.385201       1.423861       0.035938       1.539010           0.000090
           40              H       8.428960       0.269989      17.522708       0.133797       0.949504 0.68514075E+01  0.64920719E+02                                 1.618375                            1.548795      -0.922005       2.453233                    0.998854       3.351153       9.317464       0.492338       1.312923      -0.702069       0.019612      -0.026407       0.012162       0.035069      -0.005273       0.012304      -0.002275       0.001318      -0.030561      -0.016890       0.001469       0.015421              1.642887       1.417962      -0.240294       0.090546       2.096864      -0.138316       1.413836          -0.000027
           41              H       5.542330       2.364901      15.677090       0.127978       0.907027 0.64557240E+01  0.61503898E+02                                 1.681363                            1.586613      -1.365085       2.239595                    0.993140       3.833750      11.420664       0.439663       1.462272      -0.669684      -0.026940       0.002838      -0.018485       0.032795       0.000739       0.009494       0.000713      -0.007827      -0.021712      -0.013876       0.005762       0.008114              1.721169       1.944219      -0.063339       0.469896       1.460702      -0.028166       1.758587           0.000020
           42              H       6.455948       4.335651      16.456997       0.114184       1.010435 0.74851125E+01  0.72781146E+02                                 1.703438                            1.632052      -1.008198       2.401371                    0.997791       3.580320      10.207061       0.472046       1.334446      -0.696630      -0.017144       0.032422      -0.012045       0.038603      -0.005790       0.009881      -0.006560      -0.006617      -0.012923      -0.012841      -0.002262       0.015103              1.724505       1.586672      -0.213755       0.101459       2.079449      -0.180720       1.507394          -0.000037
           43              H       2.660511       2.991541      26.458693       0.279089       0.666623 0.41020924E+01  0.34921924E+02                                 1.382449                            1.274514      -1.109455       2.424211                    0.999192       2.961341       8.362417       0.484505       1.484961      -0.666543       0.006278      -0.025972      -0.015776       0.031030       0.010052       0.009764       0.010239       0.010445      -0.002013      -0.013499      -0.007113       0.020611              1.436361       1.369038      -0.366669      -0.176245       1.655091       0.287472       1.284954           0.000095
           44              H      -0.292993       6.735550      27.529248       0.127033       0.907265 0.68449950E+01  0.65356096E+02                                 1.614703                            1.579708      -0.926658       2.438187                    0.997027       3.584264      10.263618       0.469225       1.367136      -0.689566      -0.010332       0.012180      -0.020307       0.025836      -0.002648       0.003402      -0.004323      -0.000723      -0.006192      -0.005400      -0.001628       0.007028              1.621596       1.468807      -0.089756       0.089045       1.622199      -0.361609       1.773782           0.000038
           45              H       3.972965       5.996415      29.462059       0.162911       0.943675 0.68234610E+01  0.65588604E+02                                 1.702097                            1.608502      -1.341792       2.254065                    0.995227       3.698183      10.888535       0.448139       1.421901      -0.677733       0.010029      -0.003686       0.000227       0.010688       0.004461       0.002840       0.001058       0.003832      -0.004177      -0.004377      -0.002265       0.006642              1.751180       2.360321      -0.213900       0.269330       1.403946      -0.019305       1.489274           0.000386
           46              H       2.553224       6.288902      30.057889       0.176035       0.845773 0.61107785E+01  0.56504572E+02                                 1.531265                            1.486490      -0.832400       2.512259                    0.999407       3.206561       8.927474       0.488495       1.355997      -0.693539      -0.009262      -0.003249       0.011695       0.015268       0.004224      -0.003099       0.001505       0.004421       0.006997      -0.006877       0.001646       0.005231              1.539711       1.567954      -0.010230      -0.319406       1.224719       0.037243       1.826459          -0.000011
           47              H       3.111787       7.176365      28.890451       0.175093       0.872811 0.63701904E+01  0.58763477E+02                                 1.491901                            1.462043      -0.727152       2.556305                    0.999994       3.036473       8.098915       0.527657       1.258343      -0.715701      -0.001678       0.012489      -0.008891       0.015422       0.002220       0.002274      -0.003667      -0.005753      -0.003452      -0.005862       0.000278       0.005584              1.483905       1.279505       0.018128       0.016455       1.818921      -0.234752       1.353288           0.000003
           48              H       0.340141       3.069038      25.446267       0.177331       0.869846 0.62099821E+01  0.56942858E+02                                 1.493219                            1.447647      -0.741346       2.557499                    0.999976       2.990828       7.962809       0.527826       1.265513      -0.714423       0.009322      -0.009043      -0.011371       0.017262      -0.003408      -0.001402       0.002860       0.006986      -0.007988      -0.005477      -0.001358       0.006835              1.497117       1.377642      -0.125383      -0.135013       1.503437       0.303383       1.610272           0.000001
           49              H      -0.471964       4.397315      25.630345       0.175358       0.813227 0.59340409E+01  0.54938137E+02                                 1.535486                            1.498817      -1.033666       2.418069                    0.997096       3.370921       9.657537       0.466020       1.419639      -0.679779      -0.006562       0.012755      -0.006888       0.015912      -0.002947       0.002908      -0.001067      -0.005938      -0.007378      -0.005195      -0.000777       0.005972              1.544381       1.501903      -0.226583       0.217521       1.595710      -0.274917       1.535529           0.000049
           50              H      -0.629766       3.235697      26.666991       0.175570       0.878731 0.63327871E+01  0.58691177E+02                                 1.529345                            1.480578      -0.851277       2.496390                    0.999701       3.152709       8.599018       0.509131       1.298072      -0.705821      -0.009788      -0.007002       0.009990       0.015641       0.003140      -0.001816      -0.006613       0.003598       0.000712      -0.007713      -0.000085       0.007799              1.540239       1.651428       0.289838      -0.291919       1.437311      -0.175340       1.531978           0.000194
           51              H       7.526407       0.876630      26.390875       0.117527       1.000239 0.71559648E+01  0.67912877E+02                                 1.609623                            1.531918      -0.957707       2.423416                    0.998682       3.328558       8.984579       0.524793       1.229799      -0.720316       0.017061       0.025978       0.021318       0.037687       0.002325       0.008312       0.008522       0.010126      -0.018827      -0.014223       0.000001       0.014222              1.627976       1.488161       0.193660       0.159322       1.867244       0.346862       1.528524           0.000087
           52              H       3.980663       7.434687      25.596436       0.131348       0.955124 0.68978908E+01  0.65440438E+02                                 1.621250                            1.551199      -0.916224       2.454327                    0.998853       3.360036       9.333229       0.493544       1.308127      -0.703048       0.034025       0.003122       0.011119       0.035932       0.003406       0.008510       0.009601       0.008602      -0.030740      -0.017113       0.001222       0.015892              1.645973       2.140319      -0.174447       0.165693       1.381616       0.009237       1.415984          -0.000028
           53              H       0.723101       5.982248      23.750818       0.130491       0.899416 0.63904363E+01  0.60737185E+02                                 1.673503                            1.579874      -1.362340       2.242604                    0.993169       3.814901      11.356982       0.439984       1.464689      -0.669299      -0.015748      -0.021057      -0.018740       0.032289      -0.003436       0.003871       0.008553       0.002540      -0.022437      -0.013770       0.005753       0.008017              1.712816       1.628767       0.238920       0.257097       1.759744       0.389558       1.749937           0.000021
           54              H      -0.526810       7.758840      24.530725       0.115248       1.010476 0.74892517E+01  0.72887468E+02                                 1.709066                            1.636861      -1.030925       2.392399                    0.997466       3.586324      10.254532       0.469111       1.341579      -0.695167      -0.035807       0.001506      -0.012471       0.037946       0.000691       0.010430       0.005226       0.013257      -0.012556      -0.012386      -0.002671       0.015057              1.730392       2.150675      -0.107223       0.208841       1.528850      -0.002580       1.511651          -0.000036
           55              H       6.071545       4.533143      10.311721       0.284010       0.658701 0.40444100E+01  0.34323796E+02                                 1.373989                            1.267454      -1.111190       2.425871                    0.999261       2.942318       8.307320       0.484535       1.489501      -0.665751      -0.023600       0.007541      -0.015316       0.029127      -0.000415       0.003815      -0.012947      -0.022512      -0.002556      -0.013163      -0.006821       0.019984              1.427171       1.886982       0.058742       0.333608       1.117090       0.008850       1.277439           0.000084
           56              H       1.168604       5.218947      11.382276       0.125804       0.908437 0.68522878E+01  0.65411390E+02                                 1.612942                            1.578016      -0.912731       2.443589                    0.997151       3.581278      10.237699       0.470836       1.362758      -0.690454       0.016390       0.003123      -0.020052       0.026086       0.000905      -0.005734      -0.000720       0.005708      -0.005681      -0.005454      -0.002042       0.007496              1.619825       1.659614      -0.021468      -0.357163       1.427963       0.103381       1.771898           0.000033
           57              H       8.017615       1.894087      13.315088       0.158957       0.950566 0.68823433E+01  0.66257604E+02                                 1.706097                            1.612090      -1.325318       2.259407                    0.995429       3.709380      10.908880       0.449296       1.416034      -0.678835      -0.009791      -0.008050       0.001424       0.012755      -0.000496      -0.000431      -0.002917      -0.009478      -0.004531      -0.004195      -0.002364       0.006559              1.755424       1.832261       0.522900      -0.151622       1.941364      -0.224374       1.492647           0.000381
           58              H      -0.641313       2.977375      13.910917       0.175267       0.850102 0.61495500E+01  0.56940758E+02                                 1.534625                            1.489660      -0.822374       2.515447                    0.999454       3.215268       8.951507       0.488837       1.353200      -0.694047       0.002472       0.009423       0.011241       0.014875      -0.000071       0.002767       0.002157      -0.009151       0.007418      -0.006701       0.001312       0.005389              1.543117       1.322322       0.154465       0.192844       1.476393       0.258563       1.830635          -0.000018
           59              H      -0.152029       2.049914      12.743479       0.176656       0.867216 0.63168266E+01  0.58141802E+02                                 1.484944                            1.455503      -0.728409       2.556688                    0.999993       3.023494       8.052177       0.529125       1.257646      -0.715886       0.010994      -0.004788      -0.008068       0.014453      -0.003208      -0.004090       0.000000      -0.000960      -0.004113      -0.005451       0.000200       0.005251              1.476965       1.659974      -0.240576      -0.210127       1.423399       0.102495       1.347521          -0.000003
           60              H      -2.323256       6.503893       9.299296       0.182260       0.863941 0.61600828E+01  0.56395055E+02                                 1.488881                            1.443751      -0.745523       2.557149                    0.999974       2.979709       7.937695       0.527257       1.268906      -0.713646      -0.011849      -0.003681      -0.008855       0.015243       0.004534       0.003746      -0.000182       0.001755      -0.007833      -0.005814      -0.000986       0.006800              1.492706       1.575331       0.008140       0.328233       1.297372      -0.034523       1.605416          -0.000018
           61              H      -0.766881       6.543058       9.483373       0.179966       0.803174 0.58463041E+01  0.53967165E+02                                 1.528093                            1.492040      -1.044702       2.415926                    0.996979       3.353188       9.617353       0.464673       1.427943      -0.678255       0.012773      -0.000650      -0.005680       0.013994      -0.001244      -0.002384      -0.001873       0.007923      -0.008192      -0.005179      -0.000861       0.006040              1.536817       1.758696       0.071914      -0.343744       1.323558      -0.050319       1.528198           0.000041
           62              H      -1.693971       7.260528      10.520019       0.176553       0.877868 0.63287524E+01  0.58665697E+02                                 1.530533                            1.481865      -0.857394       2.493881                    0.999658       3.154582       8.615193       0.507820       1.301160      -0.705146      -0.001172       0.011696       0.009334       0.015010      -0.000195      -0.004686       0.005437      -0.007631       0.002022      -0.007777      -0.000706       0.008482              1.541395       1.240998      -0.052128      -0.005689       1.850457       0.340057       1.532729           0.000188
           63              H       1.807030       1.376609      10.243903       0.111870       1.009416 0.72314055E+01  0.68756485E+02                                 1.613963                            1.535642      -0.941131       2.428103                    0.998829       3.344151       9.012553       0.526776       1.222894      -0.721881       0.014674      -0.029384       0.022517       0.039821       0.003149       0.002685      -0.011842      -0.009589      -0.017542      -0.013976      -0.000724       0.014700              1.632485       1.608950      -0.262445       0.221977       1.755898      -0.313199       1.532607           0.000080
           64              H      -0.362753       1.168284       9.449464       0.132428       0.953122 0.68815058E+01  0.65261530E+02                                 1.620663                            1.550675      -0.913096       2.456304                    0.998936       3.357358       9.331277       0.492882       1.310356      -0.702584      -0.014450      -0.030104       0.012246       0.035567       0.002015       0.004085      -0.011699      -0.010254      -0.030532      -0.016741       0.001202       0.015539              1.645356       1.721699       0.415542      -0.074824       1.798881      -0.148055       1.415488          -0.000046
           65              H       0.008179       4.715635       7.603847       0.124842       0.911291 0.64892989E+01  0.61858736E+02                                 1.681659                            1.586963      -1.345338       2.246913                    0.993412       3.834324      11.398340       0.441505       1.455348      -0.670969      -0.011097       0.026269      -0.019092       0.034318       0.002962       0.005480      -0.007400       0.004692      -0.022848      -0.013711       0.005601       0.008110              1.721431       1.527076      -0.177541       0.210572       1.878384      -0.421016       1.758832           0.000008
           66              H       2.171708       4.909794       8.383753       0.115944       1.007218 0.74606255E+01  0.72544951E+02                                 1.706144                            1.634363      -1.030119       2.393465                    0.997489       3.580286      10.235324       0.469160       1.342620      -0.694979       0.018984       0.029827      -0.014003       0.038028       0.005621       0.000009      -0.010851      -0.007457      -0.014429      -0.012353      -0.001956       0.014309              1.727333       1.774005       0.321637      -0.106239       1.898620      -0.178890       1.509374          -0.000060
           67              H       5.701094       0.808299      42.605665       0.280991       0.665533 0.40940534E+01  0.34832452E+02                                 1.380017                            1.272548      -1.100631       2.427602                    0.999261       2.956574       8.343348       0.485344       1.483289      -0.666806       0.018248       0.016966      -0.015729       0.029466      -0.009508      -0.013555       0.003139       0.012367      -0.002702      -0.013433      -0.006977       0.020410              1.433677       1.263909       0.306128      -0.160267       1.754331      -0.295414       1.282792           0.000094
           68              H      -0.875611       4.711469      43.676219       0.125245       0.908390 0.68515230E+01  0.65393855E+02                                 1.612156                            1.577356      -0.912095       2.443523                    0.997176       3.579893      10.228642       0.471251       1.361770      -0.690668      -0.006959      -0.015491      -0.020399       0.026543       0.001938       0.001884       0.005123      -0.004045      -0.004614      -0.005014      -0.002027       0.007041              1.618999       1.503679       0.110849       0.267894       1.582174       0.257284       1.771145           0.000035
           69              H       2.442570       0.442481      45.609031       0.160916       0.947755 0.68574875E+01  0.65969728E+02                                 1.703928                            1.610081      -1.337795       2.255007                    0.995274       3.703447      10.893411       0.449122       1.417626      -0.678531      -0.002145       0.010471       0.001840       0.010846      -0.004024      -0.002319       0.001424       0.005618      -0.005128      -0.004075      -0.002570       0.006645              1.753140       1.459284      -0.307889      -0.118222       2.309439       0.243290       1.490698           0.000372
           70              H      -1.911911       7.399689      46.204861       0.177210       0.847154 0.61232650E+01  0.56648362E+02                                 1.532504                            1.487604      -0.824460       2.515666                    0.999466       3.208850       8.935787       0.488516       1.355261      -0.693640       0.006456      -0.006605       0.010904       0.014291      -0.003961       0.000448      -0.003478       0.004859       0.007217      -0.006757       0.001383       0.005374              1.540991       1.302539      -0.143739       0.127576       1.492339      -0.295759       1.828095          -0.000039
           71              H      -2.959758       7.439687      45.037423       0.175523       0.868311 0.63302768E+01  0.58325123E+02                                 1.489764                            1.459994      -0.733152       2.555634                    0.999995       3.027680       8.080347       0.526456       1.262731      -0.714814      -0.009390      -0.007565      -0.007782       0.014351       0.001325       0.002212       0.003675       0.006387      -0.004143      -0.005682       0.000089       0.005593              1.481790       1.697122       0.224073       0.194810       1.396759       0.131423       1.351490          -0.000011
           72              H       1.983115       7.093035      41.593239       0.181343       0.862490 0.61485261E+01  0.56283500E+02                                 1.490158                            1.444842      -0.745809       2.558410                    0.999978       2.977846       7.941847       0.525527       1.273212      -0.712780       0.001973       0.011565      -0.009482       0.015085      -0.001199      -0.002278      -0.003062      -0.008578      -0.007974      -0.005884      -0.000764       0.006648              1.494018       1.360758       0.116743      -0.194450       1.514590      -0.267749       1.606706           0.000008
           73              H       1.238845       5.725593      41.777317       0.176511       0.811157 0.59187282E+01  0.54792784E+02                                 1.536595                            1.499869      -1.049366       2.412138                    0.996883       3.372838       9.681053       0.464196       1.425311      -0.678708      -0.007579      -0.011474      -0.006082       0.015036       0.004211      -0.000627       0.003164      -0.002430      -0.007727      -0.005447      -0.000789       0.006236              1.545514       1.377106       0.153977       0.129552       1.722632       0.326241       1.536804           0.000054
           74              H       2.323737       6.169741      42.813963       0.174800       0.879824 0.63448533E+01  0.58846813E+02                                 1.532556                            1.483547      -0.857801       2.493651                    0.999674       3.157054       8.621644       0.507682       1.300806      -0.705260       0.011511      -0.004813       0.009274       0.015546      -0.003523       0.007077       0.001563       0.003770       0.001124      -0.008165      -0.000229       0.008394              1.543531       1.746139      -0.238433       0.298603       1.349495      -0.165516       1.534958           0.000191
           75              H       5.099713       6.079744      42.537847       0.114087       1.007903 0.72250316E+01  0.68760343E+02                                 1.620834                            1.541664      -0.978637       2.414125                    0.998550       3.345365       9.054248       0.521719       1.233590      -0.719477      -0.031843       0.001448       0.021774       0.038603      -0.005679      -0.011487       0.003361      -0.000740      -0.018692      -0.014086      -0.000435       0.014521              1.639618       1.955997       0.068146      -0.385194       1.423855      -0.035935       1.539002           0.000084
           76              H      -3.617910       8.062994      41.743408       0.133803       0.949411 0.68505757E+01  0.64911012E+02                                 1.618294                            1.548722      -0.921810       2.453343                    0.998855       3.350977       9.316912       0.492339       1.312958      -0.702063      -0.019607       0.026410       0.012178       0.035074      -0.005272      -0.012305       0.002265       0.001312      -0.030557      -0.016892       0.001475       0.015417              1.642803       1.417897      -0.240276      -0.090538       2.096740       0.138304       1.413772          -0.000022
           77              H      -0.731280       5.968082      39.897790       0.127893       0.907174 0.64570260E+01  0.61519002E+02                                 1.681497                            1.586736      -1.364935       2.239619                    0.993139       3.834119      11.421770       0.439664       1.462204      -0.669696       0.026954      -0.002844      -0.018457       0.032791       0.000734      -0.009504      -0.000710      -0.007837      -0.021719      -0.013888       0.005773       0.008115              1.721309       1.944371      -0.063347      -0.469942       1.460825       0.028169       1.758731           0.000028
           78              H      -1.644898       3.997332      40.677697       0.114123       1.010607 0.74867442E+01  0.72800975E+02                                 1.703622                            1.632222      -1.008317       2.401274                    0.997789       3.580762      10.208597       0.472025       1.334432      -0.696632       0.017154      -0.032416      -0.012015       0.038593      -0.005789      -0.009887       0.006565      -0.006604      -0.012923      -0.012846      -0.002263       0.015108              1.724694       1.586840      -0.213783      -0.101479       2.079694       0.180742       1.507549          -0.000026
           79              H       6.961589       2.991541      30.056435       0.281025       0.665475 0.40936149E+01  0.34827815E+02                                 1.379944                            1.272485      -1.100569       2.427654                    0.999261       2.956387       8.342732       0.485352       1.483302      -0.666804      -0.005561      -0.024275       0.015752       0.029467      -0.010116       0.009496      -0.010174       0.010285      -0.002677      -0.013439      -0.006977       0.020416              1.433599       1.366533       0.365390      -0.175691       1.651534      -0.286483       1.282730           0.000097
           80              H       0.292993       6.735550      28.985881       0.125287       0.908377 0.68514600E+01  0.65393725E+02                                 1.612199                            1.577396      -0.912447       2.443381                    0.997174       3.579951      10.229162       0.471220       1.361850      -0.690651       0.009933       0.013771       0.020410       0.026549       0.002722       0.003500       0.004188      -0.001330      -0.004620      -0.005015      -0.002026       0.007041              1.619043       1.466589       0.089418       0.088871       1.619346       0.360663       1.771194           0.000040
           81              H       5.649135       5.996415      27.053069       0.160874       0.947918 0.68589382E+01  0.65986893E+02                                 1.704082                            1.610217      -1.337851       2.254941                    0.995275       3.703819      10.894619       0.449120       1.417566      -0.678541      -0.010139      -0.003372      -0.001828       0.010840      -0.004447       0.002392      -0.001295       0.004165      -0.005118      -0.004080      -0.002566       0.006645              1.753304       2.363795       0.214212       0.269845       1.405295       0.019262       1.490824           0.000384
           82              H      -2.553224       6.288902      26.457239       0.177152       0.847287 0.61244707E+01  0.56662147E+02                                 1.532641                            1.487731      -0.824474       2.515618                    0.999465       3.209176       8.936821       0.488507       1.355225      -0.693646       0.008953      -0.002288      -0.010892       0.014284      -0.004083      -0.003236      -0.001348       0.004433       0.007210      -0.006754       0.001379       0.005375              1.541131       1.569517       0.010320      -0.319968       1.225603      -0.037404       1.828272          -0.000019
           83              H      -3.111787       7.176365      27.624677       0.175537       0.868281 0.63300682E+01  0.58323262E+02                                 1.489794                            1.460022      -0.733277       2.555603                    0.999995       3.027666       8.080559       0.526418       1.262821      -0.714795       0.001858       0.011918       0.007797       0.014363      -0.002103       0.002074       0.003752      -0.005485      -0.004153      -0.005678       0.000087       0.005591              1.481821       1.277819      -0.018022       0.016412       1.816124       0.234434       1.351519           0.000001
           84              H      -0.340141       3.069038      31.068861       0.181443       0.862218 0.61460852E+01  0.56255995E+02                                 1.489908                            1.444608      -0.745964       2.558426                    0.999978       2.977250       7.940089       0.525537       1.273306      -0.712762      -0.009024      -0.007497       0.009513       0.015104       0.003110      -0.001517      -0.003515       0.006366      -0.007980      -0.005893      -0.000757       0.006650              1.493765       1.374809       0.124955      -0.134625       1.500064      -0.302195       1.606423           0.000010
           85              H       0.471964       4.397315      30.884783       0.176581       0.811066 0.59179557E+01  0.54784489E+02                                 1.536553                            1.499831      -1.049705       2.412026                    0.996881       3.372695       9.680913       0.464169       1.425424      -0.678687       0.006149       0.012291       0.006105       0.015038       0.003159       0.003053       0.001038      -0.006076      -0.007731      -0.005447      -0.000788       0.006235              1.545472       1.502861       0.226591       0.217751       1.596785       0.275308       1.536770           0.000055
           86              H       0.629766       3.235697      29.848137       0.174778       0.879839 0.63449469E+01  0.58847535E+02                                 1.532535                            1.483527      -0.857638       2.493707                    0.999674       3.157041       8.621424       0.507705       1.300752      -0.705272       0.009928      -0.007565      -0.009247       0.015534      -0.003399      -0.002184       0.006902       0.004225       0.001126      -0.008161      -0.000230       0.008390              1.543509       1.655119      -0.290968      -0.292631       1.440476       0.175839       1.534931           0.000197
           87              H       2.095693       0.876630      30.124253       0.114021       1.008081 0.72266015E+01  0.68778570E+02                                 1.620974                            1.541789      -0.978773       2.414019                    0.998548       3.345703       9.055186       0.521723       1.233523      -0.719492      -0.017176       0.026859      -0.021746       0.038591      -0.002512       0.008649      -0.008268       0.010205      -0.018712      -0.014090      -0.000424       0.014514              1.639762       1.497996      -0.196374       0.161497       1.882157      -0.351607       1.539132           0.000091
           88              H      -3.980663       7.434687      30.918692       0.133770       0.949544 0.68517664E+01  0.64924883E+02                                 1.618412                            1.548830      -0.922039       2.453206                    0.998853       3.351236       9.317709       0.492336       1.312913      -0.702071      -0.032674       0.003781      -0.012154       0.035066      -0.003206       0.008121      -0.009517       0.008472      -0.030567      -0.016891       0.001471       0.015420              1.642925       2.135291       0.173835       0.165060       1.379617      -0.009258       1.413867          -0.000020
           89              H      -0.723101       5.982248      32.764310       0.127963       0.907043 0.64558602E+01  0.61505481E+02                                 1.681379                            1.586627      -1.365079       2.239593                    0.993140       3.833791      11.420789       0.439663       1.462268      -0.669685       0.015928      -0.021912       0.018484       0.032795       0.003758       0.004131      -0.008579       0.002636      -0.021715      -0.013878       0.005764       0.008114              1.721187       1.636452      -0.241042       0.259345       1.768504      -0.392865       1.758605           0.000028
           90              H       0.526810       7.758840      31.984403       0.114163       1.010458 0.74853255E+01  0.72783755E+02                                 1.703468                            1.632079      -1.008228       2.401353                    0.997790       3.580378      10.207273       0.472040       1.334453      -0.696629       0.036650       0.001364       0.012046       0.038603      -0.000030       0.010622      -0.005278       0.013335      -0.012928      -0.012843      -0.002260       0.015103              1.724536       2.141419       0.106503       0.207246       1.524772       0.002493       1.507418          -0.000025
           91              H       3.550555       4.533143      46.203407       0.279109       0.666597 0.41018885E+01  0.34919753E+02                                 1.382413                            1.274482      -1.109436       2.424230                    0.999192       2.961257       8.362127       0.484512       1.484959      -0.666543       0.025627       0.007543       0.015781       0.031027       0.000501       0.003984       0.013577      -0.022636      -0.002005      -0.013500      -0.007114       0.020613              1.436324       1.901069      -0.059466       0.337070       1.122979      -0.008896       1.284923           0.000084
           92              H      -1.168604       5.218947      45.132852       0.127065       0.907234 0.68447294E+01  0.65353215E+02                                 1.614694                            1.579699      -0.926828       2.438125                    0.997026       3.584226      10.263630       0.469215       1.367174      -0.689558      -0.015709       0.002854       0.020318       0.025841      -0.001010      -0.005442       0.000787       0.004943      -0.006190      -0.005398      -0.001626       0.007024              1.621587       1.661574       0.021544      -0.357683       1.429415      -0.103690       1.773772           0.000029
           93              H       1.604485       1.894087      43.200041       0.162867       0.943787 0.68244094E+01  0.65599341E+02                                 1.702157                            1.608554      -1.341652       2.254087                    0.995232       3.698354      10.888816       0.448161       1.421796      -0.677752       0.008214      -0.006839      -0.000203       0.010690       0.000573      -0.000510       0.002984      -0.009646      -0.004160      -0.004385      -0.002255       0.006639              1.751244       1.828356      -0.521104      -0.151388       1.936057       0.223602       1.489319           0.000385
           94              H       0.641313       2.977375      42.604211       0.175924       0.846025 0.61130034E+01  0.56529438E+02                                 1.531459                            1.486670      -0.832299       2.512209                    0.999407       3.207096       8.928863       0.488518       1.355831      -0.693570      -0.001815       0.009654      -0.011670       0.015254       0.000194       0.002846      -0.001935      -0.009523       0.006992      -0.006869       0.001637       0.005233              1.539908       1.319541      -0.153770       0.191996       1.473468      -0.258040       1.826715          -0.000012
           95              H       0.152029       2.049914      43.771649       0.175087       0.872856 0.63706763E+01  0.58769594E+02                                 1.492006                            1.462142      -0.727248       2.556267                    0.999994       3.036634       8.099688       0.527611       1.258418      -0.715684      -0.011656      -0.004787       0.008917       0.015436       0.003596      -0.004314       0.000130      -0.000967      -0.003457      -0.005858       0.000274       0.005584              1.484010       1.668489       0.242665      -0.211553       1.430158      -0.103138       1.353383          -0.000007
           96              H       2.323256       6.503893      47.215833       0.177369       0.869755 0.62091585E+01  0.56933528E+02                                 1.493130                            1.447565      -0.741392       2.557507                    0.999976       2.990624       7.962192       0.527832       1.265537      -0.714418       0.012493      -0.003549       0.011382       0.017269      -0.004728       0.003181       0.000217       0.002406      -0.007990      -0.005480      -0.001354       0.006835              1.497028       1.580476      -0.008220       0.330214       1.300435       0.034762       1.610174          -0.000029
           97              H       0.766881       6.543058      47.031755       0.175387       0.813176 0.59335775E+01  0.54932829E+02                                 1.535431                            1.498765      -1.033675       2.418081                    0.997097       3.370776       9.657064       0.466025       1.419652      -0.679777      -0.014325      -0.000693       0.006897       0.015914       0.001097      -0.002377       0.001985       0.008072      -0.007374      -0.005195      -0.000775       0.005970              1.544324       1.768413      -0.072665      -0.346828       1.329083       0.050916       1.535477           0.000037
           98              H       1.693971       7.260528      45.995109       0.175558       0.878758 0.63330175E+01  0.58693660E+02                                 1.529355                            1.480586      -0.851227       2.496399                    0.999701       3.152754       8.599077       0.509141       1.298040      -0.705827       0.001168       0.011979      -0.009979       0.015634       0.000012      -0.004814      -0.004877      -0.007239       0.000715      -0.007708      -0.000087       0.007795              1.540248       1.239839       0.052206      -0.005890       1.848922      -0.340480       1.531984           0.000182
           99              H       7.815070       1.376609      46.271225       0.117474       1.000406 0.71574579E+01  0.67930417E+02                                 1.609777                            1.532058      -0.957973       2.423258                    0.998680       3.328902       8.985656       0.524781       1.229766      -0.720322      -0.013969      -0.027763      -0.021304       0.037680      -0.003223       0.003223       0.011456      -0.009090      -0.018839      -0.014223       0.000002       0.014221              1.628134       1.604917       0.261015       0.220764       1.750819       0.311453       1.528666           0.000069
          100              H       0.362753       1.168284      47.065664       0.131312       0.955199 0.68985706E+01  0.65448428E+02                                 1.621327                            1.551270      -0.916323       2.454265                    0.998852       3.360194       9.333744       0.493537       1.308117      -0.703050       0.014307      -0.031027      -0.011110       0.035928      -0.002021       0.004058       0.012170      -0.010199      -0.030746      -0.017114       0.001223       0.015891              1.646052       1.722455      -0.415783      -0.074850       1.799655       0.148121       1.416045          -0.000057
          101              H      -0.008179       4.715635       0.469882       0.130501       0.899380 0.63901044E+01  0.60733266E+02                                 1.673464                            1.579837      -1.362342       2.242612                    0.993170       3.814796      11.356613       0.439986       1.464698      -0.669298       0.010361       0.024164       0.018748       0.032291      -0.002816       0.005472       0.007627       0.004680      -0.022433      -0.013768       0.005752       0.008016              1.712775       1.520053       0.176170       0.208812       1.868377       0.417418       1.749896           0.000006
          102              H      -2.171708       4.909794      48.131375       0.115242       1.010485 0.74893445E+01  0.72888689E+02                                 1.709087                            1.636879      -1.030976       2.392378                    0.997466       3.586352      10.254677       0.469104       1.341593      -0.695165      -0.019210       0.030254       0.012479       0.037948      -0.005395      -0.000689       0.011646      -0.007824      -0.012562      -0.012388      -0.002669       0.015057              1.730414       1.777185      -0.322878      -0.106658       1.902390       0.179579       1.511668          -0.000067
          103              H       3.921006       0.808299      13.908979       0.283955       0.658780 0.40450241E+01  0.34330300E+02                                 1.374096                            1.267548      -1.111272       2.425801                    0.999261       2.942584       8.308218       0.484519       1.489495      -0.665752      -0.018346       0.016683       0.015286       0.029130       0.009534      -0.013115      -0.003170       0.011965      -0.002592      -0.013155      -0.006820       0.019976              1.427283       1.258783      -0.304032      -0.159154       1.745536       0.293365       1.277531           0.000089
          104              H       0.875611       4.711469      12.838424       0.125721       0.908504 0.68528326E+01  0.65416939E+02                                 1.612930                            1.578006      -0.912198       2.443791                    0.997154       3.581311      10.237334       0.470877       1.362632      -0.690480       0.005488      -0.015767       0.020026       0.026072      -0.002023       0.002255      -0.005325      -0.004421      -0.005677      -0.005456      -0.002045       0.007501              1.619812       1.504456      -0.111038       0.268105       1.583100      -0.257617       1.771881           0.000035
          105              H       7.179530       0.442481      10.905612       0.159053       0.950253 0.68796090E+01  0.66225749E+02                                 1.705852                            1.611875      -1.325401       2.259460                    0.995424       3.708760      10.907165       0.449276       1.416218      -0.678803       0.002079       0.012505      -0.001463       0.012761       0.003852      -0.002320      -0.001828       0.005591      -0.004559      -0.004184      -0.002379       0.006562              1.755163       1.461050       0.308621      -0.118476       2.311987      -0.243448       1.492451           0.000375
          106              H       1.911911       7.399689      10.309783       0.175445       0.849687 0.61458334E+01  0.56898757E+02                                 1.534261                            1.489322      -0.822500       2.515535                    0.999455       3.214329       8.948816       0.488828       1.353405      -0.694008      -0.006914      -0.006845      -0.011282       0.014898       0.003927       0.000474       0.003480       0.004712       0.007432      -0.006712       0.001326       0.005386              1.542745       1.303824       0.143894       0.127459       1.494255       0.296176       1.830157          -0.000031
          107              H       2.959758       7.439687      11.477221       0.176646       0.867199 0.63165333E+01  0.58137319E+02                                 1.484801                            1.455369      -0.728167       2.556765                    0.999993       3.023340       8.051142       0.529214       1.257472      -0.715924       0.009644      -0.007120       0.008023       0.014425      -0.001192       0.002038      -0.003547       0.006050      -0.004097      -0.005458       0.000205       0.005252              1.476821       1.690715      -0.222695       0.193790       1.392358      -0.130705       1.347390          -0.000006
          108              H      -1.983115       7.093035      14.921404       0.182113       0.864331 0.61635690E+01  0.56434298E+02                                 1.489234                            1.444080      -0.745311       2.557119                    0.999975       2.980558       7.940171       0.527247       1.268765      -0.713674      -0.002728       0.012106       0.008813       0.015220       0.001504      -0.002021       0.003141      -0.008742      -0.007826      -0.005801      -0.000996       0.006797              1.493062       1.360124      -0.116332      -0.194092       1.513249       0.267087       1.605812           0.000001
          109              H      -1.238845       5.725593      14.737327       0.179860       0.803337 0.58477446E+01  0.53983139E+02                                 1.528222                            1.492160      -1.044383       2.416007                    0.996979       3.353551       9.618255       0.464689       1.427821      -0.678277       0.006962      -0.010741       0.005646       0.013990      -0.004056      -0.000428      -0.003003      -0.001803      -0.008195      -0.005181      -0.000863       0.006044              1.536948       1.370170      -0.152487       0.128307       1.712358      -0.322887       1.528316           0.000049
          110              H      -2.323737       6.169741      13.700681       0.176589       0.877815 0.63283332E+01  0.58661397E+02                                 1.530535                            1.481867      -0.857626       2.493811                    0.999657       3.154526       8.615277       0.507788       1.301250      -0.705127      -0.010711      -0.004826      -0.009375       0.015030       0.003200       0.007065      -0.001347       0.004148       0.002016      -0.007787      -0.000704       0.008490              1.541397       1.743223       0.237839       0.297347       1.348227       0.165110       1.532741           0.000192
          111              H       4.522387       6.079744      13.976797       0.111998       1.009017 0.72278734E+01  0.68715297E+02                                 1.613637                            1.535348      -0.940749       2.428372                    0.998834       3.343361       9.010263       0.526779       1.223023      -0.721854       0.032780       0.001991      -0.022562       0.039844       0.005731      -0.011602      -0.003601      -0.000644      -0.017505      -0.013971      -0.000739       0.014710              1.632150       1.946016      -0.067563      -0.382105       1.418128       0.035622       1.532304           0.000084
          112              H       3.617910       8.062994      14.771236       0.132502       0.952875 0.68792823E+01  0.65235644E+02                                 1.620446                            1.550476      -0.912782       2.456511                    0.998939       3.356858       9.329764       0.492886       1.310443      -0.702567       0.018844       0.027573      -0.012283       0.035584       0.005451      -0.012178      -0.002301       0.001633      -0.030514      -0.016741       0.001204       0.015538              1.645133       1.419544       0.241153      -0.090791       2.100542      -0.138808       1.415313          -0.000030
          113              H       0.731280       5.968082      16.616853       0.124768       0.911432 0.64905743E+01  0.61873629E+02                                 1.681794                            1.587089      -1.345213       2.246928                    0.993410       3.834699      11.399524       0.441502       1.455294      -0.670979      -0.028316      -0.003532       0.019057       0.034314      -0.000547      -0.009158       0.001043      -0.007488      -0.022855      -0.013723       0.005610       0.008113              1.721571       1.944464       0.063357      -0.469940       1.461272      -0.028149       1.758977           0.000020
          114              H       1.644898       3.997332      15.836947       0.115915       1.007324 0.74616461E+01  0.72557289E+02                                 1.706247                            1.634461      -1.030185       2.393403                    0.997490       3.580567      10.236267       0.469152       1.342597      -0.694983      -0.016355      -0.031348       0.013965       0.038016       0.006041      -0.009405      -0.005423      -0.005995      -0.014415      -0.012352      -0.001962       0.014314              1.727440       1.589016       0.214782      -0.101810       2.083838      -0.181453       1.509465          -0.000038
          115              H      -2.150539       5.341442       5.835735       0.280977       0.665549 0.40941761E+01  0.34833703E+02                                 1.380031                            1.272561      -1.100634       2.427595                    0.999261       2.956608       8.343426       0.485346       1.483275      -0.666809       0.005566       0.024291       0.015726       0.029467      -0.010110      -0.009495       0.010170       0.010281      -0.002709      -0.013432      -0.006977       0.020409              1.433692       1.366625       0.365427       0.175704       1.651646       0.286506       1.282804           0.000075
          116              H       4.518057       1.597433       4.765181       0.125223       0.908409 0.68516811E+01  0.65395530E+02                                 1.612160                            1.577359      -0.911989       2.443562                    0.997176       3.579904      10.228578       0.471259       1.361744      -0.690674      -0.009939      -0.013775       0.020393       0.026540       0.002721      -0.003493      -0.004196      -0.001335      -0.004614      -0.005016      -0.002028       0.007043              1.619003       1.466556       0.089415      -0.088869       1.619304      -0.360647       1.771149           0.000018
          117              H      -0.838085       2.336568       2.832369       0.160907       0.947744 0.68573818E+01  0.65968466E+02                                 1.703920                            1.610073      -1.337804       2.255008                    0.995273       3.703407      10.893278       0.449121       1.417635      -0.678529       0.010140       0.003372      -0.001850       0.010845      -0.004444      -0.002393       0.001301       0.004161      -0.005138      -0.004072      -0.002575       0.006647              1.753132       2.363534       0.214182      -0.269809       1.405173      -0.019262       1.490691           0.000358
          118              H       7.364274       2.044081       2.236539       0.177218       0.847047 0.61222896E+01  0.56637312E+02                                 1.532416                            1.487521      -0.824508       2.515683                    0.999466       3.208592       8.935027       0.488510       1.355326      -0.693629      -0.008947       0.002284      -0.010916       0.014297      -0.004086       0.003236       0.001355       0.004429       0.007219      -0.006761       0.001387       0.005374              1.540903       1.569281       0.010316       0.319901       1.225444       0.037392       1.827983          -0.000049
          119              H       7.922837       1.156618       3.403977       0.175483       0.868267 0.63298076E+01  0.58319320E+02                                 1.489685                            1.459918      -0.733105       2.555656                    0.999995       3.027525       8.079650       0.526486       1.262693      -0.714825      -0.001855      -0.011920       0.007769       0.014349      -0.002105      -0.002079      -0.003751      -0.005496      -0.004144      -0.005684       0.000090       0.005594              1.481711       1.277731      -0.018020      -0.016410       1.815983      -0.234407       1.351420          -0.000039
          120              H       5.151191       5.263945       6.848161       0.181310       0.862550 0.61490461E+01  0.56289290E+02                                 1.490208                            1.444888      -0.745773       2.558407                    0.999978       2.977963       7.942158       0.525529       1.273185      -0.712786       0.009030       0.007492       0.009474       0.015081       0.003116       0.001512       0.003502       0.006365      -0.007974      -0.005881      -0.000766       0.006647              1.494068       1.375073       0.124990       0.134659       1.500371       0.302291       1.606761          -0.000025
          121              H       4.339086       3.935668       6.664083       0.176490       0.811193 0.59190492E+01  0.54796377E+02                                 1.536625                            1.499898      -1.049322       2.412145                    0.996884       3.372918       9.681267       0.464198       1.425288      -0.678712      -0.006147      -0.012303       0.006077       0.015036       0.003158      -0.003054      -0.001040      -0.006081      -0.007728      -0.005449      -0.000789       0.006237              1.545546       1.502935       0.226616      -0.217764       1.596869      -0.275324       1.536832           0.000036
          122              H       4.181284       5.097286       5.627437       0.174794       0.879787 0.63445085E+01  0.58842866E+02                                 1.532526                            1.483519      -0.857806       2.493662                    0.999674       3.156962       8.621362       0.507681       1.300827      -0.705256      -0.009922       0.007566      -0.009282       0.015552      -0.003394       0.002184      -0.006914       0.004215       0.001123      -0.008168      -0.000229       0.008397              1.543499       1.655109      -0.290957       0.292637       1.440459      -0.175837       1.534931           0.000169
          123              H       2.715357       7.456353       5.903553       0.114092       1.007780 0.72239123E+01  0.68747037E+02                                 1.620717                            1.541558      -0.978453       2.414234                    0.998552       3.345094       9.053344       0.521730       1.233612      -0.719474       0.017178      -0.026852      -0.021786       0.038610      -0.002520      -0.008655       0.008269       0.010205      -0.018684      -0.014087      -0.000436       0.014523              1.639498       1.497770      -0.196335      -0.161462       1.881830       0.351518       1.538895           0.000049
          124              H       8.791713       0.898296       6.697992       0.133808       0.949358 0.68500761E+01  0.64905095E+02                                 1.618238                            1.548670      -0.921738       2.453388                    0.998856       3.350849       9.316471       0.492344       1.312967      -0.702062       0.032676      -0.003774      -0.012185       0.035078      -0.003205      -0.008113       0.009526       0.008478      -0.030553      -0.016892       0.001475       0.015417              1.642746       2.135032       0.173797      -0.165038       1.379477       0.009255       1.413728          -0.000065
          125              H       5.534151       2.350735       8.543610       0.127879       0.907198 0.64572426E+01  0.61521536E+02                                 1.681521                            1.586758      -1.364916       2.239620                    0.993138       3.834186      11.421986       0.439663       1.462197      -0.669697      -0.015942       0.021923       0.018451       0.032790       0.003761      -0.004138       0.008587       0.002651      -0.021720      -0.013891       0.005775       0.008115              1.721334       1.636598      -0.241058      -0.259370       1.768649       0.392903       1.758756           0.000012
          126              H       4.284240       0.574143       7.763703       0.114116       1.010616 0.74868228E+01  0.72801848E+02                                 1.703624                            1.632224      -1.008293       2.401280                    0.997789       3.580776      10.208607       0.472028       1.334422      -0.696634      -0.036651      -0.001349       0.012008       0.038592      -0.000035      -0.010629       0.005280       0.013330      -0.012923      -0.012846      -0.002262       0.015108              1.724697       2.141623       0.106521      -0.207265       1.524916      -0.002487       1.507551          -0.000061
          127              H       1.260495       3.799840      21.982707       0.279112       0.666575 0.41017218E+01  0.34917974E+02                                 1.382385                            1.274459      -1.109393       2.424257                    0.999193       2.961178       8.361856       0.484515       1.484966      -0.666543      -0.025621      -0.007550       0.015793       0.031030       0.000506      -0.003988      -0.013576      -0.022642      -0.001994      -0.013503      -0.007113       0.020616              1.436292       1.901019      -0.059462      -0.337060       1.122958       0.008896       1.284899           0.000096
          128              H       5.979654       3.114036      20.912152       0.127069       0.907245 0.68448685E+01  0.65355138E+02                                 1.614733                            1.579736      -0.926951       2.438071                    0.997025       3.584302      10.264030       0.469198       1.367209      -0.689551       0.015711      -0.002857       0.020317       0.025841      -0.001013       0.005443      -0.000790       0.004948      -0.006196      -0.005400      -0.001628       0.007028              1.621627       1.661614       0.021544       0.357697       1.429449       0.103693       1.773819           0.000038
          129              H       3.206565       6.438896      18.979341       0.162893       0.943798 0.68245644E+01  0.65601701E+02                                 1.702216                            1.608607      -1.341851       2.254010                    0.995227       3.698474      10.889511       0.448136       1.421858      -0.677740      -0.008202       0.006844      -0.000216       0.010684       0.000571       0.000504      -0.002987      -0.009646      -0.004171      -0.004380      -0.002263       0.006643              1.751307       1.828414      -0.521130       0.151398       1.936134      -0.223618       1.489371           0.000383
          130              H       4.169737       5.355608      18.383511       0.176013       0.845893 0.61118724E+01  0.56517128E+02                                 1.531388                            1.486604      -0.832450       2.512200                    0.999407       3.206858       8.928448       0.488487       1.355961      -0.693544       0.001818      -0.009648      -0.011685       0.015262       0.000197      -0.002851       0.001932      -0.009527       0.006992      -0.006875       0.001643       0.005232              1.539835       1.319487      -0.153761      -0.191982       1.473401       0.258021       1.826617          -0.000016
          131              H       4.659021       6.283069      19.550949       0.175112       0.872781 0.63699703E+01  0.58761397E+02                                 1.491919                            1.462060      -0.727251       2.556282                    0.999994       3.036454       8.099067       0.527627       1.258416      -0.715685       0.011657       0.004792       0.008904       0.015431       0.003599       0.004310      -0.000134      -0.000971      -0.003459      -0.005859       0.000277       0.005582              1.483923       1.668389       0.242640       0.211535       1.430073       0.103128       1.353307           0.000003
          132              H       2.487794       1.829090      22.995133       0.177395       0.869652 0.62082441E+01  0.56923298E+02                                 1.493050                            1.447490      -0.741461       2.557511                    0.999976       2.990408       7.961602       0.527827       1.265591      -0.714407      -0.012494       0.003546       0.011394       0.017277      -0.004728      -0.003185      -0.000217       0.002405      -0.007994      -0.005483      -0.001353       0.006837              1.496947       1.580391      -0.008221      -0.330189       1.300368      -0.034757       1.610082           0.000002
          133              H       4.044169       1.789925      22.811055       0.175405       0.813157 0.59334455E+01  0.54931692E+02                                 1.535451                            1.498784      -1.033905       2.417991                    0.997095       3.370802       9.657369       0.466002       1.419719      -0.679764       0.014322       0.000689       0.006906       0.015915       0.001097       0.002378      -0.001985       0.008072      -0.007380      -0.005195      -0.000776       0.005971              1.544345       1.768435      -0.072668       0.346836       1.329100      -0.050920       1.535499           0.000050
          134              H       3.117079       1.072455      21.774409       0.175551       0.878746 0.63328892E+01  0.58692042E+02                                 1.529329                            1.480562      -0.851134       2.496439                    0.999701       3.152705       8.598849       0.509150       1.298024      -0.705831      -0.001170      -0.011982      -0.009969       0.015631       0.000011       0.004814       0.004875      -0.007247       0.000713      -0.007710      -0.000085       0.007795              1.540222       1.239821       0.052207       0.005892       1.848887       0.340472       1.531957           0.000197
          135              H      -3.004020       6.956374      22.050525       0.117477       1.000381 0.71572094E+01  0.67927274E+02                                 1.609731                            1.532016      -0.957814       2.423331                    0.998681       3.328831       8.985328       0.524797       1.229743      -0.720328       0.013971       0.027767      -0.021296       0.037679      -0.003225      -0.003227      -0.011456      -0.009079      -0.018845      -0.014227       0.000010       0.014217              1.628087       1.604872       0.261004      -0.220756       1.750765      -0.311440       1.528625           0.000090
          136              H       4.448297       7.164699      22.844964       0.131317       0.955228 0.68988323E+01  0.65451454E+02                                 1.621347                            1.551288      -0.916399       2.454222                    0.998852       3.360246       9.333891       0.493539       1.308099      -0.703053      -0.014304       0.031030      -0.011102       0.035927      -0.002020      -0.004053      -0.012173      -0.010201      -0.030748      -0.017114       0.001219       0.015895              1.646073       1.722479      -0.415791       0.074852       1.799678      -0.148125       1.416061          -0.000027
          137              H       4.819229       3.617348      24.690582       0.130538       0.899305 0.63894360E+01  0.60725481E+02                                 1.673391                            1.579771      -1.362393       2.242611                    0.993171       3.814597      11.355982       0.439988       1.464727      -0.669293      -0.010361      -0.024156       0.018762       0.032294      -0.002812      -0.005470      -0.007622       0.004682      -0.022430      -0.013762       0.005746       0.008016              1.712700       1.519986       0.176166      -0.208801       1.868296      -0.417397       1.749817           0.000019
          138              H       6.982758       3.423189      23.910675       0.115272       1.010376 0.74883058E+01  0.72876028E+02                                 1.708969                            1.636770      -1.030850       2.392461                    0.997466       3.586073      10.253688       0.469118       1.341600      -0.695164       0.019215      -0.030253       0.012494       0.037954      -0.005399       0.000688      -0.011640      -0.007822      -0.012562      -0.012385      -0.002669       0.015054              1.730293       1.777055      -0.322848       0.106652       1.902255      -0.179560       1.511569          -0.000038
          139              H       0.890044       7.524684      38.129679       0.284000       0.658705 0.40444463E+01  0.34324194E+02                                 1.373999                            1.267463      -1.111202       2.425863                    0.999261       2.942340       8.307403       0.484532       1.489508      -0.665750       0.018333      -0.016670       0.015312       0.029128       0.009539       0.013119       0.003170       0.011974      -0.002562      -0.013162      -0.006821       0.019983              1.427180       1.258699      -0.304004       0.159141       1.745394      -0.293340       1.277447           0.000100
          140              H       3.935439       3.621514      37.059124       0.125791       0.908432 0.68522230E+01  0.65410467E+02                                 1.612924                            1.577999      -0.912640       2.443628                    0.997152       3.581239      10.237487       0.470844       1.362741      -0.690458      -0.005490       0.015758       0.020048       0.026084      -0.002020      -0.002245       0.005326      -0.004422      -0.005680      -0.005454      -0.002043       0.007497              1.619806       1.504451      -0.111040      -0.268107       1.583092       0.257617       1.771877           0.000048
          141              H      -2.368480       7.890502      35.126312       0.158975       0.950497 0.68817247E+01  0.66250268E+02                                 1.706030                            1.612032      -1.325301       2.259432                    0.995428       3.709218      10.908348       0.449298       1.416058      -0.678832      -0.002077      -0.012505      -0.001430       0.012757       0.003855       0.002312       0.001832       0.005595      -0.004531      -0.004194      -0.002365       0.006559              1.755352       1.461190       0.308672       0.118495       2.312273       0.243482       1.492593           0.000398
          142              H       2.899139       0.933294      34.530483       0.175294       0.850027 0.61488573E+01  0.56932784E+02                                 1.534544                            1.489584      -0.822355       2.515478                    0.999454       3.215078       8.950877       0.488845       1.353215      -0.694044       0.006923       0.006851      -0.011247       0.014878       0.003927      -0.000483      -0.003475       0.004700       0.007424      -0.006703       0.001314       0.005389              1.543033       1.304041       0.143935      -0.127491       1.494530      -0.296264       1.830529          -0.000005
          143              H       1.851292       0.893296      35.697921       0.176665       0.867211 0.63167677E+01  0.58140970E+02                                 1.484919                            1.455480      -0.728380       2.556698                    0.999993       3.023466       8.052013       0.529139       1.257619      -0.715892      -0.009643       0.007126       0.008062       0.014449      -0.001188      -0.002044       0.003543       0.006038      -0.004110      -0.005451       0.000201       0.005251              1.476940       1.690858      -0.222722      -0.193820       1.392463       0.130723       1.347498           0.000016
          144              H       6.794165       1.239948      39.142104       0.182235       0.864005 0.61606600E+01  0.56401612E+02                                 1.488946                            1.443812      -0.745498       2.557142                    0.999974       2.979853       7.938146       0.527250       1.268894      -0.713649       0.002735      -0.012102       0.008850       0.015239       0.001507       0.002029      -0.003151      -0.008733      -0.007833      -0.005812      -0.000988       0.006800              1.492772       1.359869      -0.116297       0.194029       1.512956      -0.267014       1.605490           0.000012
          145              H       6.049895       2.607390      38.958027       0.179949       0.803181 0.58463599E+01  0.53967739E+02                                 1.528097                            1.492043      -1.044651       2.415944                    0.996979       3.353199       9.617349       0.464675       1.427935      -0.678256      -0.006952       0.010738       0.005676       0.013995      -0.004053       0.000430       0.003002      -0.001806      -0.008193      -0.005180      -0.000861       0.006041              1.536820       1.370066      -0.152465      -0.128295       1.712196       0.322851       1.528199           0.000058
          146              H       7.134787       2.163242      37.921381       0.176559       0.877868 0.63287609E+01  0.58665860E+02                                 1.530539                            1.481871      -0.857425       2.493870                    0.999658       3.154590       8.615252       0.507815       1.301168      -0.705144       0.010714       0.004833      -0.009339       0.015012       0.003206      -0.007054       0.001341       0.004152       0.002021      -0.007778      -0.000705       0.008483              1.541401       1.743242       0.237841      -0.297345       1.348225      -0.165104       1.532737           0.000206
          147              H       0.288663       2.253239      38.197497       0.111894       1.009366 0.72309699E+01  0.68751444E+02                                 1.613924                            1.535608      -0.941076       2.428140                    0.998830       3.344057       9.012299       0.526775       1.222912      -0.721877      -0.032784      -0.001984      -0.022522       0.039824       0.005727       0.011598       0.003596      -0.000658      -0.017538      -0.013976      -0.000726       0.014702              1.632445       1.946394      -0.067589       0.382212       1.418371      -0.035636       1.532571           0.000106
          148              H       1.193140       0.269989      38.991936       0.132440       0.953088 0.68812117E+01  0.65258126E+02                                 1.620635                            1.550650      -0.913048       2.456334                    0.998937       3.357297       9.331102       0.492882       1.310370      -0.702581      -0.018846      -0.027567      -0.012251       0.035569       0.005448       0.012175       0.002310       0.001635      -0.030530      -0.016741       0.001202       0.015539              1.645327       1.419694       0.241185       0.090805       2.100822       0.138823       1.415466          -0.000011
          149              H       4.079770       2.364901      40.837553       0.124833       0.911280 0.64892058E+01  0.61857601E+02                                 1.681646                            1.586952      -1.345306       2.246928                    0.993412       3.834298      11.398225       0.441507       1.455350      -0.670970       0.028302       0.003526       0.019088       0.034319      -0.000550       0.009150      -0.001046      -0.007476      -0.022845      -0.013712       0.005603       0.008109              1.721417       1.944293       0.063350       0.469889       1.461140       0.028147       1.758817           0.000027
          150              H       3.166152       4.335651      40.057647       0.115933       1.007226 0.74606984E+01  0.72545837E+02                                 1.706154                            1.634372      -1.030132       2.393456                    0.997490       3.580312      10.235411       0.469158       1.342622      -0.694979       0.016343       0.031354       0.013997       0.038027       0.006040       0.009402       0.005418      -0.006005      -0.014429      -0.012353      -0.001957       0.014310              1.727343       1.588930       0.214780       0.101805       2.083718       0.181451       1.509382          -0.000023
          151              C       2.338651       2.969042       4.038075       0.223775      29.087993 0.37944920E+03  0.86497495E+04                                 8.490412                            6.702840       0.051105       2.034103                    0.999488      25.780458      73.735647       0.605147       0.444013      -1.043970      -0.058654      -0.031781       0.042173       0.078923       0.007687      -0.005770      -0.034859      -0.039244       0.036229      -0.027178      -0.021737       0.048915              9.499347      11.737537       0.201809      -2.343038       8.263266      -3.588176       8.497238           0.002591
          152              C       3.659285       3.019873       3.573522      -0.122563      36.993995 0.49738059E+03  0.12041920E+05                                 9.653250                            7.442021       0.153549       2.045667                    0.998448      28.775371      82.783957       0.605864       0.417565      -1.068028       0.091009      -0.073959       0.040504       0.124070      -0.033820       0.010131      -0.025836       0.038490      -0.067800      -0.044835      -0.011637       0.056472             11.251462      17.237023      -3.617224       1.672835       8.440283      -2.836494       8.077080           0.003497
          153              C       3.701622       4.066496       2.681716       0.236063      27.858730 0.36159945E+03  0.81136090E+04                                 8.187223                            6.498868       0.135904       2.073626                    0.999708      24.863742      69.693194       0.623219       0.438005      -1.051476       0.019932       0.048668      -0.055385       0.076376      -0.006904      -0.025765      -0.019394       0.074257      -0.075782      -0.049911      -0.007854       0.057765              9.144705      12.611744       0.035095      -2.532483       6.732208      -2.581535       8.090162           0.004785
          154              C       1.729572       2.044081       5.034999      -0.528209      27.981524 0.45967297E+03  0.10970772E+05                                 7.806596                            6.931912       0.131965       2.003967                    0.997509      32.392611      94.169355       0.654681       0.392002      -1.079196       0.027030       0.034763      -0.039927       0.059441       0.017474      -0.012898      -0.023188      -0.010811      -0.007139      -0.021692      -0.015421       0.037113              8.138999       8.580410       0.728777      -1.462049       7.353795      -1.497473       8.482794           0.000520
          155              C       4.825483       4.643138       1.867900      -0.519009      27.570945 0.44820869E+03  0.10591924E+05                                 7.647505                            6.794570       0.296332       2.062116                    0.997935      31.638433      90.461538       0.671022       0.386256      -1.087064      -0.045837      -0.020391       0.023342       0.055332       0.001868      -0.019875      -0.017678       0.026150      -0.063884      -0.036434       0.003169       0.033266              8.015738       9.404034       1.192914      -1.641839       6.512026      -0.531480       8.131154           0.000348
          156              C      -0.961729       8.010497       1.345702      -0.055297      36.986208 0.46768120E+03  0.11128515E+05                                 9.619900                            7.189725       0.066677       2.019953                    0.999478      27.883802      79.029689       0.621030       0.414482      -1.072067      -0.026685       0.034804      -0.011376       0.045308       0.004552      -0.008253      -0.008326      -0.004355      -0.016382      -0.012540      -0.001936       0.014476             11.388823      11.181001      -3.983446       0.776455      14.497987      -4.972807       8.487482           0.002797
          157              C      -2.314115       8.109659       1.645554      -0.083936      31.026146 0.42549274E+03  0.99660527E+04                                 8.597790                            6.925252       0.102301       2.005132                    0.999640      29.067298      83.858577       0.618678       0.422679      -1.058492       0.001945       0.032428      -0.012982       0.034984       0.014690      -0.005801      -0.001016      -0.008329       0.011987      -0.018019       0.002987       0.015032              9.462335      10.679927      -3.166006       0.256166      11.170647      -2.925924       6.536431           0.000309
          158              C       1.736308       0.835798       1.172282      -0.231713      33.369901 0.48216459E+03  0.11646276E+05                                 8.981179                            7.335890       0.075276       1.987963                    0.999626      30.810834      90.120632       0.605861       0.418544      -1.061622       0.004594      -0.037181       0.032933       0.049881      -0.002042      -0.017400       0.006116       0.039691      -0.034183      -0.021674      -0.011145       0.032819              9.860375      10.775376      -3.136969       0.315204      11.215360      -3.444094       7.590390          -0.000324
          159              C       2.353085       1.799091       0.391891       0.279251      29.434585 0.36566618E+03  0.82723853E+04                                 8.619662                            6.627796      -0.096635       1.994091                    0.999741      25.391129      72.735570       0.601001       0.450490      -1.038490      -0.028234       0.062441      -0.009990       0.069252      -0.033703       0.017231      -0.029201      -0.021795      -0.064978      -0.036347      -0.023841       0.060188             10.104512      13.040108      -3.886124       0.743479      10.001926      -3.149622       7.271501           0.000278
          160              C       3.692000       1.703262       0.063943      -0.213231      34.738278 0.48709663E+03  0.11842591E+05                                 9.376146                            7.458655      -0.096700       1.941020                    0.997903      30.838076      91.684281       0.588217       0.428289      -1.051323       0.031864      -0.019752       0.012926       0.039655       0.007472      -0.007820      -0.005631      -0.041721       0.013760      -0.025990       0.003350       0.022640             10.579796      13.106971      -2.945289      -0.374217      10.623565      -3.070063       8.008851           0.000482
          161              C       4.438675       0.643306       0.534309      -0.087605      31.612861 0.44151033E+03  0.10484764E+05                                 8.846288                            7.141166      -0.012077       1.972015                    0.999557      29.649063      87.417251       0.595470       0.433140      -1.047270      -0.029642       0.017857      -0.007578       0.035425       0.004309      -0.011011       0.006740       0.022905       0.026131      -0.019563       0.000495       0.019069              9.805986       9.645485      -2.293945      -0.163874      11.816838      -3.731603       7.955636           0.000675
          162              C      -0.132785       6.909710       1.931843       0.575298      23.350299 0.26538048E+03  0.55749593E+04                                 7.536705                            5.779602       0.028125       2.057127                    0.999685      22.806614      64.214366       0.617697       0.472018      -1.020242       0.021129      -0.051558       0.034960       0.065779       0.030766       0.012135       0.066594      -0.036956       0.115006      -0.064480      -0.029841       0.094320              8.673653       8.480195      -2.451921       0.269105      10.588802      -3.381051       6.951963           0.003187
          163              C       6.212990       4.823131      36.332503       0.228508      28.989176 0.37785818E+03  0.86054711E+04                                 8.477230                            6.692545       0.044633       2.033231                    0.999439      25.724530      73.570311       0.605028       0.444514      -1.043550       0.007316       0.066033       0.040949       0.078043      -0.021257      -0.028235       0.021031       0.007200       0.034855      -0.027790      -0.021124       0.048914              9.485364       8.941944       1.404590      -1.930312      11.029157       3.817601       8.484992           0.002635
          164              C       5.596694       3.654013      35.867950      -0.122748      37.014998 0.49756086E+03  0.12049826E+05                                 9.665906                            7.450046       0.141132       2.041774                    0.998402      28.788934      82.890187       0.604601       0.418315      -1.067332      -0.108276      -0.041942       0.037245       0.121942       0.032164      -0.029598       0.003356       0.037761      -0.068312      -0.045099      -0.011240       0.056339             11.268616      13.792581       5.630815      -3.296291      11.927245      -0.030944       8.086023           0.003527
          165              C       6.481928       3.094037      34.976144       0.234630      27.904731 0.36226782E+03  0.81321139E+04                                 8.192509                            6.501947       0.150527       2.077285                    0.999642      24.895005      69.788999       0.623511       0.437611      -1.051744       0.030964      -0.042528      -0.056923       0.077509       0.034931      -0.005602       0.031286      -0.027766      -0.071497      -0.049629      -0.006837       0.056466              9.151446       8.173857       2.530750      -0.968452      11.185910       3.488067       8.094570           0.004839
          166              C       5.716490       5.813089      37.329427      -0.525637      27.971566 0.45945033E+03  0.10965977E+05                                 7.813405                            6.937969       0.121917       2.000994                    0.997482      32.384345      94.199345       0.653191       0.392878      -1.078412       0.020333      -0.039956      -0.038064       0.058811      -0.009720      -0.012224       0.023279      -0.029958      -0.002559      -0.022426      -0.013958       0.036384              8.146576       7.032950       0.171466      -0.568611       8.914490       2.019174       8.492288           0.000632
          167              C       6.419384       1.832423      34.162329      -0.529645      27.723744 0.45151690E+03  0.10688971E+05                                 7.673474                            6.818008       0.291242       2.059567                    0.997929      31.740680      90.812821       0.670150       0.386076      -1.087269       0.004575       0.050745       0.028129       0.058199       0.010031      -0.002668       0.026372      -0.024059      -0.055256      -0.033185      -0.002809       0.035995              8.043709       6.214425       0.658662       0.361129       9.758585       1.700099       8.158115           0.000451
          168              C       2.607108       5.160616      33.640130      -0.060640      37.063761 0.46894970E+03  0.11165380E+05                                 9.629024                            7.196289       0.070817       2.021196                    0.999413      27.922263      79.142068       0.621207       0.414116      -1.072388       0.047982       0.009398      -0.010416       0.049991      -0.002239      -0.001164       0.012281      -0.006942      -0.010116      -0.012120      -0.002162       0.014281             11.399446      17.133850       0.552042      -4.700091       8.568647       1.817515       8.495839           0.002835
          169              C       3.369178       6.282236      33.939982      -0.078796      30.895820 0.42319751E+03  0.98994311E+04                                 8.577299                            6.909656       0.094814       2.004009                    0.999626      28.992624      83.603562       0.618925       0.423059      -1.058197       0.024548      -0.010183      -0.010085       0.028426      -0.010812      -0.000017       0.007317      -0.022391       0.012525      -0.018010       0.000907       0.017103              9.438288      13.746645       1.361600      -2.654344       8.045716       1.242566       6.522503           0.000398
          170              C       4.666718       6.411397      33.466710      -0.232469      33.359393 0.48207200E+03  0.11642863E+05                                 8.977948                            7.334159       0.111295       1.996786                    0.999476      30.798196      90.063497       0.606092       0.418427      -1.061753      -0.035493       0.010925       0.031533       0.048718       0.018818       0.011416       0.011385      -0.017405      -0.039717      -0.020373      -0.012396       0.032769              9.856008      13.813935       1.376151      -3.138025       8.166714       1.449643       7.587377          -0.000209
          171              C       5.192566       5.395606      32.686319       0.281311      29.390772 0.36501873E+03  0.82548304E+04                                 8.616035                            6.625383      -0.090941       1.996126                    0.999754      25.363426      72.664976       0.600586       0.450960      -1.038125       0.069496      -0.006533      -0.012241       0.070867       0.008317      -0.033799       0.001082       0.071360      -0.069488      -0.038020      -0.023464       0.061484             10.099757      14.117390       3.258242      -3.095291       8.914441       0.931946       7.267439           0.000303
          172              C       4.440118       4.283987      32.358371      -0.206927      34.672814 0.48567645E+03  0.11804120E+05                                 9.379675                            7.459510      -0.106175       1.937857                    0.997860      30.819982      91.733764       0.586563       0.429640      -1.050080      -0.031942      -0.023898       0.006684       0.040448      -0.022198      -0.002553       0.012205       0.011581       0.012080      -0.027188       0.001783       0.025406             10.584305      13.798001       2.543308      -2.475254       9.940772       1.864098       8.014143           0.000527
          173              C       3.148832       4.167325      32.828737      -0.087121      31.670820 0.44251566E+03  0.10516238E+05                                 8.862573                            7.153453      -0.008735       1.972049                    0.999569      29.683973      87.595969       0.594347       0.433645      -1.046803       0.026583       0.019406      -0.000107       0.032913       0.007670       0.011712       0.007380      -0.019395       0.024340      -0.019595      -0.000494       0.020089              9.824871      13.289567       0.201280      -3.160580       8.213097       2.011637       7.971949           0.000736
          174              C       1.239326       4.993123      34.226271       0.583327      23.254697 0.26410193E+03  0.55426181E+04                                 7.526109                            5.772441       0.021092       2.055506                    0.999626      22.744515      64.053631       0.616856       0.473128      -1.019420      -0.053667       0.011371       0.035173       0.065166      -0.029695       0.051273      -0.042325      -0.034400       0.115454      -0.063775      -0.028597       0.092371              8.660666      12.164007       0.310260      -3.056584       6.875673       1.456142       6.942318           0.003237
          175              C       5.881509       0.540811      20.185047       0.226017      29.060258 0.37903134E+03  0.86384033E+04                                 8.487615                            6.701048       0.045737       2.032687                    0.999477      25.766364      73.703146       0.604931       0.444264      -1.043754       0.054330      -0.038445       0.041262       0.078309       0.012281       0.031735       0.011545       0.033785       0.036390      -0.027064      -0.020196       0.047260              9.496083       9.302888      -1.605366       4.277089      10.690760      -0.235303       8.494602           0.002625
          176              C       5.177171       1.659097      19.720494      -0.121542      37.002080 0.49756533E+03  0.12046594E+05                                 9.650796                            7.440281       0.163226       2.048310                    0.998490      28.776553      82.767461       0.606362       0.417215      -1.068333       0.017254       0.111837       0.036766       0.118983       0.000338       0.019294       0.024685      -0.075251      -0.066412      -0.046771      -0.010146       0.056917             11.248567       7.504741      -1.999867       1.619502      18.164826       2.867883       8.076135           0.003519
          177              C       4.249600       1.172451      18.828688       0.234904      27.867043 0.36168380E+03  0.81160212E+04                                 8.188892                            6.499443       0.127540       2.071000                    0.999677      24.869637      69.713250       0.623214       0.437980      -1.051484      -0.055538      -0.007245      -0.059154       0.081463      -0.030372       0.028884      -0.012266      -0.049118      -0.072933      -0.049193      -0.009147       0.058340              9.147245       8.235693      -2.567375       3.502931      11.115139      -0.904924       8.090902           0.004838
          178              C       6.987088       0.475813      21.181971      -0.527713      27.951605 0.45899287E+03  0.10950677E+05                                 7.802128                            6.927684       0.131338       2.003830                    0.997558      32.366498      94.082183       0.654741       0.392104      -1.079107      -0.043715       0.003296      -0.043066       0.061454      -0.006139       0.025242      -0.002339       0.035313      -0.010570      -0.020283      -0.016180       0.036463              8.134522       8.285421      -0.896015       2.026178       7.640041      -0.516529       8.478103           0.000600
          179              C       3.188283       1.857422      18.014872      -0.524349      27.622255 0.44934384E+03  0.10625021E+05                                 7.653605                            6.799445       0.300834       2.062786                    0.997944      31.673888      90.577230       0.671360       0.385833      -1.087407       0.040405      -0.025354       0.027669       0.055145      -0.012070       0.022534      -0.009959      -0.008365      -0.054541      -0.032074       0.000339       0.031736              8.022715       8.277890      -1.853226       1.281412       7.654253      -1.159341       8.136004           0.000427
          180              C      -1.645379       3.494853      17.492674      -0.054739      36.905746 0.46648749E+03  0.11091918E+05                                 9.603431                            7.178308       0.069619       2.021609                    0.999484      27.843222      78.859954       0.621876       0.414224      -1.072341      -0.020282      -0.038013      -0.012109       0.044755      -0.000057       0.012644      -0.003587       0.006821      -0.016415      -0.014242      -0.000274       0.014516             11.368119      10.204881       3.419930       3.913075      15.425649       3.151005       8.473825           0.002829
          181              C      -1.055063       2.274071      17.792526      -0.077451      30.867431 0.42273691E+03  0.98851752E+04                                 8.566493                            6.900100       0.103497       2.006076                    0.999632      28.975518      83.517725       0.620183       0.422349      -1.058726      -0.025973      -0.013779      -0.011909       0.031722      -0.004947       0.006206      -0.005437       0.030618       0.010421      -0.018760       0.000894       0.017866              9.426504       8.286875       1.785452       2.404599      13.475948       1.674956       6.516689           0.000378
          182              C       8.030124       1.085788      17.319254      -0.233129      33.418976 0.48328512E+03  0.11680691E+05                                 8.992960                            7.346877       0.111663       1.996713                    0.999461      30.835190      90.234715       0.605073       0.418826      -1.061392       0.024873       0.024447       0.028681       0.045155      -0.016078       0.003397      -0.016512      -0.024360      -0.035398      -0.020488      -0.011680       0.032168              9.872385       8.402868       1.765593       2.831390      13.611957       1.999549       7.602331          -0.000235
          183              C       6.887499       1.138285      16.538863       0.276939      29.486982 0.36647826E+03  0.82946353E+04                                 8.625154                            6.631779      -0.085256       1.997072                    0.999727      25.420766      72.816825       0.601331       0.450032      -1.038844      -0.041761      -0.054334      -0.010548       0.069335       0.024731       0.014979       0.031084      -0.045633      -0.067654      -0.037145      -0.022285       0.059431             10.110645       7.400705       0.626127       2.357371      15.656107       2.217782       7.275122           0.000295
          184              C       6.301032       2.345735      16.210915      -0.209824      34.668449 0.48566985E+03  0.11802016E+05                                 9.370536                            7.452350      -0.101060       1.939818                    0.997895      30.816905      91.668750       0.587779       0.428822      -1.050750      -0.000710       0.039879       0.008233       0.040726       0.014785       0.007465      -0.002757       0.033135       0.013130      -0.025342       0.003230       0.022112             10.573402       8.695482       0.397613       2.849208      15.018374       1.209042       8.006350           0.000516
          185              C       6.845643       3.522352      16.681281      -0.089510      31.763443 0.44405760E+03  0.10563281E+05                                 8.886177                            7.171880      -0.015730       1.969116                    0.999515      29.741142      87.840979       0.592773       0.434368      -1.046247      -0.001019      -0.031535      -0.006583       0.032231      -0.012559      -0.000068      -0.015108      -0.005178       0.024401      -0.020695      -0.000657       0.021352              9.852136       9.334559       2.109125       3.333455      12.226449       1.739992       7.995399           0.000717
          186              C      -1.106541       4.763133      18.078815       0.568944      23.430753 0.26650609E+03  0.56040861E+04                                 7.550731                            5.789812       0.029132       2.056559                    0.999735      22.855351      64.366324       0.617526       0.471686      -1.020503       0.039272       0.040602       0.035979       0.066972       0.001645      -0.061260      -0.025548       0.073741       0.125097      -0.067064      -0.027284       0.094348              8.690317       7.954406       2.146464       2.799965      11.151192       1.929351       6.965352           0.003234
          187              C       2.472399       5.363941      28.258775       0.223871      29.086017 0.37941962E+03  0.86489157E+04                                 8.490135                            6.702661       0.051042       2.034104                    0.999488      25.779244      73.731755       0.605143       0.444023      -1.043962       0.058622       0.031704       0.042250       0.078910       0.007683       0.005752       0.034812      -0.039259       0.036261      -0.027189      -0.021682       0.048871              9.499022      11.737193       0.201794       2.342936       8.262991       3.587990       8.496881           0.002627
          188              C       1.151765       5.313110      27.794222      -0.122538      36.993400 0.49736907E+03  0.12041542E+05                                 9.653064                            7.441859       0.153709       2.045720                    0.998450      28.774845      82.781437       0.605881       0.417557      -1.068036      -0.091016       0.073900       0.040588       0.124067      -0.033822      -0.010120       0.025827       0.038440      -0.067729      -0.044814      -0.011634       0.056448             11.251274      17.236708      -3.617263      -1.672868       8.440200       2.836476       8.076915           0.003514
          189              C       1.109428       4.266487      26.902416       0.236039      27.859550 0.36161008E+03  0.81139139E+04                                 8.187373                            6.498950       0.135941       2.073632                    0.999708      24.864301      69.695233       0.623217       0.438003      -1.051476      -0.019958      -0.048727      -0.055325       0.076377      -0.006906       0.025792       0.019393       0.074285      -0.075810      -0.049927      -0.007869       0.057796              9.144898      12.612084       0.035040       2.532551       6.732330       2.581572       8.090281           0.004814
          190              C       3.081478       6.288902      29.255699      -0.528211      27.979899 0.45964327E+03  0.10969844E+05                                 7.806289                            6.931690       0.131913       2.004001                    0.997504      32.390374      94.160733       0.654693       0.392002      -1.079200      -0.027013      -0.034758      -0.039826       0.059362       0.017522       0.012973       0.023256      -0.010957      -0.007157      -0.021721      -0.015532       0.037253              8.138664       8.580071       0.728779       1.462066       7.353536       1.497396       8.482386           0.000603
          191              C      -0.014433       3.689845      26.088600      -0.519021      27.572770 0.44824709E+03  0.10593090E+05                                 7.647878                            6.794888       0.296353       2.062084                    0.997938      31.640323      90.468932       0.671000       0.386259      -1.087058       0.045852       0.020402       0.023408       0.055377       0.001798       0.019866       0.017654       0.026084      -0.063873      -0.036424       0.003223       0.033200              8.016135       9.404561       1.192943       1.641963       6.512319       0.531548       8.131525           0.000422
          192              C       5.772779       0.322486      25.566402      -0.055218      36.984114 0.46764748E+03  0.11127502E+05                                 9.619549                            7.189460       0.066650       2.019960                    0.999478      27.882650      79.025445       0.621043       0.414482      -1.072069       0.026660      -0.034852      -0.011279       0.045306       0.004565       0.008256       0.008312      -0.004359      -0.016296      -0.012515      -0.001958       0.014473             11.388428      11.180551      -3.983293      -0.776468      14.497531       4.972686       8.487203           0.002822
          193              C       7.125165       0.223324      25.866254      -0.083863      31.024223 0.42546389E+03  0.99652116E+04                                 8.597557                            6.925111       0.102198       2.005133                    0.999641      29.065669      83.853283       0.618672       0.422690      -1.058485      -0.001964      -0.032490      -0.012867       0.035000       0.014676       0.005795       0.001006      -0.008311       0.012080      -0.018018       0.003015       0.015002              9.462056      10.679654      -3.165889      -0.256161      11.170280       2.925803       6.536234           0.000374
          194              C       3.074742       7.497185      25.392982      -0.231674      33.369236 0.48215760E+03  0.11646074E+05                                 8.981126                            7.335892       0.075148       1.987937                    0.999626      30.810336      90.119262       0.605853       0.418551      -1.061617      -0.004617       0.037133       0.033039       0.049918      -0.002042       0.017404      -0.006092       0.039710      -0.034133      -0.021650      -0.011174       0.032824              9.860281      10.775304      -3.136842      -0.315131      11.215204       3.444022       7.590334          -0.000238
          195              C       2.457965       6.533892      24.612591       0.279229      29.436075 0.36568895E+03  0.82730355E+04                                 8.619910                            6.627971      -0.096771       1.994031                    0.999741      25.392161      72.739305       0.600997       0.450485      -1.038492       0.028220      -0.062489      -0.009913       0.069279      -0.033726      -0.017232       0.029227      -0.021771      -0.065064      -0.036390      -0.023837       0.060227             10.104810      13.040607      -3.886277      -0.743502      10.002163       3.149666       7.271661           0.000298
          196              C       1.119050       6.629721      24.284643      -0.213283      34.741653 0.48715252E+03  0.11844313E+05                                 9.376694                            7.459039      -0.096672       1.940992                    0.997904      30.840532      91.693577       0.588206       0.428284      -1.051324      -0.031897       0.019702       0.013031       0.039691       0.007486       0.007836       0.005666      -0.041709       0.013689      -0.025983       0.003309       0.022674             10.580449      13.107826      -2.945564       0.374193      10.624219       3.070258       8.009300           0.000516
          197              C       0.372375       7.689677      24.755009      -0.087626      31.614895 0.44154251E+03  0.10485744E+05                                 8.846704                            7.141456      -0.012195       1.971959                    0.999557      29.650481      87.423010       0.595452       0.433144      -1.047265       0.029616      -0.017919      -0.007483       0.035415       0.004305       0.011009      -0.006738       0.022910       0.026110      -0.019559       0.000493       0.019066              9.806493       9.645936      -2.294186       0.163783      11.817535       3.731853       7.956008           0.000718
          198              C       4.943835       1.423273      26.152543       0.575298      23.350311 0.26537998E+03  0.55749563E+04                                 7.536750                            5.779622       0.028162       2.057146                    0.999685      22.806743      64.215154       0.617690       0.472022      -1.020238      -0.021156       0.051498       0.035034       0.065780       0.030741      -0.012151      -0.066608      -0.036977       0.114985      -0.064455      -0.029879       0.094333              8.673724       8.480238      -2.451943      -0.269127      10.588922       3.381112       6.952011           0.003226
          199              C      -1.401940       3.509852      12.111803       0.228423      28.991568 0.37789297E+03  0.86064710E+04                                 8.477642                            6.692802       0.044631       2.033208                    0.999439      25.726068      73.575869       0.605022       0.444507      -1.043553      -0.007254      -0.066116       0.040850       0.078056      -0.021250       0.028274      -0.021073       0.007185       0.034847      -0.027784      -0.021182       0.048966              9.485869       8.942365       1.404651       1.930457      11.029747      -3.817881       8.485494           0.002610
          200              C      -0.785644       4.678970      11.647250      -0.122759      37.015710 0.49757167E+03  0.12050210E+05                                 9.666203                            7.450263       0.140805       2.041673                    0.998399      28.789576      82.893741       0.604572       0.418330      -1.067317       0.108345       0.041893       0.037139       0.121954       0.032192       0.029618      -0.003348       0.037722      -0.068391      -0.045129      -0.011241       0.056370             11.268977      13.792910       5.631052       3.296319      11.927775       0.030913       8.086246           0.003515
          201              C      -1.670878       5.238946      10.755444       0.234700      27.903765 0.36225450E+03  0.81317473E+04                                 8.192387                            6.501877       0.150357       2.077239                    0.999641      24.894355      69.787085       0.623506       0.437618      -1.051739      -0.030911       0.042455      -0.057012       0.077513       0.034917       0.005629      -0.031254      -0.027760      -0.071428      -0.049611      -0.006812       0.056423              9.151296       8.173671       2.530671       0.968453      11.185770      -3.487988       8.094448           0.004817
          202              C      -0.905440       2.519894      13.108727      -0.525646      27.973929 0.45949506E+03  0.10967385E+05                                 7.813901                            6.938333       0.121892       2.000926                    0.997487      32.387437      94.211887       0.653165       0.392881      -1.078403      -0.020327       0.039974      -0.038177       0.058895      -0.009622       0.012202      -0.023174      -0.029952      -0.002528      -0.022405      -0.013833       0.036239              8.147121       7.033405       0.171532       0.568699       8.915064      -2.019262       8.492893           0.000588
          203              C      -1.608334       6.500560       9.941629      -0.529643      27.722192 0.45148564E+03  0.10688019E+05                                 7.673222                            6.817808       0.291092       2.059574                    0.997923      31.738618      90.805272       0.670156       0.386080      -1.087268      -0.004575      -0.050717       0.028026       0.058126       0.010027       0.002699      -0.026404      -0.024320      -0.055237      -0.033197      -0.002910       0.036107              8.043447       6.214126       0.658604      -0.361193       9.758382      -1.700037       8.157834           0.000394
          204              C       2.203942       3.172367       9.419430      -0.060735      37.066007 0.46898614E+03  0.11166465E+05                                 9.629371                            7.196553       0.070991       2.021241                    0.999414      27.923455      79.146217       0.621198       0.414114      -1.072389      -0.047926      -0.009486      -0.010596       0.049992      -0.002223       0.001183      -0.012292      -0.006897      -0.010197      -0.012150      -0.002128       0.014278             11.399843      17.134459       0.552146       4.700151       8.568969      -1.817575       8.496100           0.002817
          205              C       1.441872       2.050747       9.719282      -0.078890      30.898674 0.42323886E+03  0.99006298E+04                                 8.577633                            6.909843       0.095105       2.004051                    0.999625      28.994980      83.611042       0.618937       0.423041      -1.058210      -0.024471       0.010107      -0.010280       0.028402      -0.010834       0.000024      -0.007326      -0.022405       0.012445      -0.018017       0.000886       0.017132              9.438711      13.747382       1.361641       2.654517       8.045978      -1.242628       6.522772           0.000350
          206              C       0.144332       1.921586       9.246010      -0.232510      33.360683 0.48208659E+03  0.11643299E+05                                 8.978098                            7.334201       0.111455       1.996816                    0.999477      30.799131      90.066443       0.606099       0.418419      -1.061758       0.035548      -0.011002       0.031342       0.048652       0.018797      -0.011458      -0.011351      -0.017368      -0.039741      -0.020411      -0.012335       0.032745              9.856243      13.814480       1.376209       3.138187       8.166752      -1.449618       7.587498          -0.000284
          207              C      -0.381516       2.937377       8.465619       0.281402      29.387955 0.36497634E+03  0.82536304E+04                                 8.615603                            6.625083      -0.090732       1.996229                    0.999754      25.361519      72.658403       0.600588       0.450972      -1.038118      -0.069425       0.006461      -0.012392       0.070817       0.008274       0.033749      -0.001063       0.071305      -0.069306      -0.037929      -0.023474       0.061403             10.099231      14.116646       3.257896       3.095168       8.913909      -0.931959       7.267138           0.000283
          208              C       0.370932       4.048996       8.137671      -0.206789      34.666291 0.48556828E+03  0.11800791E+05                                 9.378587                            7.458737      -0.106263       1.937903                    0.997857      30.815341      91.716157       0.586589       0.429647      -1.050079       0.032002       0.023783       0.006479       0.040395      -0.022197       0.002503      -0.012140       0.011659       0.012188      -0.027201       0.001863       0.025338             10.583011      13.796158       2.542840       2.474887       9.939641      -1.863941       8.013235           0.000485
          209              C       1.662218       4.165658       8.608037      -0.087040      31.666924 0.44245380E+03  0.10514363E+05                                 8.861851                            7.152958      -0.008513       1.972163                    0.999568      29.681107      87.584813       0.594369       0.433645      -1.046807      -0.026499      -0.019524      -0.000306       0.032916       0.007658      -0.011729      -0.007376      -0.019388       0.024450      -0.019611      -0.000489       0.020100              9.824001      13.288171       0.201220       3.160156       8.212522      -2.011523       7.971310           0.000688
          210              C       3.571724       3.339860      10.005571       0.583364      23.254723 0.26410336E+03  0.55426545E+04                                 7.526102                            5.772452       0.020986       2.055461                    0.999626      22.744512      64.053611       0.616857       0.473127      -1.019421       0.053734      -0.011466       0.035043       0.065167      -0.029697      -0.051277       0.042284      -0.034494       0.115530      -0.063828      -0.028530       0.092358              8.660641      12.163968       0.310313       3.056499       6.875667      -1.456124       6.942289           0.003202
          211              C      -1.070459       7.792172      44.405747       0.225953      29.060737 0.37903865E+03  0.86385733E+04                                 8.487563                            6.701015       0.045914       2.032739                    0.999477      25.766443      73.702324       0.604949       0.444252      -1.043767      -0.054321       0.038443       0.041297       0.078320       0.012275      -0.031756      -0.011524       0.033778       0.036315      -0.027041      -0.020223       0.047264              9.496013       9.302835      -1.605293      -4.277067      10.690676       0.235265       8.494528           0.002603
          212              C      -0.366121       6.673886      43.941194      -0.121580      37.002902 0.49758103E+03  0.12047037E+05                                 9.650793                            7.440309       0.163525       2.048387                    0.998492      28.777087      82.768489       0.606374       0.417205      -1.068342      -0.017229      -0.111821       0.036786       0.118971       0.000342      -0.019298      -0.024680      -0.075269      -0.066444      -0.046779      -0.010147       0.056926             11.248523       7.504763      -1.999825      -1.619519      18.164631      -2.867900       8.076174           0.003501
          213              C       0.561450       7.160532      43.049388       0.234798      27.868576 0.36170731E+03  0.81166614E+04                                 8.189058                            6.499561       0.127768       2.071054                    0.999677      24.870640      69.716001       0.623224       0.437968      -1.051494       0.055566       0.007241      -0.059120       0.081457      -0.030385      -0.028912       0.012287      -0.049142      -0.073029      -0.049233      -0.009153       0.058386              9.147431       8.235876      -2.567398      -3.503028      11.115342       0.904931       8.091076           0.004806
          214              C      -2.176038       7.857170      45.402671      -0.527709      27.952247 0.45900668E+03  0.10951086E+05                                 7.802241                            6.927799       0.131427       2.003840                    0.997560      32.367093      94.084167       0.654734       0.392105      -1.079106       0.043747      -0.003285      -0.043089       0.061492      -0.006128      -0.025203       0.002340       0.035277      -0.010599      -0.020253      -0.016161       0.036415              8.134633       8.285581      -0.895981      -2.026212       7.640096       0.516503       8.478222           0.000557
          215              C       1.622767       6.475561      42.235572      -0.524343      27.623030 0.44935797E+03  0.10625447E+05                                 7.653701                            6.799510       0.301023       2.062810                    0.997948      31.675046      90.581186       0.671363       0.385828      -1.087409      -0.040428       0.025355       0.027726       0.055191      -0.012004      -0.022510       0.009949      -0.008451      -0.054569      -0.032073       0.000407       0.031666              8.022818       8.277993      -1.853211      -1.281446       7.654344       1.159270       8.136116           0.000428
          216              C       6.456429       4.838130      41.713374      -0.054712      36.906456 0.46649263E+03  0.11092123E+05                                 9.603692                            7.178442       0.069264       2.021483                    0.999483      27.843615      78.862557       0.621855       0.414235      -1.072329       0.020349       0.038021      -0.011993       0.044761      -0.000062      -0.012616       0.003595       0.006871      -0.016394      -0.014211      -0.000298       0.014510             11.368482      10.205184       3.420088      -3.913245      15.426207      -3.151188       8.474055           0.002818
          217              C       5.866113       6.058912      42.013226      -0.077442      30.867888 0.42274616E+03  0.98854910E+04                                 8.566743                            6.900300       0.103080       2.005949                    0.999632      28.975774      83.520132       0.620155       0.422365      -1.058712       0.026036       0.013790      -0.011797       0.031736      -0.004946      -0.006195       0.005439       0.030607       0.010399      -0.018752       0.000898       0.017855              9.426772       8.287134       1.785458      -2.404688      13.476315      -1.674992       6.516867           0.000376
          218              C      -3.219074       7.247195      41.539954      -0.233144      33.419245 0.48329203E+03  0.11680919E+05                                 8.993081                            7.346983       0.111549       1.996677                    0.999461      30.835337      90.235869       0.605061       0.418832      -1.061386      -0.024799      -0.024438       0.028803       0.045186      -0.016099      -0.003422       0.016495      -0.024381      -0.035457      -0.020476      -0.011714       0.032190              9.872512       8.402987       1.765584      -2.831442      13.612103      -1.999588       7.602447          -0.000227
          219              C      -2.076449       7.194698      40.759563       0.276867      29.488626 0.36650057E+03  0.82952716E+04                                 8.625407                            6.631923      -0.085439       1.996987                    0.999727      25.421955      72.820958       0.601332       0.450024      -1.038848       0.041833       0.054350      -0.010425       0.069373       0.024733      -0.015004      -0.031112      -0.045713      -0.067811      -0.037210      -0.022285       0.059495             10.110988       7.400879       0.626097      -2.357414      15.656772      -2.217909       7.275314           0.000303
          220              C      -1.489982       5.987248      40.431615      -0.209976      34.674614 0.48577064E+03  0.11805102E+05                                 9.371526                            7.453037      -0.100867       1.939806                    0.997899      30.821173      91.684538       0.587761       0.428812      -1.050754       0.000812      -0.039880       0.008401       0.040763       0.014758      -0.007543       0.002752       0.033183       0.013019      -0.025332       0.003158       0.022173             10.574599       8.696329       0.397698      -2.849537      15.020282      -1.209284       8.007186           0.000530
          221              C      -2.034593       4.810631      40.901981      -0.089613      31.767340 0.44411905E+03  0.10565140E+05                                 8.886840                            7.172319      -0.015864       1.969024                    0.999516      29.744169      87.852449       0.592760       0.434361      -1.046248       0.001126       0.031548      -0.006429       0.032216      -0.012567       0.000052       0.015104      -0.005198       0.024254      -0.020677      -0.000670       0.021347              9.852935       9.335246       2.109365      -3.333773      12.227578      -1.740230       7.995979           0.000734
          222              C       5.917592       3.569850      42.299515       0.568881      23.431273 0.26651095E+03  0.56042091E+04                                 7.550806                            5.789831       0.029183       2.056573                    0.999735      22.855691      64.367228       0.617531       0.471681      -1.020506      -0.039190      -0.040616       0.036053       0.066973       0.001694       0.061273       0.025503       0.073671       0.125036      -0.066984      -0.027354       0.094338              8.690442       7.954530       2.146569      -2.800071      11.151350      -1.929472       6.965445           0.003240
          223              C      -2.472399       5.363941      28.256353       0.225951      29.061393 0.37904805E+03  0.86388666E+04                                 8.487751                            6.701132       0.045816       2.032702                    0.999477      25.767002      73.704970       0.604937       0.444256      -1.043761      -0.060477       0.027871      -0.041230       0.078320      -0.008489       0.005887      -0.033284      -0.038150       0.036357      -0.027051      -0.020234       0.047285              9.496245      11.734214      -0.201728       2.342368       8.259739      -3.586532       8.494781           0.002618
          224              C      -1.151765       5.313110      28.720906      -0.121566      37.002521 0.49757428E+03  0.12046872E+05                                 9.650879                            7.440366       0.163223       2.048304                    0.998490      28.776932      82.768925       0.606356       0.417217      -1.068331       0.088222       0.070889      -0.036723       0.118983       0.032756      -0.011736      -0.029056       0.037069      -0.066455      -0.046784      -0.010147       0.056931             11.248638      17.231834       3.615971      -1.673896       8.437863      -2.836482       8.076218           0.003513
          225              C      -1.109428       4.266487      29.612712       0.234886      27.867138 0.36168632E+03  0.81160857E+04                                 8.188886                            6.499452       0.127573       2.071008                    0.999677      24.869691      69.713258       0.623216       0.437978      -1.051486       0.021485      -0.051690       0.059182       0.081461       0.006083       0.025059      -0.018888       0.077163      -0.072945      -0.049198      -0.009140       0.058338              9.147226      12.618631      -0.036874       2.535126       6.732151      -2.581172       8.090897           0.004824
          226              C      -3.081478       6.288902      27.259429      -0.527720      27.953113 0.45902282E+03  0.10951603E+05                                 7.802435                            6.927931       0.131347       2.003796                    0.997561      32.368274      94.089195       0.654724       0.392107      -1.079102       0.024726      -0.036228       0.043130       0.061514      -0.018325       0.014601      -0.020641      -0.006942      -0.010563      -0.020251      -0.016120       0.036371              8.134851       8.577679      -0.727490       1.460439       7.348403      -1.496546       8.478471           0.000595
          227              C       0.014433       3.689845      30.426528      -0.524343      27.621546 0.44932842E+03  0.10624549E+05                                 7.653443                            6.799305       0.300894       2.062816                    0.997943      31.673189      90.574316       0.671372       0.385830      -1.087411      -0.042154       0.022317      -0.027646       0.055130      -0.002434       0.019889      -0.014549       0.025110      -0.054551      -0.032081       0.000326       0.031754              8.022544       9.414884      -1.196665       1.644650       6.516919      -0.530037       8.135830           0.000438
          228              C       3.849321       0.322486      30.948726      -0.054788      36.907683 0.46651418E+03  0.11092751E+05                                 9.603859                            7.178584       0.069484       2.021552                    0.999484      27.844230      78.864423       0.621853       0.414232      -1.072332      -0.022788      -0.036562       0.012133       0.044758      -0.002980       0.009423      -0.009154      -0.003318      -0.016458      -0.014245      -0.000266       0.014512             11.368660      11.159263       3.970874      -0.772360      14.472523      -4.964584       8.474192           0.002830
          229              C       2.496935       0.223324      30.648874      -0.077498      30.869004 0.42276094E+03  0.98858970E+04                                 8.566772                            6.900281       0.103418       2.006030                    0.999632      28.976790      83.522601       0.620176       0.422348      -1.058725       0.001053      -0.029364       0.011946       0.031719      -0.015739       0.007811      -0.002657      -0.006756       0.010362      -0.018760       0.000883       0.017877              9.426834      10.632781       3.139778      -0.248258      11.130811      -2.920065       6.516910           0.000386
          230              C      -3.074742       7.497185      31.122146      -0.233165      33.419740 0.48329560E+03  0.11681017E+05                                 8.993114                            7.346964       0.111666       1.996704                    0.999462      30.835673      90.236667       0.605068       0.418827      -1.061390       0.008731       0.033768      -0.028651       0.045137       0.002512       0.015989       0.005325       0.040027      -0.035450      -0.020501      -0.011667       0.032168              9.872589      10.780830       3.138538      -0.316028      11.234462      -3.451947       7.602474          -0.000222
          231              C      -2.457965       6.533892      31.902537       0.276946      29.486171 0.36646432E+03  0.82942460E+04                                 8.625035                            6.631673      -0.085265       1.997074                    0.999727      25.420320      72.815374       0.601333       0.450034      -1.038842      -0.026176      -0.063323       0.010554       0.069328       0.032120      -0.019435      -0.028504      -0.020020      -0.067647      -0.037138      -0.022284       0.059422             10.110526      13.049834       3.887711      -0.741975      10.006699      -3.150425       7.275044           0.000304
          232              C      -1.119050       6.629721      32.230485      -0.209859      34.669086 0.48567931E+03  0.11802300E+05                                 9.370639                            7.452412      -0.101001       1.939829                    0.997895      30.817248      91.669916       0.587779       0.428820      -1.050751       0.034887       0.019326      -0.008229       0.040722      -0.006960       0.006123      -0.005091      -0.042178       0.013109      -0.025342       0.003222       0.022120             10.573540      13.093477       2.936747       0.377544      10.620698      -3.072081       8.006445           0.000532
          233              C      -0.372375       7.689677      31.760119      -0.089529      31.763478 0.44405719E+03  0.10563264E+05                                 8.886137                            7.171836      -0.015678       1.969127                    0.999515      29.741284      87.841262       0.592780       0.434363      -1.046250      -0.026806      -0.016642       0.006589       0.032233      -0.004038       0.013055       0.007611       0.024350       0.024358      -0.020693      -0.000661       0.021354              9.852094       9.676904       2.306746       0.159886      11.884015      -3.756847       7.995363           0.000736
          234              C       4.678265       1.423273      30.362585       0.568931      23.430920 0.26650761E+03  0.56041242E+04                                 7.550751                            5.789814       0.029097       2.056543                    0.999735      22.855454      64.366584       0.617529       0.471684      -1.020504       0.015528       0.054329      -0.035955       0.066974      -0.031108      -0.008507       0.065815      -0.039724       0.125092      -0.067057      -0.027280       0.094337              8.690353       8.493136       2.457526      -0.270901      10.612553      -3.389544       6.965370           0.003240
          235              C       1.401940       3.509852      44.403325       0.223785      29.087640 0.37944350E+03  0.86495811E+04                                 8.490343                            6.702791       0.051132       2.034117                    0.999488      25.780158      73.734460       0.605149       0.444013      -1.043970       0.001818      -0.066662      -0.042213       0.078924       0.020834       0.027290       0.022427       0.006312       0.036214      -0.027172      -0.021731       0.048903              9.499270       8.957013      -1.403480       1.935917      11.043666       3.823179       8.497130           0.002609
          236              C       0.785644       4.678970      44.867878      -0.122561      36.994250 0.49738377E+03  0.12042006E+05                                 9.653242                            7.442006       0.153656       2.045695                    0.998449      28.775522      82.784187       0.605870       0.417561      -1.068031      -0.109532       0.041850      -0.040540       0.124065      -0.033574       0.027439       0.004147       0.039349      -0.067791      -0.044834      -0.011638       0.056472             11.251463      13.772117      -5.617705       3.292926      11.905202      -0.030487       8.077070           0.003503
          237              C       1.670878       5.238946      45.759684       0.236025      27.860021 0.36161826E+03  0.81141369E+04                                 8.187420                            6.498994       0.135961       2.073631                    0.999708      24.864608      69.696083       0.623219       0.437999      -1.051479       0.032197       0.041621       0.055357       0.076376      -0.035622       0.003915       0.032037      -0.025187      -0.075821      -0.049942      -0.007856       0.057798              9.144944       8.171947      -2.528470       0.969458      11.172553       3.484048       8.090331           0.004788
          238              C       0.905440       2.519894      43.406401      -0.528210      27.981387 0.45967132E+03  0.10970715E+05                                 7.806571                            6.931903       0.131973       2.003976                    0.997508      32.392309      94.168179       0.654681       0.392003      -1.079196       0.016603       0.040797       0.039903       0.059433       0.013441       0.013628       0.022781      -0.024842      -0.007160      -0.021685      -0.015449       0.037134              8.138970       7.029297      -0.166718       0.565815       8.904885       2.014916       8.482729           0.000591
          239              C       1.608334       6.500560      46.573500      -0.519013      27.572362 0.44823841E+03  0.10592822E+05                                 7.647804                            6.794828       0.296356       2.062098                    0.997936      31.639756      90.466715       0.671003       0.386259      -1.087059       0.005254      -0.049903      -0.023376       0.055356      -0.010393       0.005372       0.026040      -0.016231      -0.063869      -0.036430       0.003201       0.033229              8.016059       6.202154      -0.655873      -0.360656       9.714578       1.687733       8.131444           0.000374
          240              C       7.418158       3.172367      47.095698      -0.055259      36.985526 0.46766845E+03  0.11128148E+05                                 9.619836                            7.189658       0.066578       2.019925                    0.999478      27.883425      79.028691       0.621029       0.414486      -1.072064       0.043501      -0.005685       0.011322       0.045308       0.004171       0.003069       0.011302      -0.005720      -0.016321      -0.012517      -0.001952       0.014469             11.388769      17.118450      -0.555430       4.694815       8.560436       1.813960       8.487423           0.002798
          241              C       8.180228       2.050747      46.795846      -0.083914      31.025754 0.42548684E+03  0.99658990E+04                                 8.597811                            6.925272       0.102147       2.005094                    0.999640      29.066958      83.858055       0.618667       0.422687      -1.058485       0.027131       0.017926       0.012919       0.034991       0.010947      -0.002028       0.005520      -0.021268       0.012030      -0.018019       0.003007       0.015012              9.462355      13.789813      -1.370521       2.662010       8.060816       1.241128       6.536435           0.000333
          242              C      -0.144332       1.921586      47.269118      -0.231706      33.369881 0.48216565E+03  0.11646318E+05                                 8.981211                            7.335923       0.075215       1.987946                    0.999626      30.810831      90.120935       0.605856       0.418547      -1.061619      -0.034476      -0.014584      -0.032992       0.049898      -0.018214      -0.013987       0.012013      -0.016315      -0.034174      -0.021665      -0.011157       0.032822              9.860402      13.822055      -1.377974       3.140262       8.168746       1.449095       7.590406          -0.000304
          243              C       0.381516       2.937377      48.049509       0.279232      29.435503 0.36567949E+03  0.82727616E+04                                 8.619795                            6.627882      -0.096708       1.994056                    0.999741      25.391756      72.737696       0.601002       0.450485      -1.038493       0.068214       0.006792       0.009937       0.069267      -0.007429       0.033920      -0.000315       0.069294      -0.065044      -0.036377      -0.023839       0.060216             10.104678      14.127196      -3.258734       3.099432       8.915245       0.930942       7.271592           0.000277
          244              C      -0.370932       4.048996      48.377457      -0.213276      34.740904 0.48713966E+03  0.11843909E+05                                 9.376552                            7.458935      -0.096640       1.941010                    0.997904      30.839935      91.691115       0.588211       0.428284      -1.051326      -0.033023       0.017750      -0.012994       0.039679       0.021805       0.000983       0.009618       0.007900       0.013710      -0.025990       0.003320       0.022669             10.580280      13.795808      -2.548157       2.471791       9.935839       1.859176       8.009193           0.000477
          245              C      -1.662218       4.165658      47.907091      -0.087635      31.614657 0.44153872E+03  0.10485624E+05                                 8.846617                            7.141390      -0.012135       1.971978                    0.999557      29.650383      87.422376       0.595460       0.433140      -1.047268       0.030310      -0.016714       0.007524       0.035421      -0.007768      -0.011343       0.006172      -0.018905       0.026101      -0.019557       0.000485       0.019072              9.806383      13.261247      -0.206776       3.149918       8.201977       2.007778       7.955927           0.000675
          246              C       6.050376       3.339860      46.509557       0.575287      23.350421 0.26538140E+03  0.55749900E+04                                 7.536752                            5.779622       0.028123       2.057128                    0.999685      22.806806      64.215216       0.617693       0.472019      -1.020240      -0.055200      -0.007441      -0.034999       0.065783       0.031379      -0.051595      -0.043820      -0.034745       0.115005      -0.064442      -0.029877       0.094320              8.673724      12.185200      -0.312893       3.062696       6.883960       1.457489       6.952013           0.003207
          247              C       1.070459       7.792172      12.108897       0.228519      28.989186 0.37785795E+03  0.86054658E+04                                 8.477233                            6.692543       0.044627       2.033229                    0.999439      25.724543      73.570381       0.605028       0.444514      -1.043550       0.053509       0.039356      -0.040969       0.078043      -0.013744      -0.032327       0.013936       0.033221       0.034843      -0.027789      -0.021121       0.048910              9.485375       9.290952       1.606108      -4.271285      10.680205      -0.237109       8.484969           0.002610
          248              C       0.366121       6.673886      12.573450      -0.122756      37.015632 0.49756947E+03  0.12050084E+05                                 9.665993                            7.450090       0.141167       2.041778                    0.998402      28.789255      82.891233       0.604601       0.418312      -1.067334       0.017795      -0.114734      -0.037268       0.121940      -0.000272      -0.017712       0.023951      -0.074594      -0.068314      -0.045105      -0.011235       0.056339             11.268742       7.517215       2.007727      -1.621367      18.202927       2.870180       8.086085           0.003512
          249              C      -0.561450       7.160532      13.465256       0.234618      27.905021 0.36227153E+03  0.81322189E+04                                 8.192557                            6.501972       0.150546       2.077288                    0.999642      24.895192      69.789634       0.623511       0.437610      -1.051744      -0.052331       0.005555       0.056904       0.077508       0.029490      -0.029900      -0.010796      -0.046629      -0.071499      -0.049634      -0.006838       0.056473              9.151510       8.241259       2.569664      -3.505026      11.118641      -0.905359       8.094631           0.004822
          250              C       2.176038       7.857170      11.111973      -0.525635      27.971417 0.45944800E+03  0.10965904E+05                                 7.813390                            6.937964       0.121889       2.000992                    0.997481      32.384071      94.198373       0.653189       0.392879      -1.078412      -0.044766      -0.002364       0.038047       0.058798       0.008106      -0.026288      -0.001057       0.031851      -0.002575      -0.022432      -0.013977       0.036409              8.146559       8.295619       0.900466      -2.032973       7.651804      -0.517163       8.492255           0.000570
          251              C      -1.622767       6.475561      14.279071      -0.529649      27.724153 0.45152494E+03  0.10689221E+05                                 7.673561                            6.818074       0.291218       2.059550                    0.997930      31.741166      90.814806       0.670145       0.386076      -1.087267       0.041661       0.029337      -0.028145       0.058210       0.015419      -0.024166      -0.010876      -0.005370      -0.055254      -0.033183      -0.002795       0.035978              8.043804       8.302202       1.864009      -1.291807       7.670989      -1.162813       8.158220           0.000419
          252              C       3.165671       4.838130      14.801270      -0.060548      37.060827 0.46890940E+03  0.11164110E+05                                 9.628305                            7.195822       0.071009       2.021275                    0.999414      27.920837      79.135275       0.621252       0.414098      -1.072407      -0.015854       0.046248       0.010404       0.049985       0.001895      -0.011221      -0.005137       0.007353      -0.010098      -0.012120      -0.002171       0.014291             11.398526      10.231080      -3.432435      -3.923704      15.469301       3.161302       8.495196           0.002860
          253              C       3.755987       6.058912      14.501418      -0.078772      30.895460 0.42319354E+03  0.98993024E+04                                 8.577244                            6.909640       0.094859       2.004032                    0.999626      28.992164      83.601733       0.618924       0.423061      -1.058197      -0.021094       0.016177       0.010067       0.028425       0.004294      -0.006338      -0.003646       0.029904       0.012549      -0.018007       0.000916       0.017091              9.438211       8.291689      -1.787752      -2.403218      13.500493       1.677424       6.522450           0.000364
          254              C       3.219074       7.247195      14.974690      -0.232417      33.358391 0.48205667E+03  0.11642384E+05                                 8.977722                            7.334009       0.111326       1.996807                    0.999476      30.797579      90.060858       0.606103       0.418423      -1.061757       0.027212      -0.025275      -0.031550       0.048731       0.016944      -0.004162      -0.015582      -0.023879      -0.039686      -0.020364      -0.012400       0.032764              9.855726       8.386546      -1.757140      -2.824354      13.593452       1.992668       7.587182          -0.000211
          255              C       2.076449       7.194698      15.755081       0.281328      29.391634 0.36503377E+03  0.82552431E+04                                 8.616132                            6.625475      -0.090922       1.996128                    0.999754      25.363861      72.666188       0.600589       0.450954      -1.038130      -0.040413       0.056923       0.012240       0.070875      -0.026740      -0.017849       0.028729      -0.050087      -0.069509      -0.038034      -0.023455       0.061489             10.099845       7.393526      -0.623816      -2.354744      15.638505       2.214623       7.267504           0.000318
          256              C       1.489982       5.987248      16.083029      -0.206882      34.672028 0.48566546E+03  0.11803785E+05                                 9.379532                            7.459426      -0.106225       1.937851                    0.997860      30.819567      91.732238       0.586566       0.429640      -1.050080      -0.004735      -0.039617      -0.006688       0.040455      -0.016113      -0.011837      -0.003893       0.032646       0.012077      -0.027182       0.001788       0.025394             10.584110       8.702365      -0.398552      -2.851901      15.035959       1.211528       8.014008           0.000524
          257              C       2.034593       4.810631      15.612663      -0.087102      31.670880 0.44251833E+03  0.10516321E+05                                 8.862639                            7.153523      -0.008781       1.972041                    0.999568      29.683854      87.595805       0.594338       0.433651      -1.046800       0.003502       0.032721       0.000107       0.032908       0.012227      -0.000529      -0.013830      -0.003573       0.024375      -0.019594      -0.000488       0.020082              9.824935       9.307953      -2.097583      -3.322418      12.194845       1.731351       7.972008           0.000715
          258              C       3.704509       3.569850      14.215129       0.583312      23.255133 0.26410867E+03  0.55427891E+04                                 7.526166                            5.772496       0.021158       2.055524                    0.999626      22.744760      64.054266       0.616857       0.473125      -1.019423       0.036668      -0.040790      -0.035183       0.065163       0.000040       0.062296      -0.023231       0.068614       0.115459      -0.063759      -0.028614       0.092373              8.660719       7.929130      -2.134792      -2.789375      11.110652       1.919015       6.942376           0.003211
          259              C       7.283449       2.969042       4.035653       0.225994      29.059519 0.37902146E+03  0.86380855E+04                                 8.487379                            6.700907       0.045866       2.032734                    0.999477      25.765714      73.699883       0.604948       0.444257      -1.043763       0.060439      -0.027791      -0.041315       0.078308      -0.008488      -0.005878       0.033240      -0.038165       0.036335      -0.027052      -0.020190       0.047242              9.495783      11.733662      -0.201670      -2.342203       8.259352       3.586291       8.494335           0.002586
          260              C       5.962815       3.019873       4.500206      -0.121564      37.001880 0.49756524E+03  0.12046543E+05                                 9.650600                            7.440172       0.163556       2.048406                    0.998492      28.776380      82.765711       0.606382       0.417203      -1.068345      -0.088227      -0.070814      -0.036818       0.118971       0.032758       0.011722       0.029045       0.037011      -0.066406      -0.046761      -0.010147       0.056908             11.248286      17.231154       3.615917       1.673906       8.437681       2.836438       8.076021           0.003490
          261              C       5.920478       4.066496       5.392012       0.234804      27.868067 0.36169962E+03  0.81164418E+04                                 8.188963                            6.499496       0.127784       2.071066                    0.999677      24.870306      69.714758       0.623226       0.437968      -1.051494      -0.021519       0.051765       0.059097       0.081456       0.006085      -0.025098       0.018883       0.077191      -0.073027      -0.049219      -0.009163       0.058382              9.147318      12.618746      -0.036822      -2.535169       6.732223       2.581200       8.090985           0.004796
          262              C       7.892528       2.044081       3.038729      -0.527698      27.950463 0.45896916E+03  0.10949925E+05                                 7.801832                            6.927453       0.131496       2.003891                    0.997559      32.365285      94.076619       0.654762       0.392098      -1.079115      -0.024713       0.036223       0.043047       0.061448      -0.018361      -0.014656       0.020692      -0.007075      -0.010624      -0.020281      -0.016194       0.036475              8.134196       8.576978      -0.727419      -1.460313       7.347849       1.496363       8.477762           0.000514
          263              C       4.796617       4.643138       6.205828      -0.524341      27.622833 0.44935403E+03  0.10625325E+05                                 7.653632                            6.799451       0.301065       2.062820                    0.997949      31.675011      90.580800       0.671370       0.385825      -1.087412       0.042176      -0.022329      -0.027749       0.055204      -0.002322      -0.019876       0.014505       0.024986      -0.054571      -0.032070       0.000422       0.031647              8.022738       9.415062      -1.196580      -1.644644       6.517101       0.530122       8.136051           0.000360
          264              C       0.961729       8.010497       6.728026      -0.054709      36.906031 0.46648692E+03  0.11091944E+05                                 9.603604                            7.178387       0.069281       2.021492                    0.999483      27.843374      78.861498       0.621860       0.414234      -1.072330       0.022741       0.036654       0.011957       0.044762      -0.003007      -0.009424       0.009132      -0.003326      -0.016387      -0.014213      -0.000300       0.014514             11.368371      11.158889       3.970746       0.772389      14.472222       4.964542       8.474001           0.002793
          265              C       2.314115       8.109659       6.428174      -0.077408      30.866144 0.42271951E+03  0.98846945E+04                                 8.566429                            6.900091       0.103102       2.005977                    0.999633      28.974467      83.515152       0.620164       0.422366      -1.058713      -0.001079       0.029467       0.011750       0.031742      -0.015724      -0.007811       0.002648      -0.006723       0.010436      -0.018754       0.000901       0.017853              9.426396      10.632358       3.139540       0.248215      11.130198       2.919867       6.516631           0.000315
          266              C       7.885792       0.835798       6.901446      -0.233132      33.418415 0.48328025E+03  0.11680554E+05                                 8.992941                            7.346905       0.111525       1.996679                    0.999461      30.834744      90.233601       0.605063       0.418833      -1.061386      -0.008768      -0.033681      -0.028842       0.045201       0.002505      -0.015998      -0.005270       0.040084      -0.035428      -0.020462      -0.011729       0.032191              9.872328      10.780599       3.138281       0.315924      11.234055       3.451803       7.602330          -0.000311
          267              C       7.269015       1.799091       7.681837       0.276852      29.489020 0.36650666E+03  0.82954456E+04                                 8.625473                            6.631970      -0.085474       1.996970                    0.999727      25.422237      72.821971       0.601331       0.450023      -1.038849       0.026149       0.063420       0.010403       0.069383       0.032166       0.019444       0.028557      -0.019971      -0.067827      -0.037220      -0.022285       0.059505             10.111067      13.050751       3.887998       0.742060      10.007102       3.150530       7.275349           0.000280
          268              C       5.930100       1.703262       8.009785      -0.210005      34.675777 0.48578961E+03  0.11805688E+05                                 9.371736                            7.453183      -0.100869       1.939793                    0.997900      30.821971      91.687660       0.587755       0.428812      -1.050753      -0.034954      -0.019217      -0.008434       0.040771      -0.006995      -0.006156       0.005169      -0.042143       0.013005      -0.025326       0.003145       0.022180             10.574852      13.095227       2.937317      -0.377484      10.621974       3.072483       8.007356           0.000489
          269              C       5.183425       0.643306       7.539419      -0.089623      31.767841 0.44412683E+03  0.10565376E+05                                 8.886939                            7.172387      -0.015908       1.969004                    0.999516      29.744516      87.853814       0.592757       0.434362      -1.046247       0.026748       0.016773       0.006390       0.032212      -0.004033      -0.013052      -0.007593       0.024377       0.024241      -0.020676      -0.000669       0.021346              9.853057       9.677836       2.307162      -0.159773      11.885266       3.757308       7.996070           0.000682
          270              C       0.132785       6.909710       6.141885       0.568882      23.431071 0.26650832E+03  0.56041384E+04                                 7.550770                            5.789809       0.029220       2.056589                    0.999735      22.855498      64.366536       0.617531       0.471682      -1.020506      -0.015580      -0.054228      -0.036081       0.066972      -0.031061       0.008546      -0.065825      -0.039770       0.125014      -0.066994      -0.027349       0.094344              8.690395       8.493100       2.457509       0.270925      10.612669       3.389652       6.965418           0.003200
          271              C       3.409110       4.823131      20.182625       0.223866      29.086791 0.37943068E+03  0.86492510E+04                                 8.490320                            6.702774       0.050980       2.034076                    0.999488      25.779852      73.734401       0.605135       0.444026      -1.043959      -0.001828       0.066659      -0.042195       0.078913       0.020842      -0.027291      -0.022394       0.006318       0.036290      -0.027196      -0.021696       0.048892              9.499250       8.956950      -1.403520      -1.935870      11.043681      -3.823166       8.497119           0.002632
          272              C       4.025406       3.654013      20.647178      -0.122529      36.993437 0.49736869E+03  0.12041564E+05                                 9.653189                            7.441941       0.153486       2.045656                    0.998448      28.774926      82.782535       0.605866       0.417566      -1.068027       0.109545      -0.041849      -0.040533       0.124074      -0.033565      -0.027433      -0.004144       0.039341      -0.067746      -0.044820      -0.011636       0.056456             11.251440      13.772137      -5.617769      -3.292899      11.905183       0.030499       8.076999           0.003522
          273              C       3.140172       3.094037      21.538984       0.236110      27.858393 0.36159314E+03  0.81134468E+04                                 8.187223                            6.498854       0.135799       2.073599                    0.999708      24.863541      69.692962       0.623213       0.438011      -1.051470      -0.032193      -0.041607       0.055375       0.076380      -0.035605      -0.003908      -0.032006      -0.025171      -0.075750      -0.049900      -0.007860       0.057759              9.144721       8.171740      -2.528424      -0.969417      11.172289      -3.483955       8.090134           0.004829
          274              C       3.905610       5.813089      19.185701      -0.528217      27.980927 0.45966350E+03  0.10970486E+05                                 7.806536                            6.931876       0.131808       2.003951                    0.997505      32.391608      94.166092       0.654678       0.392006      -1.079193      -0.016584      -0.040770       0.039864       0.059383       0.013473      -0.013653      -0.022834      -0.024889      -0.007122      -0.021722      -0.015493       0.037215              8.138936       7.029234      -0.166765      -0.565785       8.904878      -2.014967       8.482698           0.000596
          275              C       3.202716       1.832423      22.352800      -0.519019      27.571616 0.44822413E+03  0.10592394E+05                                 7.647679                            6.794729       0.296244       2.062086                    0.997934      31.638906      90.463719       0.671007       0.386261      -1.087059      -0.005262       0.049891      -0.023345       0.055334      -0.010390      -0.005366      -0.026054      -0.016312      -0.063866      -0.036431       0.003163       0.033267              8.015924       6.202062      -0.655870       0.360682       9.714398      -1.687697       8.131311           0.000426
          276              C      -2.607108       5.160616      22.874998      -0.055288      36.985681 0.46767316E+03  0.11128266E+05                                 9.619805                            7.189655       0.066784       2.019996                    0.999478      27.883449      79.028270       0.621035       0.414481      -1.072069      -0.043482       0.005712       0.011385       0.045309       0.004158      -0.003088      -0.011318      -0.005699      -0.016355      -0.012543      -0.001935       0.014478             11.388726      17.118380      -0.555383      -4.694788       8.560380      -1.813951       8.487419           0.002827
          277              C      -3.369178       6.282236      22.575146      -0.083911      31.025389 0.42548049E+03  0.99656812E+04                                 8.597636                            6.925140       0.102431       2.005183                    0.999640      29.066695      83.856127       0.618686       0.422677      -1.058495      -0.027112      -0.017900       0.012981       0.034985       0.010948       0.002018      -0.005533      -0.021273       0.012029      -0.018020       0.002994       0.015027              9.462170      13.789596      -1.370502      -2.661960       8.060607      -1.241070       6.536308           0.000377
          278              C       4.955381       6.411397      23.048418      -0.231697      33.369870 0.48216480E+03  0.11646286E+05                                 8.981191                            7.335907       0.075251       1.987958                    0.999626      30.810788      90.120598       0.605858       0.418546      -1.061621       0.034501       0.014615      -0.032927       0.049881      -0.018205       0.014000      -0.012012      -0.016301      -0.034143      -0.021670      -0.011145       0.032815              9.860388      13.822075      -1.377968      -3.140255       8.168700      -1.449083       7.590389          -0.000241
          279              C       4.429534       5.395606      23.828809       0.279276      29.434351 0.36566311E+03  0.82723057E+04                                 8.619656                            6.627797      -0.096636       1.994096                    0.999741      25.390999      72.735362       0.600997       0.450494      -1.038487      -0.068184      -0.006762       0.010008       0.069246      -0.007409      -0.033897       0.000321       0.069266      -0.064943      -0.036333      -0.023843       0.060177             10.104500      14.126945      -3.258625      -3.099366       8.915070      -0.930947       7.271484           0.000295
          280              C       5.181982       4.283987      24.156757      -0.213193      34.737212 0.48707844E+03  0.11842036E+05                                 9.375971                            7.458526      -0.096746       1.941019                    0.997902      30.837374      91.681706       0.588221       0.428290      -1.051322       0.033045      -0.017703      -0.012901       0.039646       0.021802      -0.000959      -0.009575       0.007936       0.013775      -0.025991       0.003362       0.022629             10.579592      13.794834      -2.547922      -2.471577       9.935246      -1.859080       8.008695           0.000511
          281              C       6.473268       4.167325      23.686391      -0.087569      31.612137 0.44149843E+03  0.10484409E+05                                 8.846189                            7.141100      -0.012066       1.972030                    0.999557      29.648443      87.415058       0.595469       0.433144      -1.047268      -0.030276       0.016758       0.007601       0.035429      -0.007762       0.011348      -0.006161      -0.018912       0.026183      -0.019571       0.000498       0.019073              9.805876      13.260480      -0.206728      -3.149693       8.201597      -2.007676       7.955552           0.000716
          282              C      -1.239326       4.993123      22.288857       0.575338      23.349968 0.26537631E+03  0.55748623E+04                                 7.536694                            5.779597       0.028096       2.057123                    0.999685      22.806514      64.214500       0.617689       0.472024      -1.020236       0.055211       0.007493      -0.034961       0.065778       0.031386       0.051623       0.043802      -0.034844       0.115021      -0.064507      -0.029825       0.094332              8.673640      12.185056      -0.312923      -3.062589       6.883926      -1.457460       6.951939           0.003227
          283              C       3.740591       0.540811      36.329597       0.228434      28.991288 0.37788926E+03  0.86063611E+04                                 8.477580                            6.692767       0.044639       2.033213                    0.999439      25.725882      73.575102       0.605024       0.444507      -1.043554      -0.053618      -0.039343      -0.040864       0.078055      -0.013738       0.032380      -0.013948       0.033214       0.034849      -0.027785      -0.021175       0.048960              9.485788       9.291363       1.606170       4.271557      10.680587       0.237115       8.485412           0.002635
          284              C       4.444929       1.659097      36.794150      -0.122761      37.015693 0.49757246E+03  0.12050223E+05                                 9.666161                            7.450241       0.140862       2.041690                    0.998400      28.789542      82.893364       0.604577       0.418327      -1.067320      -0.017881       0.114771      -0.037152       0.121952      -0.000242       0.017709      -0.023972      -0.074616      -0.068377      -0.045125      -0.011240       0.056365             11.268911       7.517394       2.007867       1.621392      18.203119      -2.870134       8.086220           0.003531
          285              C       5.372500       1.172451      37.685956       0.234688      27.903870 0.36225600E+03  0.81317890E+04                                 8.192403                            6.501888       0.150379       2.077245                    0.999641      24.894424      69.787298       0.623506       0.437617      -1.051739       0.052234      -0.005543       0.057001       0.077513       0.029479       0.029882       0.010758      -0.046603      -0.071435      -0.049612      -0.006816       0.056427              9.151313       8.241143       2.569616       3.504936      11.118320       0.905304       8.094476           0.004839
          286              C       2.635012       0.475813      35.332673      -0.525643      27.973493 0.45948700E+03  0.10967125E+05                                 7.813800                            6.938264       0.121925       2.000947                    0.997486      32.386825      94.209264       0.653171       0.392880      -1.078405       0.044780       0.002381       0.038159       0.058881       0.008152       0.026187       0.001025       0.031665      -0.002521      -0.022409      -0.013852       0.036262              8.147008       8.296008       0.900523       2.033065       7.652239       0.517129       8.492776           0.000633
          287              C       6.433817       1.857422      38.499771      -0.529644      27.722417 0.45148992E+03  0.10688152E+05                                 7.673263                            6.817838       0.291098       2.059567                    0.997924      31.738936      90.806510       0.670155       0.386079      -1.087268      -0.041641      -0.029321      -0.028039       0.058136       0.015531       0.024209       0.010867      -0.005229      -0.055243      -0.033195      -0.002897       0.036092              8.043491       8.301977       1.864005       1.291701       7.670599       1.162811       8.157896           0.000452
          288              C       1.645379       3.494853      39.021970      -0.060718      37.065501 0.46897901E+03  0.11166247E+05                                 9.629273                            7.196489       0.070972       2.021237                    0.999414      27.923209      79.145222       0.621202       0.414113      -1.072391       0.015762      -0.046248       0.010569       0.049990       0.001879       0.011234       0.005122       0.007306      -0.010192      -0.012145      -0.002133       0.014278             11.399716      10.232061      -3.432837       3.924098      15.471071      -3.161626       8.496016           0.002843
          289              C       1.055063       2.274071      38.722118      -0.078878      30.898487 0.42323654E+03  0.99005642E+04                                 8.577626                            6.909846       0.095064       2.004044                    0.999625      28.994772      83.610460       0.618934       0.423043      -1.058208       0.021002      -0.016143       0.010254       0.028405       0.004284       0.006355       0.003642       0.029962       0.012449      -0.018015       0.000887       0.017128              9.438699       8.292093      -1.787952       2.403394      13.501239      -1.677570       6.522765           0.000405
          290              C       1.591976       1.085788      39.195390      -0.232505      33.360695 0.48208790E+03  0.11643340E+05                                 8.978113                            7.334221       0.111426       1.996809                    0.999477      30.799125      90.066522       0.606096       0.418421      -1.061757      -0.027288       0.025283      -0.031369       0.048661       0.016922       0.004110       0.015595      -0.023880      -0.039744      -0.020405      -0.012345       0.032750              9.856252       8.386861      -1.757427       2.824503      13.594378      -1.992948       7.587517          -0.000204
          291              C       2.734601       1.138285      39.975781       0.281385      29.388389 0.36498313E+03  0.82538191E+04                                 8.615658                            6.625124      -0.090748       1.996218                    0.999754      25.361787      72.659231       0.600589       0.450969      -1.038120       0.040323      -0.056898       0.012370       0.070826      -0.026738       0.017802      -0.028700      -0.049995      -0.069331      -0.037943      -0.023470       0.061413             10.099297       7.393208      -0.623893       2.354689      15.637500      -2.214547       7.267183           0.000308
          292              C       3.321068       2.345735      40.303729      -0.206804      34.666801 0.48557765E+03  0.11801076E+05                                 9.378667                            7.458803      -0.106246       1.937903                    0.997857      30.815685      91.717397       0.586587       0.429646      -1.050080       0.004617       0.039607      -0.006507       0.040403      -0.016140       0.011774       0.003899       0.032619       0.012185      -0.027198       0.001855       0.025343             10.583101       8.701660      -0.398489       2.851676      15.034347      -1.211358       8.013297           0.000533
          293              C       2.776457       3.522352      39.833363      -0.087050      31.667220 0.44245897E+03  0.10514516E+05                                 8.861892                            7.152990      -0.008539       1.972151                    0.999568      29.681329      87.585577       0.594369       0.433644      -1.046808      -0.003633      -0.032711       0.000276       0.032914       0.012226       0.000526       0.013841      -0.003567       0.024431      -0.019608      -0.000488       0.020096              9.824046       9.307207      -2.097213       3.322122      12.193592      -1.731023       7.971341           0.000742
          294              C       1.106541       4.763133      38.435829       0.583356      23.254593 0.26410169E+03  0.55426091E+04                                 7.526073                            5.772433       0.021018       2.055475                    0.999626      22.744404      64.053186       0.616858       0.473127      -1.019421      -0.036779       0.040800      -0.035064       0.065167       0.000082      -0.062263       0.023259       0.068679       0.115518      -0.063819      -0.028541       0.092360              8.660602       7.928971      -2.134726       2.789280      11.110570      -1.918938       6.942266           0.003239
          295              C       4.811050       2.166576       4.036622      -0.206049      29.373207 0.43342115E+03  0.10261953E+05                                 8.445420                            7.032511      -0.340573       1.890710                    0.996223      29.829174      88.287062       0.604567       0.427900      -1.048746       0.000223       0.090401       0.002765       0.090443       0.001166       0.001222      -0.000655       0.041651      -0.093205      -0.031108      -0.005305       0.036414              9.424559      12.601615      -0.001449       2.724997       8.055362       0.001435       7.616698           0.000778
          296              C       4.281835       3.083204      36.331050      -0.205374      29.362574 0.43318184E+03  0.10255310E+05                                 8.444576                            7.031148      -0.331030       1.893162                    0.996085      29.830472      88.299038       0.604525       0.427970      -1.048658       0.077084      -0.044518       0.000020       0.089016       0.017560      -0.001007      -0.001794      -0.020203      -0.091870      -0.030687      -0.004947       0.035634              9.424203       9.192840       1.968777      -1.361605      11.466129      -2.358299       7.613639           0.000838
          297              C       5.340266       3.083204      20.184078      -0.206051      29.373589 0.43342732E+03  0.10262165E+05                                 8.445563                            7.032603      -0.340770       1.890647                    0.996221      29.829636      88.289527       0.604555       0.427905      -1.048740      -0.078176      -0.045404      -0.002781       0.090447      -0.017475      -0.001161       0.000748      -0.022808      -0.093229      -0.031115      -0.005312       0.036427              9.424745       9.193373      -1.969391      -1.361301      11.464064       2.360655       7.616799           0.000819
          298              C      -0.000000       6.166407      28.257322      -0.206050      29.373469 0.43342540E+03  0.10262094E+05                                 8.445507                            7.032570      -0.340665       1.890680                    0.996222      29.829449      88.288467       0.604560       0.427903      -1.048743      -0.000246      -0.090402       0.002804       0.090446       0.001104      -0.001225       0.000608       0.041659      -0.093213      -0.031109      -0.005307       0.036416              9.424673      12.601816      -0.001488      -2.725031       8.055451      -0.001375       7.616751           0.000820
          299              C       0.529215       5.249779      12.110350      -0.205376      29.362828 0.43318577E+03  0.10255435E+05                                 8.444639                            7.031187      -0.331056       1.893150                    0.996086      29.830746      88.300250       0.604521       0.427971      -1.048657      -0.077103       0.044491      -0.000027       0.089019       0.017519       0.001051       0.001762      -0.020345      -0.091870      -0.030687      -0.004947       0.035634              9.424286       9.192872       1.968778       1.361548      11.466298       2.358358       7.613688           0.000811
          300              C      -0.529215       5.249779      44.404778      -0.206052      29.373671 0.43342936E+03  0.10262199E+05                                 8.445508                            7.032579      -0.340541       1.890712                    0.996224      29.829553      88.288509       0.604563       0.427900      -1.048746       0.078175       0.045398      -0.002781       0.090443      -0.017459       0.001161      -0.000738      -0.022808      -0.093195      -0.031104      -0.005303       0.036407              9.424668       9.193311      -1.969362       1.361300      11.463939      -2.360673       7.616754           0.000806
          301              N       1.609296       3.935668       3.454356      -0.284256      37.062089 0.56267083E+03  0.13843513E+05                                 9.150150                            7.557395       0.351473       2.110886                    0.998618      29.166014      80.606214       0.654023       0.380646      -1.109276       0.166900       0.018816      -0.051623       0.175712       0.028690      -0.056143      -0.067326      -0.111962       0.107693      -0.097551      -0.025192       0.122743             10.264127      13.765659      -3.354548      -1.334539       9.054246      -1.803088       7.972477           0.032543
          302              N       2.471436       4.602307       2.630368      -0.173240      28.641368 0.38751465E+03  0.88024937E+04                                 7.978711                            6.431809      -0.182483       1.980233                    0.999286      26.813669      74.389635       0.673564       0.400322      -1.080812      -0.027463      -0.059735       0.056738       0.086843       0.033335      -0.055553      -0.060215       0.022669      -0.042095      -0.074893      -0.024945       0.099838              8.860268      11.539644      -2.968404      -0.082118       8.103514      -2.260656       6.937645           0.002204
          303              N      -2.207310       4.971458      35.748784      -0.290876      37.245083 0.56595446E+03  0.13944698E+05                                 9.177566                            7.577007       0.348076       2.108717                    0.998705      29.259702      80.926742       0.653482       0.380404      -1.109442      -0.064662      -0.150266      -0.051313       0.171447      -0.064564      -0.029412       0.081244       0.003798       0.110255      -0.098287      -0.024379       0.122666             10.298506      13.184118       3.741257      -0.892609       9.718126       2.062939       7.993275           0.032662
          304              N      -2.061054       3.891503      34.924796      -0.174661      28.628918 0.38750998E+03  0.88018214E+04                                 7.975867                            6.431424      -0.177542       1.982375                    0.999304      26.804086      74.345761       0.673680       0.400279      -1.080908      -0.041564       0.056056       0.062416       0.093625      -0.005490      -0.023363       0.077205      -0.074113      -0.041079      -0.073519      -0.026460       0.099979              8.856609      11.521580       2.974997      -1.910243       8.113761       1.201771       6.934486           0.002280
          305              N       0.598014       7.758840      19.601328      -0.288186      37.154021 0.56438045E+03  0.13896933E+05                                 9.166085                            7.569330       0.334497       2.104969                    0.998721      29.213896      80.787164       0.653409       0.380692      -1.109177      -0.098261       0.130990      -0.051078       0.171530       0.033296       0.085642      -0.015931       0.107198       0.110142      -0.097849      -0.024559       0.122409             10.283134       7.337612      -0.365514       2.231886      15.526133      -0.257234       7.985656           0.032625
          306              N      -0.410383       8.172156      18.777340      -0.173666      28.650256 0.38768723E+03  0.88082450E+04                                 7.983887                            6.436470      -0.177960       1.981321                    0.999292      26.821041      74.441301       0.672749       0.400724      -1.080437       0.068062       0.005684       0.060859       0.091480      -0.028356       0.079903      -0.018534       0.046022      -0.041519      -0.074917      -0.025754       0.100671              8.865810       6.395468      -0.007543       1.999313      13.259917       1.057616       6.942044           0.002260
          307              N       3.201754       4.397315      27.675056      -0.284279      37.063367 0.56269524E+03  0.13844249E+05                                 9.150293                            7.557510       0.351628       2.110919                    0.998619      29.166729      80.608309       0.654025       0.380641      -1.109281      -0.166944      -0.018858      -0.051530       0.175730       0.028722       0.056163       0.067322      -0.111956       0.107777      -0.097570      -0.025194       0.122764             10.264302      13.765988      -3.354558       1.334663       9.054347       1.803061       7.972570           0.032579
          308              N       2.339614       3.730676      26.851068      -0.173317      28.644083 0.38755847E+03  0.88037537E+04                                 7.979188                            6.432151      -0.182323       1.980249                    0.999287      26.815599      74.396537       0.673549       0.400319      -1.080812       0.027437       0.059694       0.056823       0.086862       0.033326       0.055541       0.060212       0.022643      -0.042133      -0.074890      -0.024930       0.099820              8.860834      11.540496      -2.968666       0.082153       8.104000       2.260760       6.938007           0.002263
          309              N       7.018360       3.361525      11.528084      -0.290855      37.244754 0.56594670E+03  0.13944495E+05                                 9.177649                            7.577055       0.347785       2.108642                    0.998703      29.259373      80.926487       0.653465       0.380414      -1.109432       0.064692       0.150191      -0.051444       0.171431      -0.064548       0.029430      -0.081222       0.003873       0.110197      -0.098264      -0.024377       0.122641             10.298625      13.184399       3.741330       0.892733       9.718123      -2.062873       7.993354           0.032654
          310              N       6.872104       4.441480      10.704096      -0.174536      28.625681 0.38745763E+03  0.88003320E+04                                 7.975360                            6.431060      -0.177847       1.982323                    0.999303      26.801765      74.337971       0.673688       0.400288      -1.080902       0.041605      -0.056126       0.062284       0.093597      -0.005477       0.023369      -0.077225      -0.074170      -0.040965      -0.073523      -0.026490       0.100013              8.856014      11.520732       2.974701       1.910191       8.113205      -1.201658       6.934105           0.002235
          311              N       4.213036       0.574143      43.822028      -0.288097      37.149089 0.56428833E+03  0.13894051E+05                                 9.165137                            7.568602       0.334859       2.105107                    0.998722      29.211572      80.778079       0.653457       0.380681      -1.109188       0.098293      -0.130968      -0.051023       0.171515       0.033296      -0.085649       0.015941       0.107218       0.110124      -0.097860      -0.024557       0.122418             10.282001       7.336981      -0.365431      -2.231709      15.524144       0.257158       7.984877           0.032547
          312              N       5.221433       0.160827      42.998040      -0.173727      28.651547 0.38770560E+03  0.88087519E+04                                 7.984049                            6.436560      -0.177781       1.981360                    0.999293      26.821792      74.443364       0.672755       0.400716      -1.080444      -0.068027      -0.005671       0.060922       0.091495      -0.028334      -0.079881       0.018544       0.045955      -0.041642      -0.074924      -0.025704       0.100628              8.866024       6.395593      -0.007543      -1.999374      13.260339      -1.057589       6.942140           0.002252
          313              N       6.420346       4.397315      28.840072      -0.288141      37.151652 0.56433589E+03  0.13895556E+05                                 9.165697                            7.569030       0.334514       2.104993                    0.998721      29.212707      80.782975       0.653422       0.380692      -1.109177       0.162547      -0.019585       0.051117       0.171517      -0.029756       0.056609      -0.066204      -0.111276       0.110107      -0.097843      -0.024557       0.122399             10.282671      13.794787       3.362796       1.338589       9.067870      -1.804242       7.985356           0.032600
          314              N       7.282486       3.730676      29.664060      -0.173638      28.649279 0.38767036E+03  0.88077579E+04                                 7.983713                            6.436334      -0.178025       1.981314                    0.999292      26.820281      74.438537       0.672756       0.400724      -1.080438      -0.029124       0.061803      -0.060824       0.091474      -0.034099       0.056009      -0.059927       0.026121      -0.041528      -0.074922      -0.025747       0.100669              8.865613      11.550040       2.968547       0.083718       8.104894      -2.260235       6.941906           0.002266
          315              N       2.603740       3.361525      44.987044      -0.284210      37.060263 0.56263653E+03  0.13842440E+05                                 9.149792                            7.557116       0.351639       2.110948                    0.998619      29.165158      80.602842       0.654042       0.380641      -1.109281      -0.067134       0.153972       0.051575       0.175711       0.062831       0.030231       0.082292       0.006270       0.107730      -0.097561      -0.025194       0.122754             10.263711      13.136632      -3.717159       0.894216       9.682338       2.057233       7.972165           0.032535
          316              N       2.749996       4.441480      45.811032      -0.173277      28.643036 0.38754000E+03  0.88032188E+04                                 7.979002                            6.432003      -0.182395       1.980242                    0.999286      26.814734      74.393364       0.673556       0.400320      -1.080813      -0.037986      -0.053637      -0.056782       0.086856       0.006837       0.024368       0.078210      -0.069038      -0.042128      -0.074897      -0.024919       0.099816              8.860628      11.533790      -2.972291       1.916774       8.110237       1.201501       6.937856           0.002232
          317              N       5.409064       0.574143      12.692616      -0.290885      37.245652 0.56596401E+03  0.13944991E+05                                 9.177643                            7.577056       0.348127       2.108726                    0.998705      29.260001      80.927729       0.653481       0.380403      -1.109443      -0.097819      -0.131133       0.051287       0.171450      -0.033923      -0.085069      -0.015154       0.109946       0.110264      -0.098292      -0.024381       0.122674             10.298609       7.344660       0.369851      -2.232876      15.557847      -0.258478       7.993320           0.032639
          318              N       4.400667       0.160827      13.516604      -0.174678      28.629339 0.38751715E+03  0.88020259E+04                                 7.975937                            6.431475      -0.177492       1.982385                    0.999304      26.804388      74.346801       0.673679       0.400278      -1.080908       0.069309      -0.007966      -0.062438       0.093626       0.029343      -0.078541      -0.018368       0.046565      -0.041087      -0.073518      -0.026456       0.099975              8.856692       6.389343       0.011893      -1.995904      13.246196       1.053422       6.934538           0.002244
          319              N      -1.609296       3.935668       4.619372      -0.288144      37.150797 0.56432166E+03  0.13895072E+05                                 9.165392                            7.568813       0.334866       2.105095                    0.998723      29.212473      80.781059       0.653449       0.380680      -1.109190      -0.162589       0.019647       0.050997       0.171528      -0.029791      -0.056637       0.066202      -0.111279       0.110139      -0.097867      -0.024558       0.122425             10.282286      13.794265       3.362519      -1.338647       9.067492       1.804148       7.985100           0.032548
          320              N      -2.471436       4.602307       5.443360      -0.173754      28.652020 0.38771422E+03  0.88089974E+04                                 7.984115                            6.436619      -0.177720       1.981371                    0.999293      26.822214      74.444758       0.672754       0.400715      -1.080445       0.029089      -0.061735      -0.060950       0.091500      -0.034076      -0.055996       0.059908       0.026078      -0.041657      -0.074921      -0.025710       0.100631              8.866088      11.550765       2.968765      -0.083796       8.105298       2.260309       6.942201           0.002199
          321              N       2.207310       4.971458      20.766344      -0.284309      37.065276 0.56273035E+03  0.13845359E+05                                 9.150711                            7.557826       0.351378       2.110836                    0.998618      29.167558      80.611889       0.654000       0.380649      -1.109273       0.067164      -0.153969       0.051605       0.175729       0.062829      -0.030230      -0.082286       0.006267       0.107750      -0.097557      -0.025192       0.122749             10.264806      13.138141      -3.717758      -0.894229       9.683358      -2.057430       7.972920           0.032616
          322              N       2.061054       3.891503      21.590332      -0.173243      28.642099 0.38752734E+03  0.88028700E+04                                 7.978874                            6.431935      -0.182500       1.980219                    0.999286      26.814266      74.392106       0.673553       0.400325      -1.080809       0.038003       0.053643      -0.056749       0.086846       0.006864      -0.024383      -0.078219      -0.069091      -0.042055      -0.074888      -0.024961       0.099849              8.860455      11.533515      -2.972176      -1.916768       8.110073      -1.201448       6.937777           0.002268
          323              N      -0.598014       7.758840      36.913316      -0.290858      37.244728 0.56594679E+03  0.13944489E+05                                 9.177620                            7.577038       0.347831       2.108654                    0.998703      29.259373      80.926300       0.653468       0.380412      -1.109434       0.097735       0.131122       0.051427       0.171434      -0.033949       0.085058       0.015126       0.109872       0.110201      -0.098266      -0.024379       0.122645             10.298581       7.344589       0.369730       2.232855      15.557829       0.258336       7.993326           0.032675
          324              N       0.410383       8.172156      37.737304      -0.174554      28.625988 0.38746332E+03  0.88004933E+04                                 7.975407                            6.431100      -0.177802       1.982333                    0.999303      26.802001      74.338759       0.673687       0.400287      -1.080903      -0.069398       0.007967      -0.062302       0.093601       0.029373       0.078560       0.018375       0.046570      -0.040982      -0.073522      -0.026486       0.100008              8.856062       6.388954       0.011856       1.995771      13.245093      -1.053429       6.934140           0.002282
          325              O      -0.781748       6.082161       2.676387      -0.568694      38.368323 0.58720518E+03  0.14415210E+05                                 8.974959                            7.463882       0.530265       2.211453                    0.998222      28.009070      74.136983       0.701300       0.355771      -1.142804       0.025584       0.022277      -0.022531       0.040725       0.028349       0.003419      -0.026808      -0.048351       0.099348      -0.056304       0.004416       0.051888              9.970638       6.664961       0.470428      -0.335142      12.014082      -5.498698      11.232870           0.055788
          326              O       1.078637       6.831379       1.691574      -0.566460      29.753153 0.47324411E+03  0.10975757E+05                                 7.454912                            6.632510       0.914523       2.347698                    0.999244      26.955388      68.697233       0.757626       0.348579      -1.151980      -0.020609      -0.014187       0.010153       0.027002      -0.026215       0.005062       0.060388       0.068089      -0.040233      -0.085384       0.029067       0.056317              7.858752      10.278185      -2.270676      -0.200135       7.419078      -0.351916       5.878994           0.005482
          327              O       0.847130       5.968916      34.970815      -0.569862      38.339763 0.58670110E+03  0.14399765E+05                                 8.972226                            7.461605       0.522574       2.209712                    0.998261      27.988745      74.075638       0.701275       0.355860      -1.142732       0.002445      -0.030375      -0.018862       0.035838      -0.034757      -0.027305       0.009710      -0.021192       0.098218      -0.055930       0.003106       0.052824              9.967962      10.267086      -2.551359      -4.592717       8.407654       3.038339      11.229147           0.055730
          328              O       0.565779       3.983166      33.986002      -0.568154      29.760007 0.47353049E+03  0.10983436E+05                                 7.453298                            6.632098       0.918839       2.349050                    0.999181      26.970426      68.726053       0.758107       0.348325      -1.152255      -0.002044       0.023658       0.010434       0.025937       0.042407       0.050285      -0.034453       0.012253      -0.040443      -0.085556       0.028708       0.056848              7.856192      10.093572       2.370910      -0.203647       7.596652       0.348974       5.878351           0.005595
          329              O      -0.065382       4.614889      18.823359      -0.566986      38.321081 0.58634429E+03  0.14390203E+05                                 8.972783                            7.462839       0.520131       2.209000                    0.998283      27.978525      74.069790       0.700656       0.356194      -1.142354      -0.032007       0.012273      -0.023303       0.041450       0.008724       0.025449       0.019370       0.074340       0.103470      -0.058609       0.001083       0.057526              9.967669      11.080082       2.080236       4.926402       7.592722       2.458035      11.230202           0.055822
          330              O      -1.644417       5.851421      17.838546      -0.560877      29.619636 0.47057568E+03  0.10898351E+05                                 7.432664                            6.613909       0.921618       2.350596                    0.999207      26.892387      68.485869       0.758676       0.348593      -1.151980       0.024929      -0.015319       0.013063       0.032043      -0.017038      -0.054771      -0.027582      -0.083486      -0.041936      -0.087105       0.027759       0.059346              7.834167       6.150221      -0.104613       0.401984      11.490809       0.001690       5.861473           0.005553
          331              O       5.592798       2.250822      26.897087      -0.568701      38.370648 0.58724818E+03  0.14416556E+05                                 8.975386                            7.464208       0.530153       2.211404                    0.998222      28.009932      74.140444       0.701276       0.355776      -1.142798      -0.025595      -0.022304      -0.022436       0.040693       0.028375      -0.003386       0.026771      -0.048376       0.099326      -0.056312       0.004446       0.051866              9.971132       6.665283       0.470474       0.335156      12.014706       5.499040      11.233408           0.055807
          332              O       3.732413       1.501604      25.912274      -0.566448      29.754941 0.47327962E+03  0.10976797E+05                                 7.455239                            6.632780       0.914552       2.347699                    0.999244      26.956057      68.699832       0.757606       0.348582      -1.151977       0.020608       0.014186       0.010294       0.027053      -0.026232      -0.005094      -0.060402       0.068089      -0.040228      -0.085409       0.029093       0.056316              7.859120      10.278647      -2.270852       0.200107       7.419489       0.351975       5.879226           0.005540
          333              O       3.963920       2.364067      10.750115      -0.569854      38.340098 0.58670713E+03  0.14399958E+05                                 8.972308                            7.461669       0.522473       2.209681                    0.998260      27.988721      74.075832       0.701269       0.355862      -1.142729      -0.002437       0.030335      -0.019034       0.035895      -0.034710       0.027385      -0.009687      -0.021133       0.098260      -0.055913       0.003056       0.052858              9.968071      10.267275      -2.551360       4.592799       8.407625      -3.038325      11.229313           0.055775
          334              O       4.245271       4.349817       9.765302      -0.568085      29.757437 0.47347952E+03  0.10981948E+05                                 7.452844                            6.631723       0.918673       2.349018                    0.999181      26.969292      68.722000       0.758132       0.348324      -1.152258       0.002053      -0.023675       0.010168       0.025848       0.042398      -0.050300       0.034394       0.012208      -0.040405      -0.085520       0.028665       0.056855              7.855682      10.092748       2.370758       0.203528       7.596270      -0.348974       5.878029           0.005548
          335              O       4.876432       3.718094      43.044059      -0.567015      38.317057 0.58626890E+03  0.14387830E+05                                 8.971920                            7.462163       0.520604       2.209164                    0.998284      27.977375      74.064377       0.700719       0.356175      -1.142373       0.032007      -0.012370      -0.023154       0.041395       0.008737      -0.025452      -0.019321       0.074484       0.103502      -0.058666       0.001122       0.057544              9.966661      11.079112       2.079914      -4.925869       7.591927      -2.457630      11.228943           0.055649
          336              O       6.455467       2.481562      42.059246      -0.561033      29.624278 0.47066747E+03  0.10901020E+05                                 7.433432                            6.614544       0.921720       2.350574                    0.999208      26.894812      68.493994       0.758641       0.348592      -1.151979      -0.024970       0.015342       0.013259       0.032166      -0.017007       0.054767       0.027542      -0.083526      -0.041956      -0.087091       0.027751       0.059340              7.835029       6.150822      -0.104473      -0.402083      11.492225      -0.001814       5.862040           0.005542
          337              O       4.029302       2.250822      29.618041      -0.566998      38.319512 0.58631452E+03  0.14389268E+05                                 8.972458                            7.462581       0.520286       2.209056                    0.998283      27.977998      74.067497       0.700679       0.356188      -1.142361       0.026652      -0.021550       0.023320       0.041456      -0.027828      -0.004061      -0.031739      -0.052302       0.103494      -0.058625       0.001080       0.057544              9.967301       6.662795      -0.469938       0.334484      12.009345      -5.495168      11.229763           0.055795
          338              O       5.889687       1.501604      30.602854      -0.560926      29.620460 0.47059151E+03  0.10898810E+05                                 7.432787                            6.614006       0.921609       2.350578                    0.999208      26.892926      68.487535       0.758673       0.348591      -1.151981      -0.025750       0.013938      -0.013033       0.032050       0.027634      -0.003487       0.061206       0.071239      -0.041945      -0.087083       0.027736       0.059346              7.834309      10.246453       2.260315       0.199523       7.394913      -0.348993       5.861563           0.005562
          339              O       5.658180       2.364067      45.765013      -0.568714      38.368089 0.58720083E+03  0.14415069E+05                                 8.974864                            7.463805       0.530372       2.211485                    0.998222      28.009101      74.136845       0.701311       0.355767      -1.142809       0.006471       0.033322       0.022453       0.040699       0.035142       0.024901       0.010455      -0.024950       0.099374      -0.056330       0.004437       0.051893              9.970520      10.269252       2.551432       4.594354       8.409626       3.039584      11.232683           0.055751
          340              O       5.376829       4.349817      46.749826      -0.566497      29.756102 0.47330300E+03  0.10977476E+05                                 7.455414                            6.632929       0.914501       2.347664                    0.999244      26.956788      68.702143       0.757600       0.348580      -1.151978      -0.001986      -0.024980      -0.010239       0.027070      -0.042594      -0.049752      -0.034581       0.011405      -0.040205      -0.085376       0.029059       0.056317              7.859311      10.101152      -2.373543       0.204782       7.597410       0.349301       5.879370           0.005502
          341              O       4.745668       3.718094      13.470585      -0.569850      38.339718 0.58670155E+03  0.14399781E+05                                 8.972208                            7.461608       0.522563       2.209707                    0.998261      27.988797      74.075827       0.701275       0.355860      -1.142732      -0.027526      -0.013085       0.018831       0.035826      -0.008198      -0.022064       0.018780       0.070826       0.098222      -0.055939       0.003113       0.052826              9.967918      11.082017      -2.080784      -4.927594       7.592647       2.458193      11.229090           0.055670
          342              O       3.166633       2.481562      14.455398      -0.568128      29.759661 0.47352449E+03  0.10983264E+05                                 7.453248                            6.632068       0.918837       2.349056                    0.999181      26.970194      68.725393       0.758107       0.348327      -1.152254       0.021516       0.010048      -0.010469       0.025952       0.015900       0.054988      -0.026315      -0.079589      -0.040431      -0.085565       0.028718       0.056846              7.856126       6.167591       0.104268      -0.404044      11.522459       0.001862       5.878328           0.005562
          343              O       0.781748       6.082161       5.397341      -0.566997      38.317040 0.58626856E+03  0.14387826E+05                                 8.971973                            7.462206       0.520505       2.209137                    0.998283      27.977291      74.064286       0.700710       0.356180      -1.142369      -0.026692       0.021566       0.023142       0.041390      -0.027878       0.003998       0.031691      -0.052354       0.103463      -0.058645       0.001120       0.057525              9.966723       6.662490      -0.470057      -0.334571      12.008642       5.494789      11.229039           0.055631
          344              O      -1.078637       6.831379       6.382154      -0.561017      29.623236 0.47064652E+03  0.10900410E+05                                 7.433258                            6.614397       0.921777       2.350604                    0.999208      26.894280      68.492161       0.758650       0.348592      -1.151980       0.025748      -0.013930      -0.013295       0.032152       0.027660       0.003543      -0.061213       0.071230      -0.041982      -0.087108       0.027770       0.059338              7.834839      10.247094       2.260592      -0.199459       7.395522       0.349104       5.861902           0.005482
          345              O      -0.847130       5.968916      21.544313      -0.568690      38.372425 0.58728072E+03  0.14417583E+05                                 8.975783                            7.464511       0.529917       2.211324                    0.998222      28.010350      74.142627       0.701247       0.355786      -1.142789      -0.006552      -0.033282       0.022560       0.040738       0.035085      -0.024926      -0.010433      -0.024923       0.099309      -0.056276       0.004410       0.051866              9.971608      10.270474       2.551716      -4.595040       8.410341      -3.039885      11.234010           0.055917
          346              O      -0.565779       3.983166      22.529126      -0.566383      29.752068 0.47322230E+03  0.10975125E+05                                 7.454753                            6.632374       0.914487       2.347707                    0.999243      26.954654      68.694988       0.757631       0.348581      -1.151978       0.001982       0.024918      -0.010130       0.026972      -0.042593       0.049783       0.034590       0.011343      -0.040221      -0.085405       0.029086       0.056320              7.858579      10.100055      -2.373316      -0.204661       7.596819      -0.349272       5.878863           0.005556
          347              O       0.065382       4.614889      37.691285      -0.569855      38.339936 0.58670438E+03  0.14399875E+05                                 8.972292                            7.461660       0.522461       2.209679                    0.998260      27.988648      74.075627       0.701268       0.355863      -1.142728       0.027496       0.013062       0.019011       0.035890      -0.008203       0.022077      -0.018865       0.070700       0.098249      -0.055916       0.003064       0.052851              9.968047      11.082051      -2.080914       4.927647       7.592797      -2.458310      11.229292           0.055812
          348              O       1.644417       5.851421      38.676098      -0.568097      29.757428 0.47347967E+03  0.10981952E+05                                 7.452847                            6.631729       0.918719       2.349034                    0.999181      26.969254      68.721897       0.758131       0.348324      -1.152257      -0.021523      -0.010057      -0.010211       0.025859       0.015910      -0.054945       0.026357      -0.079543      -0.040407      -0.085527       0.028674       0.056852              7.855684       6.167255       0.104371       0.403986      11.521765      -0.001779       5.878032           0.005606
          349              O       1.709847       2.961542       0.000000      -0.228753      32.610404 0.39647650E+03  0.88506787E+04                                 8.316510                            6.221193       0.194059       2.190342                    0.996848      23.210045      59.190897       0.749524       0.366068      -1.131106      -0.064516      -0.111736      -0.000022       0.129024      -0.076181       0.053946      -0.031140       0.087942      -0.240702      -0.097439      -0.047843       0.145282             10.195998      14.499936      -4.989833       4.223006       8.738180      -2.438164       7.349878           0.000180
          350              O      -3.101203       5.371441      32.294428      -0.229838      32.569038 0.39597330E+03  0.88356583E+04                                 8.306029                            6.214283       0.188450       2.188851                    0.996739      23.202783      59.138247       0.750560       0.365719      -1.131501      -0.062715       0.111723      -0.000342       0.128123       0.076947      -0.054990      -0.032337       0.086458      -0.234891      -0.096475      -0.049110       0.145585             10.182131      14.479287       4.983189      -4.215506       8.727727      -2.434336       7.339379           0.000225
          351              O       6.202406       0.000000      16.146972      -0.229744      32.567185 0.39594863E+03  0.88349589E+04                                 8.305675                            6.214064       0.188393       2.188849                    0.996738      23.202128      59.135829       0.750579       0.365716      -1.131505       0.128106       0.001550       0.000345       0.128116       0.001034       0.000510       0.063797      -0.176500      -0.234915      -0.096485      -0.049103       0.145588             10.181638       5.849825       0.001095       0.000443      17.356048       4.867601       7.339040           0.000232
          352              O       3.101203       5.371441      24.220700      -0.228727      32.610240 0.39647494E+03  0.88506380E+04                                 8.316493                            6.221189       0.194010       2.190330                    0.996847      23.209952      59.190704       0.749523       0.366068      -1.131105       0.064500       0.111740       0.000042       0.129020      -0.076164      -0.053943       0.031150       0.087998      -0.240701      -0.097439      -0.047842       0.145282             10.195966      14.499919      -4.989804      -4.222986       8.738136       2.438118       7.349842           0.000215
          353              O      -1.709847       2.961542       8.073728      -0.229844      32.569208 0.39597528E+03  0.88357155E+04                                 8.306065                            6.214304       0.188444       2.188848                    0.996739      23.202835      59.138468       0.750558       0.365720      -1.131500       0.062680      -0.111746      -0.000479       0.128125       0.076910       0.054984       0.032348       0.086593      -0.234891      -0.096475      -0.049110       0.145585             10.182184      14.479448       4.983179       4.215570       8.727690       2.434290       7.339413           0.000188
          354              O       3.419694       0.000000      40.367672      -0.229841      32.568945 0.39597151E+03  0.88356082E+04                                 8.306012                            6.214269       0.188453       2.188853                    0.996739      23.202751      59.138124       0.750561       0.365719      -1.131501      -0.128112      -0.001584       0.000460       0.128123       0.000971      -0.000522      -0.063791      -0.176506      -0.234894      -0.096476      -0.049109       0.145585             10.182113       5.850047       0.001035      -0.000388      17.356916      -4.867906       7.339375           0.000227

******************************************************
Auxiliary information for the entire system
The total spin magnetic moment of the unit cell is   18.001069
The total net atomic charge of the unit cell is   0.000008
Accuracy of reproducing the electrostatic potential in the unit cell:
  The inner radius (bohr) =    5.0000
  The outer radius (bohr) =   12.0000
  Valid grid points have density less than (e/(bohr^3)) =    0.0001
  The number of valid grid points were=          216
  The rms potential error without charges in kcal/mol is=      6.14333
  The rms potential error with partial charges in kcal/mol is=      1.10998
  The RRMSE value at monopole order=      0.18068
  The rms potential error with partial charges and cloud penetration in kcal/mol is=      1.13477
  The RRMSE value at monopole order with cloud penetration is=      0.18472
  The rms potential error with partial charges and atomic dipoles in kcal/mol is=      0.11798
  The RRMSE value at dipole order=      0.01920
  The rms potential error with partial charges, atomic dipoles and cloud penetration in kcal/mol is=      0.12260
  The RRMSE value at dipole order with cloud penetration=      0.01996

******************************************************
The electron densities and ab initio electrostatic potential were computed in VASP using the PBE functional and
projector augmented wave method. See the main text of the journal article for a description of computational details.
The atomic charges, dipoles, and quadrupoles were computed with the DDEC6 method as described in
(a) T. A. Manz and N. Gabaldon Limas, RSC Adv. 6 (2016) 47771-47801 DOI: 10.1039/c6ra04656h
(b) N. Gabaldon Limas and T. A. Manz, RSC Adv. 8 (2018) 2678-2707 DOI: 10.1039/c7ra11829e.
For each atom in the material, the electron cloud parameters were fit to the spherically averaged atom-in-material
electron density using radial positions for which this density was between 10^-4 and 10^-2 electrons per cubic bohr.
The polarizabilities, dispersion coefficients, and quantum Drude oscillator (QDO) parameters were fit using the MCLF method.
The magnetic structure of the system was optimized in VASP from the default ferromagnetic initial guess using spin polarization.
The atomic spin moments (ASMs) were computed on this optimized magnetic structure using the DDEC6 partition as inputs
to the method of T. A. Manz and D. S. Sholl, J. Chem. Theory Comput. 7 (2011) 4146-4164 DOI: 10.1021/ct200539n.
The RMSE and RRMSE were computed using a uniform grid with Ewald summation.
