# Supplementary material for: A collection of forcefield precursors for metal–organic frameworks
Source: RSC Adv. 2019 Nov 13;9(63):36492–507. doi: 10.1039/c9ra07327b (PMC9075174; doi:10.1039/c9ra07327b)
Supplement: RA-009-C9RA07327B-s6108 [file RA-009-C9RA07327B-s6108.xyz]

  174
jmolscript: load "" {1 1 1} spacegroup "x,y,z" unitcell [{     12.882900     0.000000     0.000000 }, {     -5.614740    12.995429     0.000000 }, {     -2.732012    -6.386517    17.342488 }]
Cu     4.502413     5.382803    16.786661     0.769294
Cu     1.359507     3.895166     7.881294     0.775902
Cu     0.033735     1.226109     0.555827     0.769221
Cu     3.176641     2.713746     9.461194     0.775863
H      5.972491     8.918042     0.090181     0.293579
H      6.098716     1.401584     9.935511     0.292554
H      4.834619    -0.549509    14.319692     0.114829
H      6.290103     0.107822    14.383860     0.115537
H      6.019713     4.425370    14.456698     0.174832
H      6.854533     3.102239    14.121988     0.159004
H      5.563423     3.474185    13.253129     0.168706
H      2.332045     0.094361    16.844759     0.159911
H      3.456990    -0.820955    16.168402     0.171212
H      6.406650     6.137738     0.303494     0.167522
H      2.060684     1.471908    11.985393     0.173717
H      2.517147     0.670677    13.293017     0.155555
H      2.704563     2.258251    13.220179     0.167213
H      8.164712     0.817399    11.246603     0.163413
H      7.952819     0.261617    12.731120     0.167106
H      7.654340    -0.681466    11.473790     0.171380
H     -0.640505     6.396090    10.802636     0.115045
H      3.585518     7.375007     7.008099     0.122168
H     -1.476127     7.541872    12.663485     0.133215
H      4.953128     9.215468     6.650844     0.133189
H      1.444301     5.910074    14.959630     0.140076
H     -4.916695     7.344706     8.565455     0.131699
H      2.286288     4.801911    13.088376     0.121242
H      6.573620     5.514975     8.974738     0.115025
H     -4.335090     5.187137    15.405332     0.116081
H      0.315895     0.089259     4.800401     0.122001
H     -2.173082     5.465389    14.617983     0.128011
H      0.197685    -0.972758     6.883233     0.132253
H      3.710908    -4.007848    16.610635     0.129134
H      7.480594     8.412428     5.041461     0.127201
H      4.277849     2.088832     0.072838     0.113545
H      7.573559     9.475877     2.979439     0.113794
H     -1.436343    -2.309130    17.252307     0.293584
H     -1.562568     5.207328     7.406977     0.292550
H     -0.298471     7.158421     3.022796     0.114830
H     -1.753955     6.501090     2.958628     0.115538
H     -1.483565     2.183542     2.885790     0.174834
H     -2.318385     3.506673     3.220500     0.159006
H     -1.027275     3.134727     4.089359     0.168707
H      2.204103     6.514551     0.497729     0.159915
H      1.079158     7.429867     1.174086     0.171215
H     -1.870502     0.471174    17.038994     0.167529
H      2.475464     5.137004     5.357095     0.173717
H      2.019001     5.938235     4.049471     0.155554
H      1.831585     4.350661     4.122309     0.167214
H     -3.628564     5.791513     6.095885     0.163412
H     -3.416671     6.347295     4.611368     0.167105
H     -3.118192     7.290378     5.868698     0.171378
H      5.176653     0.212822     6.539852     0.115047
H      0.950630    -0.766095    10.334389     0.122170
H      6.012275    -0.932960     4.679003     0.133214
H     -0.416980    -2.606556    10.691644     0.133190
H      3.091847     0.698838     2.382858     0.140075
H      9.452843    -0.735794     8.777033     0.131699
H      2.249860     1.807001     4.254112     0.121242
H     -2.037472     1.093937     8.367750     0.115023
H      8.871238     1.421775     1.937156     0.116082
H      4.220253     6.519653    12.542087     0.122001
H      6.709230     1.143523     2.724505     0.128010
H      4.338463     7.581670    10.459255     0.132254
H      0.825240    10.616760     0.731853     0.129135
H     -2.944446    -1.803516    12.301027     0.127202
H      0.258299     4.520080    17.269650     0.113544
H     -3.037411    -2.866965    14.363049     0.113797
C      5.097542     2.716665    15.094902     0.226169
C      4.821935     1.342060    15.143461    -0.136991
C      3.950614     1.167501    16.192681     0.193209
C      4.082824     1.238813    12.113728     0.226745
C      5.218986     0.693770    12.739792    -0.133912
C      6.199988     0.714967    11.789423     0.199155
C      5.339713     0.289745    14.179218    -0.202539
C      5.957404     3.497478    14.149736    -0.510152
C      3.296225    -0.058858    16.763249    -0.509584
C      2.725423     1.425829    12.703372    -0.515292
C      7.613986     0.237530    11.811969    -0.512143
C      0.890944     5.475104    11.775549    -0.030394
C      4.943419     6.244972     8.008761    -0.036563
C     -0.219188     6.297553    11.648949    -0.087198
C      4.479629     7.363419     7.328935    -0.074458
C     -0.717486     6.976488    12.751931    -0.223791
C      5.285369     8.454294     7.112154    -0.214265
C     -0.101810     6.824473    13.972843     0.270951
C      6.581484     8.428640     7.569996     0.279239
C      1.022421     6.009910    14.113317    -0.197707
C     -5.813792     7.347903     8.253290    -0.223435
C      1.514802     5.348485    13.005132    -0.078569
C      6.243370     6.259077     8.485679    -0.089271
C      1.169842    -6.071795    16.466692    -0.046464
C     -5.312523    11.381579     3.676607    -0.036351
C     -3.845492     5.965798    15.644658    -0.070189
C      0.282548    -0.859096     4.848960    -0.075112
C     -2.564426     6.127177    15.174677    -0.237999
C      0.216813    -1.486655     6.083745    -0.201495
C      3.765919    -5.733510    15.516324     0.285555
C     -5.438489    10.130292     6.135772     0.274386
C      3.209001    -4.775519    16.362637    -0.221829
C     -5.393617     9.360760     4.989434    -0.234934
C      1.923863    -4.946633    16.834353    -0.089612
C     -5.334487     9.995589     3.773725    -0.082467
C      1.376686     4.697552    10.594526     0.575478
C      4.034197     5.077735     8.274101     0.577733
C     -5.326355    12.033118     2.330830     0.576442
C     -0.248805    -6.212670    16.891583     0.579097
C     -0.561394     3.892247     2.247586     0.226169
C     -0.285787     5.266852     2.199027    -0.136990
C      0.585534     5.441411     1.149807     0.193210
C      0.453324     5.370099     5.228760     0.226745
C     -0.682838     5.915142     4.602696    -0.133912
C     -1.663840     5.893945     5.553065     0.199155
C     -0.803565     6.319167     3.163270    -0.202539
C     -1.421256     3.111434     3.192752    -0.510152
C      1.239923     6.667770     0.579239    -0.509586
C      1.810725     5.183083     4.639116    -0.515292
C     -3.077838     6.371382     5.530519    -0.512142
C      3.645204     1.133808     5.566939    -0.030394
C     -0.407271     0.363940     9.333727    -0.036563
C      4.755336     0.311359     5.693539    -0.087196
C      0.056519    -0.754507    10.013553    -0.074458
C      5.253634    -0.367576     4.590557    -0.223791
C     -0.749221    -1.845382    10.230334    -0.214267
C      4.637958    -0.215561     3.369645     0.270950
C     -2.045336    -1.819728     9.772492     0.279239
C      3.513727     0.599002     3.229171    -0.197705
C     -2.532960    -0.738991     9.089198    -0.223435
C      3.021346     1.260427     4.337356    -0.078570
C     -1.707222     0.349835     8.856809    -0.089272
C      8.981046    -0.314722     0.875796    -0.046463
C      9.848671    -4.772667    13.665881    -0.036350
C      8.381640     0.643114     1.697830    -0.070188
C      4.253600     7.468008    12.493528    -0.075113
C      7.100574     0.481735     2.167811    -0.237998
C      4.319335     8.095567    11.258743    -0.201494
C      6.384969    -0.653007     1.826164     0.285555
C      9.974637    -3.521380    11.206716     0.274386
C      1.327147    11.384431     0.979851    -0.221829
C      9.929765    -2.751848    12.353054    -0.234935
C      2.612285    11.555545     0.508135    -0.089612
C      9.870635    -3.386677    13.568763    -0.082466
C      3.159462     1.911360     6.747962     0.575478
C      0.501951     1.531177     9.068387     0.577732
C      9.862503    -5.424206    15.011658     0.576442
C     10.399693    -0.173847     0.450905     0.579097
N      4.438028     3.348655    16.071284    -0.232517
N      3.752606     2.381483    16.732032    -0.187844
N      4.352212     1.598555    10.861600    -0.229509
N      5.656847     1.269936    10.684707    -0.194067
N      0.098120     3.260257     1.271204    -0.232506
N      0.783542     4.227429     0.610456    -0.187846
N      0.183936     5.010357     6.480888    -0.229514
N     -1.120699     5.338976     6.657781    -0.194065
O      0.787074     4.848727     9.495879    -0.526833
O      2.894363     5.138860     7.734056    -0.535603
O      4.450442     4.151852     9.020348    -0.522108
O      2.365943     3.922523    10.789976    -0.526167
O     -6.450623     5.714088    16.578725    -0.519477
O      7.506131    11.253526     1.328261    -0.541321
O      1.966917     1.144393     0.184871    -0.540328
O      0.301185     0.301705     2.282618    -0.510114
O      5.054186    -5.494911    15.101318    -0.229930
O     -5.451348     9.527816     7.401254    -0.250534
O      3.749074     1.760185     7.846609    -0.526831
O      1.641785     1.470052     9.608432    -0.535601
O      0.085706     2.457060     8.322140    -0.522109
O      2.170205     2.686389     6.552512    -0.526168
O     10.986771     0.894824     0.763763    -0.519464
O     -2.969983    -4.644614    16.014227    -0.541308
O      2.569231     5.464519    17.157617    -0.540340
O      4.234963     6.307207    15.059870    -0.510126
O     -0.518038    12.103823     2.241170    -0.229930
O      9.987496    -2.918904     9.941234    -0.250533

The following XYZ coordinates are in angstroms. Other properties are in atomic units.
The sperically averaged electron density of each atom fit to a function of the form exp(a - br)
eigen_1, eigen_2 and eigen_3 are the three eigenvalues of traceless quadrupole moment tensor
  atom number  atomic symbol              X              Y              Z     net charge C6 coefficient C8 coefficient C10 coefficient fluctuating dipole atomic polarizability isotropic forcefield polarizability              a              b squared Pearson coefficient          <r^3>          <r^4>         wp_QDO          m_QDO          q_QDO       dipole_x       dipole_y       dipole_z         dipole            Qxy            Qxz            Qyz     Q(x^2-y^2)  Q(3z^2 - R^2)        eigen_1        eigen_2        eigen_3 static polarizability      alpha(xx)      alpha(xy)      alpha(xz)      alpha(yy)      alpha(yz)      alpha(zz) atomic spin moment
            1             Cu       4.502413       5.382803      16.786661       0.769294      72.258188 0.12181702E+04  0.34525422E+05                                14.840332                           11.983533       1.179113       2.278499                    0.994234      42.575373     106.689370       0.488857       0.442072      -1.125177       0.002775      -0.079985      -0.030796       0.085754      -0.007746      -0.010567      -0.119616       0.285366       0.195668      -0.225027       0.105397       0.119631             18.435358      19.964843       0.389150       0.748517      15.682939      -1.203351      19.658291           0.001297
            2             Cu       1.359507       3.895166       7.881294       0.775902      72.671770 0.12168621E+04  0.34462402E+05                                14.854234                           11.941985       1.176761       2.281476                    0.994117      42.372215     105.972687       0.492106       0.439484      -1.127376      -0.050948       0.039189      -0.051517       0.082374       0.102572      -0.133947       0.095661      -0.057950      -0.027291      -0.226562       0.109085       0.117477             18.527300      15.065093       1.957608      -0.356399      19.599367       1.853426      20.917440           0.000223
            3             Cu       0.033735       1.226109       0.555827       0.769221      72.261019 0.12182246E+04  0.34527536E+05                                14.841116                           11.984134       1.178901       2.278420                    0.994234      42.576170     106.694170       0.488822       0.442097      -1.125156      -0.002775       0.079997       0.030800       0.085766      -0.007744      -0.010566      -0.119661       0.285479       0.195745      -0.225114       0.105440       0.119674             18.436372      19.965941       0.389176       0.748575      15.683787      -1.203413      19.659387          -0.001237
            4             Cu       3.176641       2.713746       9.461194       0.775863      72.673628 0.12168972E+04  0.34463754E+05                                14.854696                           11.942331       1.176652       2.281435                    0.994117      42.372657     105.975434       0.492087       0.439497      -1.127364       0.050950      -0.039192       0.051521       0.082379       0.102593      -0.133975       0.095684      -0.057958      -0.027309      -0.226610       0.109109       0.117501             18.527908      15.065557       1.957684      -0.356409      19.600015       1.853503      20.918150          -0.000245
            5              H       5.972491       8.918042       0.090181       0.293579       0.719071 0.45636302E+01  0.39095113E+02                                 1.373597                            1.290122      -1.055586       2.499353                    0.999619       2.488231       6.594210       0.522771       1.367673      -0.694414      -0.027344       0.007848       0.038821       0.048129       0.005140      -0.023186       0.000750      -0.015647       0.008431      -0.027765       0.006566       0.021199              1.402937       1.333799      -0.083665      -0.322870       1.262872       0.161466       1.612141          -0.000001
            6              H       6.098716       1.401584       9.935511       0.292554       0.711186 0.44830492E+01  0.38013761E+02                                 1.333066                            1.255567      -1.028126       2.512118                    0.999680       2.424703       6.273472       0.547774       1.318675      -0.704839       0.023339       0.007806      -0.041791       0.048499      -0.009143      -0.010374      -0.011971       0.030324       0.031362      -0.028368       0.007639       0.020728              1.356859       1.296343      -0.009168      -0.241057       1.099552      -0.105399       1.674682           0.000005
            7              H       4.834619      -0.549509      14.319692       0.114829       1.174479 0.90340640E+01  0.89950036E+02                                 1.735903                            1.673441      -0.770594       2.495072                    0.999103       3.390158       9.063151       0.529199       1.162436      -0.738089      -0.017586      -0.019812      -0.001364       0.026527       0.004782       0.000129       0.003930      -0.009456      -0.008604      -0.006131      -0.003152       0.009283              1.758422       1.583898       0.288619      -0.109867       2.144400      -0.144444       1.546968           0.000005
            8              H       6.290103       0.107822      14.383860       0.115537       1.174714 0.90395295E+01  0.89832056E+02                                 1.724089                            1.664913      -0.743173       2.509116                    0.999299       3.351267       8.890324       0.535984       1.149923      -0.741621       0.026203       0.000885       0.005190       0.026727      -0.002213       0.005259      -0.000523       0.008631       0.003591      -0.005581      -0.002610       0.008191              1.744323       2.161358      -0.269242       0.110708       1.525146      -0.043560       1.546466           0.000006
            9              H       6.019713       4.425370      14.456698       0.174832       1.082287 0.76787654E+01  0.74849095E+02                                 1.762751                            1.629611      -1.385914       2.238886                    0.996326       3.472386       9.785781       0.484511       1.296904      -0.704367      -0.002491       0.018545       0.008712       0.020641       0.004231      -0.003745      -0.002321      -0.008549      -0.004304      -0.006802      -0.001335       0.008137              1.839696       1.472941       0.137590       0.066528       2.474021       0.399464       1.572125          -0.000001
           10              H       6.854533       3.102239      14.121988       0.159004       1.004962 0.74418312E+01  0.70513280E+02                                 1.564268                            1.520111      -0.747581       2.527853                    0.999945       3.072999       7.985508       0.555154       1.164399      -0.738587       0.009849      -0.006446       0.004855       0.012732      -0.002872      -0.000278      -0.004525       0.001518      -0.011049      -0.006749       0.001055       0.005694              1.571437       1.952484      -0.234207      -0.020676       1.474810       0.068594       1.287016           0.000000
           11              H       5.563423       3.474185      13.253129       0.168706       0.987897 0.72747405E+01  0.69605300E+02                                 1.639968                            1.575475      -0.897149       2.467361                    0.999534       3.236637       8.888612       0.500316       1.279490      -0.710344      -0.012119       0.002911      -0.014249       0.018931       0.001424       0.004430      -0.004003       0.009529       0.018510      -0.009525       0.000193       0.009332              1.672355       1.462798       0.042350       0.342553       1.437434       0.102774       2.116835          -0.000000
           12              H       2.332045       0.094361      16.844759       0.159911       0.991463 0.71551760E+01  0.66891216E+02                                 1.517021                            1.461314      -0.929550       2.438627                    0.999592       3.082377       7.862343       0.585409       1.119175      -0.748652      -0.010153       0.006597      -0.003101       0.012499      -0.002278       0.002314      -0.000955      -0.003048      -0.012501      -0.005111      -0.000129       0.005240              1.529425       2.021774       0.000767      -0.147402       1.313872      -0.025611       1.252628           0.000003
           13              H       3.456990      -0.820955      16.168402       0.171212       0.992656 0.71533298E+01  0.67277654E+02                                 1.560281                            1.494984      -0.957685       2.439744                    0.999326       3.087598       8.057928       0.555837       1.171645      -0.735637       0.005644      -0.008379      -0.010924       0.014880       0.000906      -0.002211       0.000433      -0.003743      -0.000832      -0.003510       0.001288       0.002222              1.583555       1.282427      -0.036650      -0.106084       1.935291       0.288831       1.532947           0.000004
           14              H       6.406650       6.137738       0.303494       0.167522       0.981218 0.70107196E+01  0.64641318E+02                                 1.463531                            1.413674      -0.860590       2.479001                    0.999785       2.916619       7.180854       0.621429       1.068974      -0.763923       0.010150       0.000912       0.010764       0.014823       0.001197       0.004869       0.000850       0.000846       0.000807      -0.004606      -0.000889       0.005495              1.476043       1.280795      -0.045287       0.217203       1.338928      -0.210742       1.808406           0.000006
           15              H       2.060684       1.471908      11.985393       0.173717       1.085369 0.77547011E+01  0.75613009E+02                                 1.756172                            1.630734      -1.247855       2.301823                    0.997273       3.417380       9.564983       0.488475       1.285975      -0.707375      -0.010427       0.003359      -0.018326       0.021351      -0.003279       0.000237       0.000229       0.012481      -0.005937      -0.006079      -0.001963       0.008042              1.828215       1.949908       0.006672       0.618441       1.427805      -0.013666       2.106932           0.000002
           16              H       2.517147       0.670677      13.293017       0.155555       1.030681 0.76224592E+01  0.72666474E+02                                 1.589629                            1.537359      -0.830753       2.486092                    0.999691       3.115513       8.123394       0.552561       1.162751      -0.738774       0.000751      -0.012918       0.005440       0.014037      -0.003488      -0.002642      -0.005703      -0.002207      -0.012542      -0.008924       0.001960       0.006964              1.598627       1.387677       0.140904      -0.053662       1.739556      -0.381044       1.668648           0.000004
           17              H       2.704563       2.258251      13.220179       0.167213       1.011065 0.76135277E+01  0.74096316E+02                                 1.697481                            1.636025      -1.050597       2.395334                    0.997826       3.398444       9.587283       0.477387       1.318333      -0.701096       0.001466       0.017933       0.003403       0.018312       0.003370      -0.003841       0.007541      -0.006164      -0.014718      -0.011205       0.001557       0.009648              1.728027       1.409554      -0.068539       0.039423       2.064674       0.422969       1.709852          -0.000000
           18              H       8.164712       0.817399      11.246603       0.163413       1.073712 0.79949874E+01  0.76989349E+02                                 1.624255                            1.566111      -0.929389       2.445993                    0.999436       3.117810       8.120994       0.552885       1.150426      -0.742122       0.003443       0.011613      -0.007647       0.014324       0.001331       0.002737      -0.005503      -0.001913      -0.001963      -0.006716       0.000719       0.005997              1.636266       1.799574       0.177976      -0.336608       1.537842      -0.225113       1.571383           0.000002
           19              H       7.952819       0.261617      12.731120       0.167106       1.033601 0.77128225E+01  0.73631681E+02                                 1.585447                            1.540565      -0.907948       2.458768                    0.999546       3.075432       7.984377       0.556002       1.153927      -0.741320       0.000856       0.001852       0.014532       0.014675      -0.001319       0.002258       0.001252       0.006342       0.006484      -0.004940       0.000555       0.004384              1.589294       1.528663      -0.103496       0.211552       1.327585       0.012586       1.911634           0.000004
           20              H       7.654340      -0.681466      11.473790       0.171380       1.094938 0.81223686E+01  0.79153734E+02                                 1.706522                            1.625442      -0.851856       2.493059                    0.999653       3.156819       8.489809       0.515259       1.219808      -0.725533      -0.005536      -0.017147      -0.005869       0.018951       0.002944       0.001071       0.004875      -0.007369      -0.008255      -0.005139      -0.003178       0.008317              1.752744       1.558806      -0.343819      -0.100661       2.260754       0.284143       1.438672           0.000003
           21              H      -0.640505       6.396090      10.802636       0.115045       1.187829 0.86518650E+01  0.84894609E+02                                 1.715972                            1.615809      -1.015980       2.391796                    0.997985       3.305088       8.662918       0.551613       1.131622      -0.745899      -0.018266       0.006784      -0.037068       0.041878      -0.011629       0.009337      -0.002185       0.009421       0.016529      -0.015935      -0.001072       0.017007              1.750653       1.575400      -0.110797       0.292725       1.405872       0.027942       2.270686          -0.000001
           22              H       3.585518       7.375007       7.008099       0.122168       1.086049 0.78586783E+01  0.75525983E+02                                 1.643601                            1.562016      -0.832437       2.486380                    0.999429       3.187923       8.358039       0.547402       1.164267      -0.738203      -0.041148       0.002545      -0.013939       0.043520      -0.003716       0.010439      -0.007266       0.012349      -0.023491      -0.014894      -0.002214       0.017107              1.668791       2.097101       0.200135       0.280919       1.476869       0.016394       1.432404          -0.000001
           23              H      -1.476127       7.541872      12.663485       0.133215       1.149837 0.84239814E+01  0.82170298E+02                                 1.694963                            1.607626      -0.941018       2.441149                    0.998427       3.194997       8.370036       0.545789       1.150493      -0.742265      -0.028130       0.022376      -0.008337       0.036898      -0.014927       0.007895       0.002858       0.005289       0.016603      -0.020035       0.005301       0.014734              1.726252       1.974685      -0.474765      -0.014362       1.697794      -0.018327       1.506278           0.000003
           24              H       4.953128       9.215468       6.650844       0.133189       1.168258 0.88492470E+01  0.88069957E+02                                 1.767984                            1.692357      -0.924405       2.448842                    0.998643       3.305822       8.972810       0.507079       1.213693      -0.726735      -0.019984       0.028473      -0.015683       0.038158      -0.003474       0.012326      -0.009287       0.004552      -0.031800      -0.019037       0.001280       0.017758              1.792139       1.558830      -0.088618       0.055068       2.138211      -0.399916       1.679375          -0.000001
           25              H       1.444301       5.910074      14.959630       0.140076       0.971401 0.68300363E+01  0.65668704E+02                                 1.732997                            1.611033      -1.312005       2.270673                    0.993924       3.710574      10.927014       0.447047       1.425008      -0.677352       0.021042      -0.004296       0.030383       0.037207      -0.008140       0.002452       0.005003      -0.002799       0.012331      -0.011961       0.003827       0.008134              1.809469       1.727774      -0.057973       0.393712       1.338226      -0.018523       2.362407          -0.000001
           26              H      -4.916695       7.344706       8.565455       0.131699       1.123048 0.81114259E+01  0.78366314E+02                                 1.664665                            1.573772      -0.938043       2.438668                    0.998693       3.181140       8.290112       0.553676       1.145033      -0.743252       0.031929      -0.001653       0.014505       0.035109       0.000658       0.009979      -0.009800       0.008038      -0.034787      -0.019662       0.005024       0.014638              1.696657       2.195801      -0.019971       0.206212       1.426193      -0.036951       1.467978          -0.000000
           27              H       2.286288       4.801911      13.088376       0.121242       0.979990 0.70628802E+01  0.67862004E+02                                 1.687036                            1.597588      -1.037662       2.393259                    0.996893       3.566238      10.192653       0.470416       1.355124      -0.692156       0.035916      -0.021046       0.006481       0.042130      -0.013085       0.004951      -0.001596       0.014274       0.002153      -0.015352      -0.000860       0.016211              1.732817       1.944158      -0.417259       0.041418       1.745097       0.063475       1.509197          -0.000001
           28              H       6.573620       5.514975       8.974738       0.115025       1.203542 0.88749531E+01  0.87692809E+02                                 1.739208                            1.643738      -1.034985       2.385631                    0.997717       3.310006       8.723370       0.542972       1.141644      -0.743805       0.014307      -0.031245       0.024460       0.042181      -0.003975       0.010800      -0.010108       0.004487      -0.019009      -0.015887      -0.001026       0.016913              1.772626       1.604721      -0.132746       0.105964       2.072932      -0.402845       1.640224           0.000002
           29              H      -4.335090       5.187137      15.405332       0.116081       1.066173 0.76588992E+01  0.73473939E+02                                 1.642074                            1.554401      -0.975096       2.415303                    0.998195       3.312529       8.809497       0.539695       1.183017      -0.731855      -0.020241      -0.034300      -0.009675       0.040985       0.003963      -0.003356       0.009555      -0.009618      -0.019978      -0.013289       0.000149       0.013140              1.674147       1.846523       0.432954       0.099635       1.807666       0.195161       1.368252          -0.000000
           30              H       0.315895       0.089259       4.800401       0.122001       1.039646 0.75774897E+01  0.73610583E+02                                 1.715796                            1.625560      -0.963055       2.427634                    0.997983       3.476020       9.776493       0.482147       1.307711      -0.702970       0.002098       0.043511       0.000282       0.043562      -0.001067      -0.000351       0.004407      -0.031586       0.001128      -0.016020      -0.000807       0.016827              1.761981       1.399213       0.132893      -0.008384       2.325612      -0.131802       1.561118           0.000000
           31              H      -2.173082       5.465389      14.617983       0.128011       1.203093 0.91267411E+01  0.91423091E+02                                 1.787524                            1.704647      -1.087945       2.362016                    0.997898       3.385426       9.181815       0.512131       1.193946      -0.730619       0.008526      -0.031005      -0.018789       0.037242       0.003317      -0.002554       0.015476      -0.013152      -0.028441      -0.018599      -0.001105       0.019704              1.822339       1.873474      -0.240290      -0.399820       1.756120       0.347480       1.837423          -0.000002
           32              H       0.197685      -0.972758       6.883233       0.132253       1.027602 0.72836016E+01  0.70549248E+02                                 1.743436                            1.621753      -1.153605       2.338624                    0.996100       3.603857      10.354251       0.466987       1.354112      -0.692030       0.002261       0.022432       0.026720       0.034961       0.002823       0.001477      -0.000793      -0.025324       0.009998      -0.014773       0.003417       0.011356              1.812385       1.334039       0.036153      -0.096667       1.787494       0.473667       2.315620           0.000000
           33              H       3.710908      -4.007848      16.610635       0.129134       1.134089 0.83698532E+01  0.82257718E+02                                 1.735047                            1.644853      -0.960997       2.428571                    0.998283       3.333064       9.029641       0.514138       1.212182      -0.725984       0.018527       0.027358       0.013245       0.035597       0.006961      -0.006854       0.013351       0.000613      -0.024349      -0.020476       0.007285       0.013191              1.769830       1.746601       0.369146       0.061525       2.097354       0.161932       1.465534           0.000005
           34              H       7.480594       8.412428       5.041461       0.127201       1.219026 0.90412587E+01  0.90837282E+02                                 1.837839                            1.721143      -1.083314       2.367327                    0.996982       3.474422       9.603134       0.496175       1.228672      -0.721541       0.000097      -0.035675      -0.004747       0.035989       0.000995       0.001912       0.004843      -0.035747       0.017890      -0.021003       0.003914       0.017089              1.901677       1.511979      -0.095910      -0.065509       2.572705      -0.223462       1.620348          -0.000000
           35              H       4.277849       2.088832       0.072838       0.113545       1.183233 0.88682016E+01  0.88567955E+02                                 1.794355                            1.701175      -0.994453       2.402969                    0.998084       3.438921       9.441389       0.501154       1.223753      -0.723091      -0.014192       0.026971       0.027483       0.041038       0.002538      -0.004338       0.013880      -0.010243      -0.012467      -0.015496      -0.001028       0.016524              1.836197       1.847002      -0.240490      -0.319578       1.854901       0.342814       1.806688           0.000004
           36              H       7.573559       9.475877       2.979439       0.113794       1.136506 0.83283831E+01  0.81347075E+02                                 1.695337                            1.607692      -1.027328       2.386061                    0.997943       3.346533       8.894029       0.538826       1.163794      -0.737035       0.002792      -0.022443      -0.032938       0.039955      -0.000005      -0.002167       0.007180      -0.024686       0.010078      -0.014323      -0.000788       0.015111              1.720650       1.318260      -0.026876       0.000758       1.661528       0.266291       2.182163          -0.000000
           37              H      -1.436343      -2.309130      17.252307       0.293584       0.719069 0.45636098E+01  0.39094876E+02                                 1.373590                            1.290116      -1.055586       2.499353                    0.999619       2.488225       6.594179       0.522775       1.367666      -0.694415       0.027344      -0.007848      -0.038821       0.048129       0.005140      -0.023186       0.000750      -0.015647       0.008431      -0.027765       0.006566       0.021199              1.402930       1.333792      -0.083665      -0.322867       1.262866       0.161464       1.612131           0.000004
           38              H      -1.562568       5.207328       7.406977       0.292550       0.711189 0.44830754E+01  0.38014058E+02                                 1.333073                            1.255574      -1.028127       2.512118                    0.999680       2.424709       6.273504       0.547770       1.318682      -0.704838      -0.023339      -0.007806       0.041791       0.048499      -0.009144      -0.010374      -0.011971       0.030324       0.031362      -0.028368       0.007639       0.020728              1.356867       1.296351      -0.009168      -0.241059       1.099557      -0.105400       1.674693           0.000000
           39              H      -0.298471       7.158421       3.022796       0.114830       1.174477 0.90340475E+01  0.89949837E+02                                 1.735902                            1.673440      -0.770590       2.495074                    0.999103       3.390156       9.063146       0.529199       1.162437      -0.738089       0.017586       0.019812       0.001364       0.026527       0.004781       0.000129       0.003930      -0.009456      -0.008604      -0.006131      -0.003152       0.009282              1.758421       1.583897       0.288619      -0.109866       2.144398      -0.144444       1.546967           0.000001
           40              H      -1.753955       6.501090       2.958628       0.115538       1.174709 0.90394861E+01  0.89831525E+02                                 1.724086                            1.664910      -0.743170       2.509118                    0.999299       3.351260       8.890303       0.535984       1.149924      -0.741621      -0.026203      -0.000885      -0.005190       0.026727      -0.002213       0.005259      -0.000522       0.008631       0.003591      -0.005581      -0.002610       0.008191              1.744320       2.161353      -0.269241       0.110707       1.525143      -0.043560       1.546463           0.000003
           41              H      -1.483565       2.183542       2.885790       0.174834       1.082280 0.76787087E+01  0.74848399E+02                                 1.762743                            1.629605      -1.385913       2.238888                    0.996326       3.472373       9.785733       0.484512       1.296903      -0.704367       0.002491      -0.018545      -0.008712       0.020641       0.004231      -0.003745      -0.002321      -0.008549      -0.004304      -0.006802      -0.001335       0.008137              1.839688       1.472935       0.137588       0.066528       2.474008       0.399461       1.572119           0.000002
           42              H      -2.318385       3.506673       3.220500       0.159006       1.004957 0.74417869E+01  0.70512743E+02                                 1.564261                            1.520105      -0.747576       2.527856                    0.999945       3.072992       7.985478       0.555156       1.164397      -0.738588      -0.009849       0.006446      -0.004854       0.012732      -0.002872      -0.000278      -0.004525       0.001518      -0.011049      -0.006749       0.001055       0.005694              1.571430       1.952475      -0.234206      -0.020675       1.474804       0.068593       1.287012           0.000005
           43              H      -1.027275       3.134727       4.089359       0.168707       0.987896 0.72747342E+01  0.69605232E+02                                 1.639967                            1.575475      -0.897150       2.467361                    0.999534       3.236636       8.888612       0.500316       1.279491      -0.710344       0.012119      -0.002911       0.014249       0.018931       0.001424       0.004430      -0.004003       0.009529       0.018510      -0.009525       0.000193       0.009332              1.672355       1.462798       0.042349       0.342553       1.437433       0.102774       2.116834           0.000001
           44              H       2.204103       6.514551       0.497729       0.159915       0.991454 0.71550968E+01  0.66890302E+02                                 1.517013                            1.461307      -0.929545       2.438631                    0.999592       3.082361       7.862296       0.585410       1.119176      -0.748652       0.010153      -0.006597       0.003101       0.012499      -0.002278       0.002314      -0.000955      -0.003048      -0.012501      -0.005111      -0.000129       0.005240              1.529416       2.021761       0.000767      -0.147401       1.313866      -0.025610       1.252622           0.000003
           45              H       1.079158       7.429867       1.174086       0.171215       0.992651 0.71532813E+01  0.67277080E+02                                 1.560275                            1.494978      -0.957682       2.439747                    0.999326       3.087589       8.057896       0.555838       1.171644      -0.735637      -0.005644       0.008379       0.010924       0.014879       0.000906      -0.002211       0.000433      -0.003743      -0.000832      -0.003509       0.001288       0.002222              1.583548       1.282422      -0.036650      -0.106084       1.935282       0.288828       1.532939           0.000000
           46              H      -1.870502       0.471174      17.038994       0.167529       0.981201 0.70105613E+01  0.64639448E+02                                 1.463508                            1.413652      -0.860575       2.479009                    0.999785       2.916596       7.180758       0.621438       1.068966      -0.763925      -0.010150      -0.000912      -0.010764       0.014823       0.001197       0.004869       0.000850       0.000846       0.000808      -0.004606      -0.000889       0.005495              1.476019       1.280777      -0.045285       0.217197       1.338908      -0.210736       1.808374           0.000006
           47              H       2.475464       5.137004       5.357095       0.173717       1.085369 0.77547072E+01  0.75613118E+02                                 1.756176                            1.630738      -1.247854       2.301824                    0.997273       3.417383       9.565009       0.488473       1.285980      -0.707374       0.010427      -0.003359       0.018326       0.021350      -0.003279       0.000237       0.000229       0.012481      -0.005937      -0.006079      -0.001963       0.008042              1.828220       1.949914       0.006672       0.618443       1.427808      -0.013666       2.106937           0.000001
           48              H       2.019001       5.938235       4.049471       0.155554       1.030679 0.76224419E+01  0.72666280E+02                                 1.589629                            1.537359      -0.830749       2.486095                    0.999691       3.115510       8.123389       0.552560       1.162754      -0.738773      -0.000751       0.012919      -0.005440       0.014037      -0.003488      -0.002642      -0.005703      -0.002207      -0.012543      -0.008924       0.001960       0.006964              1.598626       1.387677       0.140904      -0.053662       1.739555      -0.381044       1.668647           0.000002
           49              H       1.831585       4.350661       4.122309       0.167214       1.011067 0.76135413E+01  0.74096485E+02                                 1.697483                            1.636026      -1.050599       2.395333                    0.997826       3.398447       9.587295       0.477387       1.318333      -0.701096      -0.001465      -0.017933      -0.003403       0.018312       0.003370      -0.003841       0.007541      -0.006164      -0.014719      -0.011205       0.001557       0.009648              1.728029       1.409555      -0.068539       0.039423       2.064677       0.422970       1.709854           0.000002
           50              H      -3.628564       5.791513       6.095885       0.163412       1.073715 0.79950147E+01  0.76989692E+02                                 1.624260                            1.566115      -0.929390       2.445992                    0.999436       3.117814       8.121014       0.552883       1.150428      -0.742121      -0.003443      -0.011613       0.007647       0.014324       0.001331       0.002737      -0.005504      -0.001913      -0.001962      -0.006716       0.000719       0.005997              1.636271       1.799579       0.177977      -0.336609       1.537846      -0.225114       1.571387           0.000003
           51              H      -3.416671       6.347295       4.611368       0.167105       1.033605 0.77128550E+01  0.73632102E+02                                 1.585454                            1.540572      -0.907948       2.458768                    0.999546       3.075436       7.984405       0.555999       1.153931      -0.741319      -0.000856      -0.001852      -0.014532       0.014675      -0.001319       0.002258       0.001252       0.006342       0.006484      -0.004940       0.000555       0.004384              1.589301       1.528670      -0.103497       0.211554       1.327590       0.012586       1.911644           0.000003
           52              H      -3.118192       7.290378       5.868698       0.171378       1.094940 0.81223903E+01  0.79154017E+02                                 1.706526                            1.625446      -0.851857       2.493059                    0.999653       3.156823       8.489830       0.515258       1.219811      -0.725533       0.005536       0.017147       0.005870       0.018951       0.002944       0.001071       0.004875      -0.007369      -0.008255      -0.005139      -0.003177       0.008317              1.752749       1.558810      -0.343821      -0.100662       2.260761       0.284145       1.438675          -0.000000
           53              H       5.176653       0.212822       6.539852       0.115047       1.187823 0.86518175E+01  0.84894022E+02                                 1.715967                            1.615804      -1.015974       2.391800                    0.997985       3.305078       8.662884       0.551614       1.131622      -0.745899       0.018266      -0.006784       0.037068       0.041877      -0.011629       0.009337      -0.002185       0.009421       0.016529      -0.015935      -0.001072       0.017007              1.750647       1.575395      -0.110796       0.292724       1.405868       0.027942       2.270678           0.000005
           54              H       0.950630      -0.766095      10.334389       0.122170       1.086040 0.78585977E+01  0.75524982E+02                                 1.643589                            1.562005      -0.832430       2.486384                    0.999429       3.187908       8.357975       0.547406       1.164263      -0.738204       0.041149      -0.002544       0.013939       0.043520      -0.003716       0.010439      -0.007266       0.012349      -0.023492      -0.014894      -0.002214       0.017107              1.668779       2.097083       0.200132       0.280916       1.476859       0.016394       1.432395           0.000004
           55              H       6.012275      -0.932960       4.679003       0.133214       1.149844 0.84240418E+01  0.82171066E+02                                 1.694972                            1.607635      -0.941021       2.441147                    0.998427       3.195006       8.370079       0.545786       1.150497      -0.742264       0.028130      -0.022376       0.008337       0.036898      -0.014927       0.007895       0.002858       0.005289       0.016603      -0.020035       0.005301       0.014734              1.726262       1.974697      -0.474770      -0.014362       1.697803      -0.018327       1.506286           0.000001
           56              H      -0.416980      -2.606556      10.691644       0.133190       1.168255 0.88492160E+01  0.88069553E+02                                 1.767979                            1.692353      -0.924403       2.448842                    0.998643       3.305816       8.972783       0.507080       1.213692      -0.726736       0.019984      -0.028473       0.015683       0.038158      -0.003474       0.012326      -0.009287       0.004552      -0.031800      -0.019037       0.001279       0.017758              1.792134       1.558827      -0.088618       0.055067       2.138204      -0.399914       1.679371           0.000002
           57              H       3.091847       0.698838       2.382858       0.140075       0.971401 0.68300355E+01  0.65668686E+02                                 1.732997                            1.611033      -1.312003       2.270674                    0.993924       3.710572      10.927003       0.447047       1.425007      -0.677352      -0.021042       0.004296      -0.030383       0.037207      -0.008140       0.002452       0.005003      -0.002799       0.012331      -0.011961       0.003827       0.008134              1.809469       1.727774      -0.057973       0.393712       1.338225      -0.018523       2.362406           0.000001
           58              H       9.452843      -0.735794       8.777033       0.131699       1.123048 0.81114228E+01  0.78366284E+02                                 1.664666                            1.573773      -0.938042       2.438669                    0.998693       3.181139       8.290112       0.553676       1.145034      -0.743251      -0.031929       0.001653      -0.014506       0.035108       0.000658       0.009979      -0.009800       0.008038      -0.034787      -0.019662       0.005024       0.014638              1.696658       2.195802      -0.019971       0.206212       1.426193      -0.036951       1.467978           0.000003
           59              H       2.249860       1.807001       4.254112       0.121242       0.979995 0.70629176E+01  0.67862442E+02                                 1.687039                            1.597591      -1.037663       2.393258                    0.996893       3.566246      10.192676       0.470417       1.355121      -0.692157      -0.035916       0.021046      -0.006482       0.042130      -0.013085       0.004951      -0.001596       0.014274       0.002152      -0.015352      -0.000860       0.016211              1.732821       1.944162      -0.417260       0.041418       1.745101       0.063475       1.509200           0.000001
           60              H      -2.037472       1.093937       8.367750       0.115023       1.203551 0.88750428E+01  0.87693929E+02                                 1.739218                            1.643747      -1.034996       2.385625                    0.997716       3.310021       8.723425       0.542970       1.141645      -0.743805      -0.014308       0.031244      -0.024460       0.042181      -0.003976       0.010800      -0.010108       0.004487      -0.019008      -0.015887      -0.001026       0.016913              1.772636       1.604730      -0.132747       0.105965       2.072945      -0.402849       1.640233           0.000003
           61              H       8.871238       1.421775       1.937156       0.116082       1.066169 0.76588656E+01  0.73473538E+02                                 1.642070                            1.554398      -0.975090       2.415306                    0.998195       3.312521       8.809472       0.539695       1.183018      -0.731855       0.020242       0.034299       0.009674       0.040985       0.003963      -0.003356       0.009555      -0.009618      -0.019978      -0.013290       0.000149       0.013140              1.674143       1.846519       0.432953       0.099635       1.807662       0.195160       1.368249           0.000003
           62              H       4.220253       6.519653      12.542087       0.122001       1.039646 0.75774908E+01  0.73610586E+02                                 1.715795                            1.625559      -0.963056       2.427633                    0.997983       3.476020       9.776488       0.482148       1.307709      -0.702970      -0.002098      -0.043511      -0.000283       0.043563      -0.001067      -0.000351       0.004408      -0.031586       0.001126      -0.016019      -0.000808       0.016827              1.761980       1.399212       0.132893      -0.008384       2.325610      -0.131802       1.561118          -0.000000
           63              H       6.709230       1.143523       2.724505       0.128010       1.203096 0.91267760E+01  0.91423560E+02                                 1.787531                            1.704653      -1.087947       2.362015                    0.997898       3.385431       9.181845       0.512129       1.193949      -0.730618      -0.008526       0.031005       0.018789       0.037242       0.003317      -0.002554       0.015476      -0.013152      -0.028441      -0.018599      -0.001105       0.019704              1.822346       1.873481      -0.240291      -0.399823       1.756126       0.347482       1.837430           0.000005
           64              H       4.338463       7.581670      10.459255       0.132254       1.027600 0.72835862E+01  0.70549060E+02                                 1.743433                            1.621751      -1.153604       2.338625                    0.996100       3.603853      10.354236       0.466988       1.354112      -0.692030      -0.002261      -0.022432      -0.026720       0.034961       0.002823       0.001477      -0.000793      -0.025324       0.009998      -0.014773       0.003417       0.011356              1.812382       1.334038       0.036153      -0.096667       1.787492       0.473666       2.315617          -0.000001
           65              H       0.825240      10.616760       0.731853       0.129135       1.134090 0.83698611E+01  0.82257809E+02                                 1.735047                            1.644853      -0.960997       2.428571                    0.998283       3.333066       9.029645       0.514138       1.212180      -0.725984      -0.018527      -0.027358      -0.013245       0.035597       0.006961      -0.006854       0.013351       0.000613      -0.024349      -0.020476       0.007285       0.013191              1.769830       1.746601       0.369146       0.061525       2.097354       0.161932       1.465534          -0.000000
           66              H      -2.944446      -1.803516      12.301027       0.127202       1.219026 0.90412521E+01  0.90837168E+02                                 1.837835                            1.721139      -1.083315       2.367327                    0.996982       3.474420       9.603115       0.496177       1.228669      -0.721542      -0.000097       0.035675       0.004747       0.035989       0.000995       0.001912       0.004843      -0.035747       0.017890      -0.021003       0.003914       0.017089              1.901673       1.511976      -0.095910      -0.065509       2.572698      -0.223462       1.620345           0.000003
           67              H       0.258299       4.520080      17.269650       0.113544       1.183238 0.88682413E+01  0.88568431E+02                                 1.794357                            1.701177      -0.994459       2.402965                    0.998084       3.438929       9.441408       0.501155       1.223750      -0.723091       0.014192      -0.026971      -0.027483       0.041038       0.002537      -0.004338       0.013880      -0.010244      -0.012466      -0.015496      -0.001028       0.016524              1.836200       1.847005      -0.240491      -0.319578       1.854903       0.342815       1.806690          -0.000001
           68              H      -3.037411      -2.866965      14.363049       0.113797       1.136502 0.83283448E+01  0.81346589E+02                                 1.695331                            1.607686      -1.027322       2.386064                    0.997943       3.346524       8.893992       0.538828       1.163791      -0.737036      -0.002792       0.022442       0.032938       0.039955      -0.000005      -0.002167       0.007179      -0.024686       0.010079      -0.014323      -0.000788       0.015111              1.720644       1.318256      -0.026875       0.000758       1.661522       0.266289       2.182154           0.000005
           69              C       5.097542       2.716665      15.094902       0.226169      29.138061 0.36719950E+03  0.82757830E+04                                 8.416842                            6.550636      -0.039029       2.008295                    0.999508      25.338049      71.315009       0.620159       0.438224      -1.050734       0.033058       0.060977      -0.037119       0.078670       0.016260      -0.020785      -0.011159       0.017677       0.031460      -0.023806      -0.011688       0.035493              9.483610       7.002960       2.019853      -3.153832      12.111256       0.110806       9.336614          -0.000004
           70              C       4.821935       1.342060      15.143461      -0.136991      39.148627 0.48281189E+03  0.11550408E+05                                 9.828667                            7.211844       0.225672       2.054882                    0.999653      28.810628      81.186241       0.633783       0.403967      -1.081775       0.036240      -0.066711      -0.090137       0.117848      -0.012375      -0.036255       0.034409      -0.059905       0.030836      -0.055697      -0.008225       0.063922             11.622624       7.184632      -0.718993      -3.989607      13.956763       4.307155      13.726476           0.000003
           71              C       3.950614       1.167501      16.192681       0.193209      31.418055 0.36080864E+03  0.80319376E+04                                 8.628601                            6.322262       0.323075       2.116323                    0.998762      24.986192      68.097749       0.662313       0.415431      -1.073370      -0.049020      -0.027653       0.057459       0.080431       0.022276      -0.027946       0.002904      -0.120439      -0.077069      -0.069355      -0.007741       0.077097             10.201396       6.903834       2.926417      -3.223913      14.571981      -1.571454       9.128373          -0.000001
           72              C       4.082824       1.238813      12.113728       0.226745      29.315365 0.36875644E+03  0.83274401E+04                                 8.484131                            6.577690      -0.131075       1.978885                    0.999619      25.459251      71.946626       0.616447       0.439986      -1.048701      -0.074411       0.023399       0.003631       0.078087       0.000733      -0.020744       0.007444       0.046097      -0.005797      -0.025981      -0.009682       0.035663              9.622229      13.077331      -2.284009      -0.270378       5.331513      -1.238959      10.457843           0.000000
           73              C       5.218986       0.693770      12.739792      -0.133912      38.219742 0.47147149E+03  0.11219085E+05                                 9.681265                            7.134394       0.219244       2.056124                    0.999616      28.620667      80.595502       0.635791       0.404846      -1.080532      -0.001793      -0.017961       0.121158       0.122495      -0.020600       0.001609      -0.026320       0.024504       0.147313      -0.053464      -0.003837       0.057300             11.380032      10.367976      -2.160852      -0.026937       6.193674      -1.923728      17.578447           0.000005
           74              C       6.199988       0.714967      11.789423       0.199155      32.107151 0.35641775E+03  0.79099367E+04                                 8.789272                            6.283482       0.319989       2.117456                    0.998729      24.837390      67.588493       0.664385       0.415406      -1.073387       0.066674      -0.013491      -0.045740       0.081973      -0.042944       0.027279      -0.024470       0.076317       0.025214      -0.063665      -0.008864       0.072529             10.706318      16.320437      -4.976190      -0.517483       6.720364      -0.877486       9.078154           0.000001
           75              C       5.339713       0.289745      14.179218      -0.202539      30.962209 0.43353980E+03  0.10227184E+05                                 8.628535                            6.963872      -0.289882       1.888721                    0.998075      30.067640      87.752367       0.618978       0.419473      -1.057919      -0.034124       0.083297      -0.030195       0.094945      -0.007427      -0.010100       0.003890      -0.008785       0.029554      -0.015692      -0.001081       0.016773              9.669832       6.954915      -1.340811      -0.699234       9.270594       1.014858      12.783988           0.000008
           76              C       5.957404       3.497478      14.149736      -0.510152      28.365244 0.45438883E+03  0.10797725E+05                                 7.837246                            6.875633       0.124732       1.995875                    0.998520      32.365659      93.444545       0.660652       0.390148      -1.082040      -0.041478      -0.021645       0.044135       0.064318       0.007856      -0.014602      -0.032957       0.011025      -0.008676      -0.036976      -0.000809       0.037785              8.215179       7.588955       1.240646      -0.519084       8.859010       0.231953       8.197572          -0.000001
           77              C       3.296225      -0.058858      16.763249      -0.509584      28.981482 0.43180810E+03  0.10056208E+05                                 7.824728                            6.601050       0.447639       2.094244                    0.999562      31.491614      87.850301       0.695018       0.378413      -1.098464       0.034086       0.050120      -0.026080       0.065985       0.003685      -0.011376      -0.000510      -0.032044      -0.042886      -0.023357      -0.000325       0.023682              8.597945       7.218809       2.041019      -1.039433      11.172406      -1.993859       7.402621           0.000010
           78              C       2.725423       1.425829      12.703372      -0.515292      28.458412 0.46101049E+03  0.11014991E+05                                 7.890798                            6.952016       0.044990       1.966003                    0.998729      32.817729      95.580400       0.652065       0.393135      -1.077996       0.051523      -0.003922      -0.036757       0.063412      -0.011166      -0.023992      -0.008254       0.030219      -0.063742      -0.035963      -0.001131       0.037094              8.255477       9.470313      -0.373095       0.185759       6.897211       0.161143       8.398906           0.000006
           79              C       7.613986       0.237530      11.811969      -0.512143      29.884941 0.43490784E+03  0.10182086E+05                                 8.059252                            6.636481       0.376507       2.073857                    0.999039      31.835927      90.069363       0.688901       0.379760      -1.093656      -0.061774       0.016386       0.003754       0.064021      -0.002912       0.004739      -0.011837       0.024876       0.005804      -0.019842       0.004154       0.015688              9.171425      12.899094      -3.591348      -0.653342       8.135584       0.246994       6.479596           0.000006
           80              C       0.890944       5.475104      11.775549      -0.030394      38.837780 0.43550618E+03  0.10160270E+05                                 9.920777                            6.890625       0.032464       2.013861                    0.999384      27.214509      75.895320       0.642157       0.408841      -1.077823      -0.007540       0.023580       0.027576       0.037058      -0.003827      -0.000615       0.002351       0.000288       0.007372      -0.005282       0.000596       0.004686             12.986404      10.076401      -4.309997      -2.461806      10.248924       6.327042      18.633887           0.000005
           81              C       4.943419       6.244972       8.008761      -0.036563      38.235710 0.43961409E+03  0.10276508E+05                                 9.830150                            6.925068       0.030096       2.012238                    0.999408      27.307982      76.142147       0.640508       0.409079      -1.078053       0.016395       0.030192      -0.003803       0.034566       0.002737       0.006236      -0.003339       0.000595      -0.009127      -0.009098       0.002978       0.006121             12.705645      14.391888       7.341740      -0.219541      16.900998      -3.038567       6.824050           0.000004
           82              C      -0.219188       6.297553      11.648949      -0.087198      33.531044 0.42246472E+03  0.98635476E+04                                 9.029897                            6.866739      -0.026356       1.958762                    0.999609      29.228410      83.801515       0.626789       0.418545      -1.062595       0.004091       0.015289       0.027909       0.032084       0.000649       0.016632      -0.009794       0.005020       0.037450      -0.018262      -0.006554       0.024816             10.558710       9.780996      -4.083680      -2.233655       8.338413       3.603450      13.556721          -0.000011
           83              C       4.479629       7.363419       7.328935      -0.074458      32.627343 0.41303553E+03  0.95899881E+04                                 8.896320                            6.802060       0.049708       1.991418                    0.999694      28.716992      82.130798       0.627987       0.420073      -1.061532       0.021680       0.016784       0.014738       0.031128      -0.012141       0.008793       0.009044       0.036674       0.003520      -0.027120       0.003959       0.023161             10.478514      10.740392       4.833246      -0.016271      14.213236      -2.886221       6.481913          -0.000008
           84              C      -0.717486       6.976488      12.751931      -0.223791      34.702215 0.45755277E+03  0.10881404E+05                                 9.143577                            7.082449       0.122365       1.997188                    0.999651      30.464978      87.717629       0.626477       0.411109      -1.068995       0.003188      -0.007526      -0.046081       0.046800      -0.023792       0.001217      -0.003920       0.006894      -0.073877      -0.025173      -0.011379       0.036552             10.555112       9.394795      -3.426183      -2.126616       7.574458       2.699070      14.696084           0.000001
           85              C       5.285369       8.454294       7.112154      -0.214265      34.007466 0.46343416E+03  0.11090975E+05                                 9.121739                            7.192763       0.004866       1.965001                    0.999380      30.573094      89.208887       0.611350       0.418634      -1.060852      -0.044847      -0.013619       0.009667       0.047856      -0.024088       0.009621      -0.012856      -0.023443      -0.021358      -0.023385      -0.012870       0.036255             10.564412      11.593231       4.639457      -0.672118      13.382786      -3.006539       6.717220           0.000000
           86              C      -0.101810       6.824473      13.972843       0.270951      31.609403 0.36300775E+03  0.81557721E+04                                 8.933830                            6.523711      -0.064279       2.000275                    0.999537      25.087120      70.439481       0.620086       0.439648      -1.050151      -0.014839       0.044599       0.057590       0.074336      -0.004852      -0.024835       0.038127       0.004968       0.075582      -0.041106      -0.015626       0.056732             11.119880      12.558717      -3.981412      -3.667785       6.758649       2.458546      14.042274          -0.000003
           87              C       6.581484       8.428640       7.569996       0.279239      30.829919 0.36799398E+03  0.83202590E+04                                 8.873319                            6.630035      -0.089119       1.991917                    0.999575      25.301183      71.947241       0.604767       0.447942      -1.042214       0.035554       0.057357       0.007577       0.067907       0.044749      -0.011503      -0.008831      -0.023420      -0.039921      -0.040158      -0.015602       0.055761             10.915126      10.292474       3.653935      -1.202754      14.370697      -5.055750       8.082206          -0.000007
           88              C       1.022421       6.009910      14.113317      -0.197707      36.954951 0.47657302E+03  0.11490318E+05                                 9.721083                            7.329526       0.045187       1.988240                    0.998541      30.326083      88.940900       0.600966       0.422721      -1.057827       0.040315      -0.009879      -0.022875       0.047394       0.013145       0.013029      -0.000464      -0.011254       0.043163      -0.024777       0.004068       0.020710             11.693346      12.561322      -3.880470      -1.513494       7.694440       3.109462      14.824276          -0.000003
           89              C      -5.813792       7.347903       8.253290      -0.223435      35.315288 0.45635144E+03  0.10845126E+05                                 9.254326                            7.071365       0.213266       2.027962                    0.999759      30.334726      87.296384       0.627238       0.410902      -1.069186      -0.017639      -0.030930       0.030887       0.047136       0.005653       0.018982       0.005276       0.046550      -0.042673      -0.022769      -0.015537       0.038306             10.828547      11.252637       2.837212      -0.224352      13.784439      -3.993487       7.448563           0.000003
           90              C       1.514802       5.348485      13.005132      -0.078569      34.205074 0.44031311E+03  0.10428430E+05                                 9.307939                            7.107427      -0.110253       1.940625                    0.999509      29.393686      85.986911       0.601111       0.430224      -1.051133      -0.014160       0.027701       0.013932       0.034088      -0.002430       0.007836      -0.007867       0.000040      -0.047414      -0.019885       0.005472       0.014413             11.114622       9.269813      -2.770227      -0.964134       7.961508       3.989616      16.112545          -0.000010
           91              C       6.243370       6.259077       8.485679      -0.089271      33.037806 0.42753909E+03  0.10020660E+05                                 8.969377                            6.927771      -0.016116       1.961481                    0.999644      29.354780      84.568857       0.620788       0.420962      -1.060135       0.001974       0.032069      -0.001679       0.032173      -0.017085       0.008678      -0.017249      -0.017019       0.018977      -0.022401      -0.008567       0.030968             10.425444      12.511553       4.258532      -0.069140      12.333578      -2.558406       6.431200          -0.000006
           92              C       1.169842      -6.071795      16.466692      -0.046464      39.734374 0.46318725E+03  0.10997863E+05                                10.167581                            7.165613      -0.056276       1.982448                    0.999145      27.870466      78.973799       0.620545       0.415701      -1.071002       0.040943       0.000360      -0.006216       0.041414       0.003665      -0.003270       0.006876       0.000173      -0.021879      -0.011956       0.003955       0.008001             13.249179      23.076782       1.762579      -4.696163       8.469623       1.657894       8.201133           0.000003
           93              C      -5.312523      11.381579       3.676607      -0.036351      38.944821 0.44567989E+03  0.10459016E+05                                 9.953258                            6.981583      -0.002150       2.001583                    0.999312      27.406553      76.684883       0.636388       0.410125      -1.076855       0.003649      -0.018390       0.032375       0.037412      -0.001171       0.000463       0.001682      -0.010155       0.014608      -0.007680       0.001905       0.005775             12.828710       5.117816       0.311551       0.166415      13.005416      -5.074461      20.362897           0.000002
           94              C      -3.845492       5.965798      15.644658      -0.070189      33.181049 0.41982125E+03  0.97933574E+04                                 9.007703                            6.869263       0.055565       1.991689                    0.999706      28.893526      82.996343       0.622948       0.421490      -1.059987       0.027639       0.015323       0.006022       0.032171       0.009037       0.016292       0.002355      -0.029891      -0.007414      -0.026201       0.004995       0.021206             10.646883      16.779276       0.756298      -4.053363       7.600604       1.678626       7.560769          -0.000008
           95              C       0.282548      -0.859096       4.848960      -0.075112      33.380202 0.43383230E+03  0.10219984E+05                                 9.106005                            7.016999      -0.024256       1.967082                    0.999610      29.180198      84.674624       0.610894       0.425610      -1.055717       0.003933      -0.024617       0.019482       0.031639      -0.007407       0.006226       0.008259      -0.021577      -0.063060      -0.024925       0.000476       0.024448             10.707240       5.015367       1.109567      -0.763907      10.894101      -2.400021      16.212252          -0.000005
           96              C      -2.564426       6.127177      15.174677      -0.237999      34.952482 0.47557598E+03  0.11448127E+05                                 9.247329                            7.256703       0.041719       1.968576                    0.999588      31.057067      90.697822       0.612776       0.415231      -1.063693      -0.037047      -0.024843       0.014194       0.046809      -0.017633      -0.005972       0.023376      -0.032627      -0.013199      -0.023722      -0.015555       0.039277             10.804678      16.714257       1.229690      -4.488783       7.629245       1.335850       8.070531          -0.000005
           97              C       0.216813      -1.486655       6.083745      -0.201495      36.880659 0.46338434E+03  0.11080730E+05                                 9.639010                            7.182550       0.142027       2.015298                    0.999435      30.191608      87.832903       0.613524       0.417491      -1.062416       0.018063       0.033243      -0.023927       0.044764      -0.001602       0.006368       0.015574      -0.002097       0.058086      -0.018031      -0.008988       0.027018             11.553214       5.186263       1.560893      -1.465567      14.209229      -2.677104      15.264151           0.000001
           98              C       3.765919      -5.733510      15.516324       0.285555      31.097883 0.36856565E+03  0.83363181E+04                                 8.929574                            6.634536      -0.197496       1.959416                    0.999627      25.355400      72.112130       0.604657       0.447855      -1.042277       0.061378       0.005393      -0.005351       0.061847       0.009839      -0.026034      -0.001030       0.072623      -0.017366      -0.035013      -0.017132       0.052146             11.153051      15.926956      -0.349142      -6.038306       7.832069       2.273599       9.700128          -0.000000
           99              C      -5.438489      10.130292       6.135772       0.274386      31.822371 0.36481222E+03  0.82129673E+04                                 8.986744                            6.548451      -0.035777       2.005095                    0.999543      25.236410      71.113924       0.617215       0.440797      -1.048637       0.008597      -0.023873       0.060897       0.065972       0.013964      -0.002246      -0.034115      -0.003424       0.138365      -0.043524      -0.017499       0.061023             11.150547       5.252738       1.923746      -2.337650      14.305372      -3.981799      13.893532          -0.000001
          100              C       3.209001      -4.775519      16.362637      -0.221829      36.266451 0.47889956E+03  0.11554411E+05                                 9.527393                            7.309732      -0.035235       1.946326                    0.999247      31.015799      90.839351       0.606754       0.418398      -1.061105      -0.018421      -0.005065       0.034416       0.039363       0.028008       0.006641       0.011216      -0.004689      -0.056966      -0.023242      -0.017104       0.040346             11.284315      15.711184       0.148152      -4.652986       9.211879       2.196726       8.929882           0.000004
          101              C      -5.393617       9.360760       4.989434      -0.234934      36.221309 0.47291695E+03  0.11364483E+05                                 9.454273                            7.222146       0.080289       1.980727                    0.999636      30.966719      90.260198       0.616258       0.413598      -1.065087       0.003503       0.003959      -0.044741       0.045052       0.000911       0.002065       0.000562      -0.047305      -0.065596      -0.022312      -0.012297       0.034609             11.053086       5.215924       0.151048      -1.479058      12.426853      -3.675338      15.516482          -0.000003
          102              C       1.923863      -4.946633      16.834353      -0.089612      33.558085 0.44576074E+03  0.10593765E+05                                 9.176276                            7.140175      -0.098893       1.935315                    0.999576      29.921228      87.783588       0.600911       0.428891      -1.051571       0.023172      -0.020317      -0.006366       0.031468      -0.014765       0.003021       0.018244      -0.022074       0.029983      -0.027167      -0.000671       0.027838             10.809553      16.587576       1.859413      -3.533706       8.211337       1.282766       7.629746           0.000001
          103              C      -5.334487       9.995589       3.773725      -0.082467      33.745725 0.41722120E+03  0.97141275E+04                                 9.070570                            6.814119      -0.009849       1.964084                    0.999565      29.112015      83.446620       0.630354       0.417335      -1.062995       0.004299       0.006239       0.031600       0.032496      -0.001723      -0.002636       0.022440       0.009920       0.009405      -0.024654       0.002862       0.021791             10.728113       4.723890       0.242436      -0.524331      12.589055      -4.466139      14.871394          -0.000010
          104              C       1.376686       4.697552      10.594526       0.575478      24.765690 0.25869084E+03  0.54035441E+04                                 7.894640                            5.710594       0.027115       2.061405                    0.999685      22.626815      63.668863       0.620291       0.472730      -1.019161       0.020332      -0.029461      -0.047157       0.059204       0.077625      -0.011212      -0.046033      -0.015523      -0.166773      -0.081275      -0.034822       0.116097              9.972459       7.232736      -2.810420      -1.175077       8.396049       4.403728      14.288591          -0.000003
          105              C       4.034197       5.077735       8.274101       0.577733      24.641875 0.25880908E+03  0.54064579E+04                                 7.875975                            5.715763       0.012506       2.057523                    0.999679      22.620409      63.646774       0.619402       0.473369      -1.018849      -0.037840      -0.043613       0.011794       0.058933      -0.047577      -0.037236       0.066933      -0.010505       0.166485      -0.079256      -0.036243       0.115498              9.824768      10.650243       4.899818       0.609823      12.479230      -2.177705       6.344830           0.000001
          106              C      -5.326355      12.033118       2.330830       0.576442      24.450380 0.26264502E+03  0.55141096E+04                                 7.849447                            5.773379      -0.047048       2.036416                    0.999631      22.824326      64.660671       0.613024       0.475907      -1.016141       0.002732       0.023590      -0.054679       0.059613      -0.004214      -0.013401       0.016869       0.148675      -0.210486      -0.078188      -0.032426       0.110613              9.710209       4.635227       0.132668       0.845591       9.674643      -2.826863      14.820759          -0.000001
          107              C      -0.248805      -6.212670      16.891583       0.579097      24.684755 0.26045388E+03  0.54646580E+04                                 7.937779                            5.767803      -0.063131       2.031572                    0.999594      22.878306      65.103596       0.609471       0.478984      -1.013021      -0.056802      -0.005902       0.021230       0.060926      -0.020093       0.042223      -0.049254      -0.054465       0.228417      -0.077734      -0.033035       0.110769              9.955507      16.132904       1.376150      -2.336844       7.483297       1.477750       6.250319           0.000000
          108              C      -0.561394       3.892247       2.247586       0.226169      29.138083 0.36719996E+03  0.82757939E+04                                 8.416839                            6.550634      -0.039023       2.008297                    0.999508      25.338057      71.314974       0.620160       0.438223      -1.050735      -0.033059      -0.060977       0.037120       0.078670       0.016261      -0.020786      -0.011159       0.017675       0.031459      -0.023805      -0.011688       0.035494              9.483606       7.002953       2.019846      -3.153827      12.111254       0.110815       9.336610           0.000002
          109              C      -0.285787       5.266852       2.199027      -0.136990      39.148620 0.48281203E+03  0.11550410E+05                                 9.828658                            7.211840       0.225676       2.054882                    0.999653      28.810641      81.186232       0.633784       0.403966      -1.081776      -0.036239       0.066710       0.090137       0.117848      -0.012375      -0.036255       0.034409      -0.059905       0.030835      -0.055697      -0.008225       0.063922             11.622611       7.184626      -0.718991      -3.989601      13.956746       4.307149      13.726461           0.000006
          110              C       0.585534       5.441411       1.149807       0.193210      31.418095 0.36080929E+03  0.80319551E+04                                 8.628602                            6.322264       0.323072       2.116321                    0.998762      24.986225      68.097836       0.662314       0.415431      -1.073370       0.049021       0.027653      -0.057459       0.080431       0.022277      -0.027947       0.002904      -0.120441      -0.077071      -0.069357      -0.007741       0.077098             10.201397       6.903837       2.926417      -3.223912      14.571979      -1.571447       9.128373           0.000003
          111              C       0.453324       5.370099       5.228760       0.226745      29.315364 0.36875637E+03  0.83274395E+04                                 8.484135                            6.577692      -0.131076       1.978884                    0.999619      25.459256      71.946679       0.616446       0.439986      -1.048701       0.074410      -0.023398      -0.003630       0.078087       0.000733      -0.020744       0.007444       0.046096      -0.005797      -0.025981      -0.009682       0.035663              9.622232      13.077343      -2.284011      -0.270384       5.331514      -1.238956      10.457840          -0.000002
          112              C      -0.682838       5.915142       4.602696      -0.133912      38.219732 0.47147128E+03  0.11219080E+05                                 9.681268                            7.134396       0.219244       2.056124                    0.999616      28.620655      80.595493       0.635790       0.404847      -1.080532       0.001793       0.017962      -0.121158       0.122495      -0.020599       0.001610      -0.026320       0.024503       0.147313      -0.053463      -0.003837       0.057300             11.380035      10.367980      -2.160853      -0.026937       6.193675      -1.923729      17.578450           0.000003
          113              C      -1.663840       5.893945       5.553065       0.199155      32.107123 0.35641734E+03  0.79099257E+04                                 8.789271                            6.283481       0.319992       2.117457                    0.998729      24.837370      67.588442       0.664384       0.415406      -1.073387      -0.066674       0.013492       0.045740       0.081973      -0.042943       0.027279      -0.024470       0.076316       0.025214      -0.063664      -0.008865       0.072529             10.706317      16.320437      -4.976190      -0.517480       6.720364      -0.877488       9.078151           0.000000
          114              C      -0.803565       6.319167       3.163270      -0.202539      30.962229 0.43354019E+03  0.10227196E+05                                 8.628538                            6.963875      -0.289880       1.888721                    0.998075      30.067646      87.752386       0.618978       0.419473      -1.057919       0.034124      -0.083297       0.030195       0.094945      -0.007427      -0.010100       0.003891      -0.008786       0.029554      -0.015692      -0.001081       0.016773              9.669836       6.954916      -1.340812      -0.699235       9.270597       1.014858      12.783995           0.000003
          115              C      -1.421256       3.111434       3.192752      -0.510152      28.365272 0.45438958E+03  0.10797746E+05                                 7.837250                            6.875639       0.124733       1.995876                    0.998520      32.365670      93.444566       0.660651       0.390148      -1.082040       0.041479       0.021645      -0.044135       0.064319       0.007856      -0.014602      -0.032957       0.011025      -0.008676      -0.036976      -0.000809       0.037785              8.215182       7.588955       1.240646      -0.519084       8.859012       0.231955       8.197579           0.000009
          116              C       1.239923       6.667770       0.579239      -0.509586      28.981580 0.43181010E+03  0.10056264E+05                                 7.824745                            6.601066       0.447642       2.094244                    0.999562      31.491658      87.850401       0.695017       0.378413      -1.098464      -0.034086      -0.050120       0.026081       0.065985       0.003685      -0.011376      -0.000510      -0.032044      -0.042885      -0.023356      -0.000326       0.023682              8.597965       7.218824       2.041034      -1.039443      11.172445      -1.993866       7.402625           0.000007
          117              C       1.810725       5.183083       4.639116      -0.515292      28.458423 0.46101074E+03  0.11015000E+05                                 7.890804                            6.952020       0.044991       1.966003                    0.998729      32.817735      95.580466       0.652064       0.393136      -1.077996      -0.051522       0.003922       0.036757       0.063411      -0.011166      -0.023992      -0.008253       0.030220      -0.063744      -0.035963      -0.001132       0.037095              8.255483       9.470325      -0.373096       0.185759       6.897216       0.161147       8.398909           0.000007
          118              C      -3.077838       6.371382       5.530519      -0.512142      29.884869 0.43490654E+03  0.10182049E+05                                 8.059238                            6.636470       0.376511       2.073859                    0.999039      31.835885      90.069238       0.688902       0.379760      -1.093656       0.061774      -0.016386      -0.003754       0.064020      -0.002913       0.004739      -0.011837       0.024877       0.005803      -0.019843       0.004154       0.015689              9.171408      12.899063      -3.591336      -0.653338       8.135572       0.246993       6.479589           0.000003
          119              C       3.645204       1.133808       5.566939      -0.030394      38.837797 0.43550631E+03  0.10160274E+05                                 9.920782                            6.890627       0.032462       2.013861                    0.999384      27.214512      75.895345       0.642156       0.408841      -1.077823       0.007540      -0.023580      -0.027575       0.037058      -0.003827      -0.000615       0.002351       0.000288       0.007373      -0.005281       0.000596       0.004685             12.986414      10.076405      -4.309997      -2.461808      10.248928       6.327049      18.633909           0.000008
          120              C      -0.407271       0.363940       9.333727      -0.036563      38.235701 0.43961399E+03  0.10276505E+05                                 9.830148                            6.925066       0.030094       2.012237                    0.999408      27.307979      76.142133       0.640508       0.409079      -1.078054      -0.016394      -0.030192       0.003803       0.034566       0.002737       0.006236      -0.003338       0.000595      -0.009127      -0.009098       0.002977       0.006121             12.705642      14.391895       7.341742      -0.219538      16.900986      -3.038560       6.824047           0.000006
          121              C       4.755336       0.311359       5.693539      -0.087196      33.530987 0.42246386E+03  0.98635218E+04                                 9.029886                            6.866731      -0.026352       1.958764                    0.999609      29.228370      83.801357       0.626790       0.418545      -1.062595      -0.004091      -0.015288      -0.027908       0.032083       0.000649       0.016632      -0.009793       0.005020       0.037453      -0.018262      -0.006554       0.024816             10.558698       9.780987      -4.083677      -2.233657       8.338406       3.603448      13.556702           0.000001
          122              C       0.056519      -0.754507      10.013553      -0.074458      32.627296 0.41303494E+03  0.95899695E+04                                 8.896310                            6.802055       0.049708       1.991419                    0.999694      28.716958      82.130641       0.627987       0.420073      -1.061533      -0.021680      -0.016784      -0.014738       0.031128      -0.012140       0.008793       0.009045       0.036674       0.003519      -0.027120       0.003960       0.023160             10.478500      10.740373       4.833238      -0.016273      14.213220      -2.886217       6.481906          -0.000001
          123              C       5.253634      -0.367576       4.590557      -0.223791      34.702217 0.45755274E+03  0.10881404E+05                                 9.143578                            7.082449       0.122366       1.997189                    0.999651      30.464984      87.717667       0.626477       0.411109      -1.068995      -0.003188       0.007526       0.046080       0.046800      -0.023792       0.001217      -0.003920       0.006895      -0.073877      -0.025173      -0.011380       0.036552             10.555114       9.394802      -3.426189      -2.126616       7.574462       2.699069      14.696077           0.000003
          124              C      -0.749221      -1.845382      10.230334      -0.214267      34.007499 0.46343488E+03  0.11090996E+05                                 9.121743                            7.192768       0.004863       1.964999                    0.999380      30.573115      89.208945       0.611349       0.418634      -1.060852       0.044847       0.013619      -0.009668       0.047856      -0.024088       0.009620      -0.012856      -0.023443      -0.021358      -0.023385      -0.012870       0.036255             10.564415      11.593232       4.639456      -0.672118      13.382789      -3.006540       6.717224           0.000005
          125              C       4.637958      -0.215561       3.369645       0.270950      31.609409 0.36300783E+03  0.81557744E+04                                 8.933832                            6.523712      -0.064279       2.000275                    0.999537      25.087122      70.439492       0.620086       0.439648      -1.050151       0.014839      -0.044599      -0.057590       0.074336      -0.004851      -0.024835       0.038127       0.004968       0.075582      -0.041106      -0.015626       0.056732             11.119883      12.558724      -3.981414      -3.667784       6.758651       2.458545      14.042275          -0.000004
          126              C      -2.045336      -1.819728       9.772492       0.279239      30.829909 0.36799383E+03  0.83202548E+04                                 8.873319                            6.630034      -0.089122       1.991916                    0.999575      25.301178      71.947228       0.604767       0.447942      -1.042214      -0.035554      -0.057357      -0.007578       0.067907       0.044749      -0.011503      -0.008831      -0.023419      -0.039921      -0.040158      -0.015602       0.055761             10.915125      10.292469       3.653935      -1.202755      14.370700      -5.055752       8.082207          -0.000004
          127              C       3.513727       0.599002       3.229171      -0.197705      36.954900 0.47657210E+03  0.11490290E+05                                 9.721074                            7.329519       0.045190       1.988241                    0.998541      30.326051      88.940779       0.600966       0.422721      -1.057827      -0.040315       0.009879       0.022875       0.047394       0.013145       0.013029      -0.000464      -0.011254       0.043162      -0.024777       0.004068       0.020709             11.693337      12.561314      -3.880468      -1.513490       7.694434       3.109458      14.824262           0.000003
          128              C      -2.532960      -0.738991       9.089198      -0.223435      35.315293 0.45635144E+03  0.10845127E+05                                 9.254328                            7.071366       0.213265       2.027962                    0.999759      30.334725      87.296394       0.627238       0.410902      -1.069186       0.017639       0.030930      -0.030887       0.047136       0.005653       0.018982       0.005276       0.046550      -0.042672      -0.022769      -0.015536       0.038306             10.828551      11.252637       2.837215      -0.224353      13.784449      -3.993491       7.448566           0.000005
          129              C       3.021346       1.260427       4.337356      -0.078570      34.205114 0.44031366E+03  0.10428447E+05                                 9.307946                            7.107431      -0.110250       1.940625                    0.999509      29.393713      85.987010       0.601110       0.430224      -1.051133       0.014160      -0.027702      -0.013933       0.034088      -0.002430       0.007837      -0.007868       0.000041      -0.047415      -0.019886       0.005472       0.014414             11.114631       9.269822      -2.770230      -0.964133       7.961513       3.989618      16.112558          -0.000004
          130              C      -1.707222       0.349835       8.856809      -0.089272      33.037851 0.42753969E+03  0.10020679E+05                                 8.969387                            6.927776      -0.016119       1.961480                    0.999644      29.354816      84.569014       0.620787       0.420962      -1.060135      -0.001974      -0.032069       0.001678       0.032174      -0.017086       0.008678      -0.017248      -0.017017       0.018978      -0.022402      -0.008567       0.030968             10.425456      12.511565       4.258535      -0.069139      12.333596      -2.558412       6.431207          -0.000006
          131              C       8.981046      -0.314722       0.875796      -0.046463      39.734355 0.46318695E+03  0.10997854E+05                                10.167576                            7.165609      -0.056275       1.982449                    0.999145      27.870457      78.973754       0.620545       0.415701      -1.071002      -0.040943      -0.000360       0.006215       0.041414       0.003664      -0.003270       0.006876       0.000172      -0.021880      -0.011956       0.003955       0.008000             13.249174      23.076774       1.762581      -4.696161       8.469620       1.657892       8.201129           0.000001
          132              C       9.848671      -4.772667      13.665881      -0.036350      38.944835 0.44567999E+03  0.10459020E+05                                 9.953261                            6.981584      -0.002153       2.001582                    0.999312      27.406558      76.684907       0.636388       0.410125      -1.076855      -0.003649       0.018390      -0.032376       0.037412      -0.001172       0.000463       0.001682      -0.010155       0.014606      -0.007680       0.001906       0.005774             12.828715       5.117817       0.311551       0.166415      13.005415      -5.074464      20.362914           0.000004
          133              C       8.381640       0.643114       1.697830      -0.070188      33.181020 0.41982085E+03  0.97933448E+04                                 9.007696                            6.869258       0.055569       1.991691                    0.999706      28.893506      82.996251       0.622948       0.421490      -1.059987      -0.027639      -0.015322      -0.006022       0.032170       0.009038       0.016291       0.002354      -0.029890      -0.007415      -0.026201       0.004995       0.021206             10.646875      16.779263       0.756294      -4.053362       7.600596       1.678625       7.560764           0.000000
          134              C       4.253600       7.468008      12.493528      -0.075113      33.380241 0.43383289E+03  0.10220002E+05                                 9.106015                            7.017006      -0.024259       1.967080                    0.999610      29.180218      84.674718       0.610893       0.425611      -1.055716      -0.003933       0.024618      -0.019482       0.031640      -0.007407       0.006226       0.008261      -0.021576      -0.063061      -0.024926       0.000477       0.024449             10.707254       5.015372       1.109568      -0.763907      10.894111      -2.400025      16.212277          -0.000011
          135              C       7.100574       0.481735       2.167811      -0.237998      34.952486 0.47557606E+03  0.11448131E+05                                 9.247335                            7.256707       0.041720       1.968576                    0.999588      31.057070      90.697886       0.612775       0.415232      -1.063692       0.037047       0.024843      -0.014194       0.046809      -0.017633      -0.005972       0.023376      -0.032627      -0.013200      -0.023722      -0.015555       0.039277             10.804685      16.714265       1.229687      -4.488788       7.629250       1.335853       8.070539           0.000003
          136              C       4.319335       8.095567      11.258743      -0.201494      36.880628 0.46338384E+03  0.11080715E+05                                 9.639005                            7.182547       0.142027       2.015298                    0.999435      30.191587      87.832831       0.613524       0.417491      -1.062416      -0.018063      -0.033243       0.023927       0.044765      -0.001602       0.006368       0.015574      -0.002097       0.058085      -0.018031      -0.008987       0.027018             11.553210       5.186261       1.560892      -1.465566      14.209222      -2.677104      15.264146          -0.000003
          137              C       6.384969      -0.653007       1.826164       0.285555      31.097889 0.36856573E+03  0.83363205E+04                                 8.929575                            6.634536      -0.197495       1.959416                    0.999627      25.355405      72.112150       0.604657       0.447855      -1.042277      -0.061378      -0.005393       0.005351       0.061847       0.009839      -0.026034      -0.001030       0.072623      -0.017366      -0.035013      -0.017132       0.052146             11.153052      15.926956      -0.349143      -6.038307       7.832070       2.273601       9.700130          -0.000002
          138              C       9.974637      -3.521380      11.206716       0.274386      31.822367 0.36481215E+03  0.82129656E+04                                 8.986743                            6.548451      -0.035776       2.005096                    0.999543      25.236408      71.113919       0.617215       0.440797      -1.048637      -0.008597       0.023874      -0.060897       0.065972       0.013964      -0.002246      -0.034115      -0.003424       0.138365      -0.043524      -0.017500       0.061023             11.150548       5.252737       1.923746      -2.337650      14.305372      -3.981803      13.893534           0.000000
          139              C       1.327147      11.384431       0.979851      -0.221829      36.266491 0.47890009E+03  0.11554428E+05                                 9.527402                            7.309738      -0.035235       1.946326                    0.999247      31.015819      90.839444       0.606754       0.418398      -1.061105       0.018421       0.005065      -0.034416       0.039363       0.028007       0.006641       0.011217      -0.004688      -0.056966      -0.023242      -0.017104       0.040346             11.284327      15.711203       0.148150      -4.652994       9.211886       2.196728       8.929892          -0.000003
          140              C       9.929765      -2.751848      12.353054      -0.234935      36.221372 0.47291799E+03  0.11364514E+05                                 9.454282                            7.222154       0.080285       1.980725                    0.999636      30.966758      90.260328       0.616257       0.413598      -1.065087      -0.003504      -0.003960       0.044741       0.045052       0.000911       0.002065       0.000562      -0.047304      -0.065597      -0.022313      -0.012296       0.034609             11.053098       5.215930       0.151048      -1.479060      12.426864      -3.675344      15.516499           0.000005
          141              C       2.612285      11.555545       0.508135      -0.089612      33.558126 0.44576128E+03  0.10593782E+05                                 9.176285                            7.140181      -0.098894       1.935314                    0.999576      29.921254      87.783701       0.600911       0.428891      -1.051570      -0.023173       0.020317       0.006367       0.031469      -0.014765       0.003023       0.018245      -0.022076       0.029983      -0.027168      -0.000670       0.027838             10.809566      16.587598       1.859414      -3.533713       8.211345       1.282767       7.629755          -0.000009
          142              C       9.870635      -3.386677      13.568763      -0.082466      33.745726 0.41722125E+03  0.97141279E+04                                 9.070565                            6.814117      -0.009847       1.964085                    0.999565      29.112017      83.446592       0.630354       0.417334      -1.062996      -0.004299      -0.006239      -0.031600       0.032496      -0.001723      -0.002636       0.022439       0.009921       0.009410      -0.024653       0.002862       0.021791             10.728108       4.723888       0.242436      -0.524331      12.589048      -4.466140      14.871386           0.000003
          143              C       3.159462       1.911360       6.747962       0.575478      24.765686 0.25869074E+03  0.54035417E+04                                 7.894641                            5.710594       0.027114       2.061404                    0.999685      22.626813      63.668864       0.620291       0.472730      -1.019161      -0.020334       0.029462       0.047156       0.059205       0.077624      -0.011212      -0.046033      -0.015523      -0.166779      -0.081275      -0.034822       0.116097              9.972463       7.232733      -2.810415      -1.175074       8.396046       4.403731      14.288609           0.000001
          144              C       0.501951       1.531177       9.068387       0.577732      24.641890 0.25880928E+03  0.54064631E+04                                 7.875978                            5.715765       0.012509       2.057524                    0.999679      22.620418      63.646802       0.619402       0.473369      -1.018849       0.037839       0.043614      -0.011795       0.058932      -0.047577      -0.037237       0.066932      -0.010509       0.166488      -0.079255      -0.036243       0.115499              9.824770      10.650258       4.899824       0.609829      12.479224      -2.177697       6.344829          -0.000001
          145              C       9.862503      -5.424206      15.011658       0.576442      24.450407 0.26264532E+03  0.55141176E+04                                 7.849453                            5.773381      -0.047049       2.036415                    0.999631      22.824346      64.660739       0.613024       0.475907      -1.016141      -0.002732      -0.023592       0.054678       0.059613      -0.004215      -0.013402       0.016868       0.148674      -0.210491      -0.078188      -0.032426       0.110614              9.710218       4.635230       0.132669       0.845594       9.674635      -2.826852      14.820789          -0.000001
          146              C      10.399693      -0.173847       0.450905       0.579097      24.684775 0.26045410E+03  0.54646643E+04                                 7.937786                            5.767806      -0.063132       2.031571                    0.999594      22.878320      65.103659       0.609470       0.478984      -1.013021       0.056802       0.005900      -0.021231       0.060927      -0.020095       0.042222      -0.049254      -0.054466       0.228414      -0.077735      -0.033035       0.110769              9.955517      16.132925       1.376168      -2.336838       7.483306       1.477748       6.250321          -0.000001
          147              N       4.438028       3.348655      16.071284      -0.232517      37.608595 0.50192636E+03  0.11951636E+05                                 9.242748                            7.136104       0.463549       2.167868                    0.999460      27.571049      73.953667       0.676091       0.380464      -1.114019      -0.036364      -0.172041       0.014920       0.176474       0.058995      -0.072400      -0.067863       0.062310       0.100434      -0.090929      -0.049075       0.140004             10.904424       6.910439       0.614410      -2.408221      15.696340       3.068933      10.106493          -0.000001
          148              N       3.752606       2.381483      16.732032      -0.187844      27.257938 0.34516344E+03  0.75686353E+04                                 7.494110                            5.919843       0.075603       2.071530                    0.999198      25.824226      68.945983       0.733646       0.380739      -1.101425       0.060589       0.059186      -0.056673       0.101911       0.031405      -0.069533      -0.008764      -0.077551      -0.013991      -0.094662       0.020930       0.073732              8.370631       5.852101       0.394190      -2.525370      10.944856       1.533771       8.314936          -0.000002
          149              N       4.352212       1.598555      10.861600      -0.229509      37.711343 0.49460272E+03  0.11741571E+05                                 9.283247                            7.095088       0.391664       2.146625                    0.999155      27.541753      73.917630       0.675999       0.381672      -1.112423       0.141012      -0.066093       0.069206       0.170418      -0.018751      -0.090196       0.019440       0.155140      -0.130211      -0.089850      -0.056268       0.146118             11.048310      12.301464      -3.078385       2.549485       7.011882      -3.175470      13.831583           0.000007
          150              N       5.656847       1.269936      10.684707      -0.194067      27.033070 0.33942654E+03  0.74011654E+04                                 7.414174                            5.846165       0.229298       2.120204                    0.999468      25.729698      68.182990       0.743916       0.377596      -1.105283      -0.095853       0.013063       0.028710       0.100909      -0.045478      -0.021534      -0.038653       0.126107       0.051554      -0.102174       0.031248       0.070926              8.283841       9.656799      -2.129808       0.254638       5.205592      -1.808792       9.989131           0.000007
          151              N       0.098120       3.260257       1.271204      -0.232506      37.608149 0.50191943E+03  0.11951427E+05                                 9.242668                            7.136046       0.463562       2.167875                    0.999460      27.570859      73.952949       0.676095       0.380463      -1.114020       0.036364       0.172039      -0.014921       0.176472       0.058995      -0.072401      -0.067863       0.062308       0.100433      -0.090928      -0.049076       0.140004             10.904326       6.910380       0.614406      -2.408197      15.696196       3.068903      10.106402           0.000009
          152              N       0.783542       4.227429       0.610456      -0.187846      27.257991 0.34516429E+03  0.75686572E+04                                 7.494117                            5.919849       0.075607       2.071530                    0.999198      25.824254      68.946032       0.733646       0.380738      -1.101425      -0.060588      -0.059186       0.056673       0.101911       0.031405      -0.069533      -0.008764      -0.077551      -0.013993      -0.094662       0.020931       0.073732              8.370640       5.852103       0.394195      -2.525366      10.944881       1.533773       8.314935           0.000007
          153              N       0.183936       5.010357       6.480888      -0.229514      37.711582 0.49460643E+03  0.11741684E+05                                 9.283293                            7.095122       0.391654       2.146621                    0.999155      27.541851      73.918026       0.675996       0.381673      -1.112423      -0.141012       0.066095      -0.069206       0.170418      -0.018751      -0.090196       0.019440       0.155140      -0.130209      -0.089850      -0.056268       0.146118             11.048365      12.301531      -3.078402       2.549497       7.011915      -3.175484      13.831650          -0.000000
          154              N      -1.120699       5.338976       6.657781      -0.194065      27.033044 0.33942607E+03  0.74011542E+04                                 7.414175                            5.846164       0.229296       2.120204                    0.999468      25.729678      68.182984       0.743916       0.377597      -1.105283       0.095853      -0.013062      -0.028710       0.100909      -0.045478      -0.021535      -0.038652       0.126107       0.051553      -0.102174       0.031247       0.070927              8.283841       9.656797      -2.129804       0.254629       5.205590      -1.808791       9.989136          -0.000000
          155              O       0.787074       4.848727       9.495879      -0.526833      37.275494 0.53277016E+03  0.12797501E+05                                 8.932394                            7.147298       0.251071       2.118999                    0.998832      27.742200      73.249010       0.709162       0.359563      -1.136853       0.027326      -0.012081       0.008722       0.031124       0.058550       0.013088      -0.008028      -0.013944       0.108451      -0.079024       0.036512       0.042512             10.792554       6.702465      -0.433387       1.255397       7.285289       3.307371      18.389908           0.000026
          156              O       2.894363       5.138860       7.734056      -0.535603      39.304659 0.58494898E+03  0.14378739E+05                                 9.271930                            7.527676       0.127223       2.078059                    0.997936      28.095054      74.969505       0.685912       0.363275      -1.134269       0.008133      -0.006246       0.014627       0.017863      -0.007706       0.004146       0.057499       0.080755       0.040019      -0.082456       0.034351       0.048104             10.884087      15.199297       4.875722       3.092894       9.380484       0.724744       8.072481           0.000025
          157              O       4.450442       4.151852       9.020348      -0.522108      34.451161 0.52178750E+03  0.12461585E+05                                 8.418915                            7.058351       0.339553       2.147991                    0.999282      27.587342      72.497066       0.716279       0.358050      -1.138691      -0.027806       0.005992      -0.010566       0.030343      -0.017582      -0.026859      -0.005973      -0.100626       0.082244      -0.074420       0.034476       0.039945              9.569524       7.141217       1.870280      -0.180256      13.408971      -3.811043       8.158383          -0.000022
          158              O       2.365943       3.922523      10.789976      -0.526167      37.691885 0.58889522E+03  0.14489576E+05                                 8.989996                            7.559948       0.208201       2.112480                    0.997920      27.793479      74.024520       0.684002       0.363941      -1.134573      -0.011109       0.005874      -0.014328       0.019058      -0.009119      -0.022505      -0.019293      -0.009109      -0.216070      -0.080274       0.033797       0.046477             10.250847       9.814783      -4.476238      -1.440670      11.517023       2.674893       9.420734          -0.000024
          159              O      -6.450623       5.714088      16.578725      -0.519477      37.136409 0.54574363E+03  0.13208740E+05                                 8.975049                            7.293466       0.180612       2.103095                    0.998052      27.750742      73.923892       0.692345       0.365520      -1.130434      -0.000486       0.013121       0.018192       0.022435       0.043849       0.035277      -0.028616      -0.026036       0.045552      -0.075945       0.036319       0.039625             10.600392      15.194555       5.038817       0.885072       9.990197       1.423828       6.616424           0.000095
          160              O       7.506131      11.253526       1.328261      -0.541321      38.592079 0.56894541E+03  0.13900223E+05                                 9.160548                            7.415689       0.225328       2.105172                    0.998704      28.229155      75.301479       0.691658       0.362463      -1.133963       0.012376       0.021433       0.005125       0.025274       0.001430       0.002537       0.045107       0.109509       0.064003      -0.084624       0.038917       0.045708             10.821449       6.168302       0.191687       1.684029       7.744669       1.365855      18.551375           0.000098
          161              O       1.966917       1.144393       0.184871      -0.540328      39.196543 0.60445146E+03  0.14987077E+05                                 9.268256                            7.673709       0.186159       2.098466                    0.997735      28.233648      75.774802       0.676192       0.365326      -1.132174      -0.007286      -0.026841      -0.002459       0.027921      -0.060730      -0.007073      -0.003082      -0.004711       0.100741      -0.078035       0.033374       0.044661             10.750477      14.748575      -3.069102      -2.891042       8.692967       2.315425       8.809888          -0.000092
          162              O       0.301185       0.301705       2.282618      -0.510114      37.737022 0.59224968E+03  0.14594098E+05                                 9.021208                            7.601241       0.161166       2.105847                    0.996690      27.551281      73.455831       0.679420       0.365844      -1.132996       0.006149      -0.013889      -0.013982       0.020645       0.001752      -0.004655      -0.027718      -0.002578      -0.175542      -0.066605       0.027348       0.039257             10.333486       6.744369      -0.270784       1.200468      13.625009      -3.709072      10.631079          -0.000098
          163              O       5.054186      -5.494911      15.101318      -0.229930      28.826987 0.32564352E+03  0.69140053E+04                                 7.612765                            5.549572       0.251861       2.200212                    0.998596      22.878425      56.728646       0.813413       0.354656      -1.141155      -0.074063      -0.094445      -0.067744       0.137820      -0.025543      -0.104307       0.049242       0.134318       0.051082      -0.101004      -0.054539       0.155542              9.779467      13.128748      -1.350188      -6.209109       5.385381       1.980727      10.824272           0.000001
          164              O      -5.451348       9.527816       7.401254      -0.250534      29.038765 0.34046567E+03  0.73120582E+04                                 7.655185                            5.688567       0.222256       2.184033                    0.998366      23.282402      58.126149       0.800159       0.356421      -1.139356      -0.086448      -0.040120      -0.102633       0.140059       0.080666      -0.032318      -0.102735      -0.117803       0.045185      -0.111799      -0.055327       0.167126              9.670013       6.702948       3.763007      -2.600534      11.677372      -4.996793      10.629720          -0.000000
          165              O       3.749074       1.760185       7.846609      -0.526831      37.275422 0.53276842E+03  0.12797456E+05                                 8.932412                            7.147307       0.251065       2.118998                    0.998832      27.742080      73.248823       0.709158       0.359565      -1.136850      -0.027331       0.012086      -0.008719       0.031130       0.058544       0.013081      -0.008019      -0.013947       0.108453      -0.079016       0.036508       0.042508             10.792583       6.702475      -0.433386       1.255395       7.285307       3.307391      18.389968          -0.000019
          166              O       1.641785       1.470052       9.608432      -0.535601      39.304539 0.58494635E+03  0.14378667E+05                                 9.271943                            7.527682       0.127214       2.078057                    0.997937      28.094930      74.969311       0.685908       0.363277      -1.134267      -0.008130       0.006255      -0.014631       0.017868      -0.007698       0.004143       0.057494       0.080746       0.040004      -0.082447       0.034348       0.048098             10.884107      15.199332       4.875743       3.092898       9.380502       0.724751       8.072486          -0.000019
          167              O       0.085706       2.457060       8.322140      -0.522109      34.451248 0.52178945E+03  0.12461635E+05                                 8.418900                            7.058343       0.339558       2.147992                    0.999282      27.587475      72.497289       0.716283       0.358048      -1.138694       0.027800      -0.005994       0.010565       0.030338      -0.017593      -0.026858      -0.005973      -0.100633       0.082267      -0.074429       0.034482       0.039947              9.569502       7.141205       1.870268      -0.180250      13.408931      -3.811032       8.158370           0.000030
          168              O       2.170205       2.686389       6.552512      -0.526168      37.692049 0.58889866E+03  0.14489671E+05                                 8.989988                            7.559945       0.208208       2.112482                    0.997920      27.793619      74.024755       0.684006       0.363938      -1.134576       0.011109      -0.005876       0.014319       0.019052      -0.009117      -0.022502      -0.019302      -0.009106      -0.216100      -0.080284       0.033804       0.046480             10.250833       9.814774      -4.476229      -1.440658      11.517003       2.674878       9.420724           0.000029
          169              O      10.986771       0.894824       0.763763      -0.519464      37.135976 0.54573548E+03  0.13208504E+05                                 8.975022                            7.293442       0.180607       2.103096                    0.998052      27.750437      73.923160       0.692342       0.365523      -1.130430       0.000499      -0.013128      -0.018199       0.022445       0.043845       0.035268      -0.028615      -0.026003       0.045525      -0.075930       0.036314       0.039616             10.600364      15.194522       5.038811       0.885072       9.990166       1.423819       6.616402          -0.000091
          170              O      -2.969983      -4.644614      16.014227      -0.541308      38.591660 0.56893736E+03  0.13899988E+05                                 9.160527                            7.415667       0.225321       2.105172                    0.998704      28.228857      75.300777       0.691654       0.362466      -1.133960      -0.012376      -0.021448      -0.005115       0.025285       0.001428       0.002540       0.045090       0.109497       0.064037      -0.084611       0.038911       0.045700             10.821429       6.168289       0.191687       1.684028       7.744641       1.365854      18.551356          -0.000091
          171              O       2.569231       5.464519      17.157617      -0.540340      39.197055 0.60446149E+03  0.14987374E+05                                 9.268287                            7.673737       0.186169       2.098467                    0.997735      28.233961      75.775534       0.676196       0.365323      -1.132177       0.007273       0.026832       0.002459       0.027908      -0.060739      -0.007069      -0.003081      -0.004743       0.100779      -0.078050       0.033387       0.044663             10.750511      14.748615      -3.069104      -2.891045       8.693000       2.315435       8.809919           0.000096
          172              O       4.234963       6.307207      15.059870      -0.510126      37.737569 0.59226047E+03  0.14594416E+05                                 9.021244                            7.601273       0.161177       2.105847                    0.996690      27.551595      73.456559       0.679424       0.365840      -1.132999      -0.006149       0.013885       0.013968       0.020633       0.001754      -0.004659      -0.027710      -0.002576      -0.175612      -0.066621       0.027359       0.039262             10.333526       6.744397      -0.270782       1.200474      13.625061      -3.709075      10.631121           0.000101
          173              O      -0.518038      12.103823       2.241170      -0.229930      28.826986 0.32564352E+03  0.69140054E+04                                 7.612765                            5.549572       0.251863       2.200213                    0.998596      22.878422      56.728640       0.813413       0.354656      -1.141155       0.074063       0.094445       0.067744       0.137820      -0.025543      -0.104307       0.049242       0.134318       0.051082      -0.101004      -0.054539       0.155542              9.779467      13.128748      -1.350187      -6.209108       5.385381       1.980726      10.824272          -0.000003
          174              O       9.987496      -2.918904       9.941234      -0.250533      29.038755 0.34046552E+03  0.73120540E+04                                 7.655184                            5.688565       0.222256       2.184033                    0.998366      23.282395      58.126128       0.800159       0.356421      -1.139356       0.086448       0.040120       0.102633       0.140058       0.080666      -0.032318      -0.102735      -0.117802       0.045185      -0.111799      -0.055327       0.167126              9.670012       6.702946       3.763006      -2.600534      11.677371      -4.996794      10.629721           0.000000

******************************************************
Auxiliary information for the entire system
The total spin magnetic moment of the unit cell is   0.000239
The total net atomic charge of the unit cell is   -0.000002
Accuracy of reproducing the electrostatic potential in the unit cell:
  The inner radius (bohr) =    5.0000
  The outer radius (bohr) =   12.0000
  Valid grid points have density less than (e/(bohr^3)) =    0.0001
  The number of valid grid points were=       115191
  The rms potential error without charges in kcal/mol is=      5.51392
  The rms potential error with partial charges in kcal/mol is=      0.73811
  The RRMSE value at monopole order=      0.13386
  The rms potential error with partial charges and cloud penetration in kcal/mol is=      0.75378
  The RRMSE value at monopole order with cloud penetration is=      0.13671
  The rms potential error with partial charges and atomic dipoles in kcal/mol is=      0.64412
  The RRMSE value at dipole order=      0.11682
  The rms potential error with partial charges, atomic dipoles and cloud penetration in kcal/mol is=      0.63570
  The RRMSE value at dipole order with cloud penetration=      0.11529

******************************************************
The electron densities and ab initio electrostatic potential were computed in VASP using the PBE functional and
projector augmented wave method. See the main text of the journal article for a description of computational details.
The atomic charges, dipoles, and quadrupoles were computed with the DDEC6 method as described in
(a) T. A. Manz and N. Gabaldon Limas, RSC Adv. 6 (2016) 47771-47801 DOI: 10.1039/c6ra04656h
(b) N. Gabaldon Limas and T. A. Manz, RSC Adv. 8 (2018) 2678-2707 DOI: 10.1039/c7ra11829e.
For each atom in the material, the electron cloud parameters were fit to the spherically averaged atom-in-material
electron density using radial positions for which this density was between 10^-4 and 10^-2 electrons per cubic bohr.
The polarizabilities, dispersion coefficients, and quantum Drude oscillator (QDO) parameters were fit using the MCLF method.
The magnetic structure of the system was optimized in VASP from the default ferromagnetic initial guess using spin polarization.
The atomic spin moments (ASMs) were computed on this optimized magnetic structure using the DDEC6 partition as inputs
to the method of T. A. Manz and D. S. Sholl, J. Chem. Theory Comput. 7 (2011) 4146-4164 DOI: 10.1021/ct200539n.
The RMSE and RRMSE were computed using a uniform grid with Ewald summation.
