# Supplementary material for: A collection of forcefield precursors for metal–organic frameworks
Source: RSC Adv. 2019 Nov 13;9(63):36492–507. doi: 10.1039/c9ra07327b (PMC9075174; doi:10.1039/c9ra07327b)
Supplement: RA-009-C9RA07327B-s6109 [file RA-009-C9RA07327B-s6109.xyz]

  354
jmolscript: load "" {1 1 1} spacegroup "x,y,z" unitcell [{      9.649100     0.000000     0.000000 }, {     -4.824550     8.356366     0.000000 }, {      0.000000     0.000000    48.258000 }]
Zn    -0.000000     5.033708     4.021339     0.766801
Zn    -0.465231     5.839512    36.193500     0.766930
Zn     0.465231     5.839512    20.107661     0.766801
Zn     4.824550     3.322658    28.150339     0.766801
Zn     5.289781     2.516854    12.064500     0.766930
Zn     4.359319     2.516854    44.236661     0.766801
H      2.263196     5.409076     2.137829     0.291279
H      5.112576     1.745645     3.291196     0.125153
H      0.876621     2.489361     5.260122     0.163484
H      2.303723     2.131709     5.800612     0.182321
H      1.675084     1.293565     4.637594     0.178465
H      4.515296     5.579546     1.404308     0.177556
H      5.107751     4.143922     1.191973     0.178607
H      5.567531     5.008806     2.417726     0.177843
H     -2.683415     7.554155     2.142655     0.112436
H      0.899296     1.027833     1.404308     0.130179
H      4.136569     2.441730    47.780246     0.124979
H      5.377926     0.657646     0.313677     0.112178
H     -1.271751     3.691842    34.309990     0.291017
H      3.780035     3.055923    35.463356     0.127245
H     -3.107010     6.352509    37.432283     0.162085
H      5.518803     5.295429    37.972772     0.178550
H      5.107269     6.258918    36.809755     0.179494
H      7.398930     1.656232    33.576469     0.180283
H      5.859416     1.860963    33.364133     0.180980
H      6.378538     1.030340    34.589887     0.174975
H      3.059247     6.903194    34.314816     0.114312
H      5.265031     7.063636    33.576469     0.129873
H      4.870866     3.553127    31.694407     0.126080
H      2.705125     3.370122    32.485838     0.114033
H     -0.991445     7.611814    18.223669     0.295343
H      5.581039     3.554798    19.377035     0.124451
H      2.230389     7.870861    21.345961     0.164965
H      6.651125     0.929228    21.886451     0.179653
H      7.691298     0.803882    20.723433     0.178136
H      2.559424     1.120589    17.490147     0.177479
H      3.506483     2.351481    17.277812     0.177489
H      2.527582     2.317220    18.503565     0.175706
H     -0.375832     2.255383    18.228494     0.118018
H      8.309322     0.264897    17.490147     0.130479
H      5.466215     2.361509    15.608085     0.129138
H      6.390599     4.328598    16.399516     0.112353
H      2.561354     2.947290    26.266829     0.291279
H     -0.288026     6.610721    27.420196     0.125153
H      3.947929     5.867005    29.389122     0.163484
H      2.520827     6.224657    29.929612     0.182321
H      3.149466     7.062801    28.766594     0.178465
H      0.309254     2.776820    25.533308     0.177556
H     -0.283201     4.212444    25.320973     0.178607
H     -0.742981     3.347560    26.546726     0.177843
H      7.507965     0.802211    26.271655     0.112436
H      3.925254     7.328533    25.533308     0.130179
H      0.687981     5.914636    23.651246     0.124979
H     -0.553376     7.698720    24.442677     0.112178
H      6.096301     4.664524    10.180990     0.291017
H      1.044515     5.300443    11.334356     0.127245
H      7.931560     2.003857    13.303283     0.162085
H     -0.694253     3.060937    13.843772     0.178550
H     -0.282719     2.097448    12.680755     0.179494
H     -2.574380     6.700134     9.447469     0.180283
H     -1.034866     6.495403     9.235133     0.180980
H     -1.553988     7.326026    10.460887     0.174975
H      1.765303     1.453172    10.185816     0.114312
H     -0.440481     1.292730     9.447469     0.129873
H     -0.046316     4.803239     7.565407     0.126080
H      2.119425     4.986244     8.356838     0.114033
H      5.815995     0.744552    42.352669     0.295343
H     -0.756489     4.801568    43.506035     0.124451
H      2.594161     0.485505    45.474961     0.164965
H     -1.826575     7.427138    46.015451     0.179652
H     -2.866748     7.552484    44.852433     0.178136
H      2.265126     7.235777    41.619147     0.177479
H      1.318067     6.004885    41.406812     0.177489
H      2.296968     6.039146    42.632565     0.175706
H      5.200382     6.100983    42.357494     0.118018
H     -3.484772     8.091469    41.619147     0.130478
H     -0.641665     5.994857    39.737085     0.129138
H     -1.566049     4.027768    40.528516     0.112353
H      7.087746     2.947290    30.034331     0.295342
H      0.288026     6.610721    28.880965     0.124452
H      5.701171     5.867005    26.912039     0.164965
H     -2.520827     6.224657    26.371549     0.179654
H     -3.149466     7.062801    27.534567     0.178136
H     -0.309254     2.776820    30.767853     0.177479
H      0.283201     4.212444    30.980188     0.177489
H      0.742981     3.347560    29.754435     0.175706
H      2.141135     0.802211    30.029506     0.118018
H     -3.925254     7.328533    30.767853     0.130478
H     -0.687981     5.914636    32.649915     0.129138
H      0.553376     7.698720    31.858484     0.112354
H      3.552799     4.664524    46.120171     0.291279
H     -1.044515     5.300443    44.966804     0.125153
H      1.717540     2.003857    42.997878     0.163484
H      0.694253     3.060937    42.457388     0.182323
H      0.282719     2.097448    43.620406     0.178465
H      2.574380     6.700134    46.853692     0.177556
H      1.034866     6.495403    47.066027     0.178607
H      1.553988     7.326026    45.840274     0.177843
H      7.883797     1.453172    46.115345     0.112436
H      0.440481     1.292730    46.853692     0.130179
H      0.046316     4.803239     0.477754     0.124979
H     -2.119425     4.986244    47.944323     0.112179
H      3.833105     0.744552    13.948010     0.291016
H      0.756489     4.801568    12.794644     0.127245
H      7.054939     0.485505    10.825717     0.162085
H      1.826575     7.427138    10.285228     0.178552
H      2.866748     7.552484    11.448245     0.179494
H     -2.265126     7.235777    14.681531     0.180283
H     -1.318067     6.004885    14.893867     0.180981
H     -2.296968     6.039146    13.668113     0.174975
H      4.448718     6.100983    13.943184     0.114312
H      3.484772     8.091469    14.681531     0.129873
H      0.641665     5.994857    16.563593     0.126079
H      1.566049     4.027768    15.772162     0.114035
H     -2.263196     5.409076     5.905331     0.295342
H      4.536524     1.745645     4.751965     0.124452
H     -0.876621     2.489361     2.783039     0.164965
H      7.345377     2.131709     2.242549     0.179654
H      7.974016     1.293565     3.405567     0.178136
H      5.133804     5.579546     6.638853     0.177479
H      4.541349     4.143922     6.851188     0.177489
H      4.081569     5.008806     5.625435     0.175706
H      2.683415     7.554155     5.900506     0.118018
H      8.749804     1.027833     6.638853     0.130478
H      5.512531     2.441730     8.520915     0.129138
H      4.271174     0.657646     7.729484     0.112354
H      1.271751     3.691842    21.991171     0.291279
H      5.869065     3.055923    20.837804     0.125153
H      3.107010     6.352509    18.868878     0.163484
H      4.130297     5.295429    18.328388     0.182323
H      4.541831     6.258918    19.491406     0.178465
H      2.250170     1.656232    22.724692     0.177556
H      3.789684     1.860963    22.937027     0.178607
H      3.270562     1.030340    21.711274     0.177843
H     -3.059247     6.903194    21.986345     0.112436
H      4.384069     7.063636    22.724692     0.130179
H      4.778234     3.553127    24.606754     0.124979
H      6.943975     3.370122    23.815323     0.112179
H      0.991445     7.611814    38.077010     0.291016
H      4.068061     3.554798    36.923644     0.127246
H     -2.230389     7.870861    34.954717     0.162085
H      2.997975     0.929228    34.414228     0.178552
H      1.957802     0.803882    35.577245     0.179494
H      7.089676     1.120589    38.810531     0.180283
H      6.142617     2.351481    39.022867     0.180981
H      7.121518     2.317220    37.797113     0.174975
H      0.375832     2.255383    38.072184     0.114312
H      1.339778     0.264897    38.810531     0.129872
H      4.182885     2.361509    40.692593     0.126079
H      3.258501     4.328598    39.901162     0.114035
C      2.354380     3.091855     4.030508     0.228354
C      3.657009     3.160378     3.560475    -0.122097
C      3.712009     4.204923     2.678802     0.235442
C      1.749382     2.170984     5.019315    -0.529002
C      4.826962     4.787362     1.848281    -0.520066
C     -0.925831     8.126566     1.351707    -0.054651
C     -2.273328     8.219322     1.639324    -0.080770
C      1.799075     0.948448     1.179426    -0.237882
C      2.411310     1.895224     0.392338     0.281344
C      3.739026     1.798290     0.060323    -0.216179
C      4.479112     0.730346     0.539524    -0.088858
C     -0.100351     7.014334     1.931285     0.584433
C      6.324985     4.771485    36.202669     0.228396
C      5.733013     3.609114    35.732636    -0.128125
C      6.610116     3.039210    34.850962     0.237179
C      5.829986     5.755865    37.191475    -0.524990
C      6.557046     1.782413    34.020442    -0.522240
C      2.676178     5.094876    33.523867    -0.056887
C      3.430255     6.215465    33.811485    -0.083047
C      4.746392     6.324098    33.351586    -0.236458
C      5.260207     5.320498    32.564498     0.278509
C      4.512402     4.219129    32.232483    -0.216067
C      3.217492     4.112168    32.711685    -0.089831
C      1.300216     4.936105    34.103446     0.587354
C      5.794285     0.493026    20.116347     0.228070
C      5.083628     1.586874    19.646314    -0.123810
C      4.151525     1.112232    18.764641     0.235082
C      6.894282     0.429517    21.105154    -0.526720
C      3.089642     1.786591    17.934121    -0.516316
C     -1.750347     3.491290    17.437546    -0.053468
C     -1.156927     2.277945    17.725163    -0.087108
C      7.928183     1.083821    17.265265    -0.237220
C      6.802133     1.140644    16.478177     0.280957
C      6.222222     2.338947    16.146162    -0.224275
C      6.777045     3.513852    16.625364    -0.086184
C     -1.199866     4.762293    18.017124     0.581783
C      2.470170     5.264511    28.159508     0.228354
C      1.167541     5.195988    27.689475    -0.122097
C      1.112541     4.151443    26.807802     0.235442
C      3.075168     6.185382    29.148315    -0.529002
C     -0.002412     3.569004    25.977281    -0.520066
C      5.750381     0.229800    25.480707    -0.054651
C      7.097878     0.137044    25.768324    -0.080770
C      3.025475     7.407918    25.308426    -0.237882
C      2.413240     6.461142    24.521338     0.281344
C      1.085524     6.558076    24.189322    -0.216179
C      0.345438     7.626020    24.668524    -0.088858
C      4.924901     1.342032    26.060285     0.584433
C     -1.500435     3.584881    12.073669     0.228396
C     -0.908463     4.747252    11.603636    -0.128125
C     -1.785566     5.317156    10.721962     0.237179
C     -1.005436     2.600501    13.062475    -0.524990
C     -1.732496     6.573953     9.891442    -0.522240
C      2.148372     3.261490     9.394867    -0.056887
C      1.394295     2.140901     9.682485    -0.083047
C      0.078158     2.032268     9.222586    -0.236458
C     -0.435657     3.035868     8.435498     0.278508
C      0.312148     4.137237     8.103483    -0.216067
C      1.607058     4.244198     8.582685    -0.089831
C      3.524334     3.420261     9.974446     0.587354
C     -0.969735     7.863340    44.245347     0.228070
C     -0.259078     6.769492    43.775314    -0.123810
C      0.673025     7.244134    42.893641     0.235082
C     -2.069732     7.926849    45.234154    -0.526720
C      1.734908     6.569775    42.063121    -0.516316
C      6.574897     4.865076    41.566546    -0.053468
C      5.981477     6.078421    41.854163    -0.087108
C     -3.103633     7.272545    41.394265    -0.237220
C     -1.977583     7.215722    40.607177     0.280957
C     -1.397672     6.017419    40.275162    -0.224275
C     -1.952495     4.842514    40.754364    -0.086184
C      6.024416     3.594073    42.146124     0.581783
C     -2.470170     5.264511    28.141653     0.228070
C     -1.167541     5.195988    28.611686    -0.123811
C     -1.112541     4.151443    29.493359     0.235082
C     -3.075168     6.185382    27.152846    -0.526721
C      0.002412     3.569004    30.323879    -0.516316
C      3.898719     0.229800    30.820454    -0.053468
C      2.551222     0.137044    30.532837    -0.087108
C     -3.025475     7.407918    30.992735    -0.237220
C     -2.413240     6.461142    31.779823     0.280957
C     -1.085524     6.558076    32.111838    -0.224275
C     -0.345438     7.626020    31.632636    -0.086184
C      4.724199     1.342032    30.240876     0.581783
C      1.500435     3.584881    44.227492     0.228354
C      0.908463     4.747252    44.697525    -0.122097
C      1.785566     5.317156    45.579198     0.235442
C      1.005436     2.600501    43.238685    -0.529003
C      1.732496     6.573953    46.409719    -0.520066
C      7.500728     3.261490    46.906293    -0.054651
C      8.254805     2.140901    46.618676    -0.080770
C     -0.078158     2.032268    47.078574    -0.237882
C      0.435657     3.035868    47.865662     0.281344
C     -0.312148     4.137237    48.197678    -0.216179
C     -1.607058     4.244198    47.718476    -0.088859
C      6.124766     3.420261    46.326715     0.584433
C      0.969735     7.863340    12.055331     0.228397
C      0.259078     6.769492    12.525364    -0.128125
C     -0.673025     7.244134    13.407038     0.237179
C      2.069732     7.926849    11.066525    -0.524990
C     -1.734908     6.569775    14.237558    -0.522240
C      3.074203     4.865076    14.734133    -0.056887
C      3.667623     6.078421    14.446515    -0.083047
C      3.103633     7.272545    14.906414    -0.236458
C      1.977583     7.215722    15.693502     0.278508
C      1.397672     6.017419    16.025517    -0.216067
C      1.952495     4.842514    15.546315    -0.089831
C      3.624684     3.594073    14.154554     0.587354
C      7.294720     3.091855     4.012653     0.228070
C      5.992091     3.160378     4.482686    -0.123811
C      5.937091     4.204923     5.364359     0.235082
C      7.899718     2.170984     3.023846    -0.526720
C      4.822138     4.787362     6.194879    -0.516316
C      0.925831     8.126566     6.691454    -0.053468
C      2.273328     8.219322     6.403837    -0.087108
C      7.850025     0.948448     6.863735    -0.237220
C      7.237790     1.895224     7.650823     0.280957
C      5.910074     1.798290     7.982838    -0.224275
C      5.169988     0.730346     7.503636    -0.086184
C      0.100351     7.014334     6.111876     0.581783
C      3.324115     4.771485    20.098492     0.228354
C      3.916087     3.609114    20.568525    -0.122097
C      3.038984     3.039210    21.450198     0.235442
C      3.819114     5.755865    19.109685    -0.529003
C      3.092054     1.782413    22.280719    -0.520066
C     -2.676178     5.094876    22.777293    -0.054651
C     -3.430255     6.215465    22.489676    -0.080770
C      4.902708     6.324098    22.949574    -0.237882
C      4.388893     5.320498    23.736662     0.281344
C      5.136698     4.219129    24.068677    -0.216179
C      6.431608     4.112168    23.589476    -0.088859
C     -1.300216     4.936105    22.197715     0.584433
C      3.854815     0.493026    36.184331     0.228397
C      4.565472     1.586874    36.654364    -0.128125
C      5.497575     1.112232    37.536038     0.237179
C      2.754818     0.429517    35.195525    -0.524990
C      6.559458     1.786591    38.366558    -0.522240
C      1.750347     3.491290    38.863133    -0.056887
C      1.156927     2.277945    38.575515    -0.083047
C      1.720917     1.083821    39.035414    -0.236458
C      2.846967     1.140644    39.822502     0.278508
C      3.426878     2.338947    40.154517    -0.216067
C      2.872055     3.513852    39.675315    -0.089831
C      1.199866     4.762293    38.283554     0.587354
C      4.824550     2.316385     4.021339    -0.209244
C      4.418323     3.019991    36.193500    -0.209528
C      5.230777     3.019991    20.107661    -0.209245
C      0.000000     6.039981    28.150339    -0.209245
C      0.406227     5.336375    12.064500    -0.209528
C     -0.406227     5.336375    44.236661    -0.209245
N      1.619601     4.062030     3.448517    -0.250207
N      2.481749     4.734717     2.626683    -0.188196
N     -2.116530     4.922735    35.620678    -0.247731
N     -1.965039     3.839750    34.798844    -0.188678
N      0.496929     7.727967    19.534356    -0.250877
N     -0.516709     8.138265    18.712522    -0.190952
N      3.204949     4.294336    27.577517    -0.250207
N      2.342801     3.621649    26.755683    -0.188196
N      6.941080     3.433631    11.491678    -0.247731
N      6.789589     4.516616    10.669844    -0.188678
N      4.327621     0.628399    43.663356    -0.250877
N      5.341259     0.218101    42.841522    -0.190952
N      6.444151     4.294336    28.723644    -0.250877
N      7.306299     3.621649    29.545478    -0.190952
N      2.708020     3.433631    44.809483    -0.250207
N      2.859511     4.516616    45.631317    -0.188196
N      5.321479     0.628399    12.637322    -0.247731
N      4.307841     0.218101    13.459156    -0.188678
N     -1.619601     4.062030     4.594644    -0.250877
N     -2.481749     4.734717     5.416478    -0.190952
N      2.116530     4.922735    20.680483    -0.250207
N      1.965039     3.839750    21.502317    -0.188196
N     -0.496929     7.727967    36.766322    -0.247731
N      0.516709     8.138265    37.588156    -0.188678
O     -0.757937     6.197917     2.670115    -0.578948
O      1.103857     6.947483     1.685169    -0.575555
O      0.921972     5.913800    34.842276    -0.581233
O      0.640218     3.926656    33.857330    -0.576015
O     -0.164035     4.601015    18.755954    -0.579246
O     -1.744075     5.838593    17.771009    -0.574875
O      5.582487     2.158449    26.799115    -0.578948
O      3.720693     1.408883    25.814169    -0.575555
O      3.902578     2.442566    10.713276    -0.581233
O      4.184332     4.429710     9.728330    -0.576015
O      4.988585     3.755351    42.884954    -0.579246
O      6.568625     2.517773    41.900008    -0.574875
O      4.066613     2.158449    29.502046    -0.579246
O      5.928407     1.408883    30.486991    -0.574874
O      5.746522     2.442566    45.587885    -0.578947
O      5.464768     4.429710    46.572831    -0.575555
O      4.660515     3.755351    13.415724    -0.581233
O      3.080475     2.517773    14.400670    -0.576015
O      0.757937     6.197917     5.373046    -0.579246
O     -1.103857     6.947483     6.357991    -0.574874
O     -0.921972     5.913800    21.458885    -0.578948
O     -0.640218     3.926656    22.443831    -0.575555
O      0.164035     4.601015    37.544724    -0.581233
O      1.744075     5.838593    38.529670    -0.576015
O      1.761926     3.051745     0.000000    -0.238951
O     -3.062624     5.304621    32.172161    -0.235538
O      6.125249     0.000000    16.085839    -0.235538
O      3.062624     5.304621    24.129000    -0.238951
O     -1.761926     3.051745     8.043161    -0.235538
O      3.523851     0.000000    40.214839    -0.235538

The following XYZ coordinates are in angstroms. Other properties are in atomic units.
The sperically averaged electron density of each atom fit to a function of the form exp(a - br)
eigen_1, eigen_2 and eigen_3 are the three eigenvalues of traceless quadrupole moment tensor
  atom number  atomic symbol              X              Y              Z     net charge C6 coefficient C8 coefficient C10 coefficient fluctuating dipole atomic polarizability isotropic forcefield polarizability              a              b squared Pearson coefficient          <r^3>          <r^4>         wp_QDO          m_QDO          q_QDO       dipole_x       dipole_y       dipole_z         dipole            Qxy            Qxz            Qyz     Q(x^2-y^2)  Q(3z^2 - R^2)        eigen_1        eigen_2        eigen_3 static polarizability      alpha(xx)      alpha(xy)      alpha(xz)      alpha(yy)      alpha(yz)      alpha(zz) atomic spin moment
            1             Zn      -0.000000       5.033708       4.021339       0.766801      98.930671 0.20584395E+04  0.67105638E+05                                17.352018                           14.776973       0.279180       1.935172                    0.996956      48.616655     134.481017       0.472303       0.397799      -1.145106       0.000030       0.090661       0.001358       0.090671      -0.000095       0.035677       0.000174       0.007532       0.012867      -0.032748      -0.005909       0.038657             19.657677      22.788421      -0.003902      -0.841598      18.238789      -0.003785      17.945820           0.000005
            2             Zn      -0.465231       5.839512      36.193500       0.766930      99.116429 0.20638104E+04  0.67333450E+05                                17.380899                           14.802828       0.343655       1.949953                    0.997110      48.669119     134.736890       0.471514       0.398154      -1.144701       0.078056      -0.045065       0.000000       0.090131       0.004607      -0.018573      -0.032170      -0.005319       0.018337      -0.033008      -0.008376       0.041384             19.689811      19.408068       1.971373       0.418139      21.684423       0.724239      17.976941          -0.000003
            3             Zn       0.465231       5.839512      20.107661       0.766801      98.930643 0.20584398E+04  0.67105646E+05                                17.352015                           14.776974       0.279180       1.935172                    0.996956      48.616653     134.481008       0.472303       0.397799      -1.145106      -0.078500      -0.045356      -0.001358       0.090671      -0.003309      -0.017688       0.030984      -0.003601       0.012867      -0.032748      -0.005909       0.038657             19.657670      19.379572      -1.971993       0.417527      21.647617      -0.730739      17.945822           0.000005
            4             Zn       4.824550       3.322658      28.150339       0.766801      98.930663 0.20584394E+04  0.67105631E+05                                17.352017                           14.776973       0.279180       1.935172                    0.996956      48.616653     134.481008       0.472303       0.397799      -1.145106      -0.000030      -0.090661       0.001358       0.090671      -0.000095      -0.035677      -0.000174       0.007532       0.012867      -0.032748      -0.005909       0.038657             19.657675      22.788420      -0.003902       0.841598      18.238788       0.003785      17.945819           0.000005
            5             Zn       5.289781       2.516854      12.064500       0.766930      99.116430 0.20638104E+04  0.67333452E+05                                17.380899                           14.802829       0.343655       1.949953                    0.997110      48.669119     134.736892       0.471513       0.398154      -1.144701      -0.078056       0.045065       0.000000       0.090131       0.004607       0.018573       0.032170      -0.005319       0.018337      -0.033008      -0.008376       0.041384             19.689811      19.408068       1.971373      -0.418139      21.684423      -0.724239      17.976942          -0.000003
            6             Zn       4.359319       2.516854      44.236661       0.766801      98.930645 0.20584398E+04  0.67105647E+05                                17.352015                           14.776974       0.279180       1.935172                    0.996956      48.616653     134.481008       0.472303       0.397799      -1.145106       0.078499       0.045356      -0.001359       0.090671      -0.003309       0.017688      -0.030984      -0.003601       0.012867      -0.032748      -0.005909       0.038657             19.657670      19.379571      -1.971993      -0.417526      21.647617       0.730738      17.945822           0.000005
            7              H       2.263196       5.409076       2.137829       0.291279       0.585374 0.35365456E+01  0.28959441E+02                                 1.261730                            1.180785      -1.044315       2.471441                    0.999987       2.747820       7.565861       0.505943       1.478405      -0.668473       0.001505       0.023079      -0.022239       0.032086       0.009831      -0.009856      -0.011385       0.012184       0.007960      -0.015464      -0.005923       0.021387              1.298896       1.218956      -0.255552       0.145550       1.444450      -0.270415       1.233283           0.000002
            8              H       5.112576       1.745645       3.291196       0.125153       0.908143 0.68596391E+01  0.65455859E+02                                 1.608353                            1.575501      -0.897249       2.449846                    0.997399       3.573004      10.190026       0.473033       1.356960      -0.691647       0.010247      -0.013492      -0.020682       0.026736      -0.002473      -0.002804       0.003905      -0.000817      -0.005921      -0.004791      -0.001490       0.006281              1.614153       1.465048      -0.086542      -0.086269       1.608680       0.359374       1.768730           0.000001
            9              H       0.876621       2.489361       5.260122       0.163484       0.922433 0.66249165E+01  0.63225530E+02                                 1.680802                            1.588765      -1.302665       2.276953                    0.995274       3.642218      10.693005       0.449183       1.428796      -0.676766      -0.009954       0.005239       0.001542       0.011354       0.002797      -0.002583      -0.002019       0.001008      -0.005132      -0.003262      -0.001979       0.005242              1.728755       2.293122      -0.230291      -0.296855       1.401679       0.035960       1.491463           0.000000
           10              H       2.303723       2.131709       5.800612       0.182321       0.826718 0.59285789E+01  0.54403224E+02                                 1.509303                            1.465352      -0.811150       2.527348                    0.999670       3.151146       8.738048       0.491437       1.358203      -0.693299       0.009560       0.002410       0.010351       0.014295       0.004443       0.003427      -0.001834       0.005381       0.006852      -0.007482       0.001738       0.005744              1.517611       1.566495      -0.031923       0.322108       1.212511      -0.064188       1.773825          -0.000000
           11              H       1.675084       1.293565       4.637594       0.178465       0.866033 0.63031306E+01  0.57968903E+02                                 1.482985                            1.453476      -0.733245       2.556080                    0.999994       3.007828       8.000293       0.529879       1.256872      -0.716186       0.002339      -0.012994      -0.007939       0.015406       0.002765      -0.001865       0.003546      -0.005270      -0.002809      -0.005698       0.000214       0.005485              1.474959       1.273455       0.049340      -0.002558       1.797267       0.241307       1.354155           0.000003
           12              H       4.515296       5.579546       1.404308       0.177556       0.854363 0.60641231E+01  0.55062157E+02                                 1.452698                            1.412233      -0.722899       2.564037                    0.999989       2.931844       7.669835       0.546947       1.233321      -0.721832      -0.007779       0.010989      -0.006877       0.015118      -0.002983      -0.000410      -0.002661       0.004637      -0.014342      -0.006204      -0.000028       0.006232              1.453391       1.330823      -0.132820       0.067226       1.649976      -0.267886       1.379374           0.000003
           13              H       5.107751       4.143922       1.191973       0.178607       0.819941 0.59168606E+01  0.54709385E+02                                 1.540194                            1.492829      -1.042633       2.410342                    0.998003       3.365177       9.617707       0.469003       1.412408      -0.681021       0.003430      -0.011112      -0.010018       0.015349      -0.002737      -0.001609       0.003454      -0.003818      -0.004851      -0.003533      -0.002506       0.006039              1.555430       1.380402      -0.108972      -0.196572       1.547282       0.373415       1.738607           0.000002
           14              H       5.567531       5.008806       2.417726       0.177843       0.873046 0.62792419E+01  0.58343251E+02                                 1.548058                            1.493717      -0.936547       2.456769                    0.999352       3.227152       8.948692       0.494723       1.332480      -0.697954       0.011029       0.004574       0.008453       0.014629       0.003713       0.002543       0.004866       0.006237      -0.001849      -0.006904      -0.000814       0.007717              1.564073       1.819160       0.187312       0.359819       1.312407       0.069046       1.560650           0.000002
           15              H      -2.683415       7.554155       2.142655       0.112436       1.021492 0.73370552E+01  0.70043488E+02                                 1.629453                            1.548922      -0.967660       2.415811                    0.998648       3.362224       9.091905       0.523229       1.226220      -0.721092      -0.018382      -0.028662       0.020899       0.039952       0.003891      -0.009577      -0.007606       0.009649      -0.019126      -0.013665      -0.002022       0.015687              1.648760       1.513171       0.209475      -0.161044       1.905595      -0.347656       1.527515           0.000003
           16              H       0.899296       1.027833       1.404308       0.130179       0.965330 0.70101165E+01  0.66837211E+02                                 1.638318                            1.568079      -0.919613       2.451307                    0.998775       3.395493       9.484509       0.488395       1.315351      -0.701417      -0.032733      -0.002469       0.013452       0.035475       0.002339      -0.008878      -0.009453       0.008206      -0.030911      -0.017388       0.002111       0.015277              1.662762       2.150863      -0.183363      -0.182907       1.400839      -0.004483       1.436583           0.000003
           17              H       4.136569       2.441730      47.780246       0.124979       0.922119 0.65722134E+01  0.62881848E+02                                 1.697239                            1.598590      -1.372248       2.232575                    0.993075       3.872105      11.552145       0.439034       1.458122      -0.670292       0.016708       0.021059      -0.019353       0.033123      -0.003878      -0.003054      -0.009458       0.003251      -0.021197      -0.014175       0.005295       0.008880              1.739246       1.655387       0.245173      -0.264762       1.783021      -0.394146       1.779329           0.000002
           18              H       5.377926       0.657646       0.313677       0.112178       1.026138 0.76342192E+01  0.74633636E+02                                 1.723974                            1.650258      -1.037359       2.386639                    0.997447       3.615009      10.350036       0.468345       1.337736      -0.695868       0.035755      -0.001770      -0.012272       0.037843       0.000736      -0.010950      -0.005448       0.012737      -0.013461      -0.012965      -0.002446       0.015411              1.745688       2.173719      -0.111803      -0.212018       1.541572       0.000001       1.521774           0.000002
           19              H      -1.271751       3.691842      34.309990       0.291017       0.587704 0.35570122E+01  0.29201235E+02                                 1.270655                            1.188455      -1.048821       2.470564                    0.999988       2.765218       7.650939       0.501048       1.489056      -0.666540       0.019494      -0.013553      -0.022851       0.032952       0.000293      -0.004962       0.014355      -0.022591       0.007424      -0.015272      -0.006077       0.021348              1.308443       1.622871       0.030670      -0.310722       1.060519       0.009198       1.241940          -0.000001
           20              H       3.780035       3.055923      35.463356       0.127245       0.904610 0.68306436E+01  0.65156439E+02                                 1.609046                            1.576094      -0.917334       2.442604                    0.997208       3.571985      10.208993       0.470844       1.363747      -0.690295      -0.015791      -0.002307      -0.019324       0.025062       0.001281       0.005137       0.000708       0.005155      -0.005539      -0.004965      -0.001905       0.006870              1.614892       1.648658      -0.019003       0.354767       1.426594      -0.105083       1.769425          -0.000002
           21              H      -3.107010       6.352509      37.432283       0.162085       0.923734 0.66329063E+01  0.63285407E+02                                 1.678648                            1.586822      -1.280133       2.285877                    0.995512       3.638178      10.660244       0.450944       1.423587      -0.677764       0.009798       0.006664       0.001911       0.012002      -0.000729      -0.000918       0.003138      -0.005323      -0.006160      -0.003598      -0.001630       0.005228              1.726497       1.821722       0.500260       0.179229       1.868229       0.238577       1.489539          -0.000002
           22              H       5.518803       5.295429      37.972772       0.178550       0.832652 0.59778865E+01  0.54926450E+02                                 1.511440                            1.467347      -0.803466       2.528591                    0.999702       3.159541       8.744622       0.493540       1.350671      -0.694807      -0.003527      -0.009924       0.011782       0.015803       0.000067      -0.002866      -0.002177      -0.010827       0.005910      -0.007316       0.001414       0.005901              1.519758       1.330328       0.169510      -0.217106       1.452249      -0.247339       1.776697          -0.000002
           23              H       5.107269       6.258918      36.809755       0.179494       0.862695 0.62764654E+01  0.57702779E+02                                 1.484092                            1.454495      -0.736436       2.557376                    0.999995       3.002975       8.004166       0.527089       1.263981      -0.714678      -0.010591       0.004684      -0.007595       0.013848      -0.003559       0.004082       0.000172      -0.001527      -0.003411      -0.005751       0.000406       0.005345              1.476083       1.624820      -0.251933       0.210528       1.448324      -0.118629       1.355106          -0.000002
           24              H       7.398930       1.656232      33.576469       0.180283       0.848517 0.60149369E+01  0.54531885E+02                                 1.449369                            1.409228      -0.725813       2.564589                    0.999987       2.921802       7.650268       0.545662       1.238120      -0.720769       0.012526       0.001005      -0.006158       0.013994       0.003195      -0.001895       0.002260       0.002897      -0.014297      -0.006400       0.000495       0.005905              1.450009       1.680626      -0.071224      -0.264493       1.292942       0.075293       1.376458          -0.000002
           25              H       5.859416       1.860963      33.364133       0.180980       0.815658 0.58791307E+01  0.54282232E+02                                 1.535922                            1.488986      -1.046207       2.410597                    0.998015       3.354690       9.585776       0.469097       1.414162      -0.680702      -0.010421       0.001683      -0.008997       0.013870      -0.000279       0.003959      -0.000682       0.006202      -0.005305      -0.003923      -0.002117       0.006040              1.551015       1.595079      -0.017735       0.419519       1.324548      -0.016571       1.733418          -0.000002
           26              H       6.378538       1.030340      34.589887       0.174975       0.877040 0.63160809E+01  0.58766156E+02                                 1.552075                            1.497537      -0.932176       2.457392                    0.999410       3.238466       8.983600       0.494411       1.331492      -0.698146      -0.002253      -0.012925       0.008226       0.015485       0.000959       0.003130      -0.004725      -0.009312      -0.002202      -0.007088      -0.000633       0.007721              1.568148       1.279949       0.126309      -0.120511       1.860053      -0.347072       1.564441          -0.000002
           27              H       3.059247       6.903194      34.314816       0.114312       1.016293 0.72947430E+01  0.69579612E+02                                 1.628429                            1.548044      -0.978919       2.412806                    0.998580       3.354715       9.085033       0.521250       1.231935      -0.719833      -0.014989       0.029190       0.020727       0.038812       0.001847      -0.002030       0.011778      -0.011654      -0.021109      -0.013805      -0.001723       0.015528              1.647696       1.625055      -0.274362      -0.220305       1.791479       0.312947       1.526555          -0.000002
           28              H       5.265031       7.063636      33.576469       0.129873       0.967020 0.70238658E+01  0.66991574E+02                                 1.639030                            1.568656      -0.923567       2.449219                    0.998765       3.398040       9.488857       0.488823       1.313743      -0.701731       0.014226       0.029689       0.011976       0.035032       0.002549      -0.003853       0.013360      -0.008050      -0.030944      -0.018195       0.002203       0.015992              1.663535       1.748027       0.416924       0.087703       1.805507       0.160809       1.437072          -0.000002
           29              H       4.870866       3.553127      31.694407       0.126080       0.922186 0.65711942E+01  0.62865055E+02                                 1.696564                            1.597818      -1.366477       2.234800                    0.993168       3.870521      11.544011       0.439440       1.456940      -0.670477       0.010279      -0.024282      -0.018710       0.032331       0.003298      -0.006668       0.008090       0.005078      -0.021621      -0.014783       0.005880       0.008903              1.738599       1.538009      -0.178021      -0.208982       1.899091       0.426476       1.778697          -0.000000
           30              H       2.705125       3.370122      32.485838       0.114033       1.017054 0.75493211E+01  0.73590788E+02                                 1.713677                            1.641067      -1.036669       2.388168                    0.997450       3.594195      10.272484       0.469693       1.337754      -0.695930      -0.019107      -0.029617      -0.013738       0.037828       0.004984       0.000283       0.011235      -0.007498      -0.013656      -0.012270      -0.002102       0.014371              1.735040       1.785278       0.326070       0.104962       1.906320       0.181604       1.513522          -0.000002
           31              H      -0.991445       7.611814      18.223669       0.295343       0.578380 0.34889922E+01  0.28513125E+02                                 1.259148                            1.178653      -1.055305       2.470433                    0.999982       2.740102       7.571394       0.501947       1.493149      -0.665890      -0.020117      -0.009631      -0.022824       0.031912      -0.009883       0.014896      -0.002816       0.010477       0.006492      -0.015218      -0.005983       0.021201              1.296133       1.164495       0.224428       0.160696       1.493153       0.260115       1.230752           0.000000
           32              H       5.581039       3.554798      19.377035       0.124451       0.909295 0.68736916E+01  0.65644180E+02                                 1.611928                            1.578913      -0.908662       2.444835                    0.997239       3.579483      10.223231       0.471566       1.360058      -0.691035       0.006286       0.014813      -0.020508       0.026067       0.001849      -0.001963      -0.004677      -0.003881      -0.004989      -0.004770      -0.001848       0.006618              1.617765       1.501140       0.105833      -0.269175       1.579295      -0.255092       1.772861           0.000001
           33              H       2.230389       7.870861      21.345961       0.164965       0.919921 0.66012561E+01  0.62936668E+02                                 1.677046                            1.585360      -1.303151       2.277055                    0.995383       3.633585      10.658596       0.449954       1.427777      -0.676959       0.000255      -0.010084       0.002458       0.010382      -0.002166       0.002791      -0.000733       0.004477      -0.005045      -0.003032      -0.002125       0.005157              1.724802       1.421917      -0.269823       0.116726       2.264454      -0.274103       1.488035           0.000002
           34              H       6.651125       0.929228      21.886451       0.179653       0.831823 0.59718603E+01  0.54873656E+02                                 1.512318                            1.468084      -0.805894       2.528160                    0.999679       3.159653       8.753686       0.492525       1.353392      -0.694249      -0.005974       0.007867       0.010873       0.014690      -0.004984      -0.000668       0.003671       0.004698       0.007225      -0.007515       0.001255       0.006261              1.520689       1.275554      -0.137745      -0.105899       1.508432       0.312194       1.778079           0.000003
           35              H       7.691298       0.803882      20.723433       0.178136       0.865159 0.62980171E+01  0.57939151E+02                                 1.485697                            1.455974      -0.736472       2.556354                    0.999995       3.007092       8.012633       0.527476       1.262220      -0.715068       0.009984       0.006972      -0.007670       0.014391       0.001132      -0.002428      -0.003315       0.006741      -0.003146      -0.005422      -0.000171       0.005592              1.477676       1.712760       0.202782      -0.208471       1.363784      -0.123221       1.356483           0.000004
           36              H       2.559424       1.120589      17.490147       0.177479       0.852897 0.60533622E+01  0.54965946E+02                                 1.454259                            1.413638      -0.722350       2.565393                    0.999983       2.931270       7.680252       0.544876       1.237973      -0.720813      -0.006299      -0.012201      -0.006480       0.015183      -0.000459       0.002596       0.000623      -0.007697      -0.013934      -0.006161      -0.000059       0.006220              1.454980       1.456754       0.205108       0.198845       1.527331       0.192618       1.380854          -0.000001
           37              H       3.506483       2.351481      17.277812       0.177489       0.819682 0.59145920E+01  0.54689305E+02                                 1.540884                            1.493403      -1.054310       2.405809                    0.997905       3.365823       9.623160       0.468455       1.414036      -0.680749       0.007567       0.008933      -0.009665       0.015181       0.002828      -0.002561      -0.002821      -0.002117      -0.004410      -0.003599      -0.002143       0.005742              1.556162       1.411756       0.126997      -0.225404       1.517192      -0.357347       1.739537          -0.000001
           38              H       2.527582       2.317220      18.503565       0.175706       0.876551 0.63070490E+01  0.58632305E+02                                 1.548427                            1.493990      -0.914973       2.464959                    0.999476       3.230095       8.942206       0.496472       1.327090      -0.699067      -0.009366       0.008570       0.008807       0.015451      -0.004293      -0.005648      -0.000623       0.003256      -0.002860      -0.007103      -0.000475       0.007578              1.564471       1.601638      -0.313327      -0.239966       1.530661       0.277405       1.561114           0.000001
           39              H      -0.375832       2.255383      18.228494       0.118018       1.010478 0.72455971E+01  0.69012571E+02                                 1.624102                            1.544303      -0.987841       2.410389                    0.998519       3.343375       9.055779       0.520990       1.234305      -0.719295       0.031739      -0.001657       0.019165       0.037113      -0.005813       0.011462      -0.004083       0.001479      -0.020377      -0.014034      -0.001306       0.015340              1.643208       1.981190       0.064782       0.379140       1.425783       0.034146       1.522651           0.000002
           40              H       8.309322       0.264897      17.490147       0.130479       0.965854 0.70129264E+01  0.66857618E+02                                 1.637344                            1.567142      -0.966429       2.429316                    0.998387       3.394978       9.476559       0.489222       1.313253      -0.701834       0.016790      -0.027671       0.012849       0.034823      -0.005146       0.013113      -0.003086       0.000789      -0.030446      -0.017603       0.001524       0.016079              1.661792       1.428793      -0.232910       0.095267       2.120717      -0.156051       1.435865          -0.000000
           41              H       5.466215       2.361509      15.608085       0.129138       0.916391 0.65285646E+01  0.62425599E+02                                 1.697318                            1.598740      -1.399970       2.222150                    0.992747       3.872749      11.590078       0.436307       1.468145      -0.668445      -0.025304       0.003164      -0.018728       0.031639       0.000332       0.009872       0.001602      -0.008425      -0.022006      -0.014435       0.005820       0.008615              1.739318       1.963316      -0.067262       0.473572       1.475179      -0.032191       1.779459          -0.000001
           42              H       6.390599       4.328598      16.399516       0.112353       1.023343 0.76099910E+01  0.74360292E+02                                 1.723331                            1.649659      -1.051386       2.381350                    0.997269       3.612151      10.349594       0.467427       1.341020      -0.695230      -0.016533       0.032149      -0.013156       0.038470      -0.005998       0.009518      -0.006290      -0.004644      -0.013637      -0.012190      -0.002599       0.014789              1.745032       1.602131      -0.217713       0.105935       2.111728      -0.183533       1.521236          -0.000001
           43              H       2.561354       2.947290      26.266829       0.291279       0.585374 0.35365456E+01  0.28959441E+02                                 1.261730                            1.180785      -1.044315       2.471441                    0.999987       2.747820       7.565861       0.505943       1.478405      -0.668473      -0.001505      -0.023079      -0.022239       0.032086       0.009831       0.009856       0.011385       0.012184       0.007960      -0.015464      -0.005923       0.021387              1.298896       1.218956      -0.255552      -0.145550       1.444450       0.270415       1.233283           0.000002
           44              H      -0.288026       6.610721      27.420196       0.125153       0.908143 0.68596391E+01  0.65455859E+02                                 1.608353                            1.575501      -0.897249       2.449846                    0.997399       3.573004      10.190026       0.473033       1.356960      -0.691647      -0.010247       0.013492      -0.020682       0.026736      -0.002473       0.002804      -0.003905      -0.000817      -0.005921      -0.004791      -0.001490       0.006281              1.614153       1.465048      -0.086542       0.086269       1.608680      -0.359374       1.768730           0.000002
           45              H       3.947929       5.867005      29.389122       0.163484       0.922433 0.66249165E+01  0.63225530E+02                                 1.680802                            1.588765      -1.302664       2.276953                    0.995274       3.642218      10.693005       0.449183       1.428796      -0.676766       0.009954      -0.005239       0.001542       0.011354       0.002797       0.002583       0.002019       0.001008      -0.005132      -0.003262      -0.001979       0.005242              1.728755       2.293122      -0.230291       0.296855       1.401679      -0.035960       1.491463           0.000000
           46              H       2.520827       6.224657      29.929612       0.182321       0.826718 0.59285783E+01  0.54403219E+02                                 1.509303                            1.465352      -0.811150       2.527347                    0.999670       3.151146       8.738049       0.491436       1.358203      -0.693299      -0.009560      -0.002410       0.010351       0.014295       0.004443      -0.003427       0.001833       0.005381       0.006852      -0.007482       0.001738       0.005744              1.517611       1.566495      -0.031923      -0.322108       1.212512       0.064188       1.773825          -0.000000
           47              H       3.149466       7.062801      28.766594       0.178465       0.866033 0.63031306E+01  0.57968903E+02                                 1.482985                            1.453476      -0.733245       2.556080                    0.999994       3.007828       8.000293       0.529879       1.256872      -0.716186      -0.002339       0.012994      -0.007939       0.015406       0.002765       0.001865      -0.003546      -0.005270      -0.002809      -0.005698       0.000214       0.005485              1.474959       1.273455       0.049340       0.002558       1.797267      -0.241307       1.354155           0.000003
           48              H       0.309254       2.776820      25.533308       0.177556       0.854363 0.60641231E+01  0.55062157E+02                                 1.452698                            1.412233      -0.722899       2.564037                    0.999989       2.931844       7.669835       0.546947       1.233321      -0.721832       0.007779      -0.010989      -0.006877       0.015118      -0.002983       0.000410       0.002661       0.004637      -0.014342      -0.006204      -0.000028       0.006232              1.453391       1.330823      -0.132820      -0.067226       1.649976       0.267886       1.379374           0.000003
           49              H      -0.283201       4.212444      25.320973       0.178607       0.819941 0.59168613E+01  0.54709393E+02                                 1.540194                            1.492829      -1.042633       2.410342                    0.998003       3.365177       9.617706       0.469003       1.412408      -0.681021      -0.003430       0.011112      -0.010018       0.015349      -0.002737       0.001609      -0.003454      -0.003818      -0.004851      -0.003533      -0.002506       0.006039              1.555430       1.380402      -0.108972       0.196572       1.547282      -0.373415       1.738607           0.000002
           50              H      -0.742981       3.347560      26.546726       0.177843       0.873046 0.62792425E+01  0.58343256E+02                                 1.548058                            1.493717      -0.936547       2.456769                    0.999352       3.227152       8.948691       0.494723       1.332480      -0.697954      -0.011029      -0.004574       0.008453       0.014629       0.003713      -0.002543      -0.004866       0.006237      -0.001849      -0.006904      -0.000814       0.007717              1.564072       1.819160       0.187312      -0.359819       1.312407      -0.069046       1.560650           0.000002
           51              H       7.507965       0.802211      26.271655       0.112436       1.021492 0.73370549E+01  0.70043486E+02                                 1.629453                            1.548922      -0.967660       2.415810                    0.998648       3.362224       9.091906       0.523229       1.226221      -0.721092       0.018382       0.028662       0.020899       0.039952       0.003891       0.009577       0.007606       0.009649      -0.019126      -0.013665      -0.002022       0.015687              1.648760       1.513171       0.209475       0.161044       1.905595       0.347656       1.527515           0.000003
           52              H       3.925254       7.328533      25.533308       0.130179       0.965330 0.70101177E+01  0.66837225E+02                                 1.638318                            1.568079      -0.919613       2.451307                    0.998775       3.395493       9.484509       0.488395       1.315351      -0.701417       0.032733       0.002469       0.013452       0.035475       0.002339       0.008878       0.009453       0.008206      -0.030911      -0.017388       0.002111       0.015277              1.662762       2.150863      -0.183363       0.182907       1.400839       0.004483       1.436583           0.000003
           53              H       0.687981       5.914636      23.651246       0.124979       0.922119 0.65722093E+01  0.62881801E+02                                 1.697238                            1.598590      -1.372248       2.232575                    0.993075       3.872105      11.552146       0.439034       1.458122      -0.670292      -0.016708      -0.021059      -0.019353       0.033123      -0.003878       0.003054       0.009458       0.003251      -0.021197      -0.014175       0.005295       0.008880              1.739245       1.655387       0.245173       0.264762       1.783021       0.394146       1.779328           0.000002
           54              H      -0.553376       7.698720      24.442677       0.112178       1.026138 0.76342185E+01  0.74633629E+02                                 1.723974                            1.650258      -1.037359       2.386639                    0.997447       3.615009      10.350037       0.468345       1.337736      -0.695868      -0.035755       0.001770      -0.012272       0.037843       0.000736       0.010950       0.005448       0.012737      -0.013461      -0.012965      -0.002446       0.015411              1.745688       2.173719      -0.111803       0.212017       1.541572      -0.000001       1.521774           0.000003
           55              H       6.096301       4.664524      10.180990       0.291017       0.587704 0.35570115E+01  0.29201230E+02                                 1.270655                            1.188455      -1.048821       2.470564                    0.999988       2.765218       7.650940       0.501048       1.489056      -0.666540      -0.019494       0.013553      -0.022851       0.032952       0.000293       0.004962      -0.014355      -0.022591       0.007424      -0.015272      -0.006077       0.021348              1.308444       1.622872       0.030670       0.310722       1.060519      -0.009198       1.241940          -0.000001
           56              H       1.044515       5.300443      11.334356       0.127245       0.904610 0.68306436E+01  0.65156439E+02                                 1.609046                            1.576094      -0.917334       2.442604                    0.997208       3.571985      10.208993       0.470844       1.363747      -0.690295       0.015791       0.002307      -0.019324       0.025062       0.001281      -0.005137      -0.000708       0.005155      -0.005539      -0.004965      -0.001905       0.006870              1.614892       1.648658      -0.019003      -0.354767       1.426594       0.105082       1.769425          -0.000002
           57              H       7.931560       2.003857      13.303283       0.162085       0.923734 0.66329046E+01  0.63285391E+02                                 1.678649                            1.586823      -1.280134       2.285877                    0.995512       3.638178      10.660246       0.450943       1.423588      -0.677764      -0.009798      -0.006664       0.001911       0.012002      -0.000729       0.000918      -0.003138      -0.005323      -0.006160      -0.003598      -0.001630       0.005228              1.726497       1.821722       0.500260      -0.179229       1.868229      -0.238577       1.489539          -0.000002
           58              H      -0.694253       3.060937      13.843772       0.178550       0.832652 0.59778859E+01  0.54926445E+02                                 1.511440                            1.467347      -0.803467       2.528591                    0.999702       3.159541       8.744623       0.493540       1.350671      -0.694807       0.003527       0.009924       0.011782       0.015803       0.000067       0.002866       0.002177      -0.010827       0.005910      -0.007316       0.001414       0.005901              1.519758       1.330328       0.169510       0.217106       1.452250       0.247339       1.776697          -0.000002
           59              H      -0.282719       2.097448      12.680755       0.179494       0.862695 0.62764652E+01  0.57702779E+02                                 1.484092                            1.454495      -0.736436       2.557376                    0.999995       3.002975       8.004167       0.527089       1.263982      -0.714678       0.010591      -0.004684      -0.007595       0.013848      -0.003559      -0.004082      -0.000172      -0.001527      -0.003411      -0.005751       0.000406       0.005345              1.476083       1.624820      -0.251933      -0.210529       1.448324       0.118629       1.355106          -0.000002
           60              H      -2.574380       6.700134       9.447469       0.180283       0.848517 0.60149368E+01  0.54531886E+02                                 1.449369                            1.409228      -0.725813       2.564589                    0.999987       2.921802       7.650269       0.545662       1.238120      -0.720769      -0.012526      -0.001005      -0.006158       0.013994       0.003195       0.001895      -0.002260       0.002897      -0.014297      -0.006400       0.000495       0.005905              1.450009       1.680626      -0.071224       0.264493       1.292943      -0.075293       1.376459          -0.000002
           61              H      -1.034866       6.495403       9.235133       0.180980       0.815658 0.58791307E+01  0.54282232E+02                                 1.535922                            1.488986      -1.046207       2.410597                    0.998015       3.354690       9.585776       0.469097       1.414162      -0.680702       0.010421      -0.001683      -0.008997       0.013870      -0.000279      -0.003959       0.000682       0.006202      -0.005305      -0.003923      -0.002117       0.006040              1.551015       1.595079      -0.017735      -0.419519       1.324548       0.016571       1.733418          -0.000002
           62              H      -1.553988       7.326026      10.460887       0.174975       0.877040 0.63160810E+01  0.58766156E+02                                 1.552075                            1.497537      -0.932176       2.457391                    0.999410       3.238466       8.983600       0.494411       1.331492      -0.698146       0.002253       0.012925       0.008226       0.015485       0.000959      -0.003130       0.004725      -0.009312      -0.002202      -0.007088      -0.000633       0.007721              1.568148       1.279949       0.126309       0.120511       1.860053       0.347072       1.564441          -0.000002
           63              H       1.765303       1.453172      10.185816       0.114312       1.016293 0.72947427E+01  0.69579611E+02                                 1.628429                            1.548044      -0.978919       2.412806                    0.998580       3.354715       9.085034       0.521250       1.231935      -0.719833       0.014989      -0.029190       0.020727       0.038812       0.001847       0.002030      -0.011778      -0.011654      -0.021109      -0.013805      -0.001723       0.015528              1.647696       1.625055      -0.274362       0.220305       1.791479      -0.312947       1.526555          -0.000002
           64              H      -0.440481       1.292730       9.447469       0.129873       0.967021 0.70238697E+01  0.66991615E+02                                 1.639030                            1.568656      -0.923567       2.449219                    0.998765       3.398041       9.488858       0.488823       1.313742      -0.701731      -0.014226      -0.029689       0.011976       0.035032       0.002549       0.003853      -0.013360      -0.008050      -0.030944      -0.018195       0.002203       0.015992              1.663535       1.748027       0.416924      -0.087703       1.805507      -0.160809       1.437072          -0.000002
           65              H      -0.046316       4.803239       7.565407       0.126080       0.922186 0.65711942E+01  0.62865055E+02                                 1.696564                            1.597818      -1.366477       2.234800                    0.993168       3.870521      11.544011       0.439440       1.456940      -0.670477      -0.010279       0.024282      -0.018710       0.032331       0.003298       0.006668      -0.008090       0.005078      -0.021621      -0.014783       0.005880       0.008903              1.738599       1.538009      -0.178021       0.208982       1.899091      -0.426476       1.778697          -0.000000
           66              H       2.119425       4.986244       8.356838       0.114033       1.017054 0.75493211E+01  0.73590792E+02                                 1.713678                            1.641068      -1.036669       2.388168                    0.997450       3.594195      10.272486       0.469693       1.337754      -0.695930       0.019107       0.029617      -0.013738       0.037828       0.004984      -0.000283      -0.011235      -0.007498      -0.013656      -0.012270      -0.002102       0.014371              1.735040       1.785278       0.326071      -0.104962       1.906320      -0.181604       1.513522          -0.000002
           67              H       5.815995       0.744552      42.352669       0.295343       0.578380 0.34889888E+01  0.28513093E+02                                 1.259148                            1.178653      -1.055305       2.470433                    0.999982       2.740101       7.571393       0.501947       1.493150      -0.665890       0.020117       0.009631      -0.022824       0.031912      -0.009883      -0.014896       0.002816       0.010477       0.006492      -0.015218      -0.005983       0.021201              1.296133       1.164495       0.224428      -0.160696       1.493153      -0.260115       1.230752           0.000000
           68              H      -0.756489       4.801568      43.506035       0.124451       0.909295 0.68736908E+01  0.65644173E+02                                 1.611928                            1.578913      -0.908662       2.444835                    0.997239       3.579483      10.223232       0.471566       1.360058      -0.691035      -0.006286      -0.014813      -0.020508       0.026067       0.001849       0.001963       0.004677      -0.003881      -0.004989      -0.004770      -0.001848       0.006618              1.617765       1.501140       0.105833       0.269175       1.579295       0.255092       1.772861           0.000001
           69              H       2.594161       0.485505      45.474961       0.164965       0.919921 0.66012552E+01  0.62936660E+02                                 1.677046                            1.585360      -1.303151       2.277055                    0.995383       3.633585      10.658597       0.449954       1.427778      -0.676959      -0.000255       0.010084       0.002458       0.010382      -0.002166      -0.002791       0.000733       0.004477      -0.005045      -0.003032      -0.002125       0.005157              1.724802       1.421917      -0.269823      -0.116727       2.264454       0.274103       1.488035           0.000002
           70              H      -1.826575       7.427138      46.015451       0.179652       0.831823 0.59718634E+01  0.54873688E+02                                 1.512318                            1.468084      -0.805894       2.528160                    0.999679       3.159654       8.753687       0.492525       1.353392      -0.694250       0.005974      -0.007867       0.010873       0.014690      -0.004984       0.000668      -0.003671       0.004698       0.007225      -0.007515       0.001255       0.006261              1.520689       1.275555      -0.137745       0.105899       1.508432      -0.312194       1.778079           0.000002
           71              H      -2.866748       7.552484      44.852433       0.178136       0.865159 0.62980172E+01  0.57939152E+02                                 1.485697                            1.455974      -0.736473       2.556354                    0.999995       3.007092       8.012633       0.527476       1.262220      -0.715068      -0.009984      -0.006972      -0.007670       0.014391       0.001132       0.002428       0.003315       0.006741      -0.003146      -0.005422      -0.000171       0.005592              1.477676       1.712760       0.202782       0.208471       1.363784       0.123221       1.356483           0.000004
           72              H       2.265126       7.235777      41.619147       0.177479       0.852897 0.60533612E+01  0.54965932E+02                                 1.454258                            1.413638      -0.722350       2.565393                    0.999983       2.931270       7.680250       0.544877       1.237972      -0.720813       0.006299       0.012201      -0.006480       0.015183      -0.000459      -0.002596      -0.000623      -0.007697      -0.013934      -0.006161      -0.000059       0.006220              1.454979       1.456754       0.205108      -0.198845       1.527331      -0.192618       1.380853          -0.000001
           73              H       1.318067       6.004885      41.406812       0.177489       0.819682 0.59145931E+01  0.54689318E+02                                 1.540885                            1.493403      -1.054310       2.405809                    0.997905       3.365823       9.623160       0.468455       1.414036      -0.680749      -0.007567      -0.008933      -0.009665       0.015181       0.002828       0.002561       0.002821      -0.002117      -0.004410      -0.003599      -0.002143       0.005742              1.556162       1.411756       0.126997       0.225404       1.517192       0.357347       1.739537          -0.000001
           74              H       2.296968       6.039146      42.632565       0.175706       0.876551 0.63070485E+01  0.58632301E+02                                 1.548427                            1.493990      -0.914973       2.464959                    0.999476       3.230095       8.942207       0.496472       1.327090      -0.699067       0.009366      -0.008570       0.008807       0.015451      -0.004293       0.005648       0.000623       0.003256      -0.002860      -0.007103      -0.000475       0.007578              1.564471       1.601639      -0.313327       0.239966       1.530661      -0.277405       1.561115           0.000001
           75              H       5.200382       6.100983      42.357494       0.118018       1.010478 0.72455971E+01  0.69012571E+02                                 1.624102                            1.544303      -0.987841       2.410389                    0.998519       3.343375       9.055779       0.520990       1.234305      -0.719295      -0.031739       0.001657       0.019165       0.037113      -0.005813      -0.011462       0.004083       0.001479      -0.020377      -0.014034      -0.001306       0.015340              1.643208       1.981190       0.064782      -0.379140       1.425783      -0.034146       1.522651           0.000002
           76              H      -3.484772       8.091469      41.619147       0.130478       0.965854 0.70129262E+01  0.66857614E+02                                 1.637344                            1.567142      -0.966429       2.429316                    0.998387       3.394978       9.476558       0.489222       1.313253      -0.701834      -0.016790       0.027671       0.012849       0.034823      -0.005146      -0.013113       0.003086       0.000789      -0.030446      -0.017603       0.001524       0.016079              1.661792       1.428793      -0.232910      -0.095267       2.120717       0.156051       1.435865          -0.000000
           77              H      -0.641665       5.994857      39.737085       0.129138       0.916391 0.65285646E+01  0.62425599E+02                                 1.697318                            1.598740      -1.399970       2.222150                    0.992747       3.872749      11.590078       0.436307       1.468145      -0.668445       0.025304      -0.003164      -0.018728       0.031639       0.000332      -0.009872      -0.001602      -0.008425      -0.022007      -0.014435       0.005820       0.008615              1.739318       1.963316      -0.067262      -0.473572       1.475179       0.032191       1.779459          -0.000001
           78              H      -1.566049       4.027768      40.528516       0.112353       1.023343 0.76099922E+01  0.74360302E+02                                 1.723330                            1.649658      -1.051386       2.381350                    0.997269       3.612151      10.349592       0.467427       1.341020      -0.695230       0.016533      -0.032149      -0.013156       0.038470      -0.005998      -0.009518       0.006290      -0.004644      -0.013637      -0.012190      -0.002599       0.014789              1.745031       1.602131      -0.217713      -0.105935       2.111728       0.183532       1.521235          -0.000001
           79              H       7.087746       2.947290      30.034331       0.295342       0.578381 0.34889949E+01  0.28513155E+02                                 1.259149                            1.178654      -1.055306       2.470433                    0.999982       2.740103       7.571399       0.501947       1.493150      -0.665890       0.001718      -0.022237       0.022824       0.031912      -0.009478       0.009887      -0.011492       0.011879       0.006492      -0.015218      -0.005983       0.021201              1.296134       1.216629       0.254528      -0.144918       1.441021      -0.269225       1.230753           0.000000
           80              H       0.288026       6.610721      28.880965       0.124452       0.909295 0.68736948E+01  0.65644217E+02                                 1.611928                            1.578913      -0.908661       2.444835                    0.997239       3.579482      10.223228       0.471566       1.360058      -0.691035       0.009686       0.012850       0.020508       0.026067       0.002605       0.003069       0.004038      -0.001263      -0.004988      -0.004770      -0.001848       0.006618              1.617765       1.468102       0.086758       0.086329       1.612332       0.360659       1.772861           0.000001
           81              H       5.701171       5.867005      26.912039       0.164965       0.919920 0.66012519E+01  0.62936625E+02                                 1.677046                            1.585360      -1.303151       2.277055                    0.995383       3.633585      10.658600       0.449954       1.427779      -0.676959      -0.008860      -0.004821      -0.002458       0.010382      -0.003022       0.002030      -0.002051       0.001513      -0.005045      -0.003032      -0.002125       0.005157              1.724802       2.287494       0.229917       0.295744       1.398878       0.035963       1.488035           0.000002
           82              H      -2.520827       6.224657      26.371549       0.179654       0.831822 0.59718521E+01  0.54873555E+02                                 1.512316                            1.468083      -0.805892       2.528161                    0.999679       3.159650       8.753672       0.492526       1.353391      -0.694250       0.009800      -0.001240      -0.010873       0.014690      -0.004526      -0.003513      -0.001257       0.006283       0.007225      -0.007515       0.001254       0.006261              1.520687       1.569501       0.031966      -0.323317       1.214482      -0.064385       1.778077           0.000002
           83              H      -3.149466       7.062801      27.534567       0.178136       0.865159 0.62980186E+01  0.57939168E+02                                 1.485697                            1.455975      -0.736473       2.556354                    0.999995       3.007092       8.012633       0.527476       1.262220      -0.715068       0.001046       0.012132       0.007670       0.014391      -0.002353       0.001657       0.003760      -0.005332      -0.003146      -0.005422      -0.000171       0.005592              1.477676       1.275414      -0.049719       0.002477       1.801130       0.242152       1.356483           0.000004
           84              H      -0.309254       2.776820      30.767853       0.177479       0.852897 0.60533672E+01  0.54966005E+02                                 1.454260                            1.413639      -0.722350       2.565393                    0.999983       2.931270       7.680254       0.544876       1.237973      -0.720813      -0.007417      -0.011555       0.006480       0.015183       0.003103       0.000758      -0.002559       0.004644      -0.013934      -0.006161      -0.000059       0.006220              1.454981       1.332059       0.133115      -0.067389       1.652028      -0.268514       1.380855          -0.000001
           85              H       0.283201       4.212444      30.980188       0.177489       0.819681 0.59145903E+01  0.54689285E+02                                 1.540884                            1.493403      -1.054309       2.405810                    0.997905       3.365822       9.623156       0.468455       1.414036      -0.680749       0.003953       0.011020       0.009665       0.015181       0.002330       0.001163       0.003629      -0.003840      -0.004410      -0.003599      -0.002143       0.005742              1.556161       1.380851       0.109154       0.196770       1.548096       0.373879       1.739536          -0.000001
           86              H       0.742981       3.347560      29.754435       0.175706       0.876551 0.63070514E+01  0.58632334E+02                                 1.548427                            1.493990      -0.914973       2.464959                    0.999476       3.230095       8.942207       0.496472       1.327090      -0.699067       0.012105      -0.003826      -0.008807       0.015451      -0.003557      -0.002284       0.005203       0.005807      -0.002860      -0.007103      -0.000475       0.007578              1.564472       1.819755      -0.187398      -0.360222       1.312546       0.069115       1.561114           0.000001
           87              H       2.141135       0.802211      30.029506       0.118018       1.010478 0.72455984E+01  0.69012587E+02                                 1.624102                            1.544304      -0.987841       2.410389                    0.998519       3.343375       9.055779       0.520990       1.234305      -0.719295      -0.017305       0.026658      -0.019165       0.037114      -0.003547       0.009267      -0.007884       0.009329      -0.020377      -0.014034      -0.001306       0.015340              1.643208       1.508532      -0.208107       0.159999       1.898441      -0.345418       1.522651           0.000002
           88              H      -3.925254       7.328533      30.767853       0.130478       0.965855 0.70129334E+01  0.66857699E+02                                 1.637344                            1.567142      -0.966429       2.429315                    0.998387       3.394979       9.476562       0.489222       1.313253      -0.701834      -0.032358       0.000705      -0.012849       0.034823      -0.002915       0.009229      -0.009813       0.008519      -0.030446      -0.017603       0.001524       0.016079              1.661793       2.149443       0.183157       0.182777       1.400069      -0.004478       1.435866          -0.000000
           89              H      -0.687981       5.914636      32.649915       0.129138       0.916390 0.65285622E+01  0.62425575E+02                                 1.697318                            1.598740      -1.399970       2.222150                    0.992747       3.872749      11.590080       0.436307       1.468146      -0.668444       0.015392      -0.020331       0.018728       0.031639       0.003814       0.003549      -0.009351       0.003637      -0.022007      -0.014435       0.005820       0.008615              1.739318       1.655464      -0.245001       0.264664       1.783030      -0.394029       1.779459          -0.000001
           90              H       0.553376       7.698720      31.858484       0.112354       1.023343 0.76099929E+01  0.74360310E+02                                 1.723330                            1.649659      -1.051385       2.381351                    0.997269       3.612148      10.349583       0.467427       1.341020      -0.695230       0.036108       0.001756       0.013156       0.038470      -0.000988       0.010207      -0.005098       0.012710      -0.013636      -0.012190      -0.002599       0.014789              1.745031       2.172874       0.111805       0.211912       1.540985       0.000023       1.521236          -0.000001
           91              H       3.552799       4.664524      46.120171       0.291279       0.585374 0.35365471E+01  0.28959455E+02                                 1.261731                            1.180785      -1.044315       2.471441                    0.999987       2.747821       7.565864       0.505943       1.478405      -0.668473       0.019235       0.012843       0.022239       0.032086      -0.000361       0.004932       0.014228      -0.023119       0.007960      -0.015464      -0.005923       0.021387              1.298896       1.609391      -0.030134       0.306961       1.054015       0.009158       1.233284           0.000002
           92              H      -1.044515       5.300443      44.966804       0.125153       0.908142 0.68596321E+01  0.65455774E+02                                 1.608352                            1.575500      -0.897248       2.449847                    0.997399       3.573002      10.190018       0.473033       1.356960      -0.691647      -0.016808       0.002128       0.020682       0.026736      -0.000883      -0.004784       0.000476       0.004692      -0.005921      -0.004791      -0.001490       0.006281              1.614152       1.647718       0.018923      -0.354361       1.426008      -0.104976       1.768729           0.000002
           93              H       1.717540       2.003857      42.997878       0.163484       0.922433 0.66249178E+01  0.63225545E+02                                 1.680802                            1.588765      -1.302665       2.276953                    0.995274       3.642218      10.693005       0.449183       1.428796      -0.676766       0.009514      -0.006001      -0.001542       0.011354       0.000962       0.000457       0.003246      -0.005348      -0.005132      -0.003262      -0.001979       0.005242              1.728755       1.823978      -0.501151      -0.179570       1.870823       0.239104       1.491463           0.000000
           94              H       0.694253       3.060937      42.457388       0.182323       0.826716 0.59285627E+01  0.54403035E+02                                 1.509300                            1.465349      -0.811147       2.527349                    0.999670       3.151142       8.738032       0.491437       1.358202      -0.693299      -0.002693       0.009484      -0.010351       0.014295      -0.000108       0.003301      -0.002051      -0.010386       0.006852      -0.007482       0.001738       0.005744              1.517608       1.328651      -0.169240       0.216642       1.450351      -0.246859       1.773822          -0.000000
           95              H       0.282719       2.097448      43.620406       0.178465       0.866032 0.63031174E+01  0.57968751E+02                                 1.482983                            1.453475      -0.733244       2.556081                    0.999994       3.007827       8.000288       0.529879       1.256871      -0.716186      -0.012423      -0.004472       0.007939       0.015406       0.003665      -0.004004      -0.000158      -0.002154      -0.002809      -0.005698       0.000214       0.005485              1.474958       1.623583       0.251487      -0.210257       1.447136      -0.118438       1.354154           0.000003
           96              H       2.574380       6.700134      46.853692       0.177556       0.854363 0.60641213E+01  0.55062135E+02                                 1.452698                            1.412233      -0.722899       2.564037                    0.999989       2.931844       7.669834       0.546947       1.233320      -0.721832       0.013406      -0.001242       0.006877       0.015118      -0.003499       0.002100       0.001685       0.002849      -0.014342      -0.006204      -0.000028       0.006232              1.453391       1.685213       0.071787       0.265609       1.295585       0.075724       1.379374           0.000003
           97              H       1.034866       6.495403      47.066027       0.178607       0.819941 0.59168591E+01  0.54709367E+02                                 1.540193                            1.492829      -1.042632       2.410342                    0.998003       3.365176       9.617703       0.469003       1.412408      -0.681021      -0.011338      -0.002586       0.010018       0.015349       0.000284      -0.003796      -0.000333       0.006650      -0.004851      -0.003533      -0.002506       0.006039              1.555430       1.599934       0.017775      -0.421673       1.327749      -0.016471       1.738607           0.000002
           98              H       1.553988       7.326026      45.840274       0.177843       0.873045 0.62792358E+01  0.58343184E+02                                 1.548058                            1.493717      -0.936547       2.456769                    0.999352       3.227151       8.948691       0.494723       1.332481      -0.697953      -0.001553       0.011839      -0.008453       0.014629      -0.000844      -0.002942      -0.004635      -0.009550      -0.001849      -0.006903      -0.000814       0.007717              1.564072       1.276878      -0.125774       0.120114       1.854689      -0.346136       1.560650           0.000002
           99              H       7.883797       1.453172      46.115345       0.112436       1.021492 0.73370514E+01  0.70043441E+02                                 1.629452                            1.548921      -0.967660       2.415811                    0.998648       3.362223       9.091901       0.523229       1.226220      -0.721092      -0.015631      -0.030250      -0.020899       0.039952      -0.002233       0.001799       0.012097      -0.011563      -0.019126      -0.013665      -0.002022       0.015687              1.648759       1.626077       0.274662       0.220557       1.792687       0.313296       1.527514           0.000003
          100              H       0.440481       1.292730      46.853692       0.130179       0.965330 0.70101123E+01  0.66837167E+02                                 1.638318                            1.568078      -0.919613       2.451307                    0.998775       3.395493       9.484511       0.488395       1.315352      -0.701417       0.014228      -0.029582      -0.013452       0.035475      -0.002384       0.003747       0.012415      -0.008153      -0.030911      -0.017388       0.002111       0.015277              1.662762       1.747142      -0.416451      -0.087571       1.804560       0.160644       1.436583           0.000003
          101              H       0.046316       4.803239       0.477754       0.124979       0.922119 0.65722135E+01  0.62881849E+02                                 1.697239                            1.598590      -1.372248       2.232574                    0.993075       3.872106      11.552148       0.439035       1.458122      -0.670292       0.009884       0.024999       0.019353       0.033123      -0.003347       0.006664       0.007374       0.005092      -0.021197      -0.014175       0.005295       0.008880              1.739245       1.538787       0.177854       0.208959       1.899622       0.426363       1.779328           0.000002
          102              H      -2.119425       4.986244      47.944323       0.112179       1.026140 0.76342401E+01  0.74633875E+02                                 1.723975                            1.650259      -1.037353       2.386642                    0.997447       3.615008      10.350028       0.468346       1.337733      -0.695868      -0.019410       0.030079       0.012272       0.037843      -0.005147      -0.000757       0.012207      -0.007643      -0.013460      -0.012965      -0.002446       0.015411              1.745689       1.796434      -0.329629      -0.106009       1.918859       0.183612       1.521775           0.000002
          103              H       3.833105       0.744552      13.948010       0.291016       0.587705 0.35570169E+01  0.29201283E+02                                 1.270656                            1.188455      -1.048821       2.470564                    0.999988       2.765219       7.650942       0.501048       1.489056      -0.666540      -0.021484       0.010105       0.022851       0.032952       0.009928      -0.014913      -0.002881       0.010788       0.007424      -0.015272      -0.006077       0.021348              1.308444       1.174547      -0.228171      -0.163327       1.508846       0.264495       1.241941          -0.000001
          104              H       0.756489       4.801568      12.794644       0.127245       0.904609 0.68306374E+01  0.65156367E+02                                 1.609045                            1.576093      -0.917333       2.442605                    0.997208       3.571984      10.208990       0.470844       1.363747      -0.690295       0.005897      -0.014829       0.019324       0.025062      -0.001592       0.001955      -0.004803      -0.004797      -0.005539      -0.004965      -0.001904       0.006869              1.614892       1.498567      -0.105658       0.268387       1.576684      -0.254695       1.769424          -0.000002
          105              H       7.054939       0.485505      10.825717       0.162085       0.923733 0.66328988E+01  0.63285318E+02                                 1.678647                            1.586822      -1.280134       2.285877                    0.995512       3.638176      10.660237       0.450944       1.423588      -0.677764       0.000873       0.011817      -0.001911       0.012002       0.001940      -0.003176      -0.000774       0.003924      -0.006160      -0.003598      -0.001630       0.005228              1.726496       1.423364       0.270268      -0.116999       2.266585      -0.274505       1.489538          -0.000002
          106              H       1.826575       7.427138      10.285228       0.178552       0.832652 0.59778782E+01  0.54926351E+02                                 1.511438                            1.467346      -0.803465       2.528591                    0.999702       3.159538       8.744610       0.493541       1.350669      -0.694807      -0.006830      -0.008017      -0.011782       0.015803       0.004722       0.000452       0.003571       0.005297       0.005910      -0.007316       0.001414       0.005901              1.519756       1.274967       0.137548       0.105648       1.507607       0.311689       1.776695          -0.000002
          107              H       2.866748       7.552484      11.448245       0.179494       0.862695 0.62764684E+01  0.57702816E+02                                 1.484093                            1.454496      -0.736436       2.557376                    0.999995       3.002975       8.004168       0.527089       1.263982      -0.714678       0.009352      -0.006830       0.007595       0.013848      -0.001118       0.001892      -0.003621       0.006928      -0.003411      -0.005751       0.000406       0.005345              1.476084       1.710629      -0.202391       0.208000       1.362516      -0.123008       1.355106          -0.000002
          108              H      -2.265126       7.235777      14.681531       0.180283       0.848516 0.60149299E+01  0.54531806E+02                                 1.449368                            1.409227      -0.725813       2.564589                    0.999987       2.921801       7.650264       0.545662       1.238120      -0.720769      -0.005393       0.011351       0.006158       0.013994       0.000343      -0.002905       0.000511      -0.006982      -0.014297      -0.006400       0.000495       0.005905              1.450008       1.451544      -0.203484      -0.197452       1.522022       0.191411       1.376458          -0.000002
          109              H      -1.318067       6.004885      14.893867       0.180981       0.815657 0.58791212E+01  0.54282125E+02                                 1.535921                            1.488985      -1.046206       2.410597                    0.998015       3.354688       9.585770       0.469097       1.414162      -0.680702       0.006668      -0.008184       0.008997       0.013870      -0.002825       0.002570      -0.003087      -0.002617      -0.005306      -0.003923      -0.002117       0.006040              1.551014       1.407539      -0.126011       0.224111       1.512086      -0.355028       1.733417          -0.000002
          110              H      -2.296968       6.039146      13.668113       0.174975       0.877040 0.63160808E+01  0.58766153E+02                                 1.552075                            1.497537      -0.932176       2.457392                    0.999410       3.238466       8.983599       0.494411       1.331492      -0.698146      -0.010067      -0.008413      -0.008226       0.015485       0.004512       0.005657      -0.000348       0.002995      -0.002202      -0.007088      -0.000633       0.007721              1.568148       1.605640       0.314347       0.240318       1.534362       0.277902       1.564441          -0.000002
          111              H       4.448718       6.100983      13.943184       0.114312       1.016293 0.72947417E+01  0.69579600E+02                                 1.628429                            1.548044      -0.978919       2.412806                    0.998580       3.354714       9.085032       0.521250       1.231936      -0.719833       0.032774       0.001614      -0.020727       0.038812       0.005970      -0.011215      -0.004131       0.002629      -0.021109      -0.013805      -0.001723       0.015528              1.647697       1.987478      -0.065118      -0.381172       1.429056       0.034316       1.526555          -0.000002
          112              H       3.484772       8.091469      14.681531       0.129873       0.967021 0.70238729E+01  0.66991652E+02                                 1.639030                            1.568656      -0.923567       2.449218                    0.998765       3.398041       9.488858       0.488823       1.313742      -0.701731       0.018598       0.027165      -0.011976       0.035032       0.004760      -0.013496      -0.003343      -0.000390      -0.030944      -0.018195       0.002203       0.015992              1.663535       1.430070       0.233351      -0.095413       2.123464      -0.156357       1.437072          -0.000002
          113              H       0.641665       5.994857      16.563593       0.126079       0.922186 0.65711996E+01  0.62865115E+02                                 1.696565                            1.597819      -1.366477       2.234800                    0.993168       3.870522      11.544012       0.439440       1.456940      -0.670477      -0.026168      -0.003239       0.018710       0.032331      -0.000550      -0.010340       0.001730      -0.008251      -0.021621      -0.014783       0.005880       0.008903              1.738600       1.962992       0.067343      -0.473831       1.474109      -0.032254       1.778698          -0.000000
          114              H       1.566049       4.027768      15.772162       0.114035       1.017052 0.75493053E+01  0.73590598E+02                                 1.713676                            1.641066      -1.036667       2.388169                    0.997450       3.594191      10.272471       0.469694       1.337754      -0.695930      -0.016095      -0.031355       0.013738       0.037828       0.005739      -0.009589      -0.005862      -0.004883      -0.013656      -0.012270      -0.002102       0.014371              1.735038       1.593672       0.215447      -0.104792       2.097921      -0.181701       1.513520          -0.000001
          115              H      -2.263196       5.409076       5.905331       0.295342       0.578381 0.34889949E+01  0.28513155E+02                                 1.259149                            1.178654      -1.055306       2.470433                    0.999982       2.740103       7.571399       0.501947       1.493150      -0.665890      -0.001718       0.022237       0.022824       0.031912      -0.009478      -0.009887       0.011492       0.011879       0.006492      -0.015218      -0.005983       0.021201              1.296134       1.216629       0.254528       0.144918       1.441021       0.269225       1.230753           0.000000
          116              H       4.536524       1.745645       4.751965       0.124452       0.909295 0.68736948E+01  0.65644217E+02                                 1.611928                            1.578913      -0.908661       2.444835                    0.997239       3.579482      10.223228       0.471566       1.360058      -0.691035      -0.009686      -0.012850       0.020508       0.026067       0.002605      -0.003069      -0.004038      -0.001263      -0.004988      -0.004770      -0.001848       0.006618              1.617765       1.468102       0.086758      -0.086329       1.612332      -0.360659       1.772861           0.000001
          117              H      -0.876621       2.489361       2.783039       0.164965       0.919920 0.66012519E+01  0.62936625E+02                                 1.677046                            1.585360      -1.303151       2.277055                    0.995383       3.633585      10.658600       0.449954       1.427779      -0.676959       0.008860       0.004821      -0.002458       0.010382      -0.003022      -0.002030       0.002051       0.001513      -0.005045      -0.003032      -0.002125       0.005157              1.724802       2.287494       0.229917      -0.295744       1.398878      -0.035963       1.488035           0.000002
          118              H       7.345377       2.131709       2.242549       0.179654       0.831822 0.59718516E+01  0.54873551E+02                                 1.512316                            1.468083      -0.805892       2.528161                    0.999679       3.159650       8.753673       0.492526       1.353391      -0.694250      -0.009800       0.001240      -0.010873       0.014690      -0.004526       0.003513       0.001257       0.006283       0.007225      -0.007515       0.001254       0.006261              1.520687       1.569501       0.031966       0.323317       1.214482       0.064385       1.778077           0.000002
          119              H       7.974016       1.293565       3.405567       0.178136       0.865159 0.62980184E+01  0.57939168E+02                                 1.485697                            1.455975      -0.736473       2.556354                    0.999995       3.007092       8.012634       0.527476       1.262220      -0.715068      -0.001046      -0.012132       0.007670       0.014391      -0.002353      -0.001657      -0.003760      -0.005332      -0.003146      -0.005422      -0.000171       0.005592              1.477676       1.275414      -0.049719      -0.002477       1.801131      -0.242152       1.356483           0.000004
          120              H       5.133804       5.579546       6.638853       0.177479       0.852897 0.60533672E+01  0.54966003E+02                                 1.454260                            1.413639      -0.722350       2.565393                    0.999983       2.931270       7.680253       0.544876       1.237973      -0.720813       0.007417       0.011555       0.006480       0.015183       0.003103      -0.000758       0.002559       0.004644      -0.013934      -0.006161      -0.000059       0.006220              1.454980       1.332059       0.133115       0.067389       1.652028       0.268514       1.380854          -0.000001
          121              H       4.541349       4.143922       6.851188       0.177489       0.819681 0.59145892E+01  0.54689272E+02                                 1.540884                            1.493403      -1.054309       2.405810                    0.997905       3.365822       9.623156       0.468455       1.414036      -0.680749      -0.003953      -0.011020       0.009665       0.015181       0.002330      -0.001163      -0.003629      -0.003840      -0.004410      -0.003599      -0.002143       0.005742              1.556161       1.380851       0.109153      -0.196770       1.548096      -0.373879       1.739536          -0.000001
          122              H       4.081569       5.008806       5.625435       0.175706       0.876551 0.63070475E+01  0.58632292E+02                                 1.548427                            1.493990      -0.914973       2.464959                    0.999476       3.230094       8.942206       0.496472       1.327091      -0.699067      -0.012105       0.003826      -0.008807       0.015451      -0.003557       0.002284      -0.005203       0.005807      -0.002860      -0.007103      -0.000475       0.007578              1.564472       1.819755      -0.187398       0.360222       1.312546      -0.069115       1.561114           0.000001
          123              H       2.683415       7.554155       5.900506       0.118018       1.010478 0.72455981E+01  0.69012585E+02                                 1.624103                            1.544304      -0.987841       2.410389                    0.998519       3.343375       9.055780       0.520990       1.234305      -0.719295       0.017305      -0.026658      -0.019165       0.037113      -0.003547      -0.009267       0.007884       0.009329      -0.020377      -0.014034      -0.001306       0.015340              1.643208       1.508533      -0.208107      -0.159999       1.898441       0.345418       1.522651           0.000002
          124              H       8.749804       1.027833       6.638853       0.130478       0.965854 0.70129295E+01  0.66857658E+02                                 1.637344                            1.567143      -0.966429       2.429316                    0.998387       3.394978       9.476561       0.489222       1.313254      -0.701834       0.032358      -0.000705      -0.012849       0.034823      -0.002915      -0.009229       0.009813       0.008519      -0.030446      -0.017603       0.001524       0.016079              1.661793       2.149443       0.183157      -0.182777       1.400069       0.004478       1.435866          -0.000000
          125              H       5.512531       2.441730       8.520915       0.129138       0.916390 0.65285622E+01  0.62425575E+02                                 1.697318                            1.598740      -1.399970       2.222150                    0.992747       3.872749      11.590080       0.436307       1.468146      -0.668444      -0.015392       0.020331       0.018728       0.031639       0.003814      -0.003549       0.009351       0.003637      -0.022007      -0.014435       0.005820       0.008615              1.739318       1.655464      -0.245001      -0.264664       1.783030       0.394029       1.779459          -0.000001
          126              H       4.271174       0.657646       7.729484       0.112354       1.023343 0.76099935E+01  0.74360315E+02                                 1.723330                            1.649658      -1.051385       2.381351                    0.997269       3.612148      10.349582       0.467427       1.341019      -0.695230      -0.036108      -0.001756       0.013156       0.038470      -0.000988      -0.010207       0.005098       0.012710      -0.013636      -0.012190      -0.002599       0.014789              1.745031       2.172874       0.111805      -0.211912       1.540984      -0.000023       1.521235          -0.000001
          127              H       1.271751       3.691842      21.991171       0.291279       0.585374 0.35365436E+01  0.28959423E+02                                 1.261730                            1.180785      -1.044315       2.471441                    0.999987       2.747820       7.565863       0.505943       1.478406      -0.668473      -0.019235      -0.012843       0.022239       0.032086      -0.000361      -0.004932      -0.014228      -0.023119       0.007960      -0.015464      -0.005923       0.021387              1.298896       1.609390      -0.030134      -0.306961       1.054015      -0.009158       1.233284           0.000002
          128              H       5.869065       3.055923      20.837804       0.125153       0.908142 0.68596321E+01  0.65455774E+02                                 1.608352                            1.575500      -0.897247       2.449847                    0.997399       3.573002      10.190018       0.473033       1.356960      -0.691647       0.016808      -0.002128       0.020682       0.026736      -0.000883       0.004784      -0.000476       0.004692      -0.005921      -0.004791      -0.001490       0.006281              1.614152       1.647718       0.018923       0.354361       1.426008       0.104976       1.768729           0.000002
          129              H       3.107010       6.352509      18.868878       0.163484       0.922433 0.66249169E+01  0.63225536E+02                                 1.680802                            1.588765      -1.302665       2.276953                    0.995274       3.642218      10.693006       0.449183       1.428796      -0.676766      -0.009514       0.006001      -0.001542       0.011354       0.000962      -0.000457      -0.003246      -0.005348      -0.005132      -0.003262      -0.001979       0.005242              1.728755       1.823979      -0.501151       0.179570       1.870823      -0.239104       1.491463           0.000000
          130              H       4.130297       5.295429      18.328388       0.182323       0.826716 0.59285622E+01  0.54403031E+02                                 1.509301                            1.465350      -0.811147       2.527349                    0.999670       3.151142       8.738033       0.491437       1.358202      -0.693299       0.002693      -0.009484      -0.010351       0.014295      -0.000108      -0.003301       0.002051      -0.010386       0.006852      -0.007482       0.001738       0.005744              1.517608       1.328651      -0.169240      -0.216642       1.450351       0.246859       1.773822          -0.000000
          131              H       4.541831       6.258918      19.491406       0.178465       0.866032 0.63031172E+01  0.57968751E+02                                 1.482983                            1.453475      -0.733244       2.556081                    0.999994       3.007827       8.000289       0.529879       1.256872      -0.716186       0.012423       0.004472       0.007939       0.015406       0.003665       0.004004       0.000158      -0.002154      -0.002809      -0.005698       0.000214       0.005485              1.474958       1.623583       0.251487       0.210257       1.447136       0.118438       1.354154           0.000003
          132              H       2.250170       1.656232      22.724692       0.177556       0.854363 0.60641186E+01  0.55062108E+02                                 1.452698                            1.412233      -0.722899       2.564037                    0.999989       2.931843       7.669833       0.546946       1.233321      -0.721832      -0.013406       0.001242       0.006877       0.015118      -0.003499      -0.002100      -0.001685       0.002849      -0.014342      -0.006204      -0.000028       0.006232              1.453391       1.685213       0.071787      -0.265609       1.295585      -0.075724       1.379374           0.000003
          133              H       3.789684       1.860963      22.937027       0.178607       0.819941 0.59168591E+01  0.54709367E+02                                 1.540193                            1.492829      -1.042632       2.410342                    0.998003       3.365176       9.617703       0.469003       1.412408      -0.681021       0.011338       0.002586       0.010018       0.015349       0.000284       0.003796       0.000333       0.006650      -0.004851      -0.003533      -0.002506       0.006039              1.555430       1.599934       0.017775       0.421673       1.327749       0.016471       1.738606           0.000002
          134              H       3.270562       1.030340      21.711274       0.177843       0.873046 0.62792402E+01  0.58343230E+02                                 1.548058                            1.493717      -0.936547       2.456769                    0.999352       3.227152       8.948691       0.494723       1.332480      -0.697954       0.001553      -0.011839      -0.008453       0.014629      -0.000844       0.002942       0.004635      -0.009550      -0.001849      -0.006903      -0.000814       0.007717              1.564072       1.276878      -0.125774      -0.120114       1.854689       0.346136       1.560650           0.000002
          135              H      -3.059247       6.903194      21.986345       0.112436       1.021492 0.73370503E+01  0.70043427E+02                                 1.629452                            1.548921      -0.967660       2.415811                    0.998648       3.362223       9.091901       0.523229       1.226220      -0.721092       0.015631       0.030250      -0.020899       0.039952      -0.002233      -0.001799      -0.012097      -0.011563      -0.019126      -0.013665      -0.002022       0.015687              1.648759       1.626077       0.274662      -0.220557       1.792686      -0.313296       1.527514           0.000003
          136              H       4.384069       7.063636      22.724692       0.130179       0.965330 0.70101123E+01  0.66837167E+02                                 1.638318                            1.568078      -0.919613       2.451307                    0.998775       3.395493       9.484511       0.488395       1.315352      -0.701417      -0.014228       0.029582      -0.013452       0.035475      -0.002384      -0.003747      -0.012415      -0.008153      -0.030911      -0.017388       0.002111       0.015277              1.662762       1.747142      -0.416451       0.087571       1.804560      -0.160644       1.436583           0.000003
          137              H       4.778234       3.553127      24.606754       0.124979       0.922120 0.65722177E+01  0.62881896E+02                                 1.697239                            1.598590      -1.372248       2.232574                    0.993075       3.872106      11.552147       0.439035       1.458121      -0.670292      -0.009884      -0.024999       0.019353       0.033123      -0.003347      -0.006664      -0.007374       0.005092      -0.021197      -0.014175       0.005295       0.008880              1.739246       1.538787       0.177854      -0.208960       1.899622      -0.426364       1.779329           0.000002
          138              H       6.943975       3.370122      23.815323       0.112179       1.026140 0.76342402E+01  0.74633876E+02                                 1.723975                            1.650259      -1.037353       2.386642                    0.997447       3.615008      10.350028       0.468346       1.337733      -0.695868       0.019410      -0.030079       0.012272       0.037843      -0.005147       0.000757      -0.012207      -0.007643      -0.013460      -0.012965      -0.002446       0.015411              1.745689       1.796434      -0.329630       0.106009       1.918859      -0.183612       1.521775           0.000003
          139              H       0.991445       7.611814      38.077010       0.291016       0.587705 0.35570176E+01  0.29201288E+02                                 1.270655                            1.188455      -1.048821       2.470564                    0.999988       2.765219       7.650941       0.501048       1.489056      -0.666540       0.021484      -0.010105       0.022851       0.032952       0.009928       0.014913       0.002881       0.010788       0.007424      -0.015272      -0.006077       0.021348              1.308444       1.174547      -0.228171       0.163327       1.508846      -0.264495       1.241940          -0.000001
          140              H       4.068061       3.554798      36.923644       0.127246       0.904609 0.68306385E+01  0.65156379E+02                                 1.609045                            1.576093      -0.917333       2.442605                    0.997208       3.571984      10.208990       0.470844       1.363747      -0.690295      -0.005897       0.014829       0.019324       0.025062      -0.001592      -0.001955       0.004803      -0.004797      -0.005539      -0.004965      -0.001904       0.006869              1.614891       1.498567      -0.105658      -0.268387       1.576684       0.254695       1.769424          -0.000002
          141              H      -2.230389       7.870861      34.954717       0.162085       0.923733 0.66328988E+01  0.63285318E+02                                 1.678647                            1.586822      -1.280134       2.285877                    0.995512       3.638176      10.660237       0.450944       1.423588      -0.677764      -0.000873      -0.011817      -0.001911       0.012002       0.001940       0.003176       0.000774       0.003924      -0.006160      -0.003598      -0.001630       0.005228              1.726496       1.423364       0.270268       0.116999       2.266585       0.274505       1.489538          -0.000002
          142              H       2.997975       0.929228      34.414228       0.178552       0.832652 0.59778782E+01  0.54926351E+02                                 1.511438                            1.467346      -0.803465       2.528591                    0.999702       3.159538       8.744610       0.493541       1.350669      -0.694807       0.006830       0.008016      -0.011782       0.015803       0.004722      -0.000452      -0.003571       0.005297       0.005910      -0.007316       0.001414       0.005901              1.519756       1.274967       0.137548      -0.105648       1.507607      -0.311689       1.776695          -0.000002
          143              H       1.957802       0.803882      35.577245       0.179494       0.862695 0.62764684E+01  0.57702816E+02                                 1.484093                            1.454496      -0.736436       2.557376                    0.999995       3.002975       8.004168       0.527089       1.263982      -0.714678      -0.009352       0.006830       0.007595       0.013848      -0.001118      -0.001892       0.003621       0.006928      -0.003411      -0.005751       0.000406       0.005345              1.476084       1.710629      -0.202391      -0.208000       1.362516       0.123008       1.355106          -0.000002
          144              H       7.089676       1.120589      38.810531       0.180283       0.848516 0.60149273E+01  0.54531777E+02                                 1.449368                            1.409227      -0.725813       2.564589                    0.999987       2.921800       7.650262       0.545662       1.238120      -0.720769       0.005393      -0.011351       0.006158       0.013994       0.000343       0.002905      -0.000511      -0.006982      -0.014297      -0.006400       0.000495       0.005905              1.450008       1.451544      -0.203484       0.197452       1.522022      -0.191411       1.376458          -0.000002
          145              H       6.142617       2.351481      39.022867       0.180981       0.815658 0.58791220E+01  0.54282132E+02                                 1.535921                            1.488984      -1.046206       2.410597                    0.998015       3.354688       9.585769       0.469097       1.414162      -0.680702      -0.006668       0.008184       0.008997       0.013870      -0.002825      -0.002570       0.003087      -0.002617      -0.005305      -0.003923      -0.002117       0.006040              1.551014       1.407539      -0.126011      -0.224111       1.512085       0.355028       1.733417          -0.000002
          146              H       7.121518       2.317220      37.797113       0.174975       0.877040 0.63160814E+01  0.58766157E+02                                 1.552075                            1.497536      -0.932176       2.457392                    0.999410       3.238466       8.983598       0.494411       1.331491      -0.698146       0.010067       0.008413      -0.008226       0.015485       0.004512      -0.005657       0.000348       0.002995      -0.002202      -0.007088      -0.000633       0.007721              1.568148       1.605639       0.314347      -0.240318       1.534362      -0.277902       1.564441          -0.000002
          147              H       0.375832       2.255383      38.072184       0.114312       1.016293 0.72947408E+01  0.69579588E+02                                 1.628429                            1.548044      -0.978919       2.412806                    0.998580       3.354714       9.085031       0.521250       1.231935      -0.719833      -0.032774      -0.001614      -0.020727       0.038812       0.005970       0.011215       0.004131       0.002629      -0.021109      -0.013805      -0.001723       0.015528              1.647696       1.987478      -0.065118       0.381172       1.429056      -0.034316       1.526555          -0.000002
          148              H       1.339778       0.264897      38.810531       0.129872       0.967021 0.70238683E+01  0.66991603E+02                                 1.639030                            1.568656      -0.923567       2.449219                    0.998765       3.398040       9.488857       0.488823       1.313743      -0.701731      -0.018599      -0.027165      -0.011976       0.035032       0.004760       0.013496       0.003343      -0.000390      -0.030944      -0.018195       0.002203       0.015992              1.663536       1.430070       0.233351       0.095413       2.123465       0.156357       1.437072          -0.000002
          149              H       4.182885       2.361509      40.692593       0.126079       0.922186 0.65711996E+01  0.62865115E+02                                 1.696565                            1.597819      -1.366477       2.234800                    0.993168       3.870522      11.544012       0.439440       1.456940      -0.670477       0.026168       0.003239       0.018710       0.032331      -0.000550       0.010340      -0.001730      -0.008251      -0.021621      -0.014783       0.005880       0.008903              1.738600       1.962992       0.067343       0.473831       1.474109       0.032254       1.778698          -0.000000
          150              H       3.258501       4.328598      39.901162       0.114035       1.017052 0.75493065E+01  0.73590608E+02                                 1.713675                            1.641065      -1.036667       2.388169                    0.997450       3.594191      10.272469       0.469694       1.337753      -0.695930       0.016095       0.031355       0.013738       0.037828       0.005739       0.009589       0.005862      -0.004883      -0.013656      -0.012270      -0.002102       0.014371              1.735037       1.593671       0.215447       0.104792       2.097921       0.181701       1.513520          -0.000002
          151              C       2.354380       3.091855       4.030508       0.228354      28.818308 0.37233769E+03  0.84419433E+04                                 8.416952                            6.627931       0.106910       2.053913                    0.999384      25.540996      72.694954       0.610591       0.442436      -1.045597      -0.059144      -0.030980       0.044201       0.080072       0.002415      -0.005438      -0.034938      -0.043060       0.029278      -0.027784      -0.020922       0.048706              9.422207      11.631356       0.281946      -2.388333       8.180747      -3.568750       8.454518          -0.000001
          152              C       3.657009       3.160378       3.560475      -0.122097      36.454008 0.48826700E+03  0.11767832E+05                                 9.552196                            7.371177       0.158909       2.048773                    0.998686      28.628776      82.200579       0.609003       0.417299      -1.068099       0.087631      -0.074500       0.036888       0.120790      -0.034760       0.011195      -0.027308       0.032810      -0.069667      -0.045185      -0.012360       0.057544             11.116566      16.999501      -3.426678       1.515447       8.324207      -2.809028       8.025991           0.000001
          153              C       3.712009       4.204923       2.678802       0.235442      27.276572 0.35707416E+03  0.79852135E+04                                 8.069727                            6.453368       0.175912       2.086507                    0.999703      24.741740      69.187588       0.626228       0.437367      -1.052079       0.027237       0.048492      -0.057980       0.080343      -0.008664      -0.022933      -0.016479       0.069910      -0.074667      -0.045877      -0.008374       0.054251              8.981172      12.231522       0.087905      -2.417469       6.684460      -2.620001       8.027534           0.000001
          154              C       1.749382       2.170984       5.019315      -0.529002      27.664713 0.45090645E+03  0.10702350E+05                                 7.723762                            6.848869       0.178938       2.022348                    0.997492      32.086308      92.808926       0.661502       0.390106      -1.081263       0.024674       0.036264      -0.040228       0.059516       0.016700      -0.017192      -0.023501      -0.003967      -0.010327      -0.024031      -0.014564       0.038595              8.054785       8.457245       0.707249      -1.458403       7.310337      -1.502577       8.396772           0.000006
          155              C       4.826962       4.787362       1.848281      -0.520066      27.437275 0.44445501E+03  0.10472746E+05                                 7.613381                            6.756380       0.335091       2.078715                    0.997706      31.401885      89.420031       0.674904       0.385152      -1.088716      -0.044926      -0.021377       0.024270       0.055356       0.004052      -0.021805      -0.022072       0.025422      -0.062410      -0.039825       0.003308       0.036517              7.982970       9.317521       1.177254      -1.570453       6.498347      -0.503053       8.133043           0.000008
          156              C      -0.925831       8.126566       1.351707      -0.054651      36.557309 0.46178699E+03  0.10954075E+05                                 9.542833                            7.140742       0.057141       2.017251                    0.999483      27.806063      78.700753       0.623585       0.414072      -1.072274      -0.026630       0.036397      -0.012102       0.046694       0.005153      -0.006834      -0.004392      -0.004933      -0.009972      -0.009014      -0.002274       0.011288             11.283255      11.045895      -3.890150       0.743435      14.403434      -4.951599       8.400437           0.000000
          157              C      -2.273328       8.219322       1.639324      -0.080770      31.002071 0.42570728E+03  0.99723303E+04                                 8.592642                            6.923805       0.103301       2.004198                    0.999548      29.088044      83.923593       0.619171       0.422289      -1.058737      -0.001316       0.028090      -0.009219       0.029593       0.015343      -0.005687      -0.001003      -0.012340       0.013424      -0.019508       0.003717       0.015791              9.451388      10.596621      -3.068608       0.208415      11.315146      -2.913097       6.442395           0.000006
          158              C       1.799075       0.948448       1.179426      -0.237882      33.684278 0.48850854E+03  0.11842086E+05                                 9.045329                            7.387169       0.060147       1.980646                    0.999637      31.027031      91.015851       0.603163       0.418905      -1.061039       0.008595      -0.036958       0.028939       0.047720      -0.006311      -0.016225       0.004625       0.043091      -0.049749      -0.022459      -0.013602       0.036061              9.934106      10.723762      -3.172554       0.200748      11.407149      -3.463123       7.671406           0.000005
          159              C       2.411310       1.895224       0.392338       0.281344      29.163172 0.35873869E+03  0.80826732E+04                                 8.568400                            6.563598      -0.061679       2.002490                    0.999587      25.357838      72.660247       0.603660       0.450336      -1.037843      -0.028872       0.063223      -0.010447       0.070284      -0.034985       0.018996      -0.028079      -0.020017      -0.072547      -0.037707      -0.024107       0.061814             10.058298      13.005380      -3.869440       0.704854       9.913630      -3.143524       7.255884           0.000001
          160              C       3.739026       1.798290       0.060323      -0.216179      35.082294 0.48991823E+03  0.11935558E+05                                 9.451153                            7.489774      -0.112429       1.933237                    0.997932      31.022823      92.508861       0.585520       0.429383      -1.050023       0.036658      -0.018976       0.007429       0.041942       0.005773      -0.006001      -0.009753      -0.042508       0.011225      -0.024728      -0.000599       0.025328             10.683298      13.226655      -2.951383      -0.421959      10.723191      -3.121894       8.100047           0.000004
          161              C       4.479112       0.730346       0.539524      -0.088858      31.689245 0.44076298E+03  0.10461451E+05                                 8.849003                            7.124882       0.008805       1.976817                    0.999642      29.669813      87.424237       0.597500       0.431898      -1.048135      -0.029552       0.016456      -0.007376       0.034619       0.003442      -0.013277       0.010326       0.024820       0.021302      -0.022224       0.000335       0.021889              9.822001       9.638284      -2.297608      -0.155603      11.864314      -3.785363       7.963405           0.000006
          162              C      -0.100351       7.014334       1.931285       0.584433      22.887515 0.25969178E+03  0.54259209E+04                                 7.434491                            5.717976       0.067243       2.073019                    0.999757      22.621435      63.518057       0.620916       0.472126      -1.020195       0.019551      -0.049219       0.036030       0.064054       0.027236       0.014454       0.064850      -0.038179       0.121917      -0.060168      -0.033510       0.093678              8.529171       8.364114      -2.302091       0.148756      10.374084      -3.289224       6.849316           0.000002
          163              C       6.324985       4.771485      36.202669       0.228396      28.808328 0.37215756E+03  0.84366180E+04                                 8.414510                            6.625778       0.110985       2.055167                    0.999324      25.533075      72.660858       0.610782       0.442362      -1.045668      -0.001619       0.065236       0.045101       0.079325      -0.017691      -0.026804       0.023071       0.014408       0.031768      -0.026858      -0.020611       0.047468              9.419955       8.797948       1.351901      -1.896822      11.010354       3.851511       8.451564          -0.000005
          164              C       5.733013       3.609114      35.732636      -0.128125      36.606363 0.49063942E+03  0.11840750E+05                                 9.581207                            7.391400       0.151258       2.045381                    0.998662      28.716185      82.538325       0.607809       0.417563      -1.067804      -0.107270      -0.039753       0.034371       0.119451       0.029065      -0.027667       0.002922       0.041789      -0.065035      -0.041677      -0.012404       0.054081             11.152751      13.505606       5.492591      -3.201323      11.904687       0.089528       8.047959          -0.000003
          165              C       6.610116       3.039210      34.850962       0.237179      27.251623 0.35665827E+03  0.79737966E+04                                 8.065290                            6.449725       0.150126       2.079939                    0.999680      24.729689      69.150578       0.626371       0.437382      -1.052042       0.027824      -0.044868      -0.057622       0.078152       0.034717      -0.004074       0.027531      -0.023964      -0.068029      -0.045495      -0.008184       0.053678              8.976458       7.995589       2.359013      -1.061281      10.914281       3.397461       8.019504          -0.000005
          166              C       5.829986       5.755865      37.191475      -0.524990      27.618708 0.44988839E+03  0.10673385E+05                                 7.720294                            6.845722       0.175052       2.021339                    0.997487      32.053567      92.728301       0.660912       0.390629      -1.080776       0.018885      -0.042125      -0.035420       0.058187      -0.008333      -0.010736       0.025116      -0.023172      -0.004514      -0.022142      -0.013090       0.035232              8.051283       6.981203       0.141807      -0.571492       8.779518       2.012357       8.393129          -0.000001
          167              C       6.557046       1.782413      34.020442      -0.522240      27.496660 0.44580170E+03  0.10513041E+05                                 7.626815                            6.769057       0.331766       2.076896                    0.997708      31.439695      89.581273       0.673866       0.385430      -1.088455       0.002648       0.048124       0.030791       0.057193       0.010077      -0.008074       0.025450      -0.025406      -0.056221      -0.035258       0.000113       0.035146              7.997034       6.189444       0.635838       0.349655       9.655788       1.615502       8.145871          -0.000004
          168              C       2.676178       5.094876      33.523867      -0.056887      36.601333 0.46240296E+03  0.10972866E+05                                 9.551289                            7.146095       0.057989       2.017396                    0.999494      27.830171      78.796273       0.623244       0.414141      -1.072178       0.045082       0.005724      -0.011381       0.046847      -0.002824       0.000755       0.008297      -0.008322      -0.003411      -0.008157      -0.002687       0.010844             11.294724      16.955990       0.492682      -4.666439       8.520866       1.831215       8.407316          -0.000005
          169              C       3.430255       6.215465      33.811485      -0.083047      31.021365 0.42614815E+03  0.99846687E+04                                 8.593303                            6.924664       0.103353       2.004129                    0.999578      29.099804      83.950250       0.619534       0.421957      -1.059006       0.025191      -0.013332      -0.013640       0.031597      -0.012433       0.000476       0.005650      -0.020802       0.017154      -0.019396       0.003592       0.015804              9.452253      13.795459       1.224136      -2.627018       8.118989       1.275399       6.442311          -0.000004
          170              C       4.746392       6.324098      33.351586      -0.236458      33.629730 0.48748630E+03  0.11811717E+05                                 9.038813                            7.382010       0.094247       1.989101                    0.999482      30.993409      90.910776       0.603028       0.419197      -1.060801      -0.035590       0.009717       0.032659       0.049272       0.022282       0.011116       0.012691      -0.011986      -0.044117      -0.020521      -0.015496       0.036016              9.927043      13.973835       1.291286      -3.095703       8.142470       1.556107       7.664824          -0.000005
          171              C       5.260207       5.320498      32.564498       0.278509      29.205279 0.35943761E+03  0.81019596E+04                                 8.575085                            6.569177      -0.096603       1.993591                    0.999783      25.378170      72.722601       0.603545       0.450225      -1.037959       0.066744      -0.006308      -0.013246       0.068338       0.009134      -0.034219      -0.001142       0.069722      -0.073378      -0.038553      -0.023209       0.061761             10.066203      14.049544       3.276133      -3.077936       8.887460       0.961408       7.261605          -0.000003
          172              C       4.512402       4.219129      32.232483      -0.216067      34.993751 0.48840659E+03  0.11888740E+05                                 9.433681                            7.477041      -0.112045       1.934256                    0.997980      30.971536      92.296807       0.586196       0.429249      -1.050176      -0.036356      -0.020581       0.009946       0.042945      -0.019914      -0.002541       0.011466       0.012819       0.011026      -0.025001       0.001687       0.023314             10.662252      13.872992       2.548321      -2.488291      10.026596       1.925083       8.087167          -0.000003
          173              C       3.217492       4.112168      32.711685      -0.089831      31.751126 0.44197758E+03  0.10497264E+05                                 8.861895                            7.136465       0.005004       1.975362                    0.999604      29.696838      87.526601       0.596806       0.432113      -1.048029       0.029226       0.019781      -0.002856       0.035407       0.007635       0.011845       0.005988      -0.016757       0.023122      -0.018672      -0.000031       0.018703              9.836377      13.319775       0.178042      -3.209980       8.211458       2.029408       7.977899          -0.000001
          174              C       1.300216       4.936105      34.103446       0.587354      22.854212 0.25919044E+03  0.54133268E+04                                 7.431118                            5.714986       0.061164       2.071303                    0.999746      22.598462      63.460136       0.620609       0.472544      -1.019875      -0.054467       0.009997       0.038324       0.067345      -0.029913       0.048583      -0.046229      -0.026200       0.124758      -0.059227      -0.035424       0.094651              8.525960      11.861884       0.282226      -2.921461       6.870218       1.514516       6.845777          -0.000004
          175              C       5.794285       0.493026      20.116347       0.228070      28.830773 0.37261678E+03  0.84491854E+04                                 8.416633                            6.628359       0.120940       2.057959                    0.999374      25.549455      72.704175       0.610904       0.442161      -1.045842       0.055327      -0.033951       0.043146       0.077944       0.015724       0.032328       0.012919       0.024920       0.031178      -0.026102      -0.021365       0.047468              9.421364       9.287218      -1.633049       4.284877      10.522605      -0.282753       8.454268          -0.000000
          176              C       5.083628       1.586874      19.646314      -0.123810      36.488829 0.48898425E+03  0.11787355E+05                                 9.549662                            7.369870       0.169195       2.051586                    0.998723      28.648149      82.216398       0.609998       0.416539      -1.068775       0.019207       0.113741       0.034064       0.120276       0.004693       0.018488       0.025632      -0.073978      -0.066272      -0.044928      -0.012766       0.057693             11.113153       7.522602      -2.041101       1.674173      17.793152       2.716802       8.023704           0.000001
          177              C       4.151525       1.112232      18.764641       0.235082      27.290868 0.35730300E+03  0.79922824E+04                                 8.074906                            6.457323       0.140675       2.076453                    0.999683      24.754490      69.250703       0.625709       0.437623      -1.051837      -0.055208      -0.001684      -0.058770       0.080652      -0.027872       0.025000      -0.011336      -0.046929      -0.070735      -0.044426      -0.009686       0.054113              8.987031       8.152626      -2.447877       3.480483      10.775497      -0.784899       8.032969          -0.000001
          178              C       6.894282       0.429517      21.105154      -0.526720      27.598087 0.44948100E+03  0.10660025E+05                                 7.711196                            6.837741       0.176117       2.022158                    0.997537      32.036634      92.626931       0.662085       0.390072      -1.081292      -0.045986       0.008888      -0.039505       0.061273      -0.005916       0.025826      -0.002247       0.030476      -0.007423      -0.020893      -0.014382       0.035275              8.041290       8.196041      -0.846416       2.022641       7.544195      -0.508118       8.383633           0.000010
          179              C       3.089642       1.786591      17.934121      -0.516316      27.390661 0.44340060E+03  0.10442118E+05                                 7.605362                            6.748792       0.336640       2.079017                    0.997768      31.365172      89.302453       0.675191       0.385201      -1.088637       0.040943      -0.026755       0.024259       0.054595      -0.013013       0.026669      -0.008164      -0.004242      -0.055208      -0.035217       0.001010       0.034208              7.974546       8.213250      -1.805401       1.218260       7.585694      -1.106052       8.124693           0.000002
          180              C      -1.750347       3.491290      17.437546      -0.053468      36.470682 0.46050170E+03  0.10915087E+05                                 9.525806                            7.128991       0.053039       2.016720                    0.999457      27.766848      78.538232       0.624387       0.413863      -1.072497      -0.018205      -0.037382      -0.008934       0.042528      -0.001458       0.007069      -0.004639       0.009090      -0.002233      -0.008290      -0.002423       0.010713             11.262235      10.174788       3.391061       3.907422      15.227040       3.113211       8.384878          -0.000003
          181              C      -1.156927       2.277945      17.725163      -0.087108      31.126840 0.42804905E+03  0.10040275E+05                                 8.612229                            6.939817       0.101793       2.003190                    0.999602      29.161365      84.171587       0.618900       0.421924      -1.059037      -0.028549      -0.014000      -0.015188       0.035238      -0.002546       0.004237      -0.005579       0.028066       0.018187      -0.018423       0.004161       0.014262              9.473210       8.492524       1.851292       2.421346      13.471577       1.642460       6.455527           0.000001
          182              C       7.928183       1.083821      17.265265      -0.237220      33.669568 0.48824377E+03  0.11835494E+05                                 9.048106                            7.389494       0.087680       1.986843                    0.999470      31.022662      91.038283       0.602466       0.419396      -1.060600       0.029189       0.027227       0.031276       0.050709      -0.015405       0.004640      -0.014774      -0.028945      -0.045144      -0.020282      -0.013265       0.033547              9.936876       8.490855       1.880781       2.899148      13.645884       1.904661       7.673890          -0.000001
          183              C       6.802133       1.140644      16.478177       0.280957      29.191118 0.35921971E+03  0.80962146E+04                                 8.572967                            6.567459      -0.054038       2.004751                    0.999571      25.377144      72.727479       0.603557       0.450263      -1.037887      -0.040858      -0.053610      -0.012355       0.068528       0.027261       0.014880       0.029247      -0.046705      -0.074022      -0.037357      -0.023456       0.060813             10.063276       7.339387       0.595995       2.371383      15.590433       2.182858       7.260008          -0.000003
          184              C       6.222222       2.338947      16.146162      -0.224275      35.196219 0.49217326E+03  0.12002226E+05                                 9.461464                            7.498750      -0.111750       1.932826                    0.998021      31.091764      92.708187       0.586234       0.428441      -1.050779       0.001216       0.041201       0.011369       0.042758       0.015025       0.009186      -0.003705       0.034301       0.016427      -0.026973       0.003748       0.023225             10.694152       8.801922       0.391194       2.917600      15.170932       1.195494       8.109602          -0.000003
          185              C       6.777045       3.513852      16.625364      -0.086184      31.670296 0.44053480E+03  0.10454488E+05                                 8.845095                            7.122392       0.013872       1.977888                    0.999637      29.657020      87.374800       0.597697       0.431820      -1.048202      -0.000698      -0.037962      -0.007218       0.038648      -0.011664      -0.001618      -0.013794      -0.006675       0.023983      -0.019916       0.000444       0.019472              9.817219       9.313068       2.111089       3.354025      12.178730       1.756692       7.959859          -0.000000
          186              C      -1.199866       4.762293      18.017124       0.581783      22.939562 0.26037700E+03  0.54440303E+04                                 7.446247                            5.726132       0.059071       2.070072                    0.999651      22.654917      63.642164       0.620350       0.472228      -1.020101       0.034617       0.041759       0.038104       0.066288       0.001887      -0.064573      -0.018931       0.069059       0.128424      -0.062048      -0.033867       0.095915              8.543367       7.890105       2.026571       2.779352      10.879788       1.778117       6.860207          -0.000001
          187              C       2.470170       5.264511      28.159508       0.228354      28.818308 0.37233769E+03  0.84419435E+04                                 8.416951                            6.627931       0.106909       2.053913                    0.999384      25.540996      72.694952       0.610591       0.442436      -1.045597       0.059144       0.030980       0.044201       0.080072       0.002415       0.005438       0.034938      -0.043060       0.029278      -0.027784      -0.020922       0.048706              9.422207      11.631355       0.281946       2.388332       8.180747       3.568750       8.454518          -0.000001
          188              C       1.167541       5.195988      27.689475      -0.122097      36.454008 0.48826701E+03  0.11767832E+05                                 9.552196                            7.371177       0.158909       2.048773                    0.998686      28.628776      82.200578       0.609003       0.417299      -1.068099      -0.087631       0.074500       0.036888       0.120790      -0.034760      -0.011195       0.027308       0.032810      -0.069667      -0.045185      -0.012360       0.057544             11.116566      16.999501      -3.426678      -1.515447       8.324207       2.809028       8.025991           0.000001
          189              C       1.112541       4.151443      26.807802       0.235442      27.276570 0.35707414E+03  0.79852130E+04                                 8.069727                            6.453368       0.175912       2.086507                    0.999703      24.741739      69.187584       0.626228       0.437367      -1.052079      -0.027237      -0.048492      -0.057980       0.080343      -0.008664       0.022933       0.016479       0.069910      -0.074667      -0.045877      -0.008375       0.054251              8.981171      12.231521       0.087905       2.417468       6.684460       2.620001       8.027534           0.000001
          190              C       3.075168       6.185382      29.148315      -0.529002      27.664714 0.45090648E+03  0.10702351E+05                                 7.723762                            6.848869       0.178938       2.022348                    0.997492      32.086309      92.808928       0.661502       0.390106      -1.081264      -0.024674      -0.036264      -0.040228       0.059516       0.016699       0.017192       0.023501      -0.003967      -0.010327      -0.024031      -0.014564       0.038595              8.054785       8.457245       0.707249       1.458403       7.310337       1.502577       8.396772           0.000006
          191              C      -0.002412       3.569004      25.977281      -0.520066      27.437273 0.44445495E+03  0.10472745E+05                                 7.613381                            6.756379       0.335091       2.078715                    0.997706      31.401883      89.420021       0.674904       0.385151      -1.088716       0.044926       0.021377       0.024270       0.055356       0.004052       0.021805       0.022072       0.025422      -0.062410      -0.039825       0.003308       0.036517              7.982969       9.317520       1.177253       1.570453       6.498346       0.503053       8.133042           0.000008
          192              C       5.750381       0.229800      25.480707      -0.054651      36.557308 0.46178698E+03  0.10954075E+05                                 9.542833                            7.140742       0.057140       2.017251                    0.999483      27.806063      78.700756       0.623585       0.414072      -1.072274       0.026630      -0.036397      -0.012102       0.046694       0.005153       0.006834       0.004392      -0.004933      -0.009972      -0.009014      -0.002274       0.011288             11.283256      11.045896      -3.890149      -0.743435      14.403433       4.951599       8.400438           0.000000
          193              C       7.097878       0.137044      25.768324      -0.080770      31.002072 0.42570727E+03  0.99723302E+04                                 8.592642                            6.923805       0.103301       2.004198                    0.999548      29.088044      83.923593       0.619171       0.422289      -1.058737       0.001316      -0.028090      -0.009219       0.029593       0.015343       0.005687       0.001003      -0.012340       0.013424      -0.019508       0.003717       0.015791              9.451388      10.596622      -3.068608      -0.208415      11.315146       2.913097       6.442395           0.000006
          194              C       3.025475       7.407918      25.308426      -0.237882      33.684281 0.48850856E+03  0.11842087E+05                                 9.045329                            7.387169       0.060147       1.980646                    0.999637      31.027032      91.015853       0.603163       0.418905      -1.061039      -0.008595       0.036958       0.028940       0.047720      -0.006311       0.016225      -0.004625       0.043091      -0.049749      -0.022459      -0.013602       0.036061              9.934106      10.723762      -3.172554      -0.200748      11.407150       3.463124       7.671407           0.000005
          195              C       2.413240       6.461142      24.521338       0.281344      29.163170 0.35873872E+03  0.80826739E+04                                 8.568400                            6.563598      -0.061679       2.002490                    0.999587      25.357837      72.660247       0.603660       0.450336      -1.037843       0.028872      -0.063223      -0.010447       0.070284      -0.034985      -0.018996       0.028079      -0.020017      -0.072547      -0.037707      -0.024107       0.061814             10.058298      13.005378      -3.869438      -0.704851       9.913630       3.143525       7.255886           0.000001
          196              C       1.085524       6.558076      24.189322      -0.216179      35.082284 0.48991820E+03  0.11935557E+05                                 9.451152                            7.489774      -0.112429       1.933237                    0.997932      31.022823      92.508863       0.585520       0.429383      -1.050023      -0.036658       0.018976       0.007429       0.041942       0.005773       0.006001       0.009753      -0.042508       0.011225      -0.024729      -0.000599       0.025328             10.683296      13.226651      -2.951378       0.421961      10.723188       3.121894       8.100048           0.000004
          197              C       0.345438       7.626020      24.668524      -0.088858      31.689249 0.44076312E+03  0.10461455E+05                                 8.849003                            7.124883       0.008805       1.976817                    0.999642      29.669814      87.424240       0.597500       0.431898      -1.048135       0.029552      -0.016456      -0.007376       0.034619       0.003442       0.013277      -0.010326       0.024820       0.021302      -0.022224       0.000335       0.021889              9.822001       9.638282      -2.297606       0.155603      11.864313       3.785365       7.963408           0.000007
          198              C       4.924901       1.342032      26.060285       0.584433      22.887514 0.25969177E+03  0.54259205E+04                                 7.434491                            5.717976       0.067243       2.073019                    0.999757      22.621434      63.518053       0.620916       0.472126      -1.020195      -0.019551       0.049219       0.036030       0.064054       0.027236      -0.014454      -0.064850      -0.038179       0.121917      -0.060168      -0.033510       0.093678              8.529171       8.364113      -2.302090      -0.148756      10.374083       3.289223       6.849316           0.000001
          199              C      -1.500435       3.584881      12.073669       0.228396      28.808329 0.37215759E+03  0.84366188E+04                                 8.414510                            6.625778       0.110986       2.055167                    0.999324      25.533076      72.660860       0.610782       0.442362      -1.045668       0.001619      -0.065236       0.045101       0.079325      -0.017691       0.026804      -0.023071       0.014408       0.031768      -0.026858      -0.020611       0.047468              9.419955       8.797948       1.351901       1.896822      11.010354      -3.851511       8.451564          -0.000005
          200              C      -0.908463       4.747252      11.603636      -0.128125      36.606362 0.49063939E+03  0.11840749E+05                                 9.581206                            7.391400       0.151258       2.045381                    0.998662      28.716184      82.538320       0.607809       0.417563      -1.067804       0.107270       0.039753       0.034371       0.119451       0.029065       0.027667      -0.002922       0.041789      -0.065035      -0.041677      -0.012404       0.054081             11.152750      13.505605       5.492591       3.201323      11.904686      -0.089528       8.047958          -0.000003
          201              C      -1.785566       5.317156      10.721962       0.237179      27.251623 0.35665827E+03  0.79737966E+04                                 8.065290                            6.449725       0.150126       2.079939                    0.999680      24.729689      69.150578       0.626371       0.437382      -1.052042      -0.027824       0.044868      -0.057622       0.078152       0.034717       0.004074      -0.027531      -0.023964      -0.068029      -0.045495      -0.008184       0.053678              8.976458       7.995589       2.359013       1.061281      10.914281      -3.397461       8.019504          -0.000005
          202              C      -1.005436       2.600501      13.062475      -0.524990      27.618712 0.44988848E+03  0.10673388E+05                                 7.720294                            6.845722       0.175052       2.021339                    0.997487      32.053570      92.728311       0.660912       0.390629      -1.080776      -0.018885       0.042126      -0.035420       0.058187      -0.008333       0.010736      -0.025116      -0.023172      -0.004514      -0.022142      -0.013090       0.035232              8.051283       6.981203       0.141807       0.571492       8.779518      -2.012357       8.393129          -0.000001
          203              C      -1.732496       6.573953       9.891442      -0.522240      27.496659 0.44580167E+03  0.10513040E+05                                 7.626814                            6.769057       0.331766       2.076896                    0.997708      31.439694      89.581269       0.673866       0.385430      -1.088455      -0.002648      -0.048124       0.030791       0.057193       0.010077       0.008074      -0.025450      -0.025406      -0.056221      -0.035258       0.000112       0.035146              7.997034       6.189444       0.635838      -0.349655       9.655788      -1.615501       8.145871          -0.000003
          204              C       2.148372       3.261490       9.394867      -0.056887      36.601333 0.46240295E+03  0.10972866E+05                                 9.551289                            7.146095       0.057989       2.017396                    0.999494      27.830171      78.796274       0.623244       0.414141      -1.072178      -0.045082      -0.005724      -0.011381       0.046848      -0.002824      -0.000755      -0.008297      -0.008322      -0.003411      -0.008157      -0.002687       0.010844             11.294724      16.955990       0.492682       4.666439       8.520866      -1.831215       8.407316          -0.000005
          205              C       1.394295       2.140901       9.682485      -0.083047      31.021367 0.42614817E+03  0.99846694E+04                                 8.593303                            6.924664       0.103353       2.004129                    0.999578      29.099805      83.950254       0.619534       0.421957      -1.059006      -0.025191       0.013332      -0.013640       0.031597      -0.012433      -0.000476      -0.005650      -0.020802       0.017154      -0.019396       0.003592       0.015804              9.452253      13.795459       1.224136       2.627018       8.118990      -1.275399       6.442311          -0.000004
          206              C       0.078158       2.032268       9.222586      -0.236458      33.629731 0.48748630E+03  0.11811718E+05                                 9.038813                            7.382010       0.094247       1.989101                    0.999482      30.993410      90.910780       0.603028       0.419197      -1.060800       0.035590      -0.009717       0.032659       0.049272       0.022282      -0.011116      -0.012691      -0.011986      -0.044117      -0.020521      -0.015496       0.036016              9.927043      13.973835       1.291286       3.095703       8.142470      -1.556107       7.664825          -0.000005
          207              C      -0.435657       3.035868       8.435498       0.278508      29.205279 0.35943760E+03  0.81019594E+04                                 8.575085                            6.569178      -0.096603       1.993591                    0.999783      25.378170      72.722601       0.603545       0.450225      -1.037959      -0.066744       0.006308      -0.013246       0.068338       0.009134       0.034219       0.001142       0.069722      -0.073378      -0.038553      -0.023209       0.061761             10.066203      14.049545       3.276133       3.077936       8.887460      -0.961408       7.261605          -0.000003
          208              C       0.312148       4.137237       8.103483      -0.216067      34.993749 0.48840656E+03  0.11888739E+05                                 9.433681                            7.477041      -0.112045       1.934256                    0.997980      30.971535      92.296805       0.586196       0.429249      -1.050176       0.036356       0.020581       0.009946       0.042945      -0.019914       0.002541      -0.011466       0.012819       0.011026      -0.025001       0.001687       0.023314             10.662252      13.872992       2.548321       2.488291      10.026596      -1.925083       8.087167          -0.000002
          209              C       1.607058       4.244198       8.582685      -0.089831      31.751126 0.44197758E+03  0.10497264E+05                                 8.861895                            7.136465       0.005004       1.975362                    0.999604      29.696838      87.526601       0.596806       0.432113      -1.048029      -0.029226      -0.019781      -0.002856       0.035407       0.007635      -0.011845      -0.005988      -0.016757       0.023122      -0.018672      -0.000031       0.018703              9.836377      13.319775       0.178043       3.209979       8.211458      -2.029408       7.977899          -0.000001
          210              C       3.524334       3.420261       9.974446       0.587354      22.854211 0.25919044E+03  0.54133267E+04                                 7.431118                            5.714985       0.061164       2.071303                    0.999746      22.598462      63.460136       0.620609       0.472544      -1.019875       0.054467      -0.009997       0.038324       0.067345      -0.029913      -0.048583       0.046229      -0.026200       0.124758      -0.059227      -0.035424       0.094651              8.525959      11.861884       0.282226       2.921461       6.870217      -1.514516       6.845777          -0.000004
          211              C      -0.969735       7.863340      44.245347       0.228070      28.830774 0.37261681E+03  0.84491862E+04                                 8.416634                            6.628359       0.120940       2.057959                    0.999374      25.549456      72.704177       0.610904       0.442161      -1.045842      -0.055327       0.033951       0.043146       0.077944       0.015724      -0.032328      -0.012919       0.024920       0.031178      -0.026102      -0.021365       0.047468              9.421364       9.287219      -1.633049      -4.284877      10.522605       0.282753       8.454268          -0.000001
          212              C      -0.259078       6.769492      43.775314      -0.123810      36.488831 0.48898428E+03  0.11787356E+05                                 9.549662                            7.369870       0.169195       2.051586                    0.998723      28.648150      82.216401       0.609998       0.416539      -1.068775      -0.019207      -0.113741       0.034064       0.120276       0.004693      -0.018488      -0.025632      -0.073978      -0.066271      -0.044928      -0.012766       0.057693             11.113153       7.522602      -2.041101      -1.674173      17.793152      -2.716802       8.023704           0.000001
          213              C       0.673025       7.244134      42.893641       0.235082      27.290866 0.35730297E+03  0.79922819E+04                                 8.074906                            6.457323       0.140675       2.076453                    0.999683      24.754489      69.250700       0.625709       0.437623      -1.051837       0.055208       0.001685      -0.058770       0.080652      -0.027872      -0.024999       0.011336      -0.046929      -0.070735      -0.044426      -0.009686       0.054113              8.987030       8.152625      -2.447877      -3.480483      10.775497       0.784899       8.032969          -0.000001
          214              C      -2.069732       7.926849      45.234154      -0.526720      27.598084 0.44948093E+03  0.10660023E+05                                 7.711196                            6.837741       0.176117       2.022158                    0.997537      32.036632      92.626924       0.662085       0.390072      -1.081292       0.045986      -0.008888      -0.039505       0.061273      -0.005916      -0.025826       0.002247       0.030476      -0.007423      -0.020893      -0.014382       0.035275              8.041289       8.196041      -0.846416      -2.022640       7.544194       0.508118       8.383632           0.000010
          215              C       1.734908       6.569775      42.063121      -0.516316      27.390657 0.44340052E+03  0.10442115E+05                                 7.605361                            6.748791       0.336640       2.079018                    0.997768      31.365169      89.302439       0.675191       0.385201      -1.088637      -0.040942       0.026755       0.024259       0.054595      -0.013013      -0.026669       0.008164      -0.004242      -0.055208      -0.035217       0.001010       0.034208              7.974545       8.213249      -1.805401      -1.218260       7.585693       1.106051       8.124692           0.000002
          216              C       6.574897       4.865076      41.566546      -0.053468      36.470682 0.46050173E+03  0.10915088E+05                                 9.525806                            7.128991       0.053039       2.016720                    0.999457      27.766849      78.538234       0.624387       0.413863      -1.072497       0.018205       0.037381      -0.008934       0.042528      -0.001458      -0.007069       0.004639       0.009090      -0.002233      -0.008290      -0.002423       0.010713             11.262235      10.174788       3.391061      -3.907422      15.227039      -3.113210       8.384878          -0.000003
          217              C       5.981477       6.078421      41.854163      -0.087108      31.126839 0.42804905E+03  0.10040275E+05                                 8.612229                            6.939817       0.101793       2.003190                    0.999602      29.161365      84.171586       0.618900       0.421924      -1.059037       0.028548       0.014000      -0.015189       0.035238      -0.002546      -0.004236       0.005579       0.028066       0.018187      -0.018423       0.004161       0.014262              9.473209       8.492524       1.851292      -2.421346      13.471577      -1.642460       6.455527           0.000001
          218              C      -3.103633       7.272545      41.394265      -0.237220      33.669565 0.48824371E+03  0.11835492E+05                                 9.048106                            7.389493       0.087680       1.986843                    0.999470      31.022660      91.038275       0.602466       0.419396      -1.060600      -0.029189      -0.027227       0.031275       0.050709      -0.015405      -0.004640       0.014774      -0.028944      -0.045144      -0.020282      -0.013265       0.033547              9.936876       8.490854       1.880781      -2.899148      13.645883      -1.904661       7.673889          -0.000001
          219              C      -1.977583       7.215722      40.607177       0.280957      29.191117 0.35921969E+03  0.80962141E+04                                 8.572966                            6.567459      -0.054038       2.004751                    0.999571      25.377143      72.727474       0.603557       0.450263      -1.037887       0.040858       0.053610      -0.012355       0.068528       0.027261      -0.014880      -0.029247      -0.046705      -0.074022      -0.037357      -0.023456       0.060812             10.063276       7.339387       0.595995      -2.371383      15.590432      -2.182858       7.260008          -0.000003
          220              C      -1.397672       6.017419      40.275162      -0.224275      35.196218 0.49217324E+03  0.12002225E+05                                 9.461464                            7.498750      -0.111750       1.932826                    0.998021      31.091763      92.708181       0.586234       0.428441      -1.050779      -0.001216      -0.041201       0.011369       0.042758       0.015026      -0.009186       0.003705       0.034301       0.016427      -0.026973       0.003748       0.023225             10.694151       8.801921       0.391194      -2.917600      15.170931      -1.195494       8.109602          -0.000003
          221              C      -1.952495       4.842514      40.754364      -0.086184      31.670295 0.44053477E+03  0.10454488E+05                                 8.845094                            7.122391       0.013872       1.977889                    0.999637      29.657019      87.374792       0.597697       0.431820      -1.048202       0.000698       0.037962      -0.007218       0.038648      -0.011664       0.001618       0.013794      -0.006675       0.023983      -0.019916       0.000444       0.019472              9.817218       9.313068       2.111089      -3.354025      12.178729      -1.756692       7.959858          -0.000001
          222              C       6.024416       3.594073      42.146124       0.581783      22.939564 0.26037705E+03  0.54440315E+04                                 7.446248                            5.726133       0.059071       2.070072                    0.999651      22.654917      63.642165       0.620350       0.472228      -1.020101      -0.034617      -0.041759       0.038104       0.066288       0.001887       0.064573       0.018931       0.069059       0.128424      -0.062048      -0.033867       0.095915              8.543368       7.890107       2.026571      -2.779354      10.879787      -1.778115       6.860209          -0.000001
          223              C      -2.470170       5.264511      28.141653       0.228070      28.830773 0.37261679E+03  0.84491858E+04                                 8.416634                            6.628359       0.120940       2.057959                    0.999374      25.549454      72.704174       0.610904       0.442161      -1.045842      -0.057066       0.030939      -0.043146       0.077944      -0.002929       0.004975      -0.034456      -0.039695       0.031178      -0.026102      -0.021365       0.047467              9.421364      11.628017      -0.281587       2.387310       8.181806      -3.569437       8.454269          -0.000001
          224              C      -1.167541       5.195988      28.611686      -0.123811      36.488830 0.48898414E+03  0.11787352E+05                                 9.549662                            7.369870       0.169195       2.051586                    0.998723      28.648153      82.216415       0.609998       0.416539      -1.068775       0.088899       0.073504      -0.034064       0.120276       0.034380      -0.012954      -0.028827       0.028860      -0.066271      -0.044928      -0.012766       0.057693             11.113153      16.993157       3.426726      -1.515732       8.322594      -2.808280       8.023708           0.000001
          225              C      -1.112541       4.151443      29.493359       0.235082      27.290862 0.35730288E+03  0.79922793E+04                                 8.074906                            6.457323       0.140675       2.076453                    0.999683      24.754490      69.250707       0.625709       0.437623      -1.051837       0.026145      -0.048654       0.058770       0.080652       0.006385       0.022317      -0.015982       0.071741      -0.070735      -0.044426      -0.009686       0.054113              8.987029      12.239693      -0.088203       2.419984       6.688422      -2.621740       8.032973          -0.000001
          226              C      -3.075168       6.185382      27.152846      -0.526721      27.598098 0.44948120E+03  0.10660031E+05                                 7.711199                            6.837743       0.176117       2.022158                    0.997537      32.036639      92.626951       0.662085       0.390072      -1.081292       0.030690      -0.035382       0.039505       0.061273      -0.016154       0.014859      -0.021242      -0.004991      -0.007423      -0.020893      -0.014382       0.035274              8.041292       8.440178      -0.705468       1.451365       7.300064      -1.497601       8.383635           0.000010
          227              C       0.002412       3.569004      30.323879      -0.516316      27.390686 0.44340113E+03  0.10442133E+05                                 7.605367                            6.748796       0.336641       2.079018                    0.997768      31.365173      89.302458       0.675191       0.385201      -1.088638      -0.043642       0.022080      -0.024259       0.054595      -0.004670       0.020405      -0.019014       0.024661      -0.055208      -0.035217       0.001010       0.034208              7.974550       9.306112      -1.174443       1.567002       6.492843      -0.502021       8.124697           0.000002
          228              C       3.898719       0.229800      30.820454      -0.053468      36.470657 0.46050128E+03  0.10915075E+05                                 9.525801                            7.128987       0.053038       2.016720                    0.999457      27.766849      78.538237       0.624387       0.413863      -1.072497      -0.023271      -0.034457       0.008934       0.042528      -0.004665       0.007552      -0.003802      -0.002019      -0.002233      -0.008290      -0.002423       0.010713             11.262228      11.027216       3.883208      -0.742404      14.374589      -4.940533       8.384879          -0.000004
          229              C       2.551222       0.137044      30.532837      -0.087108      31.126830 0.42804895E+03  0.10040272E+05                                 8.612228                            6.939817       0.101793       2.003190                    0.999602      29.161363      84.171581       0.618900       0.421924      -1.059037       0.002150      -0.031724       0.015189       0.035238      -0.013426       0.006950      -0.000879      -0.009622       0.018187      -0.018423       0.004161       0.014262              9.473207      10.623545       3.081637      -0.211738      11.340550      -2.918176       6.455526           0.000001
          230              C      -3.025475       7.407918      30.992735      -0.237220      33.669573 0.48824394E+03  0.11835499E+05                                 9.048107                            7.389495       0.087680       1.986843                    0.999470      31.022662      91.038285       0.602466       0.419396      -1.060600       0.008985       0.038892      -0.031275       0.050709       0.004831       0.015114       0.003369       0.041154      -0.045144      -0.020282      -0.013265       0.033547              9.936876      10.728323       3.172579      -0.199908      11.408414      -3.463067       7.673892          -0.000002
          231              C      -2.413240       6.461142      31.779823       0.280957      29.191102 0.35921948E+03  0.80962085E+04                                 8.572963                            6.567457      -0.054038       2.004751                    0.999571      25.377144      72.727481       0.603557       0.450263      -1.037887      -0.025999      -0.062189       0.012355       0.068528       0.033855      -0.017889      -0.027510      -0.023865      -0.074022      -0.037357      -0.023456       0.060813             10.063271      13.011514       3.870801      -0.704716       9.918292      -3.145107       7.260006          -0.000003
          232              C      -1.085524       6.558076      32.111838      -0.224275      35.196225 0.49217349E+03  0.12002233E+05                                 9.461466                            7.498752      -0.111751       1.932826                    0.998021      31.091772      92.708224       0.586234       0.428441      -1.050779       0.035073       0.021654      -0.011369       0.042758      -0.007341       0.007802      -0.006102      -0.043175       0.016427      -0.026974       0.003749       0.023225             10.694153      13.239897       2.953457       0.423475      10.732957      -3.124462       8.109604          -0.000003
          233              C      -0.345438       7.626020      31.632636      -0.086184      31.670315 0.44053515E+03  0.10454499E+05                                 8.845099                            7.122395       0.013872       1.977888                    0.999637      29.657032      87.374851       0.597696       0.431820      -1.048202      -0.032527      -0.019585       0.007218       0.038648      -0.002941       0.011137       0.008298       0.023540       0.023983      -0.019916       0.000444       0.019472              9.817222       9.634058       2.296403       0.155678      11.857743      -3.783021       7.959866          -0.000001
          234              C       4.724199       1.342032      30.240876       0.581783      22.939614 0.26037765E+03  0.54440470E+04                                 7.446262                            5.726143       0.059071       2.070072                    0.999651      22.654916      63.642166       0.620349       0.472228      -1.020101       0.018856       0.050858      -0.038104       0.066288      -0.028960      -0.015892       0.065387      -0.037798       0.128424      -0.062047      -0.033867       0.095914              8.543385       8.377318       2.307863      -0.150222      10.392616      -3.296060       6.860223          -0.000001
          235              C       1.500435       3.584881      44.227492       0.228354      28.818298 0.37233756E+03  0.84419398E+04                                 8.416949                            6.627930       0.106909       2.053913                    0.999384      25.540994      72.694944       0.610591       0.442436      -1.045597       0.002742      -0.066710      -0.044201       0.080072       0.019853       0.027538       0.022178       0.017348       0.029278      -0.027785      -0.020922       0.048706              9.422204       8.799227      -1.353187       1.896461      11.012872       3.852727       8.454512          -0.000001
          236              C       0.908463       4.747252      44.697525      -0.122097      36.454013 0.48826710E+03  0.11767835E+05                                 9.552197                            7.371178       0.158908       2.048773                    0.998686      28.628778      82.200584       0.609003       0.417299      -1.068099      -0.108334       0.038641      -0.036888       0.120790      -0.031587       0.029247       0.003959       0.043800      -0.069667      -0.045185      -0.012360       0.057545             11.116567      13.460627      -5.469853       3.190415      11.863085       0.092096       8.025989           0.000001
          237              C       1.785566       5.317156      45.579198       0.235442      27.276574 0.35707429E+03  0.79852172E+04                                 8.069728                            6.453370       0.175912       2.086507                    0.999703      24.741739      69.187587       0.626227       0.437367      -1.052079       0.028377       0.047834       0.057980       0.080343      -0.034604       0.002805       0.028100      -0.019948      -0.074667      -0.045877      -0.008374       0.054251              8.981173       7.995097      -2.357996       1.060252      10.920887       3.403590       8.027534           0.000001
          238              C       1.005436       2.600501      43.238685      -0.529003      27.664709 0.45090653E+03  0.10702353E+05                                 7.723762                            6.848870       0.178939       2.022348                    0.997492      32.086310      92.808927       0.661501       0.390106      -1.081263       0.019069       0.039500       0.040228       0.059516       0.010068       0.011757       0.026640      -0.026940      -0.010328      -0.024031      -0.014564       0.038595              8.054784       6.984570      -0.143001       0.572066       8.783011       2.014300       8.396770           0.000006
          239              C       1.732496       6.573953      46.409719      -0.520066      27.437262 0.44445476E+03  0.10472739E+05                                 7.613378                            6.756377       0.335091       2.078715                    0.997706      31.401886      89.420029       0.674904       0.385151      -1.088716       0.003950      -0.049595      -0.024270       0.055356      -0.008982       0.008213       0.029920      -0.019728      -0.062410      -0.039825       0.003308       0.036517              7.982967       6.183607      -0.632111      -0.349570       9.632253       1.611575       8.133040           0.000008
          240              C       7.500728       3.261490      46.906293      -0.054651      36.557298 0.46178707E+03  0.10954078E+05                                 9.542832                            7.140743       0.057140       2.017251                    0.999483      27.806062      78.700753       0.623585       0.414072      -1.072274       0.044836      -0.004863       0.012102       0.046694       0.004713       0.000387       0.008115      -0.006459      -0.009972      -0.009014      -0.002274       0.011288             11.283251      16.933003      -0.491220       4.659922       8.516315       1.831968       8.400436           0.000000
          241              C       8.254805       2.140901      46.618676      -0.080770      31.002058 0.42570705E+03  0.99723236E+04                                 8.592639                            6.923803       0.103302       2.004199                    0.999548      29.088039      83.923570       0.619171       0.422289      -1.058737       0.024984       0.012906       0.009219       0.029593       0.013015      -0.001974       0.005427      -0.020405       0.013424      -0.019508       0.003717       0.015791              9.451383      13.792998      -1.223175       2.627021       8.118759       1.276055       6.442393           0.000006
          242              C      -0.078158       2.032268      47.078574      -0.237882      33.684270 0.48850851E+03  0.11842085E+05                                 9.045328                            7.387169       0.060147       1.980645                    0.999637      31.027031      91.015852       0.603163       0.418905      -1.061039      -0.036303      -0.011036      -0.028940       0.047720      -0.021814      -0.012118       0.011738      -0.010614      -0.049749      -0.022459      -0.013602       0.036061              9.934104      13.983814      -1.290365       3.099524       8.147095       1.557706       7.671403           0.000005
          243              C       0.435657       3.035868      47.865662       0.281344      29.163183 0.35873908E+03  0.80826838E+04                                 8.568402                            6.563601      -0.061679       2.002490                    0.999587      25.357838      72.660246       0.603660       0.450336      -1.037843       0.069189       0.006608       0.010447       0.070284      -0.008825       0.033816      -0.002411       0.070604      -0.072547      -0.037707      -0.024107       0.061814             10.058300      14.037600      -3.273489       3.074797       8.881415       0.961342       7.255886           0.000001
          244              C      -0.312148       4.137237      48.197678      -0.216179      35.082267 0.48991801E+03  0.11935552E+05                                 9.451149                            7.489773      -0.112429       1.933237                    0.997932      31.022817      92.508842       0.585520       0.429383      -1.050023      -0.034763       0.022259      -0.007429       0.041942       0.021293       0.005446       0.010073       0.011255       0.011225      -0.024729      -0.000599       0.025328             10.683292      13.905015      -2.559717       2.492659      10.044814       1.926376       8.100046           0.000004
          245              C      -1.607058       4.244198      47.718476      -0.088859      31.689254 0.44076324E+03  0.10461459E+05                                 8.849005                            7.124885       0.008808       1.976817                    0.999642      29.669819      87.424258       0.597500       0.431898      -1.048135       0.029026      -0.017364       0.007377       0.034618      -0.009028      -0.015582       0.006336      -0.018372       0.021299      -0.022225       0.000335       0.021890              9.822002      13.297590      -0.184903       3.200420       8.205007       2.027440       7.963409           0.000006
          246              C       6.124766       3.420261      46.326715       0.584433      22.887499 0.25969172E+03  0.54259193E+04                                 7.434487                            5.717976       0.067243       2.073019                    0.999757      22.621434      63.518051       0.620916       0.472126      -1.020195      -0.052401      -0.007678      -0.036030       0.064054       0.030150      -0.048935      -0.044943      -0.028084       0.121917      -0.060167      -0.033510       0.093678              8.529165      11.865243      -0.280705       2.922921       6.872938       1.515786       6.849313           0.000002
          247              C       0.969735       7.863340      12.055331       0.228397      28.808330 0.37215754E+03  0.84366176E+04                                 8.414510                            6.625777       0.110985       2.055166                    0.999324      25.533074      72.660855       0.610782       0.442362      -1.045668       0.057305       0.031216      -0.045101       0.079325      -0.015084      -0.033382       0.011677       0.023437       0.031768      -0.026857      -0.020611       0.047468              9.419956       9.286474       1.633955      -4.283918      10.521829      -0.283063       8.451565          -0.000005
          248              C       0.259078       6.769492      12.525364      -0.128125      36.606368 0.49063961E+03  0.11840756E+05                                 9.581207                            7.391401       0.151257       2.045380                    0.998662      28.716187      82.538332       0.607809       0.417563      -1.067804       0.019208      -0.112775      -0.034371       0.119451      -0.003563      -0.016364       0.022500      -0.071236      -0.065035      -0.041677      -0.012404       0.054081             11.152751       7.548196       2.053082      -1.678195      17.862099       2.727662       8.047959          -0.000003
          249              C      -0.673025       7.244134      13.407038       0.237179      27.251644 0.35665852E+03  0.79738051E+04                                 8.065300                            6.449732       0.150126       2.079939                    0.999680      24.729702      69.150668       0.626370       0.437383      -1.052042      -0.052769       0.001662       0.057622       0.078152       0.027735      -0.025879      -0.010237      -0.048149      -0.068029      -0.045494      -0.008184       0.053678              8.976470       8.141652       2.443345      -3.472931      10.768247      -0.779638       8.019512          -0.000005
          250              C       2.069732       7.926849      11.066525      -0.524990      27.618734 0.44988887E+03  0.10673399E+05                                 7.720299                            6.845726       0.175052       2.021339                    0.997487      32.053576      92.728335       0.660912       0.390630      -1.080776      -0.045924      -0.004708       0.035420       0.058187       0.005867      -0.027119      -0.003261       0.026019      -0.004514      -0.022142      -0.013090       0.035232              8.051289       8.207137       0.849598      -2.028505       7.553594      -0.511253       8.393136          -0.000001
          251              C      -1.734908       6.569775      14.237558      -0.522240      27.496650 0.44580147E+03  0.10513034E+05                                 7.626813                            6.769055       0.331767       2.076896                    0.997708      31.439692      89.581262       0.673866       0.385430      -1.088455       0.040352       0.026356      -0.030791       0.057193       0.016040      -0.026077      -0.005733      -0.004751      -0.056221      -0.035258       0.000112       0.035146              7.997033       8.238548       1.818891      -1.224238       7.606680      -1.110562       8.145872          -0.000003
          252              C       3.074203       4.865076      14.734133      -0.056887      36.601353 0.46240320E+03  0.10972873E+05                                 9.551292                            7.146096       0.057988       2.017396                    0.999494      27.830170      78.796268       0.623244       0.414141      -1.072178      -0.017584       0.041904       0.011381       0.046848       0.002192      -0.006808      -0.004802       0.009053      -0.003411      -0.008157      -0.002687       0.010844             11.294730      10.202976      -3.406183      -3.919099      15.273895       3.125654       8.407319          -0.000005
          253              C       3.667623       6.078421      14.446515      -0.083047      31.021372 0.42614825E+03  0.99846713E+04                                 8.593304                            6.924664       0.103353       2.004129                    0.999578      29.099802      83.950238       0.619534       0.421957      -1.059006      -0.024141       0.015150       0.013640       0.031597       0.002791      -0.004655      -0.003238       0.031936       0.017154      -0.019396       0.003592       0.015804              9.452254       8.477977      -1.845921      -2.418038      13.436474       1.637368       6.442312          -0.000004
          254              C       3.103633       7.272545      14.906414      -0.236458      33.629732 0.48748612E+03  0.11811712E+05                                 9.038813                            7.382008       0.094246       1.989101                    0.999482      30.993409      90.910773       0.603028       0.419197      -1.060801       0.026210      -0.025963      -0.032659       0.049272       0.016331      -0.005432      -0.015972      -0.032600      -0.044117      -0.020521      -0.015495       0.036016              9.927044       8.482026      -1.879416      -2.895481      13.634279       1.902906       7.664826          -0.000004
          255              C       1.977583       7.215722      15.693502       0.278508      29.205282 0.35943748E+03  0.81019561E+04                                 8.575086                            6.569176      -0.096603       1.993591                    0.999783      25.378169      72.722596       0.603545       0.450225      -1.037959      -0.038835       0.054649       0.013246       0.068338      -0.025623      -0.016120       0.030206      -0.050682      -0.073378      -0.038553      -0.023208       0.061761             10.066205       7.340768      -0.597183      -2.371573      15.596241       2.184869       7.261606          -0.000003
          256              C       1.397672       6.017419      16.025517      -0.216067      34.993748 0.48840635E+03  0.11888733E+05                                 9.433681                            7.477039      -0.112045       1.934256                    0.997980      30.971531      92.296791       0.586196       0.429249      -1.050176       0.000355      -0.041776      -0.009946       0.042945      -0.015508      -0.011200      -0.003532       0.028083       0.011026      -0.025001       0.001687       0.023314             10.662252       8.781285      -0.391378      -2.911317      15.118305       1.192384       8.087167          -0.000002
          257              C       1.952495       4.842514      15.546315      -0.089831      31.751137 0.44197774E+03  0.10497269E+05                                 8.861897                            7.136467       0.005004       1.975362                    0.999604      29.696847      87.526636       0.596805       0.432113      -1.048029       0.002518       0.035201       0.002856       0.035407       0.011074       0.000737      -0.013252      -0.004846       0.023122      -0.018672      -0.000031       0.018703              9.836381       9.334347      -2.122950      -3.362507      12.196895       1.765224       7.977900          -0.000001
          258              C       3.624684       3.594073      14.154554       0.587354      22.854223 0.25919050E+03  0.54133285E+04                                 7.431121                            5.714986       0.061164       2.071303                    0.999746      22.598464      63.460146       0.620609       0.472544      -1.019875       0.035891      -0.042171      -0.038324       0.067345      -0.003611       0.064327      -0.018959       0.064911       0.124759      -0.059227      -0.035424       0.094652              8.525964       7.873723      -2.020348      -2.772341      10.858391       1.772806       6.845780          -0.000004
          259              C       7.294720       3.091855       4.012653       0.228070      28.830775 0.37261682E+03  0.84491866E+04                                 8.416634                            6.628359       0.120940       2.057959                    0.999374      25.549455      72.704176       0.610904       0.442161      -1.045842       0.057066      -0.030939      -0.043146       0.077944      -0.002929      -0.004975       0.034456      -0.039695       0.031178      -0.026102      -0.021365       0.047467              9.421364      11.628017      -0.281587      -2.387310       8.181806       3.569437       8.454269          -0.000001
          260              C       5.992091       3.160378       4.482686      -0.123811      36.488830 0.48898413E+03  0.11787352E+05                                 9.549663                            7.369870       0.169195       2.051585                    0.998723      28.648153      82.216417       0.609998       0.416539      -1.068775      -0.088899      -0.073504      -0.034064       0.120276       0.034380       0.012954       0.028827       0.028860      -0.066272      -0.044928      -0.012766       0.057693             11.113153      16.993158       3.426726       1.515732       8.322595       2.808280       8.023708           0.000001
          261              C       5.937091       4.204923       5.364359       0.235082      27.290864 0.35730290E+03  0.79922800E+04                                 8.074906                            6.457323       0.140675       2.076453                    0.999683      24.754491      69.250708       0.625709       0.437623      -1.051837      -0.026145       0.048654       0.058770       0.080652       0.006385      -0.022317       0.015982       0.071741      -0.070735      -0.044426      -0.009686       0.054113              8.987029      12.239693      -0.088203      -2.419984       6.688422       2.621740       8.032973          -0.000001
          262              C       7.899718       2.170984       3.023846      -0.526720      27.598098 0.44948121E+03  0.10660031E+05                                 7.711199                            6.837743       0.176117       2.022158                    0.997537      32.036639      92.626952       0.662085       0.390072      -1.081292      -0.030690       0.035382       0.039505       0.061273      -0.016154      -0.014859       0.021242      -0.004991      -0.007423      -0.020893      -0.014382       0.035274              8.041292       8.440178      -0.705468      -1.451365       7.300064       1.497601       8.383635           0.000010
          263              C       4.822138       4.787362       6.194879      -0.516316      27.390687 0.44340115E+03  0.10442133E+05                                 7.605367                            6.748796       0.336640       2.079018                    0.997768      31.365173      89.302456       0.675191       0.385201      -1.088638       0.043642      -0.022080      -0.024259       0.054595      -0.004670      -0.020405       0.019014       0.024661      -0.055208      -0.035217       0.001010       0.034208              7.974550       9.306112      -1.174443      -1.567002       6.492842       0.502021       8.124697           0.000001
          264              C       0.925831       8.126566       6.691454      -0.053468      36.470662 0.46050135E+03  0.10915077E+05                                 9.525802                            7.128987       0.053038       2.016720                    0.999457      27.766851      78.538242       0.624387       0.413862      -1.072497       0.023271       0.034457       0.008934       0.042528      -0.004665      -0.007552       0.003802      -0.002019      -0.002233      -0.008290      -0.002423       0.010713             11.262228      11.027216       3.883208       0.742404      14.374589       4.940533       8.384879          -0.000004
          265              C       2.273328       8.219322       6.403837      -0.087108      31.126831 0.42804898E+03  0.10040273E+05                                 8.612228                            6.939817       0.101793       2.003190                    0.999602      29.161364      84.171583       0.618900       0.421924      -1.059037      -0.002150       0.031724       0.015188       0.035238      -0.013426      -0.006950       0.000879      -0.009622       0.018187      -0.018423       0.004161       0.014262              9.473207      10.623545       3.081637       0.211738      11.340550       2.918176       6.455526           0.000001
          266              C       7.850025       0.948448       6.863735      -0.237220      33.669572 0.48824393E+03  0.11835498E+05                                 9.048107                            7.389495       0.087680       1.986843                    0.999470      31.022661      91.038282       0.602466       0.419396      -1.060600      -0.008985      -0.038892      -0.031275       0.050709       0.004831      -0.015114      -0.003369       0.041154      -0.045144      -0.020282      -0.013265       0.033547              9.936876      10.728323       3.172579       0.199908      11.408414       3.463067       7.673892          -0.000002
          267              C       7.237790       1.895224       7.650823       0.280957      29.191101 0.35921948E+03  0.80962084E+04                                 8.572963                            6.567457      -0.054038       2.004751                    0.999571      25.377144      72.727482       0.603557       0.450263      -1.037887       0.025999       0.062189       0.012355       0.068528       0.033855       0.017889       0.027510      -0.023865      -0.074022      -0.037357      -0.023456       0.060813             10.063271      13.011514       3.870801       0.704716       9.918293       3.145107       7.260007          -0.000003
          268              C       5.910074       1.798290       7.982838      -0.224275      35.196224 0.49217347E+03  0.12002232E+05                                 9.461466                            7.498752      -0.111751       1.932826                    0.998021      31.091771      92.708219       0.586234       0.428441      -1.050779      -0.035073      -0.021654      -0.011369       0.042758      -0.007341      -0.007802       0.006102      -0.043175       0.016427      -0.026974       0.003749       0.023225             10.694152      13.239896       2.953457      -0.423475      10.732957       3.124462       8.109604          -0.000003
          269              C       5.169988       0.730346       7.503636      -0.086184      31.670312 0.44053510E+03  0.10454497E+05                                 8.845098                            7.122395       0.013872       1.977888                    0.999637      29.657030      87.374840       0.597696       0.431820      -1.048202       0.032527       0.019585       0.007218       0.038648      -0.002941      -0.011137      -0.008299       0.023540       0.023983      -0.019916       0.000444       0.019472              9.817221       9.634057       2.296403      -0.155678      11.857742       3.783020       7.959865          -0.000001
          270              C       0.100351       7.014334       6.111876       0.581783      22.939615 0.26037766E+03  0.54440473E+04                                 7.446262                            5.726143       0.059071       2.070072                    0.999651      22.654917      63.642170       0.620349       0.472228      -1.020101      -0.018856      -0.050858      -0.038104       0.066288      -0.028960       0.015892      -0.065387      -0.037799       0.128424      -0.062047      -0.033867       0.095914              8.543386       8.377318       2.307863       0.150222      10.392616       3.296061       6.860223          -0.000001
          271              C       3.324115       4.771485      20.098492       0.228354      28.818297 0.37233756E+03  0.84419397E+04                                 8.416949                            6.627930       0.106909       2.053913                    0.999384      25.540994      72.694945       0.610591       0.442436      -1.045597      -0.002742       0.066710      -0.044201       0.080072       0.019853      -0.027538      -0.022178       0.017348       0.029278      -0.027785      -0.020922       0.048706              9.422204       8.799228      -1.353187      -1.896461      11.012872      -3.852727       8.454513          -0.000000
          272              C       3.916087       3.609114      20.568525      -0.122097      36.454011 0.48826707E+03  0.11767834E+05                                 9.552196                            7.371178       0.158909       2.048773                    0.998686      28.628777      82.200581       0.609003       0.417299      -1.068099       0.108334      -0.038641      -0.036888       0.120790      -0.031587      -0.029247      -0.003959       0.043800      -0.069667      -0.045185      -0.012360       0.057545             11.116567      13.460626      -5.469852      -3.190414      11.863085      -0.092096       8.025989           0.000001
          273              C       3.038984       3.039210      21.450198       0.235442      27.276575 0.35707432E+03  0.79852179E+04                                 8.069728                            6.453370       0.175912       2.086507                    0.999703      24.741740      69.187587       0.626228       0.437367      -1.052079      -0.028377      -0.047834       0.057980       0.080343      -0.034604      -0.002805      -0.028100      -0.019948      -0.074667      -0.045877      -0.008374       0.054251              8.981172       7.995097      -2.357996      -1.060252      10.920887      -3.403590       8.027533           0.000001
          274              C       3.819114       5.755865      19.109685      -0.529003      27.664709 0.45090654E+03  0.10702353E+05                                 7.723761                            6.848870       0.178939       2.022348                    0.997492      32.086310      92.808927       0.661501       0.390106      -1.081263      -0.019069      -0.039500       0.040228       0.059516       0.010068      -0.011757      -0.026640      -0.026940      -0.010328      -0.024031      -0.014564       0.038595              8.054783       6.984570      -0.143001      -0.572066       8.783011      -2.014300       8.396770           0.000006
          275              C       3.092054       1.782413      22.280719      -0.520066      27.437261 0.44445475E+03  0.10472739E+05                                 7.613378                            6.756378       0.335091       2.078715                    0.997706      31.401886      89.420030       0.674904       0.385151      -1.088716      -0.003950       0.049595      -0.024270       0.055356      -0.008982      -0.008213      -0.029920      -0.019728      -0.062410      -0.039825       0.003308       0.036517              7.982967       6.183607      -0.632110       0.349570       9.632253      -1.611576       8.133040           0.000009
          276              C      -2.676178       5.094876      22.777293      -0.054651      36.557296 0.46178704E+03  0.10954077E+05                                 9.542832                            7.140743       0.057140       2.017251                    0.999483      27.806061      78.700751       0.623585       0.414072      -1.072274      -0.044836       0.004863       0.012102       0.046694       0.004713      -0.000387      -0.008115      -0.006459      -0.009972      -0.009014      -0.002274       0.011288             11.283251      16.933004      -0.491219      -4.659922       8.516315      -1.831967       8.400435           0.000000
          277              C      -3.430255       6.215465      22.489676      -0.080770      31.002058 0.42570709E+03  0.99723246E+04                                 8.592639                            6.923803       0.103302       2.004198                    0.999548      29.088040      83.923574       0.619171       0.422289      -1.058737      -0.024984      -0.012906       0.009219       0.029593       0.013015       0.001974      -0.005427      -0.020405       0.013424      -0.019508       0.003717       0.015791              9.451383      13.792998      -1.223175      -2.627021       8.118759      -1.276055       6.442393           0.000006
          278              C       4.902708       6.324098      22.949574      -0.237882      33.684266 0.48850847E+03  0.11842084E+05                                 9.045327                            7.387168       0.060147       1.980646                    0.999637      31.027030      91.015846       0.603163       0.418905      -1.061039       0.036303       0.011036      -0.028939       0.047720      -0.021814       0.012118      -0.011738      -0.010615      -0.049749      -0.022459      -0.013602       0.036061              9.934103      13.983812      -1.290365      -3.099523       8.147095      -1.557706       7.671401           0.000005
          279              C       4.388893       5.320498      23.736662       0.281344      29.163183 0.35873902E+03  0.80826821E+04                                 8.568402                            6.563601      -0.061679       2.002490                    0.999587      25.357838      72.660246       0.603660       0.450336      -1.037843      -0.069189      -0.006608       0.010447       0.070284      -0.008825      -0.033816       0.002411       0.070604      -0.072547      -0.037707      -0.024107       0.061814             10.058300      14.037602      -3.273491      -3.074798       8.881415      -0.961340       7.255884           0.000001
          280              C       5.136698       4.219129      24.068677      -0.216179      35.082275 0.48991801E+03  0.11935551E+05                                 9.451150                            7.489773      -0.112429       1.933237                    0.997932      31.022816      92.508837       0.585520       0.429383      -1.050023       0.034763      -0.022259      -0.007429       0.041942       0.021293      -0.005446      -0.010073       0.011255       0.011225      -0.024729      -0.000599       0.025328             10.683294      13.905023      -2.559720      -2.492660      10.044814      -1.926373       8.100045           0.000004
          281              C       6.431608       4.112168      23.589476      -0.088859      31.689251 0.44076311E+03  0.10461455E+05                                 8.849004                            7.124883       0.008808       1.976817                    0.999642      29.669818      87.424252       0.597500       0.431898      -1.048135      -0.029026       0.017364       0.007377       0.034618      -0.009028       0.015582      -0.006336      -0.018372       0.021299      -0.022225       0.000335       0.021890              9.822001      13.297591      -0.184904      -3.200418       8.205006      -2.027439       7.963406           0.000007
          282              C      -1.300216       4.936105      22.197715       0.584433      22.887498 0.25969170E+03  0.54259189E+04                                 7.434487                            5.717975       0.067243       2.073019                    0.999757      22.621433      63.518047       0.620916       0.472126      -1.020195       0.052401       0.007678      -0.036030       0.064054       0.030150       0.048935       0.044943      -0.028084       0.121917      -0.060167      -0.033510       0.093678              8.529164      11.865243      -0.280705      -2.922921       6.872938      -1.515786       6.849312           0.000002
          283              C       3.854815       0.493026      36.184331       0.228397      28.808331 0.37215756E+03  0.84366182E+04                                 8.414511                            6.625777       0.110985       2.055166                    0.999324      25.533075      72.660859       0.610782       0.442362      -1.045668      -0.057305      -0.031216      -0.045101       0.079325      -0.015084       0.033382      -0.011677       0.023437       0.031768      -0.026857      -0.020611       0.047468              9.419956       9.286475       1.633955       4.283918      10.521829       0.283063       8.451565          -0.000006
          284              C       4.565472       1.586874      36.654364      -0.128125      36.606370 0.49063963E+03  0.11840756E+05                                 9.581208                            7.391402       0.151257       2.045380                    0.998662      28.716188      82.538337       0.607809       0.417563      -1.067804      -0.019208       0.112775      -0.034371       0.119451      -0.003563       0.016364      -0.022500      -0.071236      -0.065035      -0.041677      -0.012404       0.054081             11.152752       7.548196       2.053082       1.678195      17.862100      -2.727662       8.047959          -0.000003
          285              C       5.497575       1.112232      37.536038       0.237179      27.251642 0.35665850E+03  0.79738045E+04                                 8.065300                            6.449732       0.150126       2.079939                    0.999680      24.729701      69.150666       0.626370       0.437383      -1.052042       0.052769      -0.001662       0.057622       0.078152       0.027735       0.025879       0.010237      -0.048149      -0.068029      -0.045494      -0.008184       0.053678              8.976470       8.141652       2.443345       3.472931      10.768247       0.779638       8.019512          -0.000005
          286              C       2.754818       0.429517      35.195525      -0.524990      27.618734 0.44988887E+03  0.10673399E+05                                 7.720300                            6.845726       0.175052       2.021339                    0.997487      32.053576      92.728337       0.660912       0.390630      -1.080776       0.045924       0.004708       0.035420       0.058187       0.005867       0.027119       0.003261       0.026019      -0.004514      -0.022142      -0.013090       0.035232              8.051289       8.207138       0.849598       2.028505       7.553595       0.511253       8.393136          -0.000001
          287              C       6.559458       1.786591      38.366558      -0.522240      27.496648 0.44580141E+03  0.10513032E+05                                 7.626812                            6.769054       0.331767       2.076896                    0.997708      31.439690      89.581248       0.673866       0.385430      -1.088455      -0.040352      -0.026356      -0.030791       0.057193       0.016040       0.026077       0.005733      -0.004751      -0.056221      -0.035258       0.000112       0.035146              7.997032       8.238546       1.818891       1.224238       7.606679       1.110562       8.145871          -0.000003
          288              C       1.750347       3.491290      38.863133      -0.056887      36.601353 0.46240321E+03  0.10972873E+05                                 9.551292                            7.146096       0.057988       2.017396                    0.999494      27.830170      78.796266       0.623244       0.414141      -1.072178       0.017584      -0.041904       0.011381       0.046848       0.002192       0.006808       0.004802       0.009053      -0.003411      -0.008157      -0.002687       0.010844             11.294730      10.202976      -3.406184       3.919099      15.273895      -3.125654       8.407318          -0.000005
          289              C       1.156927       2.277945      38.575515      -0.083047      31.021369 0.42614820E+03  0.99846701E+04                                 8.593303                            6.924664       0.103353       2.004129                    0.999578      29.099800      83.950231       0.619534       0.421957      -1.059006       0.024141      -0.015150       0.013640       0.031597       0.002791       0.004655       0.003238       0.031936       0.017154      -0.019396       0.003592       0.015804              9.452254       8.477977      -1.845921       2.418037      13.436473      -1.637368       6.442312          -0.000004
          290              C       1.720917       1.083821      39.035414      -0.236458      33.629727 0.48748605E+03  0.11811710E+05                                 9.038811                            7.382007       0.094247       1.989101                    0.999482      30.993406      90.910761       0.603028       0.419197      -1.060801      -0.026210       0.025963      -0.032659       0.049272       0.016331       0.005432       0.015972      -0.032600      -0.044117      -0.020521      -0.015495       0.036016              9.927042       8.482025      -1.879416       2.895481      13.634278      -1.902905       7.664825          -0.000004
          291              C       2.846967       1.140644      39.822502       0.278508      29.205282 0.35943748E+03  0.81019561E+04                                 8.575086                            6.569176      -0.096602       1.993591                    0.999783      25.378169      72.722597       0.603545       0.450225      -1.037959       0.038835      -0.054649       0.013246       0.068338      -0.025623       0.016120      -0.030206      -0.050682      -0.073378      -0.038553      -0.023208       0.061761             10.066205       7.340768      -0.597183       2.371573      15.596241      -2.184869       7.261606          -0.000003
          292              C       3.426878       2.338947      40.154517      -0.216067      34.993752 0.48840642E+03  0.11888735E+05                                 9.433681                            7.477039      -0.112045       1.934256                    0.997980      30.971533      92.296795       0.586196       0.429249      -1.050176      -0.000355       0.041776      -0.009946       0.042945      -0.015508       0.011201       0.003532       0.028083       0.011026      -0.025001       0.001687       0.023314             10.662253       8.781286      -0.391378       2.911317      15.118305      -1.192384       8.087167          -0.000002
          293              C       2.872055       3.513852      39.675315      -0.089831      31.751135 0.44197771E+03  0.10497268E+05                                 8.861897                            7.136466       0.005004       1.975362                    0.999604      29.696846      87.526631       0.596805       0.432113      -1.048029      -0.002518      -0.035201       0.002856       0.035407       0.011074      -0.000737       0.013252      -0.004846       0.023122      -0.018672      -0.000031       0.018703              9.836380       9.334347      -2.122950       3.362507      12.196895      -1.765224       7.977899          -0.000001
          294              C       1.199866       4.762293      38.283554       0.587354      22.854225 0.25919053E+03  0.54133291E+04                                 7.431121                            5.714986       0.061164       2.071303                    0.999746      22.598465      63.460147       0.620609       0.472544      -1.019875      -0.035891       0.042171      -0.038324       0.067345      -0.003611      -0.064327       0.018959       0.064911       0.124759      -0.059227      -0.035424       0.094652              8.525964       7.873723      -2.020348       2.772341      10.858391      -1.772806       6.845780          -0.000004
          295              C       4.824550       2.316385       4.021339      -0.209244      29.482756 0.43706363E+03  0.10360972E+05                                 8.455038                            7.053480      -0.307440       1.901299                    0.996224      29.793350      87.988441       0.605281       0.426868      -1.050280      -0.000217       0.087935       0.001008       0.087941       0.001053       0.001867      -0.001919       0.043638      -0.087378      -0.029351      -0.007107       0.036458              9.442903      12.762606      -0.000239       2.751861       7.951880      -0.000558       7.614224          -0.000000
          296              C       4.418323       3.019991      36.193500      -0.209528      29.477791 0.43689863E+03  0.10355353E+05                                 8.448408                            7.046969      -0.289415       1.906021                    0.996245      29.787811      87.944566       0.606271       0.426241      -1.050740       0.082297      -0.047514      -0.000000       0.095029       0.019891      -0.002666      -0.004618      -0.022968      -0.088334      -0.029866      -0.008246       0.038111              9.436109       9.149698       2.081163      -1.373748      11.552810      -2.379398       7.605818          -0.000006
          297              C       5.230777       3.019991      20.107661      -0.209245      29.482739 0.43706338E+03  0.10360965E+05                                 8.455035                            7.053479      -0.307439       1.901299                    0.996224      29.793348      87.988432       0.605281       0.426868      -1.050280      -0.076263      -0.043780      -0.001008       0.087941      -0.018369      -0.002596       0.000657      -0.023642      -0.087378      -0.029351      -0.007106       0.036458              9.442900       9.154768      -2.083223      -1.376415      11.559707       2.382900       7.614223           0.000000
          298              C       0.000000       6.039981      28.150339      -0.209245      29.482757 0.43706365E+03  0.10360973E+05                                 8.455038                            7.053481      -0.307440       1.901299                    0.996224      29.793351      87.988444       0.605281       0.426868      -1.050280       0.000217      -0.087935       0.001008       0.087941       0.001053      -0.001867       0.001919       0.043638      -0.087378      -0.029351      -0.007107       0.036458              9.442904      12.762606      -0.000239      -2.751861       7.951880       0.000558       7.614224           0.000000
          299              C       0.406227       5.336375      12.064500      -0.209528      29.477790 0.43689862E+03  0.10355353E+05                                 8.448408                            7.046970      -0.289415       1.906021                    0.996245      29.787811      87.944570       0.606271       0.426241      -1.050740      -0.082297       0.047514      -0.000000       0.095029       0.019891       0.002666       0.004618      -0.022968      -0.088334      -0.029866      -0.008246       0.038112              9.436109       9.149698       2.081164       1.373748      11.552810       2.379398       7.605819          -0.000006
          300              C      -0.406227       5.336375      44.236661      -0.209245      29.482741 0.43706341E+03  0.10360966E+05                                 8.455036                            7.053479      -0.307439       1.901299                    0.996224      29.793349      87.988436       0.605281       0.426868      -1.050280       0.076263       0.043780      -0.001008       0.087941      -0.018369       0.002596      -0.000657      -0.023642      -0.087378      -0.029351      -0.007106       0.036458              9.442900       9.154768      -2.083224       1.376415      11.559708      -2.382900       7.614224          -0.000000
          301              N       1.619601       4.062030       3.448517      -0.250207      35.754635 0.53148162E+03  0.12882398E+05                                 8.954155                            7.356203       0.298481       2.115993                    0.998311      28.117722      76.961994       0.661831       0.381813      -1.109173       0.157656       0.033017      -0.051183       0.169013       0.023392      -0.067531      -0.082108      -0.093487       0.078970      -0.100805      -0.032860       0.133665             10.076447      13.654821      -3.294712      -1.371660       8.759219      -1.706274       7.815301           0.000001
          302              N       2.481749       4.734717       2.626683      -0.188196      28.098540 0.38513305E+03  0.87464857E+04                                 7.923769                            6.459760      -0.242465       1.960174                    0.999272      26.937106      75.047539       0.663789       0.406306      -1.075387      -0.046663      -0.064176       0.062004       0.100700       0.021262      -0.053388      -0.052849       0.050092      -0.026709      -0.073038      -0.016218       0.089256              8.741196      11.151962      -2.533952      -0.149295       7.834921      -2.415875       7.236706           0.000004
          303              N      -2.116530       4.922735      35.620678      -0.247731      35.670954 0.52996049E+03  0.12834680E+05                                 8.936424                            7.342572       0.305341       2.119030                    0.998435      28.075754      76.782494       0.662949       0.381491      -1.109549      -0.052287      -0.153963      -0.048219       0.169599      -0.051962      -0.038862       0.096670       0.006830       0.079042      -0.097973      -0.034011       0.131984             10.055928      12.808514       3.755247      -0.793116       9.558238       2.036994       7.801031          -0.000004
          304              N      -1.965039       3.839750      34.798844      -0.188678      28.119767 0.38536416E+03  0.87533987E+04                                 7.926849                            6.459037      -0.231469       1.963882                    0.999286      26.950104      75.100746       0.664210       0.405971      -1.075565      -0.031005       0.072966       0.063256       0.101423       0.009708      -0.019293       0.070032      -0.063707      -0.030183      -0.070810      -0.016566       0.087376              8.746670      10.872061       2.704441      -2.025887       8.127736       1.335589       7.240213          -0.000003
          305              N       0.496929       7.727967      19.534356      -0.250877      35.750965 0.53141049E+03  0.12880125E+05                                 8.952818                            7.355125       0.292266       2.113953                    0.998353      28.119774      76.963677       0.661965       0.381752      -1.109227      -0.105335       0.119974      -0.047004       0.166429       0.028521       0.103247      -0.016422       0.088365       0.085390      -0.099048      -0.033812       0.132860             10.075031       7.128915      -0.473322       2.163026      15.281905      -0.336982       7.814273           0.000000
          306              N      -0.516709       8.138265      18.712522      -0.190952      28.187565 0.38688005E+03  0.87962127E+04                                 7.939312                            6.472441      -0.236783       1.961340                    0.999348      26.988917      75.237825       0.663431       0.406061      -1.075537       0.082393      -0.007048       0.067462       0.106721      -0.033016       0.070504      -0.021247       0.014040      -0.030589      -0.070899      -0.018118       0.089018              8.758849       6.481197      -0.172115       2.170255      12.545156       1.077906       7.250194           0.000002
          307              N       3.204949       4.294336      27.577517      -0.250207      35.754633 0.53148159E+03  0.12882397E+05                                 8.954155                            7.356202       0.298481       2.115993                    0.998311      28.117721      76.961990       0.661831       0.381813      -1.109173      -0.157656      -0.033017      -0.051183       0.169013       0.023392       0.067531       0.082108      -0.093487       0.078970      -0.100805      -0.032860       0.133665             10.076446      13.654820      -3.294712       1.371660       8.759218       1.706274       7.815300           0.000001
          308              N       2.342801       3.621649      26.755683      -0.188196      28.098538 0.38513300E+03  0.87464844E+04                                 7.923768                            6.459760      -0.242465       1.960174                    0.999272      26.937104      75.047533       0.663789       0.406306      -1.075387       0.046663       0.064176       0.062004       0.100700       0.021262       0.053388       0.052849       0.050092      -0.026709      -0.073038      -0.016218       0.089256              8.741196      11.151961      -2.533952       0.149295       7.834920       2.415875       7.236706           0.000004
          309              N       6.941080       3.433631      11.491678      -0.247731      35.670954 0.52996049E+03  0.12834680E+05                                 8.936424                            7.342572       0.305341       2.119030                    0.998435      28.075754      76.782495       0.662949       0.381491      -1.109549       0.052287       0.153963      -0.048219       0.169599      -0.051962       0.038862      -0.096670       0.006830       0.079042      -0.097973      -0.034011       0.131984             10.055928      12.808514       3.755247       0.793116       9.558238      -2.036994       7.801032          -0.000004
          310              N       6.789589       4.516616      10.669844      -0.188678      28.119768 0.38536419E+03  0.87533995E+04                                 7.926849                            6.459037      -0.231469       1.963882                    0.999286      26.950105      75.100750       0.664210       0.405971      -1.075565       0.031005      -0.072966       0.063256       0.101423       0.009708       0.019293      -0.070032      -0.063707      -0.030183      -0.070810      -0.016566       0.087376              8.746670      10.872062       2.704441       2.025887       8.127736      -1.335590       7.240213          -0.000003
          311              N       4.327621       0.628399      43.663356      -0.250877      35.750965 0.53141050E+03  0.12880125E+05                                 8.952818                            7.355125       0.292266       2.113953                    0.998353      28.119774      76.963675       0.661965       0.381752      -1.109227       0.105335      -0.119974      -0.047004       0.166429       0.028521      -0.103247       0.016422       0.088365       0.085390      -0.099048      -0.033812       0.132860             10.075031       7.128915      -0.473322      -2.163026      15.281905       0.336982       7.814272           0.000000
          312              N       5.341259       0.218101      42.841522      -0.190952      28.187562 0.38688003E+03  0.87962120E+04                                 7.939311                            6.472440      -0.236783       1.961340                    0.999348      26.988915      75.237816       0.663431       0.406061      -1.075537      -0.082393       0.007048       0.067462       0.106721      -0.033016      -0.070504       0.021247       0.014040      -0.030589      -0.070899      -0.018118       0.089018              8.758848       6.481196      -0.172115      -2.170255      12.545154      -1.077906       7.250194           0.000001
          313              N       6.444151       4.294336      28.723644      -0.250877      35.750971 0.53141058E+03  0.12880128E+05                                 8.952819                            7.355125       0.292266       2.113953                    0.998353      28.119775      76.963678       0.661965       0.381752      -1.109227       0.156568      -0.031235       0.047004       0.166429      -0.024003       0.065845      -0.081204      -0.093582       0.085390      -0.099048      -0.033812       0.132860             10.075032      13.653572       3.293689       1.373351       8.757253      -1.704741       7.814272           0.000000
          314              N       7.306299       3.621649      29.545478      -0.190952      28.187567 0.38688018E+03  0.87962162E+04                                 7.939312                            6.472441      -0.236782       1.961340                    0.999348      26.988915      75.237816       0.663431       0.406061      -1.075537      -0.047300       0.067831      -0.067462       0.106721      -0.022587       0.053653      -0.050435       0.050165      -0.030589      -0.070899      -0.018118       0.089018              8.758848      11.178222       2.539713       0.151635       7.848127      -2.418447       7.250194           0.000001
          315              N       2.708020       3.433631      44.809483      -0.250207      35.754618 0.53148126E+03  0.12882387E+05                                 8.954152                            7.356200       0.298481       2.115993                    0.998311      28.117720      76.961984       0.661831       0.381813      -1.109173      -0.050234       0.153043       0.051183       0.169013       0.052177       0.037342       0.099537       0.006228       0.078970      -0.100805      -0.032860       0.133665             10.076442      12.836416      -3.767208       0.791850       9.577611       2.041029       7.815300           0.000001
          316              N       2.859511       4.516616      45.631317      -0.188196      28.098527 0.38513287E+03  0.87464810E+04                                 7.923767                            6.459759      -0.242465       1.960174                    0.999272      26.937103      75.047532       0.663789       0.406306      -1.075387      -0.032247      -0.072499      -0.062004       0.100700      -0.011059       0.019074       0.072660      -0.061872      -0.026709      -0.073038      -0.016218       0.089256              8.741193      10.858642      -2.703290       2.017564       8.128230       1.337232       7.236707           0.000004
          317              N       5.321479       0.628399      12.637322      -0.247731      35.670967 0.52996074E+03  0.12834688E+05                                 8.936427                            7.342574       0.305341       2.119030                    0.998435      28.075752      76.782492       0.662949       0.381491      -1.109549      -0.107193      -0.122264       0.048219       0.169599      -0.028938      -0.103149      -0.014680       0.086586       0.079042      -0.097973      -0.034011       0.131984             10.055932       7.118669       0.470216      -2.160646      15.248094      -0.331642       7.801033          -0.000004
          318              N       4.307841       0.218101      13.459156      -0.188678      28.119755 0.38536386E+03  0.87533901E+04                                 7.926845                            6.459033      -0.231469       1.963882                    0.999286      26.950102      75.100734       0.664210       0.405971      -1.075566       0.078693       0.009632      -0.063256       0.101423       0.032440      -0.070296      -0.018308       0.015040      -0.030183      -0.070810      -0.016566       0.087376              8.746667       6.471699       0.163896      -2.169596      12.528092       1.086673       7.240209          -0.000003
          319              N      -1.619601       4.062030       4.594644      -0.250877      35.750969 0.53141054E+03  0.12880127E+05                                 8.952819                            7.355125       0.292266       2.113953                    0.998353      28.119774      76.963678       0.661965       0.381752      -1.109227      -0.156568       0.031235       0.047004       0.166429      -0.024003      -0.065845       0.081204      -0.093582       0.085390      -0.099048      -0.033812       0.132860             10.075033      13.653572       3.293689      -1.373351       8.757253       1.704741       7.814273           0.000000
          320              N      -2.481749       4.734717       5.416478      -0.190952      28.187568 0.38688021E+03  0.87962171E+04                                 7.939313                            6.472442      -0.236782       1.961340                    0.999348      26.988916      75.237823       0.663431       0.406061      -1.075537       0.047300      -0.067831      -0.067462       0.106721      -0.022587      -0.053652       0.050435       0.050165      -0.030589      -0.070899      -0.018118       0.089018              8.758849      11.178224       2.539714      -0.151635       7.848128       2.418447       7.250194           0.000001
          321              N       2.116530       4.922735      20.680483      -0.250207      35.754620 0.53148129E+03  0.12882388E+05                                 8.954152                            7.356200       0.298482       2.115993                    0.998311      28.117721      76.961985       0.661831       0.381813      -1.109173       0.050234      -0.153043       0.051183       0.169013       0.052177      -0.037342      -0.099537       0.006228       0.078970      -0.100805      -0.032860       0.133665             10.076442      12.836415      -3.767208      -0.791850       9.577611      -2.041029       7.815300           0.000001
          322              N       1.965039       3.839750      21.502317      -0.188196      28.098528 0.38513290E+03  0.87464818E+04                                 7.923767                            6.459759      -0.242465       1.960174                    0.999272      26.937103      75.047531       0.663789       0.406306      -1.075387       0.032247       0.072499      -0.062004       0.100700      -0.011059      -0.019074      -0.072660      -0.061872      -0.026709      -0.073038      -0.016218       0.089256              8.741193      10.858642      -2.703290      -2.017564       8.128230      -1.337232       7.236707           0.000004
          323              N      -0.496929       7.727967      36.766322      -0.247731      35.670969 0.52996078E+03  0.12834689E+05                                 8.936427                            7.342574       0.305341       2.119030                    0.998435      28.075753      76.782493       0.662949       0.381491      -1.109549       0.107193       0.122264       0.048219       0.169599      -0.028938       0.103149       0.014680       0.086586       0.079042      -0.097973      -0.034011       0.131984             10.055932       7.118669       0.470216       2.160646      15.248094       0.331642       7.801033          -0.000004
          324              N       0.516709       8.138265      37.588156      -0.188678      28.119753 0.38536383E+03  0.87533893E+04                                 7.926845                            6.459033      -0.231469       1.963882                    0.999286      26.950101      75.100731       0.664210       0.405971      -1.075566      -0.078693      -0.009632      -0.063256       0.101423       0.032440       0.070296       0.018308       0.015040      -0.030183      -0.070810      -0.016566       0.087376              8.746666       6.471699       0.163896       2.169596      12.528092      -1.086673       7.240209          -0.000003
          325              O      -0.757937       6.197917       2.670115      -0.578948      38.167048 0.58211102E+03  0.14252449E+05                                 8.933134                            7.420716       0.477229       2.201424                    0.997814      27.835764      73.469612       0.705189       0.354746      -1.144160       0.033302       0.016761      -0.009585       0.038494       0.031250       0.002135      -0.032915      -0.057608       0.114247      -0.064033       0.001905       0.062128              9.928693       6.631213       0.534504      -0.426276      12.012377      -5.471113      11.142488           0.000001
          326              O       1.103857       6.947483       1.685169      -0.575555      29.718430 0.47277021E+03  0.10962472E+05                                 7.432476                            6.625400       0.958979       2.360709                    0.999241      27.029194      68.887413       0.758652       0.348181      -1.152262      -0.022881      -0.014017       0.018461       0.032570      -0.025192       0.001690       0.059259       0.060745      -0.026234      -0.080830       0.025289       0.055542              7.815390      10.252776      -2.190853      -0.287915       7.321974      -0.290595       5.871421           0.000008
          327              O       0.921972       5.913800      34.842276      -0.581233      38.190041 0.58256339E+03  0.14265773E+05                                 8.934185                            7.421755       0.479742       2.201570                    0.998004      27.849171      73.501990       0.705428       0.354569      -1.144344      -0.001145      -0.035912      -0.009424       0.037146      -0.039298      -0.029034       0.012811      -0.024041       0.116831      -0.063219       0.002697       0.060521              9.929753      10.204991      -2.596903      -4.525193       8.440792       3.104745      11.143475          -0.000008
          328              O       0.640218       3.926656      33.857330      -0.576015      29.739023 0.47313419E+03  0.10972933E+05                                 7.436355                            6.627559       0.960370       2.360635                    0.999235      27.036956      68.911692       0.758601       0.348140      -1.152305       0.000258       0.026111       0.017758       0.031578       0.039729       0.048592      -0.030612       0.016230      -0.025654      -0.079619       0.024222       0.055397              7.820886       9.962919       2.367538      -0.109295       7.626007       0.394323       5.873732          -0.000005
          329              O      -0.164035       4.601015      18.755954      -0.579246      38.106578 0.58100010E+03  0.14217130E+05                                 8.919232                            7.410256       0.483647       2.203290                    0.997954      27.823357      73.393513       0.706234       0.354423      -1.144528      -0.030978       0.020730      -0.010754       0.038794       0.008360       0.027114       0.016280       0.081599       0.115913      -0.062936       0.001743       0.061194              9.912090      11.112363       2.056763       4.941799       7.500477       2.359994      11.123432          -0.000001
          330              O      -1.744075       5.838593      17.771009      -0.574875      29.733958 0.47311965E+03  0.10972961E+05                                 7.436293                            6.628761       0.964109       2.362222                    0.999247      27.032351      68.910316       0.758278       0.348277      -1.152144       0.023597      -0.014537       0.017051       0.032541      -0.014145      -0.051260      -0.026775      -0.074742      -0.024482      -0.079878       0.025597       0.054281              7.819402       6.159987      -0.173547       0.395676      11.423686      -0.103844       5.874534           0.000001
          331              O       5.582487       2.158449      26.799115      -0.578948      38.167043 0.58211094E+03  0.14252447E+05                                 8.933133                            7.420715       0.477229       2.201424                    0.997814      27.835762      73.469605       0.705189       0.354746      -1.144160      -0.033302      -0.016761      -0.009585       0.038494       0.031249      -0.002135       0.032915      -0.057608       0.114247      -0.064033       0.001905       0.062128              9.928692       6.631213       0.534504       0.426277      12.012376       5.471113      11.142488           0.000001
          332              O       3.720693       1.408883      25.814169      -0.575555      29.718428 0.47277017E+03  0.10962471E+05                                 7.432475                            6.625399       0.958979       2.360709                    0.999241      27.029194      68.887410       0.758652       0.348181      -1.152262       0.022881       0.014017       0.018461       0.032570      -0.025192      -0.001690      -0.059259       0.060745      -0.026234      -0.080830       0.025289       0.055542              7.815389      10.252775      -2.190853       0.287915       7.321972       0.290595       5.871421           0.000008
          333              O       3.902578       2.442566      10.713276      -0.581233      38.190041 0.58256340E+03  0.14265773E+05                                 8.934184                            7.421755       0.479742       2.201570                    0.998004      27.849172      73.501990       0.705428       0.354569      -1.144344       0.001145       0.035912      -0.009424       0.037146      -0.039298       0.029034      -0.012811      -0.024041       0.116831      -0.063219       0.002697       0.060521              9.929752      10.204991      -2.596903       4.525192       8.440791      -3.104745      11.143475          -0.000008
          334              O       4.184332       4.429710       9.728330      -0.576015      29.739028 0.47313428E+03  0.10972936E+05                                 7.436356                            6.627560       0.960370       2.360635                    0.999235      27.036958      68.911700       0.758601       0.348140      -1.152305      -0.000258      -0.026111       0.017758       0.031579       0.039729      -0.048592       0.030612       0.016230      -0.025654      -0.079619       0.024222       0.055397              7.820887       9.962921       2.367538       0.109295       7.626008      -0.394323       5.873733          -0.000005
          335              O       4.988585       3.755351      42.884954      -0.579246      38.106585 0.58100019E+03  0.14217133E+05                                 8.919234                            7.410256       0.483647       2.203290                    0.997954      27.823359      73.393520       0.706234       0.354423      -1.144528       0.030978      -0.020730      -0.010754       0.038794       0.008360      -0.027114      -0.016280       0.081599       0.115913      -0.062936       0.001743       0.061194              9.912092      11.112364       2.056764      -4.941800       7.500478      -2.359994      11.123435          -0.000002
          336              O       6.568625       2.517773      41.900008      -0.574875      29.733956 0.47311965E+03  0.10972961E+05                                 7.436292                            6.628761       0.964109       2.362222                    0.999247      27.032350      68.910310       0.758278       0.348277      -1.152144      -0.023597       0.014537       0.017051       0.032541      -0.014145       0.051260       0.026775      -0.074742      -0.024482      -0.079878       0.025597       0.054281              7.819401       6.159986      -0.173546      -0.395677      11.423682       0.103848       5.874535           0.000001
          337              O       4.066613       2.158449      29.502046      -0.579246      38.106579 0.58100006E+03  0.14217129E+05                                 8.919233                            7.410255       0.483647       2.203290                    0.997954      27.823358      73.393516       0.706234       0.354423      -1.144528       0.033442      -0.016463       0.010754       0.038794      -0.031153      -0.000542      -0.031622      -0.055279       0.115913      -0.062936       0.001742       0.061194              9.912092       6.622234      -0.535605       0.427078      11.990609      -5.459723      11.123433          -0.000002
          338              O       5.928407       1.408883      30.486991      -0.574874      29.733417 0.47310878E+03  0.10972637E+05                                 7.436170                            6.628657       0.964105       2.362220                    0.999247      27.032225      68.909600       0.758289       0.348274      -1.152148      -0.024388       0.013167      -0.017051       0.032541       0.025292      -0.002443       0.057779       0.061871      -0.024482      -0.079878       0.025597       0.054281              7.819269      10.257886       2.192425       0.287768       7.325483      -0.290732       5.874438           0.000001
          339              O       5.746522       2.442566      45.587885      -0.578947      38.167037 0.58211096E+03  0.14252447E+05                                 8.933131                            7.420715       0.477229       2.201424                    0.997814      27.835761      73.469598       0.705189       0.354746      -1.144160      -0.002135       0.037221       0.009585       0.038494       0.040570       0.029572       0.014609      -0.025321       0.114247      -0.064033       0.001905       0.062128              9.928688      10.204182       2.597360       4.524979       8.439397       3.104723      11.142485           0.000001
          340              O       5.464768       4.429710      46.572831      -0.575555      29.718433 0.47277021E+03  0.10962473E+05                                 7.432476                            6.625400       0.958979       2.360709                    0.999241      27.029198      68.887430       0.758651       0.348181      -1.152261      -0.000698      -0.026824      -0.018461       0.032570      -0.038899      -0.050475      -0.031093       0.013262      -0.026234      -0.080830       0.025289       0.055542              7.815391       9.952006      -2.364501       0.107705       7.622743       0.394641       5.871422           0.000008
          341              O       4.660515       3.755351      13.415724      -0.581233      38.190039 0.58256332E+03  0.14265770E+05                                 8.934184                            7.421754       0.479742       2.201570                    0.998004      27.849170      73.501980       0.705428       0.354569      -1.144344      -0.030529      -0.018947       0.009424       0.037146      -0.009239      -0.025611       0.018739       0.080087       0.116830      -0.063219       0.002697       0.060521              9.929752      11.130825      -2.062374      -4.951384       7.514957       2.366561      11.143474          -0.000008
          342              O       3.080475       2.517773      14.400670      -0.576015      29.739019 0.47313412E+03  0.10972931E+05                                 7.436353                            6.627558       0.960370       2.360635                    0.999235      27.036955      68.911683       0.758601       0.348140      -1.152305       0.022484       0.013279      -0.017758       0.031579       0.012837       0.050807      -0.026776      -0.076927      -0.025654      -0.079619       0.024222       0.055397              7.820885       6.159886       0.171855      -0.396141      11.429039      -0.102509       5.873731          -0.000004
          343              O       0.757937       6.197917       5.373046      -0.579246      38.106583 0.58100013E+03  0.14217131E+05                                 8.919234                            7.410256       0.483647       2.203289                    0.997954      27.823359      73.393523       0.706234       0.354423      -1.144527      -0.033442       0.016463       0.010754       0.038794      -0.031153       0.000542       0.031622      -0.055279       0.115913      -0.062936       0.001742       0.061194              9.912093       6.622235      -0.535605      -0.427078      11.990610       5.459724      11.123435          -0.000002
          344              O      -1.103857       6.947483       6.357991      -0.574874      29.733420 0.47310884E+03  0.10972639E+05                                 7.436171                            6.628658       0.964105       2.362220                    0.999247      27.032226      68.909605       0.758289       0.348274      -1.152148       0.024388      -0.013167      -0.017051       0.032541       0.025292       0.002443      -0.057779       0.061871      -0.024482      -0.079878       0.025597       0.054281              7.819270      10.257887       2.192425      -0.287768       7.325484       0.290732       5.874439           0.000001
          345              O      -0.921972       5.913800      21.458885      -0.578948      38.167037 0.58211097E+03  0.14252447E+05                                 8.933132                            7.420715       0.477229       2.201424                    0.997814      27.835761      73.469598       0.705189       0.354746      -1.144160       0.002135      -0.037221       0.009585       0.038494       0.040570      -0.029572      -0.014609      -0.025321       0.114247      -0.064033       0.001905       0.062128              9.928688      10.204183       2.597360      -4.524979       8.439397      -3.104723      11.142486           0.000001
          346              O      -0.640218       3.926656      22.443831      -0.575555      29.718430 0.47277015E+03  0.10962471E+05                                 7.432476                            6.625399       0.958979       2.360709                    0.999241      27.029197      68.887425       0.758652       0.348181      -1.152261       0.000698       0.026824      -0.018461       0.032570      -0.038899       0.050475       0.031093       0.013262      -0.026234      -0.080830       0.025289       0.055542              7.815390       9.952006      -2.364501      -0.107705       7.622743      -0.394640       5.871421           0.000008
          347              O       0.164035       4.601015      37.544724      -0.581233      38.190038 0.58256330E+03  0.14265770E+05                                 8.934184                            7.421754       0.479742       2.201570                    0.998004      27.849169      73.501979       0.705428       0.354569      -1.144344       0.030529       0.018947       0.009424       0.037146      -0.009239       0.025611      -0.018739       0.080087       0.116830      -0.063219       0.002697       0.060521              9.929752      11.130826      -2.062374       4.951384       7.514957      -2.366561      11.143474          -0.000008
          348              O       1.744075       5.838593      38.529670      -0.576015      29.739014 0.47313403E+03  0.10972928E+05                                 7.436353                            6.627558       0.960370       2.360635                    0.999235      27.036953      68.911676       0.758601       0.348140      -1.152305      -0.022484      -0.013279      -0.017758       0.031578       0.012837      -0.050807       0.026776      -0.076927      -0.025654      -0.079619       0.024222       0.055397              7.820885       6.159885       0.171855       0.396141      11.429038       0.102509       5.873731          -0.000005
          349              O       1.761926       3.051745       0.000000      -0.238951      33.120507 0.39988348E+03  0.89461080E+04                                 8.404623                            6.246025       0.189120       2.187538                    0.996638      23.299445      59.488948       0.748342       0.365852      -1.131240      -0.065830      -0.114021      -0.000000       0.131660      -0.075678       0.054791      -0.031634       0.087386      -0.240672      -0.097977      -0.047274       0.145251             10.351869      14.767684      -5.124954       4.340297       8.849905      -2.505874       7.438018           0.000003
          350              O      -3.062624       5.304621      32.172161      -0.235538      32.996432 0.39814375E+03  0.88972341E+04                                 8.384261                            6.232937       0.199468       2.191766                    0.996633      23.249112      59.321834       0.749056       0.365912      -1.131225      -0.067430       0.115675       0.000943       0.133897       0.078011      -0.055531      -0.032770       0.089423      -0.239447      -0.098064      -0.050003       0.148067             10.324722      14.726486       5.108481      -4.326653       8.828049      -2.498237       7.419629          -0.000002
          351              O       6.125249       0.000000      16.085839      -0.235538      32.996439 0.39814368E+03  0.88972321E+04                                 8.384262                            6.232936       0.199469       2.191766                    0.996633      23.249111      59.321830       0.749056       0.365912      -1.131225       0.133893      -0.000559      -0.000943       0.133897       0.000285       0.000614       0.064476      -0.179830      -0.239447      -0.098064      -0.050003       0.148067             10.324725       5.878584       0.000140       0.000208      17.675959       4.996113       7.419631          -0.000002
          352              O       3.062624       5.304621      24.129000      -0.238951      33.120508 0.39988349E+03  0.89461084E+04                                 8.404624                            6.246025       0.189120       2.187538                    0.996638      23.299445      59.488950       0.748342       0.365852      -1.131240       0.065830       0.114021       0.000000       0.131660      -0.075678      -0.054791       0.031634       0.087386      -0.240672      -0.097977      -0.047274       0.145251             10.351870      14.767685      -5.124954      -4.340297       8.849905       2.505874       7.438019           0.000004
          353              O      -1.761926       3.051745       8.043161      -0.235538      32.996432 0.39814376E+03  0.88972344E+04                                 8.384261                            6.232937       0.199468       2.191766                    0.996633      23.249112      59.321835       0.749056       0.365912      -1.131225       0.067430      -0.115675       0.000943       0.133897       0.078011       0.055531       0.032770       0.089423      -0.239447      -0.098064      -0.050003       0.148067             10.324722      14.726486       5.108481       4.326653       8.828050       2.498237       7.419630          -0.000002
          354              O       3.523851       0.000000      40.214839      -0.235538      32.996437 0.39814365E+03  0.88972313E+04                                 8.384261                            6.232936       0.199469       2.191766                    0.996633      23.249110      59.321828       0.749056       0.365912      -1.131225      -0.133893       0.000559      -0.000943       0.133897       0.000285      -0.000614      -0.064476      -0.179830      -0.239447      -0.098064      -0.050003       0.148067             10.324725       5.878584       0.000140      -0.000208      17.675959      -4.996113       7.419631          -0.000002

******************************************************
Auxiliary information for the entire system
The total spin magnetic moment of the unit cell is   0.000009
The total net atomic charge of the unit cell is   0.000006
Accuracy of reproducing the electrostatic potential in the unit cell:
  The inner radius (bohr) =    5.0000
  The outer radius (bohr) =   12.0000
  Valid grid points have density less than (e/(bohr^3)) =    0.0001
  The number of valid grid points were=          714
  The rms potential error without charges in kcal/mol is=      4.56601
  The rms potential error with partial charges in kcal/mol is=      0.84261
  The RRMSE value at monopole order=      0.18454
  The rms potential error with partial charges and cloud penetration in kcal/mol is=      0.85527
  The RRMSE value at monopole order with cloud penetration is=      0.18731
  The rms potential error with partial charges and atomic dipoles in kcal/mol is=      0.11856
  The RRMSE value at dipole order=      0.02597
  The rms potential error with partial charges, atomic dipoles and cloud penetration in kcal/mol is=      0.12570
  The RRMSE value at dipole order with cloud penetration=      0.02753

******************************************************
The electron densities and ab initio electrostatic potential were computed in VASP using the PBE functional and
projector augmented wave method. See the main text of the journal article for a description of computational details.
The atomic charges, dipoles, and quadrupoles were computed with the DDEC6 method as described in
(a) T. A. Manz and N. Gabaldon Limas, RSC Adv. 6 (2016) 47771-47801 DOI: 10.1039/c6ra04656h
(b) N. Gabaldon Limas and T. A. Manz, RSC Adv. 8 (2018) 2678-2707 DOI: 10.1039/c7ra11829e.
For each atom in the material, the electron cloud parameters were fit to the spherically averaged atom-in-material
electron density using radial positions for which this density was between 10^-4 and 10^-2 electrons per cubic bohr.
The polarizabilities, dispersion coefficients, and quantum Drude oscillator (QDO) parameters were fit using the MCLF method.
The magnetic structure of the system was optimized in VASP from the default ferromagnetic initial guess using spin polarization.
The atomic spin moments (ASMs) were computed on this optimized magnetic structure using the DDEC6 partition as inputs
to the method of T. A. Manz and D. S. Sholl, J. Chem. Theory Comput. 7 (2011) 4146-4164 DOI: 10.1021/ct200539n.
The RMSE and RRMSE were computed using a uniform grid with Ewald summation.
