# Supplementary material for: A collection of forcefield precursors for metal–organic frameworks
Source: RSC Adv. 2019 Nov 13;9(63):36492–507. doi: 10.1039/c9ra07327b (PMC9075174; doi:10.1039/c9ra07327b)
Supplement: RA-009-C9RA07327B-s6110 [file RA-009-C9RA07327B-s6110.xyz]

  808
jmolscript: load "" {1 1 1} spacegroup "x,y,z" unitcell [{     17.617100     0.000000     0.000000 }, {      8.808555    28.731655     0.000000 }, {      8.808555    -0.000001    28.731655 }]
Mn    25.831254     2.461153    24.628775     0.941501
Mn    11.724890     3.482563    27.863672     0.952432
Mn    22.070884     0.091653    26.584538     0.929948
Mn    17.022704    11.904673    18.468708     0.942560
Mn    20.533439    10.883263    15.233811     0.955244
Mn    13.262334    14.274173    16.512944     0.928536
Mn    21.426978     4.102880    16.826981     0.941705
Mn     7.320613     0.867983    17.848391     0.956170
Mn    17.666607     2.147116    14.457481     0.930632
Mn    12.618430    10.262946    26.270501     0.944194
Mn    16.129166    13.497843    25.249091     0.956028
Mn    26.475161    12.218710    28.640001     0.927992
Mn     9.402956    26.270501     4.102880     0.939097
Mn    23.509320    25.249091     0.867983     0.955961
Mn    13.163326    28.640001     2.147117     0.925188
Mn    18.211506    16.826981    10.262947     0.942563
Mn    14.700771    17.848391    13.497844     0.955282
Mn    21.971876    14.457481    12.218711     0.928533
Mn    13.807232    24.628774    11.904674     0.941684
Mn    27.913597    27.863671    10.883264     0.956490
Mn    17.567603    26.584538    14.274174     0.930629
Mn    22.615780    18.468708     2.461154     0.944272
Mn    19.105044    15.233811     3.482564     0.956049
Mn     8.759049    16.512944     0.091654     0.927944
H     10.343005     7.079479    25.996401     0.108862
H     27.012305     8.855095    24.778179     0.113355
H     25.312255     8.409755    23.229543     0.099338
H     24.438446     6.237641    23.005436     0.132324
H     11.000122     0.304555    27.829481     0.126191
H     18.691753    28.044967    27.228989     0.130956
H     21.283228    28.633966    26.071104     0.142389
H     20.571497    27.203130    26.128567     0.142404
H     20.104644    28.283440    25.048257     0.142819
H     11.294327     2.215210    24.114478     0.092178
H     12.920385     1.956625    22.407818     0.121366
H      9.960712     2.206590    19.692676     0.122242
H      8.438595     2.491034    21.459673     0.098034
H     12.058909     1.531397    18.954273     0.113126
H     13.015517     0.813105    20.011598     0.115133
H     16.094987     0.439593    27.820862     0.122569
H     17.291188     0.804485    25.766548     0.112235
H     16.429712     2.134761    24.183434     0.097707
H     14.430171     3.284027    24.453512     0.132709
H      2.073534     2.272674     3.582837     0.133401
H     18.642416     1.344641     2.815702     0.131667
H     17.220716     3.071414     2.491034     0.135347
H     17.676999     3.151862     4.025305     0.147656
H     18.321785     4.140231     2.944995     0.142212
H     23.633343     0.396496    21.548741     0.106304
H     31.108284    27.795002    20.140890     0.109154
H     29.406472    26.553795    21.066049     0.094637
H     28.918478    26.602639    23.315738     0.130970
H     25.201267     2.634692    28.659826     0.118346
H     24.922917     3.737987    27.539291     0.122183
H     22.997368     4.367211    28.553519     0.138660
H     15.349780     4.352846     0.922286     0.141851
H     14.292754     3.154736     0.861950     0.133465
H     15.897674     0.341906    16.408648     0.098148
H     14.530587     0.494184    18.267586     0.115134
H     14.777227     4.387323    18.207250     0.116891
H     16.116127     4.258031    16.267863     0.093844
H     14.153582     2.700775    20.370743     0.114813
H     13.108888     3.551232    19.520286     0.110490
H     19.151554     7.286347    17.101081     0.107848
H     18.203754     5.510731    18.319303     0.114215
H     16.503704     5.956071    19.867939     0.099433
H     15.629896     8.128185    20.092046     0.131138
H     19.808672    14.061271    15.268001     0.125223
H     18.691748    15.052514    15.868493     0.130876
H     21.283224    14.463515    17.026379     0.142466
H     20.571493    15.894351    16.968915     0.142202
H     20.104640    14.814041    18.049226     0.142289
H     20.102878    12.150616    18.983004     0.091156
H     21.728937    12.409201    20.689665     0.122941
H     18.769265    12.159236    23.404806     0.121720
H     17.247147    11.874792    21.637809     0.098377
H     20.867461    12.834429    24.143210     0.112452
H     21.824070    13.552721    23.085885     0.115012
H     24.903538    13.926233    15.276621     0.122066
H     26.099739    13.561341    17.330934     0.112559
H     25.238263    12.231065    18.914048     0.097239
H     23.238722    11.081799    18.643971     0.132767
H     19.690637    12.093153    10.782990     0.134270
H     18.642419    13.021186    11.550125     0.130208
H     17.220719    11.294413    11.874793     0.136262
H     17.677002    11.213965    10.340523     0.147218
H     18.321788    10.225596    11.420833     0.142076
H     14.824796    13.969330    21.548741     0.105584
H     13.491182    15.302479    22.956592     0.109519
H     29.406470    16.543686    22.031433     0.095004
H     11.301376    16.494842    19.781744     0.130885
H     16.392716    11.731134    14.437657     0.119983
H     16.114366    10.627839    15.558191     0.120943
H     14.188817     9.998615    14.543964     0.137516
H     15.349783    10.012981    13.443541     0.143432
H     14.292758    11.211091    13.503878     0.132849
H     24.706228    14.023920    26.688834     0.098028
H     23.339141    13.871642    24.829896     0.115465
H     23.585780     9.978503    24.890233     0.118830
H     24.924680    10.107795    26.829619     0.094231
H     22.962134    11.665051    22.726739     0.114853
H     21.917440    10.814594    23.577196     0.110229
H     23.555829     2.735253    21.445307     0.108308
H     22.608029     3.953475    23.220924     0.113592
H     20.907979     5.502111    22.775583     0.099023
H     20.034171     5.726218    20.603470     0.130864
H      6.595845     0.902173    14.670383     0.125886
H      5.478921     1.502665    13.679141     0.130320
H      8.070396     2.660551    14.268140     0.142418
H      7.358665     2.603087    12.837303     0.143049
H      6.891813     3.683398    13.917614     0.143254
H      6.890051     4.617176    16.581038     0.092296
H      8.516110     6.323837    16.322453     0.120882
H     23.173538     9.038978    16.572419     0.121783
H     21.651420     7.271981    16.856862     0.097234
H     25.271734     9.777382    15.897225     0.112411
H      8.611243     8.720057    15.178933     0.114721
H     11.690710     0.910793    14.805422     0.122050
H     12.886912     2.965106    15.170314     0.112353
H     12.025436     4.548220    16.500589     0.098061
H     10.025895     4.278143    17.649856     0.133050
H     15.286365    25.148817    16.638501     0.133216
H     14.238147    25.915952    15.710469     0.130897
H     30.433548    26.240620    17.437241     0.136357
H     13.272730    24.706350    17.517690     0.147005
H     13.917517    25.786660    18.506059     0.142798
H     19.229068     7.182913    14.762324     0.105719
H     17.895454     8.590764    13.429176     0.110067
H     16.193642     7.665605    12.187968     0.094645
H     15.705648     5.415917    12.236812     0.132685
H     20.796990     0.071829    17.000520     0.120608
H     20.518640     1.192363    18.103816     0.121593
H     18.593091     0.178136    18.733039     0.139449
H     28.562612    27.809368    18.718673     0.142954
H     27.505586    27.869705    17.520563     0.133584
H     11.493401    12.323006    14.707734     0.096822
H     10.126313    10.464068    14.860012     0.115819
H     10.372954    10.524405    18.753151     0.117017
H     11.711853    12.463791    18.623859     0.094792
H      9.749308     8.360911    17.066603     0.115890
H      8.704614     9.211368    17.917060     0.110603
H     14.747280    11.630573    21.652175     0.108395
H     13.799480    10.412351    19.876559     0.113830
H     12.099429     8.863715    20.321900     0.099415
H     11.225622     8.639608    22.494013     0.131593
H     15.404400    13.463653    28.427099     0.125140
H      5.478920    12.863162     0.686687     0.129841
H      8.070396    11.705276     0.097688     0.142823
H      7.358665    11.762740     1.528524     0.142340
H      6.891811    10.682429     0.448214     0.143311
H     15.698604     9.748650    26.516444     0.091087
H     17.324662     8.041989    26.775029     0.123297
H     14.364989     5.326848    26.525064     0.121176
H     12.842872     7.093845    26.240621     0.098136
H     16.463185     4.588444    27.200258     0.112767
H     17.419794     5.645769    27.918549     0.115848
H     20.499265    13.455033    28.292061     0.122123
H     21.695465    11.400720    27.927169     0.112541
H     20.833989     9.817606    26.596893     0.096898
H     18.834448    10.087683    25.447627     0.132897
H     15.286365    17.948664    26.458981     0.133828
H     14.238148    17.181529    27.387014     0.130284
H     30.433548    16.856861    25.660241     0.136444
H     30.889831    18.391131    25.579792     0.147809
H     13.917516    17.310821    24.591424     0.142971
H     28.037621     7.182913    28.335158     0.106687
H     17.895451     5.775063     0.936652     0.109119
H     16.193640     6.700222     2.177859     0.096136
H     15.705647     8.949910     2.129016     0.131478
H     29.605544    14.293997    26.096962     0.118958
H     11.710093    13.173463    24.993667     0.121288
H     27.401644    14.187690    24.364443     0.139167
H     28.562611    15.288113    24.378809     0.142298
H     27.505585    15.227776    25.576919     0.134529
H     20.301951     2.042820    28.389748     0.097144
H     18.934865     3.901758    28.237471     0.115455
H     19.181503     3.841421    24.344331     0.117302
H     20.520403     1.902035    24.473624     0.093931
H     18.557859     6.004915    26.030879     0.115297
H     17.513164     5.154458    25.180422     0.111397
H     24.891205    21.652175     2.735254     0.108736
H      8.221905    19.876559     3.953476     0.113124
H      9.921955    20.321899     5.502112     0.099100
H     10.795764    22.494013     5.726219     0.132111
H     24.234088    28.427099     0.902174     0.126070
H     16.542457     0.686687     1.502666     0.130462
H     13.950982     0.097688     2.660551     0.142460
H     14.662713     1.528524     2.603088     0.142055
H     15.129566     0.448214     3.683398     0.142835
H     23.939883    26.516444     4.617177     0.092243
H     22.313825    26.775029     6.323837     0.121265
H     25.273498    26.525064     9.038979     0.122070
H     26.795615    26.240620     7.271982     0.097903
H     23.175301    27.200257     9.777382     0.113009
H     22.218693    27.918549     8.720057     0.115029
H     19.139223    28.292061     0.910793     0.122270
H     17.943022    27.927169     2.965107     0.112134
H     18.804498    26.596893     4.548221     0.097592
H     20.804039    25.447627     4.278143     0.132694
H     33.160676    26.458980    25.148818     0.133030
H     16.591794    27.387013    25.915953     0.131216
H     18.013494    25.660240    26.240621     0.135323
H     17.557211    25.579792    24.706350     0.147337
H     16.912425    24.591423    25.786660     0.142346
H     11.600867    28.335158     7.182914     0.106252
H      4.125926     0.936652     8.590765     0.109011
H      5.827738     2.177859     7.665606     0.094527
H      6.315732     2.129015     5.415917     0.130774
H     10.032943    26.096962     0.071829     0.118161
H     10.311293    24.993667     1.192364     0.122586
H     12.236842    24.364443     0.178136     0.138699
H     19.884430    24.378808    27.809369     0.141788
H     20.941456    25.576918    27.869705     0.133187
H     19.336536    28.389748    12.323007     0.098107
H     20.703623    28.237470    10.464069     0.115149
H     20.456983    24.344331    10.524405     0.116903
H     19.118083    24.473623    12.463792     0.093817
H     21.080628    26.030879     8.360912     0.114891
H     22.125322    25.180422     9.211369     0.110508
H     16.082656    21.445307    11.630574     0.107840
H     17.030456    23.220923    10.412352     0.114232
H     18.730506    22.775583     8.863716     0.099509
H     19.604314    20.603469     8.639609     0.131184
H     15.425538    14.670383    13.463654     0.125212
H     16.542462    13.679140    12.863162     0.130859
H     13.950986    14.268139    11.705276     0.142471
H     14.662717    12.837303    11.762740     0.142184
H     15.129570    13.917613    10.682429     0.142300
H     15.131332    16.581038     9.748651     0.091145
H     13.505273    16.322453     8.041990     0.122945
H     16.464945    16.572418     5.326849     0.121716
H     17.987063    16.856862     7.093846     0.098387
H     14.366749    15.897225     4.588445     0.112425
H     13.410140    15.178933     5.645770     0.114982
H     10.330672    14.805421    13.455034     0.122047
H      9.134471    15.170313    11.400721     0.112555
H      9.995947    16.500589     9.817607     0.097275
H     11.995488    17.649855    10.087684     0.132813
H     15.543573    16.638501    17.948665     0.134262
H     16.591791    15.710468    17.181530     0.130195
H     18.013491    17.437241    16.856862     0.136265
H     17.557208    17.517689    18.391132     0.147211
H     16.912422    18.506058    17.310822     0.142083
H     20.409414    14.762324     7.182914     0.105593
H     21.743028    13.429175     5.775063     0.109515
H      5.827740    12.187968     6.700222     0.094990
H     23.932834    12.236812     8.949911     0.130874
H     18.841494    17.000520    14.293998     0.119970
H     19.119844    18.103815    13.173464     0.120958
H     21.045393    18.733039    14.187691     0.137533
H     19.884427    18.718673    15.288114     0.143427
H     20.941452    17.520563    15.227777     0.132834
H     10.527982    14.707734     2.042821     0.097976
H     11.895069    14.860012     3.901759     0.115417
H     11.648430    18.753151     3.841422     0.118930
H     10.309530    18.623859     1.902036     0.094312
H     12.272076    17.066603     6.004916     0.114874
H     13.316770    17.917060     5.154459     0.110278
H     11.678381    25.996401     7.286348     0.108421
H     12.626181    24.778179     5.510731     0.113754
H     14.326231    23.229543     5.956072     0.099067
H     15.200039    23.005436     8.128185     0.130835
H     28.638365    27.829481    14.061272     0.125872
H     29.755289    27.228989    15.052514     0.130267
H     27.163814    26.071103    14.463515     0.142433
H     27.875545    26.128567    15.894352     0.142986
H     28.342397    25.048256    14.814041     0.143265
H     28.344159    24.114478    12.150617     0.092304
H     26.718100    22.407817    12.409202     0.120884
H     12.060672    19.692676    12.159236     0.121769
H     13.582790    21.459673    11.874793     0.097233
H      9.962476    18.954272    12.834430     0.112385
H     26.622967    20.011597    13.552722     0.114691
H     23.543500    27.820861    13.926233     0.121998
H     22.347298    25.766548    13.561341     0.112326
H     23.208774    24.183434    12.231066     0.098069
H     25.208315    24.453511    11.081799     0.133110
H     19.947845     3.582837    12.093154     0.133194
H     20.996063     2.815702    13.021186     0.130847
H      4.800662     2.491034    11.294414     0.136371
H     21.961480     4.025304    11.213965     0.146972
H     21.316693     2.944994    10.225596     0.142871
H     16.005142    21.548741    13.969331     0.105726
H     17.338756    20.140890    15.302479     0.110063
H     19.040568    21.066049    16.543687     0.094636
H     19.528562    23.315737    16.494843     0.132662
H     14.437220    28.659825    11.731135     0.120586
H     14.715570    27.539291    10.627839     0.121657
H     16.641119    28.553518     9.998616     0.139509
H      6.671598     0.922286    10.012982     0.143020
H      7.728624     0.861949    11.211092     0.133526
H     23.740809    16.408648    14.023921     0.096802
H     25.107897    18.267586    13.871643     0.115807
H     24.861256    18.207249     9.978504     0.117063
H     23.522357    16.267863    10.107796     0.094798
H     25.484902    20.370743    11.665052     0.115925
H     26.529596    19.520286    10.814595     0.110658
H     20.486930    17.101081     7.079480     0.108363
H     21.434730    18.319303     8.855096     0.113792
H     23.134781    19.867939     8.409755     0.099430
H     24.008588    20.092046     6.237642     0.131730
H     19.829810    15.268001     0.304556     0.125091
H     29.755290    15.868492    28.044968     0.129805
H     27.163814    17.026378    28.633967     0.142825
H     27.875545    16.968914    27.203131     0.142298
H     28.342399    18.049225    28.283441     0.143384
H     19.535606    18.983004     2.215211     0.091011
H     17.909548    20.689665     1.956626     0.123251
H     20.869221    23.404806     2.206591     0.121338
H     22.391338    21.637809     2.491034     0.098275
H     18.771025    24.143210     1.531397     0.112845
H     17.814416    23.085885     0.813106     0.115781
H     14.734945    15.276621     0.439594     0.122087
H     13.538745    17.330934     0.804486     0.112562
H     14.400221    18.914048     2.134762     0.096990
H     16.399762    18.643971     3.284028     0.132969
H     19.947845    10.782990     2.272674     0.133767
H     20.996062    11.550125     1.344641     0.130250
H      4.800662    11.874793     3.071414     0.136476
H      4.344379    10.340523     3.151863     0.147760
H     21.316694    11.420833     4.140231     0.142997
H      7.196589    21.548741     0.396497     0.106856
H     17.338759    22.956591    27.795003     0.109312
H     19.040570    22.031432    26.553796     0.096089
H     19.528563    19.781744    26.602639     0.131401
H      5.628666    14.437657     2.634693     0.118900
H      5.907017    15.558191     3.737988     0.121304
H      7.832566    14.543964     4.367212     0.139201
H      6.671599    13.443541     4.352846     0.142263
H      7.728625    13.503878     3.154736     0.134493
H     14.932259    26.688834     0.341907     0.096805
H     16.299345    24.829896     0.494184     0.115253
H     16.052707    24.890233     4.387324     0.117168
H     14.713807    26.829619     4.258031     0.093829
H     16.676351    22.726739     2.700776     0.115190
H     17.721046    23.577196     3.551233     0.111357
C     25.722733     5.344662    24.330540     0.318183
C     26.774474     5.608705    25.257711    -0.162403
C     27.246612     6.907089    25.393037    -0.085203
C     26.693436     7.968724    24.658943    -0.127913
C     25.671644     7.702956    23.752459    -0.084829
C     25.160747     6.401412    23.600181    -0.233922
C      9.833871     4.549657    26.055301     0.464882
C      9.914909     1.139784    26.309289     0.483119
C     10.554409     0.002872    26.999136    -0.257123
C     20.434084    28.157021    25.961923    -0.410490
C     11.017739     2.215210    23.206558     0.086674
C     12.002534     2.037074    22.177964    -0.222762
C     11.616720     1.973864    20.862055     0.188121
C     10.269012     2.186478    20.591977    -0.214543
C      9.359969     2.370361    21.660795     0.105065
C     12.562758     1.666435    19.796110    -0.228406
C     14.083115     2.609983    26.374510     0.306508
C     14.518257     1.723898    27.346789    -0.159440
C     15.753216     1.022846    27.157160    -0.096069
C     16.459661     1.238333    25.918826    -0.132327
C     15.954050     2.037073    24.999413    -0.064659
C     14.770181     2.735253    25.151691    -0.230742
C     13.815335     1.464451    28.594605     0.456811
C      2.179236     2.455694     1.556394     0.482063
C     19.047609     2.246815     2.832941    -0.242940
C     17.976490     3.238057     3.094399    -0.408655
C     30.452928    27.937799    23.876867     0.306775
C     31.552235    28.645172    23.291316    -0.166906
C     31.744261    28.604660    21.927424    -0.080990
C     30.946206    27.820861    21.074669    -0.142024
C     29.936747    27.099696    21.634936    -0.065316
C     29.640779    27.116935    22.973831    -0.240115
C     23.580493     0.797590    24.101261     0.448449
C     23.846512     2.047991    27.280132     0.477595
C     24.487774     3.073999    28.133749    -0.228234
C     14.805412     3.798325     0.327541    -0.411224
C     15.654558     1.198109    16.741935     0.089078
C     14.826555     1.295797    17.845231    -0.201779
C     14.419600     2.496780    18.350908     0.189034
C     14.948113     3.539739    17.819372    -0.205518
C     15.786687     3.459291    16.664360     0.092017
C     13.561647     2.672043    19.577750    -0.221719
C     16.914183     9.021164    18.766942     0.318789
C     17.965923     8.757121    17.839772    -0.165497
C     18.438061     7.458737    17.704446    -0.081974
C     17.884884     6.397102    18.438540    -0.131086
C     16.863093     6.662870    19.345023    -0.084127
C     16.352197     7.964414    19.497301    -0.233671
C     18.642420     9.816169    17.042181     0.466703
C     18.723459    13.226042    16.788193     0.483440
C     19.362960    14.362954    16.098346    -0.256349
C     20.434080    14.940460    17.135559    -0.409937
C     19.826290    12.150616    19.890925     0.088500
C     20.811086    12.328752    20.919518    -0.224909
C     20.425272    12.391962    22.235428     0.186675
C     19.077564    12.179348    22.505505    -0.213087
C     18.168521    11.995465    21.436688     0.103371
C     21.371310    12.699391    23.301372    -0.225946
C     22.891665    11.755843    16.722972     0.307060
C     23.326807    12.641928    15.750693    -0.158166
C     24.561766    13.342980    15.940322    -0.095380
C     25.268212    13.127493    17.178657    -0.134549
C     24.762601    12.328753    18.098069    -0.063298
C     23.578732    11.630573    17.945792    -0.232016
C     22.623885    12.901375    14.502877     0.457633
C     19.796340    11.910133    12.809434     0.484439
C     19.047613    12.119012    11.532886    -0.243122
C     17.976493    11.127770    11.271428    -0.409603
C     12.835825    15.159682    19.220615     0.306377
C     13.935132    14.452309    19.806166    -0.169100
C     14.127159    14.492821    21.170058    -0.079258
C     13.329104    15.276620    22.022814    -0.143603
C     12.319645    15.997785    21.462546    -0.065642
C     12.023677    15.980546    20.123651    -0.239418
C     14.771944    13.568236    18.996221     0.449322
C     15.037961    12.317835    15.817351     0.475845
C     15.679224    11.291827    14.963733    -0.227645
C     14.805415    10.567502    14.038287    -0.411715
C     24.463112    13.167717    26.355547     0.090713
C     23.635108    13.070029    25.252252    -0.202576
C     23.228153    11.869046    24.746574     0.188517
C     23.756666    10.826087    25.278110    -0.207414
C     24.595240    10.906535    26.433123     0.092748
C     22.370200    11.693783    23.519733    -0.222006
C     21.318457     4.401114    19.710490     0.317540
C     22.370198     3.473944    19.974534    -0.165305
C     22.842336     3.338618    21.272917    -0.082763
C     22.289160     4.072711    22.334552    -0.129681
C     21.267368     4.979195    22.068784    -0.085551
C     20.756472     5.131473    20.767240    -0.231914
C     23.046694     2.676353    18.915485     0.465264
C      5.510632     2.422365    15.505612     0.482109
C      6.150132     1.732518    14.368701    -0.255773
C      7.221252     2.769731    13.791194    -0.412093
C     24.230563     5.525097    16.581038     0.087306
C      7.598259     6.553690    16.402902    -0.221737
C     24.829545     7.869600    16.339692     0.184772
C     23.481837     8.139677    16.552306    -0.213670
C     22.572794     7.070860    16.736189     0.105914
C      8.158483     8.935544    16.032263    -0.224963
C      9.678838     2.357144    16.975811     0.306922
C     10.113980     1.384865    16.089727    -0.158035
C     11.348939     1.574494    15.388674    -0.096010
C     12.055385     2.812828    15.604162    -0.132115
C     11.549774     3.732241    16.402902    -0.066664
C     10.365905     3.579964    17.101081    -0.230681
C      9.411058     0.137049    15.830280     0.457931
C     15.392068    27.175261    16.821522     0.481100
C     14.643341    25.898713    16.612643    -0.241912
C     13.572221    25.637255    17.603885    -0.410480
C     17.240097     4.854787    13.571972     0.306512
C     18.339405     5.440338    14.279345    -0.168841
C     18.531431     6.804230    14.238834    -0.077866
C     17.733377     7.656986    13.455034    -0.144930
C     16.723916     7.096718    12.733869    -0.065075
C     16.427949     5.757823    12.751108    -0.241787
C     19.176217     4.630393    15.163418     0.447810
C     19.442235     1.451523    16.413820     0.480176
C     20.083497     0.597905    17.439827    -0.229347
C     28.018244    28.404114    18.164152    -0.414080
C     11.250285    11.989719    15.563938     0.092795
C     10.422281    10.886424    15.661625    -0.203767
C     10.015326    10.380746    16.862608     0.188321
C     10.543839    10.912282    17.905567    -0.205901
C     11.382414    12.067294    17.825119     0.092042
C      9.157373     9.153905    17.037871    -0.223479
C     12.509909     9.964712    23.386993     0.318439
C     13.561649    10.891882    23.122949    -0.164670
C     14.033788    11.027208    21.824565    -0.082630
C     13.480610    10.293115    20.762930    -0.130983
C     12.458818     9.386631    21.028698    -0.083334
C     11.947923     9.234353    22.330242    -0.234475
C     14.238146    11.689473    24.181997     0.463912
C     14.319186    11.943461    27.591870     0.481406
C      6.150132    12.633309    -0.002873    -0.253418
C      7.221251    11.596096     0.574633    -0.412026
C     15.422015     8.840729    26.516444     0.089715
C     16.406811     7.812136    26.694581    -0.224510
C     16.020997     6.496226    26.757790     0.186862
C     14.673288     6.226149    26.545176    -0.213307
C     13.764246     7.294966    26.361293     0.104920
C     16.967035     5.430282    27.065219    -0.228447
C     18.487391    12.008682    26.121671     0.306660
C     18.922534    12.980961    27.007756    -0.159526
C     20.157493    12.791332    27.708808    -0.094888
C     20.863938    11.552998    27.493321    -0.133512
C     20.358327    10.633585    26.694581    -0.064254
C     19.174458    10.785862    25.996401    -0.231933
C     18.219612    14.228777    27.267203     0.460327
C     15.392068    15.922220    26.275960     0.482066
C     14.643341    17.198768    26.484840    -0.242246
C     13.572221    17.460226    25.493597    -0.411134
C     17.240096     9.511040     0.793856     0.305173
C     18.339403     8.925489     0.086482    -0.167930
C     18.531429     7.561597     0.126994    -0.081719
C     17.733374     6.708841     0.910793    -0.141798
C     16.723915     7.269109     1.631958    -0.068441
C     16.427948     8.608004     1.614719    -0.237966
C     27.984770     9.735433    27.934064     0.448598
C     28.250788    12.914303    26.683663     0.479391
C     28.892051    13.767921    25.657655    -0.227097
C     28.018243    14.693367    24.933330    -0.414304
C     20.058835     2.376107    27.533545     0.091494
C     19.230832     3.479402    27.435857    -0.201158
C     18.823877     3.985080    26.234874     0.186406
C     19.352389     3.453544    25.191915    -0.204685
C     20.190963     2.298532    25.272364     0.092099
C     17.965924     5.211921    26.059611    -0.222563
C      9.511477    23.386992     4.401115     0.318188
C      8.459736    23.122949     3.473944    -0.162323
C      7.987598    21.824565     3.338618    -0.085421
C      8.540774    20.762930     4.072712    -0.128490
C      9.562566    21.028698     4.979196    -0.085396
C     10.073463    22.330242     5.131474    -0.234292
C     25.400339    24.181997     2.676354     0.464906
C     25.319301    27.591870     2.422366     0.482685
C     15.871246    -0.002873     1.732519    -0.257118
C     14.800126     0.574633     2.769732    -0.410623
C     24.216471    26.516444     5.525097     0.086889
C     23.231676    26.694580     6.553691    -0.222981
C     23.617490    26.757790     7.869600     0.187864
C     24.965198    26.545176     8.139678    -0.214927
C     25.874241    26.361293     7.070860     0.104914
C     22.671452    27.065219     8.935545    -0.228347
C     21.151095    26.121671     2.357145     0.307165
C     20.715953    27.007756     1.384866    -0.159811
C     19.480994    27.708808     1.574495    -0.095869
C     18.774549    27.493321     2.812829    -0.132940
C     19.280160    26.694581     3.732242    -0.064343
C     20.464029    25.996401     3.579964    -0.230861
C     21.418875    27.267203     0.137050     0.459182
C     33.054974    26.275960    27.175261     0.483011
C     16.186601    26.484839    25.898714    -0.243202
C     17.257720    25.493597    25.637256    -0.408614
C      4.781282     0.793855     4.854788     0.306219
C      3.681975     0.086482     5.440339    -0.166532
C      3.489949     0.126994     6.804231    -0.081648
C      4.288004     0.910793     7.656986    -0.142081
C      5.297463     1.631958     7.096719    -0.066023
C      5.593431     1.614719     5.757824    -0.240404
C     11.653717    27.934064     4.630394     0.446285
C     11.387698    26.683663     1.451523     0.476337
C     10.746436    25.657655     0.597906    -0.228123
C     20.428798    24.933329    28.404114    -0.411358
C     19.579652    27.533545    11.989720     0.088985
C     20.407655    27.435857    10.886424    -0.201712
C     20.814610    26.234874    10.380747     0.189115
C     20.286097    25.191915    10.912283    -0.205492
C     19.447523    25.272363    12.067295     0.091952
C     21.672563    26.059611     9.153905    -0.221776
C     18.320027    19.710490     9.964713     0.318767
C     17.268287    19.974533    10.891883    -0.165538
C     16.796149    21.272917    11.027209    -0.081987
C     17.349326    22.334552    10.293115    -0.131040
C     18.371117    22.068784     9.386632    -0.084005
C     18.882013    20.767240     9.234354    -0.233605
C     16.591790    18.915485    11.689474     0.466724
C     16.510751    15.505612    11.943462     0.483426
C     15.871250    14.368700    12.633309    -0.256352
C     14.800130    13.791194    11.596096    -0.409941
C     15.407920    16.581038     8.840730     0.088479
C     14.423124    16.402902     7.812137    -0.224891
C     14.808938    16.339692     6.496227     0.186693
C     16.156646    16.552306     6.226150    -0.213072
C     17.065689    16.736189     7.294967     0.103379
C     13.862900    16.032263     5.430283    -0.225963
C     12.342545    16.975811    12.008683     0.307055
C     11.907403    16.089726    12.980962    -0.158186
C     10.672444    15.388674    12.791333    -0.095415
C      9.965998    15.604161    11.552998    -0.134548
C     10.471609    16.402901    10.633586    -0.063257
C     11.655478    17.101081    10.785863    -0.231952
C     12.610325    15.830279    14.228778     0.457649
C     15.437870    16.821521    15.922221     0.484432
C     16.186597    16.612642    17.198769    -0.243121
C     17.257717    17.603884    17.460227    -0.409603
C     22.398385    13.571972     9.511040     0.306379
C     21.299078    14.279345     8.925489    -0.169095
C     21.107051    14.238833     7.561597    -0.079227
C     21.905106    13.455034     6.708841    -0.143600
C     22.914565    12.733869     7.269109    -0.065649
C     23.210533    12.751108     8.608004    -0.239423
C     20.462266    15.163418     9.735434     0.449334
C     20.196249    16.413819    12.914304     0.475842
C     19.554986    17.439827    13.767922    -0.227643
C     20.428795    18.164152    14.693368    -0.411713
C     10.771098    15.563937     2.376108     0.090603
C     11.599102    15.661625     3.479403    -0.202670
C     12.006057    16.862608     3.985081     0.188489
C     11.477544    17.905567     3.453545    -0.207276
C     10.638970    17.825119     2.298532     0.092895
C     12.864010    17.037871     5.211922    -0.221993
C     13.915753    24.330540     9.021165     0.317484
C     12.864012    25.257710     8.757121    -0.165391
C     12.391874    25.393036     7.458738    -0.082536
C     12.945050    24.658943     6.397103    -0.129327
C     13.966842    23.752459     6.662871    -0.085386
C     14.477738    23.600181     7.964415    -0.231994
C     12.187516    26.055301     9.816170     0.465334
C     12.106478    26.309289    13.226043     0.482058
C     29.084078    26.999136    14.362954    -0.255770
C     28.012958    25.961923    14.940461    -0.412116
C     11.003647    23.206557    12.150617     0.087347
C     27.635951    22.177964    12.328753    -0.221708
C     10.404665    20.862054    12.391963     0.184764
C     11.752373    20.591977    12.179349    -0.213681
C     12.661416    21.660794    11.995466     0.105921
C     27.075727    19.796110    12.699392    -0.224962
C     25.555372    26.374510    11.755844     0.306966
C     25.120230    27.346789    12.641928    -0.158055
C     23.885271    27.157160    13.342981    -0.096093
C     23.178825    25.918826    13.127493    -0.132142
C     23.684436    24.999413    12.328753    -0.066626
C     24.868305    25.151690    11.630574    -0.230531
C     25.823152    28.594605    12.901375     0.457980
C     19.842142     1.556393    11.910133     0.481096
C     20.590869     2.832941    12.119012    -0.241916
C     21.661989     3.094399    11.127770    -0.410474
C     17.994113    23.876867    15.159683     0.306512
C     16.894805    23.291316    14.452310    -0.168830
C     16.702779    21.927424    14.492821    -0.077850
C     17.500833    21.074668    15.276621    -0.144933
C     18.510294    21.634936    15.997786    -0.065090
C     18.806261    22.973831    15.980547    -0.241813
C     16.057993    24.101261    13.568237     0.447806
C     15.791975    27.280131    12.317835     0.480198
C     15.150713    28.133749    11.291828    -0.229353
C      7.215966     0.327540    10.567503    -0.414060
C     23.983925    16.741935    13.167717     0.092751
C     24.811929    17.845230    13.070030    -0.203782
C     25.218884    18.350908    11.869047     0.188336
C     24.690371    17.819372    10.826088    -0.205855
C     23.851796    16.664360    10.906536     0.092053
C     26.076837    19.577749    11.693784    -0.223483
C     22.724301    18.766942     5.344662     0.318448
C     21.672561    17.839772     5.608706    -0.164703
C     21.200422    17.704446     6.907090    -0.082708
C     21.753600    18.438539     7.968725    -0.131059
C     22.775392    19.345023     7.702957    -0.083312
C     23.286287    19.497301     6.401413    -0.234241
C     20.996064    17.042181     4.549658     0.463927
C     20.915024    16.788193     1.139785     0.481399
C     20.275523    16.098346     0.002873    -0.253436
C     28.012959    17.135558    28.157022    -0.412026
C     19.812195    19.890925     2.215211     0.089473
C     18.827399    20.919518     2.037074    -0.224624
C     19.213213    22.235428     1.973865     0.186866
C     20.560922    22.505505     2.186479    -0.213069
C     21.469964    21.436688     2.370362     0.105036
C     18.267175    23.301372     1.666436    -0.228459
C     16.746819    16.722972     2.609984     0.306653
C     16.311676    15.750693     1.723899    -0.159584
C     15.076717    15.940322     1.022847    -0.094955
C     14.370272    17.178656     1.238334    -0.133461
C     14.875883    18.098069     2.037074    -0.064133
C     16.059752    17.945792     2.735254    -0.231802
C     17.014598    14.502877     1.464452     0.460363
C     19.842142    12.809434     2.455695     0.482053
C     20.590869    11.532886     2.246815    -0.242243
C     21.661989    11.271428     3.238058    -0.411137
C     17.994114    19.220614    27.937799     0.305106
C     16.894807    19.806165    28.645173    -0.168023
C     16.702781    21.170057    28.604661    -0.081384
C     17.500836    22.022813    27.820862    -0.141469
C     18.510295    21.462545    27.099697    -0.068481
C     18.806262    20.123650    27.116936    -0.238126
C      7.249440    18.996221     0.797591     0.448691
C      6.983422    15.817351     2.047992     0.479326
C      6.342159    14.963733     3.074000    -0.227086
C      7.215967    14.038287     3.798325    -0.414313
C     15.175375    26.355547     1.198110     0.091061
C     16.003378    25.252252     1.295798    -0.201289
C     16.410333    24.746574     2.496781     0.186296
C     15.881821    25.278110     3.539740    -0.204762
C     15.043247    26.433122     3.459291     0.092188
C     17.268286    23.519733     2.672044    -0.222530
N      9.483290     3.296669    25.849295    -0.317776
N     10.202068     2.351110    26.654069    -0.337203
N      9.735214     2.380704    22.926137    -0.224875
N      3.875762     2.101721     0.113490    -0.313444
N      3.280305     1.723037     1.344929    -0.342133
N     23.321522     0.980036    25.391025    -0.307953
N     24.117815     1.967256    26.024846    -0.328701
N     16.110841     2.278420    16.144317    -0.220409
N     18.291840    11.069157    17.248187    -0.319415
N     19.010618    12.014716    16.443413    -0.336664
N     18.543765    11.985122    20.171346    -0.224220
N     21.492867    12.264106    14.252337    -0.314063
N     20.897408    12.642790    13.020899    -0.342542
N     14.512972    13.385790    17.706457    -0.306433
N     15.309265    12.398570    17.072637    -0.329266
N     24.919395    12.087406    26.953166    -0.222076
N     22.696114     2.882359    17.662498    -0.319297
N      5.797791     2.077585    16.716939    -0.336231
N     22.948038     5.805518    16.746532    -0.224562
N     17.088595    28.618164    16.467548    -0.315784
N     16.493137    27.386726    16.088865    -0.339805
N     18.917245     3.340629    15.345864    -0.306118
N     19.713538     2.706809    16.333084    -0.330372
N     11.706568    12.587337    16.644248    -0.221412
N     13.887566    11.483467    25.434985    -0.319210
N     14.606344    12.288241    26.380544    -0.337324
N     14.139491     8.560308    26.350950    -0.226345
N     17.088594    14.479317    26.629934    -0.316889
N     16.493136    15.710755    27.008618    -0.338874
N     27.725799    11.025197    27.751618    -0.306342
N     28.522092    11.659017    26.764399    -0.330501
N     20.515118     1.778489    26.453235    -0.222398
N     25.750920    25.434985     2.882360    -0.317741
N     25.032142    26.380544     2.077586    -0.337718
N     25.498996    26.350950     5.805518    -0.224780
N     31.358448    26.629933    28.618165    -0.315376
N     31.953905    27.008617    27.386726    -0.341515
N     11.912688    27.751618     3.340630    -0.306936
N     11.116395    26.764398     2.706809    -0.329575
N     19.123369    26.453234    12.587338    -0.220478
N     16.942370    17.662497    11.483468    -0.319417
N     16.223592    16.716938    12.288242    -0.336679
N     16.690445    16.746532     8.560309    -0.224217
N     13.741343    16.467548    14.479318    -0.314062
N     14.336802    16.088864    15.710756    -0.342575
N     20.721238    15.345864    11.025198    -0.306434
N     19.924945    16.333084    11.659018    -0.329218
N     10.314815    16.644248     1.778489    -0.222090
N     12.538096    25.849295    11.069157    -0.319335
N     11.819319    26.654069    12.014716    -0.336280
N     12.286172    22.926136    11.985123    -0.224501
N     18.145615     0.113490    12.264107    -0.315783
N     18.741073     1.344928    12.642790    -0.339893
N     16.316965    25.391025    13.385791    -0.306113
N     15.520672    26.024845    12.398571    -0.330268
N     23.527642    16.144317    12.087407    -0.221436
N     21.346644    17.248187     3.296670    -0.319167
N     20.627866    16.443413     2.351111    -0.337370
N     21.094719    20.171346     2.380705    -0.226443
N     18.145616    14.252337     2.101721    -0.316868
N     18.741074    13.020899     1.723037    -0.339002
N      7.508411    17.706457     0.980037    -0.306386
N      6.712118    17.072637     1.967256    -0.330403
N     14.719092    26.953165     2.278420    -0.223231
O     25.201266     4.123566    24.104709    -0.485487
O     10.684777     4.882369    26.932766    -0.447825
O      9.046385     0.875740    25.355111    -0.497433
O     12.980284     3.386025    26.496045    -0.499966
O      5.533531     0.636406     0.690996    -0.455273
O      1.777566     3.334883     0.703064    -0.473036
O     30.135820    27.909067    25.156001    -0.470517
O     24.558242     1.425664    23.508815    -0.460848
O     22.992082     1.231150    27.854478    -0.496544
O     16.392717    10.242260    18.992773    -0.485797
O     19.493326     9.483457    16.164716    -0.449707
O     17.854936    13.490086    17.742372    -0.499232
O     21.788834    10.979801    16.601438    -0.502612
O     23.150636    13.729421    13.674831    -0.460265
O     19.394670    11.030944    13.662764    -0.477286
O     12.518717    15.188414    17.941482    -0.469796
O     15.749693    12.940162    19.588668    -0.460367
O     14.183532    13.134676    15.243005    -0.495312
O     20.796991     4.626945    18.489395    -0.484019
O     23.897600     1.798888    19.248198    -0.449249
O     22.259209     3.376544    15.241568    -0.498606
O      8.576008     2.235609    17.751853    -0.503404
O     18.746364    28.040658    15.002234    -0.460588
O     14.990398    28.028591    17.700711    -0.476576
O     16.922989     3.575654    13.543240    -0.470456
O     20.153966     5.222840    15.791492    -0.460738
O     18.587805     0.877177    15.596979    -0.497612
O     11.988443     9.738881    24.608088    -0.485561
O     15.089052    12.566938    23.849285    -0.447752
O     13.450663    10.989282    27.855914    -0.498957
O     17.384561    12.130217    25.345629    -0.501849
O     18.746364    15.056823    28.095249    -0.461647
O     14.990397    15.068890    25.396772    -0.477871
O     16.922988    10.790173     0.822587    -0.469710
O     11.345419     9.142986    27.305990    -0.461258
O     27.396359    13.488649    27.500504    -0.496506
O     10.032944    24.608088     4.626946    -0.486100
O     24.549433    23.849285     1.798889    -0.450587
O     26.187825    27.855914     3.376544    -0.498368
O     22.253926    25.345629     2.235610    -0.502582
O     29.700679    28.095248    28.040659    -0.460510
O     33.456644    25.396771    28.028591    -0.477551
O      5.098390     0.822587     3.575654    -0.469500
O     10.675968    27.305990     5.222840    -0.458353
O     12.242128    27.500504     0.877177    -0.493993
O     18.841493    18.489394     9.738882    -0.485746
O     15.740884    19.248197    12.566939    -0.449689
O     17.379274    15.241568    10.989283    -0.499248
O     13.445376    17.751853    12.130217    -0.502560
O     12.083574    15.002233    15.056824    -0.460285
O     15.839540    17.700710    15.068891    -0.477270
O     22.715493    13.543240    10.790173    -0.469804
O     19.484517    15.791492     9.142987    -0.460329
O     21.050678    15.596978    13.488650    -0.495333
O     14.437219    24.104709    10.242260    -0.484002
O     11.336610    26.932766     9.483457    -0.449052
O     12.975001    25.355110    13.490087    -0.498692
O     26.658202    26.496045    10.979802    -0.503238
O     16.487846     0.690996    13.729421    -0.460645
O     20.243812     0.703063    11.030944    -0.476458
O     18.311221    25.156000    15.188415    -0.470492
O     15.080244    23.508814    12.940163    -0.460722
O     16.646405    27.854477    13.134676    -0.497636
O     23.245767    18.992773     4.123567    -0.485266
O     20.145158    16.164716     4.882370    -0.447756
O     21.783547    17.742372     0.875741    -0.498904
O     17.849649    16.601437     3.386026    -0.501728
O     16.487846    13.674831     0.636406    -0.461691
O     20.243813    13.662764     3.334883    -0.477804
O     18.311222    17.941481    27.909068    -0.469769
O     23.888791    19.588668     1.425665    -0.460959
O      7.837851    15.243005     1.231151    -0.496606

The following XYZ coordinates are in angstroms. Other properties are in atomic units.
The sperically averaged electron density of each atom fit to a function of the form exp(a - br)
eigen_1, eigen_2 and eigen_3 are the three eigenvalues of traceless quadrupole moment tensor
  atom number  atomic symbol              X              Y              Z     net charge C6 coefficient C8 coefficient C10 coefficient fluctuating dipole atomic polarizability isotropic forcefield polarizability              a              b squared Pearson coefficient          <r^3>          <r^4>         wp_QDO          m_QDO          q_QDO       dipole_x       dipole_y       dipole_z         dipole            Qxy            Qxz            Qyz     Q(x^2-y^2)  Q(3z^2 - R^2)        eigen_1        eigen_2        eigen_3 static polarizability      alpha(xx)      alpha(xy)      alpha(xz)      alpha(yy)      alpha(yz)      alpha(zz) atomic spin moment
            1             Mn      25.831254       2.461153      24.628775       0.941501     104.427782 0.19854850E+04  0.64944389E+05                                19.205776                           15.447061       0.426417       1.912991                    0.997973      55.952697     161.425241       0.415504       0.450668      -1.096291      -0.055871      -0.047338      -0.042760       0.084799      -0.025269       0.128213      -0.017473      -0.105120      -0.056243      -0.159982       0.045163       0.114819             23.673190      27.077937       4.926808       2.003776      23.302358      -3.511208      20.639276           3.668213
            2             Mn      11.724890       3.482563      27.863672       0.952432     148.889886 0.31019771E+04  0.11175401E+06                                21.165049                           16.961568       0.374052       1.899476                    0.999295      55.539958     160.147409       0.488829       0.347796      -1.187278      -0.037760       0.100393      -0.015389       0.108358      -0.019040      -0.063793      -0.004302      -0.120873       0.013201      -0.103308       0.041010       0.062298             26.111550      26.661545      -5.728553       2.492353      23.424024     -10.467544      28.249081           3.681620
            3             Mn      22.070884       0.091653      26.584538       0.929948     118.587350 0.22688041E+04  0.76423723E+05                                20.614819                           16.314963       0.448057       1.916257                    0.998040      56.277512     162.638789       0.413303       0.439953      -1.107299      -0.046455      -0.041483       0.059109       0.085865       0.117928      -0.003416       0.047050       0.050477       0.155837      -0.153962       0.045124       0.108838             27.134669      21.153044       0.795690       0.011775      27.240269     -11.023703      33.010694           3.668660
            4             Mn      17.022704      11.904673      18.468708       0.942560     104.350024 0.19837316E+04  0.64871412E+05                                19.195405                           15.439548       0.429756       1.913856                    0.997928      55.925371     161.316481       0.415641       0.450627      -1.096337      -0.055961       0.046586       0.042440       0.084279       0.025410      -0.128390      -0.017897      -0.103763      -0.057833      -0.159867       0.044546       0.115321             23.659276      27.054690      -4.920304      -2.001258      23.292489      -3.511402      20.630648           3.671104
            5             Mn      20.533439      10.883263      15.233811       0.955244     148.688508 0.30954981E+04  0.11147202E+06                                21.157933                           16.952666       0.367625       1.898182                    0.999304      55.464461     159.940403       0.488533       0.348158      -1.186865      -0.038295      -0.098887       0.014781       0.107068       0.017447       0.062292      -0.004243      -0.124600       0.015498      -0.103141       0.040369       0.062772             26.106343      26.656529       5.729622      -2.487186      23.418029     -10.469221      28.244470           3.725283
            6             Mn      13.262334      14.274173      16.512944       0.928536     118.689737 0.22713742E+04  0.76531604E+05                                20.624761                           16.323085       0.445851       1.915453                    0.998026      56.312153     162.759107       0.413244       0.439893      -1.107341      -0.046082       0.042697      -0.058737       0.086003      -0.117622       0.002571       0.047366       0.050594       0.158987      -0.154063       0.044938       0.109124             27.146253      21.162710      -0.797132      -0.015424      27.249828     -11.025705      33.026222           3.672421
            7             Mn      21.426978       4.102880      16.826981       0.941705     104.420965 0.19851027E+04  0.64926281E+05                                19.202504                           15.443376       0.425234       1.912742                    0.997941      55.943877     161.372720       0.415658       0.450539      -1.096411      -0.055227       0.042343      -0.046604       0.083755      -0.129587      -0.024875       0.017364      -0.023138       0.185968      -0.161297       0.045773       0.115524             23.670008      27.075731      -2.006040       4.927532      20.638032       3.507708      23.296262           3.659065
            8             Mn       7.320613       0.867983      17.848391       0.956170     148.635369 0.30935985E+04  0.11138823E+06                                21.154308                           16.948291       0.366884       1.897997                    0.999298      55.448711     159.891946       0.488553       0.348192      -1.186818      -0.038646       0.015245       0.098535       0.106935       0.063026      -0.017354       0.004568      -0.069512       0.176114      -0.103170       0.041389       0.061781             26.103279      26.652528      -2.487581      -5.730625      28.243698      10.469444      23.413610           3.724182
            9             Mn      17.666607       2.147116      14.457481       0.930632     118.532452 0.22678285E+04  0.76372025E+05                                20.597971                           16.303757       0.457229       1.919133                    0.998017      56.229774     162.406979       0.413795       0.439538      -1.107714      -0.046559      -0.059014      -0.041918       0.086067       0.003870       0.118424      -0.046756      -0.054535      -0.154753      -0.154898       0.046311       0.108587             27.107839      21.134305      -0.012612       0.799529      32.981575      11.004288      27.207638           3.671663
           10             Mn      12.618430      10.262946      26.270501       0.944194     104.248866 0.19809216E+04  0.64755754E+05                                19.184281                           15.428939       0.424393       1.913021                    0.997965      55.878675     161.145623       0.415775       0.450647      -1.096339      -0.055266      -0.042230       0.046729       0.083793       0.129118       0.024850       0.017549      -0.023044       0.186934      -0.160978       0.045759       0.115219             23.647908      27.047276       2.002460      -4.921625      20.618347       3.505285      23.278101           3.665056
           11             Mn      16.129166      13.497843      25.249091       0.956028     148.659918 0.30949775E+04  0.11145133E+06                                21.158177                           16.953716       0.365818       1.897628                    0.999311      55.452753     159.918111       0.488399       0.348260      -1.186749      -0.038881      -0.014175      -0.098390       0.106739      -0.062462       0.017608       0.004489      -0.069958       0.180142      -0.103479       0.040404       0.063075             26.105341      26.658847       2.489471       5.729642      28.242038      10.464530      23.415138           3.735344
           12             Mn      26.475161      12.218710      28.640001       0.927992     118.743336 0.22727653E+04  0.76594064E+05                                20.633853                           16.330556       0.444808       1.914904                    0.998037      56.342963     162.891602       0.413035       0.440026      -1.107202      -0.046721       0.058793       0.042102       0.086093      -0.003696      -0.117624      -0.046778      -0.053038      -0.156357      -0.154089       0.045895       0.108193             27.158277      21.172964       0.009647      -0.800146      33.041332      11.030646      27.260536           3.670701
           13             Mn       9.402956      26.270501       4.102880       0.939097     104.511029 0.19874184E+04  0.65026620E+05                                19.217980                           15.456256       0.427268       1.912811                    0.997985      56.004024     161.622687       0.415292       0.450765      -1.096178       0.055738       0.046447       0.041417       0.083543      -0.025657       0.127738      -0.018003      -0.105728      -0.053477      -0.159517       0.044428       0.115089             23.688770      27.094591       4.927160       2.003617      23.318124      -3.516438      20.653596           3.666847
           14             Mn      23.509320      25.249091       0.867983       0.955961     148.681041 0.30951724E+04  0.11145873E+06                                21.157846                           16.952268       0.367381       1.898029                    0.999297      55.462095     159.938846       0.488512       0.348179      -1.186833       0.038159      -0.098339       0.014951       0.106538      -0.018152      -0.062640      -0.004636      -0.125272       0.014744      -0.103825       0.040445       0.063380             26.106611      26.655510      -5.730917       2.488987      23.418386     -10.468274      28.245937           3.733955
           15             Mn      13.163326      28.640001       2.147117       0.925188     118.906833 0.22772848E+04  0.76777099E+05                                20.643097                           16.339820       0.453535       1.917005                    0.998056      56.379109     162.977381       0.413222       0.439651      -1.107544       0.045667       0.042413      -0.058059       0.085178       0.118908      -0.001877       0.047927       0.048827       0.161938      -0.155504       0.044814       0.110690             27.167916      21.185458       0.784509       0.021517      27.279042     -11.035176      33.039248          -3.957850
           16             Mn      18.211506      16.826981      10.262947       0.942563     104.350912 0.19837666E+04  0.64872738E+05                                19.195386                           15.439595       0.429809       1.913873                    0.997928      55.925223     161.315431       0.415644       0.450622      -1.096342       0.055954      -0.046589      -0.042446       0.084280       0.025398      -0.128384      -0.017906      -0.103692      -0.057812      -0.159839       0.044520       0.115319             23.659168      27.054704      -4.920195      -2.001500      23.292074      -3.511395      20.630727           3.670881
           17             Mn      14.700771      17.848391      13.497844       0.955282     148.683999 0.30954057E+04  0.11146777E+06                                21.157504                           16.952414       0.367665       1.898202                    0.999303      55.463522     159.936620       0.488537       0.348158      -1.186866       0.038287       0.098895      -0.014771       0.107072       0.017432       0.062285      -0.004251      -0.124633       0.015536      -0.103147       0.040375       0.062772             26.105724      26.655843       5.729494      -2.487280      23.417573     -10.468956      28.243756           3.725246
           18             Mn      21.971876      14.457481      12.218711       0.928533     118.689591 0.22713737E+04  0.76531605E+05                                20.624762                           16.323097       0.445847       1.915451                    0.998026      56.312301     162.759721       0.413244       0.439894      -1.107341       0.046092      -0.042687       0.058738       0.086004      -0.117616       0.002569       0.047350       0.050561       0.158998      -0.154049       0.044939       0.109110             27.146236      21.162591      -0.797071      -0.015496      27.249763     -11.025617      33.026353           3.672338
           19             Mn      13.807232      24.628774      11.904674       0.941684     104.422986 0.19851542E+04  0.64928318E+05                                19.202639                           15.443502       0.425283       1.912753                    0.997941      55.944459     161.374306       0.415659       0.450535      -1.096415       0.055219      -0.042334       0.046612       0.083750      -0.129549      -0.024837       0.017358      -0.023098       0.185789      -0.161227       0.045749       0.115478             23.670052      27.075918      -2.006547       4.927241      20.637976       3.507813      23.296261           3.658577
           20             Mn      27.913597      27.863671      10.883264       0.956490     148.585151 0.30924282E+04  0.11133470E+06                                21.149587                           16.945081       0.367224       1.898190                    0.999297      55.437761     159.848145       0.488603       0.348192      -1.186827       0.038534      -0.015151      -0.098696       0.107030       0.062944      -0.017181       0.004524      -0.069517       0.176366      -0.103105       0.041312       0.061793             26.096706      26.646476      -2.486311      -5.728245      28.236168      10.465942      23.407474           3.724225
           21             Mn      17.567603      26.584538      14.274174       0.930629     118.531170 0.22677834E+04  0.76370238E+05                                20.597940                           16.303671       0.457220       1.919130                    0.998017      56.230070     162.408339       0.413793       0.439542      -1.107710       0.046587       0.059014       0.041891       0.086068       0.003862       0.118401      -0.046711      -0.054598      -0.154674      -0.154862       0.046318       0.108544             27.107847      21.134199      -0.013195       0.798934      32.981645      11.003991      27.207697           3.671490
           22             Mn      22.615780      18.468708       2.461154       0.944272     104.251699 0.19810467E+04  0.64760171E+05                                19.183853                           15.428856       0.424663       1.913120                    0.997964      55.876231     161.133312       0.415804       0.450613      -1.096371       0.055235       0.042274      -0.046732       0.083797       0.129123       0.024885       0.017598      -0.023011       0.186543      -0.160916       0.045624       0.115292             23.647159      27.047053       2.002354      -4.920984      20.618592       3.505051      23.275834           3.664383
           23             Mn      19.105044      15.233811       3.482564       0.956049     148.659366 0.30949920E+04  0.11145190E+06                                21.158062                           16.953708       0.365898       1.897651                    0.999311      55.452843     159.917981       0.488402       0.348258      -1.186752       0.038890       0.014171       0.098373       0.106727      -0.062482       0.017638       0.004522      -0.070054       0.180143      -0.103530       0.040451       0.063079             26.105135      26.658357       2.490034       5.729705      28.241892      10.464449      23.415156           3.735042
           24             Mn       8.759049      16.512944       0.091654       0.927944     118.743913 0.22727630E+04  0.76594152E+05                                20.634060                           16.330656       0.444800       1.914892                    0.998037      56.344321     162.896991       0.413029       0.440032      -1.107195       0.046741      -0.058804      -0.042072       0.086097      -0.003712      -0.117591      -0.046713      -0.053081      -0.156176      -0.154025       0.045905       0.108121             27.158498      21.172760       0.009826      -0.800386      33.042577      11.030048      27.260159           3.670276
           25              H      10.343005       7.079479      25.996401       0.108862       1.054963 0.76434781E+01  0.75478767E+02                                 1.808754                            1.686500      -1.436930       2.189937                    0.992443       3.984709      11.836828       0.444487       1.395446      -0.681882       0.029180       0.009939       0.023138       0.038544       0.003760       0.007761       0.000415       0.004572      -0.010877      -0.008779      -0.001253       0.010032              1.892393       2.007044       0.243468       0.445749       1.831297       0.161107       1.838837          -0.000026
           26              H      27.012305       8.855095      24.778179       0.113355       1.195116 0.85317326E+01  0.85304928E+02                                 1.877860                            1.719395      -0.989705       2.402919                    0.997541       3.610954      10.275926       0.471437       1.299408      -0.704668       0.016272       0.038428       0.005161       0.042049       0.003465       0.014913      -0.003504      -0.025687      -0.010514      -0.023315       0.008034       0.015281              2.015140       1.798970       0.433955       0.071617       2.713047       0.168177       1.533403           0.000180
           27              H      25.312255       8.409755      23.229543       0.099338       1.194181 0.86067255E+01  0.84324239E+02                                 1.725574                            1.613781      -0.797627       2.485201                    0.999216       3.302967       8.645103       0.550946       1.134703      -0.745543      -0.012453       0.028244      -0.022921       0.038447       0.004167       0.016649      -0.005237      -0.013790      -0.018919      -0.023068       0.011023       0.012044              1.783278       1.601102      -0.321681       0.231219       2.083428      -0.370597       1.665305          -0.000194
           28              H      24.438446       6.237641      23.005436       0.132324       1.178847 0.86082426E+01  0.85651319E+02                                 1.809219                            1.688300      -1.160396       2.334128                    0.996324       3.484189       9.664060       0.495759       1.241698      -0.717800      -0.025469      -0.005592      -0.022039       0.034142      -0.000495       0.013642      -0.007634      -0.012535      -0.009030      -0.018500       0.003418       0.015083              1.882570       2.129597       0.198376       0.604128       1.642807       0.134132       1.875306           0.000230
           29              H      11.000122       0.304555      27.829481       0.126191       1.028928 0.79926060E+01  0.79797708E+02                                 1.784597                            1.726752      -1.346106       2.229888                    0.993459       3.974832      11.865245       0.438532       1.398952      -0.681581       0.016456       0.008325       0.023207       0.029642      -0.000796      -0.000310       0.008358       0.006827       0.017886      -0.010639       0.000420       0.010219              1.833267       1.709508       0.081187       0.446498       1.594604       0.010391       2.195688          -0.000306
           30              H      18.691753      28.044967      27.228989       0.130956       0.910967 0.66096914E+01  0.61874094E+02                                 1.558566                            1.503870      -0.649932       2.565928                    0.999660       3.330494       9.109172       0.509927       1.283130      -0.708351      -0.016588      -0.019902       0.003792       0.026185       0.005687      -0.005589      -0.001402       0.008196      -0.012052      -0.006891      -0.004224       0.011116              1.615219       1.621198       0.382162      -0.090317       1.832733      -0.258877       1.391726           0.000358
           31              H      21.283228      28.633966      26.071104       0.142389       1.062378 0.81199357E+01  0.80052740E+02                                 1.730547                            1.671706      -0.962075       2.420597                    0.998578       3.471576       9.755397       0.481376       1.290620      -0.707071       0.013195       0.011513       0.007129       0.018907       0.001554      -0.001467       0.004234       0.003457      -0.002313      -0.005872       0.002686       0.003187              1.753577       2.209290       0.445494       0.105707       1.622787      -0.004657       1.428654           0.000034
           32              H      20.571497      27.203130      26.128567       0.142404       1.089878 0.79675198E+01  0.76908149E+02                                 1.657785                            1.575085      -0.818528       2.484713                    0.999674       3.218402       8.482498       0.543427       1.167659      -0.736972      -0.001926      -0.014614       0.007727       0.016643      -0.001209      -0.004423      -0.001163      -0.007690      -0.002098      -0.006983       0.002516       0.004467              1.701790       1.359183      -0.100236       0.024077       2.297681      -0.349236       1.448504           0.000112
           33              H      20.104644      28.283440      25.048257       0.142819       1.181721 0.91933026E+01  0.92239988E+02                                 1.768710                            1.709442      -1.064634       2.368932                    0.998685       3.377840       9.163091       0.512141       1.191979      -0.731057      -0.011927       0.004259      -0.014979       0.019615      -0.001695       0.001450       0.001404       0.006240       0.017257      -0.006668       0.000478       0.006190              1.797859       1.563825      -0.087538       0.294238       1.508867      -0.260065       2.320884           0.000060
           34              H      11.294327       2.215210      24.114478       0.092178       1.114766 0.78594529E+01  0.77885413E+02                                 1.862252                            1.698764      -1.260076       2.275449                    0.993224       3.888299      11.441398       0.448887       1.376909      -0.686525       0.016109       0.000864       0.045999       0.048746      -0.001835       0.006433       0.000156       0.021667       0.028808      -0.015810       0.001283       0.014526              1.993609       1.642286      -0.000721       0.234965       1.405842      -0.071999       2.932700           0.000552
           35              H      12.920385       1.956625      22.407818       0.121366       1.142210 0.85300738E+01  0.84216190E+02                                 1.730136                            1.650603      -1.024633       2.389165                    0.997600       3.427492       9.301460       0.517964       1.197743      -0.728287       0.032598      -0.002914       0.005394       0.033170      -0.004127      -0.001621       0.003935       0.027115       0.019959      -0.018042       0.006193       0.011849              1.755120       2.230647      -0.021969       0.199402       1.281600      -0.025680       1.753113           0.000451
           36              H       9.960712       2.206590      19.692676       0.122242       1.106159 0.78130688E+01  0.77073764E+02                                 1.813783                            1.664538      -1.514327       2.153096                    0.993127       3.904686      11.348837       0.466900       1.329833      -0.694656      -0.010440       0.003613      -0.031525       0.033404      -0.007843      -0.003183      -0.000229       0.015179       0.015972      -0.013689       0.003680       0.010009              1.924282       1.733557      -0.000196       0.383657       1.297632       0.032132       2.741657           0.000922
           37              H       8.438595       2.491034      21.459673       0.098034       1.173769 0.82103461E+01  0.81721604E+02                                 1.890091                            1.710477      -1.146895       2.335147                    0.994962       3.702995      10.690107       0.460497       1.336300      -0.696205      -0.046935       0.007195      -0.010534       0.048638      -0.006673       0.003726      -0.000414       0.024210       0.013998      -0.016169       0.003049       0.013120              2.005419       2.881820      -0.127487       0.225791       1.399205      -0.023912       1.735231           0.000623
           38              H      12.058909       1.531397      18.954273       0.113126       1.230179 0.97230595E+01  0.10054127E+03                                 1.928849                            1.842568      -1.127437       2.336024                    0.994060       3.771222      10.947951       0.452365       1.309409      -0.702649      -0.014580       0.003901      -0.023683       0.028084       0.006665       0.003102       0.000616       0.004978       0.004514      -0.008045       0.000310       0.007734              1.996230       2.062697       0.097664       0.352801       1.455088       0.163823       2.470904           0.000023
           39              H      13.015517       0.813105      20.011598       0.115133       1.168237 0.92968501E+01  0.92615306E+02                                 1.697699                            1.673287      -0.711524       2.529359                    0.999376       3.274522       8.568400       0.544406       1.129370      -0.748387       0.017234      -0.018615       0.010276       0.027370      -0.001437       0.002204      -0.005339      -0.003387      -0.019676      -0.008880       0.001062       0.007818              1.682542       1.672452      -0.259147      -0.069664       1.801210      -0.101139       1.573964           0.000078
           40              H      16.094987       0.439593      27.820862       0.122569       1.086968 0.77921085E+01  0.75480208E+02                                 1.698389                            1.596012      -1.009244       2.400233                    0.998288       3.378287       9.188269       0.515797       1.225882      -0.721476       0.020108      -0.026847       0.029179       0.044458      -0.014865       0.005145      -0.008143       0.005779      -0.006187      -0.014997      -0.005016       0.020013              1.761872       1.682764      -0.227416       0.130140       1.751384      -0.519625       1.851468           0.000268
           41              H      17.291188       0.804485      25.766548       0.112235       1.240896 0.88697103E+01  0.88509588E+02                                 1.852135                            1.699917      -0.816170       2.485494                    0.999128       3.406267       9.321278       0.502398       1.221736      -0.724020       0.035449      -0.017589      -0.006463       0.040097      -0.017032      -0.005051      -0.010737       0.013147       0.015988      -0.025398       0.009291       0.016107              1.962422       2.717372      -0.460412      -0.205960       1.658356      -0.001170       1.511538           0.000126
           42              H      16.429712       2.134761      24.183434       0.097707       1.239250 0.90515605E+01  0.89827362E+02                                 1.776695                            1.662018      -0.799913       2.485961                    0.999223       3.317223       8.744811       0.539314       1.144403      -0.743788       0.019825       0.001529      -0.030663       0.036545      -0.012739      -0.007741      -0.008909       0.008922       0.021137      -0.021808       0.009489       0.012320              1.844287       1.889463       0.055883      -0.496566       1.398496      -0.129819       2.244901          -0.000271
           43              H      14.430171       3.284027      24.453512       0.132709       1.177563 0.87327445E+01  0.86806246E+02                                 1.791663                            1.691656      -0.909773       2.452288                    0.998869       3.323449       9.077680       0.501420       1.228866      -0.722952      -0.012956       0.020290      -0.025828       0.035307      -0.010932      -0.005342      -0.010192       0.010701       0.021930      -0.020556       0.008347       0.012208              1.842426       1.696378      -0.161467       0.277243       1.736263      -0.384740       2.094637           0.000165
           44              H       2.073534       2.272674       3.582837       0.133401       1.108806 0.85709676E+01  0.85041117E+02                                 1.744287                            1.689348      -0.733796       2.532300                    0.999086       3.359660       9.253275       0.494387       1.248647      -0.718037       0.013826       0.009688       0.026142       0.031120       0.000641       0.004265       0.004635       0.007342       0.004520      -0.007216      -0.000419       0.007634              1.778483       1.796009      -0.099806       0.466254       1.479679      -0.103995       2.059760          -0.000338
           45              H      18.642416       1.344641       2.815702       0.131667       0.958877 0.72106575E+01  0.69733983E+02                                 1.673466                            1.617226      -0.999790       2.397992                    0.996733       3.659390      10.538556       0.465628       1.360184      -0.690594      -0.019427      -0.021734       0.002648       0.029271      -0.000341      -0.002689       0.005690      -0.009188      -0.006452      -0.006749      -0.002115       0.008864              1.722254       1.588921       0.344367      -0.014702       2.203460      -0.118151       1.374379          -0.000035
           46              H      17.220716       3.071414       2.491034       0.135347       1.011601 0.74908299E+01  0.72320392E+02                                 1.668097                            1.597547      -0.865452       2.465837                    0.998319       3.438668       9.538080       0.496554       1.277641      -0.709411      -0.007093      -0.010265      -0.014550       0.019167      -0.000377       0.006862       0.003168       0.002411      -0.003502      -0.007760       0.000060       0.007699              1.690312       1.925868       0.124113       0.461126       1.466254       0.040757       1.678813          -0.000013
           47              H      17.676999       3.151862       4.025305       0.147656       1.012702 0.72270030E+01  0.67057075E+02                                 1.491143                            1.433163      -0.768429       2.514078                    0.999871       2.941216       7.233742       0.619378       1.065772      -0.765483       0.002722      -0.008693       0.015710       0.018160      -0.003305       0.000358      -0.003735      -0.001958       0.007305      -0.005264      -0.000470       0.005734              1.508764       1.278438       0.011928      -0.228711       1.267320      -0.078055       1.980535           0.000060
           48              H      18.321785       4.140231       2.944995       0.142212       1.166524 0.86753431E+01  0.85379564E+02                                 1.724417                            1.634946      -0.935234       2.431523                    0.998880       3.269435       8.647240       0.538626       1.155451      -0.740312       0.016080       0.011979      -0.005926       0.020909       0.000969       0.001634      -0.002322       0.004493      -0.029411      -0.010403       0.002974       0.007429              1.783594       1.427864       0.223863      -0.043176       2.468646      -0.197489       1.454272          -0.000021
           49              H      23.633343       0.396496      21.548741       0.106304       1.270173 0.96315208E+01  0.99485377E+02                                 1.955122                            1.825938      -1.335206       2.232454                    0.993986       3.904195      11.374705       0.456807       1.298102      -0.703284       0.028624       0.021226      -0.018118       0.039977       0.006763      -0.008656       0.000002       0.010022       0.009213      -0.011319      -0.001875       0.013193              2.017072       1.991474       0.437053      -0.247215       1.921409      -0.251974       2.138331           0.000085
           50              H      31.108284      27.795002      20.140890       0.109154       1.137474 0.76516355E+01  0.74874163E+02                                 1.845292                            1.644723      -1.159398       2.319960                    0.995485       3.736364      10.715420       0.472134       1.325753      -0.697178       0.005295       0.001958      -0.036695       0.037127       0.015570      -0.000169       0.000017       0.005396       0.032312      -0.021188       0.010381       0.010807              2.044711       1.480911       0.032935      -0.164745       1.470724       0.134636       3.182498           0.000125
           51              H      29.406472      26.553795      21.066049       0.094637       1.329122 0.96267750E+01  0.96878999E+02                                 1.853930                            1.706625      -0.790083       2.486111                    0.999210       3.370103       8.904446       0.536452       1.134558      -0.746471      -0.019627      -0.022639      -0.021263       0.036741       0.017173      -0.002954       0.005070       0.005957       0.021720      -0.022186       0.008203       0.013983              1.928130       1.762229       0.354345       0.401156       1.794358       0.410615       2.227802          -0.000271
           52              H      28.918478      26.602639      23.315738       0.130970       1.265918 0.94170358E+01  0.94431532E+02                                 1.813256                            1.705899      -1.007731       2.406303                    0.998048       3.264637       8.665385       0.527084       1.158841      -0.741085      -0.027453      -0.021383       0.012765       0.037065       0.018118      -0.002052       0.004494       0.007256       0.027554      -0.023763       0.009520       0.014243              1.837523       2.013728       0.427578      -0.273188       1.748090      -0.182487       1.750752           0.000271
           53              H      25.201267       2.634692      28.659826       0.118346       0.958573 0.72756552E+01  0.70181618E+02                                 1.645206                            1.603253      -0.839054       2.469415                    0.997361       3.586516      10.154311       0.479282       1.324840      -0.698512       0.014987      -0.007571       0.020162       0.026238      -0.007595       0.002255      -0.000359       0.001210      -0.007611      -0.006753      -0.002445       0.009198              1.689085       1.800151      -0.234332       0.349496       1.580164      -0.251789       1.686940           0.000602
           54              H      24.922917       3.737987      27.539291       0.122183       1.072429 0.83199475E+01  0.82965903E+02                                 1.776232                            1.718585      -0.953113       2.423208                    0.996523       3.639577      10.466554       0.461396       1.331229      -0.697889       0.004645       0.028404      -0.014016       0.032013       0.002111      -0.001690      -0.004851      -0.010318      -0.005028      -0.005156      -0.003718       0.008874              1.827612       1.725442       0.349553      -0.296899       1.944065      -0.352186       1.813329          -0.000269
           55              H      22.997368       4.367211      28.553519       0.138660       1.111265 0.84180261E+01  0.81955183E+02                                 1.651496                            1.599732      -0.799767       2.493407                    0.999728       3.171820       8.254393       0.551854       1.140028      -0.745257      -0.002543       0.005064      -0.018203       0.019065      -0.002316      -0.000655      -0.001649      -0.001529       0.025460      -0.006831      -0.001888       0.008718              1.675073       1.785654      -0.362995       0.301298       1.729045      -0.254133       1.510521           0.000008
           56              H      15.349780       4.352846       0.922286       0.141851       1.053670 0.75382961E+01  0.72269311E+02                                 1.661759                            1.561870      -0.838342       2.480999                    0.999132       3.291979       8.847069       0.526475       1.213522      -0.724810       0.017088       0.009042       0.005601       0.020127       0.003417       0.000309       0.007779       0.007945      -0.001444      -0.010475       0.002798       0.007677              1.706425       1.646499       0.368590       0.337343       1.841566       0.359857       1.631209           0.000036
           57              H      14.292754       3.154736       0.861950       0.133465       1.205089 0.92636856E+01  0.93020674E+02                                 1.775327                            1.699487      -1.088702       2.347200                    0.998234       3.469309       9.381057       0.521708       1.169185      -0.735407      -0.003871      -0.019233       0.001406       0.019669      -0.000618      -0.007785      -0.002603      -0.002502      -0.009345      -0.009840       0.002921       0.006919              1.816794       1.713491       0.328792      -0.239594       1.981958      -0.417796       1.754931           0.000076
           58              H      15.897674       0.341906      16.408648       0.098148       1.342376 0.97981611E+01  0.10004490E+03                                 1.934545                            1.772946      -1.054796       2.371310                    0.997081       3.520503       9.683777       0.498630       1.203033      -0.728223       0.011447      -0.044229      -0.016036       0.048419      -0.000520      -0.010266       0.000174      -0.034179      -0.020607      -0.021076       0.000540       0.020536              2.043982       1.834712      -0.384326      -0.306026       2.393047       0.599498       1.904185           0.000653
           59              H      14.530587       0.494184      18.267586       0.115134       1.172439 0.88405658E+01  0.86966775E+02                                 1.683887                            1.621969      -0.956101       2.415894                    0.998652       3.276168       8.518233       0.557952       1.115928      -0.750647      -0.009797      -0.028294       0.014830       0.033414      -0.000361      -0.010962      -0.000726      -0.026731      -0.008864      -0.019273       0.004400       0.014873              1.677386       1.621230       0.176277      -0.287617       1.792661      -0.199207       1.618266           0.000380
           60              H      14.777227       4.387323      18.207250       0.116891       1.178818 0.89057996E+01  0.88878553E+02                                 1.768965                            1.688705      -1.028220       2.384688                    0.997879       3.464379       9.452456       0.511112       1.200787      -0.727823      -0.004835       0.026148       0.016300       0.031190      -0.001064      -0.009207       0.001854      -0.016193       0.005501      -0.014276       0.005000       0.009276              1.797905       1.571085       0.037455      -0.132055       2.230260       0.337108       1.592370           0.000374
           61              H      16.116127       4.258031      16.267863       0.093844       1.355172 0.10166493E+02  0.10598493E+03                                 2.024226                            1.863856      -1.259854       2.276255                    0.993268       3.794779      10.952724       0.458509       1.281401      -0.708593       0.014370       0.042141      -0.019062       0.048432       0.000261      -0.008475      -0.002870      -0.023623      -0.013814      -0.015957       0.001302       0.014655              2.105412       1.980767       0.530831      -0.381917       2.473026      -0.393485       1.862442           0.000634
           62              H      14.153582       2.700775      20.370743       0.114813       1.127460 0.87531251E+01  0.86252421E+02                                 1.677912                            1.638593      -0.694145       2.535361                    0.999527       3.303075       8.713545       0.540365       1.150298      -0.741871       0.014184      -0.008514       0.023013       0.028342       0.002581       0.007061      -0.004580       0.007973       0.003277      -0.009903       0.000397       0.009505              1.694630       1.747247       0.093608       0.250612       1.314676       0.010042       2.021968           0.000074
           63              H      13.108888       3.551232      19.520286       0.110490       1.291716 0.10972589E+02  0.11526952E+03                                 1.893585                            1.881869      -0.949280       2.413636                    0.997299       3.612996      10.085411       0.481725       1.210322      -0.727018      -0.020150       0.019161      -0.005020       0.028255      -0.003493      -0.002753      -0.003502      -0.004458      -0.025997      -0.010411       0.001736       0.008676              1.888658       1.933630      -0.226000      -0.135604       2.049220      -0.036620       1.683124           0.000078
           64              H      19.151554       7.286347      17.101081       0.107848       1.057936 0.76691126E+01  0.75802017E+02                                 1.812753                            1.689776      -1.431724       2.191366                    0.992403       3.992295      11.868274       0.443839       1.396190      -0.681731       0.029362      -0.010157      -0.023434       0.038916      -0.003824      -0.007838       0.000417       0.004682      -0.011359      -0.008925      -0.001258       0.010182              1.896810       2.012025      -0.244552      -0.447832       1.835178       0.161890       1.843226          -0.000019
           65              H      18.203754       5.510731      18.319303       0.114215       1.194066 0.85256454E+01  0.85249427E+02                                 1.878665                            1.720259      -0.994998       2.400977                    0.997399       3.610808      10.283937       0.470598       1.301642      -0.704195       0.016290      -0.038155      -0.005142       0.041804      -0.003322      -0.014786      -0.003658      -0.025603      -0.010407      -0.023163       0.007899       0.015263              2.015957       1.799893      -0.433971      -0.071681       2.713780       0.168181       1.534197           0.000179
           66              H      16.503704       5.956071      19.867939       0.099433       1.197143 0.86338613E+01  0.84676303E+02                                 1.730390                            1.617871      -0.803829       2.482664                    0.999242       3.305955       8.663882       0.549333       1.136878      -0.745014      -0.012518      -0.028138       0.022802       0.038319      -0.004360      -0.016561      -0.005120      -0.013783      -0.018444      -0.022955       0.011150       0.011805              1.788482       1.605384       0.323300      -0.232382       2.090155      -0.372494       1.669907          -0.000193
           67              H      15.629896       8.128185      20.092046       0.131138       1.181701 0.86341600E+01  0.85974852E+02                                 1.812252                            1.690949      -1.161173       2.333401                    0.996262       3.489492       9.682859       0.495316       1.241859      -0.717768      -0.025959       0.005453       0.022156       0.034561       0.000390      -0.013533      -0.007567      -0.012612      -0.008902      -0.018411       0.003489       0.014922              1.885857       2.133498      -0.198926      -0.605699       1.645560       0.134490       1.878512           0.000235
           68              H      19.808672      14.061271      15.268001       0.125223       1.031432 0.80150577E+01  0.80057306E+02                                 1.785475                            1.727544      -1.345791       2.229241                    0.993476       3.977864      11.866901       0.439166       1.396313      -0.682079       0.016764      -0.008485      -0.023670       0.030221       0.000859       0.000329       0.008426       0.006999       0.017990      -0.010774       0.000488       0.010286              1.834175       1.710436      -0.081375      -0.446949       1.595339       0.010494       2.196751          -0.000523
           69              H      18.691748      15.052514      15.868493       0.130876       0.911597 0.66183011E+01  0.62000774E+02                                 1.561976                            1.506980      -0.655016       2.564161                    0.999687       3.336760       9.142181       0.508107       1.286767      -0.707554      -0.016893       0.019821      -0.004025       0.026353      -0.005455       0.005627      -0.001217       0.007931      -0.012529      -0.007036      -0.003870       0.010906              1.618891       1.624882      -0.383559       0.090605       1.837211      -0.259855       1.394579           0.000388
           70              H      21.283224      14.463515      17.026379       0.142466       1.061731 0.81140756E+01  0.79975151E+02                                 1.729128                            1.670551      -0.956736       2.423024                    0.998608       3.471163       9.750886       0.481813       1.289768      -0.707236       0.013537      -0.011167      -0.007038       0.018907      -0.001575       0.001425       0.004224       0.003196      -0.002334      -0.005802       0.002562       0.003240              1.752052       2.206967      -0.444493      -0.105386       1.621359      -0.004800       1.427829           0.000021
           71              H      20.571493      15.894351      16.968915       0.142202       1.088747 0.79559349E+01  0.76742126E+02                                 1.653600                            1.571516      -0.799694       2.491956                    0.999733       3.218656       8.470699       0.545489       1.164066      -0.737792      -0.001531       0.014484      -0.007875       0.016557       0.001279       0.004520      -0.001222      -0.007930      -0.002407      -0.007176       0.002521       0.004656              1.697256       1.356357       0.099743      -0.023929       2.290249      -0.347491       1.445164           0.000136
           72              H      20.104640      14.814041      18.049226       0.142289       1.180216 0.91770365E+01  0.92013561E+02                                 1.764961                            1.706138      -1.048268       2.375430                    0.998703       3.377326       9.151250       0.513570       1.189480      -0.731619      -0.011918      -0.004116       0.014807       0.019448       0.001724      -0.001652       0.001268       0.006403       0.018141      -0.006870       0.000339       0.006531              1.793876       1.560811       0.087082      -0.292934       1.506022      -0.258927       2.314795           0.000063
           73              H      20.102878      12.150616      18.983004       0.091156       1.115124 0.78598211E+01  0.77860738E+02                                 1.859878                            1.696744      -1.250065       2.279545                    0.993366       3.884439      11.413956       0.450142       1.373571      -0.687200       0.016465      -0.000431      -0.046674       0.049495       0.001736      -0.006463       0.000285       0.021424       0.028395      -0.015612       0.001173       0.014439              1.990904       1.640171       0.000696      -0.234650       1.404223      -0.071804       2.928317           0.000545
           74              H      21.728937      12.409201      20.689665       0.122941       1.142489 0.85389165E+01  0.84391043E+02                                 1.736861                            1.656582      -1.051401       2.379612                    0.997354       3.427414       9.329785       0.514231       1.205187      -0.726594       0.031698       0.002830      -0.005105       0.032230       0.004103       0.001568       0.003929       0.026949       0.020100      -0.017980       0.006253       0.011727              1.762132       2.240739       0.022109      -0.200896       1.285524      -0.025796       1.760134           0.000449
           75              H      18.769265      12.159236      23.404806       0.121720       1.104876 0.77996634E+01  0.76874239E+02                                 1.809106                            1.660668      -1.494062       2.161387                    0.993233       3.897288      11.305915       0.468684       1.325931      -0.695476      -0.010385      -0.004044       0.031833       0.033728       0.008032       0.002987      -0.000051       0.015276       0.015918      -0.013817       0.003791       0.010026              1.918977       1.729047       0.000257      -0.381790       1.294968       0.031935       2.732916           0.000919
           76              H      17.247147      11.874792      21.637809       0.098377       1.175978 0.82310195E+01  0.82007151E+02                                 1.895062                            1.714572      -1.158415       2.330272                    0.994764       3.709656      10.726614       0.459007       1.339334      -0.695571      -0.046712      -0.007165       0.010495       0.048410       0.006733      -0.003705      -0.000486       0.024108       0.013756      -0.016110       0.002984       0.013126              2.010978       2.890826       0.127963      -0.226704       1.402296      -0.023979       1.739812           0.000623
           77              H      20.867461      12.834429      24.143210       0.112452       1.238551 0.98039034E+01  0.10158802E+03                                 1.937349                            1.849911      -1.136906       2.331218                    0.993854       3.784309      10.997607       0.451574       1.308982      -0.702702      -0.014803      -0.003692       0.023730       0.028211      -0.006596      -0.002968       0.000616       0.004852       0.004367      -0.007917       0.000331       0.007586              2.005470       2.072239      -0.098426      -0.355924       1.460033       0.165051       2.484140           0.000024
           78              H      21.824070      13.552721      23.085885       0.115012       1.171425 0.93304373E+01  0.93050928E+02                                 1.702609                            1.677837      -0.703922       2.531804                    0.999310       3.276631       8.583755       0.542824       1.131432      -0.747908       0.017185       0.018327      -0.010424       0.027201       0.001512      -0.002140      -0.005509      -0.003488      -0.020494      -0.009176       0.001108       0.008068              1.687393       1.677292       0.260776       0.069797       1.806751      -0.101890       1.578136           0.000079
           79              H      24.903538      13.926233      15.276621       0.122066       1.090523 0.78264004E+01  0.75926527E+02                                 1.705142                            1.601911      -1.027582       2.392487                    0.998091       3.386303       9.229253       0.513486       1.229550      -0.720644       0.020178       0.027123      -0.029186       0.044661       0.014829      -0.005023      -0.008110       0.005693      -0.005953      -0.015004      -0.004872       0.019876              1.769183       1.689672       0.228919      -0.130838       1.758535      -0.522913       1.859341           0.000085
           80              H      26.099739      13.561341      17.330934       0.112559       1.240727 0.88693270E+01  0.88513229E+02                                 1.852784                            1.700494      -0.819244       2.484211                    0.999092       3.406224       9.324451       0.501993       1.222618      -0.723820       0.035360       0.017583       0.006624       0.040042       0.016785       0.004898      -0.010944       0.013032       0.015867      -0.025227       0.009207       0.016021              1.963164       2.718479       0.460498       0.206222       1.658840      -0.001173       1.512172           0.000104
           81              H      25.238263      12.231065      18.914048       0.097239       1.239788 0.90539953E+01  0.89824776E+02                                 1.773652                            1.659392      -0.786185       2.490433                    0.999309       3.320708       8.742266       0.541329       1.140484      -0.744698       0.020022      -0.001352       0.030704       0.036680       0.012774       0.007728      -0.009036       0.008971       0.021459      -0.021940       0.009553       0.012387              1.841007       1.886050      -0.055706       0.495095       1.396463      -0.129457       2.240506          -0.000225
           82              H      23.238722      11.081799      18.643971       0.132767       1.179567 0.87527565E+01  0.87073609E+02                                 1.795541                            1.695040      -0.921178       2.447617                    0.998770       3.326084       9.094806       0.500170       1.230967      -0.722489      -0.013198      -0.020076       0.025711       0.035190       0.010690       0.005368      -0.010206       0.010635       0.021735      -0.020360       0.008176       0.012184              1.846590       1.699960       0.162021      -0.278211       1.739956      -0.386114       2.099854           0.000155
           83              H      19.690637      12.093153      10.782990       0.134270       1.105649 0.85429851E+01  0.84721927E+02                                 1.743760                            1.688871      -0.739418       2.530868                    0.999045       3.354974       9.247984       0.493293       1.252030      -0.717317       0.013461      -0.009687      -0.025637       0.030533      -0.000428      -0.004246       0.004766       0.007296       0.004002      -0.007363      -0.000180       0.007543              1.777919       1.795546       0.099543      -0.466040       1.479265      -0.103720       2.058945           0.000242
           84              H      18.642419      13.021186      11.550125       0.130208       0.963454 0.72551391E+01  0.70278361E+02                                 1.679191                            1.622499      -1.000673       2.396787                    0.996748       3.671983      10.586494       0.464704       1.360674      -0.690471      -0.019484       0.021843      -0.002506       0.029377       0.000138       0.002654       0.005664      -0.009324      -0.006462      -0.006801      -0.002046       0.008847              1.728335       1.594242      -0.346214       0.014948       2.212132      -0.119062       1.378630           0.000508
           85              H      17.220719      11.294413      11.874793       0.136262       1.009824 0.74789705E+01  0.72220915E+02                                 1.670624                            1.599889      -0.825146       2.486115                    0.998763       3.439048       9.558970       0.494215       1.283422      -0.708183      -0.006838       0.009903       0.014176       0.018595       0.000124      -0.006829       0.003191       0.002157      -0.003953      -0.007722       0.000043       0.007679              1.692901       1.928927      -0.124075      -0.462178       1.468285       0.040694       1.681492           0.000025
           86              H      17.677002      11.213965      10.340523       0.147218       1.013786 0.72368331E+01  0.67170359E+02                                 1.492150                            1.434093      -0.767968       2.514086                    0.999880       2.943079       7.239250       0.619212       1.065707      -0.765503       0.002660       0.008806      -0.015622       0.018129       0.003261      -0.000333      -0.003623      -0.001937       0.007205      -0.005178      -0.000416       0.005593              1.509787       1.279166      -0.011814       0.228844       1.268052      -0.077885       1.982143           0.000041
           87              H      18.321788      10.225596      11.420833       0.142076       1.163106 0.86424971E+01  0.84960129E+02                                 1.719613                            1.630683      -0.928727       2.434330                    0.998949       3.265607       8.627071       0.540007       1.153801      -0.740712       0.016157      -0.012147       0.005966       0.021076      -0.000862      -0.001607      -0.002266       0.004185      -0.029453      -0.010385       0.003130       0.007254              1.778430       1.424355      -0.223077       0.042955       2.460337      -0.196594       1.450598          -0.000008
           88              H      14.824796      13.969330      21.548741       0.105584       1.276568 0.96901125E+01  0.10024196E+03                                 1.961386                            1.831229      -1.336817       2.231057                    0.993918       3.914031      11.411800       0.456244       1.297741      -0.703336       0.028544      -0.021115       0.018074       0.039841      -0.006968       0.008835      -0.000136       0.010126       0.009597      -0.011546      -0.001971       0.013517              2.023755       1.998192      -0.439571       0.248819       1.927494      -0.253475       2.145579           0.000087
           89              H      13.491182      15.302479      22.956592       0.109519       1.136798 0.76483874E+01  0.74864670E+02                                 1.847734                            1.646752      -1.171150       2.315165                    0.995298       3.739252      10.739460       0.470632       1.329590      -0.696393       0.005417      -0.001652       0.036244       0.036684      -0.015532       0.000208      -0.000074       0.005461       0.032634      -0.021210       0.010262       0.010948              2.047617       1.482681      -0.033023       0.165073       1.472483       0.134972       3.187687           0.000125
           90              H      29.406470      16.543686      22.031433       0.095004       1.330661 0.96418539E+01  0.97100440E+02                                 1.858596                            1.710535      -0.801557       2.482254                    0.999124       3.369265       8.914938       0.534455       1.137980      -0.745666      -0.019795       0.022268       0.021373       0.036668      -0.017192       0.003225       0.004985       0.005946       0.021835      -0.022261       0.008355       0.013906              1.933217       1.766647      -0.355807      -0.402791       1.798871       0.412331       2.234133          -0.000269
           91              H      11.301376      16.494842      19.781744       0.130885       1.264616 0.94045299E+01  0.94266394E+02                                 1.811063                            1.704005      -1.004265       2.407724                    0.998105       3.264296       8.660132       0.527777       1.157806      -0.741317      -0.027693       0.021393      -0.012672       0.037218      -0.018072       0.002106       0.004432       0.007305       0.027910      -0.023776       0.009661       0.014115              1.835248       2.011064      -0.426647       0.272687       1.745933      -0.182122       1.748748           0.000266
           92              H      16.392716      11.731134      14.437657       0.119983       0.954058 0.72369018E+01  0.69757005E+02                                 1.644338                            1.602496      -0.856941       2.463281                    0.997208       3.583209      10.161393       0.477528       1.330676      -0.697322       0.014376       0.007127      -0.020152       0.025759       0.007558      -0.002266      -0.000338       0.001102      -0.008256      -0.006658      -0.002596       0.009254              1.688160       1.799044       0.234021      -0.349103       1.579364      -0.251512       1.686074           0.000653
           93              H      16.114366      10.627839      15.558191       0.120943       1.075308 0.83468297E+01  0.83284881E+02                                 1.777812                            1.720075      -0.950691       2.423323                    0.996593       3.644473      10.477163       0.461803       1.329244      -0.698285       0.004696      -0.028731       0.014335       0.032451      -0.002257       0.001783      -0.004745      -0.010563      -0.005167      -0.005309      -0.003653       0.008961              1.829274       1.727105      -0.350033       0.297220       1.945847      -0.352461       1.814869          -0.000261
           94              H      14.188817       9.998615      14.543964       0.137516       1.111428 0.84182566E+01  0.81943659E+02                                 1.650356                            1.598673      -0.790807       2.496998                    0.999749       3.173422       8.253153       0.552694       1.138487      -0.745639      -0.002832      -0.005371       0.018465       0.019438       0.002330       0.000820      -0.001753      -0.001507       0.024993      -0.006806      -0.001798       0.008604              1.673896       1.784240       0.362631      -0.300972       1.727890      -0.253962       1.509559           0.000003
           95              H      15.349783      10.012981      13.443541       0.143432       1.050761 0.75141984E+01  0.72004006E+02                                 1.661167                            1.561325      -0.846062       2.478744                    0.999068       3.287236       8.841586       0.525408       1.216565      -0.724121       0.016685      -0.008736      -0.005271       0.019558      -0.003453      -0.000145       0.007762       0.008130      -0.001382      -0.010555       0.002971       0.007584              1.705820       1.645958      -0.368496      -0.337170       1.840972       0.359713       1.630530           0.000038
           96              H      14.292758      11.211091      13.503878       0.132849       1.207971 0.92924050E+01  0.93388197E+02                                 1.778802                            1.702664      -1.096104       2.343902                    0.998188       3.473564       9.398814       0.520932       1.169934      -0.735235      -0.003858       0.019391      -0.001615       0.019837       0.000808       0.007611      -0.002773      -0.002694      -0.009283      -0.009798       0.003090       0.006708              1.820389       1.716877      -0.329779       0.240424       1.985884      -0.418917       1.758406           0.000073
           97              H      24.706228      14.023920      26.688834       0.098028       1.346706 0.98368729E+01  0.10057318E+03                                 1.941923                            1.778947      -1.072470       2.364240                    0.996901       3.524743       9.712562       0.496571       1.206424      -0.727465       0.011645       0.043914       0.016253       0.048251       0.000481       0.010274       0.000064      -0.034301      -0.020925      -0.021127       0.000480       0.020646              2.052267       1.841514       0.386974       0.308181       2.403733       0.603480       1.911554           0.000655
           98              H      23.339141      13.871642      24.829896       0.115465       1.170674 0.88253258E+01  0.86784724E+02                                 1.682661                            1.620979      -0.957569       2.415402                    0.998619       3.273875       8.512396       0.557876       1.116492      -0.750507      -0.009584       0.028362      -0.014655       0.033332       0.000258       0.011029      -0.000757      -0.026536      -0.009034      -0.019264       0.004456       0.014808              1.676130       1.620207      -0.175878       0.287316       1.790976      -0.198728       1.617207           0.000381
           99              H      23.585780       9.978503      24.890233       0.118830       1.174899 0.88722869E+01  0.88485868E+02                                 1.767359                            1.687382      -1.035751       2.382727                    0.997788       3.457989       9.440692       0.510323       1.203435      -0.727216      -0.004657      -0.025557      -0.015743       0.030376       0.001163       0.009247       0.002067      -0.015838       0.006146      -0.014205       0.004721       0.009483              1.796209       1.569950      -0.037507       0.131875       2.227563       0.336292       1.591113           0.000374
          100              H      24.924680      10.107795      26.829619       0.094231       1.356761 0.10178962E+02  0.10614385E+03                                 2.025409                            1.864646      -1.260890       2.275556                    0.993215       3.795971      10.956449       0.458558       1.280915      -0.708684       0.014308      -0.041980       0.018958       0.048233      -0.000347       0.008515      -0.002921      -0.023582      -0.013479      -0.015973       0.001356       0.014617              2.106771       1.981771      -0.531632       0.382381       2.475126      -0.394226       1.863416           0.000635
          101              H      22.962134      11.665051      22.726739       0.114853       1.129093 0.87693723E+01  0.86451778E+02                                 1.679237                            1.639858      -0.691513       2.535874                    0.999531       3.306170       8.723423       0.540288       1.149941      -0.741935       0.014217       0.008724      -0.023333       0.028682      -0.002576      -0.006993      -0.004428       0.007918       0.003082      -0.009736       0.000339       0.009397              1.696012       1.748550      -0.093876      -0.250632       1.315607       0.010250       2.023880           0.000074
          102              H      21.917440      10.814594      23.577196       0.110229       1.288776 0.10936639E+02  0.11476746E+03                                 1.888341                            1.876814      -0.936435       2.418595                    0.997389       3.609458      10.061433       0.483261       1.207785      -0.727590      -0.020561      -0.019024       0.004991       0.028453       0.003539       0.002659      -0.003489      -0.004578      -0.026166      -0.010410       0.001628       0.008782              1.883414       1.928107       0.225067       0.134878       2.043367      -0.036467       1.678767           0.000078
          103              H      23.555829       2.735253      21.445307       0.108308       1.058129 0.76686216E+01  0.75765930E+02                                 1.809816                            1.687252      -1.430905       2.191585                    0.992467       3.987419      11.836010       0.445323       1.392112      -0.682500       0.029107      -0.023383       0.009990       0.038650      -0.007745       0.003855      -0.000468       0.008028      -0.001090      -0.008871      -0.001244       0.010115              1.893595       2.008618      -0.446627       0.243825       1.840071      -0.161381       1.832095          -0.000019
          104              H      22.608029       3.953475      23.220924       0.113592       1.191656 0.85035408E+01  0.84956746E+02                                 1.874803                            1.717025      -0.985957       2.405314                    0.997582       3.606210      10.260008       0.471545       1.300123      -0.704537       0.016290      -0.005079       0.038553       0.042160      -0.014787       0.003325       0.003581      -0.007314       0.043462      -0.023096       0.007908       0.015188              2.011548       1.796254      -0.071461       0.432476       1.531444      -0.167640       2.706947           0.000179
          105              H      20.907979       5.502111      22.775583       0.099023       1.196868 0.86311103E+01  0.84630763E+02                                 1.728864                            1.616615      -0.802012       2.483122                    0.999218       3.306879       8.661403       0.550132       1.135475      -0.745348      -0.012764       0.022887       0.028404       0.038646      -0.016634       0.004420       0.005189       0.002600       0.029901      -0.023072       0.011217       0.011855              1.786821       1.604020      -0.231944      -0.322696       1.668423       0.371767       2.088019          -0.000192
          106              H      20.034171       5.726218      20.603470       0.130864       1.182747 0.86428963E+01  0.86087890E+02                                 1.813811                            1.692179      -1.164589       2.331897                    0.996249       3.490760       9.689418       0.494947       1.242409      -0.717653      -0.025769       0.022401      -0.005457       0.034578      -0.013602      -0.000442       0.007667      -0.001872       0.023670      -0.018536       0.003448       0.015088              1.887596       2.135757      -0.606882       0.199256       1.880364      -0.134746       1.646667           0.000234
          107              H       6.595845       0.902173      14.670383       0.125886       1.031020 0.80128091E+01  0.80044203E+02                                 1.786294                            1.728346      -1.356666       2.224687                    0.993511       3.978941      11.878063       0.438585       1.398001      -0.681746       0.016541      -0.023230       0.008522       0.029764       0.000300      -0.000810      -0.008351      -0.005502      -0.019464      -0.010703       0.000483       0.010220              1.835034       1.711212      -0.447225       0.081349       2.197907      -0.010447       1.595985          -0.000523
          108              H       5.478921       1.502665      13.679141       0.130320       0.912442 0.66243519E+01  0.62057362E+02                                 1.561420                            1.506455      -0.652289       2.564963                    0.999658       3.336424       9.134388       0.508928       1.284695      -0.708002      -0.016808      -0.003759      -0.019801       0.026243       0.005767       0.005695       0.001383       0.010308      -0.005872      -0.007124      -0.004117       0.011241              1.618299       1.624415       0.090561       0.383382       1.394060       0.259653       1.836421           0.000389
          109              H       8.070396       2.660551      14.268140       0.142418       1.066478 0.81638658E+01  0.80628008E+02                                 1.737843                            1.678482      -0.968182       2.418202                    0.998537       3.482146       9.807054       0.479234       1.294102      -0.706301       0.013410      -0.007242       0.011491       0.019087       0.001510       0.001393      -0.004165       0.002759      -0.004419      -0.005774       0.002588       0.003187              1.761085       2.219734      -0.105951       0.448246       1.434047       0.004866       1.629474           0.000022
          110              H       7.358665       2.603087      12.837303       0.143049       1.089532 0.79661484E+01  0.76902385E+02                                 1.658382                            1.575724      -0.824043       2.482538                    0.999663       3.218182       8.486216       0.542840       1.168807      -0.736687      -0.001307      -0.007576      -0.014085       0.016047       0.004417      -0.001028       0.001225      -0.002904       0.012795      -0.006996       0.002445       0.004552              1.702321       1.359694      -0.023900      -0.099871       1.448809       0.348937       2.298460           0.000138
          111              H       6.891813       3.683398      13.917614       0.143254       1.175977 0.91344072E+01  0.91477549E+02                                 1.760798                            1.702177      -1.049374       2.375654                    0.998715       3.370019       9.125370       0.514176       1.189488      -0.731635      -0.012078       0.014784       0.004218       0.019551      -0.001374      -0.001797      -0.001389      -0.005652      -0.018044      -0.006730       0.000502       0.006228              1.789633       1.557554      -0.292449      -0.086811       2.308727       0.258054       1.502618           0.000062
          112              H       6.890051       4.617176      16.581038       0.092296       1.113545 0.78463169E+01  0.77673574E+02                                 1.855977                            1.693648      -1.236383       2.285028                    0.993566       3.878034      11.381655       0.451323       1.370918      -0.687709       0.016201      -0.046259       0.000929       0.049023      -0.006427      -0.001792      -0.000021      -0.003742      -0.047077      -0.015852       0.001275       0.014577              1.986392       1.637102      -0.233695      -0.000691       2.920126       0.071601       1.401947           0.000544
          113              H       8.516110       6.323837      16.322453       0.120882       1.144140 0.85479147E+01  0.84442314E+02                                 1.732745                            1.652831      -1.026084       2.388374                    0.997556       3.430277       9.313896       0.517342       1.198473      -0.728126       0.032562      -0.005409      -0.003071       0.033151       0.001588      -0.004144      -0.003955       0.003789      -0.050453      -0.017992       0.006121       0.011871              1.757885       2.234842      -0.200165      -0.022037       1.755758       0.025735       1.283053           0.000450
          114              H      23.173538       9.038978      16.572419       0.121783       1.106674 0.78179208E+01  0.77141123E+02                                 1.815179                            1.665697      -1.508100       2.155863                    0.993146       3.906823      11.360103       0.466422       1.330859      -0.694454      -0.010417       0.031439       0.003898       0.033348       0.002988      -0.007851       0.000154      -0.000529      -0.031187      -0.013793       0.003890       0.009903              1.925841       1.734868      -0.384135      -0.000216       2.744252      -0.032162       1.298404           0.000922
          115              H      21.651420       7.271981      16.856862       0.097234       1.175898 0.82267288E+01  0.81903071E+02                                 1.890065                            1.710427      -1.139474       2.337642                    0.995028       3.704877      10.687185       0.461339       1.333561      -0.696753      -0.047533       0.010649       0.007266       0.049250      -0.003706      -0.006653       0.000387       0.004880      -0.042890      -0.016040       0.003077       0.012963              2.005389       2.881950      -0.225716      -0.127480       1.735057       0.023907       1.399161           0.000620
          116              H      25.271734       9.777382      15.897225       0.112411       1.237452 0.97913339E+01  0.10139964E+03                                 1.933988                            1.846978      -1.129807       2.334043                    0.993914       3.781304      10.976672       0.452688       1.306510      -0.703212      -0.014760       0.023745       0.003402       0.028165      -0.003050       0.006680      -0.000471       0.000099      -0.009800      -0.008116       0.000488       0.007628              2.001801       2.068536      -0.354832       0.098161       2.478877      -0.164631       1.457989           0.000023
          117              H       8.611243       8.720057      15.178933       0.114721       1.170471 0.93179693E+01  0.92871505E+02                                 1.699285                            1.674701      -0.690053       2.536611                    0.999415       3.277281       8.575665       0.544453       1.128715      -0.748551       0.017376      -0.010283      -0.018668       0.027498      -0.002123      -0.001380       0.005504       0.008238       0.014877      -0.009005       0.001142       0.007863              1.684085       1.674001       0.069551      -0.259926       1.575118       0.101562       1.803136           0.000077
          118              H      11.690710       0.910793      14.805422       0.122050       1.088926 0.78108187E+01  0.75718535E+02                                 1.701569                            1.598820      -1.014522       2.397836                    0.998191       3.382858       9.208822       0.514834       1.227252      -0.721163       0.020344      -0.029407      -0.027245       0.044955      -0.005120      -0.014655       0.007979       0.005981      -0.005184      -0.014694      -0.005059       0.019753              1.765303       1.686074      -0.130347      -0.228033       1.855204       0.521081       1.754630           0.000085
          119              H      12.886912       2.965106      15.170314       0.112353       1.241747 0.88772575E+01  0.88610629E+02                                 1.853702                            1.701195      -0.824549       2.482224                    0.999064       3.406909       9.326757       0.501925       1.222533      -0.723845       0.035321       0.006366      -0.017531       0.039943       0.005027      -0.016951       0.010858      -0.001353      -0.027957      -0.025420       0.009327       0.016093              1.964232       2.720399       0.206358      -0.461079       1.512684       0.001160       1.659612           0.000105
          120              H      12.025436       4.548220      16.500589       0.098061       1.239817 0.90577146E+01  0.89909793E+02                                 1.777673                            1.662933      -0.798540       2.486213                    0.999239       3.318182       8.750312       0.538959       1.144885      -0.743659       0.019588       0.030286       0.001496       0.036100       0.007757      -0.012760       0.008912      -0.006450      -0.024036      -0.021871       0.009446       0.012425              1.845343       1.890648       0.496864       0.055889       2.246133       0.129927       1.399247          -0.000225
          121              H      10.025895       4.278143      17.649856       0.133050       1.179946 0.87555886E+01  0.87105737E+02                                 1.795607                            1.695065      -0.921454       2.447473                    0.998783       3.325837       9.093283       0.500295       1.230605      -0.722568      -0.013224       0.025625       0.020186       0.035199       0.005305      -0.010597       0.010008      -0.005735      -0.026588      -0.020120       0.008029       0.012091              1.846659       1.699969      -0.278294      -0.162129       2.099935       0.386313       1.740072           0.000154
          122              H      15.286365      25.148817      16.638501       0.133216       1.110171 0.85839155E+01  0.85202476E+02                                 1.745736                            1.690595      -0.734676       2.532053                    0.999096       3.362282       9.262548       0.494213       1.248605      -0.718037       0.013781      -0.025934       0.010025       0.031032      -0.004194       0.000579      -0.004764       0.001580      -0.013181      -0.007338      -0.000246       0.007584              1.780037       1.797613      -0.467112      -0.099796       2.061830       0.104026       1.480667           0.000242
          123              H      14.238147      25.915952      15.710469       0.130897       0.961956 0.72418955E+01  0.70133956E+02                                 1.679107                            1.622331      -1.009062       2.393419                    0.996623       3.670895      10.589990       0.464058       1.362880      -0.690035      -0.019595      -0.002863      -0.021577       0.029287       0.002539      -0.000324      -0.005724      -0.001291       0.017245      -0.006678      -0.002235       0.008913              1.728291       1.594150       0.014936       0.346399       1.378470       0.119053       2.212253           0.000508
          124              H      30.433548      26.240620      17.437241       0.136357       1.011093 0.74905878E+01  0.72356861E+02                                 1.671418                            1.600634      -0.880881       2.460346                    0.998203       3.441168       9.564573       0.494359       1.282625      -0.708335      -0.006826       0.013973      -0.010403       0.018710      -0.006953      -0.000416      -0.003226       0.002900      -0.001750      -0.007886       0.000117       0.007768              1.693708       1.930114      -0.462265       0.124358       1.681926      -0.040776       1.469086           0.000025
          125              H      13.272730      24.706350      17.517690       0.147005       1.012142 0.72201666E+01  0.66954314E+02                                 1.487647                            1.430027      -0.751672       2.520258                    0.999914       2.944331       7.230991       0.621874       1.062118      -0.766409       0.002840      -0.015896      -0.008620       0.018304      -0.000117      -0.003205       0.003741      -0.004651      -0.000711      -0.005278      -0.000334       0.005611              1.505145       1.275694       0.227640       0.011845       1.975079       0.077649       1.264662           0.000038
          126              H      13.917517      25.786660      18.506059       0.142798       1.164572 0.86590444E+01  0.85194063E+02                                 1.723985                            1.634624      -0.941825       2.429350                    0.998891       3.266362       8.642796       0.537984       1.157170      -0.739907       0.016311       0.006111       0.011695       0.020980      -0.001707       0.000653       0.002212       0.016827       0.008206      -0.010346       0.003085       0.007261              1.783085       1.427638       0.043041       0.223710       1.453947       0.197022       2.467669          -0.000008
          127              H      19.229068       7.182913      14.762324       0.105719       1.277729 0.97009958E+01  0.10039515E+03                                 1.963609                            1.833042      -1.348489       2.226279                    0.993754       3.916234      11.425153       0.455670       1.298852      -0.703098       0.028473       0.018317       0.021285       0.039991       0.008916       0.006813       0.000059       0.000469      -0.020184      -0.011488      -0.002061       0.013550              2.026163       2.000551       0.249461       0.440544       2.148150       0.254144       1.929790           0.000086
          128              H      17.895454       8.590764      13.429176       0.110067       1.134786 0.76339019E+01  0.74704123E+02                                 1.847422                            1.646615      -1.169711       2.316065                    0.995422       3.737289      10.740291       0.469937       1.331891      -0.695937       0.005484       0.036159       0.002280       0.036644       0.000073       0.015483      -0.000162      -0.013464      -0.024069      -0.021081       0.010331       0.010750              2.047149       1.482560       0.165011       0.033041       3.186567      -0.134805       1.472320           0.000124
          129              H      16.193642       7.665605      12.187968       0.094645       1.333826 0.96694540E+01  0.97452113E+02                                 1.861921                            1.713306      -0.803414       2.481269                    0.999076       3.372641       8.928477       0.533848       1.138411      -0.745564      -0.019442       0.021218      -0.022469       0.036511       0.003129       0.017306      -0.005138      -0.008091      -0.020221      -0.022462       0.008452       0.014010              1.936824       1.769703      -0.404060       0.356866       2.238716      -0.413641       1.802054          -0.000270
          130              H      15.705648       5.415917      12.236812       0.132685       1.266050 0.94214137E+01  0.94526057E+02                                 1.817411                            1.709541      -1.029541       2.398662                    0.997936       3.260249       8.667926       0.524803       1.163253      -0.740071      -0.026726      -0.012140      -0.020956       0.036067       0.002120       0.018115      -0.004412      -0.010484      -0.024702      -0.023822       0.009713       0.014109              1.841829       2.018675       0.274255       0.429191       1.754798       0.183177       1.752013           0.000267
          131              H      20.796990       0.071829      17.000520       0.120608       0.952944 0.72271271E+01  0.69646761E+02                                 1.643819                            1.602023      -0.858542       2.463001                    0.997163       3.581679      10.159464       0.477274       1.331690      -0.697114       0.014277      -0.019440      -0.006989       0.025112      -0.002329      -0.007636       0.000465       0.004312       0.002224      -0.006781      -0.002484       0.009266              1.687612       1.798484      -0.348838      -0.233874       1.685460       0.251340       1.578890           0.000652
          132              H      20.518640       1.192363      18.103816       0.121593       1.073468 0.83293541E+01  0.83067258E+02                                 1.775826                            1.718320      -0.954109       2.422304                    0.996573       3.640829      10.464081       0.462018       1.329316      -0.698273       0.004632       0.014237       0.028787       0.032447       0.001740       0.002278       0.004711      -0.002714       0.018203      -0.005241      -0.003646       0.008887              1.827127       1.725206       0.296648       0.349245       1.812786       0.351713       1.943388          -0.000261
          133              H      18.593091       0.178136      18.733039       0.139449       1.112831 0.84358432E+01  0.82197928E+02                                 1.655678                            1.603564      -0.811142       2.489219                    0.999701       3.172168       8.267273       0.549918       1.143077      -0.744525      -0.002332       0.017580       0.004909       0.018401       0.000618      -0.002214       0.001850      -0.013655      -0.010814      -0.006807      -0.002102       0.008910              1.679409       1.790451      -0.302461      -0.364598       1.514092       0.255123       1.733682           0.000004
          134              H      28.562612      27.809368      18.718673       0.142954       1.052861 0.75311820E+01  0.72186522E+02                                 1.661115                            1.561274      -0.841211       2.480009                    0.999112       3.289768       8.841216       0.526486       1.213742      -0.724752       0.016837      -0.005646       0.008674       0.019763      -0.000166       0.003600      -0.007758       0.004731      -0.011372      -0.010566       0.002870       0.007696              1.705740       1.645985      -0.337342       0.368323       1.630736      -0.359641       1.840498           0.000038
          135              H      27.505586      27.869705      17.520563       0.133584       1.204842 0.92608825E+01  0.92982643E+02                                 1.774856                            1.699032      -1.090682       2.346512                    0.998193       3.468840       9.378352       0.521885       1.168912      -0.735472      -0.003849      -0.001549      -0.019200       0.019643       0.007612      -0.000645       0.002644       0.003536       0.008312      -0.009693       0.002906       0.006787              1.816300       1.712842       0.239538       0.328612       1.754588       0.417838       1.981468           0.000073
          136              H      11.493401      12.323006      14.707734       0.096822       1.345774 0.98251292E+01  0.10037108E+03                                 1.936209                            1.774133      -1.059015       2.368894                    0.997083       3.525146       9.693280       0.499080       1.201339      -0.728612       0.011374       0.016660      -0.044449       0.048812       0.010274      -0.000661      -0.000032      -0.006678       0.062250      -0.021184       0.000419       0.020765              2.045921       1.836081       0.306586      -0.385185       1.905800      -0.600740       2.395883           0.000653
          137              H      10.126313      10.464068      14.860012       0.115819       1.171208 0.88323823E+01  0.86887629E+02                                 1.684842                            1.622990      -0.961017       2.414356                    0.998595       3.273280       8.517664       0.556726       1.118368      -0.750052      -0.009465      -0.014969      -0.028172       0.033276       0.010898      -0.000250       0.000658      -0.008773       0.044280      -0.019137       0.004352       0.014785              1.678305       1.622257       0.287808       0.176191       1.619205       0.199070       1.793452           0.000379
          138              H      10.372954      10.524405      18.753151       0.117017       1.178477 0.89029675E+01  0.88845891E+02                                 1.768847                            1.688617      -1.029475       2.384145                    0.997822       3.464085       9.452347       0.511028       1.201043      -0.727763      -0.004746      -0.016408       0.026031       0.031135       0.009234      -0.000960      -0.001861      -0.011149       0.021713      -0.014405       0.005110       0.009295              1.797790       1.571072       0.132040       0.037512       1.592294      -0.336943       2.230004           0.000374
          139              H      11.711853      12.463791      18.623859       0.094792       1.352754 0.10145088E+02  0.10571545E+03                                 2.022719                            1.862585      -1.267285       2.273776                    0.993093       3.790487      10.941108       0.458370       1.282353      -0.708399       0.014275       0.018969       0.041642       0.047934       0.008310       0.000242       0.002889      -0.005011       0.042537      -0.015847       0.001130       0.014718              2.103794       1.979275       0.381469       0.530202       1.861140       0.393034       2.470967           0.000634
          140              H       9.749308       8.360911      17.066603       0.115890       1.126023 0.87425343E+01  0.86149692E+02                                 1.679011                            1.639700      -0.686411       2.538496                    0.999520       3.300522       8.716044       0.538973       1.153248      -0.741158       0.013985      -0.022784      -0.008708       0.028116      -0.006988       0.002762       0.004456       0.002241      -0.013347      -0.009854       0.000499       0.009354              1.695771       1.748361      -0.250427       0.093861       2.023382      -0.010219       1.315571           0.000074
          141              H       8.704614       9.211368      17.917060       0.110603       1.288280 0.10931411E+02  0.11469481E+03                                 1.887491                            1.876058      -0.940094       2.417302                    0.997342       3.608566      10.057001       0.483494       1.207389      -0.727676      -0.020845       0.005056       0.018877       0.028574       0.002767      -0.003317       0.003560       0.010329       0.020297      -0.010332       0.001660       0.008671              1.882559       1.927353       0.134750      -0.224712       1.678150       0.036456       2.042174           0.000078
          142              H      14.747280      11.630573      21.652175       0.108395       1.058487 0.76700816E+01  0.75760164E+02                                 1.807753                            1.685493      -1.428986       2.192356                    0.992479       3.984145      11.812592       0.446457       1.388946      -0.683103       0.029301       0.023209      -0.009912       0.038671       0.007699      -0.003884      -0.000528       0.007789      -0.001110      -0.008770      -0.001291       0.010062              1.891324       2.006200       0.445745      -0.243340       1.837972      -0.161060       1.829800          -0.000018
          143              H      13.799480      10.412351      19.876559       0.113830       1.195491 0.85382276E+01  0.85411258E+02                                 1.880580                            1.721824      -0.990413       2.403138                    0.997501       3.613848      10.296553       0.470238       1.302091      -0.704097       0.016174       0.005164      -0.038331       0.041923       0.014853      -0.003420       0.003675      -0.007330       0.043969      -0.023275       0.007889       0.015386              2.018174       1.801742       0.071820      -0.434767       1.535564      -0.168485       2.717215           0.000179
          144              H      12.099429       8.863715      20.321900       0.099415       1.198366 0.86443462E+01  0.84806931E+02                                 1.731768                            1.619006      -0.808619       2.480771                    0.999172       3.307221       8.669312       0.549049       1.137093      -0.744960      -0.012644      -0.022876      -0.027775       0.038139       0.016629      -0.004163       0.005234       0.002590       0.030693      -0.023128       0.011075       0.012054              1.789992       1.606592       0.232757       0.323846       1.671243       0.373136       2.092141          -0.000193
          145              H      11.225622       8.639608      22.494013       0.131593       1.180324 0.86214333E+01  0.85806134E+02                                 1.809763                            1.688858      -1.154943       2.335935                    0.996285       3.487080       9.669993       0.496054       1.240618      -0.718034      -0.025865      -0.021994       0.005628       0.034415       0.013588       0.000614       0.007625      -0.001892       0.023719      -0.018473       0.003323       0.015150              1.883114       2.130130       0.604193      -0.198431       1.875755      -0.134141       1.643456           0.000235
          146              H      15.404400      13.463653      28.427099       0.125140       1.033113 0.80298640E+01  0.80231189E+02                                 1.786243                            1.728177      -1.352924       2.225818                    0.993448       3.979384      11.868032       0.439513       1.394760      -0.682363       0.016719       0.023638      -0.008580       0.030197      -0.000473       0.000914      -0.008385      -0.005187      -0.019162      -0.010694       0.000559       0.010135              1.835017       1.711271       0.447538      -0.081540       2.197891      -0.010698       1.595890          -0.000522
          147              H       5.478920      12.863162       0.686687       0.129841       0.914767 0.66465291E+01  0.62327708E+02                                 1.565043                            1.509729      -0.643279       2.568548                    0.999725       3.343314       9.162911       0.507909       1.285980      -0.707705      -0.016694       0.003937       0.020072       0.026402      -0.005755      -0.005697       0.001195       0.010256      -0.005886      -0.007206      -0.003962       0.011168              1.622230       1.628258      -0.090993      -0.384998       1.397052       0.260794       1.841381           0.000389
          148              H       8.070396      11.705276       0.097688       0.142823       1.061564 0.81131859E+01  0.79972780E+02                                 1.729855                            1.671165      -0.955720       2.423632                    0.998628       3.470839       9.753788       0.481367       1.290859      -0.707010       0.013348       0.007207      -0.011235       0.018877      -0.001450      -0.001644      -0.004206       0.002821      -0.003488      -0.005820       0.002592       0.003227              1.752846       2.208009       0.105257      -0.445067       1.428221       0.004871       1.622308           0.000023
          149              H       7.358665      11.762740       1.528524       0.142340       1.091241 0.79811130E+01  0.77070657E+02                                 1.658757                            1.576110      -0.814671       2.486004                    0.999693       3.221505       8.491846       0.543425       1.167188      -0.737061      -0.001551       0.007704       0.014717       0.016684      -0.004508       0.001159       0.001189      -0.002887       0.012505      -0.007056       0.002607       0.004449              1.702704       1.360097       0.024015       0.100255       1.449268       0.349107       2.298746           0.000139
          150              H       6.891811      10.682429       0.448214       0.143311       1.176404 0.91395148E+01  0.91547991E+02                                 1.761763                            1.703116      -1.052721       2.374205                    0.998689       3.370580       9.129968       0.513788       1.190136      -0.731483      -0.011878      -0.014576      -0.004327       0.019294       0.001496       0.001893      -0.001412      -0.005860      -0.018127      -0.006827       0.000442       0.006385              1.790626       1.558150       0.292290       0.086943       2.310144       0.258514       1.503585           0.000065
          151              H      15.698604       9.748650      26.516444       0.091087       1.117590 0.78795950E+01  0.78093732E+02                                 1.861187                            1.697754      -1.244016       2.281357                    0.993429       3.887363      11.419560       0.450523       1.371756      -0.687532       0.016093       0.046720      -0.000743       0.049420       0.006532       0.001682      -0.000107      -0.003684      -0.047051      -0.015829       0.001172       0.014657              1.992428       1.641178       0.234985       0.000708       2.931112       0.071919       1.404995           0.000546
          152              H      17.324662       8.041989      26.775029       0.123297       1.139514 0.85096501E+01  0.84008744E+02                                 1.731785                            1.652113      -1.039899       2.384196                    0.997451       3.422607       9.303981       0.515815       1.202815      -0.727133       0.031532       0.005281       0.002785       0.032092      -0.001726       0.004222      -0.003942       0.003765      -0.049768      -0.017789       0.005903       0.011887              1.756824       2.232947       0.199711       0.021999       1.754926       0.025709       1.282598           0.000451
          153              H      14.364989       5.326848      26.525064       0.121176       1.105327 0.78043740E+01  0.76943879E+02                                 1.810887                            1.662158      -1.488446       2.163699                    0.993296       3.899932      11.320866       0.467985       1.327510      -0.695164      -0.010198      -0.032240      -0.003705       0.034017      -0.002954       0.007794       0.000178      -0.000108      -0.031208      -0.013727       0.003806       0.009921              1.920969       1.730811       0.382469       0.000243       2.736087      -0.031980       1.296010           0.000918
          154              H      12.842872       7.093845      26.240621       0.098136       1.172818 0.82028343E+01  0.81632264E+02                                 1.889555                            1.710058      -1.148497       2.334620                    0.994925       3.701860      10.687634       0.460383       1.336869      -0.696096      -0.046847      -0.010427      -0.006956       0.048494       0.003840       0.006894       0.000303       0.005271      -0.042722      -0.016104       0.002867       0.013238              2.004811       2.880789       0.225631       0.127397       1.734722       0.023905       1.398921           0.000623
          155              H      16.463185       4.588444      27.200258       0.112767       1.235535 0.97733999E+01  0.10116382E+03                                 1.931582                            1.844960      -1.128632       2.334564                    0.993937       3.779152      10.966392       0.453072       1.306049      -0.703299      -0.014554      -0.023815      -0.003893       0.028181       0.003136      -0.006768      -0.000757       0.000221      -0.009867      -0.008141       0.000244       0.007897              1.999170       2.065792       0.353654      -0.097849       2.474996      -0.164178       1.456721           0.000017
          156              H      17.419794       5.645769      27.918549       0.115848       1.167792 0.92946514E+01  0.92608841E+02                                 1.699294                            1.674812      -0.697000       2.535136                    0.999394       3.271913       8.568606       0.543196       1.131697      -0.747833       0.017027       0.010389       0.018411       0.027144       0.002024       0.001497       0.005303       0.008332       0.015081      -0.008902       0.001084       0.007818              1.684133       1.674107      -0.069799       0.259565       1.575422       0.101283       1.802870           0.000081
          157              H      20.499265      13.455033      28.292061       0.122123       1.087715 0.77977886E+01  0.75533360E+02                                 1.697400                            1.595210      -0.997943       2.404258                    0.998327       3.379967       9.186513       0.516705       1.223759      -0.721938       0.020291       0.029056       0.027327       0.044752       0.005129       0.014827       0.008236       0.005508      -0.005661      -0.015075      -0.004865       0.019939              1.760761       1.681819       0.129748       0.227017       1.850277       0.518956       1.750187           0.000087
          158              H      21.695465      11.400720      27.927169       0.112541       1.241556 0.88763486E+01  0.88603969E+02                                 1.853909                            1.701390      -0.823064       2.482981                    0.999080       3.407217       9.329337       0.501745       1.222939      -0.723747       0.035075      -0.006339       0.017736       0.039812      -0.005162       0.016907       0.010686      -0.000957      -0.027795      -0.025290       0.009239       0.016051              1.964457       2.720658      -0.206406       0.461063       1.512904       0.001145       1.659809           0.000106
          159              H      20.833989       9.817606      26.596893       0.096898       1.240447 0.90605913E+01  0.89920095E+02                                 1.775820                            1.661232      -0.787237       2.490526                    0.999305       3.320613       8.747762       0.540345       1.142181      -0.744309       0.019894      -0.031051      -0.001568       0.036911      -0.007536       0.012713       0.008847      -0.006124      -0.024094      -0.021686       0.009525       0.012161              1.843371       1.888475      -0.496211      -0.055839       2.243750       0.129735       1.397889          -0.000223
          160              H      18.834448      10.087683      25.447627       0.132897       1.176581 0.87248851E+01  0.86717929E+02                                 1.791634                            1.691659      -0.913692       2.450817                    0.998829       3.322242       9.077039       0.501025       1.229978      -0.722711      -0.013201      -0.026085      -0.020258       0.035568      -0.005490       0.010728       0.009905      -0.005133      -0.026851      -0.020238       0.008437       0.011801              1.842410       1.696393       0.277126       0.161386       2.094618       0.384612       1.736220           0.000156
          161              H      15.286365      17.948664      26.458981       0.133828       1.108931 0.85743455E+01  0.85105131E+02                                 1.746534                            1.691397      -0.735506       2.532429                    0.999126       3.360117       9.264054       0.493208       1.251185      -0.717486       0.013326       0.025777      -0.009915       0.030665       0.004410      -0.000716      -0.004865       0.001527      -0.013512      -0.007480      -0.000439       0.007919              1.780837       1.798434       0.467292       0.099959       2.062718       0.104153       1.481358           0.000244
          162              H      14.238148      17.181529      27.387014       0.130284       0.961527 0.72360722E+01  0.70043903E+02                                 1.676772                            1.620246      -0.996629       2.398818                    0.996778       3.666961      10.566456       0.465102       1.360473      -0.690532      -0.019604       0.002827       0.021972       0.029581      -0.002636       0.000263      -0.005708      -0.001188       0.016818      -0.006741      -0.002055       0.008796              1.725771       1.592031      -0.014782      -0.345542       1.376764       0.118565       2.208518           0.000510
          163              H      30.433548      16.856861      25.660241       0.136444       1.009676 0.74773451E+01  0.72201116E+02                                 1.670477                            1.599710      -0.822590       2.487647                    0.998796       3.438563       9.557273       0.494246       1.283412      -0.708186      -0.006813      -0.014621       0.009867       0.018909       0.006759       0.000275      -0.003220       0.003196      -0.000993      -0.007784       0.000241       0.007542              1.692779       1.928815       0.462154      -0.124285       1.681315      -0.040822       1.468207           0.000026
          164              H      30.889831      18.391131      25.579792       0.147809       1.013633 0.72365916E+01  0.67178645E+02                                 1.493357                            1.435186      -0.774687       2.511887                    0.999872       2.941250       7.239220       0.618152       1.067366      -0.765079       0.002788       0.015448       0.008481       0.017842       0.000286       0.003258       0.003630      -0.004518      -0.000594      -0.005180      -0.000389       0.005569              1.511043       1.280148      -0.229217      -0.011893       1.983977       0.078131       1.269004           0.000043
          165              H      13.917516      17.310821      24.591424       0.142971       1.164004 0.86534042E+01  0.85124635E+02                                 1.723533                            1.634159      -0.937487       2.431547                    0.998934       3.265095       8.638714       0.538028       1.157265      -0.739892       0.016256      -0.005834      -0.011915       0.020982       0.001524      -0.000739       0.002265       0.016951       0.007939      -0.010350       0.002997       0.007354              1.782656       1.427252      -0.043172      -0.223793       1.453626       0.197365       2.467091          -0.000006
          166              H      28.037621       7.182913      28.335158       0.106687       1.272379 0.96517423E+01  0.99740769E+02                                 1.956644                            1.827241      -1.343587       2.228650                    0.993895       3.907112      11.383710       0.456901       1.297231      -0.703442       0.028103      -0.018277      -0.020978       0.039546      -0.008900      -0.006857       0.000121       0.000524      -0.020179      -0.011482      -0.002092       0.013574              2.018708       1.993109      -0.247489      -0.437613       2.140111       0.252228       1.922906           0.000083
          167              H      17.895451       5.775063       0.936652       0.109119       1.138286 0.76577319E+01  0.74956574E+02                                 1.847010                            1.645996      -1.163330       2.318203                    0.995417       3.738188      10.725940       0.471637       1.326749      -0.696974       0.005508      -0.036394      -0.001740       0.036849      -0.000152      -0.015578       0.000076      -0.013580      -0.024529      -0.021256       0.010328       0.010928              2.046857       1.482026      -0.165144      -0.032977       3.186741      -0.134835       1.471805           0.000002
          168              H      16.193640       6.700222       2.177859       0.096136       1.328825 0.96293111E+01  0.96967170E+02                                 1.859187                            1.711266      -0.810764       2.479389                    0.999060       3.365742       8.912680       0.533342       1.140436      -0.745075      -0.019383      -0.020980       0.022527       0.036377      -0.003146      -0.017138      -0.004946      -0.007964      -0.020454      -0.022256       0.008428       0.013828              1.933759       1.767062       0.402560      -0.355627       2.234903      -0.412114       1.799312          -0.000265
          169              H      15.705647       8.949910       2.129016       0.131478       1.271373 0.94662566E+01  0.95060294E+02                                 1.819573                            1.711229      -1.016878       2.402433                    0.998002       3.268796       8.686001       0.525794       1.160031      -0.740806      -0.027050       0.012356       0.021248       0.036549      -0.002272      -0.018319      -0.004430      -0.010123      -0.025434      -0.024077       0.009769       0.014307              1.844110       2.021611      -0.275139      -0.430475       1.756584       0.183810       1.754134           0.000271
          170              H      29.605544      14.293997      26.096962       0.118958       0.956190 0.72532468E+01  0.69914539E+02                                 1.642846                            1.601123      -0.842320       2.468468                    0.997367       3.581526      10.137917       0.479427       1.325404      -0.698408       0.014797       0.020017       0.007355       0.025956       0.002259       0.007765       0.000288       0.004472       0.001766      -0.006940      -0.002413       0.009353              1.686573       1.797354       0.348488       0.233626       1.684417       0.251073       1.577948           0.000653
          171              H      11.710093      13.173463      24.993667       0.121288       1.071805 0.83123461E+01  0.82853179E+02                                 1.773981                            1.716592      -0.951917       2.423439                    0.996585       3.637430      10.450638       0.462252       1.329357      -0.698286       0.004633      -0.014376      -0.028666       0.032402      -0.001676      -0.002305       0.004716      -0.002588       0.018292      -0.005166      -0.003734       0.008900              1.825188       1.723377      -0.296158      -0.348694       1.810908       0.351219       1.941278          -0.000261
          172              H      27.401644      14.187690      24.364443       0.139167       1.109643 0.84030776E+01  0.81774715E+02                                 1.649983                            1.598368      -0.795911       2.495357                    0.999711       3.169779       8.247784       0.552051       1.140109      -0.745230      -0.002571      -0.018178      -0.005238       0.019091      -0.000806       0.002173       0.001592      -0.013269      -0.010012      -0.006638      -0.001898       0.008537              1.673493       1.783820       0.300780       0.362376       1.509207       0.253762       1.727450           0.000004
          173              H      28.562611      15.288113      24.378809       0.142298       1.052932 0.75319027E+01  0.72191261E+02                                 1.660820                            1.561051      -0.836028       2.482343                    0.999124       3.290696       8.842018       0.526703       1.213279      -0.724860       0.017215       0.006027      -0.008802       0.020252       0.000068      -0.003417      -0.007730       0.004823      -0.011214      -0.010503       0.003016       0.007487              1.705438       1.645580       0.336984      -0.368237       1.630224      -0.359463       1.840511           0.000039
          174              H      27.505585      15.227776      25.576919       0.134529       1.203974 0.92560954E+01  0.92952725E+02                                 1.776622                            1.700733      -1.102087       2.342223                    0.998188       3.467482       9.385539       0.520470       1.171860      -0.734771      -0.003812       0.001583       0.018709       0.019159      -0.007478       0.000692       0.002611       0.003325       0.008254      -0.009536       0.002908       0.006628              1.818098       1.714793      -0.239798      -0.329023       1.756214       0.418071       1.983287           0.000074
          175              H      20.301951       2.042820      28.389748       0.097144       1.344864 0.98183106E+01  0.10029569E+03                                 1.936505                            1.774446      -1.058696       2.369396                    0.997081       3.523351       9.691750       0.498586       1.202597      -0.728336       0.011665      -0.016353       0.044470       0.048796      -0.010286       0.000474      -0.000199      -0.006440       0.061698      -0.021063       0.000485       0.020577              2.046223       1.836361      -0.306666       0.385222       1.906137      -0.600829       2.396172           0.000655
          176              H      18.934865       3.901758      28.237471       0.115455       1.173796 0.88562856E+01  0.87183000E+02                                 1.687469                            1.625295      -0.966996       2.411548                    0.998537       3.276478       8.529360       0.556265       1.118521      -0.750015      -0.009448       0.014956       0.028122       0.033223      -0.011050       0.000192       0.000778      -0.008765       0.044325      -0.019285       0.004472       0.014813              1.680960       1.624686      -0.288634      -0.176791       1.621692       0.199764       1.796500           0.000381
          177              H      19.181503       3.841421      24.344331       0.117302       1.178488 0.89037865E+01  0.88869645E+02                                 1.770217                            1.689769      -1.035066       2.382252                    0.997738       3.463518       9.456333       0.510289       1.202573      -0.727420      -0.004767       0.016055      -0.025873       0.030821      -0.009307       0.000869      -0.002041      -0.010430       0.021541      -0.014263       0.004931       0.009332              1.799249       1.572055      -0.132204      -0.037433       1.593430      -0.337530       2.232262           0.000373
          178              H      20.520403       1.902035      24.473624       0.093931       1.351977 0.10136151E+02  0.10556604E+03                                 2.019074                            1.859570      -1.252169       2.279156                    0.993308       3.789491      10.924155       0.459697       1.279331      -0.709038       0.014339      -0.019170      -0.042239       0.048551      -0.008424      -0.000299       0.002828      -0.004743       0.042293      -0.015873       0.001246       0.014627              2.099784       1.975526      -0.380259      -0.528521       1.857887       0.391857       2.465937           0.000635
          179              H      18.557859       6.004915      26.030879       0.115297       1.127839 0.87604123E+01  0.86373461E+02                                 1.681258                            1.641742      -0.686232       2.538351                    0.999517       3.302924       8.725946       0.538435       1.153764      -0.741045       0.014070       0.023035       0.008578       0.028322       0.007055      -0.002702       0.004601       0.002391      -0.013308      -0.009972       0.000529       0.009442              1.698076       1.750805       0.251197      -0.094049       2.026516      -0.010252       1.316907           0.000075
          180              H      17.513164       5.154458      25.180422       0.111397       1.287405 0.10923332E+02  0.11460664E+03                                 1.888061                            1.876544      -0.942576       2.416562                    0.997347       3.606379      10.055851       0.482900       1.208910      -0.727334      -0.020265      -0.004894      -0.018731       0.028026      -0.002649       0.003382       0.003640       0.010769       0.020024      -0.010454       0.001742       0.008712              1.883097       1.927798      -0.134682       0.225117       1.678432       0.036630       2.043061           0.000074
          181              H      24.891205      21.652175       2.735254       0.108736       1.055645 0.76494708E+01  0.75550804E+02                                 1.809280                            1.686956      -1.437354       2.189606                    0.992438       3.986155      11.841137       0.444520       1.395107      -0.681941      -0.029167      -0.009900      -0.023128       0.038518       0.003785       0.007753       0.000441       0.004569      -0.010877      -0.008769      -0.001276       0.010045              1.892971       2.007626       0.243514       0.445947       1.831892       0.161122       1.839395          -0.000023
          182              H       8.221905      19.876559       3.953476       0.113124       1.196255 0.85417779E+01  0.85429927E+02                                 1.878920                            1.720296      -0.990309       2.402407                    0.997533       3.613281      10.283803       0.471362       1.299240      -0.704695      -0.016274      -0.038381      -0.005155       0.042006       0.003465       0.014949      -0.003515      -0.025667      -0.010538      -0.023346       0.008068       0.015278              2.016347       1.800020       0.434333       0.071719       2.714805       0.168336       1.534216           0.000181
          183              H       9.921955      20.321899       5.502112       0.099100       1.196086 0.86241687E+01  0.84540263E+02                                 1.727508                            1.615484      -0.799338       2.484147                    0.999203       3.306352       8.657058       0.550605       1.134800      -0.745506       0.012441      -0.028200       0.022894       0.038394       0.004188       0.016685      -0.005217      -0.013795      -0.018984      -0.023109       0.011070       0.012038              1.785345       1.602866      -0.322194       0.231620       2.086033      -0.371178       1.667134          -0.000191
          184              H      10.795764      22.494013       5.726219       0.132111       1.180334 0.86220572E+01  0.85825243E+02                                 1.810817                            1.689704      -1.161474       2.333407                    0.996310       3.487298       9.675502       0.495519       1.241771      -0.717772       0.025445       0.005617       0.022004       0.034105      -0.000482       0.013662      -0.007639      -0.012552      -0.009099      -0.018533       0.003443       0.015091              1.884302       2.131614       0.198650       0.604913       1.644297       0.134308       1.876996           0.000236
          185              H      24.234088      28.427099       0.902174       0.126070       1.029470 0.79979569E+01  0.79864029E+02                                 1.785128                            1.727246      -1.346869       2.229429                    0.993451       3.976356      11.870528       0.438504       1.398817      -0.681602      -0.016491      -0.008429      -0.023173       0.029664      -0.000816      -0.000296       0.008375       0.006811       0.017873      -0.010648       0.000418       0.010230              1.833834       1.710042       0.081246       0.446727       1.595071       0.010414       2.196388          -0.000525
          186              H      16.542457       0.686687       1.502666       0.130462       0.912543 0.66242287E+01  0.62043319E+02                                 1.560168                            1.505351      -0.650164       2.565400                    0.999653       3.334305       9.121586       0.509771       1.282837      -0.708402       0.016558       0.019796      -0.003710       0.026073       0.005671      -0.005584      -0.001390       0.008182      -0.012033      -0.006886      -0.004206       0.011092              1.616937       1.622878       0.382741      -0.090467       1.834823      -0.259348       1.393111           0.000406
          187              H      13.950982       0.097688       2.660551       0.142460       1.062049 0.81172730E+01  0.80023794E+02                                 1.730547                            1.671720      -0.962067       2.420704                    0.998573       3.471568       9.756750       0.481226       1.291065      -0.706976      -0.013180      -0.011595      -0.007130       0.018947       0.001572      -0.001458       0.004206       0.003435      -0.002265      -0.005842       0.002674       0.003168              1.753569       2.209227       0.445498       0.105721       1.622813      -0.004643       1.428668           0.000023
          188              H      14.662713       1.528524       2.603088       0.142055       1.091603 0.79834235E+01  0.77099314E+02                                 1.659365                            1.576509      -0.819597       2.483852                    0.999670       3.221592       8.492700       0.543262       1.167442      -0.737013       0.001945       0.014536      -0.007741       0.016583      -0.001201      -0.004407      -0.001189      -0.007709      -0.002099      -0.006977       0.002491       0.004486              1.703453       1.360353      -0.100436       0.024121       2.300180      -0.349759       1.449825           0.000141
          189              H      15.129566       0.448214       3.683398       0.142835       1.182345 0.91998493E+01  0.92325331E+02                                 1.769564                            1.710231      -1.065882       2.368345                    0.998677       3.379046       9.168386       0.511924       1.192230      -0.730993       0.011936      -0.004341       0.014971       0.019632      -0.001684       0.001445       0.001392       0.006207       0.017240      -0.006642       0.000461       0.006181              1.798754       1.564514      -0.087642       0.294429       1.509577      -0.260323       2.322171           0.000068
          190              H      23.939883      26.516444       4.617177       0.092243       1.114449 0.78566655E+01  0.77851428E+02                                 1.861966                            1.698515      -1.260039       2.275513                    0.993230       3.887753      11.439584       0.448896       1.376994      -0.686509      -0.016071      -0.000883      -0.046007       0.048741      -0.001829       0.006423       0.000139       0.021661       0.028737      -0.015792       0.001287       0.014505              1.993308       1.642021      -0.000724       0.234922       1.405662      -0.071994       2.932242           0.000556
          191              H      22.313825      26.775029       6.323837       0.121265       1.142821 0.85360170E+01  0.84290488E+02                                 1.730791                            1.651204      -1.025094       2.388847                    0.997594       3.428820       9.306267       0.517851       1.197781      -0.728273      -0.032567       0.002883      -0.005424       0.033141      -0.004113      -0.001621       0.003939       0.027114       0.020054      -0.018054       0.006216       0.011838              1.755794       2.231528      -0.021977       0.199542       1.281999      -0.025693       1.753856           0.000457
          192              H      25.273498      26.525064       9.038979       0.122070       1.106804 0.78187165E+01  0.77142937E+02                                 1.814405                            1.665072      -1.514363       2.152943                    0.993125       3.906195      11.353986       0.466857       1.329725      -0.694674       0.010454      -0.003626       0.031505       0.033391      -0.007849      -0.003173      -0.000230       0.015236       0.016002      -0.013717       0.003699       0.010018              1.924976       1.734182      -0.000198       0.383840       1.298001       0.032168       2.742744           0.000928
          193              H      26.795615      26.240620       7.271982       0.097903       1.174419 0.82159719E+01  0.81791567E+02                                 1.890736                            1.711019      -1.147012       2.334966                    0.994955       3.704371      10.694976       0.460442       1.336232      -0.696214       0.046884      -0.007224       0.010489       0.048583      -0.006680       0.003716      -0.000412       0.024207       0.014079      -0.016185       0.003077       0.013107              2.006132       2.882962      -0.127556       0.225905       1.399610      -0.023905       1.735825           0.000658
          194              H      23.175301      27.200257       9.777382       0.113009       1.230658 0.97277313E+01  0.10060128E+03                                 1.929290                            1.842957      -1.127469       2.335913                    0.994058       3.772213      10.951328       0.452339       1.309333      -0.702662       0.014602      -0.003916       0.023651       0.028070       0.006666       0.003109       0.000608       0.004981       0.004509      -0.008048       0.000311       0.007737              1.996711       2.063191       0.097678       0.352915       1.455355       0.163864       2.471588           0.000024
          195              H      22.218693      27.918549       8.720057       0.115029       1.169076 0.93056561E+01  0.92726623E+02                                 1.698636                            1.674179      -0.711988       2.529072                    0.999371       3.275822       8.573390       0.544203       1.129504      -0.748351      -0.017216       0.018600      -0.010314       0.027363      -0.001426       0.002206      -0.005343      -0.003374      -0.019691      -0.008889       0.001076       0.007813              1.683473       1.673399      -0.259373      -0.069754       1.802208      -0.101209       1.574813           0.000080
          196              H      19.139223      28.292061       0.910793       0.122270       1.089495 0.78149434E+01  0.75758381E+02                                 1.700982                            1.598302      -1.012657       2.398281                    0.998261       3.383323       9.206054       0.515440       1.225810      -0.721471      -0.020094       0.026832      -0.029155       0.044427      -0.014907       0.005167      -0.008188       0.005779      -0.006459      -0.015011      -0.005094       0.020106              1.764659       1.685420      -0.227903       0.130291       1.754061      -0.520815       1.854495           0.000085
          197              H      17.943022      27.927169       2.965107       0.112134       1.241479 0.88751550E+01  0.88576828E+02                                 1.852569                            1.700322      -0.817252       2.484844                    0.999118       3.407619       9.325423       0.502394       1.221568      -0.724050      -0.035443       0.017542       0.006464       0.040072      -0.017071      -0.005051      -0.010776       0.013173       0.016036      -0.025461       0.009309       0.016151              1.962896       2.718059      -0.460418      -0.206146       1.658667      -0.001164       1.511964           0.000134
          198              H      18.804498      26.596893       4.548221       0.097592       1.240243 0.90604086E+01  0.89939359E+02                                 1.777832                            1.662970      -0.800259       2.485734                    0.999220       3.318615       8.750364       0.539078       1.144596      -0.743738      -0.019799      -0.001525       0.030640       0.036512      -0.012728      -0.007718      -0.008893       0.008886       0.021112      -0.021774       0.009485       0.012289              1.845561       1.890773       0.055966      -0.497171       1.399255      -0.129988       2.246654          -0.000229
          199              H      20.804039      25.447627       4.278143       0.132694       1.177774 0.87346952E+01  0.86830518E+02                                 1.791856                            1.691826      -0.910534       2.451903                    0.998865       3.323868       9.079091       0.501403       1.228839      -0.722956       0.013008      -0.020281       0.025788       0.035292      -0.010942      -0.005329      -0.010191       0.010717       0.021892      -0.020557       0.008361       0.012196              1.842643       1.696547      -0.161476       0.277273       1.736446      -0.384814       2.094936           0.000156
          200              H      33.160676      26.458980      25.148818       0.133030       1.110312 0.85857990E+01  0.85223696E+02                                 1.745645                            1.690618      -0.734326       2.531717                    0.999077       3.362701       9.263076       0.494293       1.248366      -0.718089      -0.013828      -0.009824      -0.026105       0.031132       0.000667       0.004310       0.004655       0.007290       0.004546      -0.007217      -0.000470       0.007687              1.779898       1.797387      -0.099946       0.466750       1.480771      -0.104147       2.061536           0.000244
          201              H      16.591794      27.387013      25.915953       0.131216       0.960212 0.72232883E+01  0.69884205E+02                                 1.674693                            1.618368      -0.999423       2.397790                    0.996734       3.662545      10.548528       0.465598       1.359724      -0.690677       0.019459       0.021642      -0.002560       0.029216      -0.000310      -0.002670       0.005682      -0.009202      -0.006446      -0.006742      -0.002111       0.008853              1.723556       1.590065       0.344732      -0.014754       2.205285      -0.118333       1.375318           0.000507
          202              H      18.013494      25.660240      26.240621       0.135323       1.012026 0.74950931E+01  0.72373626E+02                                 1.668689                            1.598095      -0.866950       2.465117                    0.998308       3.439938       9.543166       0.496413       1.277790      -0.709372       0.007055       0.010219       0.014623       0.019184      -0.000400       0.006885       0.003190       0.002364      -0.003546      -0.007809       0.000103       0.007706              1.690921       1.926574       0.124125       0.461357       1.466721       0.040759       1.679468           0.000015
          203              H      17.557211      25.579792      24.706350       0.147337       1.014338 0.72417603E+01  0.67228493E+02                                 1.492697                            1.434571      -0.769920       2.513047                    0.999867       2.944113       7.242800       0.619107       1.065691      -0.765495      -0.002755       0.008642      -0.015663       0.018100      -0.003318       0.000371      -0.003715      -0.001949       0.007238      -0.005254      -0.000464       0.005718              1.510374       1.279679       0.011932      -0.229119       1.268525      -0.078161       1.982916           0.000042
          204              H      16.912425      24.591423      25.786660       0.142346       1.166723 0.86776913E+01  0.85412578E+02                                 1.724952                            1.635437      -0.936852       2.430856                    0.998871       3.269897       8.650328       0.538386       1.155832      -0.740215      -0.016107      -0.012013       0.005965       0.020960       0.000962       0.001678      -0.002322       0.004496      -0.029599      -0.010470       0.003005       0.007465              1.784159       1.428273       0.223930      -0.043224       2.469471      -0.197604       1.454733          -0.000005
          205              H      11.600867      28.335158       7.182914       0.106252       1.270371 0.96337012E+01  0.99514545E+02                                 1.955398                            1.826201      -1.335137       2.232441                    0.993983       3.904846      11.377361       0.456749       1.298182      -0.703265      -0.028595      -0.021223       0.018083       0.039939       0.006772      -0.008621       0.000026       0.010019       0.009301      -0.011336      -0.001823       0.013159              2.017346       1.991763       0.437114      -0.247197       1.921659      -0.251948       2.138616          -0.000073
          206              H       4.125926       0.936652       8.590765       0.109011       1.138027 0.76561989E+01  0.74931180E+02                                 1.845978                            1.645280      -1.159499       2.319805                    0.995481       3.737809      10.721007       0.472018       1.325860      -0.697152      -0.005292      -0.001967       0.036680       0.037112       0.015586      -0.000173       0.000030       0.005404       0.032321      -0.021206       0.010398       0.010808              2.045521       1.481432       0.032971      -0.164878       1.471225       0.134700       3.183905          -0.000337
          207              H       5.827738       2.177859       7.665606       0.094527       1.330714 0.96415894E+01  0.97070120E+02                                 1.855731                            1.708189      -0.791160       2.485458                    0.999199       3.372594       8.914376       0.536062       1.134891      -0.746380       0.019632       0.022604       0.021251       0.036715       0.017214      -0.002975       0.005066       0.005998       0.021834      -0.022249       0.008248       0.014002              1.930058       1.763883       0.354814       0.401654       1.796065       0.411164       2.230226           0.000281
          208              H       6.315732       2.129015       5.415917       0.130774       1.267880 0.94356165E+01  0.94667435E+02                                 1.815298                            1.707710      -1.009015       2.405506                    0.998032       3.267642       8.676515       0.526728       1.159015      -0.741034       0.027459       0.021336      -0.012733       0.037032       0.018129      -0.002044       0.004515       0.007284       0.027618      -0.023790       0.009533       0.014257              1.839640       2.016093       0.428290      -0.273675       1.750029      -0.182794       1.752798          -0.000344
          209              H      10.032943      26.096962       0.071829       0.118161       0.959018 0.72797330E+01  0.70228799E+02                                 1.645495                            1.603521      -0.838456       2.469541                    0.997362       3.587345      10.156285       0.479337       1.324540      -0.698572      -0.015020       0.007513      -0.020073       0.026172      -0.007591       0.002236      -0.000379       0.001195      -0.007608      -0.006734      -0.002459       0.009193              1.689390       1.800618      -0.234420       0.349641       1.580355      -0.251789       1.687199          -0.000227
          210              H      10.311293      24.993667       1.192364       0.122586       1.070503 0.83012967E+01  0.82735558E+02                                 1.774408                            1.716924      -0.952533       2.423878                    0.996531       3.635665      10.453357       0.461501       1.331642      -0.697817      -0.004713      -0.028399       0.014083       0.032047       0.002123      -0.001701      -0.004848      -0.010299      -0.005014      -0.005157      -0.003712       0.008869              1.825659       1.723629       0.348910      -0.296403       1.941871      -0.351634       1.811478           0.000340
          211              H      12.236842      24.364443       0.178136       0.138699       1.111469 0.84200358E+01  0.81981066E+02                                 1.651836                            1.600032      -0.800432       2.493131                    0.999726       3.172048       8.255773       0.551737       1.140183      -0.745218       0.002510      -0.005079       0.018262       0.019121      -0.002290      -0.000644      -0.001676      -0.001555       0.025451      -0.006810      -0.001913       0.008722              1.675430       1.786050      -0.363117       0.301429       1.729401      -0.254238       1.510837           0.000011
          212              H      19.884430      24.378808      27.809369       0.141788       1.054109 0.75421631E+01  0.72316044E+02                                 1.662238                            1.562277      -0.838932       2.480666                    0.999129       3.292850       8.850157       0.526400       1.213532      -0.724804      -0.017145      -0.009056      -0.005529       0.020163       0.003440       0.000322       0.007749       0.007947      -0.001512      -0.010452       0.002768       0.007683              1.706936       1.647028       0.368795       0.337524       1.842129       0.360026       1.631651           0.000016
          213              H      20.941456      25.576918      27.869705       0.133187       1.206136 0.92737833E+01  0.93145703E+02                                 1.776192                            1.700278      -1.087995       2.347326                    0.998235       3.471025       9.386318       0.521658       1.168999      -0.735450       0.003839       0.019230      -0.001320       0.019654      -0.000594      -0.007744      -0.002586      -0.002599      -0.009402      -0.009814       0.002951       0.006863              1.817691       1.714346       0.329060      -0.239781       1.982963      -0.418072       1.755764          -0.000043
          214              H      19.336536      28.389748      12.323007       0.098107       1.342523 0.97994693E+01  0.10006071E+03                                 1.934600                            1.772997      -1.054840       2.371251                    0.997080       3.520743       9.684274       0.498655       1.202942      -0.728244      -0.011449       0.044223       0.016024       0.048410      -0.000516      -0.010269       0.000174      -0.034186      -0.020594      -0.021082       0.000544       0.020538              2.044039       1.834775      -0.384340      -0.306048       2.393096       0.599514       1.904247           0.000654
          215              H      20.703623      28.237470      10.464069       0.115149       1.172475 0.88409234E+01  0.86971521E+02                                 1.683949                            1.622024      -0.956300       2.415814                    0.998650       3.276212       8.518519       0.557929       1.115958      -0.750639       0.009797       0.028286      -0.014850       0.033415      -0.000362      -0.010953      -0.000729      -0.026729      -0.008855      -0.019264       0.004394       0.014870              1.677451       1.621301       0.176288      -0.287655       1.792712      -0.199220       1.618340           0.000380
          216              H      20.456983      24.344331      10.524405       0.116903       1.178763 0.89052227E+01  0.88870868E+02                                 1.768872                            1.688621      -1.028257       2.384680                    0.997879       3.464213       9.451731       0.511141       1.200745      -0.727834       0.004839      -0.026141      -0.016315       0.031192      -0.001068      -0.009203       0.001860      -0.016188       0.005508      -0.014270       0.004990       0.009280              1.797805       1.571003       0.037447      -0.132048       2.230117       0.337076       1.592295           0.000374
          217              H      19.118083      24.473623      12.463792       0.093817       1.355279 0.10167440E+02  0.10599680E+03                                 2.024288                            1.863908      -1.259848       2.276236                    0.993267       3.794950      10.953163       0.458518       1.281352      -0.708603      -0.014370      -0.042140       0.019055       0.048429       0.000261      -0.008478      -0.002872      -0.023626      -0.013804      -0.015961       0.001305       0.014656              2.105483       1.980837       0.530860      -0.381942       2.473103      -0.393508       1.862507           0.000634
          218              H      21.080628      26.030879       8.360912       0.114891       1.127256 0.87512587E+01  0.86230477E+02                                 1.677805                            1.638498      -0.694230       2.535382                    0.999527       3.302741       8.712829       0.540335       1.150410      -0.741844      -0.014159       0.008516      -0.023046       0.028357       0.002573       0.007058      -0.004570       0.007972       0.003306      -0.009889       0.000385       0.009504              1.694521       1.747127       0.093608       0.250576       1.314606       0.010043       2.021828           0.000076
          219              H      22.125322      25.180422       9.211369       0.110508       1.291575 0.10971036E+02  0.11524863E+03                                 1.893411                            1.881707      -0.949275       2.413648                    0.997300       3.612775      10.084450       0.481759       1.210285      -0.727026       0.020169      -0.019146       0.004988       0.028253      -0.003498      -0.002751      -0.003497      -0.004447      -0.025965      -0.010400       0.001730       0.008670              1.888479       1.933428      -0.225955      -0.135583       2.049027      -0.036622       1.682984           0.000078
          220              H      16.082656      21.445307      11.630574       0.107840       1.057943 0.76691799E+01  0.75802664E+02                                 1.812744                            1.689771      -1.431676       2.191385                    0.992403       3.992279      11.868131       0.443846       1.396168      -0.681735      -0.029366       0.010158       0.023428       0.038915      -0.003824      -0.007837       0.000417       0.004677      -0.011353      -0.008923      -0.001257       0.010180              1.896798       2.012011      -0.244552      -0.447825       1.835170       0.161892       1.843215          -0.000019
          221              H      17.030456      23.220923      10.412352       0.114232       1.193948 0.85245818E+01  0.85235846E+02                                 1.878526                            1.720141      -0.994861       2.401060                    0.997400       3.610512      10.282803       0.470620       1.301627      -0.704200      -0.016292       0.038159       0.005130       0.041808      -0.003321      -0.014783      -0.003659      -0.025608      -0.010404      -0.023162       0.007896       0.015266              2.015792       1.799744      -0.433904      -0.071665       2.713544       0.168150       1.534090           0.000179
          222              H      18.730506      22.775583       8.863716       0.099509       1.196471 0.86277382E+01  0.84600544E+02                                 1.729714                            1.617276      -0.803219       2.483028                    0.999247       3.304835       8.659909       0.549449       1.136849      -0.745025       0.012520       0.028148      -0.022823       0.038340      -0.004352      -0.016555      -0.005126      -0.013780      -0.018423      -0.022947       0.011136       0.011811              1.787763       1.604777       0.323119      -0.232248       2.089233      -0.372286       1.669279          -0.000194
          223              H      19.604314      20.603469       8.639609       0.131184       1.181285 0.86302688E+01  0.85925319E+02                                 1.811755                            1.690515      -1.160822       2.333613                    0.996266       3.488624       9.679437       0.495409       1.241781      -0.717788       0.025962      -0.005445      -0.022169       0.034571       0.000392      -0.013533      -0.007569      -0.012603      -0.008889      -0.018409       0.003485       0.014924              1.885317       2.132862      -0.198828      -0.605445       1.645102       0.134424       1.877987           0.000235
          224              H      15.425538      14.670383      13.463654       0.125212       1.031472 0.80154470E+01  0.80062128E+02                                 1.785515                            1.727581      -1.345802       2.229228                    0.993476       3.977965      11.867253       0.439164       1.396305      -0.682081      -0.016766       0.008488       0.023668       0.030221       0.000859       0.000328       0.008425       0.006999       0.017991      -0.010773       0.000488       0.010285              1.834218       1.710475      -0.081377      -0.446966       1.595373       0.010494       2.196807          -0.000523
          225              H      16.542462      13.679140      12.863162       0.130859       0.911647 0.66187628E+01  0.62006124E+02                                 1.562025                            1.507025      -0.655014       2.564148                    0.999686       3.336880       9.142558       0.508104       1.286754      -0.707556       0.016894      -0.019818       0.004021       0.026350      -0.005455       0.005626      -0.001217       0.007932      -0.012528      -0.007036      -0.003870       0.010905              1.618944       1.624935      -0.383578       0.090610       1.837275      -0.259869       1.394621           0.000388
          226              H      13.950986      14.268139      11.705276       0.142471       1.061734 0.81141270E+01  0.79975988E+02                                 1.729150                            1.670571      -0.956764       2.423015                    0.998607       3.471186       9.751052       0.481803       1.289791      -0.707231      -0.013536       0.011171       0.007034       0.018907      -0.001575       0.001426       0.004223       0.003194      -0.002332      -0.005801       0.002562       0.003240              1.752075       2.207000      -0.444502      -0.105389       1.621379      -0.004799       1.427846           0.000021
          227              H      14.662717      12.837303      11.762740       0.142184       1.088815 0.79565577E+01  0.76749535E+02                                 1.653657                            1.571566      -0.799718       2.491926                    0.999733       3.218784       8.471077       0.545487       1.164050      -0.737796       0.001533      -0.014480       0.007873       0.016553       0.001278       0.004520      -0.001224      -0.007931      -0.002404      -0.007177       0.002521       0.004656              1.697317       1.356399       0.099750      -0.023930       2.290341      -0.347513       1.445211           0.000137
          228              H      15.129570      13.917613      10.682429       0.142300       1.180228 0.91772005E+01  0.92016045E+02                                 1.765012                            1.706184      -1.048320       2.375418                    0.998703       3.377338       9.151464       0.513547       1.189523      -0.731609       0.011918       0.004120      -0.014809       0.019450       0.001724      -0.001652       0.001268       0.006403       0.018136      -0.006869       0.000339       0.006530              1.793930       1.560853       0.087087      -0.292947       1.506062      -0.258942       2.314874           0.000063
          229              H      15.131332      16.581038       9.748651       0.091145       1.115165 0.78601584E+01  0.77864766E+02                                 1.859909                            1.696768      -1.250036       2.279550                    0.993366       3.884493      11.414094       0.450144       1.373551      -0.687203      -0.016465       0.000438       0.046672       0.049493       0.001735      -0.006462       0.000282       0.021423       0.028396      -0.015611       0.001173       0.014438              1.990939       1.640193       0.000696      -0.234653       1.404242      -0.071810       2.928384           0.000544
          230              H      13.505273      16.322453       8.041990       0.122945       1.142460 0.85386192E+01  0.84387143E+02                                 1.736812                            1.656539      -1.051399       2.379616                    0.997354       3.427339       9.329446       0.514246       1.205166      -0.726599      -0.031700      -0.002819       0.005099       0.032231       0.004101       0.001567       0.003931       0.026947       0.020091      -0.017978       0.006251       0.011727              1.762081       2.240667       0.022106      -0.200883       1.285496      -0.025795       1.760079           0.000449
          231              H      16.464945      16.572418       5.326849       0.121716       1.104890 0.77997670E+01  0.76875255E+02                                 1.809095                            1.660660      -1.494047       2.161390                    0.993234       3.897260      11.305708       0.468695       1.325900      -0.695482       0.010383       0.004057      -0.031830       0.033726       0.008035       0.002985      -0.000049       0.015277       0.015909      -0.013817       0.003791       0.010026              1.918963       1.729041       0.000260      -0.381789       1.294962       0.031932       2.732887           0.000919
          232              H      17.987063      16.856862       7.093846       0.098387       1.175926 0.82305458E+01  0.82001117E+02                                 1.894998                            1.714517      -1.158360       2.330306                    0.994765       3.709515      10.726063       0.459017       1.339326      -0.695573       0.046713       0.007177      -0.010498       0.048413       0.006731      -0.003705      -0.000490       0.024107       0.013755      -0.016108       0.002983       0.013125              2.010909       2.890720       0.127959      -0.226696       1.402256      -0.023981       1.739751           0.000623
          233              H      14.366749      15.897225       4.588445       0.112425       1.238766 0.98060448E+01  0.10161608E+03                                 1.937585                            1.850119      -1.137081       2.331109                    0.993852       3.784758      10.999343       0.451545       1.308991      -0.702698       0.014795       0.003701      -0.023729       0.028207      -0.006593      -0.002967       0.000617       0.004857       0.004371      -0.007915       0.000331       0.007584              2.005726       2.072517      -0.098437      -0.355992       1.460175       0.165071       2.484486           0.000024
          234              H      13.410140      15.178933       5.645770       0.114982       1.171773 0.93340990E+01  0.93097332E+02                                 1.703004                            1.678211      -0.704144       2.531671                    0.999308       3.277158       8.585819       0.542737       1.131493      -0.747891      -0.017193      -0.018315       0.010421       0.027197       0.001515      -0.002140      -0.005508      -0.003479      -0.020486      -0.009173       0.001108       0.008065              1.687789       1.677699       0.260871       0.069838       1.807169      -0.101926       1.578500           0.000079
          235              H      10.330672      14.805421      13.455034       0.122047       1.090617 0.78272714E+01  0.75937091E+02                                 1.705234                            1.601995      -1.027651       2.392436                    0.998090       3.386500       9.229919       0.513475       1.229541      -0.720645      -0.020179      -0.027118       0.029184       0.044658       0.014831      -0.005021      -0.008112       0.005696      -0.005953      -0.015007      -0.004870       0.019877              1.769280       1.689770       0.228936      -0.130842       1.758629      -0.522950       1.859441           0.000085
          236              H       9.134471      15.170313      11.400721       0.112555       1.240775 0.88697562E+01  0.88518655E+02                                 1.852836                            1.700537      -0.819307       2.484179                    0.999091       3.406307       9.324763       0.501986       1.222621      -0.723819      -0.035361      -0.017579      -0.006626       0.040042       0.016786       0.004899      -0.010942       0.013033       0.015874      -0.025229       0.009209       0.016020              1.963221       2.718571       0.460511       0.206242       1.658878      -0.001170       1.512215           0.000104
          237              H       9.995947      16.500589       9.817607       0.097275       1.239467 0.90510373E+01  0.89787766E+02                                 1.773332                            1.659111      -0.785933       2.490588                    0.999311       3.320203       8.740459       0.541382       1.140469      -0.744703      -0.020024       0.001360      -0.030714       0.036690       0.012770       0.007731      -0.009038       0.008967       0.021472      -0.021941       0.009549       0.012392              1.840664       1.885675      -0.055697       0.494952       1.396247      -0.129431       2.240069          -0.000224
          238              H      11.995488      17.649855      10.087684       0.132813       1.179130 0.87486243E+01  0.87021831E+02                                 1.795085                            1.694632      -0.920793       2.447849                    0.998773       3.325347       9.092098       0.500237       1.230955      -0.722494       0.013195       0.020087      -0.025721       0.035202       0.010689       0.005366      -0.010211       0.010626       0.021735      -0.020359       0.008171       0.012188              1.846109       1.699526       0.161954      -0.278105       1.739526      -0.385970       2.099276           0.000154
          239              H      15.543573      16.638501      17.948665       0.134262       1.105650 0.85429640E+01  0.84721361E+02                                 1.743732                            1.688846      -0.739385       2.530877                    0.999046       3.354970       9.247845       0.493309       1.251996      -0.717324      -0.013462       0.009690       0.025635       0.030533      -0.000428      -0.004247       0.004766       0.007296       0.004002      -0.007363      -0.000181       0.007543              1.777889       1.795517       0.099539      -0.466027       1.479244      -0.103715       2.058906           0.000242
          240              H      16.591791      15.710468      17.181530       0.130195       0.963484 0.72554046E+01  0.70281433E+02                                 1.679210                            1.622516      -1.000631       2.396797                    0.996748       3.672033      10.586606       0.464707       1.360654      -0.690475       0.019484      -0.021841       0.002504       0.029376       0.000137       0.002653       0.005664      -0.009325      -0.006465      -0.006801      -0.002046       0.008847              1.728355       1.594258      -0.346219       0.014950       2.212163      -0.119065       1.378644           0.000508
          241              H      18.013491      17.437241      16.856862       0.136265       1.009812 0.74788685E+01  0.72219752E+02                                 1.670619                            1.599885      -0.825146       2.486119                    0.998763       3.439029       9.558935       0.494212       1.283432      -0.708180       0.006837      -0.009900      -0.014178       0.018595       0.000124      -0.006829       0.003191       0.002156      -0.003953      -0.007723       0.000043       0.007679              1.692896       1.928918      -0.124075      -0.462176       1.468282       0.040695       1.681489           0.000025
          242              H      17.557208      17.517689      18.391132       0.147211       1.013820 0.72371406E+01  0.67173923E+02                                 1.492182                            1.434122      -0.768001       2.514062                    0.999880       2.943138       7.239432       0.619207       1.065704      -0.765503      -0.002661      -0.008802       0.015621       0.018126       0.003262      -0.000334      -0.003622      -0.001937       0.007204      -0.005178      -0.000415       0.005593              1.509820       1.279191      -0.011814       0.228852       1.268077      -0.077888       1.982193           0.000040
          243              H      16.912422      18.506058      17.310822       0.142083       1.163113 0.86425926E+01  0.84961621E+02                                 1.719652                            1.630717      -0.928734       2.434335                    0.998949       3.265609       8.627210       0.539987       1.153836      -0.740704      -0.016156       0.012148      -0.005967       0.021076      -0.000861      -0.001607      -0.002266       0.004187      -0.029451      -0.010384       0.003129       0.007255              1.778471       1.424382      -0.223083       0.042956       2.460404      -0.196602       1.450628          -0.000008
          244              H      20.409414      14.762324       7.182914       0.105593       1.276583 0.96902844E+01  0.10024468E+03                                 1.961441                            1.831277      -1.336877       2.231038                    0.993918       3.914085      11.412195       0.456224       1.297785      -0.703326      -0.028540       0.021124      -0.018075       0.039843      -0.006969       0.008834      -0.000136       0.010130       0.009593      -0.011546      -0.001971       0.013517              2.023816       1.998247      -0.439590       0.248830       1.927552      -0.253491       2.145649           0.000087
          245              H      21.743028      13.429175       5.775063       0.109515       1.136789 0.76483277E+01  0.74864188E+02                                 1.847752                            1.646767      -1.171085       2.315195                    0.995298       3.739267      10.739627       0.470619       1.329625      -0.696386      -0.005411       0.001663      -0.036245       0.036685      -0.015532       0.000209      -0.000072       0.005459       0.032640      -0.021210       0.010261       0.010949              2.047640       1.482695      -0.033024       0.165075       1.472497       0.134968       3.187729           0.000125
          246              H       5.827740      12.187968       6.700222       0.094990       1.330804 0.96431285E+01  0.97116656E+02                                 1.858738                            1.710654      -0.801667       2.482188                    0.999123       3.369468       8.915681       0.534432       1.137988      -0.745663       0.019799      -0.022259      -0.021371       0.036663      -0.017191       0.003227       0.004985       0.005947       0.021836      -0.022262       0.008357       0.013905              1.933371       1.766778      -0.355847      -0.402840       1.799007       0.412378       2.234328          -0.000268
          247              H      23.932834      12.236812       8.949911       0.130874       1.264715 0.94054673E+01  0.94278289E+02                                 1.811169                            1.704098      -1.004329       2.407684                    0.998105       3.264436       8.660663       0.527758       1.157817      -0.741314       0.027695      -0.021387       0.012670       0.037215      -0.018072       0.002105       0.004433       0.007307       0.027912      -0.023776       0.009661       0.014115              1.835358       2.011186      -0.426686       0.272713       1.746035      -0.182140       1.748854           0.000268
          248              H      18.841494      17.000520      14.293998       0.119970       0.954103 0.72373384E+01  0.69762176E+02                                 1.644378                            1.602534      -0.856929       2.463274                    0.997208       3.583309      10.161704       0.477527       1.330660      -0.697325      -0.014375      -0.007124       0.020148       0.025756       0.007558      -0.002266      -0.000338       0.001102      -0.008257      -0.006658      -0.002596       0.009254              1.688203       1.799093       0.234029      -0.349118       1.579399      -0.251519       1.686116           0.000653
          249              H      19.119844      18.103815      13.173464       0.120958       1.075259 0.83463446E+01  0.83278930E+02                                 1.777771                            1.720037      -0.950697       2.423335                    0.996593       3.644355      10.476795       0.461803       1.329262      -0.698282      -0.004695       0.028735      -0.014338       0.032455      -0.002257       0.001781      -0.004745      -0.010563      -0.005168      -0.005307      -0.003653       0.008961              1.829230       1.727060      -0.350018       0.297207       1.945801      -0.352452       1.814828          -0.000261
          250              H      21.045393      18.733039      14.187691       0.137533       1.111291 0.84169298E+01  0.81927460E+02                                 1.650223                            1.598549      -0.790695       2.497072                    0.999749       3.173193       8.252374       0.552714       1.138491      -0.745639       0.002834       0.005375      -0.018471       0.019444       0.002330       0.000818      -0.001755      -0.001509       0.024991      -0.006806      -0.001798       0.008604              1.673758       1.784084       0.362584      -0.300937       1.727746      -0.253934       1.509445           0.000003
          251              H      19.884427      18.718673      15.288114       0.143427       1.050766 0.75142248E+01  0.72004143E+02                                 1.661154                            1.561313      -0.846071       2.478735                    0.999068       3.287240       8.841518       0.525419       1.216541      -0.724126      -0.016686       0.008739       0.005266       0.019558      -0.003453      -0.000146       0.007761       0.008128      -0.001387      -0.010554       0.002970       0.007584              1.705806       1.645942      -0.368495      -0.337163       1.840965       0.359711       1.630511           0.000038
          252              H      20.941452      17.520563      15.227777       0.132834       1.208050 0.92931615E+01  0.93397432E+02                                 1.778853                            1.702711      -1.096136       2.343871                    0.998188       3.473690       9.399149       0.520936       1.169903      -0.735242       0.003858      -0.019389       0.001610       0.019835       0.000808       0.007610      -0.002774      -0.002695      -0.009282      -0.009797       0.003090       0.006707              1.820441       1.716931      -0.329796       0.240436       1.985940      -0.418929       1.758453           0.000073
          253              H      10.527982      14.707734       2.042821       0.097976       1.347076 0.98402497E+01  0.10061628E+03                                 1.942246                            1.779225      -1.072751       2.364054                    0.996898       3.525377       9.714702       0.496543       1.206387      -0.727472      -0.011648      -0.043900      -0.016247       0.048238       0.000478       0.010279       0.000063      -0.034303      -0.020910      -0.021131       0.000486       0.020645              2.052626       1.841834       0.387066       0.308277       2.404149       0.603625       1.911896           0.000655
          254              H      11.895069      14.860012       3.901759       0.115417       1.171139 0.88298589E+01  0.86841053E+02                                 1.683140                            1.621419      -0.957982       2.415157                    0.998616       3.274651       8.515184       0.557785       1.116524      -0.750496       0.009579      -0.028348       0.014658       0.033320       0.000262       0.011036      -0.000754      -0.026534      -0.009027      -0.019270       0.004465       0.014806              1.676616       1.620685      -0.175954       0.287464       1.791489      -0.198809       1.617676           0.000381
          255              H      11.648430      18.753151       3.841422       0.118930       1.174577 0.88692894E+01  0.88450224E+02                                 1.767203                            1.687229      -1.035807       2.382802                    0.997787       3.457466       9.439558       0.510276       1.203623      -0.727173       0.004640       0.025584       0.015754       0.030402       0.001175       0.009245       0.002065      -0.015831       0.006147      -0.014200       0.004715       0.009485              1.796053       1.569801      -0.037520       0.131837       2.227401       0.336269       1.590956           0.000374
          256              H      10.309530      18.623859       1.902036       0.094312       1.356295 0.10174718E+02  0.10608999E+03                                 2.025091                            1.864372      -1.260682       2.275735                    0.993219       3.795263      10.954400       0.458543       1.281073      -0.708653      -0.014319       0.042006      -0.018950       0.048256      -0.000341       0.008516      -0.002937      -0.023581      -0.013482      -0.015975       0.001353       0.014622              2.106430       1.981429      -0.531519       0.382269       2.474744      -0.394137       1.863116           0.000634
          257              H      12.272076      17.066603       6.004916       0.114874       1.128898 0.87674385E+01  0.86427784E+02                                 1.679038                            1.639675      -0.691256       2.536013                    0.999533       3.305826       8.722212       0.540320       1.149937      -0.741937      -0.014224      -0.008705       0.023327       0.028675      -0.002583      -0.006990      -0.004423       0.007915       0.003068      -0.009735       0.000343       0.009392              1.695808       1.748339      -0.093877      -0.250584       1.315486       0.010260       2.023599           0.000074
          258              H      13.316770      17.917060       5.154459       0.110278       1.288258 0.10930881E+02  0.11469165E+03                                 1.887840                            1.876329      -0.935968       2.418865                    0.997394       3.608587      10.058250       0.483321       1.207798      -0.727590       0.020551       0.019047      -0.004986       0.028460       0.003539       0.002659      -0.003485      -0.004592      -0.026191      -0.010415       0.001626       0.008789              1.882908       1.927565       0.224972       0.134804       2.042834      -0.036456       1.678325           0.000078
          259              H      11.678381      25.996401       7.286348       0.108421       1.057216 0.76605179E+01  0.75667724E+02                                 1.809052                            1.686588      -1.430008       2.192173                    0.992468       3.985418      11.829603       0.445310       1.392488      -0.682437      -0.029126       0.023387      -0.010044       0.038680      -0.007750       0.003888      -0.000496       0.008003      -0.000955      -0.008888      -0.001235       0.010123              1.892754       2.007773      -0.446339       0.243643       1.839294      -0.161247       1.831193          -0.000178
          260              H      12.626181      24.778179       5.510731       0.113754       1.190911 0.84970720E+01  0.84877405E+02                                 1.874188                            1.716503      -0.985897       2.405497                    0.997584       3.604955      10.256116       0.471555       1.300323      -0.704498      -0.016319       0.005075      -0.038576       0.042192      -0.014787       0.003317       0.003580      -0.007309       0.043428      -0.023089       0.007912       0.015176              2.010838       1.795690      -0.071395       0.432261       1.530972      -0.167529       2.705852           0.000163
          261              H      14.326231      23.229543       5.956072       0.099067       1.196660 0.86292587E+01  0.84608834E+02                                 1.728752                            1.616513      -0.801695       2.483321                    0.999220       3.306481       8.660423       0.550108       1.135576      -0.745324       0.012755      -0.022878      -0.028425       0.038653      -0.016620       0.004419       0.005194       0.002604       0.029918      -0.023062       0.011215       0.011847              1.786706       1.603925      -0.231908      -0.322682       1.668295       0.371742       2.087899          -0.000204
          262              H      15.200039      23.005436       8.128185       0.130835       1.182806 0.86434246E+01  0.86093624E+02                                 1.813792                            1.692169      -1.164505       2.331907                    0.996251       3.490824       9.689312       0.494981       1.242318      -0.717673       0.025771      -0.022392       0.005443       0.034571      -0.013606      -0.000443       0.007668      -0.001859       0.023680      -0.018542       0.003450       0.015092              1.887567       2.135725      -0.606853       0.199236       1.880325      -0.134732       1.646651           0.000233
          263              H      28.638365      27.829481      14.061272       0.125872       1.031104 0.80136403E+01  0.80054640E+02                                 1.786389                            1.728433      -1.356774       2.224626                    0.993509       3.979172      11.878939       0.438574       1.397998      -0.681746      -0.016542       0.023227      -0.008532       0.029764       0.000299      -0.000811      -0.008349      -0.005503      -0.019473      -0.010704       0.000484       0.010219              1.835137       1.711304      -0.447264       0.081355       2.198041      -0.010446       1.596065          -0.000522
          264              H      29.755289      27.228989      15.052514       0.130267       0.912571 0.66255152E+01  0.62070670E+02                                 1.561528                            1.506554      -0.652194       2.564964                    0.999658       3.336709       9.135194       0.508930       1.284639      -0.708013       0.016809       0.003753       0.019787       0.026233       0.005767       0.005694       0.001382       0.010307      -0.005875      -0.007124      -0.004117       0.011240              1.618414       1.624532       0.090573       0.383422       1.394154       0.259684       1.836558           0.000388
          265              H      27.163814      26.071103      14.463515       0.142433       1.066535 0.81645183E+01  0.80637037E+02                                 1.737988                            1.678613      -0.968442       2.418092                    0.998535       3.482368       9.808223       0.479182       1.294202      -0.706279      -0.013407       0.007238      -0.011502       0.019090       0.001512       0.001392      -0.004162       0.002752      -0.004418      -0.005771       0.002583       0.003187              1.761237       2.219946      -0.105966       0.448309       1.434153       0.004863       1.629612           0.000022
          266              H      27.875545      26.128567      15.894352       0.142986       1.089818 0.79687790E+01  0.76934089E+02                                 1.658655                            1.575968      -0.824148       2.482425                    0.999662       3.218715       8.487955       0.542806       1.168784      -0.736691       0.001310       0.007577       0.014069       0.016033       0.004415      -0.001026       0.001231      -0.002909       0.012787      -0.006994       0.002442       0.004552              1.702610       1.359894      -0.023907      -0.099897       1.449037       0.349030       2.298898           0.000136
          267              H      28.342397      25.048256      14.814041       0.143265       1.176088 0.91356057E+01  0.91493521E+02                                 1.760990                            1.702352      -1.049555       2.375579                    0.998714       3.370213       9.126409       0.514115       1.189578      -0.731613       0.012077      -0.014784      -0.004231       0.019553      -0.001373      -0.001795      -0.001389      -0.005649      -0.018036      -0.006727       0.000502       0.006225              1.789832       1.557716      -0.292499      -0.086831       2.309010       0.258102       1.502771           0.000062
          268              H      28.344159      24.114478      12.150617       0.092304       1.113512 0.78460007E+01  0.77669488E+02                                 1.855930                            1.693606      -1.236316       2.285066                    0.993568       3.877884      11.381062       0.451332       1.370905      -0.687712      -0.016200       0.046259      -0.000945       0.049023      -0.006424      -0.001787      -0.000015      -0.003747      -0.047053      -0.015843       0.001273       0.014571              1.986335       1.637055      -0.233692      -0.000688       2.920037       0.071600       1.401914           0.000544
          269              H      26.718100      22.407817      12.409202       0.120884       1.144153 0.85480200E+01  0.84443526E+02                                 1.732750                            1.652835      -1.026130       2.388353                    0.997556       3.430277       9.313874       0.517345       1.198463      -0.728128      -0.032562       0.005408       0.003052       0.033149       0.001591      -0.004140      -0.003957       0.003790      -0.050439      -0.017987       0.006116       0.011871              1.757889       2.234856      -0.200174      -0.022036       1.755755       0.025733       1.283055           0.000450
          270              H      12.060672      19.692676      12.159236       0.121769       1.106704 0.78181546E+01  0.77143604E+02                                 1.815172                            1.665692      -1.508047       2.155876                    0.993147       3.906821      11.359916       0.466438       1.330811      -0.694464       0.010416      -0.031437      -0.003910       0.033347       0.002986      -0.007852       0.000151      -0.000527      -0.031192      -0.013794       0.003891       0.009903              1.925830       1.734861      -0.384132      -0.000217       2.744230      -0.032165       1.298400           0.000921
          271              H      13.582790      21.459673      11.874793       0.097233       1.175898 0.82267204E+01  0.81902861E+02                                 1.890058                            1.710420      -1.139439       2.337658                    0.995029       3.704844      10.687036       0.461343       1.333552      -0.696755       0.047532      -0.010647      -0.007280       0.049251      -0.003706      -0.006651       0.000390       0.004882      -0.042892      -0.016039       0.003076       0.012964              2.005380       2.881940      -0.225714      -0.127478       1.735045       0.023907       1.399156           0.000619
          272              H       9.962476      18.954272      12.834430       0.112385       1.237596 0.97927375E+01  0.10141774E+03                                 1.934124                            1.847097      -1.129860       2.333994                    0.993913       3.781582      10.977647       0.452678       1.306492      -0.703215       0.014760      -0.023742      -0.003408       0.028163      -0.003051       0.006678      -0.000472       0.000099      -0.009803      -0.008114       0.000487       0.007628              2.001946       2.068690      -0.354877       0.098164       2.479082      -0.164641       1.458068           0.000022
          273              H      26.622967      20.011597      13.552722       0.114691       1.170756 0.93209521E+01  0.92909118E+02                                 1.699595                            1.674994      -0.690226       2.536504                    0.999413       3.277710       8.577287       0.544390       1.128750      -0.748541      -0.017377       0.010284       0.018660       0.027494      -0.002124      -0.001380       0.005502       0.008241       0.014870      -0.009005       0.001143       0.007861              1.684392       1.674315       0.069578      -0.260004       1.575397       0.101588       1.803464           0.000075
          274              H      23.543500      27.820861      13.926233       0.121998       1.089203 0.78133599E+01  0.75749467E+02                                 1.701849                            1.599072      -1.014745       2.397676                    0.998189       3.383452       9.210876       0.514795       1.227241      -0.721163      -0.020346       0.029406       0.027227       0.044944      -0.005115      -0.014659       0.007983       0.005985      -0.005194      -0.014701      -0.005054       0.019755              1.765601       1.686360      -0.130357      -0.228079       1.855524       0.521203       1.754920           0.000085
          275              H      22.347298      25.766548      13.561341       0.112326       1.242076 0.88802470E+01  0.88649069E+02                                 1.854113                            1.701544      -0.824802       2.482080                    0.999061       3.407513       9.329254       0.501839       1.222624      -0.723823      -0.035324      -0.006365       0.017515       0.039939       0.005029      -0.016956       0.010859      -0.001358      -0.027973      -0.025428       0.009333       0.016095              1.964690       2.721117       0.206442      -0.461224       1.512995       0.001159       1.659956           0.000105
          276              H      23.208774      24.183434      12.231066       0.098069       1.239794 0.90575373E+01  0.89907878E+02                                 1.777678                            1.662939      -0.798475       2.486253                    0.999240       3.318140       8.750284       0.538946       1.144916      -0.743652      -0.019594      -0.030282      -0.001515       0.036100       0.007759      -0.012759       0.008916      -0.006460      -0.024023      -0.021872       0.009445       0.012427              1.845343       1.890627       0.496855       0.055892       2.246149       0.129933       1.399254          -0.000225
          277              H      25.208315      24.453511      11.081799       0.133110       1.179463 0.87511054E+01  0.87050365E+02                                 1.795181                            1.694684      -0.920879       2.447814                    0.998787       3.325033       9.090651       0.500325       1.230682      -0.722553       0.013218      -0.025622      -0.020222       0.035215       0.005297      -0.010596       0.010013      -0.005734      -0.026572      -0.020117       0.008025       0.012092              1.846208       1.699567      -0.278207      -0.162074       2.099378       0.386171       1.739678           0.000154
          278              H      19.947845       3.582837      12.093154       0.133194       1.110190 0.85840589E+01  0.85203681E+02                                 1.745701                            1.690565      -0.734620       2.532061                    0.999096       3.362318       9.262431       0.494240       1.248540      -0.718051      -0.013782       0.025929      -0.010036       0.031032      -0.004196       0.000581      -0.004763       0.001581      -0.013175      -0.007337      -0.000250       0.007587              1.780000       1.797581      -0.467098      -0.099795       2.061776       0.104023       1.480642           0.000243
          279              H      20.996063       2.815702      13.021186       0.130847       0.962102 0.72432408E+01  0.70149796E+02                                 1.679227                            1.622439      -1.008981       2.393417                    0.996623       3.671185      10.590819       0.464064       1.362809      -0.690048       0.019597       0.002859       0.021571       0.029283       0.002538      -0.000320      -0.005722      -0.001288       0.017253      -0.006679      -0.002233       0.008911              1.728419       1.594253       0.014940       0.346434       1.378558       0.119070       2.212447           0.000507
          280              H       4.800662       2.491034      11.294414       0.136371       1.010982 0.74895756E+01  0.72344868E+02                                 1.671330                            1.600554      -0.880678       2.460454                    0.998205       3.440952       9.563925       0.494357       1.282670      -0.708326       0.006825      -0.013979       0.010379       0.018700      -0.006953      -0.000423      -0.003224       0.002900      -0.001734      -0.007890       0.000126       0.007764              1.693619       1.929992      -0.462232       0.124346       1.681844      -0.040770       1.469021           0.000033
          281              H      21.961480       4.025304      11.213965       0.146972       1.012323 0.72218077E+01  0.66973331E+02                                 1.487818                            1.430183      -0.751831       2.520141                    0.999914       2.944638       7.231948       0.621844       1.062107      -0.766411      -0.002842       0.015882       0.008603       0.018285      -0.000118      -0.003212       0.003738      -0.004645      -0.000705      -0.005282      -0.000329       0.005610              1.505322       1.275827       0.227686       0.011849       1.975342       0.077677       1.264798           0.000041
          282              H      21.316693       2.944994      10.225596       0.142871       1.164501 0.86585631E+01  0.85190750E+02                                 1.724168                            1.634782      -0.941756       2.429467                    0.998890       3.266192       8.643282       0.537841       1.157458      -0.739838      -0.016301      -0.006123      -0.011715       0.020987      -0.001707       0.000648       0.002216       0.016832       0.008189      -0.010347       0.003082       0.007265              1.783287       1.427763       0.043050       0.223729       1.454093       0.197085       2.468006          -0.000061
          283              H      16.005142      21.548741      13.969331       0.105726       1.277746 0.97011679E+01  0.10039774E+03                                 1.963655                            1.833080      -1.348539       2.226261                    0.993753       3.916286      11.425487       0.455655       1.298883      -0.703091      -0.028471      -0.018317      -0.021290       0.039992       0.008917       0.006814       0.000059       0.000471      -0.020186      -0.011489      -0.002063       0.013552              2.026211       2.000599       0.249470       0.440561       2.148203       0.254152       1.929832           0.000086
          284              H      17.338756      20.140890      15.302479       0.110063       1.134797 0.76339907E+01  0.74705340E+02                                 1.847448                            1.646635      -1.169698       2.316069                    0.995423       3.737330      10.740495       0.469929       1.331908      -0.695933      -0.005482      -0.036159      -0.002284       0.036643       0.000075       0.015483      -0.000163      -0.013464      -0.024070      -0.021081       0.010331       0.010750              2.047181       1.482579       0.165019       0.033042       3.186624      -0.134808       1.472339           0.000124
          285              H      19.040568      21.066049      16.543687       0.094636       1.333925 0.96703623E+01  0.97463789E+02                                 1.862029                            1.713397      -0.803484       2.481226                    0.999075       3.372795       8.929070       0.533827       1.138426      -0.745559       0.019444      -0.021218       0.022463       0.036509       0.003131       0.017307      -0.005139      -0.008091      -0.020225      -0.022464       0.008454       0.014010              1.936942       1.769798      -0.404093       0.356894       2.238871      -0.413680       1.802157          -0.000272
          286              H      19.528562      23.315737      16.494843       0.132662       1.266342 0.94241832E+01  0.94561434E+02                                 1.817740                            1.709831      -1.029703       2.398562                    0.997934       3.260654       8.669543       0.524737       1.163306      -0.740057       0.026729       0.012135       0.020944       0.036061       0.002119       0.018115      -0.004417      -0.010484      -0.024709      -0.023823       0.009712       0.014111              1.842167       2.019059       0.274328       0.429310       1.755117       0.183222       1.752327           0.000264
          287              H      14.437220      28.659825      11.731135       0.120586       0.953025 0.72278975E+01  0.69655746E+02                                 1.643878                            1.602080      -0.858481       2.463004                    0.997164       3.581826      10.159854       0.477281       1.331642      -0.697123      -0.014277       0.019439       0.006968       0.025105      -0.002332      -0.007631       0.000465       0.004310       0.002229      -0.006778      -0.002484       0.009262              1.687673       1.798564      -0.348861      -0.233884       1.685516       0.251343       1.578939           0.000655
          288              H      14.715570      27.539291      10.627839       0.121657       1.073171 0.83264482E+01  0.83031267E+02                                 1.775540                            1.718058      -0.953979       2.422429                    0.996574       3.640187      10.461890       0.462037       1.329373      -0.698264      -0.004634      -0.014235      -0.028809       0.032466       0.001735       0.002280       0.004712      -0.002715       0.018209      -0.005238      -0.003650       0.008889              1.826823       1.724917       0.296565       0.349146       1.812490       0.351630       1.943061          -0.000297
          289              H      16.641119      28.553518       9.998616       0.139509       1.112404 0.84317446E+01  0.82148271E+02                                 1.655301                            1.603216      -0.810638       2.489524                    0.999703       3.171443       8.264980       0.549955       1.143136      -0.744513       0.002331      -0.017580      -0.004937       0.018408       0.000617      -0.002221       0.001854      -0.013651      -0.010788      -0.006812      -0.002093       0.008905              1.679021       1.790018      -0.302359      -0.364469       1.513765       0.255044       1.733279           0.000002
          290              H       6.671598       0.922286      10.012982       0.143020       1.052589 0.75287901E+01  0.72158693E+02                                 1.660918                            1.561096      -0.841203       2.480077                    0.999113       3.289378       8.840199       0.526475       1.213850      -0.724728      -0.016842       0.005645      -0.008706       0.019781      -0.000170       0.003601      -0.007764       0.004731      -0.011371      -0.010570       0.002868       0.007703              1.705535       1.645786      -0.337277       0.368278       1.630518      -0.359583       1.840302           0.000032
          291              H       7.728624       0.861949      11.211092       0.133526       1.205039 0.92626914E+01  0.93003974E+02                                 1.774922                            1.699094      -1.090657       2.346457                    0.998194       3.469143       9.378879       0.521931       1.168770      -0.735506       0.003845       0.001541       0.019182       0.019624       0.007613      -0.000646       0.002643       0.003529       0.008325      -0.009695       0.002910       0.006785              1.816366       1.712919       0.239556       0.328637       1.754643       0.417849       1.981536           0.000075
          292              H      23.740809      16.408648      14.023921       0.096802       1.345890 0.98261862E+01  0.10038443E+03                                 1.936298                            1.774212      -1.059096       2.368836                    0.997082       3.525343       9.693897       0.499077       1.201316      -0.728616      -0.011374      -0.016656       0.044445       0.048807       0.010275      -0.000660      -0.000032      -0.006681       0.062250      -0.021186       0.000421       0.020765              2.046018       1.836169       0.306611      -0.385208       1.905893      -0.600777       2.395993           0.000652
          293              H      25.107897      18.267586      13.871643       0.115807       1.171342 0.88336872E+01  0.86903865E+02                                 1.684982                            1.623117      -0.961156       2.414278                    0.998593       3.273502       8.518469       0.556699       1.118379      -0.750049       0.009464       0.014972       0.028167       0.033273       0.010898      -0.000251       0.000658      -0.008774       0.044276      -0.019137       0.004353       0.014784              1.678445       1.622397       0.287854       0.176214       1.619344       0.199095       1.793596           0.000377
          294              H      24.861256      18.207249       9.978504       0.117063       1.178222 0.89005018E+01  0.88815197E+02                                 1.768617                            1.688405      -1.029299       2.384273                    0.997824       3.463572       9.450645       0.511050       1.201075      -0.727757       0.004749       0.016417      -0.026041       0.031148       0.009234      -0.000968      -0.001865      -0.011150       0.021712      -0.014406       0.005103       0.009303              1.797554       1.570869       0.132010       0.037491       1.592098      -0.336891       2.229693           0.000373
          295              H      23.522357      16.267863      10.107796       0.094798       1.352707 0.10144633E+02  0.10570947E+03                                 2.022673                            1.862544      -1.267242       2.273804                    0.993093       3.790383      10.940727       0.458374       1.282355      -0.708399      -0.014275      -0.018966      -0.041647       0.047937       0.008311       0.000240       0.002893      -0.005012       0.042536      -0.015849       0.001130       0.014719              2.103743       1.979218       0.381447       0.530184       1.861091       0.393018       2.470919           0.000634
          296              H      25.484902      20.370743      11.665052       0.115925       1.125761 0.87399190E+01  0.86117157E+02                                 1.678735                            1.639444      -0.686220       2.538617                    0.999521       3.300047       8.714341       0.539022       1.153233      -0.741163      -0.013981       0.022790       0.008693       0.028114      -0.006987       0.002764       0.004448       0.002234      -0.013341      -0.009847       0.000496       0.009351              1.695485       1.748058      -0.250366       0.093847       2.023007      -0.010231       1.315391           0.000074
          297              H      26.529596      19.520286      10.814595       0.110658       1.287716 0.10925205E+02  0.11461361E+03                                 1.886979                            1.875561      -0.939611       2.417585                    0.997347       3.607669      10.053849       0.483543       1.207436      -0.727668       0.020846      -0.005042      -0.018894       0.028582       0.002769      -0.003320       0.003555       0.010326       0.020308      -0.010331       0.001656       0.008674              1.882042       1.926793       0.134676      -0.224626       1.677703       0.036431       2.041629           0.000078
          298              H      20.486930      17.101081       7.079480       0.108363       1.058600 0.76710894E+01  0.75772131E+02                                 1.807828                            1.685561      -1.428975       2.192336                    0.992478       3.984355      11.813129       0.446468       1.388875      -0.683116      -0.029300      -0.023202       0.009910       0.038666       0.007701      -0.003885      -0.000528       0.007782      -0.001094      -0.008773      -0.001287       0.010060              1.891406       2.006278       0.445769      -0.243357       1.838049      -0.161074       1.829890          -0.000018
          299              H      21.434730      18.319303       8.855096       0.113792       1.195711 0.85401485E+01  0.85435004E+02                                 1.880775                            1.721990      -0.990493       2.403064                    0.997500       3.614208      10.297744       0.470228       1.302048      -0.704105      -0.016174      -0.005156       0.038325       0.041916       0.014857      -0.003419       0.003675      -0.007328       0.043969      -0.023279       0.007893       0.015386              2.018395       1.801919       0.071837      -0.434831       1.535707      -0.168514       2.717559           0.000179
          300              H      23.134781      19.867939       8.409755       0.099430       1.198123 0.86421169E+01  0.84778763E+02                                 1.731468                            1.618747      -0.808453       2.480862                    0.999173       3.306814       8.667646       0.549123       1.137023      -0.744979       0.012646       0.022891       0.027761       0.038140       0.016630      -0.004158       0.005229       0.002581       0.030662      -0.023122       0.011070       0.012051              1.789664       1.606322       0.232703       0.323763       1.670964       0.373035       2.091706          -0.000193
          301              H      24.008588      20.092046       6.237642       0.131730       1.179672 0.86155293E+01  0.85734116E+02                                 1.809262                            1.688412      -1.154743       2.336164                    0.996287       3.485954       9.666648       0.496053       1.240812      -0.717994       0.025874       0.022029      -0.005645       0.034447       0.013577       0.000615       0.007617      -0.001922       0.023675      -0.018454       0.003315       0.015139              1.882581       2.129522       0.603969      -0.198373       1.875230      -0.134108       1.642990           0.000235
          302              H      19.829810      15.268001       0.304556       0.125091       1.033272 0.80313872E+01  0.80249778E+02                                 1.786377                            1.728299      -1.352902       2.225790                    0.993448       3.979734      11.869115       0.439515       1.394693      -0.682375      -0.016721      -0.023628       0.008587       0.030193      -0.000468       0.000913      -0.008383      -0.005189      -0.019162      -0.010692       0.000559       0.010133              1.835159       1.711403       0.447596      -0.081550       2.198072      -0.010696       1.596003          -0.000522
          303              H      29.755290      15.868492      28.044968       0.129805       0.914890 0.66476545E+01  0.62340850E+02                                 1.565170                            1.509845      -0.643303       2.568505                    0.999725       3.343613       9.163897       0.507896       1.285960      -0.707708       0.016698      -0.003922      -0.020066       0.026398      -0.005753      -0.005698       0.001194       0.010254      -0.005886      -0.007205      -0.003962       0.011167              1.622367       1.628395      -0.091004      -0.385050       1.397158       0.260829       1.841548           0.000389
          304              H      27.163814      17.026378      28.633967       0.142825       1.061534 0.81128993E+01  0.79969123E+02                                 1.729815                            1.671130      -0.955639       2.423673                    0.998628       3.470755       9.753451       0.481376       1.290850      -0.707013      -0.013343      -0.007190       0.011244       0.018872      -0.001456      -0.001647      -0.004206       0.002817      -0.003485      -0.005821       0.002594       0.003227              1.752803       2.207946       0.105243      -0.445053       1.428190       0.004876       1.622274           0.000023
          305              H      27.875545      16.968914      27.203131       0.142298       1.091355 0.79821120E+01  0.77082015E+02                                 1.658797                            1.576148      -0.814688       2.485951                    0.999693       3.221705       8.492215       0.543455       1.167099      -0.737082       0.001556      -0.007691      -0.014707       0.016670      -0.004510       0.001159       0.001191      -0.002893       0.012508      -0.007060       0.002609       0.004451              1.702743       1.360128       0.024012       0.100258       1.449293       0.349110       2.298807           0.000139
          306              H      28.342399      18.049225      28.283441       0.143384       1.176069 0.91362797E+01  0.91508402E+02                                 1.761527                            1.702897      -1.052622       2.374335                    0.998689       3.369996       9.128326       0.513778       1.190252      -0.731458       0.011878       0.014595       0.004335       0.019311       0.001498       0.001893      -0.001414      -0.005862      -0.018134      -0.006829       0.000441       0.006388              1.790382       1.557948       0.292230       0.086923       2.309798       0.258470       1.503399           0.000065
          307              H      19.535606      18.983004       2.215211       0.091011       1.117900 0.78823026E+01  0.78127099E+02                                 1.861492                            1.698012      -1.244071       2.281265                    0.993425       3.888103      11.422126       0.450503       1.371702      -0.687540      -0.016089      -0.046708       0.000745       0.049407       0.006530       0.001684      -0.000108      -0.003677      -0.047087      -0.015841       0.001181       0.014660              1.992777       1.641436       0.235001       0.000708       2.931702       0.071929       1.405194           0.000545
          308              H      17.909548      20.689665       1.956626       0.123251       1.139803 0.85125202E+01  0.84044548E+02                                 1.732088                            1.652398      -1.040194       2.384011                    0.997448       3.423256       9.306298       0.515766       1.202825      -0.727128      -0.031530      -0.005260      -0.002780       0.032086      -0.001726       0.004225      -0.003946       0.003763      -0.049803      -0.017802       0.005909       0.011893              1.757135       2.233348       0.199735       0.021998       1.755273       0.025712       1.282784           0.000452
          309              H      20.869221      23.404806       2.206591       0.121338       1.104999 0.78017910E+01  0.76916377E+02                                 1.810956                            1.662208      -1.488765       2.163686                    0.993286       3.899883      11.322656       0.467815       1.328029      -0.695057       0.010213       0.032256       0.003723       0.034038      -0.002980       0.007823       0.000191      -0.000107      -0.031246      -0.013760       0.003803       0.009957              1.921064       1.730906       0.382556       0.000237       2.736239      -0.032009       1.296047           0.000920
          310              H      22.391338      21.637809       2.491034       0.098275       1.172114 0.81968817E+01  0.81559030E+02                                 1.888908                            1.709524      -1.148426       2.334769                    0.994931       3.700666      10.683616       0.460415       1.337005      -0.696071       0.046870       0.010470       0.006962       0.048527       0.003829       0.006894       0.000317       0.005273      -0.042683      -0.016092       0.002864       0.013228              2.004090       2.879608       0.225528       0.127336       1.734138       0.023891       1.398524           0.000622
          311              H      18.771025      24.143210       1.531397       0.112845       1.234832 0.97668318E+01  0.10108401E+03                                 1.931302                            1.844704      -1.128208       2.334848                    0.993942       3.778538      10.965798       0.452946       1.306565      -0.703194       0.014568       0.023849       0.003901       0.028217       0.003151      -0.006767      -0.000762       0.000201      -0.009943      -0.008155       0.000247       0.007908              1.998887       2.065530       0.353638      -0.097820       2.474602      -0.164125       1.456530           0.000021
          312              H      17.814416      23.085885       0.813106       0.115781       1.168665 0.93040205E+01  0.92728508E+02                                 1.700377                            1.675848      -0.697500       2.534830                    0.999390       3.273237       8.574185       0.542917       1.131956      -0.747766      -0.017025      -0.010371      -0.018383       0.027117       0.002024       0.001492       0.005299       0.008330       0.015035      -0.008894       0.001092       0.007802              1.685210       1.675202      -0.069936       0.259798       1.576410       0.101356       1.804019          -0.000013
          313              H      14.734945      15.276621       0.439594       0.122087       1.087880 0.77993006E+01  0.75551521E+02                                 1.697547                            1.595345      -0.998021       2.404187                    0.998326       3.380291       9.187549       0.516694       1.223728      -0.721944      -0.020293      -0.029050      -0.027321       0.044745       0.005124       0.014831       0.008239       0.005510      -0.005671      -0.015082      -0.004859       0.019941              1.760915       1.681982       0.129758       0.227049       1.850429       0.519010       1.750335           0.000087
          314              H      13.538745      17.330934       0.804486       0.112562       1.241452 0.88754049E+01  0.88592192E+02                                 1.853810                            1.701303      -0.823063       2.483003                    0.999080       3.407034       9.328711       0.501756       1.222944      -0.723746      -0.035081       0.006351      -0.017734       0.039818      -0.005164       0.016908       0.010679      -0.000963      -0.027803      -0.025289       0.009241       0.016048              1.964350       2.720500      -0.206412       0.461020       1.512835       0.001135       1.659715           0.000106
          315              H      14.400221      18.914048       2.134762       0.096990       1.239628 0.90530988E+01  0.89826624E+02                                 1.775030                            1.660542      -0.786590       2.490924                    0.999310       3.319326       8.743272       0.540461       1.142178      -0.744314      -0.019902       0.031077       0.001569       0.036937      -0.007543       0.012704       0.008843      -0.006140      -0.024105      -0.021681       0.009509       0.012173              1.842517       1.887568      -0.495860      -0.055810       2.242640       0.129648       1.397344          -0.000223
          316              H      16.399762      18.643971       3.284028       0.132969       1.176069 0.87200366E+01  0.86657523E+02                                 1.791131                            1.691205      -0.913204       2.451126                    0.998832       3.321318       9.073816       0.501087       1.230001      -0.722709       0.013204       0.026105       0.020257       0.035583      -0.005488       0.010723       0.009906      -0.005138      -0.026833      -0.020231       0.008429       0.011802              1.841881       1.695909       0.277028       0.161313       2.093996       0.384456       1.735738           0.000155
          317              H      19.947845      10.782990       2.272674       0.133767       1.109083 0.85757267E+01  0.85120992E+02                                 1.746569                            1.691432      -0.735432       2.532410                    0.999126       3.360371       9.264418       0.493255       1.251034      -0.717518      -0.013325      -0.025764       0.009924       0.030657       0.004416      -0.000717      -0.004864       0.001529      -0.013502      -0.007479      -0.000444       0.007923              1.780872       1.798470       0.467300       0.099962       2.062758       0.104151       1.481389           0.000244
          318              H      20.996062      11.550125       1.344641       0.130250       0.961606 0.72368059E+01  0.70052579E+02                                 1.676839                            1.620308      -0.996579       2.398818                    0.996778       3.667149      10.567017       0.465103       1.360440      -0.690539       0.019607      -0.002811      -0.021970       0.029581      -0.002631       0.000263      -0.005709      -0.001184       0.016829      -0.006740      -0.002059       0.008799              1.725843       1.592092      -0.014784      -0.345561       1.376814       0.118570       2.208623           0.000509
          319              H       4.800662      11.874793       3.071414       0.136476       1.009557 0.74762901E+01  0.72188983E+02                                 1.670411                            1.599650      -0.822598       2.487674                    0.998796       3.438388       9.556917       0.494227       1.283498      -0.708168       0.006817       0.014632      -0.009859       0.018914       0.006758       0.000276      -0.003221       0.003197      -0.000990      -0.007785       0.000244       0.007541              1.692713       1.928720       0.462132      -0.124274       1.681268      -0.040821       1.468151           0.000026
          320              H       4.344379      10.340523       3.151863       0.147760       1.013937 0.72393531E+01  0.67210822E+02                                 1.493659                            1.435460      -0.774956       2.511706                    0.999872       2.941752       7.240854       0.618092       1.067367      -0.765077      -0.002787      -0.015432      -0.008470       0.017823       0.000287       0.003262       0.003625      -0.004507      -0.000584      -0.005179      -0.000385       0.005564              1.511355       1.280388      -0.229297      -0.011894       1.984437       0.078150       1.269240           0.000043
          321              H      21.316694      11.420833       4.140231       0.142997       1.163945 0.86529164E+01  0.85119350E+02                                 1.723545                            1.634169      -0.937464       2.431586                    0.998934       3.264996       8.638664       0.537994       1.157345      -0.739873      -0.016251       0.005841       0.011921       0.020984       0.001524      -0.000737       0.002264       0.016953       0.007937      -0.010350       0.002996       0.007354              1.782670       1.427260      -0.043177      -0.223793       1.453643       0.197379       2.467108          -0.000006
          322              H       7.196589      21.548741       0.396497       0.106856       1.271829 0.96466929E+01  0.99679208E+02                                 1.956412                            1.827023      -1.343722       2.228733                    0.993897       3.906285      11.382130       0.456813       1.297601      -0.703366      -0.028092       0.018321       0.021011       0.039577      -0.008883      -0.006850       0.000097       0.000568      -0.020193      -0.011480      -0.002073       0.013553              2.018474       1.992877      -0.247504      -0.437554       2.139854       0.252234       1.922689           0.000087
          323              H      17.338759      22.956591      27.795003       0.109312       1.137547 0.76518174E+01  0.74886712E+02                                 1.846490                            1.645572      -1.163686       2.318191                    0.995418       3.737123      10.723196       0.471591       1.327090      -0.696906      -0.005518       0.036418       0.001797       0.036878      -0.000129      -0.015561       0.000091      -0.013534      -0.024391      -0.021212       0.010331       0.010882              2.046238       1.481662      -0.165151      -0.032956       3.185638      -0.134749       1.471413           0.000125
          324              H      19.040570      22.031432      26.553796       0.096089       1.329531 0.96356761E+01  0.97049024E+02                                 1.859977                            1.711934      -0.811223       2.479128                    0.999057       3.366668       8.916466       0.533180       1.140573      -0.745039       0.019376       0.020984      -0.022497       0.036357      -0.003160      -0.017129      -0.004945      -0.007983      -0.020463      -0.022255       0.008444       0.013811              1.934612       1.767779       0.402827      -0.355841       2.236015      -0.412392       1.800042          -0.000270
          325              H      19.528563      19.781744      26.602639       0.131401       1.272297 0.94750745E+01  0.95172676E+02                                 1.820570                            1.712116      -1.017438       2.402087                    0.997996       3.270126       8.691125       0.525607       1.160152      -0.740774       0.027050      -0.012340      -0.021230       0.036534      -0.002266      -0.018327      -0.004438      -0.010137      -0.025463      -0.024091       0.009776       0.014315              1.845137       2.022769      -0.275358      -0.430831       1.757568       0.183954       1.755074           0.000272
          326              H       5.628666      14.437657       2.634693       0.118900       0.956358 0.72548465E+01  0.69933499E+02                                 1.642998                            1.601265      -0.842268       2.468446                    0.997367       3.581909      10.139109       0.479424       1.325347      -0.698419      -0.014791      -0.020004      -0.007353       0.025942       0.002258       0.007764       0.000289       0.004472       0.001771      -0.006939      -0.002414       0.009353              1.686734       1.797536       0.348543       0.233657       1.684580       0.251104       1.578085           0.000654
          327              H       5.907017      15.558191       3.737988       0.121304       1.071786 0.83121688E+01  0.82851223E+02                                 1.773984                            1.716593      -0.952029       2.423402                    0.996584       3.637395      10.450630       0.462242       1.329388      -0.698280      -0.004627       0.014387       0.028668       0.032408      -0.001674      -0.002301       0.004716      -0.002584       0.018294      -0.005163      -0.003735       0.008899              1.825192       1.723373      -0.296157      -0.348692       1.810921       0.351224       1.941282          -0.000261
          328              H       7.832566      14.543964       4.367212       0.139201       1.109461 0.84013458E+01  0.81753928E+02                                 1.649839                            1.598234      -0.795772       2.495464                    0.999712       3.169466       8.246863       0.552056       1.140153      -0.745221       0.002575       0.018195       0.005240       0.019109      -0.000800       0.002170       0.001596      -0.013271      -0.010010      -0.006636      -0.001903       0.008538              1.673344       1.783651       0.300744       0.362322       1.509092       0.253733       1.727290           0.000005
          329              H       6.671599      13.443541       4.352846       0.142263       1.053060 0.75330095E+01  0.72204225E+02                                 1.660918                            1.561135      -0.836101       2.482275                    0.999123       3.290941       8.842702       0.526706       1.213231      -0.724871      -0.017216      -0.006013       0.008804       0.020250       0.000070      -0.003419      -0.007726       0.004828      -0.011204      -0.010499       0.003011       0.007488              1.705546       1.645676       0.337012      -0.368280       1.630316      -0.359504       1.840645           0.000039
          330              H       7.728625      13.503878       3.154736       0.134493       1.204215 0.92584225E+01  0.92981696E+02                                 1.776824                            1.700917      -1.102229       2.342115                    0.998188       3.467902       9.386879       0.520457       1.171819      -0.734779       0.003812      -0.001566      -0.018709       0.019157      -0.007474       0.000692       0.002615       0.003324       0.008254      -0.009534       0.002907       0.006626              1.818309       1.714995      -0.239842      -0.329086       1.756412       0.418131       1.983521           0.000075
          331              H      14.932259      26.688834       0.341907       0.096805       1.345886 0.98275514E+01  0.10041134E+03                                 1.937248                            1.775098      -1.057718       2.369595                    0.997086       3.525100       9.696845       0.498584       1.202349      -0.728391      -0.011689       0.016304      -0.044372       0.048696      -0.010321       0.000476      -0.000211      -0.006498       0.061579      -0.021085       0.000547       0.020538              2.047007       1.837100      -0.306839       0.385403       1.906822      -0.601091       2.397099          -0.000511
          332              H      16.299345      24.829896       0.494184       0.115253       1.175575 0.88736753E+01  0.87400132E+02                                 1.689379                            1.627049      -0.968022       2.410862                    0.998527       3.279395       8.540186       0.555864       1.118739      -0.749952       0.009442      -0.014940      -0.028085       0.033183      -0.011064       0.000203       0.000769      -0.008749       0.044305      -0.019292       0.004487       0.014805              1.682883       1.626563      -0.289188      -0.177103       1.623523       0.200085       1.798562          -0.000440
          333              H      16.052707      24.890233       4.387324       0.117168       1.179206 0.89106670E+01  0.88955603E+02                                 1.770897                            1.690388      -1.035401       2.381965                    0.997734       3.464915       9.461103       0.510210       1.202524      -0.727427       0.004748      -0.016035       0.025849       0.030787      -0.009302       0.000850      -0.002036      -0.010428       0.021540      -0.014257       0.004942       0.009315              1.799941       1.572635      -0.132267      -0.037502       1.593984      -0.337689       2.233205          -0.000384
          334              H      14.713807      26.829619       4.258031       0.093829       1.352233 0.10138354E+02  0.10559521E+03                                 2.019359                            1.859790      -1.251558       2.279379                    0.993312       3.790089      10.926366       0.459661       1.279356      -0.709031      -0.014376       0.019172       0.042173       0.048505      -0.008457      -0.000299       0.002799      -0.004736       0.042227      -0.015891       0.001294       0.014598              2.100111       1.975849      -0.380376      -0.528698       1.858160       0.392026       2.466325          -0.000669
          335              H      16.676351      22.726739       2.700776       0.115190       1.128362 0.87656948E+01  0.86438728E+02                                 1.681764                            1.642223      -0.686528       2.538124                    0.999515       3.303918       8.729290       0.538363       1.153743      -0.741047      -0.014076      -0.023007      -0.008582       0.028304       0.007050      -0.002705       0.004608       0.002411      -0.013310      -0.009978       0.000539       0.009439              1.698596       1.751360       0.251304      -0.094102       2.027186      -0.010259       1.317241           0.000005
          336              H      17.721046      23.577196       3.551233       0.111357       1.287801 0.10927797E+02  0.11466599E+03                                 1.888480                            1.876951      -0.942978       2.416339                    0.997342       3.607120      10.058690       0.482836       1.208939      -0.727325       0.020264       0.004917       0.018723       0.028025      -0.002647       0.003382       0.003642       0.010771       0.019994      -0.010451       0.001744       0.008706              1.883515       1.928251      -0.134721       0.225185       1.678791       0.036656       2.043503          -0.000032
          337              C      25.722733       5.344662      24.330540       0.318183      31.324164 0.35342993E+03  0.79211675E+04                                 8.860197                            6.473211      -0.124128       1.978298                    0.999551      25.300862      71.941379       0.614685       0.444598      -1.042789      -0.035691      -0.067793      -0.015801       0.078227       0.029770      -0.008252       0.014466      -0.025665      -0.044830      -0.035870      -0.005104       0.040974             10.661055       8.596220       1.207046       3.522828      15.493329      -1.069963       7.893615           0.002507
          338              C      26.774474       5.608705      25.257711      -0.162403      46.549634 0.52242839E+03  0.12787694E+05                                11.125989                            7.564668      -0.025509       1.968285                    0.999191      29.758217      85.709737       0.609195       0.410756      -1.073850       0.008893       0.033029       0.005773       0.034689      -0.002020       0.004162      -0.010260      -0.036334      -0.019633      -0.016758      -0.008301       0.025058             14.740702      10.780669       0.214516       4.766075      23.016858      -3.146891      10.424580           0.007086
          339              C      27.246612       6.907089      25.393037      -0.085203      38.218008 0.47198215E+03  0.11413266E+05                                10.117431                            7.423798      -0.278942       1.879836                    0.998889      30.454670      91.033200       0.578447       0.437883      -1.042932      -0.023325      -0.008031      -0.020794       0.032264       0.007523      -0.003850       0.010850       0.037169       0.025719      -0.027897       0.011507       0.016390             12.680800       8.842501       1.454151       2.920823      20.800477      -1.786637       8.399422           0.004794
          340              C      26.693436       7.968724      24.658943      -0.127913      34.323235 0.45852550E+03  0.10950165E+05                                 9.230363                            7.179675       0.091854       2.000523                    0.999454      29.874674      87.230056       0.608375       0.421577      -1.058431       0.002498      -0.031212      -0.003969       0.031562       0.018044       0.015223      -0.006786      -0.046497      -0.051283      -0.035710      -0.002311       0.038020             10.827967       9.455772       1.395717       3.336261      14.972301      -0.688552       8.055830           0.010252
          341              C      25.671644       7.702956      23.752459      -0.084829      32.796888 0.43183391E+03  0.10117838E+05                                 8.800677                            6.872335       0.164840       2.011634                    0.999593      29.354840      83.772833       0.637400       0.410132      -1.070103       0.011969      -0.031699       0.007455       0.034694      -0.007724       0.025041      -0.024114      -0.032619      -0.025247      -0.037762      -0.003874       0.041636             10.040451       8.887703       1.427060       3.311532      13.628567      -0.188095       7.605084           0.003469
          342              C      25.160747       6.401412      23.600181      -0.233922      38.300462 0.49194436E+03  0.11929144E+05                                 9.806054                            7.372133      -0.062607       1.936501                    0.999632      31.238881      91.222815       0.609693       0.414287      -1.065513       0.003136       0.018475      -0.004783       0.019340       0.026489       0.032626       0.009432      -0.008008      -0.024060      -0.039781      -0.007173       0.046954             11.515701       9.339884       1.116441       3.667322      16.823900      -1.153219       8.383320           0.006595
          343              C       9.833871       4.549657      26.055301       0.464882      28.660829 0.28919160E+03  0.62158947E+04                                 8.665682                            6.024660      -0.019409       2.037006                    0.999657      23.761402      67.987404       0.605449       0.470664      -1.019528       0.050299       0.003801       0.049727       0.070832      -0.005710      -0.043291       0.002055       0.042695       0.027306      -0.031546      -0.025244       0.056790             11.153693       8.055615      -0.726328       3.378460      17.161110      -2.442841       8.244353           0.029213
          344              C       9.914909       1.139784      26.309289       0.483119      24.266517 0.28393524E+03  0.60666555E+04                                 7.749010                            5.953049      -0.031884       2.037288                    0.999646      23.272521      66.093377       0.612471       0.468048      -1.022352      -0.026787      -0.021827      -0.042310       0.054627      -0.020287      -0.043509      -0.007651       0.069531       0.008450      -0.051316      -0.014376       0.065692              9.388360       7.418486      -1.629475       3.123576      12.869272      -2.930998       7.877324           0.018527
          345              C      10.554409       0.002872      26.999136      -0.257123      29.475667 0.47591723E+03  0.11469645E+05                                 8.392891                            7.288644      -0.180854       1.934596                    0.997773      30.096834      88.226927       0.607147       0.418594      -1.060509       0.069332      -0.043683      -0.074602       0.110818      -0.022063      -0.032857       0.023964       0.039570       0.007695      -0.036046      -0.021506       0.057552              9.664363       8.309930      -1.558977       1.323978      10.959830      -3.480633       9.723330          -0.002493
          346              C      20.434084      28.157021      25.961923      -0.410490      24.493274 0.42654779E+03  0.99842692E+04                                 7.116891                            6.674146       0.397406       2.088476                    0.998533      31.407364      90.205333       0.668194       0.391611      -1.080259      -0.078947       0.042793       0.081601       0.121336      -0.024388      -0.043078       0.028147       0.050544       0.041390      -0.045937      -0.026444       0.072381              7.265552       7.384348      -0.454214      -0.006167       7.339645      -0.918674       7.072664           0.001606
          347              C      11.017739       2.215210      23.206558       0.086674      29.145895 0.36238642E+03  0.81695142E+04                                 8.388101                            6.436969       0.118324       2.046726                    0.999638      26.715590      76.084069       0.633665       0.428768      -1.052716      -0.037003       0.002456      -0.031195       0.048460       0.010751       0.025495       0.001172      -0.053279       0.003591      -0.043309       0.013230       0.030078              9.918816      10.932348      -0.642884      -1.508542       4.275336       0.078423      14.548763           0.002201
          348              C      12.002534       2.037074      22.177964      -0.222762      36.474652 0.46646626E+03  0.11128877E+05                                 9.484963                            7.141858       0.203064       2.029650                    0.999779      30.235835      86.734293       0.626097       0.410047      -1.071430      -0.006057       0.001874       0.010883       0.012596      -0.011236      -0.009460       0.001755       0.049544      -0.046726      -0.019450      -0.017306       0.036756             11.453666      11.468881      -0.385431      -2.848227       4.594634       0.469314      18.297482           0.001884
          349              C      11.616720       1.973864      20.862055       0.188121      33.165001 0.36194531E+03  0.80966535E+04                                 9.139302                            6.404666      -0.100626       1.995331                    0.999280      24.939303      69.053134       0.644262       0.424992      -1.062921       0.024291      -0.006768      -0.027193       0.037085       0.010564      -0.024068      -0.003626      -0.006706      -0.010527      -0.027370       0.000931       0.026439             11.998058      14.459852      -0.817381      -5.124203       4.484374       0.881210      17.049949           0.000850
          350              C      10.269012       2.186478      20.591977      -0.214543      37.793293 0.48588804E+03  0.11743794E+05                                 9.812698                            7.373976       0.110674       2.002191                    0.998997      30.496907      88.859669       0.603859       0.419661      -1.062271      -0.009962       0.004450       0.008569       0.013873      -0.006879       0.000825      -0.003450      -0.011166       0.049292      -0.017091      -0.000083       0.017175             11.770897      14.712442      -0.916068      -2.007340       4.728575       0.857494      15.871673           0.003329
          351              C       9.359969       2.370361      21.660795       0.105065      29.041728 0.33543384E+03  0.74137870E+04                                 8.317477                            6.171198       0.219005       2.090062                    0.999725      25.934638      73.023205       0.650893       0.425759      -1.055057       0.030005      -0.005255       0.035112       0.046484       0.000584       0.016049      -0.007291      -0.034270      -0.089821      -0.037952       0.004950       0.033002              9.992680      11.445264      -0.728581      -1.137850       4.226086       0.516516      14.306690           0.002790
          352              C      12.562758       1.666435      19.796110      -0.228406      30.403563 0.39783138E+03  0.92145065E+04                                 8.644465                            6.632623      -0.204828       1.924774                    0.998692      29.634855      86.594003       0.637720       0.414670      -1.057607       0.035501       0.075336       0.021040       0.085898       0.012204       0.003032      -0.015614       0.030287      -0.035478      -0.028485       0.002948       0.025538             11.117541      14.071418       1.270192      -6.121846       6.229230      -0.247956      13.051974           0.000244
          353              C      14.083115       2.609983      26.374510       0.306508      30.669187 0.35706413E+03  0.80406412E+04                                 8.782315                            6.546363      -0.128270       1.976563                    0.999652      25.550413      73.344376       0.604333       0.450075      -1.037335      -0.066994       0.044694       0.001356       0.080546      -0.026478       0.000846       0.002738       0.042070      -0.087743      -0.029993      -0.018449       0.048442             10.513737      11.970701      -2.216209      -2.647926       8.499190      -3.104736      11.071319           0.001015
          354              C      14.518257       1.723898      27.346789      -0.159440      45.840526 0.52042391E+03  0.12741961E+05                                11.048614                            7.579195      -0.099549       1.946145                    0.999210      29.778657      86.123062       0.604376       0.413924      -1.070480       0.030587      -0.022934      -0.002192       0.038293      -0.011407      -0.016008       0.005918       0.026280       0.006275      -0.018447      -0.009273       0.027720             14.521701      15.936362      -1.105212      -5.649662      10.361976      -5.911325      17.266764           0.007196
          355              C      15.753216       1.022846      27.157160      -0.096069      36.240663 0.47500400E+03  0.11410781E+05                                 9.540849                            7.300137       0.013935       1.964503                    0.999582      29.965799      86.918590       0.606027       0.420723      -1.062076      -0.018696       0.017264      -0.011020       0.027731      -0.017759       0.013692      -0.017989       0.000685       0.003046      -0.019737      -0.013266       0.033003             11.369779      14.532441      -1.687871      -4.212644       7.766409      -3.058941      11.810485           0.005527
          356              C      16.459661       1.238333      25.918826      -0.132327      32.219511 0.43164076E+03  0.10156410E+05                                 8.820844                            6.955051       0.049892       1.983768                    0.999564      29.763653      86.342461       0.619411       0.420252      -1.058970      -0.023259       0.010294       0.013765       0.028921      -0.034197      -0.017086      -0.010721       0.043169      -0.013588      -0.045897       0.001092       0.044805             10.160867      12.976404      -1.979432      -2.441904       7.233975      -2.672192      10.272221           0.009272
          357              C      15.954050       2.037073      24.999413      -0.064659      29.370203 0.38929276E+03  0.89324972E+04                                 8.268608                            6.602463       0.094979       2.003674                    0.999832      28.738913      82.508021       0.635686       0.419920      -1.058471      -0.023084       0.005498       0.027646       0.036433       0.001871      -0.023325       0.000936       0.011785       0.040462      -0.018776      -0.011947       0.030723              9.288498      11.772080      -2.619235      -1.352706       6.835965      -1.979163       9.257449           0.001842
          358              C      14.770181       2.735253      25.151691      -0.230742      35.681923 0.47913172E+03  0.11528181E+05                                 9.312132                            7.253950       0.242261       2.039921                    0.999805      30.562927      88.553066       0.618123       0.411837      -1.068378       0.015927      -0.004378      -0.010835       0.019755      -0.026788       0.013186      -0.019611       0.012783      -0.035950      -0.028125      -0.014770       0.042896             10.713873      13.527476      -2.360896      -2.625686       7.389524      -1.879237      11.224619           0.007940
          359              C      13.815335       1.464451      28.594605       0.456811      30.330197 0.29176498E+03  0.62778211E+04                                 8.954463                            6.030744      -0.089809       2.011922                    0.999633      23.763229      67.771044       0.608962       0.467455      -1.022459       0.007209      -0.035520       0.052337       0.063662       0.043376       0.016355       0.036636      -0.015550      -0.017685      -0.046090      -0.021503       0.067593             11.828632      12.442827      -1.333380      -4.106552       8.898483      -4.822107      14.144586           0.023628
          360              C       2.179236       2.455694       1.556394       0.482063      24.995743 0.28474007E+03  0.60551043E+04                                 7.773540                            5.897972       0.074627       2.074642                    0.999632      22.842958      63.579242       0.628702       0.458129      -1.033452      -0.030295       0.046483      -0.028535       0.062392       0.038100       0.018605       0.037031      -0.005367      -0.018315      -0.042747      -0.021448       0.064195              9.114691       8.831638      -2.048519      -2.670023       7.474156      -2.664361      11.038280          -0.002811
          361              C      19.047609       2.246815       2.832941      -0.242940      27.813869 0.42937069E+03  0.10081316E+05                                 7.996206                            6.862754      -0.090415       1.969029                    0.998020      29.310100      84.705518       0.634199       0.411335      -1.065547      -0.075895       0.090114       0.009551       0.118202      -0.008387      -0.006884       0.006649       0.002911      -0.016026      -0.009796      -0.005755       0.015551              8.692128       8.483917      -1.001137      -1.678485       8.270775      -1.104673       9.321693          -0.002494
          362              C      17.976490       3.238057       3.094399      -0.408655      24.942156 0.39500560E+03  0.90383056E+04                                 7.120623                            6.332011       0.631032       2.159738                    0.999764      30.549215      85.761275       0.703252       0.380637      -1.091786       0.093995      -0.084499      -0.023272       0.128517      -0.023694       0.002775       0.003263       0.008702      -0.075480      -0.026393      -0.010277       0.036670              7.399465       7.124484      -1.015518      -0.370462       8.256762      -0.156222       6.817148           0.000210
          363              C      30.452928      27.937799      23.876867       0.306775      32.742502 0.37313263E+03  0.84660697E+04                                 9.134954                            6.656215      -0.079108       1.990190                    0.999672      25.591706      72.910291       0.606268       0.445269      -1.043734      -0.020949      -0.010975       0.074650       0.078306      -0.006559      -0.016114      -0.006754      -0.009268       0.096216      -0.029037      -0.008039       0.037077             11.013770       8.422906       2.801352       0.034784       7.263364       1.295083      17.355041           0.003229
          364              C      31.552235      28.645172      23.291316      -0.166906      46.437844 0.52389560E+03  0.12859726E+05                                11.163853                            7.610459      -0.073002       1.953332                    0.999243      29.988707      87.093785       0.601881       0.414580      -1.069105       0.011582      -0.003711      -0.044316       0.045954       0.014778       0.007963       0.010977       0.006182       0.036621      -0.021635      -0.002319       0.023953             14.499276      11.344776       4.766809       2.152688       9.765349       2.861966      22.387702           0.007938
          365              C      31.744261      28.604660      21.927424      -0.080990      38.269531 0.45500301E+03  0.10909774E+05                                10.098181                            7.267676      -0.262133       1.882588                    0.999180      30.410754      90.718360       0.586809       0.435319      -1.043754      -0.027702      -0.012188       0.023140       0.038098      -0.001451      -0.011376      -0.016157       0.016829      -0.056803      -0.030312       0.008587       0.021725             12.723955       8.648222       3.327366       1.918800       8.510322       2.585608      21.013322           0.005021
          366              C      30.946206      27.820861      21.074669      -0.142024      36.048875 0.45444717E+03  0.10842782E+05                                 9.587306                            7.168955       0.071233       1.991108                    0.999360      30.122711      88.291655       0.605326       0.424092      -1.055472      -0.005593       0.009868       0.030960       0.032972       0.023786      -0.004830      -0.001097      -0.000962       0.106918      -0.041704       0.005401       0.036303             11.550229       8.574542       3.145498       0.329580       7.880285       1.712512      18.195859           0.011337
          367              C      29.936747      27.099696      21.634936      -0.065316      32.119734 0.40361237E+03  0.93399328E+04                                 8.769427                            6.700249       0.000648       1.966166                    0.999786      29.180043      83.979135       0.634568       0.417108      -1.060835       0.017335       0.014771       0.027277       0.035535       0.027328       0.017579       0.016647      -0.002766      -0.003738      -0.026848      -0.014780       0.041628             10.050736       7.773680       2.680890      -0.668589       6.928278       0.686315      15.450249           0.003473
          368              C      29.640779      27.116935      22.973831      -0.240115      38.628245 0.49176424E+03  0.11903687E+05                                 9.820032                            7.335290       0.018545       1.957089                    0.999743      31.304620      90.834521       0.616698       0.410307      -1.069882       0.002413      -0.008794      -0.010453       0.013872       0.044142      -0.028202      -0.010448       0.023957       0.066887      -0.057980      -0.000132       0.058112             11.442529       8.748013       2.993468       0.342623       7.751179       1.788817      17.828396           0.007730
          369              C      23.580493       0.797590      24.101261       0.448449      30.134526 0.30474986E+03  0.66360489E+04                                 8.944922                            6.177698      -0.031072       2.027007                    0.999704      24.183463      69.624774       0.598962       0.469614      -1.020194       0.051585       0.042948      -0.012439       0.068266      -0.033984       0.010702      -0.013009      -0.027082      -0.064545      -0.027138      -0.024072       0.051210             11.294132      10.115154       4.054751       1.274340       8.182893       2.128646      15.584350           0.032948
          370              C      23.846512       2.047991      27.280132       0.477595      23.805480 0.27755234E+03  0.58907951E+04                                 7.615675                            5.880108       0.056504       2.072939                    0.999767      22.976219      64.823148       0.617760       0.467151      -1.023862      -0.038990      -0.027934       0.035740       0.059816      -0.043931       0.012956       0.001067      -0.003224      -0.121539      -0.045730      -0.019136       0.064866              8.690865       7.025129       3.167558       0.070684       8.127930       1.637565      10.919537           0.018322
          371              C      24.487774       3.073999      28.133749      -0.228234      27.382884 0.42829815E+03  0.10073051E+05                                 7.957153                            6.883245      -0.106701       1.963308                    0.998233      29.397798      85.673340       0.627798       0.414831      -1.060845      -0.086619       0.046450       0.069185       0.120196      -0.005854      -0.012507      -0.001335      -0.016977      -0.009644      -0.018676       0.006069       0.012607              8.497645       7.828184       0.920971       0.213008       8.979142       1.828466       8.685610          -0.002716
          372              C      14.805412       3.798325       0.327541      -0.411224      24.700196 0.39957514E+03  0.92090245E+04                                 7.153861                            6.434415       0.411169       2.088108                    0.999394      31.176454      89.090842       0.683975       0.388554      -1.081484       0.075098      -0.057297      -0.084148       0.126505      -0.011126      -0.026587       0.018747      -0.004183       0.026347      -0.026866      -0.013080       0.039946              7.370579       7.041137      -0.161372      -0.235774       8.118666       0.773696       6.951935           0.000911
          373              C      15.654558       1.198109      16.741935       0.089078      26.702500 0.32788037E+03  0.71958299E+04                                 7.799803                            6.052181       0.176306       2.068791                    0.999758      25.996108      72.612590       0.666194       0.418928      -1.060783       0.008802       0.048154      -0.014974       0.051191      -0.003419       0.030838       0.008587      -0.005426      -0.030235      -0.037068       0.009078       0.027990              9.216939       9.567961      -0.878298      -5.185459       8.402144       1.614832       9.680713           0.002336
          374              C      14.826555       1.295797      17.845231      -0.201779      32.992728 0.43485700E+03  0.10197143E+05                                 8.870599                            6.905254       0.246289       2.048726                    0.999691      29.497455      83.964162       0.635228       0.411192      -1.070389       0.006019       0.009159      -0.006093       0.012540       0.018699      -0.006475      -0.019855      -0.026732      -0.001302      -0.023556      -0.011641       0.035197             10.602529      11.339966      -1.468796      -6.665451       8.665229       1.912294      11.802391           0.001967
          375              C      14.419600       2.496780      18.350908       0.189034      29.946081 0.34097938E+03  0.75394591E+04                                 8.638137                            6.278023      -0.125613       1.991946                    0.999197      24.701734      68.733173       0.639065       0.433460      -1.054219      -0.029891      -0.007540       0.024304       0.039255       0.000989      -0.002505      -0.000453       0.053113       0.029747      -0.031537       0.009403       0.022134             11.234199      12.535104       0.458685      -7.917909       8.330983       0.325433      12.836510           0.001226
          376              C      14.948113       3.539739      17.819372      -0.205518      32.352319 0.42506982E+03  0.99455962E+04                                 8.825636                            6.870939       0.195316       2.037544                    0.999507      29.521267      84.897746       0.628539       0.416489      -1.063266       0.023004       0.004262      -0.015454       0.028039      -0.020769       0.017340       0.018801       0.010519       0.022206      -0.039114       0.016949       0.022166             10.395848      11.017352       2.005261      -5.778328       9.580877      -0.342789      10.589314           0.001748
          377              C      15.786687       3.459291      16.664360       0.092017      27.032208 0.34298720E+03  0.76128772E+04                                 7.896594                            6.203672       0.263833       2.098828                    0.999793      26.120120      73.380370       0.655819       0.420776      -1.059581      -0.004012      -0.042932       0.000981       0.043130       0.006304       0.033906      -0.016436       0.010481      -0.021948      -0.041255       0.004798       0.036457              9.210006       9.288466       0.594095      -4.793337       9.290042       0.405432       9.051510           0.003393
          378              C      13.561647       2.672043      19.577750      -0.221719      30.723595 0.40864832E+03  0.95076604E+04                                 8.693677                            6.706825      -0.165531       1.935845                    0.998453      29.582989      86.012369       0.637774       0.412777      -1.061165      -0.038584      -0.076785      -0.025345       0.089593       0.010751      -0.010411      -0.022472       0.012262      -0.035683      -0.029336      -0.000403       0.029740             11.325823      14.679285       1.963841      -6.725308       6.548702      -0.843334      12.749482           0.000257
          379              C      16.914183       9.021164      18.766942       0.318789      31.314836 0.35329581E+03  0.79174784E+04                                 8.858306                            6.471725      -0.122050       1.979050                    0.999585      25.298269      71.932924       0.614787       0.444563      -1.042801      -0.034973       0.067482       0.014645       0.077404      -0.029833       0.008076       0.014850      -0.024774      -0.046501      -0.035952      -0.005262       0.041214             10.658875       8.594828      -1.205120      -3.522800      15.488682      -1.070980       7.893114           0.002575
          380              C      17.965923       8.757121      17.839772      -0.165497      46.698164 0.52426462E+03  0.12845023E+05                                11.151897                            7.579898      -0.031681       1.965835                    0.999202      29.813272      85.934237       0.608295       0.410968      -1.073618       0.008468      -0.033330      -0.005560       0.034836       0.001503      -0.002977      -0.009465      -0.036534      -0.020395      -0.015929      -0.008731       0.024660             14.778195      10.805879      -0.213733      -4.779414      23.078429      -3.157637      10.450275           0.007294
          381              C      18.438061       7.458737      17.704446      -0.081974      38.095690 0.47011015E+03  0.11356626E+05                                10.095036                            7.407568      -0.277910       1.880658                    0.998891      30.399444      90.820502       0.579260       0.437706      -1.043044      -0.022776       0.007872       0.021275       0.032146      -0.007393       0.003797       0.009996       0.036706       0.027276      -0.027382       0.011347       0.016035             12.650986       8.826264      -1.449834      -2.917635      20.742542      -1.781794       8.384152           0.004792
          382              C      17.884884       6.397102      18.438540      -0.131086      34.423245 0.46020167E+03  0.11000129E+05                                 9.246856                            7.191590       0.089487       1.999036                    0.999453      29.931383      87.432664       0.608028       0.421437      -1.058528       0.001136       0.031568       0.003302       0.031760      -0.018809      -0.014767      -0.006846      -0.044763      -0.051797      -0.035250      -0.002656       0.037906             10.848728       9.473851      -1.397397      -3.344124      15.000966      -0.691372       8.071367           0.010250
          383              C      16.863093       6.662870      19.345023      -0.084127      32.771109 0.43131691E+03  0.10102572E+05                                 8.794165                            6.865966       0.169980       2.013226                    0.999593      29.345024      83.728339       0.638017       0.409862      -1.070292       0.012873       0.032282      -0.007581       0.035571       0.006900      -0.025599      -0.024026      -0.032342      -0.030352      -0.038980      -0.002393       0.041373             10.033811       8.881091      -1.424170      -3.309772      13.620071      -0.190580       7.600270           0.003465
          384              C      16.352197       7.964414      19.497301      -0.233671      38.331242 0.49231906E+03  0.11941220E+05                                 9.813297                            7.376239      -0.060223       1.936850                    0.999629      31.252837      91.292922       0.609326       0.414433      -1.065355       0.002712      -0.017926       0.005638       0.018986      -0.026497      -0.033162       0.009898      -0.006207      -0.021436      -0.039610      -0.007961       0.047571             11.525444       9.348115      -1.117348      -3.671871      16.837791      -1.154548       8.390425           0.006631
          385              C      18.642420       9.816169      17.042181       0.466703      28.596974 0.28845922E+03  0.61966464E+04                                 8.655615                            6.018668      -0.021052       2.036840                    0.999663      23.733621      67.903845       0.605461       0.470921      -1.019319       0.048498      -0.003975      -0.048536       0.068728       0.006073       0.043448       0.001496       0.041996       0.026855      -0.032270      -0.024446       0.056716             11.139324       8.047168       0.725010      -3.374564      17.135045      -2.439001       8.235760           0.029520
          386              C      18.723459      13.226042      16.788193       0.483440      24.241599 0.28358778E+03  0.60569511E+04                                 7.741999                            5.948044      -0.033100       2.037438                    0.999643      23.255399      66.017153       0.612982       0.467834      -1.022541      -0.027508       0.021912       0.043005       0.055554       0.019379       0.043292      -0.007193       0.070638       0.010936      -0.050750      -0.014964       0.065714              9.379366       7.411057       1.627225      -3.120023      12.857441      -2.927502       7.869601           0.018609
          387              C      19.362960      14.362954      16.098346      -0.256349      29.478497 0.47597119E+03  0.11471697E+05                                 8.393284                            7.288613      -0.178546       1.935137                    0.997699      30.105271      88.265288       0.607182       0.418543      -1.060502       0.070170       0.042975       0.074234       0.110821       0.021885       0.031929       0.024068       0.038338       0.010380      -0.035838      -0.020693       0.056531              9.664597       8.311415       1.556692      -1.323884      10.959184      -3.480521       9.723190          -0.002321
          388              C      20.434080      14.940460      17.135559      -0.409937      24.509382 0.42707174E+03  0.10001135E+05                                 7.128132                            6.686800       0.385269       2.084906                    0.998495      31.415926      90.295902       0.666178       0.392615      -1.079402      -0.080158      -0.043439      -0.080776       0.121807       0.023786       0.042418       0.028284       0.049248       0.043641      -0.045638      -0.025842       0.071481              7.275958       7.397793       0.456077       0.009112       7.347311      -0.918211       7.082770           0.001668
          389              C      19.826290      12.150616      19.890925       0.088500      29.085942 0.36146439E+03  0.81429497E+04                                 8.375597                            6.428436       0.122983       2.048503                    0.999601      26.678059      75.932249       0.634181       0.428723      -1.052820      -0.035953      -0.002599       0.030593       0.047279      -0.011273      -0.025334       0.001824      -0.053716       0.008325      -0.043612       0.013271       0.030341              9.902659      10.917921       0.642358       1.505164       4.269534       0.078794      14.520523           0.002196
          390              C      20.811086      12.328752      20.919518      -0.224909      36.493501 0.46688533E+03  0.11140416E+05                                 9.480543                            7.138864       0.208638       2.030862                    0.999758      30.260086      86.785436       0.627098       0.409335      -1.071988      -0.007197      -0.001831      -0.010195       0.012613       0.010897       0.008568       0.001860       0.047509      -0.046281      -0.018421      -0.016940       0.035362             11.446457      11.468925       0.385733       2.840500       4.592181       0.469757      18.278265           0.001877
          391              C      20.425272      12.391962      22.235428       0.186675      33.215179 0.36261093E+03  0.81151221E+04                                 9.147318                            6.410089      -0.097924       1.995637                    0.999290      24.963453      69.131130       0.644071       0.424931      -1.062979       0.024233       0.006078       0.027258       0.036975      -0.010944       0.024065      -0.003766      -0.005756      -0.013030      -0.027385       0.000537       0.026848             12.008738      14.471110       0.819712       5.129501       4.487981       0.884623      17.067121           0.000852
          392              C      19.077564      12.179348      22.505505      -0.213087      37.755010 0.48528097E+03  0.11725329E+05                                 9.807016                            7.370574       0.109810       2.002002                    0.998970      30.476788      88.783530       0.603857       0.419798      -1.062196      -0.011003      -0.004215      -0.008937       0.014789       0.006847      -0.000205      -0.002921      -0.011101       0.049759      -0.017142       0.000073       0.017069             11.763094      14.706885       0.917053       2.011927       4.726527       0.857513      15.855871           0.003319
          393              C      18.168521      11.995465      21.436688       0.103371      29.090913 0.33609504E+03  0.74325604E+04                                 8.326948                            6.177108       0.218441       2.089354                    0.999696      25.965842      73.147647       0.650564       0.425735      -1.055000       0.029896       0.005175      -0.036126       0.047176      -0.000375      -0.016478      -0.007124      -0.035257      -0.089825      -0.038309       0.004841       0.033468             10.004551      11.463309       0.730167       1.139693       4.230310       0.517553      14.320033           0.002790
          394              C      21.371310      12.699391      23.301372      -0.225946      30.290233 0.39611557E+03  0.91643079E+04                                 8.617855                            6.614068      -0.198828       1.927370                    0.998710      29.577293      86.359646       0.639266       0.414139      -1.058009       0.034985      -0.075531      -0.021064       0.085863      -0.011923      -0.001900      -0.015812       0.030602      -0.034170      -0.028258       0.002801       0.025457             11.077805      14.014431      -1.262177       6.084682       6.212850      -0.244515      13.006133           0.000244
          395              C      22.891665      11.755843      16.722972       0.307060      30.661730 0.35689506E+03  0.80360903E+04                                 8.781786                            6.545214      -0.133956       1.974625                    0.999585      25.546616      73.336285       0.604315       0.450130      -1.037276      -0.066711      -0.044016      -0.001170       0.079932       0.025895      -0.000905       0.002774       0.043131      -0.087285      -0.029878      -0.018369       0.048248             10.514170      11.968933       2.216570       2.646863       8.500536      -3.106583      11.073042           0.002490
          396              C      23.326807      12.641928      15.750693      -0.158166      45.811208 0.51983208E+03  0.12724699E+05                                11.048204                            7.577416      -0.102745       1.945421                    0.999245      29.759074      86.075797       0.604103       0.414200      -1.070230       0.031456       0.022939       0.002361       0.039004       0.011494       0.015501       0.005642       0.027348       0.007351      -0.019088      -0.008412       0.027501             14.524133      15.935227       1.106190       5.648285      10.365576      -5.915865      17.271597           0.006037
          397              C      24.561766      13.342980      15.940322      -0.095380      36.270573 0.47534778E+03  0.11422046E+05                                 9.547018                            7.302755       0.023697       1.967403                    0.999617      29.982222      87.001106       0.605871       0.420720      -1.061990      -0.017337      -0.016347       0.011606       0.026505       0.017192      -0.014087      -0.017694       0.001493       0.003017      -0.019196      -0.013467       0.032663             11.379167      14.541106       1.688725       4.216034       7.772926      -3.064829      11.823471           0.007155
          398              C      25.268212      13.127493      17.178657      -0.134549      32.275383 0.43254083E+03  0.10182615E+05                                 8.828390                            6.959960       0.051372       1.983854                    0.999588      29.801506      86.465982       0.619521       0.419969      -1.059177      -0.022962      -0.011157      -0.012921       0.028613       0.034787       0.016612      -0.010113       0.043174      -0.016290      -0.045546      -0.000046       0.045592             10.170762      12.988735       1.980299       2.446073       7.239903      -2.675681      10.283647           0.008787
          399              C      24.762601      12.328753      18.098069      -0.063298      29.357646 0.38901989E+03  0.89253237E+04                                 8.270510                            6.603830       0.091449       2.002858                    0.999841      28.726095      82.486687       0.635042       0.420389      -1.058099      -0.023797      -0.005680      -0.027677       0.036940      -0.002095       0.023534       0.001423       0.012318       0.039720      -0.019129      -0.011771       0.030900              9.290933      11.775409       2.621534       1.350182       6.838724      -1.980561       9.258665           0.003266
          400              C      23.578732      11.630573      17.945792      -0.232016      35.707675 0.47950019E+03  0.11539431E+05                                 9.315509                            7.255449       0.245497       2.040681                    0.999810      30.579991      88.615855       0.618215       0.411691      -1.068457       0.015782       0.003453       0.011198       0.019657       0.026731      -0.012518      -0.019605       0.011983      -0.035958      -0.028154      -0.014291       0.042445             10.718653      13.531087       2.363033       2.624151       7.393481      -1.882337      11.231391           0.006984
          401              C      22.623885      12.901375      14.502877       0.457633      30.348465 0.29193267E+03  0.62825812E+04                                 8.957047                            6.031613      -0.085889       2.012705                    0.999615      23.779306      67.831920       0.609025       0.467321      -1.022491       0.008282       0.036554      -0.052917       0.064846      -0.044376      -0.016945       0.036274      -0.016458      -0.015074      -0.046639      -0.021707       0.068346             11.833329      12.448189       1.333854       4.108959       8.901709      -4.824117      14.150089           0.032682
          402              C      19.796340      11.910133      12.809434       0.484439      24.981736 0.28450894E+03  0.60494364E+04                                 7.772767                            5.896871       0.079526       2.076213                    0.999653      22.837024      63.575084       0.628505       0.458330      -1.033258      -0.027852      -0.046316       0.028332       0.061021      -0.038311      -0.017894       0.037368      -0.004730      -0.017370      -0.043601      -0.020499       0.064100              9.114236       8.831630       2.047052       2.670597       7.473622      -2.665493      11.037455           0.016745
          403              C      19.047613      12.119012      11.532886      -0.243122      27.833879 0.42973964E+03  0.10093128E+05                                 8.001634                            6.866559      -0.095856       1.967047                    0.997903      29.330609      84.804978       0.633843       0.411438      -1.065377      -0.078537      -0.089260      -0.009328       0.119258       0.007203       0.006571       0.007238       0.000336      -0.019462      -0.010980      -0.003924       0.014903              8.698547       8.490086       0.999614       1.681522       8.277597      -1.106765       9.327960          -0.002317
          404              C      17.976493      11.127770      11.271428      -0.409603      24.964139 0.39549453E+03  0.90519146E+04                                 7.122448                            6.333764       0.625659       2.157654                    0.999786      30.568817      85.816097       0.703544       0.380377      -1.092018       0.094579       0.083541       0.022594       0.128198       0.023224      -0.001713       0.003425       0.006982      -0.073027      -0.025340      -0.010331       0.035671              7.401037       7.126841       1.017845       0.370195       8.255737      -0.154758       6.820534           0.000330
          405              C      12.835825      15.159682      19.220615       0.306377      32.739527 0.37307151E+03  0.84642263E+04                                 9.133437                            6.654769      -0.085242       1.988372                    0.999598      25.592676      72.908000       0.606465       0.445149      -1.043818      -0.020732       0.010481      -0.073392       0.076980       0.006857       0.015643      -0.006969      -0.009021       0.095312      -0.028905      -0.007707       0.036612             11.012457       8.421098      -2.800250      -0.034930       7.261910       1.295385      17.354364           0.003233
          406              C      13.935132      14.452309      19.806166      -0.169100      46.537982 0.52520665E+03  0.12900406E+05                                11.179966                            7.620249      -0.071672       1.953309                    0.999240      30.030551      87.253784       0.601442       0.414610      -1.069050       0.011266       0.004258       0.044531       0.046131      -0.014213      -0.007748       0.010878       0.005090       0.039000      -0.021336      -0.002454       0.023789             14.521928      11.360004      -4.773256      -2.155493       9.778011       2.866554      22.427768           0.007953
          407              C      14.127159      14.492821      21.170058      -0.079258      38.169987 0.45353297E+03  0.10865943E+05                                10.081283                            7.255538      -0.263235       1.882873                    0.999197      30.368576      90.562495       0.587335       0.435273      -1.043762      -0.027284       0.011692      -0.023937       0.038133       0.001524       0.011627      -0.016621       0.016387      -0.056635      -0.030716       0.008990       0.021727             12.701199       8.636899      -3.323880      -1.911429       8.497518       2.578493      20.969181           0.005016
          408              C      13.329104      15.276620      22.022814      -0.143603      36.086733 0.45506621E+03  0.10861131E+05                                 9.592784                            7.172220       0.073570       1.991492                    0.999381      30.144311      88.366427       0.605399       0.423900      -1.055603      -0.005399      -0.010427      -0.030528       0.032709      -0.023878       0.004717      -0.000973      -0.001830       0.107046      -0.041833       0.005534       0.036299             11.557624       8.580422      -3.148687      -0.330831       7.885358       1.715081      18.207092           0.011339
          409              C      12.319645      15.997785      21.462546      -0.065642      32.143834 0.40394595E+03  0.93498684E+04                                 8.773232                            6.701895       0.002033       1.966268                    0.999789      29.198007      84.049175       0.634630       0.416968      -1.060892       0.019339      -0.015507      -0.026747       0.036468      -0.028032      -0.017710       0.015813      -0.003814      -0.007454      -0.027166      -0.014777       0.041943             10.056059       7.777383      -2.682930       0.666367       6.931732       0.689392      15.459062           0.003472
          410              C      12.023677      15.980546      20.123651      -0.239418      38.629927 0.49172321E+03  0.11902604E+05                                 9.822119                            7.336212       0.022163       1.958134                    0.999740      31.299627      90.823641       0.616496       0.410444      -1.069778       0.002170       0.009094       0.011336       0.014694      -0.043670       0.027860      -0.010647       0.023611       0.069670      -0.057847       0.000100       0.057747             11.446145       8.748239      -2.992905      -0.344640       7.751995       1.791863      17.838202           0.007727
          411              C      14.771944      13.568236      18.996221       0.449322      30.139329 0.30482212E+03  0.66380551E+04                                 8.946225                            6.178743      -0.031761       2.026770                    0.999692      24.184277      69.630729       0.598862       0.469662      -1.020162       0.050646      -0.041661       0.012890       0.066834       0.033494      -0.010714      -0.013137      -0.028249      -0.062771      -0.027086      -0.023697       0.050783             11.295582      10.116220      -4.054880      -1.275247       8.183482       2.129585      15.587044           0.032928
          412              C      15.037961      12.317835      15.817351       0.475845      23.848972 0.27816372E+03  0.59068771E+04                                 7.622382                            5.884589       0.058371       2.072920                    0.999766      23.006957      64.921824       0.617854       0.466835      -1.024060      -0.039086       0.026718      -0.035491       0.059171       0.044595      -0.014115       0.000620      -0.002639      -0.120204      -0.046056      -0.019437       0.065494              8.698836       7.031686      -3.171616      -0.071584       8.136256       1.640043      10.928565           0.018290
          413              C      15.679224      11.291827      14.963733      -0.227645      27.391148 0.42847934E+03  0.10080604E+05                                 7.966417                            6.890773      -0.116682       1.960408                    0.998105      29.411630      85.789512       0.626487       0.415563      -1.060144      -0.087505      -0.048958      -0.066848       0.120510       0.005343       0.014362      -0.001169      -0.018509      -0.011672      -0.020780       0.007339       0.013441              8.507766       7.837199      -0.923986      -0.212951       8.989576       1.832480       8.696522          -0.002656
          414              C      14.805415      10.567502      14.038287      -0.411715      24.705153 0.39968793E+03  0.92120092E+04                                 7.152642                            6.433066       0.411310       2.087997                    0.999426      31.184403      89.107051       0.684426       0.388281      -1.081705       0.072157       0.057762       0.085600       0.125977       0.011670       0.026868       0.017149      -0.004164       0.024559      -0.026888      -0.012335       0.039223              7.369311       7.039891       0.160273       0.237163       8.116852       0.773018       6.951189           0.000910
          415              C      24.463112      13.167717      26.355547       0.090713      26.641106 0.32692614E+03  0.71692712E+04                                 7.784422                            6.039769       0.187354       2.072289                    0.999774      25.963227      72.479449       0.667511       0.418429      -1.061157       0.008859      -0.049077       0.014539       0.051946       0.002885      -0.030862       0.008693      -0.008299      -0.031769      -0.037688       0.010337       0.027351              9.198140       9.544258       0.879879       5.171883       8.390701       1.615140       9.659460           0.002336
          416              C      23.635108      13.070029      25.252252      -0.202576      33.046332 0.43575585E+03  0.10224021E+05                                 8.882660                            6.914427       0.243047       2.047327                    0.999714      29.524452      84.078925       0.634493       0.411434      -1.070177       0.005573      -0.009599       0.006261       0.012744      -0.018526       0.006102      -0.020169      -0.026444       0.000122      -0.023775      -0.011311       0.035086             10.618073      11.357741       1.473462       6.677480       8.675363       1.918350      11.821113           0.001973
          417              C      23.228153      11.869046      24.746574       0.188517      29.926015 0.34076878E+03  0.75330323E+04                                 8.630287                            6.273243      -0.122651       1.993107                    0.999134      24.697541      68.695362       0.639794       0.433068      -1.054543      -0.029996       0.008281      -0.023871       0.039220      -0.000550       0.002403      -0.000584       0.053110       0.030219      -0.031605       0.009594       0.022010             11.221935      12.518978      -0.458433       7.906843       8.324026       0.325009      12.822800           0.001226
          418              C      23.756666      10.826087      25.278110      -0.207414      32.437337 0.42649126E+03  0.99878766E+04                                 8.843582                            6.884500       0.197576       2.037598                    0.999542      29.567877      85.089422       0.627592       0.416741      -1.063032       0.022697      -0.001633       0.015110       0.027316       0.020327      -0.017261       0.016741       0.012920       0.027447      -0.037917       0.014759       0.023159             10.418011      11.042970      -2.010945       5.792900       9.598636      -0.345155      10.612426           0.001747
          419              C      24.595240      10.906535      26.433123       0.092748      26.974266 0.34204403E+03  0.75859707E+04                                 7.881697                            6.191970       0.264485       2.099673                    0.999799      26.087313      73.235796       0.657007       0.420346      -1.059956      -0.003686       0.044479      -0.001066       0.044644      -0.005993      -0.034179      -0.015915       0.010488      -0.022764      -0.041134       0.004471       0.036663              9.191885       9.267876      -0.594091       4.781836       9.274495       0.402545       9.033285           0.003393
          420              C      22.370200      11.693783      23.519733      -0.222006      30.743501 0.40892768E+03  0.95156667E+04                                 8.699314                            6.710882      -0.171632       1.934174                    0.998464      29.586904      86.027052       0.637337       0.412994      -1.061039      -0.038095       0.075514       0.025844       0.088439      -0.010826       0.010608      -0.022252       0.011941      -0.038313      -0.029497      -0.000428       0.029924             11.334339      14.690800      -1.967954       6.731693       6.551811      -0.843711      12.760407           0.000257
          421              C      21.318457       4.401114      19.710490       0.317540      31.355917 0.35382626E+03  0.79327896E+04                                 8.868414                            6.478499      -0.129698       1.976291                    0.999541      25.316398      72.013326       0.614158       0.444826      -1.042587      -0.033815       0.014469      -0.066669       0.076141       0.007681       0.029623      -0.014691       0.010842       0.061251      -0.035467      -0.005738       0.041205             10.671737       8.604546      -3.527606       1.205707       7.902077       1.073606      15.508588           0.002588
          422              C      22.370198       3.473944      19.974534      -0.165305      46.645427 0.52366920E+03  0.12825167E+05                                11.137828                            7.571459      -0.025693       1.967955                    0.999174      29.797536      85.835754       0.609210       0.410519      -1.074047       0.008933      -0.006298       0.033241       0.034992      -0.002938      -0.001841       0.010336      -0.009079       0.063624      -0.016061      -0.008802       0.024863             14.757971      10.792914      -4.773449       0.210946      10.437744       3.154521      23.043255           0.007283
          423              C      22.842336       3.338618      21.272917      -0.082763      38.105663 0.47025840E+03  0.11360870E+05                                10.097360                            7.409775      -0.278367       1.880492                    0.998856      30.402750      90.826930       0.579064       0.437829      -1.042993      -0.023468       0.021216      -0.007689       0.032557       0.004238       0.006999      -0.009824       0.006284      -0.067373      -0.026866       0.010231       0.016635             12.653640       8.827751      -2.917575       1.448920       8.385301       1.783115      20.747869           0.004795
          424              C      22.289160       4.072711      22.334552      -0.129681      34.416507 0.46013452E+03  0.10998535E+05                                 9.247690                            7.193084       0.086217       1.997997                    0.999484      29.926856      87.430203       0.607686       0.421674      -1.058340       0.001266       0.004145      -0.031478       0.031775      -0.015901       0.019029       0.006292       0.003296       0.094882      -0.036439      -0.002068       0.038508             10.848971       9.475251      -3.344683       1.396116       8.072576       0.691602      14.999085           0.010258
          425              C      21.267368       4.979195      22.068784      -0.085551      32.811050 0.43199296E+03  0.10122711E+05                                 8.802724                            6.872896       0.165932       2.011732                    0.999594      29.366844      83.817640       0.637458       0.410047      -1.070135       0.012317      -0.007349      -0.031057       0.034209      -0.025116      -0.007441       0.024934      -0.003062       0.061389      -0.038201      -0.003915       0.042117             10.043582       8.889462      -3.312772       1.426202       7.607098       0.189890      13.634186           0.003466
          426              C      20.756472       5.131473      20.767240      -0.231914      38.261106 0.49122308E+03  0.11907639E+05                                 9.799811                            7.366453      -0.059344       1.937570                    0.999623      31.219688      91.160281       0.609944       0.414256      -1.065501       0.002644       0.005598       0.018460       0.019471      -0.033303       0.027461      -0.009377       0.008995       0.023068      -0.040634      -0.007564       0.048198             11.508988       9.337076      -3.667998       1.115766       8.380283       1.152191      16.809604           0.006616
          427              C      23.046694       2.676353      18.915485       0.465264      28.617507 0.28869625E+03  0.62028785E+04                                 8.658148                            6.020051      -0.020650       2.036887                    0.999667      23.746631      67.942540       0.605569       0.470750      -1.019433       0.048591      -0.048025       0.004036       0.068438       0.044365      -0.005715      -0.001563       0.008037      -0.075366      -0.032955      -0.024490       0.057445             11.142814       8.050725      -3.376670      -0.725637       8.238840       2.440190      17.138877           0.029539
          428              C       5.510632       2.422365      15.505612       0.482109      24.268531 0.28394615E+03  0.60664180E+04                                 7.746768                            5.951057      -0.035085       2.036522                    0.999638      23.271080      66.067906       0.612952       0.467717      -1.022622      -0.027295       0.043334      -0.022750       0.056040       0.043776      -0.019402       0.007413       0.029759      -0.110455      -0.050939      -0.015024       0.065963              9.385932       7.416588      -3.123276      -1.629766       7.875208       2.930794      12.866000           0.018594
          429              C       6.150132       1.732518      14.368701      -0.255773      29.462139 0.47561026E+03  0.11461507E+05                                 8.392961                            7.288203      -0.182925       1.933949                    0.997706      30.094892      88.246285       0.606868       0.418814      -1.060267       0.069058       0.075005      -0.043676       0.110916       0.032877      -0.021572      -0.023464       0.014777      -0.060282      -0.034824      -0.021891       0.056715              9.664466       8.313451      -1.324324      -1.558091       9.721953       3.480278      10.957995          -0.002322
          430              C       7.221252       2.769731      13.791194      -0.412093      24.525394 0.42737441E+03  0.10008902E+05                                 7.124231                            6.681529       0.397164       2.088014                    0.998513      31.438174      90.330674       0.667658       0.391719      -1.080137      -0.079405      -0.081803       0.043687       0.122088       0.043575      -0.023565      -0.028036       0.003839      -0.095366      -0.045326      -0.026944       0.072270              7.272609       7.397205       0.009116      -0.452553       7.073508       0.917438       7.347116           0.001672
          431              C      24.230563       5.525097      16.581038       0.087306      29.133606 0.36221191E+03  0.81647335E+04                                 8.388112                            6.438430       0.121534       2.047663                    0.999593      26.704520      76.052752       0.633138       0.429169      -1.052453      -0.035999       0.031661       0.001824       0.047976      -0.024528       0.010751      -0.001873      -0.027537       0.076820      -0.041972       0.011996       0.029976              9.917844      10.935719       1.511973      -0.643096      14.542266      -0.079005       4.275545           0.002197
          432              C       7.598259       6.553690      16.402902      -0.221737      36.434342 0.46583861E+03  0.11110057E+05                                 9.476545                            7.136001       0.206296       2.030637                    0.999761      30.219461      86.669642       0.626498       0.409926      -1.071519      -0.005014      -0.009223       0.001963       0.010680       0.008364      -0.010649      -0.001706       0.048220      -0.053158      -0.019866      -0.016658       0.036523             11.441936      11.462708       2.840748      -0.385262      18.272366      -0.468925       4.590735           0.001875
          433              C      24.829545       7.869600      16.339692       0.184772      33.240815 0.36296001E+03  0.81243687E+04                                 9.148574                            6.410864      -0.098912       1.995277                    0.999299      24.977429      69.161488       0.644421       0.424625      -1.063239       0.023069       0.027789      -0.007156       0.036819       0.023394       0.010853       0.003879       0.003774       0.017652      -0.027076       0.000896       0.026180             12.010588      14.475011       5.129666      -0.818684      17.068453      -0.883156       4.488299           0.000852
          434              C      23.481837       8.139677      16.552306      -0.213670      37.772971 0.48556353E+03  0.11734533E+05                                 9.811145                            7.372815       0.109714       2.001981                    0.998999      30.486422      88.837137       0.603718       0.419809      -1.062129      -0.009946      -0.008558       0.004287       0.013803      -0.001115      -0.006422       0.003285      -0.030296      -0.008944      -0.016675      -0.000655       0.017330             11.768770      14.708695       2.006416      -0.916065      15.869730      -0.857306       4.727885           0.003318
          435              C      22.572794       7.070860      16.736189       0.105914      29.025152 0.33517240E+03  0.74065518E+04                                 8.314429                            6.169099       0.216895       2.089565                    0.999713      25.925275      72.989245       0.650956       0.425801      -1.055033       0.029594      -0.035619      -0.004960       0.046574      -0.016269       0.000549       0.007365       0.028027       0.094897      -0.037978       0.005414       0.032564              9.988879      11.441698       1.138716      -0.728358      14.300248      -0.516423       4.224690           0.002783
          436              C       8.158483       8.935544      16.032263      -0.224963      30.286900 0.39602201E+03  0.91616044E+04                                 8.619469                            6.615214      -0.201816       1.926510                    0.998659      29.570663      86.337816       0.638931       0.414381      -1.057855       0.034833      -0.022123       0.076268       0.086715      -0.002675       0.011298       0.015248       0.032368      -0.029440      -0.027797       0.002858       0.024940             11.080637      14.021823       6.089292       1.263863      13.006844       0.245493       6.213243           0.000241
          437              C       9.678838       2.357144      16.975811       0.306922      30.659374 0.35685178E+03  0.80349713E+04                                 8.782431                            6.545669      -0.093327       1.985483                    0.999501      25.544363      73.332112       0.604169       0.450248      -1.037196      -0.066393      -0.001474       0.044837       0.080129      -0.000865      -0.025866      -0.002859       0.065230      -0.021263      -0.029889      -0.018362       0.048251             10.515051      11.971101       2.649044      -2.215900      11.073888       3.106024       8.500163           0.002483
          438              C      10.113980       1.384865      16.089727      -0.158035      45.774988 0.51947862E+03  0.12712124E+05                                11.036267                            7.570585      -0.099997       1.946357                    0.999111      29.748673      85.993516       0.604969       0.413735      -1.070679       0.030562       0.002543      -0.022634       0.038116       0.016269      -0.011790      -0.005904       0.009885      -0.044965      -0.019361      -0.009037       0.028397             14.506805      15.916445       5.640856      -1.104884      17.250769       5.907175      10.353200           0.006038
          439              C      11.348939       1.574494      15.388674      -0.096010      36.284181 0.47559998E+03  0.11428915E+05                                 9.548192                            7.304186       0.021188       1.966503                    0.999584      29.988183      87.003902       0.605912       0.420662      -1.062092      -0.018696       0.010574       0.016456       0.027059      -0.014212      -0.017413       0.016942      -0.001000      -0.002825      -0.018711      -0.013679       0.032390             11.380597      14.544984       4.219185      -1.687511      11.824679       3.063656       7.772126           0.007154
          440              C      12.055385       2.812828      15.604162      -0.132115      32.225357 0.43166601E+03  0.10156949E+05                                 8.820017                            6.953397       0.056604       1.985578                    0.999574      29.770329      86.355921       0.619745       0.420027      -1.059133      -0.023206      -0.012894       0.011380       0.028883       0.016888      -0.035067       0.010490       0.027320      -0.057493      -0.046313       0.001288       0.045026             10.160831      12.975578       2.442661      -1.978995      10.273501       2.673048       7.233413           0.008785
          441              C      11.549774       3.732241      16.402902      -0.066664      29.410524 0.38990351E+03  0.89503690E+04                                 8.277378                            6.608529       0.092281       2.002628                    0.999813      28.764955      82.611169       0.635241       0.420033      -1.058359      -0.023121      -0.027422       0.005585       0.036301       0.024049       0.003317      -0.001964      -0.015038      -0.037287      -0.020751      -0.010664       0.031415              9.299336      11.787199       1.353900      -2.623250       9.267239       1.982151       6.843570           0.003268
          442              C      10.365905       3.579964      17.101081      -0.230681      35.667955 0.47879138E+03  0.11517297E+05                                 9.306009                            7.247867       0.246392       2.041149                    0.999815      30.558135      88.512545       0.618866       0.411439      -1.068696       0.016335       0.010619      -0.005307       0.020193      -0.011608      -0.026697       0.019715       0.024729      -0.001347      -0.028812      -0.013281       0.042093             10.707888      13.519254       2.623247      -2.360867      11.218717       1.879378       7.385693           0.006983
          443              C       9.411058       0.137049      15.830280       0.457931      30.337008 0.29183597E+03  0.62798293E+04                                 8.953764                            6.029989      -0.081999       2.014031                    0.999600      23.776049      67.813696       0.609216       0.467224      -1.022569       0.006589      -0.053389      -0.036573       0.065049      -0.017319       0.044099      -0.036749      -0.000076       0.032252      -0.046411      -0.022252       0.068663             11.828366      12.441927       4.104285      -1.334674      14.144046       4.822284       8.899124           0.032660
          444              C      15.392068      27.175261      16.821522       0.481100      25.031433 0.28517566E+03  0.60670211E+04                                 7.781689                            5.903063       0.076144       2.074772                    0.999641      22.865332      63.666953       0.628303       0.458220      -1.033344      -0.028864       0.028251       0.046547       0.061627      -0.017827       0.039279      -0.037648       0.006691       0.014183      -0.044644      -0.020236       0.064880              9.125207       8.842218       2.675667      -2.049410      11.052280       2.668501       7.481123           0.016726
          445              C      14.643341      25.898713      16.612643      -0.241912      27.799262 0.42900934E+03  0.10071299E+05                                 7.993337                            6.859197      -0.094269       1.967927                    0.997988      29.307109      84.706524       0.634419       0.411255      -1.065537      -0.076696      -0.009301       0.090125       0.118707       0.007183      -0.007784      -0.007043       0.008544       0.003445      -0.009935      -0.005377       0.015312              8.689782       8.480331       1.676278      -0.998096       9.318562       1.106369       8.270453          -0.002315
          446              C      13.572221      25.637255      17.603885      -0.410480      24.983860 0.39592513E+03  0.90648256E+04                                 7.128609                            6.339336       0.635429       2.160522                    0.999766      30.586164      85.897536       0.702836       0.380632      -1.091764       0.093878       0.022085      -0.083885       0.127819      -0.001989      -0.023917      -0.003405       0.040109       0.024322      -0.025268      -0.011034       0.036303              7.407579       7.133822       0.369625      -1.018665       6.822319       0.155042       8.266597           0.000326
          447              C      17.240097       4.854787      13.571972       0.306512      32.746339 0.37314464E+03  0.84662716E+04                                 9.134249                            6.655138      -0.084301       1.988737                    0.999638      25.596772      72.920524       0.606489       0.445111      -1.043844      -0.021124      -0.073867      -0.010617       0.077558       0.015722      -0.007448       0.006349      -0.053486      -0.033430      -0.029729      -0.007236       0.036965             11.013364       8.423432      -0.035935       2.802026      17.352859      -1.296111       7.263801           0.003228
          448              C      18.339405       5.440338      14.279345      -0.168841      46.558879 0.52545041E+03  0.12908223E+05                                11.184683                            7.622994      -0.071801       1.953182                    0.999261      30.036732      87.285266       0.601202       0.414716      -1.068953       0.012077       0.043859      -0.003496       0.045626      -0.009466       0.014308      -0.011176      -0.016141      -0.028855      -0.021383      -0.003829       0.025211             14.528268      11.366763      -2.155745       4.777036      22.435050      -2.866644       9.782992           0.007948
          449              C      18.531431       6.804230      14.238834      -0.077866      38.119803 0.45283812E+03  0.10844665E+05                                10.070036                            7.247788      -0.258549       1.884430                    0.999219      30.347151      90.466416       0.587941       0.435010      -1.043965      -0.028124      -0.023162      -0.013106       0.038720       0.010798      -0.001071       0.015545       0.036653       0.002808      -0.029465       0.008043       0.021422             12.685704       8.629066      -1.907093       3.321628      20.938634      -2.573067       8.489413           0.005011
          450              C      17.733377       7.656986      13.455034      -0.144930      36.126587 0.45575050E+03  0.10881309E+05                                 9.598761                            7.176607       0.073277       1.991117                    0.999363      30.166271      88.440048       0.605354       0.423782      -1.055700      -0.006798      -0.030862       0.008983       0.032854       0.005048       0.023072       0.001457      -0.054204      -0.050102      -0.040912       0.004701       0.036212             11.564691       8.586901      -0.331161       3.152201      18.216004      -1.715525       7.891167           0.011346
          451              C      16.723916       7.096718      12.733869      -0.065075      32.118340 0.40348395E+03  0.93364249E+04                                 8.768185                            6.697328       0.000014       1.965965                    0.999784      29.185596      83.998776       0.634956       0.416877      -1.060959       0.017772      -0.027238       0.015096       0.035856      -0.018258       0.027255      -0.016949       0.000878       0.006375      -0.026712      -0.015486       0.042198             10.050621       7.773500       0.666072       2.682173      15.450189      -0.689162       6.928176           0.003470
          452              C      16.427949       5.757823      12.751108      -0.241787      38.644458 0.49193701E+03  0.11908477E+05                                 9.819943                            7.333461       0.024105       1.958650                    0.999761      31.315948      90.858807       0.617191       0.409958      -1.070148       0.003509       0.010806      -0.008009       0.013901       0.027240       0.043072       0.009709      -0.022102      -0.069832      -0.057115       0.000747       0.056368             11.444052       8.748957      -0.342624       2.994726      17.831770      -1.789865       7.751428           0.007736
          453              C      19.176217       4.630393      15.163418       0.447810      30.121493 0.30462666E+03  0.66327119E+04                                 8.942497                            6.176591      -0.030862       2.027357                    0.999702      24.178785      69.608431       0.598993       0.469636      -1.020180       0.050739       0.014582       0.041821       0.067351      -0.010637      -0.033652       0.013222       0.020157       0.073482      -0.027082      -0.024167       0.051249             11.290247      10.112513      -1.274317       4.053038      15.578076      -2.128040       8.180151           0.032938
          454              C      19.442235       1.451523      16.413820       0.480176      23.793677 0.27739098E+03  0.58869850E+04                                 7.615550                            5.879984       0.055059       2.072267                    0.999754      22.970857      64.822813       0.617468       0.467403      -1.023642      -0.039332      -0.035066      -0.028027       0.059684      -0.012132      -0.043787      -0.000651       0.057642       0.064650      -0.044344      -0.019888       0.064232              8.690582       7.024921      -0.070450       3.167411      10.918703      -1.637618       8.128121           0.018296
          455              C      20.083497       0.597905      17.439827      -0.229347      27.420987 0.42911479E+03  0.10098632E+05                                 7.969854                            6.894188      -0.112819       1.961304                    0.998101      29.429125      85.835203       0.626604       0.415359      -1.060344      -0.088020      -0.068289       0.048723       0.121593       0.014608      -0.005487       0.001116      -0.004883       0.031562      -0.020845       0.007624       0.013221              8.511168       7.840450      -0.213119       0.922822       8.699420      -1.834699       8.993633          -0.002657
          456              C      28.018244      28.404114      18.164152      -0.414080      24.712967 0.39981876E+03  0.92151603E+04                                 7.151006                            6.431366       0.413937       2.088710                    0.999433      31.195850      89.120887       0.685002       0.387949      -1.082009       0.074793       0.084900      -0.058012       0.127151       0.027056      -0.010452      -0.018003      -0.015263      -0.005468      -0.027553      -0.011850       0.039403              7.367730       7.039068       0.234664      -0.163561       6.949458      -0.771713       8.114665           0.000911
          457              C      11.250285      11.989719      15.563938       0.092795      26.604539 0.32636658E+03  0.71539064E+04                                 7.779886                            6.037330       0.183053       2.071391                    0.999761      25.933186      72.378964       0.667195       0.418808      -1.060922       0.008741       0.013771       0.047491       0.050214      -0.029913      -0.003571      -0.008072       0.011704       0.025795      -0.036389       0.009872       0.026517              9.191909       9.538408       5.167831      -0.876878       9.653192      -1.611418       8.384127           0.002329
          458              C      10.422281      10.886424      15.661625      -0.203767      33.068491 0.43617567E+03  0.10236528E+05                                 8.886073                            6.917492       0.242425       2.047035                    0.999707      29.540111      84.139624       0.634377       0.411403      -1.070177       0.004666       0.005669       0.010530       0.012837       0.006106       0.018439       0.019140      -0.013432       0.040216      -0.023508      -0.010809       0.034316             10.621194      11.360997       6.678363      -1.472157      11.823470      -1.917069       8.679113           0.001969
          459              C      10.015326      10.380746      16.862608       0.188321      29.924003 0.34072547E+03  0.75317885E+04                                 8.629719                            6.272696      -0.123042       1.992970                    0.999160      24.695859      68.687984       0.639849       0.433047      -1.054562      -0.030312      -0.023512      -0.008006       0.039188       0.002030       0.000439       0.000619       0.012656      -0.094745      -0.031594       0.009153       0.022441             11.220977      12.517912       7.905616       0.459715      12.820605      -0.323672       8.324415           0.001226
          460              C      10.543839      10.912282      17.905567      -0.205901      32.383736 0.42552731E+03  0.99595474E+04                                 8.833801                            6.876539       0.193930       2.037136                    0.999532      29.536518      84.971316       0.627987       0.416719      -1.063058       0.022462       0.014429       0.004147       0.027018      -0.018178      -0.021642      -0.017917      -0.006977      -0.027348      -0.039734       0.016666       0.023068             10.406317      11.029122       5.785155       2.008490      10.599814       0.344314       9.590014           0.001748
          461              C      11.382414      12.067294      17.825119       0.092042      27.040977 0.34314631E+03  0.76170102E+04                                 7.896589                            6.203705       0.262552       2.098138                    0.999788      26.126915      73.393484       0.656065       0.420585      -1.059740      -0.004732      -0.002364      -0.044332       0.044646      -0.033627       0.006408       0.016027       0.016333      -0.003908      -0.040929       0.004962       0.035967              9.210227       9.289297       4.794162       0.593402       9.052675      -0.405971       9.288709           0.003391
          462              C       9.157373       9.153905      17.037871      -0.223479      30.798047 0.40978010E+03  0.95408076E+04                                 8.710144                            6.718249      -0.168478       1.934751                    0.998460      29.619587      86.156061       0.636912       0.413040      -1.060971      -0.038140       0.027005      -0.075515       0.088806       0.010891       0.011269       0.021934       0.025265       0.000992      -0.029239      -0.001039       0.030278             11.350427      14.714299       6.745337       1.971351      12.778827       0.845246       6.558156           0.000257
          463              C      12.509909       9.964712      23.386993       0.318439      31.327495 0.35344816E+03  0.79219008E+04                                 8.861032                            6.473431      -0.121366       1.979082                    0.999570      25.304991      71.961198       0.614650       0.444605      -1.042755      -0.035429      -0.015356       0.066587       0.076973      -0.007570      -0.029512      -0.014401       0.011911       0.060417      -0.035096      -0.005937       0.041033             10.662638       8.596994       3.523204      -1.205759       7.894712       1.071795      15.496209           0.002579
          464              C      13.561649      10.891882      23.122949      -0.164670      46.682929 0.52405167E+03  0.12838181E+05                                11.147941                            7.577226      -0.029819       1.966393                    0.999164      29.808669      85.908541       0.608554       0.410845      -1.073725       0.008793       0.006257      -0.032310       0.034065       0.003079       0.002417       0.010027      -0.008238       0.063864      -0.015815      -0.008979       0.024794             14.773357      10.800589       4.775862      -0.212178      10.445479       3.158459      23.074003           0.007293
          465              C      14.033788      11.027208      21.824565      -0.082630      38.105075 0.47019489E+03  0.11358853E+05                                10.097900                            7.409824      -0.280161       1.880111                    0.998907      30.401438      90.818511       0.579002       0.437894      -1.042963      -0.024197      -0.021479       0.008459       0.033442      -0.003884      -0.006602      -0.010514       0.005561      -0.069209      -0.027554       0.011195       0.016360             12.655600       8.826248       2.915186      -1.450256       8.384018       1.783967      20.756535           0.004794
          466              C      13.480610      10.293115      20.762930      -0.130983      34.426811 0.46024534E+03  0.11001451E+05                                 9.247064                            7.191464       0.091355       1.999388                    0.999464      29.934260      87.442631       0.608092       0.421382      -1.058561       0.003254      -0.003078       0.030565       0.030891       0.015301      -0.018091       0.006803       0.003068       0.091828      -0.035316      -0.001767       0.037083             10.849475       9.473339       3.342885      -1.399103       8.070066       0.690615      15.005020           0.010249
          467              C      12.458818       9.386631      21.028698      -0.083334      32.737600 0.43074581E+03  0.10085725E+05                                 8.787841                            6.861065       0.166745       2.012529                    0.999601      29.325122      83.653656       0.638303       0.409820      -1.070334       0.012880       0.008584       0.032069       0.035609       0.025242       0.006460       0.024596      -0.002230       0.063589      -0.038860      -0.002695       0.041554             10.026565       8.873870       3.306709      -1.421623       7.594630       0.192188      13.611195           0.003458
          468              C      11.947923       9.234353      22.330242      -0.234475      38.343507 0.49252130E+03  0.11947212E+05                                 9.815718                            7.378281      -0.060375       1.936777                    0.999605      31.256916      91.305512       0.609183       0.414492      -1.065329       0.003455      -0.005515      -0.018039       0.019177       0.033075      -0.026561      -0.009335       0.007648       0.020900      -0.039865      -0.007375       0.047240             11.528489       9.348050       3.670581      -1.116741       8.390901       1.156541      16.846517           0.006629
          469              C      14.238146      11.689473      24.181997       0.463912      28.659722 0.28915188E+03  0.62149424E+04                                 8.665986                            6.024445      -0.021303       2.036310                    0.999656      23.762654      67.994551       0.605419       0.470695      -1.019492       0.047824       0.048256      -0.002921       0.068002      -0.044345       0.005619      -0.001749       0.006553      -0.076860      -0.032622      -0.024993       0.057614             11.154708       8.056772       3.379548       0.727382       8.245963       2.444325      17.161389           0.029526
          470              C      14.319186      11.943461      27.591870       0.481406      24.289195 0.28424016E+03  0.60741378E+04                                 7.749922                            5.953293      -0.044592       2.032991                    0.999627      23.284045      66.107815       0.612980       0.467585      -1.022717      -0.027501      -0.043974       0.021209       0.056035      -0.044019       0.019431       0.007644       0.029595      -0.110412      -0.051202      -0.014925       0.066126              9.390269       7.418599       3.124100       1.630247       7.878759       2.933449      12.873449           0.018587
          471              C       6.150132      12.633309      -0.002873      -0.253418      29.405823 0.47437193E+03  0.11424486E+05                                 8.383353                            7.279425      -0.183358       1.934343                    0.997695      30.058803      88.119563       0.607130       0.418896      -1.060190       0.069019      -0.074688       0.043002       0.110413      -0.032496       0.021764      -0.023545       0.016608      -0.061565      -0.035419      -0.021380       0.056799              9.653162       8.302701       1.321543       1.552481       9.709912       3.474851      10.946873          -0.002321
          472              C       7.221251      11.596096       0.574633      -0.412026      24.527633 0.42744319E+03  0.10010524E+05                                 7.125052                            6.683154       0.396838       2.087850                    0.998584      31.434286      90.307999       0.667439       0.391846      -1.080091      -0.079541       0.081542      -0.043083       0.121787      -0.043272       0.023952      -0.028313       0.004512      -0.095181      -0.045598      -0.026683       0.072281              7.273345       7.394452      -0.009435       0.455984       7.076942       0.918868       7.348640           0.001676
          473              C      15.422015       8.840729      26.516444       0.089715      29.055006 0.36094927E+03  0.81288009E+04                                 8.371268                            6.425099       0.120527       2.048080                    0.999617      26.661173      75.883115       0.634134       0.428889      -1.052673      -0.036035      -0.030548      -0.002630       0.047315       0.025013      -0.011154      -0.001592      -0.028808       0.076850      -0.042833       0.012685       0.030148              9.897573      10.909929      -1.503796       0.641685      14.515107      -0.078393       4.267683           0.002190
          474              C      16.406811       7.812136      26.694581      -0.224510      36.509191 0.46710164E+03  0.11147269E+05                                 9.487104                            7.143846       0.207620       2.030528                    0.999753      30.257286      86.794185       0.626419       0.409717      -1.071700      -0.008080       0.009297      -0.001690       0.012433      -0.009174       0.010928      -0.001801       0.047043      -0.050466      -0.019170      -0.016811       0.035980             11.455681      11.473042      -2.848372       0.385800      18.298548      -0.469662       4.595452           0.001882
          475              C      16.020997       6.496226      26.757790       0.186862      33.186164 0.36222273E+03  0.81037495E+04                                 9.139152                            6.404498      -0.096988       1.996351                    0.999279      24.951510      69.072295       0.644718       0.424645      -1.063226       0.024201      -0.028687       0.006414       0.038076      -0.023608      -0.010902       0.004375       0.004347       0.016166      -0.026969       0.000207       0.026762             11.997782      14.460272      -5.125822       0.818353      17.048620      -0.882144       4.484454           0.000852
          476              C      14.673288       6.226149      26.545176      -0.213307      37.779783 0.48564938E+03  0.11736680E+05                                 9.811844                            7.373612       0.109647       2.001841                    0.998996      30.487501      88.829522       0.603691       0.419826      -1.062159      -0.010721       0.008737      -0.004229       0.014462       0.001687       0.006875       0.003210      -0.030144      -0.007936      -0.017035      -0.000154       0.017188             11.769780      14.713725      -2.011987       0.916824      15.867114      -0.857416       4.728502           0.003317
          477              C      13.764246       7.294966      26.361293       0.104920      29.054286 0.33561760E+03  0.74189198E+04                                 8.319280                            6.172554       0.219764       2.090002                    0.999709      25.943766      73.055962       0.650869       0.425712      -1.055078       0.030078       0.036488       0.004397       0.047491       0.016800      -0.000588       0.007424       0.027497       0.094823      -0.038208       0.005646       0.032562              9.994815      11.448752      -1.140824       0.728829      14.308542      -0.516747       4.227152           0.002786
          478              C      16.967035       5.430282      27.065219      -0.228447      30.403054 0.39777684E+03  0.92131144E+04                                 8.643794                            6.631903      -0.203712       1.925040                    0.998684      29.640866      86.616703       0.637780       0.414637      -1.057607       0.035017       0.020555      -0.075932       0.086107       0.002673      -0.012271       0.015611       0.034450      -0.028207      -0.028777       0.002416       0.026361             11.116319      14.070000      -6.119234      -1.268712      13.050928       0.246481       6.228029           0.000245
          479              C      18.487391      12.008682      26.121671       0.306660      30.665947 0.35696796E+03  0.80381698E+04                                 8.782178                            6.545708      -0.128712       1.976427                    0.999631      25.550894      73.351382       0.604314       0.450107      -1.037287      -0.064804       0.000095      -0.043421       0.078006       0.001273       0.025813      -0.002264       0.067078      -0.018349      -0.031008      -0.017736       0.048744             10.514421      11.971195      -2.648445       2.216050      11.072555       3.105420       8.499512           0.002496
          480              C      18.922534      12.980961      27.007756      -0.159526      45.874135 0.52064516E+03  0.12750238E+05                                11.059585                            7.584373      -0.101669       1.945484                    0.999247      29.784098      86.181702       0.603672       0.414313      -1.070102       0.030644      -0.001662       0.021987       0.037752      -0.015006       0.012302      -0.005366       0.010778      -0.042551      -0.019008      -0.008223       0.027231             14.540626      15.953913      -5.660184       1.103525      17.293322       5.922675      10.374642           0.006047
          481              C      20.157493      12.791332      27.708808      -0.094888      36.263442 0.47526157E+03  0.11419639E+05                                 9.549208                            7.305502       0.022625       1.967204                    0.999575      29.972263      86.975465       0.605324       0.421113      -1.061725      -0.018785      -0.011051      -0.016840       0.027542       0.014118       0.017283       0.017701       0.000129      -0.006873      -0.019773      -0.012962       0.032735             11.381717      14.549026      -4.222890       1.686375      11.824539       3.061801       7.771585           0.007157
          482              C      20.863938      11.552998      27.493321      -0.133512      32.260047 0.43227556E+03  0.10175030E+05                                 8.826472                            6.958408       0.057596       1.985626                    0.999573      29.791531      86.437460       0.619499       0.420040      -1.059109      -0.023058       0.012937      -0.011702       0.028913      -0.017118       0.034396       0.010525       0.029167      -0.057416      -0.045834       0.000584       0.045250             10.168745      12.989341      -2.446427       1.980901      10.279092       2.673156       7.237802           0.008788
          483              C      20.358327      10.633585      26.694581      -0.064254      29.362059 0.38910346E+03  0.89272095E+04                                 8.267838                            6.601673       0.092063       2.003018                    0.999810      28.734340      82.494791       0.635596       0.420024      -1.058389      -0.022917       0.026554      -0.005812       0.035554      -0.024564      -0.002712      -0.001737      -0.013930      -0.035574      -0.020762      -0.010701       0.031463              9.287939      11.771146      -1.352712       2.619036       9.257249       1.979207       6.835423           0.003268
          484              C      19.174458      10.785862      25.996401      -0.231933      35.739173 0.48006024E+03  0.11556136E+05                                 9.320870                            7.260024       0.238697       2.038686                    0.999808      30.595894      88.670708       0.617984       0.411729      -1.068445       0.015918      -0.011362       0.004425       0.020051       0.012140       0.026500       0.019080       0.026351      -0.000830      -0.028223      -0.013994       0.042217             10.724943      13.541506      -2.629669       2.362760      11.237076       1.881632       7.396246           0.006987
          485              C      18.219612      14.228777      27.267203       0.460327      30.263547 0.29100346E+03  0.62577233E+04                                 8.942351                            6.022807      -0.085102       2.013793                    0.999643      23.740473      67.699405       0.609336       0.467446      -1.022402       0.007016       0.052887       0.036340       0.064552       0.017281      -0.044112      -0.036356      -0.001278       0.030445      -0.046521      -0.021692       0.068213             11.812855      12.425090      -4.098194       1.332521      14.124671       4.815766       8.888805           0.032662
          486              C      15.392068      15.922220      26.275960       0.482066      25.017515 0.28499693E+03  0.60618885E+04                                 7.777025                            5.899850       0.077792       2.075566                    0.999633      22.856636      63.622733       0.628732       0.458008      -1.033528      -0.029588      -0.029102      -0.047477       0.063059       0.018588      -0.038760      -0.036923       0.006470       0.014503      -0.043377      -0.021066       0.064443              9.119392       8.837127      -2.673858       2.048746      11.044617       2.665399       7.476431           0.016751
          487              C      14.643341      17.198768      26.484840      -0.242246      27.818233 0.42940509E+03  0.10082787E+05                                 7.996762                            6.862480      -0.097943       1.966364                    0.998011      29.318999      84.746656       0.634259       0.411269      -1.065541      -0.077310       0.008473      -0.088870       0.118096      -0.006593       0.007257      -0.006919       0.009129       0.006401      -0.010190      -0.004412       0.014602              8.693285       8.484589      -1.677874       0.999956       9.323236       1.105721       8.272030          -0.002312
          488              C      13.572221      17.460226      25.493597      -0.411134      24.987340 0.39596854E+03  0.90649924E+04                                 7.123174                            6.333867       0.635276       2.159987                    0.999762      30.593926      85.882126       0.704192       0.379934      -1.092395       0.094569      -0.022689       0.084926       0.129114       0.001551       0.023566      -0.003305       0.041492       0.024493      -0.025721      -0.010654       0.036374              7.402244       7.127516      -0.370650       1.016561       6.821200       0.155872       8.258017           0.000335
          489              C      17.240096       9.511040       0.793856       0.305173      32.794052 0.37381692E+03  0.84851018E+04                                 9.141631                            6.660302      -0.081511       1.989019                    0.999583      25.618244      72.990310       0.606384       0.445000      -1.043938      -0.020180       0.074472       0.010262       0.077837      -0.016728       0.007014       0.006550      -0.052820      -0.033234      -0.029716      -0.007484       0.037200             11.022611       8.429307       0.036030      -2.804143      17.369588      -1.297717       7.268938           0.003259
          490              C      18.339403       8.925489       0.086482      -0.167930      46.514035 0.52480605E+03  0.12889130E+05                                11.179769                            7.619871      -0.074713       1.952548                    0.999248      30.020734      87.242992       0.601110       0.414885      -1.068787       0.012235      -0.044235       0.003729       0.046047       0.008562      -0.014180      -0.010980      -0.016324      -0.027686      -0.021189      -0.003142       0.024331             14.521571      11.362300       2.156541      -4.775146      22.422715      -2.867131       9.779698           0.007934
          491              C      18.531429       7.561597       0.126994      -0.081719      38.285852 0.45517169E+03  0.10915107E+05                                10.101727                            7.269369      -0.261223       1.882786                    0.999197      30.421036      90.761888       0.586684       0.435361      -1.043703      -0.027739       0.024886       0.012596       0.039337      -0.011062       0.002387       0.016217       0.037772       0.002996      -0.030750       0.009104       0.021646             12.728729       8.653128       1.920566      -3.330467      21.018386      -2.587794       8.514674           0.005014
          492              C      17.733374       6.708841       0.910793      -0.141798      36.014201 0.45384634E+03  0.10824259E+05                                 9.578044                            7.161192       0.073058       1.991783                    0.999378      30.109116      88.218591       0.606071       0.423734      -1.055754      -0.005529       0.031223      -0.010125       0.033286      -0.004942      -0.023894       0.001445      -0.055134      -0.049483      -0.041930       0.005383       0.036547             11.538961       8.568138       0.329945      -3.144053      18.174829      -1.711961       7.873916           0.011260
          493              C      16.723915       7.269109       1.631958      -0.068441      32.250196 0.40561748E+03  0.93987790E+04                                 8.793897                            6.716902      -0.000452       1.964776                    0.999763      29.258669      84.284962       0.633722       0.417112      -1.060741       0.018776       0.027149      -0.015890       0.036635       0.017801      -0.026702      -0.015155       0.001104       0.008199      -0.026287      -0.014191       0.040478             10.080563       7.795134      -0.670149      -2.689550      15.499488      -0.689558       6.947066           0.003492
          494              C      16.427948       8.608004       1.614719      -0.237966      38.493406 0.48953382E+03  0.11835564E+05                                 9.794350                            7.315296       0.029053       1.960748                    0.999737      31.243560      90.586401       0.617999       0.409933      -1.070187       0.003250      -0.010833       0.007238       0.013428      -0.027461      -0.044090       0.010293      -0.022735      -0.069271      -0.058077       0.000695       0.057382             11.412693       8.729288       0.338144      -2.988293      17.776030      -1.781960       7.732763           0.007707
          495              C      27.984770       9.735433      27.934064       0.448598      30.104693 0.30442176E+03  0.66266067E+04                                 8.936554                            6.172467      -0.027280       2.028629                    0.999706      24.167472      69.549094       0.599539       0.469324      -1.020430       0.051177      -0.013196      -0.042497       0.067818       0.010892       0.034074       0.012915       0.018621       0.071217      -0.027200      -0.023829       0.051029             11.283036      10.105659       1.273108      -4.050307      15.567974      -2.127288       8.175474           0.032964
          496              C      28.250788      12.914303      26.683663       0.479391      23.797858 0.27745530E+03  0.58884535E+04                                 7.614408                            5.879107       0.061315       2.074280                    0.999773      22.975119      64.826858       0.617784       0.467155      -1.023819      -0.039339       0.035535       0.027722       0.059823       0.013349       0.044009      -0.001383       0.058726       0.063458      -0.045695      -0.018970       0.064665              8.689280       7.023954       0.070306      -3.166674      10.917323      -1.637350       8.126562           0.018287
          497              C      28.892051      13.767921      25.657655      -0.227097      27.386669 0.42840640E+03  0.10078618E+05                                 7.968083                            6.892694      -0.118043       1.960065                    0.998139      29.405741      85.775615       0.626048       0.415866      -1.059934      -0.086401       0.069112      -0.048972       0.120996      -0.013556       0.005898       0.002159      -0.003835       0.032147      -0.020171       0.007279       0.012892              8.509191       7.838207       0.213405      -0.923457       8.698333      -1.835009       8.991034          -0.002659
          498              C      28.018243      14.693367      24.933330      -0.414304      24.741018 0.40048548E+03  0.92345897E+04                                 7.157832                            6.438184       0.412577       2.088091                    0.999414      31.217167      89.208256       0.684390       0.388125      -1.081861       0.075520      -0.084996       0.056736       0.127069      -0.026564       0.010954      -0.019541      -0.014508      -0.002981      -0.027600      -0.012460       0.040059              7.374430       7.044323      -0.236891       0.161107       6.955794      -0.774775       8.123172           0.000913
          499              C      20.058835       2.376107      27.533545       0.091494      26.627586 0.32673250E+03  0.71638258E+04                                 7.782939                            6.039507       0.188985       2.073013                    0.999767      25.950337      72.432852       0.667285       0.418641      -1.061044       0.008949      -0.015021      -0.047832       0.050927       0.030508       0.003549      -0.008581       0.010873       0.026761      -0.037155       0.010165       0.026991              9.195981       9.542841      -5.171251       0.876944       9.658684      -1.611908       8.386417           0.002331
          500              C      19.230832       3.479402      27.435857      -0.201158      33.006160 0.43508921E+03  0.10204629E+05                                 8.875200                            6.908675       0.244837       2.048120                    0.999718      29.504010      84.009477       0.634811       0.411379      -1.070196       0.005303      -0.005966      -0.011257       0.013799      -0.006649      -0.018707       0.018864      -0.013818       0.042441      -0.023726      -0.011064       0.034790             10.608171      11.345166      -6.669632       1.468312      11.809375      -1.912351       8.669971           0.001979
          501              C      18.823877       3.985080      26.234874       0.186406      29.959560 0.34121412E+03  0.75447158E+04                                 8.633749                            6.275404      -0.122032       1.993099                    0.999171      24.712801      68.727609       0.640033       0.432800      -1.054793      -0.030443       0.023701       0.007214       0.039250      -0.001884      -0.000988       0.000395       0.013091      -0.095472      -0.031845       0.009102       0.022743             11.227229      12.524386      -7.911158      -0.459562      12.828952      -0.324188       8.328349           0.001227
          502              C      19.352389       3.453544      25.191915      -0.204685      32.352749 0.42503143E+03  0.99447999E+04                                 8.826745                            6.871290       0.198199       2.038435                    0.999504      29.519757      84.902945       0.628412       0.416569      -1.063180       0.023337      -0.015526      -0.003534       0.028252       0.016263       0.021022      -0.018262      -0.007401      -0.030197      -0.038700       0.016836       0.021864             10.397286      11.016887      -5.778718      -2.003661      10.591078       0.341082       9.583894           0.001745
          503              C      20.190963       2.298532      25.272364       0.092099      27.039441 0.34311569E+03  0.76164465E+04                                 7.898375                            6.205578       0.259969       2.097422                    0.999808      26.124809      73.397127       0.655600       0.420877      -1.059517      -0.002844       0.000527       0.044015       0.044110       0.034393      -0.005619       0.015962       0.017529      -0.002855      -0.041439       0.004631       0.036808              9.212355       9.291448      -4.795760      -0.590773       9.056086      -0.408661       9.289531           0.003392
          504              C      17.965924       5.211921      26.059611      -0.222563      30.744110 0.40896907E+03  0.95165654E+04                                 8.695647                            6.708372      -0.167127       1.935331                    0.998391      29.591699      86.031687       0.637883       0.412644      -1.061298      -0.037137      -0.026351       0.077389       0.089792      -0.011359      -0.011339       0.022234       0.024806      -0.005471      -0.029491      -0.001254       0.030745             11.328440      14.682657      -6.725950      -1.966005      12.754048       0.843386       6.548615           0.000252
          505              C       9.511477      23.386992       4.401115       0.318188      31.327127 0.35343666E+03  0.79214903E+04                                 8.861044                            6.473402      -0.124187       1.978263                    0.999551      25.302807      71.951673       0.614647       0.444616      -1.042761       0.035676       0.067770       0.015787       0.078197       0.029667      -0.008338       0.014356      -0.025708      -0.044870      -0.035810      -0.005051       0.040861             10.662427       8.596953       1.206341       3.523412      15.495837      -1.070704       7.894491           0.002531
          506              C       8.459736      23.122949       3.473944      -0.162323      46.554830 0.52244237E+03  0.12788260E+05                                11.127222                            7.565014      -0.026163       1.968067                    0.999191      29.758929      85.715568       0.609145       0.410783      -1.073821      -0.008987      -0.032991      -0.005769       0.034677      -0.001956       0.004120      -0.010190      -0.036279      -0.019548      -0.016714      -0.008257       0.024971             14.743036      10.782808       0.212118       4.768204      23.019070      -3.148967      10.427232           0.007227
          507              C       7.987598      21.824565       3.338618      -0.085421      38.233248 0.47217460E+03  0.11419202E+05                                10.119895                            7.425157      -0.278950       1.879683                    0.998895      30.464240      91.070004       0.578406       0.437865      -1.042932       0.023309       0.008093       0.020814       0.032281       0.007489      -0.003709       0.010780       0.037214       0.025791      -0.027857       0.011545       0.016312             12.684254       8.844782       1.452562       2.922462      20.805707      -1.788583       8.402273           0.004742
          508              C       8.540774      20.762930       4.072712      -0.128490      34.351792 0.45893813E+03  0.10962705E+05                                 9.235123                            7.182574       0.091751       2.000190                    0.999459      29.893858      87.302513       0.608282       0.421539      -1.058434      -0.002484       0.031338       0.004009       0.031691       0.018203       0.015393      -0.006774      -0.046798      -0.051812      -0.036015      -0.002305       0.038320             10.834222       9.461367       1.396686       3.339072      14.980866      -0.688808       8.060434           0.010237
          509              C       9.562566      21.028698       4.979196      -0.085396      32.833850 0.43236199E+03  0.10133810E+05                                 8.807783                            6.876816       0.162998       2.010739                    0.999592      29.378830      83.869823       0.637122       0.410165      -1.070028      -0.012049       0.031787      -0.007530       0.034818      -0.007802       0.025285      -0.024279      -0.032855      -0.025537      -0.038097      -0.003872       0.041969             10.049304       8.895177       1.428363       3.315060      13.641431      -0.188369       7.611302           0.003456
          510              C      10.073463      22.330242       5.131474      -0.234292      38.338083 0.49244411E+03  0.11944845E+05                                 9.813239                            7.376388      -0.064327       1.935729                    0.999632      31.258931      91.308827       0.609426       0.414345      -1.065426      -0.003205      -0.018415       0.004716       0.019277       0.026599       0.032830       0.009459      -0.007984      -0.024324      -0.040009      -0.007189       0.047198             11.525018       9.346902       1.117757       3.670657      16.838817      -1.153908       8.389334           0.006567
          511              C      25.400339      24.181997       2.676354       0.464906      28.657996 0.28915220E+03  0.62147828E+04                                 8.664370                            6.023650      -0.018375       2.037290                    0.999657      23.762248      67.986466       0.605595       0.470570      -1.019587      -0.050251      -0.003826      -0.049707       0.070786      -0.005739      -0.043305       0.001919       0.042757       0.027326      -0.031637      -0.025175       0.056813             11.152238       8.054789      -0.727308       3.378483      17.158077      -2.443162       8.243849           0.029556
          512              C      25.319301      27.591870       2.422366       0.482685      24.274520 0.28403036E+03  0.60691973E+04                                 7.750223                            5.953648      -0.031561       2.037288                    0.999646      23.278818      66.114079       0.612501       0.467986      -1.022386       0.026740       0.021849       0.042399       0.054682      -0.020466      -0.043264      -0.007780       0.069382       0.008212      -0.051385      -0.014056       0.065441              9.390229       7.419664      -1.630459       3.124498      12.872043      -2.932135       7.878981           0.018669
          513              C      15.871246      -0.002873       1.732519      -0.257118      29.487093 0.47612848E+03  0.11476394E+05                                 8.395405                            7.290467      -0.181635       1.934115                    0.997787      30.109371      88.279727       0.607026       0.418618      -1.060458      -0.069307       0.043498       0.074742       0.110824      -0.021788      -0.032839       0.024152       0.039766       0.007463      -0.036249      -0.021257       0.057506              9.667597       8.312525      -1.559751       1.324709      10.963767      -3.482118       9.726499          -0.002308
          514              C      14.800126       0.574633       2.769732      -0.410623      24.501875 0.42674655E+03  0.99904193E+04                                 7.119089                            6.676054       0.396007       2.087907                    0.998534      31.417843      90.252063       0.668023       0.391652      -1.080194       0.078934      -0.043039      -0.081564       0.121391      -0.024309      -0.042927       0.027999       0.050149       0.041053      -0.045632      -0.026429       0.072061              7.267849       7.386085      -0.455081      -0.006085       7.342391      -0.919138       7.075070           0.001678
          515              C      24.216471      26.516444       5.525097       0.086889      29.140538 0.36230329E+03  0.81672435E+04                                 8.387560                            6.436560       0.117972       2.046715                    0.999635      26.711655      76.073193       0.633631       0.428812      -1.052680       0.037002      -0.002551       0.031099       0.048403       0.010793       0.025343       0.001169      -0.053371       0.003370      -0.043212       0.013081       0.030132              9.918259      10.931224      -0.642997      -1.508386       4.275081       0.078424      14.548471           0.002182
          516              C      23.231676      26.694580       6.553691      -0.222981      36.487792 0.46665829E+03  0.11134757E+05                                 9.487339                            7.143394       0.202947       2.029505                    0.999779      30.243571      86.765457       0.626012       0.410054      -1.071410       0.006097      -0.001975      -0.010901       0.012645      -0.011209      -0.009368       0.001791       0.049730      -0.046446      -0.019553      -0.017203       0.036756             11.456749      11.471613      -0.385620      -2.848545       4.595565       0.469510      18.303069           0.001907
          517              C      23.617490      26.757790       7.869600       0.187864      33.177455 0.36208075E+03  0.81005482E+04                                 9.141613                            6.405864      -0.101121       1.995084                    0.999281      24.945616      69.077289       0.644193       0.424992      -1.062907      -0.024274       0.006743       0.027178       0.037058       0.010497      -0.024180      -0.003558      -0.006458      -0.010300      -0.027404       0.000912       0.026491             12.001525      14.464045      -0.817881      -5.125992       4.485367       0.881748      17.055164           0.000838
          518              C      24.965198      26.545176       8.139678      -0.214927      37.815315 0.48620388E+03  0.11753464E+05                                 9.816230                            7.376170       0.110792       2.002029                    0.999001      30.509795      88.908048       0.603787       0.419638      -1.062274       0.009912      -0.004540      -0.008646       0.013914      -0.006954       0.000930      -0.003429      -0.010904       0.049845      -0.017157      -0.000194       0.017352             11.775457      14.718200      -0.916627      -2.008237       4.730046       0.858112      15.878125           0.003302
          519              C      25.874241      26.361293       7.070860       0.104914      29.051296 0.33555046E+03  0.74171139E+04                                 8.319349                            6.172287       0.218553       2.089815                    0.999725      25.940963      73.048075       0.650824       0.425761      -1.055041      -0.029936       0.005142      -0.035135       0.046444       0.000549       0.015904      -0.007298      -0.034222      -0.089858      -0.037848       0.004861       0.032987              9.995123      11.447987      -0.728989      -1.138178       4.226902       0.516955      14.310479           0.002779
          520              C      22.671452      27.065219       8.935545      -0.228347      30.406318 0.39785905E+03  0.92154794E+04                                 8.645227                            6.632964      -0.205159       1.924607                    0.998694      29.638681      86.612015       0.637676       0.414684      -1.057578      -0.035472      -0.075361      -0.021106       0.085925       0.012234       0.003135      -0.015661       0.030315      -0.035560      -0.028582       0.003011       0.025570             11.118770      14.072806       1.269843      -6.122808       6.229710      -0.247800      13.053793           0.000243
          521              C      21.151095      26.121671       2.357145       0.307165      30.662279 0.35691898E+03  0.80367690E+04                                 8.781635                            6.545338      -0.128090       1.976613                    0.999652      25.548043      73.341184       0.604322       0.450117      -1.037283       0.066896      -0.044482      -0.001379       0.080347      -0.025958       0.001101       0.002859       0.041792      -0.087874      -0.030108      -0.017862       0.047970             10.513679      11.969917      -2.216157      -2.647735       8.499230      -3.105341      11.071891           0.002495
          522              C      20.715953      27.007756       1.384866      -0.159811      45.878597 0.52075037E+03  0.12752670E+05                                11.056904                            7.582876      -0.102707       1.945163                    0.999200      29.789110      86.178284       0.604039       0.414066      -1.070328      -0.030692       0.022972       0.002309       0.038406      -0.011203      -0.015976       0.005813       0.026311       0.006434      -0.018352      -0.009221       0.027573             14.536220      15.949439      -1.104958      -5.656466      10.372161      -5.920337      17.287060           0.006048
          523              C      19.480994      27.708808       1.574495      -0.095869      36.264350 0.47526453E+03  0.11419285E+05                                 9.546347                            7.302892       0.011809       1.963677                    0.999580      29.978521      86.980974       0.605783       0.420810      -1.061958       0.018726      -0.017496       0.011039       0.027904      -0.017680       0.013803      -0.017978       0.000599       0.002389      -0.019559      -0.013457       0.033016             11.378091      14.541775      -1.686843      -4.218628       7.770659      -3.062598      11.821840           0.007183
          524              C      18.774549      27.493321       2.812829      -0.132940      32.245924 0.43203175E+03  0.10168193E+05                                 8.826186                            6.958538       0.048784       1.983243                    0.999563      29.779686      86.407767       0.619193       0.420292      -1.058915       0.023242      -0.010511      -0.013745       0.028976      -0.034330      -0.017163      -0.010808       0.043555      -0.013357      -0.046174       0.001177       0.044997             10.168015      12.985229      -1.978889      -2.446447       7.237626      -2.674543      10.281188           0.008803
          525              C      19.280160      26.694581       3.732242      -0.064343      29.368574 0.38923159E+03  0.89309528E+04                                 8.268845                            6.602236       0.094927       2.003669                    0.999832      28.738197      82.511653       0.635640       0.419957      -1.058423       0.022949      -0.005499      -0.027688       0.036381       0.002023      -0.023280       0.001067       0.011642       0.040490      -0.018896      -0.011763       0.030659              9.289175      11.772132      -2.618360      -1.354327       6.835748      -1.979610       9.259644           0.003283
          526              C      20.464029      25.996401       3.579964      -0.230861      35.686807 0.47916341E+03  0.11529176E+05                                 9.313144                            7.254222       0.242444       2.039987                    0.999804      30.563981      88.558076       0.618105       0.411841      -1.068371      -0.015733       0.004268       0.010758       0.019531      -0.026797       0.013245      -0.019507       0.012980      -0.036310      -0.028073      -0.014860       0.042932             10.715715      13.529636      -2.360959      -2.627168       7.390197      -1.879823      11.227313           0.006979
          527              C      21.418875      27.267203       0.137050       0.459182      30.304504 0.29143655E+03  0.62695226E+04                                 8.950938                            6.027942      -0.087090       2.012737                    0.999640      23.758405      67.769483       0.608962       0.467547      -1.022321      -0.007433       0.035937      -0.052302       0.063893       0.043934       0.016571       0.036984      -0.015613      -0.017442      -0.046659      -0.021682       0.068341             11.824840      12.438235      -1.333434      -4.104341       8.896432      -4.820635      14.139853           0.032716
          528              C      33.054974      26.275960      27.175261       0.483011      24.998183 0.28472778E+03  0.60550296E+04                                 7.774660                            5.898126       0.073812       2.074271                    0.999639      22.846827      63.599638       0.628623       0.458173      -1.033384       0.029878      -0.046645       0.028822       0.062444       0.038486       0.018194       0.037209      -0.004733      -0.017787      -0.043441      -0.020863       0.064304              9.116585       8.833574      -2.048543      -2.671914       7.474686      -2.664587      11.041494           0.016741
          529              C      16.186601      26.484839      25.898714      -0.243202      27.834267 0.42971836E+03  0.10091920E+05                                 8.000471                            6.865643      -0.091345       1.968392                    0.998036      29.329188      84.781853       0.634025       0.411348      -1.065496       0.076037      -0.090382      -0.009472       0.118492      -0.007978      -0.006506       0.006923       0.002708      -0.016452      -0.010012      -0.005149       0.015161              8.697443       8.488233      -1.001711      -1.680455       8.275243      -1.106259       9.328852          -0.002311
          530              C      17.257720      25.493597      25.637256      -0.408614      24.952424 0.39519709E+03  0.90442002E+04                                 7.123465                            6.334129       0.628541       2.158788                    0.999763      30.560285      85.812461       0.703005       0.380707      -1.091685      -0.094101       0.084359       0.023436       0.128533      -0.023779       0.002872       0.003405       0.008861      -0.075365      -0.026459      -0.010290       0.036749              7.402569       7.127423      -1.016501      -0.371619       8.259394      -0.156167       6.820889           0.000322
          531              C       4.781282       0.793855       4.854788       0.306219      32.752188 0.37327335E+03  0.84699647E+04                                 9.136281                            6.657195      -0.078844       1.990248                    0.999672      25.595934      72.922657       0.606268       0.445233      -1.043767       0.021152       0.010842      -0.074725       0.078415      -0.006258      -0.016096      -0.006570      -0.009130       0.097382      -0.028878      -0.008519       0.037397             11.015025       8.424480       2.802320       0.035665       7.264795       1.296878      17.355801          -0.002447
          532              C       3.681975       0.086482       5.440339      -0.166532      46.426761 0.52374214E+03  0.12854909E+05                                11.161556                            7.608911      -0.071251       1.953825                    0.999252      29.985594      87.078788       0.601999       0.414533      -1.069145      -0.011584       0.003495       0.044090       0.045720       0.014777       0.007933       0.011018       0.006367       0.037404      -0.021799      -0.002254       0.024053             14.496026      11.343016       4.766300       2.154175       9.763915       2.863781      22.381147          -0.009217
          533              C       3.489949       0.126994       6.804231      -0.081648      38.297750 0.45539544E+03  0.10921689E+05                                10.102995                            7.270800      -0.262770       1.882215                    0.999177      30.426485      90.779807       0.586676       0.435318      -1.043741       0.027726       0.012106      -0.023058       0.038039      -0.001099      -0.011333      -0.016061       0.017031      -0.056711      -0.030148       0.008259       0.021889             12.729982       8.652693       3.329585       1.920491       8.514625       2.588085      21.022628          -0.004078
          534              C       4.288004       0.910793       7.656986      -0.142081      36.066196 0.45467603E+03  0.10849953E+05                                 9.590753                            7.170993       0.070470       1.990711                    0.999362      30.133958      88.340745       0.605191       0.424119      -1.055422       0.005614      -0.009980      -0.031039       0.033083       0.023819      -0.004903      -0.001073      -0.000925       0.107457      -0.041831       0.005338       0.036492             11.554459       8.578199       3.147326       0.328995       7.883328       1.712974      18.201849          -0.012239
          535              C       5.297463       1.631958       7.096719      -0.066023      32.154908 0.40411028E+03  0.93548504E+04                                 8.776558                            6.704860      -0.001014       1.965380                    0.999786      29.203602      84.077244       0.634247       0.417168      -1.060739      -0.017312      -0.014930      -0.027379       0.035668       0.027676       0.017603       0.016795      -0.002535      -0.003209      -0.027252      -0.014718       0.041969             10.059264       7.780118       2.683600      -0.669638       6.933816       0.687028      15.463857          -0.002421
          536              C       5.593431       1.614719       5.757824      -0.240404      38.662074 0.49224343E+03  0.11918766E+05                                 9.826408                            7.339359       0.016528       1.956220                    0.999743      31.324284      90.919265       0.616435       0.410362      -1.069794      -0.002365       0.008601       0.010608       0.013860       0.044380      -0.028305      -0.010436       0.024307       0.066938      -0.058269      -0.000094       0.058363             11.450085       8.754030       2.996077       0.341696       7.756358       1.789767      17.839869          -0.009346
          537              C      11.653717      27.934064       4.630394       0.446285      30.164298 0.30507644E+03  0.66447004E+04                                 8.949634                            6.180344      -0.032467       2.026505                    0.999700      24.194960      69.657766       0.598951       0.469513      -1.020286      -0.051381      -0.042866       0.012391       0.068052      -0.033399       0.010396      -0.012862      -0.026503      -0.063455      -0.026510      -0.023800       0.050309             11.300724      10.121186       4.057846       1.277536       8.187447       2.132346      15.593537          -0.027624
          538              C      11.387698      26.683663       1.451523       0.476337      23.814743 0.27769747E+03  0.58944590E+04                                 7.616649                            5.881009       0.057401       2.073204                    0.999765      22.981203      64.833705       0.617833       0.467050      -1.023949       0.038731       0.027988      -0.036004       0.059831      -0.043489       0.012558       0.001117      -0.003129      -0.121302      -0.045371      -0.018967       0.064338              8.691758       7.026181       3.167493       0.070953       8.127678       1.638210      10.921415           0.000760
          539              C      10.746436      25.657655       0.597906      -0.228123      27.375521 0.42816328E+03  0.10068873E+05                                 7.955428                            6.882016      -0.105997       1.963641                    0.998233      29.389974      85.640317       0.627887       0.414814      -1.060879       0.086453      -0.046460      -0.068983       0.119964      -0.005829      -0.012677      -0.001209      -0.016842      -0.009708      -0.018768       0.006107       0.012661              8.495560       7.826755       0.919200       0.213554       8.975437       1.828872       8.684486           0.002260
          540              C      20.428798      24.933329      28.404114      -0.411358      24.702511 0.39960979E+03  0.92099934E+04                                 7.153811                            6.434208       0.412356       2.088382                    0.999397      31.180312      89.101763       0.684065       0.388495      -1.081528      -0.075156       0.057251       0.084304       0.126623      -0.010807      -0.026487       0.018573      -0.004376       0.025828      -0.026881      -0.012670       0.039551              7.370586       7.041637      -0.161235      -0.235493       8.118307       0.773551       6.951813          -0.000244
[truncated: 178,355 more chars]
