# Supplementary material for: A collection of forcefield precursors for metal–organic frameworks
Source: RSC Adv. 2019 Nov 13;9(63):36492–507. doi: 10.1039/c9ra07327b (PMC9075174; doi:10.1039/c9ra07327b)
Supplement: RA-009-C9RA07327B-s6111 [file RA-009-C9RA07327B-s6111.xyz]

  736
jmolscript: load "" {1 1 1} spacegroup "x,y,z" unitcell [{     17.770300     0.000000     0.000000 }, {      8.885153    28.434102     0.000000 }, {      8.885153    -0.000005    28.434102 }]
Mn    22.220519     0.142166    26.328272     0.931615
Mn    26.028872     2.415757    24.396460     0.936702
Mn    23.703095    25.015754     0.886007     0.962212
Mn    13.335369    14.074878    16.322881     0.930883
Mn    17.143722    11.801286    18.254693     0.934906
Mn    14.817946    17.635396    13.331044     0.961595
Mn    17.777854     2.106111    14.359222     0.932496
Mn    21.586296     4.037640    16.632812     0.935967
Mn    28.145671    27.548093    10.798703     0.961503
Mn    26.663184    12.110932    28.291931     0.931738
Mn    12.701148    10.179404    26.018341     0.934742
Mn    19.260519    15.103057     3.418348     0.961266
Mn    13.320176    28.291931     2.106114     0.931732
Mn     9.511734    26.018340     4.037642     0.936712
Mn    11.837511     3.418343    27.548095     0.962241
Mn    22.205237    14.359219    12.111221     0.930834
Mn    18.396884    16.632811    10.179409     0.934947
Mn    20.722660    10.798701    15.103058     0.961600
Mn    17.762752    26.327986    14.074880     0.932577
Mn    13.954310    24.396457    11.801290     0.936018
Mn     7.394935     0.886004    17.635399     0.961529
Mn     8.877422    16.323165     0.142171     0.931704
Mn    22.839458    18.254693     2.415761     0.934768
Mn    16.280087    13.331040    25.015754     0.961278
H     29.107757    26.474988    23.108395     0.127755
H     29.468493    26.440868    20.856414     0.096888
H     31.238415    27.629413    19.889654     0.112912
H     23.831752     0.363953    21.308516     0.109262
H     16.565474     2.482297     0.014217     0.177815
H     25.287140     3.611126    27.325172     0.177135
H     15.291344     3.449057     0.031278     0.180941
H     20.654422     1.970479    24.217325     0.091227
H     19.261231     3.821539    24.117805     0.115465
H     18.941366     3.770357    28.058772     0.123330
H     20.416301     1.939201    28.109953     0.094721
H     17.653019     5.152255    24.845718     0.110655
H     18.527318     6.030868    25.860816     0.110422
H     24.615423     6.224221    22.875235     0.126273
H     25.475505     8.348248    23.082804     0.096435
H     27.240096     8.774760    24.510196     0.110743
H     10.438278     7.040279    25.693055     0.106019
H     11.088670     0.244528    27.529898     0.174412
H     18.577077    27.916597    27.347919     0.175827
H     19.742809    27.714715    26.270267     0.183422
H     12.917235     7.037436    25.900624     0.093668
H     14.397500     5.294425    25.960335     0.121780
H     17.358033     7.958700    26.469306     0.122079
H     15.808463     9.633469    26.199182     0.088254
H     16.558369     4.364630    26.503426     0.108518
H     17.407789     5.297268    27.487246     0.113929
H     21.104011    25.232421     4.327670     0.126077
H     19.124400    26.315761     4.654662     0.099488
H     18.157696    27.620886     2.945773     0.113559
H     19.371407    27.956409     0.972446     0.115661
H     17.095034    26.693930    25.806791     0.185854
H     33.502352    26.716678    24.970828     0.179751
H     16.473073    25.326250    25.258013     0.187716
H     11.337455    16.176157    19.542758     0.128374
H     29.468492    16.210278    21.794739     0.097812
H     13.468114    15.021732    22.761499     0.111837
H     14.946603    13.853091    21.342637     0.109536
H     16.565476    11.734751    14.202834     0.177798
H     16.401990    10.605917    15.325981     0.176425
H     15.291346    10.767992    14.185773     0.180790
H     11.769273    12.246564    18.433828     0.091469
H     10.376081    10.395504    18.533348     0.115142
H     10.056215    10.446687    14.592381     0.124143
H     11.531150    12.277843    14.541200     0.096079
H      8.767869     9.064789    17.805435     0.109482
H      9.642167     8.186175    16.790337     0.110638
H     15.730272     7.992823    19.775918     0.125983
H     16.590355     5.868795    19.568349     0.096357
H     18.354945     5.442284    18.140957     0.110572
H     19.323427     7.176764    16.958098     0.106523
H     19.973820    13.972515    15.121255     0.173201
H     18.577075    14.734549    15.303234     0.175758
H     19.742807    14.936431    16.380886     0.182281
H     21.802384     7.179608    16.750529     0.092761
H     23.282650     8.922618    16.690818     0.121725
H      8.472881     6.258343    16.181847     0.120759
H      6.923311     4.583574    16.451971     0.089354
H     25.443518     9.852414    16.147727     0.109244
H      8.522638     8.919775    15.163907     0.113168
H     12.218861    17.418729     9.889381     0.126210
H     10.239250    16.335390     9.562389     0.099879
H      9.272545    15.030264    11.271278     0.111811
H     10.486257    14.694742    13.244605     0.115729
H     17.095032    15.957215    16.844362     0.184718
H     15.732050    15.934468    17.680325     0.179119
H     16.473072    17.324895    17.393140     0.186939
H     15.780028     5.325705    12.257941     0.127795
H     16.140766     7.577686    12.223820     0.097876
H     17.910688     8.544445    13.412366     0.113301
H     19.389177     7.125583    14.581008     0.109844
H     21.008050    -0.014220    16.699348     0.177425
H     20.844564     1.108927    17.828182     0.176266
H     19.733920    -0.031281    17.666108     0.180356
H     16.211847     4.216774    16.187534     0.092149
H     14.818656     4.316294    18.038594     0.115577
H     14.498790     0.375327    17.987413     0.124190
H     15.973724     0.324146    16.156257     0.094788
H     13.210443     3.588380    19.369310     0.110169
H     14.084742     2.573283    20.247924     0.110505
H     20.172847     5.558863    20.441276     0.125383
H     21.032930     5.351294    22.565303     0.096467
H     22.797521     3.923902    22.991815     0.110912
H     23.766002     2.741044    21.257335     0.106622
H      6.646094     0.904202    14.461584     0.172992
H      5.249348     1.086180    13.699550     0.176721
H      6.415080     2.163833    13.497668     0.182553
H      8.474659     2.533475    21.254491     0.095022
H      9.954924     2.473763    19.511481     0.122073
H     12.915457     1.964793    22.175756     0.121371
H     11.365887     2.234916    23.850525     0.089681
H     12.115793     1.930672    18.581686     0.108060
H     12.965213     0.946852    19.514324     0.113943
H     25.546587    24.106430    11.015371     0.126605
H     23.566976    23.779437    12.098710     0.098718
H     22.600272    25.488327    13.403836     0.112747
H     23.813983    27.461653    13.739358     0.114908
H     21.537605     2.627309    12.476884     0.183933
H     20.174623     3.463271    12.499631     0.179126
H     20.915645     3.176087    11.109204     0.187836
H     15.780028     8.891343     1.959110     0.128497
H     16.140764     6.639362     1.993231     0.098300
H     17.910686     5.672603     0.804685     0.112220
H     28.274328     7.091460    28.070145     0.109202
H     29.893203    14.231263    25.951805     0.177925
H     11.959416    13.108117    24.822971     0.177150
H     28.619072    14.248324    24.985045     0.181461
H     25.096999    10.000269    26.463619     0.092857
H     23.703807     9.900750    24.612559     0.116373
H     23.383942    13.841717    24.663740     0.124199
H     24.858877    13.892898    26.494896     0.096087
H     22.095595    10.628663    23.281843     0.109574
H     22.969893    11.643761    22.403229     0.110221
H     11.287698     8.658180    22.209877     0.125986
H     12.147780     8.865749    20.085850     0.096938
H     13.912371    10.293141    19.659338     0.110930
H     14.880853    11.476000    21.393818     0.105959
H     15.531247    13.312842    28.189569     0.174078
H      5.249348    13.130868     0.517501     0.176475
H      6.415080    12.053216     0.719383     0.183487
H     17.359810    11.683569    21.396662     0.094357
H     18.840076    11.743280    23.139672     0.122318
H     21.800607    12.252251    20.475397     0.121221
H     20.251037    11.982127    18.800628     0.088618
H     21.000944    12.286371    24.069467     0.108475
H     21.850365    13.270191    23.136829     0.113668
H     16.661436    18.544721     3.201680     0.126390
H     14.681824    18.871713     2.118341     0.100485
H     13.715119    17.162824     0.813215     0.113895
H     14.928831    15.189497     0.477693     0.115452
H     21.537605    11.589740     1.740167     0.184869
H     20.174623    10.753777     1.717420     0.178809
H     20.915645    11.040961     3.107847     0.187285
H      6.432849     1.959109     5.325707     0.127759
H      6.072113     1.993229     7.577688     0.096891
H      4.302191     0.804684     8.544448     0.112916
H     11.708854    28.070144     7.125586     0.109266
H     10.089979    25.951805    -0.014217     0.177814
H     10.253466    24.822971     1.108930     0.177131
H     11.364109    24.985045    -0.031278     0.180942
H     14.886184    26.463618     4.216777     0.091224
H     16.279375    24.612558     4.316297     0.115466
H     16.599240    24.663740     0.375330     0.123333
H     15.124305    26.494896     0.324149     0.094727
H     17.887587    23.281842     3.588384     0.110655
H     17.013288    22.403229     2.573286     0.110424
H     10.925183    22.209876     5.558867     0.126273
H     10.065101    20.085849     5.351298     0.096436
H      8.300510    19.659337     3.923906     0.110744
H     25.102328    21.393818     2.741047     0.106019
H     24.451936    28.189569     0.904204     0.174409
H     16.963529     0.517500     1.086183     0.175829
H     15.797797     0.719382     2.163835     0.183421
H     22.623371    21.396661     2.533478     0.093668
H     21.143106    23.139672     2.473767     0.121779
H     18.182573    20.475397     1.964796     0.122079
H     19.732143    18.800628     2.234920     0.088254
H     18.982237    24.069467     1.930676     0.108517
H     18.132817    23.136829     0.946856     0.113930
H     14.436595     3.201676    24.106432     0.126076
H     16.416206     2.118336    23.779440     0.099488
H     17.382910     0.813211    25.488329     0.113560
H     16.169199     0.477688    27.461656     0.115660
H     18.445572     1.740167     2.627311     0.185852
H      2.038254     1.717419     3.463274     0.179744
H     19.067533     3.107847     3.176089     0.187713
H     24.203151    12.257940     8.891344     0.128374
H      6.072114    12.223819     6.639363     0.097812
H     22.072492    13.412365     5.672603     0.111837
H     20.594003    14.581006     7.091465     0.109536
H     18.975130    16.699346    14.231268     0.177798
H     19.138616    17.828180    13.108121     0.176425
H     20.249260    17.666105    14.248329     0.180790
H     23.771333    16.187533    10.000274     0.091469
H     25.164525    18.038593     9.900754     0.115142
H     25.484391    17.987410    13.841721     0.124144
H     24.009456    16.156254    13.892902     0.096079
H     26.772737    19.369308    10.628667     0.109482
H     25.898439    20.247922    11.643765     0.110637
H     19.810334    20.441274     8.658184     0.125983
H     18.950251    22.565302     8.865753     0.096357
H     17.185661    22.991813    10.293145     0.110572
H     16.217179    21.257333    11.476004     0.106523
H     15.566786    14.461582    13.312847     0.173201
H     16.963531    13.699548    13.130868     0.175758
H     15.797799    13.497666    12.053216     0.182281
H     13.738222    21.254489    11.683573     0.092761
H     12.257956    19.511479    11.743284     0.121725
H     27.067725    22.175754    12.252255     0.120759
H     28.617295    23.850523    11.982131     0.089354
H     10.097088    18.581683    12.286375     0.109244
H     27.017968    19.514322    13.270195     0.113168
H     23.321745    11.015368    18.544721     0.126210
H     25.301356    12.098707    18.871713     0.099879
H     26.268061    13.403833    17.162824     0.111811
H     25.054349    13.739355    15.189497     0.115729
H     18.445574    12.476882    11.589740     0.184719
H     19.808556    12.499629    10.753777     0.179119
H     19.067534    11.109202    11.040962     0.186939
H     19.760578    23.108392    16.176161     0.127796
H     19.399840    20.856411    16.210282     0.097876
H     17.629918    19.889652    15.021736     0.113301
H     16.151429    21.308514    13.853094     0.109844
H      5.647403     0.014215    11.734754     0.177424
H     14.696042    27.325170    10.605920     0.176265
H      6.921533     0.031276    10.767994     0.180355
H     19.328759    24.217323    12.246568     0.092149
H     20.721950    24.117803    10.395508     0.115577
H     21.041816    28.058770    10.446689     0.124189
H     19.566882    28.109951    12.277845     0.094788
H     22.330163    24.845717     9.064792     0.110169
H     21.455864    25.860814     8.186178     0.110504
H     15.367759    22.875234     7.992826     0.125384
H     14.507676    23.082803     5.868799     0.096467
H     12.743085    24.510195     5.442287     0.110912
H     11.774604    25.693053     7.176767     0.106622
H     28.894512    27.529895    13.972518     0.172991
H     30.291258    27.347917    14.734552     0.176722
H     29.125526    26.270264    14.936434     0.182554
H     27.065947    25.900622     7.179611     0.095021
H     25.585682    25.960334     8.922621     0.122073
H     22.625149    26.469304     6.258346     0.121370
H     24.174719    26.199181     4.583577     0.089680
H     23.424813    26.503425     9.852416     0.108060
H     22.575393    27.487245     8.919778     0.113942
H      9.994019     4.327667    17.418731     0.126606
H     11.973630     4.654660    16.335392     0.098718
H     12.940334     2.945770    15.030266     0.112747
H     11.726623     0.972444    14.694744     0.114908
H     14.003001    25.806788    15.957218     0.183933
H     15.365983    24.970826    15.934471     0.179126
H     14.624961    25.258010    17.324898     0.187837
H     19.760578    19.542754    26.474992     0.128497
H     19.399842    21.794735    26.440871     0.098301
H     17.629920    22.761494    27.629417     0.112220
H      7.266278    21.342637     0.363957     0.109202
H      5.647403    14.202834     2.482297     0.177925
H     23.581190    15.325980     3.611131     0.177150
H      6.921534    14.185773     3.449057     0.181460
H     10.443607    18.433828     1.970483     0.092857
H     11.836799    18.533347     3.821543     0.116372
H     12.156664    14.592380     3.770362     0.124199
H     10.681729    14.541199     1.939206     0.096087
H     13.445011    17.805434     5.152259     0.109574
H     12.570713    16.790336     6.030873     0.110221
H     24.252908    19.775917     6.224225     0.125986
H     23.392826    19.568348     8.348252     0.096938
H     21.628235    18.140956     8.774764     0.110930
H     20.659753    16.958097     7.040284     0.105959
H     20.009359    15.121255     0.244533     0.174078
H     30.291258    15.303229    27.916601     0.176475
H     29.125526    16.380881    27.714719     0.183487
H     18.180796    16.750528     7.037440     0.094357
H     16.700530    16.690817     5.294430     0.122318
H     13.739999    16.181846     7.958705     0.121221
H     15.289569    16.451970     9.633474     0.088618
H     14.539662    16.147726     4.364635     0.108475
H     13.690241    15.163906     5.297273     0.113668
H     18.879170     9.889376    25.232422     0.126391
H     20.858782     9.562384    26.315761     0.100485
H     21.825487    11.271273    27.620887     0.113895
H     20.611775    13.244600    27.956409     0.115452
H     14.003001    16.844357    26.693935     0.184870
H     15.365983    17.680320    26.716682     0.178809
H     14.624961    17.393136    25.326255     0.187286
C     30.652529    27.673770    23.601442     0.314767
C     29.839893    26.963486    22.750125    -0.228779
C     30.053136    26.942161    21.411163    -0.066117
C     31.106915    27.636806    20.830254    -0.141724
C     31.966820    28.345099    21.678444    -0.083424
C     22.863448    -0.033272    23.034750    -0.169222
C     23.762270     0.826291    23.861330     0.448619
C     24.066676     2.010286    27.035144     0.536841
C     24.807875     2.968800    27.890726    -0.560900
C     20.310390     2.335573    25.025991     0.098087
C     19.460259     3.445924    24.969407    -0.208277
C     18.937812     3.983329    26.012938     0.178704
C     19.289664     3.413793    27.249537    -0.208550
C     20.167517     2.308844    27.272853     0.093702
C     18.004871     5.193200    25.770395    -0.218809
C     25.927404     5.290729    24.117521     0.322083
C     25.363375     6.370372    23.442211    -0.226429
C     25.862720     7.636258    23.576420    -0.072989
C     26.909569     7.889890    24.412951    -0.125578
C     27.479818     6.860007    25.108449    -0.078460
C     27.008904     5.533841    24.979359    -0.169912
C      9.890064     4.500545    25.771533     0.454257
C      9.891663     1.108641    26.070375     0.520051
C     19.316855    28.357894    26.877051    -0.568172
C     13.842534     7.225101    26.002986     0.117958
C     14.710258     6.185550    26.070091    -0.205325
C     16.043030     6.424396    26.295858     0.165974
C     16.442862     7.741464    26.343058    -0.211433
C     15.516674     8.729549    26.204584     0.097277
C     17.054160     5.219075    26.566266    -0.221258
C     21.439870    25.857119     2.416046     0.327502
C     20.743274    25.763855     3.625632    -0.243517
C     19.572212    26.407603     3.822396    -0.062674
C     19.003562    27.206601     2.819810    -0.149166
C     19.716151    27.373510     1.638373    -0.087316
C     20.912092    26.721516     1.402086    -0.171439
C     21.617395    27.006994     0.163496     0.465688
C     33.265119    26.057575    26.868520     0.541747
C     16.263206    26.211404    25.622822    -0.559247
C     12.882227    14.977376    19.049711     0.315431
C     12.069592    15.687659    19.901028    -0.229284
C     12.282835    15.708985    21.239990    -0.068445
C     13.336614    15.014339    21.820899    -0.139635
C     14.196519    14.306046    20.972709    -0.084728
C     13.978299    14.250315    19.616403    -0.168655
C     14.877121    13.390753    18.789823     0.448090
C     15.181526    12.206757    15.616009     0.535985
C     15.922725    11.248244    14.760427    -0.560576
C     11.425240    11.881471    17.625162     0.098555
C     10.575109    10.771119    17.681746    -0.206228
C     10.052662    10.233715    16.638215     0.177989
C     10.404513    10.803250    15.401616    -0.210735
C     11.282366    11.908199    15.378300     0.094183
C      9.119721     9.023844    16.880758    -0.216898
C     17.042254     8.926314    18.533632     0.321696
C     16.478224     7.846671    19.208942    -0.228087
C     16.977570     6.580785    19.074733    -0.071040
C     18.024418     6.327153    18.238202    -0.125870
C     18.594667     7.357036    17.542704    -0.080147
C     18.123754     8.683203    17.671794    -0.168242
C     18.775213     9.716498    16.879620     0.453336
C     18.776813    13.108402    16.580778     0.523812
C     19.316852    14.293252    15.774102    -0.566154
C     22.727683     6.991943    16.648167     0.118583
C     23.595407     8.031494    16.581062    -0.205258
C     24.928179     7.792647    16.355295     0.166796
C      7.557711     6.475580    16.308095    -0.209338
C     24.401823     5.487494    16.446569     0.094848
C      8.169010     8.997969    16.084887    -0.222694
C     12.554720    16.794032    11.801005     0.326423
C     11.858124    16.887296    10.591419    -0.241370
C     10.687061    16.243548    10.394655    -0.067495
C     10.118412    15.444549    11.397241    -0.143914
C     10.831001    15.277641    12.578678    -0.088171
C     12.026942    15.929635    12.814965    -0.171087
C     12.732245    15.644156    14.053555     0.463817
C     15.494817    16.593570    15.782633     0.539627
C     16.263204    16.439742    17.028331    -0.555987
C     17.324801     4.832658    13.456723     0.315136
C     16.512165     5.683975    12.746439    -0.228156
C     16.725408     7.022937    12.725114    -0.068554
C     17.779187     7.603845    13.419759    -0.141273
C     18.639092     6.755656    14.128052    -0.084366
C     18.420873     5.399349    14.183783    -0.169758
C     19.319695     4.572770    15.043346     0.449513
C     19.624100     1.398955    16.227342     0.534855
C     20.365299     0.543373    17.185856    -0.558520
C     15.867814     3.408109    16.552628     0.097487
C     15.017683     3.464692    17.662980    -0.207460
C     14.495236     2.421161    18.200384     0.177495
C     14.847088     1.184562    17.630849    -0.209722
C     15.724940     1.161246    16.525900     0.094246
C     13.562295     2.663703    19.410255    -0.216592
C     21.484828     4.316578    19.507784     0.321918
C     20.920799     4.991887    20.587427    -0.227278
C     21.420145     4.857678    21.853313    -0.071753
C     22.466993     4.021147    22.106946    -0.125890
C     23.037242     3.325649    21.077062    -0.079261
C     22.566329     3.454740    19.750896    -0.169546
C     23.217788     2.662566    18.717601     0.453679
C     23.219387     2.363724    15.325697     0.521866
C      5.989126     1.557049    14.140848    -0.567263
C      9.399958     2.431112    21.442156     0.114358
C     10.267682     2.364008    20.402606    -0.202943
C     11.600454     2.138241    20.641452     0.163480
C     12.000286     2.091040    21.958520    -0.208784
C     11.074098     2.229514    22.946605     0.094166
C     12.611584     1.867833    19.436130    -0.222280
C     25.882446    26.018054    11.640068     0.325579
C     25.185850    24.808468    11.546804    -0.244049
C     24.014787    24.611704    12.190553    -0.062762
C     23.446138    25.614290    12.989551    -0.147406
C     24.158727    26.795727    13.156459    -0.086793
C     25.354668    27.032014    12.504465    -0.169404
C     26.059972    28.270604    12.789943     0.464866
C     19.937389     1.565580    11.840529     0.538741
C     20.705777     2.811278    11.994357    -0.555951
C     17.324800     9.384391     0.760328     0.317184
C     16.512164     8.533074     1.470612    -0.229757
C     16.725407     7.194112     1.491937    -0.067392
C     17.779186     6.613203     0.797292    -0.140796
C     18.639091     7.461393     0.088999    -0.084538
C     18.420872     8.817699     0.033268    -0.170182
C     28.204846     9.644274    27.607807     0.449360
C     28.509252    12.818089    26.423811     0.534972
C     29.250451    13.673671    25.465297    -0.561505
C     24.752966    10.808935    26.098525     0.094840
C     23.902834    10.752351    24.988173    -0.207973
C     23.380388    11.795883    24.450769     0.178356
C     23.732240    13.032482    25.020304    -0.209711
C     24.610093    13.055798    26.125253     0.093144
C     22.447447    11.553340    23.240898    -0.216238
C     12.599679     9.900466    23.143369     0.321898
C     12.035650     9.225156    22.063726    -0.227698
C     12.534995     9.359365    20.797840    -0.071359
C     13.581844    10.195897    20.544207    -0.126895
C     14.152093    10.891395    21.574091    -0.078922
C     13.681180    10.762304    22.900257    -0.168776
C     14.332639    11.554477    23.933552     0.451715
C     14.334239    11.853319    27.325456     0.521577
C      5.989126    12.660000     0.076203    -0.569170
C     18.285109    11.785932    21.208997     0.117009
C     19.152833    11.853036    22.248547    -0.205753
C     20.485605    12.078803    22.009701     0.167885
C     20.885437    12.126004    20.692633    -0.211916
C     19.959249    11.987530    19.704548     0.097864
C     21.496736    12.349211    23.215023    -0.223211
C     16.997294    16.633096     2.576983     0.326151
C     16.300698    17.842683     2.670247    -0.244170
C     15.129636    18.039447     2.026498    -0.064645
C     14.560986    17.036861     1.227500    -0.148226
C     15.273575    15.855424     1.060592    -0.087744
C     16.469516    15.619136     1.712586    -0.170776
C     17.174819    14.380547     1.427108     0.466882
C     19.937390    12.651469     2.376522     0.540417
C     20.705777    11.405771     2.222694    -0.556243
C      4.888077     0.760327     4.832660     0.314735
C      5.700713     1.470611     5.683977    -0.228771
C      5.487470     1.491936     7.022939    -0.066115
C      4.433691     0.797291     7.603848    -0.141711
C      3.573786     0.088998     6.755658    -0.083417
C      3.792005     0.033267     5.399352    -0.169218
C     11.778336    27.607806     4.572772     0.448607
C     11.473930    26.423811     1.398958     0.536829
C     10.732731    25.465297     0.543376    -0.560900
C     15.230216    26.098524     3.408111     0.098081
C     16.080347    24.988173     3.464695    -0.208275
C     16.602794    24.450768     2.421164     0.178705
C     16.250942    25.020304     1.184565    -0.208549
C     15.373089    26.125253     1.161249     0.093721
C     17.535735    23.240897     2.663707    -0.218809
C      9.613202    23.143368     4.316581     0.322083
C     10.177231    22.063725     4.991891    -0.226430
C      9.677886    20.797839     4.857682    -0.072988
C      8.631037    20.544207     4.021151    -0.125578
C      8.060788    21.574090     3.325653    -0.078460
C      8.531702    22.900256     3.454743    -0.169912
C     25.650542    23.933552     2.662569     0.454257
C     25.648943    27.325456     2.363727     0.520053
C     16.223751     0.076203     1.557051    -0.568172
C     21.698072    21.208996     2.431116     0.117958
C     20.830348    22.248547     2.364011    -0.205326
C     19.497576    22.009701     2.138244     0.165973
C     19.097744    20.692633     2.091044    -0.211433
C     20.023932    19.704548     2.229518     0.097278
C     18.486446    23.215022     1.867836    -0.221258
C     14.100736     2.576978    26.018056     0.327500
C     14.797332     2.670242    24.808470    -0.243519
C     15.968394     2.026494    24.611706    -0.062676
C     16.537044     1.227496    25.614292    -0.149168
C     15.824455     1.060587    26.795729    -0.087312
C     14.628514     1.712581    27.032016    -0.171438
C     13.923211     1.427103    28.270606     0.465768
C      2.275487     2.376522     1.565582     0.541717
C     19.277400     2.222693     2.811280    -0.559246
C     22.658379    13.456721     9.384391     0.315430
C     23.471014    12.746438     8.533074    -0.229284
C     23.257771    12.725112     7.194112    -0.068445
C     22.203992    13.419758     6.613203    -0.139634
C     21.344087    14.128051     7.461393    -0.084727
C     21.562307    14.183782     8.817699    -0.168654
C     20.663485    15.043344     9.644279     0.448091
C     20.359080    16.227340    12.818093     0.535985
C     19.617881    17.185853    13.673675    -0.560575
C     24.115366    16.552626    10.808940     0.098555
C     24.965497    17.662978    10.752356    -0.206227
C     25.487944    18.200382    11.795887     0.177989
C     25.136093    17.630847    13.032486    -0.210734
C     24.258240    16.525898    13.055802     0.094182
C     26.420885    19.410253    11.553344    -0.216898
C     18.498352    19.507783     9.900470     0.321696
C     19.062382    20.587426     9.225160    -0.228088
C     18.563036    21.853312     9.359369    -0.071042
C     17.516188    22.106944    10.195900    -0.125871
C     16.945939    21.077061    10.891398    -0.080147
C     17.416852    19.750894    10.762308    -0.168242
C     16.765393    18.717599    11.554482     0.453335
C     16.763793    15.325695    11.853324     0.523813
C     16.223754    14.140845    12.660000    -0.566154
C     12.812923    21.442154    11.785935     0.118583
C     11.945199    20.402603    11.853040    -0.205258
C     10.612427    20.641450    12.078807     0.166796
C     27.982895    21.958517    12.126007    -0.209338
C     11.138783    22.946603    11.987533     0.094848
C     27.371596    19.436128    12.349215    -0.222694
C     22.985886    11.640065    16.633097     0.326424
C     23.682482    11.546801    17.842683    -0.241370
C     24.853545    12.190549    18.039447    -0.067495
C     25.422194    12.989548    17.036861    -0.143913
C     24.709605    13.156456    15.855424    -0.088171
C     23.513664    12.504462    15.619137    -0.171087
C     22.808361    12.789941    14.380547     0.463817
C     20.045789    11.840527    12.651469     0.539627
C     19.277402    11.994355    11.405771    -0.555987
C     18.215805    23.601439    14.977379     0.315137
C     19.028441    22.750122    15.687663    -0.228157
C     18.815198    21.411160    15.708988    -0.068554
C     17.761419    20.830252    15.014343    -0.141275
C     16.901514    21.678441    14.306050    -0.084367
C     17.119733    23.034748    14.250319    -0.169758
C     16.220911    23.861327    13.390756     0.449512
C     15.916506    27.035142    12.206760     0.534854
C     15.175307    27.890724    11.248246    -0.558521
C     19.672792    25.025988    11.881474     0.097488
C     20.522923    24.969405    10.771122    -0.207460
C     21.045370    26.012936    10.233718     0.177493
C     20.693518    27.249535    10.803253    -0.209724
C     19.815666    27.272851    11.908202     0.094247
C     21.978311    25.770394     9.023847    -0.216592
C     14.055778    24.117519     8.926318     0.321918
C     14.619807    23.442210     7.846675    -0.227277
C     14.120461    23.576419     6.580789    -0.071754
C     13.073613    24.412950     6.327156    -0.125893
C     12.503364    25.108448     7.357040    -0.079266
C     12.974277    24.979357     8.683206    -0.169546
C     12.322818    25.771531     9.716501     0.453677
C     12.321219    26.070373    13.108405     0.521867
C     29.551480    26.877048    14.293254    -0.567264
C     26.140648    26.002985     6.991946     0.114358
C     25.272924    26.070089     8.031496    -0.202943
C     23.940152    26.295856     7.792650     0.163481
C     23.540320    26.343057     6.475582    -0.208784
C     24.466508    26.204583     5.487497     0.094166
C     22.929022    26.566264     8.997972    -0.222280
C      9.658160     2.416043    16.794034     0.325579
C     10.354756     3.625629    16.887298    -0.244049
C     11.525819     3.822393    16.243549    -0.062763
C     12.094468     2.819807    15.444551    -0.147408
C     11.381879     1.638370    15.277643    -0.086794
C     10.185938     1.402083    15.929637    -0.169404
C      9.480634     0.163493    15.644159     0.464868
C     15.603217    26.868517    16.593573     0.538741
C     14.834829    25.622819    16.439745    -0.555951
C     18.215806    19.049706    27.673774     0.317183
C     19.028442    19.901023    26.963490    -0.229757
C     18.815199    21.239985    26.942165    -0.067391
C     17.761420    21.820894    27.636810    -0.140795
C     16.901515    20.972704    28.345103    -0.084538
C      8.234581    19.616403    -0.033268    -0.170181
C      7.335760    18.789823     0.826295     0.449360
C      7.031354    15.616008     2.010291     0.534972
C      6.290155    14.760426     2.968805    -0.561505
C     10.787640    17.625162     2.335577     0.094839
C     11.637772    17.681746     3.445929    -0.207973
C     12.160218    16.638214     3.983333     0.178356
C     11.808366    15.401615     3.413798    -0.209711
C     10.930513    15.378299     2.308849     0.093143
C     13.093159    16.880757     5.193204    -0.216239
C     22.940927    18.533631     5.290733     0.321898
C     23.504956    19.208941     6.370376    -0.227700
C     23.005611    19.074732     7.636262    -0.071359
C     21.958762    18.238200     7.889895    -0.126895
C     21.388513    17.542702     6.860011    -0.078922
C     21.859426    17.671793     5.533845    -0.168777
C     21.207967    16.879620     4.500550     0.451715
C     21.206367    16.580778     1.108646     0.521577
C     29.551480    15.774097    28.357899    -0.569170
C     17.255497    16.648165     7.225105     0.117010
C     16.387773    16.581061     6.185555    -0.205754
C     15.055001    16.355294     6.424401     0.167885
C     14.655169    16.308093     7.741469    -0.211916
C     15.581357    16.446567     8.729554     0.097865
C     14.043870    16.084886     5.219079    -0.223211
C     18.543312    11.801001    25.857119     0.326151
C     19.239908    10.591414    25.763855    -0.244170
C     20.410970    10.394650    26.407604    -0.064644
C     20.979620    11.397236    27.206602    -0.148226
C     20.267031    12.578673    27.373510    -0.087744
C     19.071090    12.814961    26.721516    -0.170777
C     18.365787    14.053550    27.006994     0.466882
C     15.603216    15.782628    26.057580     0.540417
C     14.834829    17.028326    26.211408    -0.556243
N     23.476168     1.011397    25.142286    -0.311440
N     24.322746     1.949722    25.775229    -0.333027
N     20.646959     1.778833    26.184396    -0.212088
N      9.547808     3.228688    25.600075    -0.314756
N     10.253111     2.321355    26.413006    -0.336799
N     14.219620     8.475633    26.074640    -0.233654
N     31.629540    26.394235    28.358467    -0.317107
N     32.208674    26.767859    27.119878    -0.327067
N     14.591019    13.205647    17.508867    -0.311728
N     15.437596    12.267322    16.875924    -0.332063
N     11.761809    12.438211    16.466757    -0.214782
N     18.432957    10.988356    17.051078    -0.312725
N     19.138261    11.895688    16.238147    -0.338568
N     23.104769     5.741411    16.576513    -0.232954
N     13.859238    16.256911    14.292686    -0.315064
N     14.438372    15.883287    15.531275    -0.325180
N     19.033593     3.291813    15.228452    -0.312626
N     19.880170     2.658870    16.166777    -0.331626
N     16.204383     2.249703    15.995888    -0.213152
N     22.875532     2.834024    17.445743    -0.314135
N      5.810535     2.021093    16.538411    -0.337159
N      9.777044     2.359458    22.692688    -0.231450
N     18.301811     0.075633    12.177189    -0.316323
N     18.880945     1.314222    12.550813    -0.324922
N     27.918745    10.925230    27.422701    -0.312266
N     28.765322    11.558173    26.484376    -0.331768
N     25.089535    11.967340    26.655265    -0.212574
N     13.990383    11.383020    25.205410    -0.312553
N     14.695687    12.195950    26.112742    -0.337300
N     18.662195    11.857586    19.958465    -0.233516
N     18.301811    14.141416     2.039862    -0.317061
N     18.880945    12.902827     1.666238    -0.325755
N     12.064438    27.422700     3.291816    -0.311446
N     11.217860    26.484375     2.658873    -0.333034
N     14.893647    26.655264     2.249706    -0.212116
N     25.992798    25.205409     2.834027    -0.314756
N     25.287495    26.112742     2.021096    -0.336800
N     21.320986    19.958464     2.359462    -0.233654
N      3.911066     2.039862     0.075635    -0.317126
N      3.331932     1.666238     1.314224    -0.327023
N     20.949587    15.228450    10.925235    -0.311720
N     20.103010    16.166775    11.558178    -0.332064
N     23.778797    15.995886    11.967345    -0.214780
N     17.107649    17.445741    11.383024    -0.312730
N     16.402345    16.538409    12.195955    -0.338569
N     12.435837    22.692686    11.857589    -0.232958
N     21.681368    12.177186    14.141416    -0.315064
N     21.102234    12.550810    12.902827    -0.325178
N     16.507013    25.142284    13.205650    -0.312637
N     15.660436    25.775227    12.267325    -0.331629
N     19.336223    26.184394    12.438214    -0.213156
N     12.665074    25.600073    10.988359    -0.314141
N     11.959771    26.413004    11.895691    -0.337158
N     25.763562    26.074639     5.741414    -0.231452
N     17.238795    28.358464    16.256913    -0.316326
N     16.659661    27.119875    15.883289    -0.324927
N      7.621861    17.508867     1.011401    -0.312261
N      6.775284    16.875924     1.949726    -0.331769
N     10.451071    16.466757     1.778837    -0.212572
N     21.550223    17.051077     3.228692    -0.312556
N     20.844919    16.238147     2.321360    -0.337300
N     16.878411    16.576511     8.475637    -0.233518
N     17.238795    14.292681    26.394240    -0.317062
N     16.659661    15.531270    26.767864    -0.325753
O     30.346525    27.665808    24.903724    -0.490293
O     24.748344     1.403219    23.285539    -0.452241
O     23.146885     1.256214    27.594159    -0.513289
O     25.400514     4.075456    23.894029    -0.484560
O     10.793684     4.828959    26.635645    -0.461332
O      9.066054     0.825153    25.131197    -0.480214
O     22.515684    25.154797     2.309133    -0.484240
O     29.973349    27.846933    27.771872    -0.462589
O     33.685742    25.132329    27.722681    -0.518582
O     12.576222    14.985337    17.747429    -0.490185
O     15.863195    12.813825    19.365614    -0.451126
O     14.261735    12.960830    15.056994    -0.512299
O     16.515364    10.141588    18.757124    -0.483881
O     19.678833     9.388085    16.015508    -0.460671
O     17.951205    13.391890    17.519956    -0.482169
O     13.630534    17.496354    11.907918    -0.484405
O     12.203046    14.804213    14.879281    -0.462160
O     15.915440    17.518816    14.928472    -0.518417
O     17.018796     3.530376    13.448762    -0.490771
O     20.305769     5.148560    15.620274    -0.451504
O     18.704309     0.839941    15.473270    -0.512475
O     20.957939     4.540070    18.292511    -0.483852
O     24.121407     1.798454    19.046015    -0.460719
O     22.393779     3.302903    15.042209    -0.481116
O     26.958260    26.124967    10.937746    -0.484119
O     16.645619     0.662228    13.629887    -0.463181
O     20.358012     0.711419    10.915283    -0.518121
O     17.018795    10.686673     0.768289    -0.491546
O     11.420620     9.068483    27.030879    -0.450618
O     27.589461    13.377103    27.177883    -0.512366
O     12.072790     9.676974    24.358642    -0.483705
O     15.236259    12.418590    23.605138    -0.459921
O     13.508631    10.914141    27.608944    -0.480550
O     18.073108    16.526184     3.279305    -0.483419
O     16.645619    13.554821     0.587164    -0.462970
O     20.358013    13.505629     3.301768    -0.519118
O      5.194081     0.768289     3.530378    -0.490212
O     10.792262    27.030878     5.148563    -0.452241
O     12.393721    27.177883     0.839943    -0.513279
O     10.140092    24.358641     4.540073    -0.484562
O     24.746922    23.605138     1.798457    -0.461328
O     26.474552    27.608944     3.302905    -0.480213
O     13.024922     3.279300    26.124969    -0.484248
O      5.567257     0.587164     0.662230    -0.462789
O      1.854864     3.301768     0.711421    -0.518594
O     22.964384    13.448760    10.686673    -0.490176
O     19.677411    15.620272     9.068488    -0.451127
O     21.278871    15.473267    13.377108    -0.512294
O     19.025242    18.292509     9.676978    -0.483891
O     15.861773    19.046012    12.418594    -0.460673
O     17.589401    15.042207    10.914146    -0.482174
O     21.910072    10.937743    16.526184    -0.484405
O     23.337560    13.629884    13.554821    -0.462156
O     19.625166    10.915281    13.505630    -0.518416
O     18.521810    24.903721    14.985340    -0.490787
O     15.234837    23.285537    12.813828    -0.451512
O     16.836297    27.594156    12.960832    -0.512487
O     14.582667    23.894027    10.141591    -0.483863
O     11.419199    26.635643     9.388087    -0.460721
O     13.146827    25.131194    13.391893    -0.481119
O      8.582346     2.309130    17.496356    -0.484125
O     18.894987    27.771869    14.804215    -0.463190
O     15.182594    27.722678    17.518819    -0.518124
O     18.521811    17.747424    27.665813    -0.491540
O     24.119986    19.365614     1.403223    -0.450619
O      7.951145    15.056994     1.256219    -0.512362
O     23.467816    18.757123     4.075460    -0.483711
O     20.304347    16.015507     4.828964    -0.459921
O     22.031975    17.519956     0.825158    -0.480553
O     17.467498    11.907913    25.154797    -0.483420
O     18.894987    14.879276    27.846938    -0.462967
O     15.182593    14.928468    25.132334    -0.519119

The following XYZ coordinates are in angstroms. Other properties are in atomic units.
The sperically averaged electron density of each atom fit to a function of the form exp(a - br)
eigen_1, eigen_2 and eigen_3 are the three eigenvalues of traceless quadrupole moment tensor
  atom number  atomic symbol              X              Y              Z     net charge C6 coefficient C8 coefficient C10 coefficient fluctuating dipole atomic polarizability isotropic forcefield polarizability              a              b squared Pearson coefficient          <r^3>          <r^4>         wp_QDO          m_QDO          q_QDO       dipole_x       dipole_y       dipole_z         dipole            Qxy            Qxz            Qyz     Q(x^2-y^2)  Q(3z^2 - R^2)        eigen_1        eigen_2        eigen_3 static polarizability      alpha(xx)      alpha(xy)      alpha(xz)      alpha(yy)      alpha(yz)      alpha(zz) atomic spin moment
            1             Mn      22.220519       0.142166      26.328272       0.931615     118.608346 0.22179368E+04  0.74296710E+05                                20.612616                           16.135144       0.431030       1.913385                    0.997936      56.076835     161.671906       0.415392       0.440177      -1.107027      -0.048036      -0.035015       0.060240       0.084631       0.119331      -0.007890       0.043782       0.050260       0.153462      -0.154960       0.049130       0.105830             27.650686      22.325589       1.096252      -0.412646      27.378483     -12.153632      33.247986           3.640578
            2             Mn      26.028872       2.415757      24.396460       0.936702     105.893794 0.19949001E+04  0.65266412E+05                                19.322680                           15.433287       0.437783       1.918442                    0.997812      55.756210     160.368210       0.418129       0.447741      -1.099141      -0.058915      -0.045191      -0.044272       0.086448      -0.026399       0.128657      -0.018007      -0.114540      -0.066078      -0.163608       0.048013       0.115595             24.190985      28.379362       6.175551       1.875184      23.309047      -3.732835      20.884547           3.648285
            3             Mn      23.703095      25.015754       0.886007       0.962212     151.873331 0.30672211E+04  0.11022034E+06                                21.487800                           16.886807       0.331263       1.889722                    0.999227      55.285694     159.349458       0.488887       0.348643      -1.186240       0.042890      -0.095955       0.014076       0.106043      -0.016329      -0.059149      -0.002431      -0.113890      -0.002060      -0.095562       0.034928       0.060634             27.266292      28.158284      -6.975593       3.871515      24.414628     -11.520700      29.225964           3.733045
            4             Mn      13.335369      14.074878      16.322881       0.930883     118.696634 0.22201100E+04  0.74388567E+05                                20.622466                           16.143166       0.428557       1.912486                    0.997929      56.105014     161.779878       0.415279       0.440184      -1.107010      -0.047018       0.034453      -0.059193       0.083075      -0.117994       0.008001       0.043918       0.049063       0.154064      -0.153725       0.049082       0.104643             27.661739      22.337024      -1.094842       0.410318      27.387395     -12.152895      33.260799           3.644839
            5             Mn      17.143722      11.801286      18.254693       0.934906     105.978200 0.19972034E+04  0.65357296E+05                                19.327902                           15.438650       0.433837       1.917440                    0.997788      55.779584     160.427869       0.418222       0.447536      -1.099323      -0.058947       0.045059       0.045153       0.086856       0.025816      -0.127554      -0.017847      -0.112594      -0.064750      -0.161880       0.047474       0.114406             24.196058      28.380893      -6.176001      -1.872573      23.317315      -3.736055      20.889966           3.651561
            6             Mn      14.817946      17.635396      13.331044       0.961595     151.933037 0.30689150E+04  0.11029568E+06                                21.491963                           16.890282       0.331219       1.889647                    0.999175      55.302769     159.405538       0.488891       0.348594      -1.186290       0.041379       0.095992      -0.014287       0.105502       0.016393       0.059713      -0.002291      -0.112809       0.002817      -0.095817       0.036239       0.059577             27.270388      28.168184       6.974673      -3.869215      24.415007     -11.518067      29.227974           3.731307
            7             Mn      17.777854       2.106111      14.359222       0.932496     118.564325 0.22169836E+04  0.74256116E+05                                20.607260                           16.131499       0.432702       1.913863                    0.997918      56.060016     161.609123       0.415449       0.440168      -1.107043      -0.047684      -0.060041      -0.035245       0.084385       0.007776       0.118761      -0.044670      -0.053386      -0.151002      -0.154807       0.049143       0.105664             27.641618      22.320249       0.412077       1.095735      33.238606      12.143264      27.365999           3.641928
            8             Mn      21.586296       4.037640      16.632812       0.935967     105.906551 0.19952144E+04  0.65273959E+05                                19.318324                           15.429775       0.436950       1.918419                    0.997782      55.746781     160.295193       0.418403       0.447467      -1.099398      -0.058613       0.044691      -0.044567       0.086134      -0.128211      -0.026576       0.017121      -0.023779       0.203108      -0.162902       0.048077       0.114825             24.185901      28.372966      -1.873592       6.174499      20.879466       3.732396      23.305270           3.649674
            9             Mn      28.145671      27.548093      10.798703       0.961503     151.855286 0.30660323E+04  0.11016410E+06                                21.483035                           16.880346       0.331415       1.889855                    0.999203      55.286264     159.327887       0.489131       0.348512      -1.186383       0.040344      -0.014153      -0.095924       0.105021       0.059607      -0.016305       0.001627      -0.057526       0.169428      -0.095840       0.035588       0.060251             27.263726      28.155226      -3.871661      -6.978235      29.223819      11.522271      24.412133           3.727286
           10             Mn      26.663184      12.110932      28.291931       0.931738     118.635704 0.22186095E+04  0.74323188E+05                                20.614048                           16.136475       0.435022       1.914485                    0.997937      56.071258     161.648082       0.415427       0.440117      -1.107090      -0.047008       0.059356       0.035240       0.083515      -0.007396      -0.118121      -0.044411      -0.054485      -0.149265      -0.154001       0.048876       0.105126             27.651749      22.326647      -0.411102      -1.095352      33.252425      12.150421      27.376175           3.642515
           11             Mn      12.701148      10.179404      26.018341       0.934742     106.001104 0.19975999E+04  0.65371386E+05                                19.328164                           15.438145       0.436827       1.918038                    0.997811      55.780338     160.414339       0.418325       0.447418      -1.099431      -0.057556      -0.044776       0.044684       0.085523       0.127106       0.026908       0.017938      -0.023833       0.202236      -0.161641       0.046817       0.114824             24.197571      28.388029       1.872670      -6.178890      20.887976       3.733914      23.316708           3.652324
           12             Mn      19.260519      15.103057       3.418348       0.961266     151.842057 0.30667643E+04  0.11019418E+06                                21.479684                           16.881422       0.335863       1.890957                    0.999208      55.292338     159.334906       0.489169       0.348473      -1.186446       0.041168       0.013944       0.095798       0.105197      -0.059700       0.016912       0.001618      -0.056578       0.169752      -0.095867       0.035225       0.060642             27.253661      28.147072       3.861242       6.965664      29.217238      11.511577      24.396672           3.733665
           13             Mn      13.320176      28.291931       2.106114       0.931732     118.604431 0.22179276E+04  0.74295036E+05                                20.610851                           16.134171       0.431593       1.913597                    0.997936      56.071486     161.645806       0.415448       0.440126      -1.107078       0.048157       0.035018      -0.060365       0.084790       0.119365      -0.008119       0.043633       0.050120       0.153330      -0.154965       0.049297       0.105667             27.647080      22.323897       1.095709      -0.411994      27.372567     -12.148649      33.244776           3.640541
           14             Mn       9.511734      26.018340       4.037642       0.936712     105.893544 0.19948921E+04  0.65266062E+05                                19.322630                           15.433242       0.437789       1.918445                    0.997812      55.756001     160.367344       0.418131       0.447740      -1.099141       0.058914       0.045190       0.044272       0.086447      -0.026399       0.128660      -0.018005      -0.114546      -0.066075      -0.163613       0.048017       0.115596             24.190906      28.379364       6.175478       1.875221      23.308912      -3.732806      20.884444           3.648291
           15             Mn      11.837511       3.418343      27.548095       0.962241     151.871700 0.30671867E+04  0.11021880E+06                                21.487641                           16.886715       0.331261       1.889723                    0.999227      55.285419     159.348451       0.488888       0.348643      -1.186240      -0.042895       0.095951      -0.014081       0.106042      -0.016329      -0.059154      -0.002437      -0.113897      -0.002060      -0.095570       0.034934       0.060636             27.265932      28.158168      -6.975338       3.871231      24.414015     -11.520295      29.225613           3.733064
           16             Mn      22.205237      14.359219      12.111221       0.930834     118.698849 0.22201622E+04  0.74390825E+05                                20.622771                           16.143398       0.428541       1.912474                    0.997929      56.105924     161.783567       0.415274       0.440186      -1.107008       0.047017      -0.034453       0.059193       0.083075      -0.117993       0.008002       0.043918       0.049065       0.154060      -0.153723       0.049081       0.104642             27.662170      22.337354      -1.094827       0.410320      27.387836     -12.153143      33.261319           3.644843
           17             Mn      18.396884      16.632811      10.179409       0.934947     105.976742 0.19971684E+04  0.65355812E+05                                19.327683                           15.438481       0.433849       1.917449                    0.997787      55.778843     160.424886       0.418226       0.447534      -1.099325       0.058947      -0.045059      -0.045152       0.086855       0.025817      -0.127555      -0.017848      -0.112594      -0.064754      -0.161881       0.047474       0.114407             24.195774      28.380530      -6.175891      -1.872571      23.317070      -3.736012      20.889724           3.651556
           18             Mn      20.722660      10.798701      15.103058       0.961600     151.932795 0.30689088E+04  0.11029539E+06                                21.491941                           16.890265       0.331220       1.889648                    0.999175      55.302715     159.405329       0.488891       0.348594      -1.186290      -0.041380      -0.095991       0.014287       0.105502       0.016394       0.059713      -0.002291      -0.112809       0.002817      -0.095817       0.036240       0.059577             27.270363      28.168154       6.974665      -3.869204      24.414989     -11.518058      29.227947           3.731305
           19             Mn      17.762752      26.327986      14.074880       0.932577     118.560666 0.22168968E+04  0.74252366E+05                                20.606758                           16.131115       0.432730       1.913883                    0.997918      56.058516     161.603047       0.415458       0.440164      -1.107047       0.047684       0.060040       0.035245       0.084385       0.007774       0.118763      -0.044672      -0.053390      -0.151001      -0.154810       0.049144       0.105667             27.640913      22.319704       0.412077       1.095764      33.237750      12.142863      27.365286           3.641924
           20             Mn      13.954310      24.396457      11.801290       0.936018     105.904722 0.19951705E+04  0.65272094E+05                                19.318048                           15.429560       0.436967       1.918431                    0.997782      55.745839     160.291391       0.418408       0.447464      -1.099401       0.058612      -0.044691       0.044567       0.086133      -0.128212      -0.026576       0.017122      -0.023777       0.203113      -0.162904       0.048078       0.114826             24.185544      28.372538      -1.873569       6.174378      20.879147       3.732345      23.304947           3.649676
           21             Mn       7.394935       0.886004      17.635399       0.961529     151.853059 0.30659753E+04  0.11016151E+06                                21.482820                           16.880180       0.331429       1.889863                    0.999203      55.285797     159.325998       0.489134       0.348511      -1.186383      -0.040345       0.014153       0.095923       0.105020       0.059609      -0.016305       0.001629      -0.057528       0.169427      -0.095841       0.035590       0.060251             27.263446      28.154942      -3.871570      -6.978169      29.223511      11.522125      24.411884           3.727297
           22             Mn       8.877422      16.323165       0.142171       0.931704     118.637243 0.22186458E+04  0.74324755E+05                                20.614258                           16.136635       0.435012       1.914477                    0.997937      56.071885     161.650616       0.415424       0.440118      -1.107089       0.047008      -0.059357      -0.035240       0.083516      -0.007396      -0.118120      -0.044411      -0.054483      -0.149266      -0.154001       0.048876       0.105125             27.652047      22.326874      -0.411109      -1.095341      33.252785      12.150596      27.376483           3.642518
           23             Mn      22.839458      18.254693       2.415761       0.934768     106.000214 0.19975785E+04  0.65370475E+05                                19.328029                           15.438040       0.436835       1.918045                    0.997811      55.779876     160.412473       0.418328       0.447416      -1.099432       0.057556       0.044776      -0.044683       0.085523       0.127106       0.026908       0.017939      -0.023831       0.202238      -0.161641       0.046817       0.114825             24.197396      28.387792       1.872672      -6.178821      20.887833       3.733884      23.316562           3.652321
           24             Mn      16.280087      13.331040      25.015754       0.961278     151.841232 0.30667430E+04  0.11019321E+06                                21.479607                           16.881361       0.335866       1.890959                    0.999208      55.292162     159.334207       0.489170       0.348473      -1.186446      -0.041169      -0.013945      -0.095796       0.105196      -0.059701       0.016913       0.001619      -0.056579       0.169749      -0.095867       0.035226       0.060641             27.253561      28.146967       3.861212       6.965640      29.217133      11.511532      24.396584           3.733666
           25              H      29.107757      26.474988      23.108395       0.127755       1.272092 0.94140278E+01  0.94365490E+02                                 1.817872                            1.703768      -0.974237       2.417813                    0.998326       3.267852       8.663769       0.528435       1.156316      -0.741712      -0.025308      -0.018060       0.012194       0.033397       0.016649      -0.000726       0.003071       0.009945       0.021831      -0.021309       0.007328       0.013980              1.848312       2.063807       0.445208      -0.282962       1.742825      -0.177355       1.738305           0.000254
           26              H      29.468493      26.440868      20.856414       0.096888       1.313085 0.94240886E+01  0.93999298E+02                                 1.817059                            1.673123      -0.780270       2.493344                    0.999325       3.285097       8.540959       0.551281       1.113904      -0.752594      -0.022852      -0.021092      -0.022190       0.038204       0.017097      -0.002276       0.003314       0.009203       0.036382      -0.024212       0.011597       0.012615              1.879962       1.819838       0.381520       0.417800       1.742338       0.382531       2.077709          -0.000246
           27              H      31.238415      27.629413      19.889654       0.112912       1.170154 0.79737134E+01  0.78277142E+02                                 1.835681                            1.648025      -1.006464       2.392486                    0.997632       3.586290      10.065681       0.488465       1.277316      -0.708703       0.004144       0.001945      -0.038284       0.038556       0.017784       0.002794       0.001517       0.009442       0.037658      -0.024683       0.009194       0.015488              2.010696       1.480047       0.035399      -0.172919       1.455007       0.026206       3.097033           0.000117
           28              H      23.831752       0.363953      21.308516       0.109262       1.301178 0.98959989E+01  0.10283461E+03                                 1.986006                            1.851224      -1.334273       2.236842                    0.994188       3.872418      11.288439       0.453876       1.298642      -0.703738       0.031549       0.016045      -0.017767       0.039604       0.005244      -0.008748       0.001056       0.016327       0.005588      -0.011789      -0.002481       0.014270              2.053321       2.118927       0.433167      -0.309036       1.880705      -0.238997       2.160331           0.000092
           29              H      16.565474       2.482297       0.014217       0.177815       0.916651 0.66508983E+01  0.62856826E+02                                 1.618679                            1.549639      -0.941359       2.452207                    0.998789       3.332526       9.400472       0.478654       1.353979      -0.693335       0.009628      -0.006464       0.004995       0.012626      -0.001950       0.003286       0.000215      -0.003270      -0.004884      -0.004835       0.001087       0.003748              1.680429       1.701184      -0.253121       0.383240       1.654401      -0.375167       1.685704           0.000634
           30              H      25.287140       3.611126      27.325172       0.177135       1.054897 0.78764117E+01  0.77725396E+02                                 1.783522                            1.692191      -1.202297       2.332421                    0.996993       3.489322      10.088025       0.455271       1.363332      -0.691505       0.007155       0.010740      -0.011388       0.017212       0.003459       0.002749      -0.005117      -0.001358      -0.003888      -0.007697       0.002119       0.005579              1.860439       1.784170       0.452947      -0.293243       2.045576      -0.391293       1.751573          -0.000226
           31              H      15.291344       3.449057       0.031278       0.180941       0.976470 0.71502014E+01  0.66914503E+02                                 1.528757                            1.485944      -0.827786       2.506110                    0.999854       2.926508       7.498417       0.565179       1.158025      -0.741389      -0.010384       0.005306       0.005101       0.012728      -0.001041      -0.000642       0.002786       0.005516      -0.004069      -0.004544       0.000611       0.003932              1.524500       1.574743      -0.198059      -0.229292       1.523476       0.201356       1.475281           0.000524
           32              H      20.654422       1.970479      24.217325       0.091227       1.339755 0.99650116E+01  0.10324333E+03                                 1.999184                            1.837233      -1.226289       2.289369                    0.993509       3.770882      10.808130       0.465414       1.270229      -0.710989       0.014692      -0.017902      -0.042022       0.047981      -0.008978      -0.000316       0.002664      -0.004040       0.042486      -0.016350       0.001709       0.014641              2.086425       1.990279      -0.373078      -0.564195       1.815525       0.346237       2.453473           0.000693
           33              H      19.261231       3.821539      24.117805       0.115465       1.179804 0.89326850E+01  0.89176034E+02                                 1.766800                            1.688438      -1.041255       2.376467                    0.997880       3.470038       9.456264       0.512649       1.196795      -0.728740      -0.006557       0.014022      -0.026621       0.030794      -0.008442       0.001478      -0.001232      -0.010095       0.024120      -0.013877       0.004817       0.009060              1.799185       1.600508      -0.161613      -0.021959       1.602377      -0.337221       2.194670           0.000404
           34              H      18.941366       3.770357      28.058772       0.123330       1.151744 0.86221396E+01  0.84268984E+02                                 1.663255                            1.602411      -0.902981       2.444729                    0.999089       3.221028       8.341165       0.561164       1.116770      -0.750686      -0.013299       0.011345       0.030702       0.035329      -0.010873      -0.002672      -0.001516      -0.007173       0.044636      -0.019162       0.003999       0.015163              1.655153       1.600941      -0.250291      -0.210154       1.549104       0.155078       1.815414           0.000365
           35              H      20.416301       1.939201      28.109953       0.094721       1.397074 0.10206152E+02  0.10494896E+03                                 1.962541                            1.791039      -1.089119       2.352198                    0.996836       3.534271       9.656473       0.505372       1.178634      -0.734265       0.012582      -0.018023       0.044202       0.049366      -0.009936      -0.000276      -0.001076      -0.002041       0.063444      -0.020583      -0.000603       0.021186              2.083755       1.821467      -0.347799       0.347497       2.004359      -0.660711       2.425439           0.000748
           36              H      17.653019       5.152255      24.845718       0.110655       1.298928 0.10958989E+02  0.11507603E+03                                 1.900914                            1.880588      -0.992474       2.396108                    0.997024       3.606479      10.060742       0.481996       1.210175      -0.727134      -0.024128      -0.004375      -0.014148       0.028310      -0.000789       0.002512       0.001658       0.010556       0.009734      -0.007296       0.001302       0.005995              1.895098       1.813980      -0.142897       0.123041       1.663896       0.016339       2.207417           0.000060
           37              H      18.527318       6.030868      25.860816       0.110422       1.178429 0.90577270E+01  0.90238441E+02                                 1.744918                            1.677912      -0.777006       2.491323                    0.999209       3.388458       9.059224       0.527452       1.165603      -0.737638       0.002500       0.022015       0.017339       0.028134       0.005332      -0.001696       0.005361      -0.000353       0.003924      -0.008600       0.001874       0.006727              1.778965       1.793205       0.295810      -0.062910       2.217698       0.023071       1.325990           0.000073
           38              H      24.615423       6.224221      22.875235       0.126273       1.181890 0.85866282E+01  0.85188287E+02                                 1.796573                            1.673624      -1.108226       2.353543                    0.996817       3.466257       9.529185       0.504690       1.223276      -0.722130      -0.026005      -0.004057      -0.020296       0.033237      -0.000705       0.013683      -0.007385      -0.010226      -0.015313      -0.018562       0.003845       0.014717              1.875633       2.172362       0.190328       0.601198       1.632342       0.126710       1.822195           0.000198
           39              H      25.475505       8.348248      23.082804       0.096435       1.203777 0.85952532E+01  0.84171150E+02                                 1.734086                            1.611418      -0.788420       2.488061                    0.999304       3.308314       8.652770       0.552093       1.132894      -0.745952      -0.013086       0.027948      -0.019881       0.036710       0.003723       0.016303      -0.005789      -0.011904      -0.023704      -0.022940       0.010622       0.012318              1.803404       1.646084      -0.375011       0.245567       2.122145      -0.363761       1.641982          -0.000199
           40              H      27.240096       8.774760      24.510196       0.110743       1.211732 0.86338254E+01  0.86504827E+02                                 1.890099                            1.725620      -0.967157       2.412302                    0.997715       3.608307      10.248832       0.472662       1.293357      -0.706126       0.015812       0.037051       0.003535       0.040439       0.003804       0.014850      -0.003583      -0.023665      -0.015625      -0.022934       0.007762       0.015171              2.031855       1.832093       0.459669       0.067179       2.729294       0.149497       1.534178           0.000178
           41              H      10.438278       7.040279      25.693055       0.106019       1.079132 0.78386324E+01  0.77882511E+02                                 1.833519                            1.705512      -1.455813       2.178127                    0.992143       4.031222      12.005355       0.443002       1.391556      -0.682470       0.028868       0.011397       0.022968       0.038610       0.003999       0.008411       0.000391       0.004438      -0.014539      -0.010053      -0.000772       0.010825              1.926005       2.089960       0.242658       0.457331       1.842643       0.157932       1.845412           0.000026
           42              H      11.088670       0.244528      27.529898       0.174412       0.951179 0.70286885E+01  0.68071329E+02                                 1.708397                            1.630152      -1.531636       2.170019                    0.994190       3.739087      11.054507       0.446070       1.417795      -0.678147       0.011708       0.007382       0.010630       0.017452       0.001454      -0.000342       0.003726       0.005944       0.003989      -0.005886       0.002405       0.003480              1.762591       1.884114       0.164246       0.521150       1.530047      -0.001974       1.873611          -0.000493
           43              H      18.577077      27.916597      27.347919       0.175827       0.833745 0.59211255E+01  0.54352034E+02                                 1.519255                            1.462403      -0.830939       2.506549                    0.999443       3.233483       8.986292       0.492644       1.354444      -0.693342      -0.011040      -0.003360       0.008085       0.014090       0.001258      -0.003634      -0.003829       0.012674      -0.001583      -0.008049      -0.000582       0.008631              1.578801       1.660707       0.305738      -0.223035       1.569029      -0.337097       1.506667           0.000544
           44              H      19.742809      27.714715      26.270267       0.183422       1.029264 0.79471028E+01  0.76620958E+02                                 1.614934                            1.594692      -0.784094       2.533250                    0.999949       2.978780       7.832659       0.529409       1.199986      -0.732348       0.008676      -0.006424      -0.009544       0.014409      -0.004120      -0.002634       0.002163      -0.000247       0.010405      -0.005875      -0.000489       0.006364              1.597654       1.489775      -0.188618      -0.133604       1.696767       0.146203       1.606419           0.000519
           45              H      12.917235       7.037436      25.900624       0.093668       1.186048 0.82248552E+01  0.81845244E+02                                 1.897813                            1.707020      -1.128259       2.340039                    0.995146       3.715680      10.701037       0.463298       1.328557      -0.697702      -0.045018      -0.010963      -0.005379       0.046645       0.002900       0.005771       0.003266       0.006607      -0.041006      -0.015343       0.002488       0.012855              2.027316       2.978196       0.188482       0.101740       1.712335       0.018447       1.391418           0.000749
           46              H      14.397500       5.294425      25.960335       0.121780       1.094187 0.76555506E+01  0.74979239E+02                                 1.790915                            1.640895      -1.390515       2.213213                    0.993732       3.804137      10.941881       0.474160       1.318914      -0.697547      -0.011425      -0.030608      -0.007256       0.033467      -0.001454       0.007947       0.002906      -0.001433      -0.030916      -0.014295       0.006373       0.007922              1.896082       1.683554       0.345220       0.020351       2.717205       0.041612       1.287487           0.000760
           47              H      17.358033       7.958700      26.469306       0.122079       1.157035 0.85345625E+01  0.84234310E+02                                 1.744075                            1.650061      -1.024087       2.390465                    0.997772       3.410329       9.240080       0.518738       1.196327      -0.728825       0.029348       0.006451       0.006449       0.030732      -0.001479       0.005944      -0.002913       0.001682      -0.046006      -0.016998       0.005973       0.011025              1.779390       2.325494       0.188797       0.074744       1.728494       0.030526       1.284181           0.000483
           48              H      15.808463       9.633469      26.199182       0.088254       1.218400 0.86514430E+01  0.87317047E+02                                 1.936672                            1.753125      -1.229206       2.286677                    0.993686       3.862368      11.257816       0.455541       1.332197      -0.696174       0.018321       0.044053      -0.001771       0.047743       0.006885       0.003043       0.000121      -0.002833      -0.039222      -0.013620      -0.000100       0.013720              2.076587       1.739524       0.275504      -0.013437       3.089482       0.014876       1.400756           0.000564
           49              H      16.558369       4.364630      26.503426       0.108518       1.187907 0.92935868E+01  0.95767704E+02                                 1.929350                            1.833230      -1.376109       2.215326                    0.991442       3.991407      11.866624       0.438317       1.356068      -0.691095      -0.003740      -0.024818      -0.012806       0.028176       0.001967      -0.004796       0.000679       0.000147      -0.005726      -0.005899       0.000956       0.004943              1.999001       2.154426       0.470062      -0.040289       2.427880      -0.050483       1.414697           0.000046
           50              H      17.407789       5.297268      27.487246       0.113929       1.216970 0.98175785E+01  0.99522361E+02                                 1.773353                            1.742467      -0.791703       2.489973                    0.999114       3.357524       8.973307       0.520995       1.159728      -0.740618       0.024166       0.003194       0.014758       0.028496       0.004012       0.001346       0.001489       0.009825       0.008849      -0.007903       0.001965       0.005938              1.760103       1.663372      -0.132839       0.195934       1.589285       0.021207       2.027653           0.000099
           51              H      21.104011      25.232421       4.327670       0.126077       1.190863 0.88631971E+01  0.88468918E+02                                 1.805151                            1.702428      -0.958697       2.423579                    0.998443       3.386793       9.283158       0.500411       1.226249      -0.723021       0.011363      -0.017974       0.023906       0.031995      -0.010080      -0.005666      -0.009924       0.010684       0.020935      -0.019776       0.007904       0.011872              1.865316       1.746850      -0.181897       0.322877       1.713607      -0.366722       2.135490           0.000125
           52              H      19.124400      26.315761       4.654662       0.099488       1.238785 0.90150843E+01  0.89335047E+02                                 1.774468                            1.658074      -0.768538       2.500123                    0.999496       3.293479       8.663196       0.540487       1.143587      -0.744254      -0.018081      -0.002973       0.033660       0.038325      -0.012614      -0.007311      -0.008413       0.012465       0.024516      -0.022161       0.009094       0.013067              1.840840       1.853941       0.030463      -0.475366       1.393940      -0.100578       2.274641          -0.000264
           53              H      18.157696      27.620886       2.945773       0.113559       1.246642 0.88940189E+01  0.88886596E+02                                 1.862986                            1.706414      -0.837909       2.476012                    0.999039       3.420524       9.392790       0.499190       1.227727      -0.722535      -0.037208       0.017585       0.002810       0.041249      -0.017171      -0.004586      -0.012300       0.017980       0.017575      -0.027343       0.010061       0.017281              1.977811       2.752850      -0.444852      -0.217679       1.653931      -0.001753       1.526651           0.000163
           54              H      19.371407      27.956409       0.972446       0.115661       1.112199 0.79860945E+01  0.77754082E+02                                 1.718016                            1.609376      -1.009107       2.396193                    0.998033       3.411782       9.270940       0.517256       1.216219      -0.723669      -0.018112       0.025792      -0.026494       0.041173      -0.014539       0.004661      -0.007064       0.006585      -0.010956      -0.013917      -0.005635       0.019552              1.791246       1.680230      -0.237497       0.116487       1.788495      -0.554732       1.905014          -0.000010
           55              H      17.095034      26.693930      25.806791       0.185854       0.925463 0.66576991E+01  0.62389282E+02                                 1.574050                            1.507787      -1.010518       2.423958                    0.998929       3.188716       8.704525       0.510427       1.280522      -0.709246       0.010176       0.008823       0.000855       0.013495       0.003171      -0.000394       0.003064       0.005158       0.005043      -0.006056       0.002102       0.003955              1.601591       1.911672       0.420335       0.118974       1.566318       0.003807       1.326782           0.000746
           56              H      33.502352      26.716678      24.970828       0.179751       1.020832 0.73554499E+01  0.70849887E+02                                 1.693068                            1.593854      -1.245884       2.313067                    0.996055       3.360317       9.378842       0.490972       1.295147      -0.705409      -0.009172       0.007297      -0.009763       0.015254       0.001069      -0.001250      -0.002174       0.006732       0.004639      -0.004927       0.000931       0.003996              1.780223       1.603446      -0.290807       0.376686       1.735647      -0.494354       2.001577          -0.000174
           57              H      16.473073      25.326250      25.258013       0.187716       0.922295 0.64511492E+01  0.58473131E+02                                 1.434462                            1.380403      -0.830644       2.510870                    0.999889       2.788480       6.889473       0.610072       1.107658      -0.754374       0.000539      -0.013233      -0.003278       0.013644       0.001290      -0.002813       0.000820      -0.007084       0.000390      -0.005378       0.001632       0.003746              1.443779       1.188434      -0.148633      -0.052317       1.816100       0.193066       1.326805           0.000376
           58              H      11.337455      16.176157      19.542758       0.128374       1.272314 0.94171702E+01  0.94427196E+02                                 1.820383                            1.705885      -0.987919       2.412668                    0.998252       3.265980       8.666884       0.527131       1.158806      -0.741138      -0.025102       0.017997      -0.012180       0.033202      -0.016418       0.000747       0.003175       0.009973       0.021563      -0.021071       0.007245       0.013826              1.850957       2.066997      -0.446319       0.283642       1.745228      -0.177799       1.740647           0.000253
           59              H      29.468492      16.210278      21.794739       0.097812       1.307600 0.93780637E+01  0.93424849E+02                                 1.811694                            1.668812      -0.776556       2.495449                    0.999381       3.279605       8.521133       0.552108       1.113610      -0.752652      -0.022660       0.020886       0.022224       0.037994      -0.017017       0.002301       0.003322       0.009053       0.036087      -0.024074       0.011551       0.012523              1.874098       1.814239      -0.379407      -0.415378       1.737169       0.380324       2.070885          -0.000246
           60              H      13.468114      15.021732      22.761499       0.111837       1.173921 0.80018098E+01  0.78624588E+02                                 1.839931                            1.651106      -1.010535       2.390123                    0.997573       3.592245      10.088047       0.487914       1.277594      -0.708642       0.004344      -0.001911       0.038364       0.038657      -0.017846      -0.002904       0.001495       0.009447       0.038377      -0.024866       0.009200       0.015666              2.016006       1.482777      -0.035480       0.173803       1.457648       0.026301       3.107592           0.000118
           61              H      14.946603      13.853091      21.342637       0.109536       1.296872 0.98550062E+01  0.10227177E+03                                 1.979002                            1.845367      -1.318021       2.243355                    0.994326       3.865098      11.248559       0.455478       1.295806      -0.704334       0.031695      -0.016094       0.017737       0.039726      -0.005141       0.008796       0.000971       0.016250       0.005140      -0.011610      -0.002672       0.014283              2.045760       2.110830      -0.430411       0.306878       1.874365      -0.237383       2.152084           0.000091
           62              H      16.565476      11.734751      14.202834       0.177798       0.919016 0.66760994E+01  0.63187817E+02                                 1.624899                            1.555313      -0.947825       2.449137                    0.998792       3.341879       9.449963       0.476268       1.358764      -0.692361       0.009270       0.006136      -0.005003       0.012191       0.001899      -0.003264       0.000312      -0.003341      -0.005142      -0.004865       0.001168       0.003697              1.687108       1.708097       0.254345      -0.385585       1.660688      -0.377191       1.692541           0.000634
           63              H      16.401990      10.605917      15.325981       0.176425       1.054416 0.78692922E+01  0.77605308E+02                                 1.779789                            1.688897      -1.185737       2.339315                    0.997028       3.486713      10.063568       0.456928       1.359259      -0.692310       0.007545      -0.010944       0.011575       0.017626      -0.003359      -0.002876      -0.005059      -0.001505      -0.003562      -0.007659       0.002167       0.005493              1.856396       1.780012      -0.451139       0.292064       2.041109      -0.390167       1.748066          -0.000226
           64              H      15.291346      10.767992      14.185773       0.180790       0.975587 0.71407891E+01  0.66791839E+02                                 1.526204                            1.483601      -0.811174       2.513055                    0.999898       2.927067       7.493299       0.566513       1.155897      -0.741870      -0.010602      -0.005635      -0.005059       0.013029       0.000774       0.000807       0.002741       0.005538      -0.004174      -0.004495       0.000595       0.003900              1.521951       1.572168       0.197648       0.228479       1.521099       0.200698       1.472588           0.000524
           65              H      11.769273      12.246564      18.433828       0.091469       1.335734 0.99288218E+01  0.10275772E+03                                 1.993784                            1.832851      -1.216036       2.293672                    0.993735       3.764559      10.778329       0.466446       1.268785      -0.711310       0.014681       0.017679       0.042085       0.047950       0.009044       0.000414       0.002704      -0.004063       0.042388      -0.016396       0.001755       0.014641              2.080421       1.984637       0.371306       0.561490       1.810812       0.344610       2.445815           0.000692
           66              H      10.376081      10.395504      18.533348       0.115142       1.182798 0.89606045E+01  0.89535369E+02                                 1.770822                            1.691861      -1.047136       2.373652                    0.997831       3.474127       9.475403       0.511712       1.197908      -0.728483      -0.006690      -0.014108       0.026309       0.030593       0.008480      -0.001468      -0.001175      -0.010047       0.024806      -0.014012       0.004838       0.009174              1.803438       1.603636       0.162141       0.021822       1.605674      -0.338866       2.201005           0.000405
           67              H      10.056215      10.446687      14.592381       0.124143       1.149360 0.86026769E+01  0.84057048E+02                                 1.663747                            1.602898      -0.914161       2.441398                    0.999038       3.215576       8.334315       0.559701       1.119977      -0.749918      -0.012824      -0.011084      -0.030806       0.035161       0.011137       0.002608      -0.001620      -0.007211       0.043933      -0.019304       0.004379       0.014925              1.655654       1.601459       0.250358       0.210121       1.549604       0.155027       1.815898           0.000365
           68              H      11.531150      12.277843      14.541200       0.096079       1.391669 0.10159135E+02  0.10435463E+03                                 1.958361                            1.787601      -1.090129       2.352416                    0.996813       3.526743       9.633702       0.505517       1.179548      -0.734055       0.012336       0.018103      -0.043663       0.048850       0.010015       0.000285      -0.001018      -0.001403       0.063363      -0.020620      -0.000535       0.021154              2.079058       1.817685       0.346538      -0.346278       1.999936      -0.658431       2.419554           0.000747
           69              H       8.767869       9.064789      17.805435       0.109482       1.297393 0.10939338E+02  0.11478661E+03                                 1.896934                            1.876875      -0.980383       2.400579                    0.997140       3.605837      10.046291       0.483387       1.207566      -0.727726      -0.024554       0.004396       0.014684       0.028945       0.000762      -0.002374       0.001595       0.010398       0.009436      -0.007144       0.001351       0.005793              1.891069       1.810183       0.142405      -0.122469       1.660640       0.016111       2.202384           0.000060
           70              H       9.642167       8.186175      16.790337       0.110638       1.175320 0.90246138E+01  0.89790050E+02                                 1.738370                            1.672046      -0.763105       2.496993                    0.999287       3.384216       9.030017       0.529917       1.161713      -0.738552       0.002456      -0.022060      -0.017244       0.028107      -0.005272       0.001787       0.005405      -0.000631       0.003702      -0.008599       0.001855       0.006745              1.772062       1.786198      -0.294020       0.062552       2.208025       0.022944       1.321963           0.000073
           71              H      15.730272       7.992823      19.775918       0.125983       1.178717 0.85579213E+01  0.84808596E+02                                 1.791066                            1.669070      -1.091437       2.360630                    0.997002       3.461992       9.503412       0.506317       1.220708      -0.722713      -0.026097       0.003942       0.020297       0.033295       0.000735      -0.013967      -0.007161      -0.010091      -0.015367      -0.018741       0.004023       0.014718              1.869514       2.164460      -0.189187      -0.597728       1.627760       0.125921       1.816323           0.000198
           72              H      16.590355       5.868795      19.568349       0.096357       1.204505 0.85994244E+01  0.84212434E+02                                 1.733870                            1.611031      -0.790907       2.486836                    0.999285       3.308883       8.650999       0.552624       1.131800      -0.746219      -0.013272      -0.028129       0.020023       0.036991      -0.003853      -0.016325      -0.005587      -0.012159      -0.023735      -0.022981       0.010862       0.012119              1.803249       1.645810       0.375296      -0.245747       2.122078      -0.364164       1.641858          -0.000199
           73              H      18.354945       5.442284      18.140957       0.110572       1.210080 0.86194498E+01  0.86307000E+02                                 1.886602                            1.722863      -0.955055       2.417282                    0.997791       3.605711      10.231365       0.473682       1.291377      -0.706543       0.015781      -0.037017      -0.003386       0.040382      -0.003873      -0.014757      -0.003452      -0.023876      -0.016231      -0.022918       0.007558       0.015360              2.027770       1.828781      -0.457844      -0.066915       2.722652       0.148890       1.531879           0.000178
           74              H      19.323427       7.176764      16.958098       0.106523       1.075435 0.78094680E+01  0.77558116E+02                                 1.833366                            1.705507      -1.455901       2.178977                    0.992164       4.029682      12.017135       0.441554       1.396744      -0.681504       0.028911      -0.011541      -0.022695       0.038524      -0.004031      -0.008312       0.000438       0.004412      -0.014776      -0.010005      -0.000786       0.010791              1.925803       2.089330      -0.242475      -0.456897       1.842795       0.157797       1.845284           0.000026
           75              H      19.973820      13.972515      15.121255       0.173201       0.953067 0.70414941E+01  0.68178133E+02                                 1.705574                            1.627628      -1.518463       2.174869                    0.994178       3.735258      11.016303       0.448383       1.410837      -0.679462       0.012031      -0.007526      -0.011021       0.017968      -0.001412       0.000277       0.003672       0.005552       0.004117      -0.005684       0.002182       0.003502              1.759561       1.880929      -0.163912      -0.519682       1.527678      -0.001969       1.870074          -0.000493
           76              H      18.577075      14.734549      15.303234       0.175758       0.833819 0.59223591E+01  0.54373245E+02                                 1.520146                            1.463209      -0.833495       2.505505                    0.999455       3.234876       8.994793       0.492115       1.355654      -0.693097      -0.010818       0.003438      -0.008193       0.013999      -0.001257       0.003586      -0.003777       0.012579      -0.002032      -0.007943      -0.000642       0.008586              1.579794       1.661547      -0.306018       0.223193       1.570207      -0.337603       1.507627           0.000544
           77              H      19.742807      14.936431      16.380886       0.182281       1.028567 0.79356639E+01  0.76448368E+02                                 1.610374                            1.590318      -0.767225       2.539188                    0.999969       2.980914       7.823454       0.531992       1.195133      -0.733424       0.009159       0.007053       0.009669       0.015070       0.004001       0.002497       0.002381      -0.000072       0.010188      -0.005701      -0.000642       0.006342              1.593158       1.485831       0.187780       0.133186       1.691671       0.145621       1.601972           0.000519
           78              H      21.802384       7.179608      16.750529       0.092761       1.183455 0.82032612E+01  0.81551242E+02                                 1.892717                            1.703086      -1.117151       2.344516                    0.995289       3.710177      10.669112       0.464670       1.325921      -0.698267      -0.045577       0.010984       0.005816       0.047241      -0.002879      -0.005580       0.003245       0.006646      -0.040541      -0.015122       0.002418       0.012704              2.021438       2.967707      -0.187418      -0.101154       1.708081       0.018359       1.388526           0.000748
           79              H      23.282650       8.922618      16.690818       0.121725       1.096935 0.76798967E+01  0.75310029E+02                                 1.797133                            1.645873      -1.407822       2.205934                    0.993465       3.813685      10.991614       0.472215       1.322722      -0.696743      -0.011859       0.030652       0.007330       0.033674       0.001711      -0.007869       0.002767      -0.001586      -0.031063      -0.014278       0.006335       0.007943              1.903194       1.689122      -0.347484      -0.020443       2.729520       0.041811       1.290939           0.000763
           80              H       8.472881       6.258343      16.181847       0.120759       1.162306 0.85812397E+01  0.84800532E+02                                 1.748336                            1.653728      -1.024070       2.389451                    0.997770       3.418399       9.264131       0.518619       1.195114      -0.729096       0.029694      -0.006390      -0.006341       0.031029       0.001413      -0.006244      -0.002780       0.001660      -0.046719      -0.017322       0.006161       0.011161              1.783874       2.332447      -0.189792      -0.075118       1.732530       0.030647       1.286644           0.000483
           81              H       6.923311       4.583574      16.451971       0.089354       1.218732 0.86547957E+01  0.87355015E+02                                 1.936369                            1.752926      -1.237385       2.283375                    0.993516       3.861910      11.254924       0.455799       1.331378      -0.696316       0.018361      -0.043733       0.001842       0.047467      -0.006718      -0.003147       0.000104      -0.002747      -0.039105      -0.013618       0.000080       0.013538              2.076206       1.739245      -0.275385       0.013440       3.088768       0.014857       1.400604           0.000563
           82              H      25.443518       9.852414      16.147727       0.109244       1.191121 0.93229863E+01  0.96112904E+02                                 1.929333                            1.833309      -1.385803       2.210620                    0.991296       3.994097      11.863663       0.439473       1.351909      -0.691868      -0.003742       0.024311       0.012585       0.027630      -0.001876       0.004778       0.000589       0.000243      -0.005401      -0.005768       0.000836       0.004932              1.998904       2.154373      -0.469792       0.040303       2.427598      -0.050496       1.414741           0.000046
           83              H       8.522638       8.919775      15.163907       0.113168       1.216440 0.98097247E+01  0.99399713E+02                                 1.770751                            1.740036      -0.778192       2.494996                    0.999187       3.358468       8.967067       0.522260       1.157420      -0.741159       0.024484      -0.003424      -0.014959       0.028896      -0.004162      -0.001268       0.001373       0.009722       0.008794      -0.007932       0.002044       0.005888              1.757499       1.660998       0.132444      -0.195514       1.587129       0.021257       2.024370           0.000099
           84              H      12.218861      17.418729       9.889381       0.126210       1.191697 0.88698165E+01  0.88555870E+02                                 1.806487                            1.703443      -0.969903       2.418866                    0.998332       3.386902       9.286043       0.500071       1.226795      -0.722905       0.011357       0.017953      -0.023701       0.031828       0.009928       0.005742      -0.009874       0.010796       0.021274      -0.019714       0.007753       0.011961              1.866812       1.747954       0.182356      -0.323545       1.714957      -0.367554       2.137524           0.000124
           85              H      10.239250      16.335390       9.562389       0.099879       1.235033 0.89848639E+01  0.88972713E+02                                 1.772068                            1.656254      -0.772136       2.499088                    0.999480       3.289270       8.652832       0.540240       1.144916      -0.743939      -0.018254       0.002940      -0.033504       0.038267       0.012438       0.007193      -0.008418       0.012088       0.024544      -0.021916       0.009006       0.012911              1.838134       1.851387      -0.030245       0.473627       1.392665      -0.100225       2.270351          -0.000264
           86              H       9.272545      15.030264      11.271278       0.111811       1.250953 0.89257872E+01  0.89229573E+02                                 1.861912                            1.705289      -0.820136       2.481582                    0.999188       3.426224       9.391187       0.501491       1.221745      -0.723856      -0.038088      -0.017861      -0.002542       0.042145       0.017021       0.004920      -0.012234       0.018120       0.017473      -0.027325       0.010322       0.017002              1.976703       2.751587       0.444954       0.217585       1.652976      -0.001615       1.525546           0.000165
           87              H      10.486257      14.694742      13.244605       0.115729       1.113892 0.80023091E+01  0.77961017E+02                                 1.720648                            1.611685      -1.010939       2.395261                    0.998065       3.414919       9.286101       0.516497       1.217240      -0.723429      -0.018038      -0.025533       0.026357       0.040890       0.014538      -0.004790      -0.007232       0.006697      -0.011067      -0.013962      -0.005739       0.019701              1.794119       1.682955       0.238145      -0.116770       1.791340      -0.555994       1.908062          -0.000010
           88              H      17.095032      15.957215      16.844362       0.184718       0.927188 0.66693133E+01  0.62490054E+02                                 1.572047                            1.505916      -0.985675       2.433706                    0.999045       3.189323       8.689575       0.512654       1.275122      -0.710397       0.010533      -0.008948      -0.000787       0.013843      -0.003210       0.000482       0.003047       0.005140       0.004968      -0.006081       0.002177       0.003905              1.599529       1.909063      -0.419594      -0.118905       1.564307       0.003902       1.325218           0.000746
           89              H      15.732050      15.934468      17.680325       0.179119       1.023350 0.73764338E+01  0.71092458E+02                                 1.694686                            1.595194      -1.244074       2.313281                    0.996004       3.363968       9.387316       0.491267       1.293635      -0.705716      -0.009510      -0.007636       0.009864       0.015686      -0.001097       0.001290      -0.002182       0.006483       0.004788      -0.004841       0.000849       0.003992              1.782078       1.604849       0.291373      -0.377307       1.737543      -0.495376       2.003840          -0.000174
           90              H      16.473072      17.324895      17.393140       0.186939       0.924291 0.64677084E+01  0.58653947E+02                                 1.435653                            1.381453      -0.825298       2.512373                    0.999897       2.792170       6.897762       0.610388       1.106505      -0.754659       0.000561       0.013424       0.003343       0.013845      -0.001273       0.002756       0.000965      -0.007141       0.000282      -0.005364       0.001533       0.003831              1.445004       1.189283       0.148963       0.052447       1.817915       0.193353       1.327815           0.000377
           91              H      15.780028       5.325705      12.257941       0.127795       1.273692 0.94298219E+01  0.94584467E+02                                 1.821707                            1.707078      -0.987153       2.412988                    0.998238       3.267353       8.671523       0.526933       1.158870      -0.741138      -0.025133      -0.011930      -0.017911       0.033087       0.000861       0.016766      -0.003087      -0.005884      -0.025988      -0.021452       0.007382       0.014070              1.852311       2.068542       0.283957       0.446792       1.741943       0.177979       1.746449           0.000254
           92              H      16.140766       7.577686      12.223820       0.097876       1.311809 0.94150621E+01  0.93911548E+02                                 1.818420                            1.674366      -0.787457       2.491371                    0.999295       3.281013       8.537801       0.549922       1.116629      -0.751936      -0.022960       0.022080      -0.020902       0.038100       0.002502       0.016963      -0.003239      -0.013902      -0.031493      -0.024086       0.011424       0.012662              1.881381       1.821141      -0.418142       0.381860       2.079412      -0.382868       1.743589          -0.000246
           93              H      17.910688       8.544445      13.412366       0.113301       1.170390 0.79759973E+01  0.78348415E+02                                 1.840494                            1.651657      -1.026481       2.384505                    0.997359       3.589380      10.095687       0.486155       1.282585      -0.707584       0.004093       0.038021       0.001581       0.038273      -0.002822       0.017835      -0.001460      -0.014110      -0.033338      -0.024785       0.009257       0.015529              2.016623       1.483219       0.173835       0.035524       3.108580      -0.026324       1.458068           0.000115
           94              H      19.389177       7.125583      14.581008       0.109844       1.299347 0.98807854E+01  0.10264563E+03                                 1.984816                            1.850349      -1.340331       2.234461                    0.993981       3.870499      11.284238       0.453743       1.299412      -0.703575       0.031530       0.017788       0.016197       0.039660       0.008759       0.005045      -0.001062       0.005298      -0.027142      -0.011635      -0.002560       0.014195              2.052018       2.117282       0.308417       0.432452       2.159077       0.238565       1.879694           0.000092
           95              H      21.008050      -0.014220      16.699348       0.177425       0.918660 0.66700763E+01  0.63098422E+02                                 1.622677                            1.553158      -0.944409       2.450676                    0.998812       3.338193       9.428260       0.477405       1.356225      -0.692884       0.009549      -0.005520      -0.006057       0.012584      -0.003145      -0.001994      -0.000148       0.000876       0.007913      -0.004778       0.000913       0.003865              1.684788       1.705795      -0.385053      -0.254270       1.690135       0.376685       1.658432           0.000634
           96              H      20.844564       1.108927      17.828182       0.176266       1.056194 0.78864216E+01  0.77834059E+02                                 1.783628                            1.692182      -1.194378       2.335600                    0.997013       3.490309      10.085241       0.455797       1.361586      -0.691858       0.007413       0.011525       0.010880       0.017498      -0.002766       0.003323       0.005180       0.001161       0.004304      -0.007673       0.002032       0.005641              1.860615       1.784138       0.293437       0.453117       1.751870       0.391717       2.045836          -0.000226
           97              H      19.733920      -0.031281      17.666108       0.180356       0.978640 0.71686680E+01  0.67118714E+02                                 1.529641                            1.486689      -0.816447       2.510116                    0.999879       2.930451       7.505936       0.565806       1.156200      -0.741813      -0.010726      -0.005155       0.005252       0.013008       0.000698      -0.000924      -0.002776       0.004833      -0.005807      -0.004484       0.000625       0.003859              1.525404       1.575843       0.229653      -0.198478       1.476040      -0.201668       1.524328           0.000524
           98              H      16.211847       4.216774      16.187534       0.092149       1.339019 0.99605878E+01  0.10322580E+03                                 2.001952                            1.839512      -1.230512       2.288067                    0.993489       3.770652      10.822564       0.463928       1.273948      -0.710196       0.014344       0.041701      -0.017758       0.047540       0.000360      -0.009036      -0.002565      -0.023183      -0.014949      -0.016367       0.001824       0.014543              2.089449       1.993069       0.565570      -0.373985       2.457378      -0.347134       1.817899           0.000693
           99              H      14.818656       4.316294      18.038594       0.115577       1.180210 0.89386376E+01  0.89272337E+02                                 1.769278                            1.690678      -1.049248       2.373267                    0.997783       3.470890       9.468165       0.511422       1.199172      -0.728199      -0.006816       0.026472       0.013923       0.030676      -0.001398      -0.008384       0.001152      -0.017335       0.002977      -0.013907       0.004860       0.009047              1.801751       1.602607       0.022015      -0.162018       2.198136       0.337996       1.604509           0.000404
          100              H      14.498790       0.375327      17.987413       0.124190       1.150997 0.86170730E+01  0.84225676E+02                                 1.664505                            1.603538      -0.913470       2.440864                    0.999003       3.218090       8.339874       0.560005       1.118999      -0.750146      -0.012880      -0.030642       0.011078       0.035036       0.002855      -0.010900       0.001522      -0.025704      -0.010959      -0.019150       0.004151       0.014999              1.656427       1.602167       0.210414      -0.250642       1.816872      -0.155264       1.550243           0.000365
          101              H      15.973724       0.324146      16.156257       0.094788       1.395864 0.10195427E+02  0.10480680E+03                                 1.960981                            1.789778      -1.087833       2.352822                    0.996831       3.533060       9.650392       0.505705       1.178215      -0.734361       0.012853      -0.044092      -0.017894       0.049290       0.000252      -0.009847       0.001238      -0.032537      -0.029384      -0.020487      -0.000729       0.021216              2.081979       1.820043      -0.346982      -0.347309       2.423194       0.659793       2.002701           0.000749
          102              H      13.210443       3.588380      19.369310       0.110169       1.301699 0.10991049E+02  0.11551752E+03                                 1.905391                            1.884825      -1.002181       2.392153                    0.996877       3.609700      10.080148       0.480799       1.212088      -0.726718      -0.024504       0.014113      -0.004856       0.028692      -0.002354      -0.001044      -0.001501       0.000220      -0.019878      -0.007040       0.001364       0.005676              1.899568       1.818060      -0.123496      -0.143608       2.213223      -0.016326       1.667421           0.000060
          103              H      14.084742       2.573283      20.247924       0.110505       1.180031 0.90704927E+01  0.90374006E+02                                 1.744160                            1.677161      -0.775545       2.491262                    0.999187       3.390696       9.057953       0.528620       1.162920      -0.738254       0.002492      -0.017184       0.022148       0.028143       0.001856       0.005294      -0.005400      -0.002252      -0.001157      -0.008669       0.001960       0.006709              1.778167       1.792361       0.062760       0.295900       1.325368      -0.023199       2.216771           0.000073
          104              H      20.172847       5.558863      20.441276       0.125383       1.181855 0.85853973E+01  0.85148132E+02                                 1.794073                            1.671599      -1.094384       2.358749                    0.996955       3.466891       9.520271       0.506007       1.220493      -0.722753      -0.026221       0.020482      -0.003989       0.033511      -0.013813      -0.000823       0.007225       0.002653       0.022386      -0.018529       0.003814       0.014715              1.872829       2.168700      -0.599518       0.189824       1.819459      -0.126328       1.630327           0.000198
          105              H      21.032930       5.351294      22.565303       0.096467       1.206034 0.86138001E+01  0.84398952E+02                                 1.736325                            1.613162      -0.793487       2.485640                    0.999275       3.310747       8.661741       0.551787       1.132902      -0.745945      -0.013161       0.019974       0.028205       0.036982      -0.016401       0.003841       0.005641       0.006020       0.029355      -0.022977       0.010778       0.012198              1.805900       1.648087      -0.246295      -0.376093       1.644108       0.364992       2.125506          -0.000198
          106              H      22.797521       3.923902      22.991815       0.110912       1.209602 0.86165568E+01  0.86295430E+02                                 1.888629                            1.724501      -0.972485       2.410648                    0.997722       3.605702      10.241920       0.472528       1.294268      -0.705946       0.015832      -0.003699       0.036929       0.040350      -0.014718       0.003615       0.003660      -0.004247       0.043667      -0.022852       0.007572       0.015279              2.030146       1.830787      -0.067080       0.458832       1.533311      -0.149220       2.726340           0.000177
          107              H      23.766002       2.741044      21.257335       0.106622       1.074831 0.78013894E+01  0.77427903E+02                                 1.829753                            1.702359      -1.445648       2.183065                    0.992254       4.022860      11.977786       0.443015       1.393034      -0.682221       0.028880      -0.023024       0.011705       0.038745      -0.008099       0.003952      -0.000465       0.009599       0.000767      -0.009800      -0.000799       0.010599              1.921860       2.084993      -0.455573       0.241627       1.841678      -0.157231       1.838908           0.000025
          108              H       6.646094       0.904202      14.461584       0.172992       0.952469 0.70366927E+01  0.68117591E+02                                 1.704602                            1.626918      -1.512889       2.177213                    0.994191       3.733992      11.010147       0.448561       1.410568      -0.679518       0.012296      -0.011243       0.007507       0.018275       0.000383       0.001543      -0.003712       0.000775      -0.011168      -0.005947       0.002406       0.003541              1.758494       1.879475      -0.518823       0.163357       1.868995       0.002375       1.527012          -0.000493
          109              H       5.249348       1.086180      13.699550       0.176721       0.831781 0.59016272E+01  0.54106422E+02                                 1.514259                            1.457960      -0.818923       2.511693                    0.999525       3.223850       8.942139       0.494627       1.350675      -0.694107      -0.010544      -0.007907      -0.003478       0.013631       0.003744       0.001200       0.003745       0.007518      -0.018239      -0.008036      -0.000768       0.008804              1.573348       1.654535       0.221309       0.303811       1.501617       0.335102       1.563892           0.000543
          110              H       6.415080       2.163833      13.497668       0.182553       1.025945 0.79087788E+01  0.76112992E+02                                 1.606114                            1.586348      -0.761507       2.541255                    0.999973       2.978941       7.810412       0.533381       1.193215      -0.733832       0.008773       0.009743      -0.007225       0.014970       0.002844      -0.003771      -0.002178      -0.005266      -0.005073      -0.005544      -0.000845       0.006389              1.588964       1.482153       0.132281      -0.186647       1.597646      -0.144715       1.687092           0.000519
          111              H       8.474659       2.533475      21.254491       0.095022       1.177974 0.81627894E+01  0.81115984E+02                                 1.893808                            1.704126      -1.140680       2.336625                    0.994996       3.706661      10.685798       0.462000       1.334123      -0.696612      -0.044640       0.005641      -0.010670       0.046243      -0.005525       0.002760      -0.003458       0.023365       0.010297      -0.015064       0.002510       0.012554              2.022642       2.969150      -0.101148       0.187399       1.389369      -0.018356       1.709408           0.000748
          112              H       9.954924       2.473763      19.511481       0.122073       1.095197 0.76633579E+01  0.75088294E+02                                 1.793251                            1.642632      -1.394397       2.211495                    0.993693       3.807696      10.960912       0.473435       1.320361      -0.697231      -0.011668       0.007162      -0.030393       0.033335      -0.008127      -0.001493      -0.002849       0.014775       0.018306      -0.014533       0.006569       0.007964              1.898839       1.685468      -0.020397       0.346237       1.288666      -0.041741       2.722382           0.000761
          113              H      12.915457       1.964793      22.175756       0.121371       1.161977 0.85786495E+01  0.84777381E+02                                 1.748830                            1.654115      -1.025317       2.389228                    0.997696       3.417515       9.265025       0.518205       1.196034      -0.728880       0.029484      -0.006641       0.006322       0.030877      -0.006055      -0.001347       0.002839       0.023914       0.020596      -0.017087       0.006120       0.010968              1.784406       2.333447      -0.075180       0.189908       1.286840      -0.030694       1.732932           0.000483
          114              H      11.365887       2.234916      23.850525       0.089681       1.216766 0.86388404E+01  0.87145863E+02                                 1.933542                            1.750777      -1.238257       2.283316                    0.993519       3.858065      11.237289       0.456328       1.330569      -0.696485       0.018723       0.001767       0.043539       0.047427      -0.003214       0.006491      -0.000131       0.017850       0.024111      -0.013555       0.000236       0.013319              2.072894       1.737018       0.013414       0.274444       1.399105      -0.014878       3.082558           0.000563
          115              H      12.115793       1.930672      18.581686       0.108060       1.192022 0.93327682E+01  0.96258704E+02                                 1.932277                            1.835848      -1.381654       2.212369                    0.991473       3.998282      11.886824       0.438513       1.354235      -0.691429      -0.003626       0.012725      -0.024928       0.028222       0.004731       0.001962      -0.000604       0.003181       0.002728      -0.005851       0.000906       0.004944              2.002142       2.157961       0.040462       0.471044       1.416445       0.050658       2.432020           0.000046
          116              H      12.965213       0.946852      19.514324       0.113943       1.217288 0.98219861E+01  0.99588860E+02                                 1.774735                            1.743752      -0.793447       2.489720                    0.999138       3.357160       8.976451       0.520347       1.160918      -0.740349       0.024047      -0.014776       0.003338       0.028421      -0.001353       0.004008      -0.001475       0.000583      -0.019040      -0.007859       0.001920       0.005940              1.761488       1.664646      -0.196199      -0.133047       2.029317      -0.021287       1.590502           0.000099
          117              H      25.546587      24.106430      11.015371       0.126605       1.188860 0.88455383E+01  0.88255791E+02                                 1.803892                            1.701354      -0.965042       2.421157                    0.998368       3.383418       9.274424       0.500254       1.227147      -0.722830       0.011474      -0.023503      -0.017846       0.031663       0.005620      -0.009728       0.009828      -0.005257      -0.026336      -0.019419       0.007547       0.011872              1.863952       1.745681      -0.322472      -0.181664       2.133715       0.366199       1.712458           0.000124
          118              H      23.566976      23.779437      12.098710       0.098718       1.240669 0.90312004E+01  0.89524920E+02                                 1.775258                            1.658752      -0.770329       2.498575                    0.999509       3.296983       8.670774       0.540828       1.142480      -0.744516      -0.018346      -0.033812      -0.002515       0.038550       0.007459      -0.012330       0.008705      -0.006197      -0.030387      -0.022076       0.008917       0.013159              1.841682       1.854835       0.475755       0.030461       2.275740       0.100591       1.394470          -0.000263
          119              H      22.600272      25.488327      13.403836       0.112747       1.248630 0.89097293E+01  0.89062160E+02                                 1.862866                            1.706289      -0.831420       2.477819                    0.999066       3.423591       9.395043       0.500041       1.225384      -0.723049      -0.037417      -0.002645       0.017618       0.041442       0.004648      -0.017272       0.012114       0.000202      -0.036497      -0.027449       0.010174       0.017275              1.977691       2.752711       0.217652      -0.444930       1.526486       0.001734       1.653875           0.000164
          120              H      23.813983      27.461653      13.739358       0.114908       1.113762 0.79976514E+01  0.77866006E+02                                 1.716657                            1.608207      -0.993587       2.401921                    0.998197       3.413403       9.264131       0.518762       1.212698      -0.724461      -0.018104       0.026635       0.025988       0.041383      -0.004789      -0.014644       0.007186       0.008577      -0.004388      -0.014040      -0.005676       0.019716              1.789752       1.678866      -0.116303      -0.237170       1.903366       0.554000       1.787025          -0.000010
          121              H      21.537605       2.627309      12.476884       0.183933       0.929571 0.66918161E+01  0.62765933E+02                                 1.576153                            1.509578      -1.001013       2.426899                    0.998944       3.194940       8.714928       0.511361       1.277022      -0.709994       0.010605      -0.001089       0.009022       0.013966       0.000529       0.003274      -0.002989       0.000095      -0.010606      -0.006182       0.002286       0.003896              1.603814       1.914746      -0.119323       0.421474       1.328279      -0.003892       1.568417           0.000746
          122              H      20.174623       3.463271      12.499631       0.179126       1.025324 0.73940147E+01  0.71306898E+02                                 1.696990                            1.597145      -1.248607       2.311091                    0.996006       3.367988       9.402610       0.490925       1.293718      -0.705679      -0.009159       0.009845       0.007485       0.015389       0.001146       0.000983       0.002241       0.000741      -0.012522      -0.004974       0.001091       0.003883              1.784658       1.607095      -0.378304      -0.292152       2.006930       0.496579       1.739950          -0.000173
          123              H      20.915645       3.176087      11.109204       0.187836       0.923694 0.64641537E+01  0.58633630E+02                                 1.437690                            1.383266      -0.834807       2.509106                    0.999858       2.788557       6.897210       0.608331       1.110021      -0.753804       0.000587       0.003093      -0.013163       0.013534       0.002834       0.001465      -0.000874      -0.003726       0.010365      -0.005445       0.001662       0.003784              1.447100       1.190683       0.052579      -0.149307       1.329548      -0.193879       1.821069           0.000376
          124              H      15.780028       8.891343       1.959110       0.128497       1.272114 0.94172420E+01  0.94435440E+02                                 1.820949                            1.706545      -0.986360       2.413688                    0.998286       3.265148       8.667223       0.526686       1.159692      -0.740939      -0.024851       0.012014       0.018301       0.033119      -0.000878      -0.016524      -0.003258      -0.005589      -0.025805      -0.021177       0.007215       0.013962              1.851469       2.067371      -0.283608      -0.446239       1.741372       0.177740       1.745664           0.000253
          125              H      16.140764       6.639362       1.993231       0.098300       1.315915 0.94504213E+01  0.94367764E+02                                 1.823759                            1.678708      -0.798974       2.486628                    0.999223       3.283500       8.553445       0.548534       1.118228      -0.751547      -0.022308      -0.021605       0.020970       0.037472      -0.002014      -0.017021      -0.003234      -0.013704      -0.032189      -0.024141       0.011419       0.012722              1.887181       1.826639       0.420516      -0.383890       2.086233      -0.385013       1.748672          -0.000246
          126              H      17.910686       5.672603       0.804685       0.112220       1.172723 0.79944043E+01  0.78552075E+02                                 1.840589                            1.651816      -1.011230       2.390189                    0.997584       3.591946      10.094959       0.487042       1.279878      -0.708160       0.003887      -0.038317      -0.001941       0.038563       0.002645      -0.017830      -0.001458      -0.014464      -0.033202      -0.024824       0.009406       0.015418              2.016664       1.483411      -0.173869      -0.035546       3.108344      -0.026244       1.458237           0.000117
          127              H      28.274328       7.091460      28.070145       0.109202       1.295220 0.98386187E+01  0.10205454E+03                                 1.977098                            1.843682      -1.317933       2.243537                    0.994423       3.862286      11.236090       0.455763       1.295594      -0.704395       0.031604      -0.018058      -0.016157       0.039824      -0.008818      -0.005166      -0.000996       0.005301      -0.027446      -0.011758      -0.002580       0.014338              2.043730       2.108869      -0.306462      -0.429899       2.149709       0.237031       1.872612           0.000091
          128              H      29.893203      14.231263      25.951805       0.177925       0.917077 0.66577981E+01  0.62965376E+02                                 1.622093                            1.552781      -0.950489       2.448630                    0.998774       3.337247       9.430247       0.476885       1.358067      -0.692515       0.009548       0.005228       0.006195       0.012525       0.003272       0.001710      -0.000232       0.000987       0.008154      -0.004893       0.001215       0.003677              1.684083       1.705129       0.384496       0.253701       1.689427       0.376092       1.657693           0.000634
          129              H      11.959416      13.108117      24.822971       0.177150       1.051720 0.78465936E+01  0.77351292E+02                                 1.779458                            1.688627      -1.195274       2.335604                    0.996970       3.483802      10.064122       0.455934       1.362754      -0.691636       0.007397      -0.011389      -0.010731       0.017308       0.002778      -0.003326       0.005246       0.001155       0.003836      -0.007727       0.002109       0.005618              1.856014       1.779851      -0.292023      -0.451008       1.747723       0.389895       2.040467          -0.000227
          130              H      28.619072      14.248324      24.985045       0.181461       0.975284 0.71397132E+01  0.66794462E+02                                 1.527740                            1.485035      -0.822718       2.508614                    0.999864       2.924762       7.493679       0.565227       1.158307      -0.741315      -0.010138       0.005076      -0.005223       0.012483      -0.000785       0.000952      -0.002655       0.004843      -0.006005      -0.004386       0.000458       0.003928              1.523490       1.573684      -0.228833       0.197867       1.474182      -0.201052       1.522604           0.000524
          131              H      25.096999      10.000269      26.463619       0.092857       1.330667 0.98875785E+01  0.10226022E+03                                 1.991825                            1.831458      -1.219541       2.293319                    0.993653       3.759365      10.772049       0.465537       1.272141      -0.710592       0.014600      -0.041374       0.017472       0.047225      -0.000372       0.008908      -0.002706      -0.023471      -0.014486      -0.016324       0.001668       0.014656              2.078217       1.982827      -0.560219       0.370654       2.442451      -0.343639       1.809374           0.000692
          132              H      23.703807       9.900750      24.612559       0.116373       1.183910 0.89761535E+01  0.89782232E+02                                 1.776534                            1.696971      -1.054092       2.371319                    0.997736       3.477394       9.507336       0.508998       1.203068      -0.727274      -0.006651      -0.025956      -0.013685       0.030087       0.001271       0.008553       0.001276      -0.017437       0.002519      -0.014061       0.004872       0.009189              1.809431       1.608539      -0.021903       0.163087       2.209077       0.340710       1.610677           0.000404
          133              H      23.383942      13.841717      24.663740       0.124199       1.150533 0.86125748E+01  0.84170360E+02                                 1.664111                            1.603188      -0.913657       2.440959                    0.999014       3.216847       8.335974       0.560032       1.119095      -0.750134      -0.012929       0.030287      -0.011264       0.034804      -0.002604       0.011103       0.001519      -0.025801      -0.011748      -0.019337       0.004207       0.015130              1.656011       1.601722      -0.210346       0.250476       1.816474      -0.155214       1.549838           0.000364
          134              H      24.858877      13.892898      26.494896       0.096087       1.394416 0.10184358E+02  0.10469586E+03                                 1.962573                            1.791084      -1.100530       2.348209                    0.996685       3.529172       9.649315       0.504407       1.181217      -0.733675       0.012466       0.043644       0.018005       0.048830      -0.000306       0.009850       0.000928      -0.032603      -0.029232      -0.020490      -0.000711       0.021201              2.083804       1.821506       0.347453       0.347801       2.425452       0.660707       2.004452           0.000748
          135              H      22.095595      10.628663      23.281843       0.109574       1.299624 0.10966895E+02  0.11518220E+03                                 1.901952                            1.881597      -0.991510       2.396268                    0.997007       3.608075      10.066888       0.481730       1.210600      -0.727055      -0.024468      -0.014716       0.004844       0.028961       0.002325       0.000888      -0.001577       0.000536      -0.020323      -0.007166       0.001426       0.005740              1.896095       1.814915       0.123238       0.143042       2.208762      -0.016455       1.664609           0.000060
          136              H      22.969893      11.643761      22.403229       0.110221       1.180135 0.90733304E+01  0.90432318E+02                                 1.746543                            1.679306      -0.781343       2.489453                    0.999190       3.390604       9.066732       0.527260       1.165533      -0.737653       0.002727       0.017457      -0.022089       0.028286      -0.001919      -0.005183      -0.005418      -0.002188      -0.000925      -0.008614       0.001957       0.006657              1.780666       1.794956      -0.062925      -0.296519       1.326840      -0.023170       2.220204           0.000074
          137              H      11.287698       8.658180      22.209877       0.125986       1.181831 0.85875723E+01  0.85203189E+02                                 1.796805                            1.673980      -1.107020       2.354201                    0.996881       3.467017       9.532751       0.504498       1.223661      -0.722046      -0.026055      -0.020160       0.003789       0.033161       0.013877       0.000557       0.007127       0.002352       0.022316      -0.018592       0.004070       0.014521              1.875784       2.172352       0.600969      -0.190179       1.822315      -0.126571       1.632687           0.000198
          138              H      12.147780       8.865749      20.085850       0.096938       1.204929 0.86037813E+01  0.84281729E+02                                 1.735923                            1.612720      -0.795973       2.485241                    0.999275       3.308280       8.656142       0.551572       1.133600      -0.745781      -0.013378      -0.019848      -0.027717       0.036621       0.016304      -0.003979       0.005695       0.005797       0.030245      -0.023047       0.010928       0.012118              1.805507       1.647587       0.246186       0.376070       1.643704       0.364996       2.125232          -0.000199
          139              H      13.912371      10.293141      19.659338       0.110930       1.202628 0.85545546E+01  0.85465947E+02                                 1.876378                            1.714539      -0.949425       2.420076                    0.997968       3.591939      10.169404       0.475753       1.288631      -0.707163       0.015873       0.003295      -0.036992       0.040388       0.014902      -0.003782       0.003475      -0.003791       0.043525      -0.022979       0.007766       0.015213              2.015950       1.819050       0.066324      -0.453424       1.524802      -0.147520       2.703999           0.000178
          140              H      14.880853      11.476000      21.393818       0.105959       1.076025 0.78130469E+01  0.77598922E+02                                 1.833820                            1.705702      -1.456785       2.178381                    0.992151       4.029941      12.016481       0.441625       1.396423      -0.681575       0.028810       0.022986      -0.011397       0.038578       0.008240      -0.004082      -0.000394       0.009464       0.000748      -0.009933      -0.000790       0.010724              1.926397       2.090434       0.457497      -0.242878       1.845755      -0.158104       1.843002           0.000026
          141              H      15.531247      13.312842      28.189569       0.174078       0.951158 0.70270318E+01  0.68029477E+02                                 1.706067                            1.628167      -1.530158       2.170650                    0.994116       3.735466      11.030159       0.447223       1.414677      -0.678737       0.011903       0.010963      -0.007295       0.017751      -0.000537      -0.001349      -0.003703       0.000743      -0.011227      -0.005914       0.002477       0.003437              1.760087       1.881207       0.519744      -0.163658       1.870884       0.002220       1.528171          -0.000493
          142              H       5.249348      13.130868       0.517501       0.176475       0.831768 0.59017761E+01  0.54111912E+02                                 1.514754                            1.458361      -0.826454       2.508712                    0.999501       3.225182       8.948218       0.494330       1.351383      -0.693968      -0.011007       0.008232       0.003684       0.014230      -0.003468      -0.001028       0.003899       0.007142      -0.018296      -0.008138      -0.000321       0.008459              1.573905       1.655308      -0.221662      -0.304086       1.502126       0.335312       1.564281           0.000544
          143              H       6.415080      12.053216       0.719383       0.183487       1.026232 0.79155445E+01  0.76227161E+02                                 1.610152                            1.590177      -0.773477       2.537606                    0.999961       2.976041       7.816291       0.530928       1.197958      -0.732789       0.008865      -0.009337       0.006707       0.014517      -0.002704       0.003856      -0.002280      -0.005023      -0.005194      -0.005556      -0.000798       0.006354              1.592946       1.485638      -0.132824       0.187527       1.601628      -0.145366       1.691573           0.000519
          144              H      17.359810      11.683569      21.396662       0.094357       1.184095 0.82105012E+01  0.81691490E+02                                 1.898287                            1.707467      -1.140419       2.335685                    0.994997       3.714601      10.707809       0.462309       1.331577      -0.697095      -0.044684      -0.005858       0.010514       0.046276       0.005550      -0.002893      -0.003336       0.023744       0.010667      -0.015260       0.002523       0.012737              2.027813       2.978852       0.101757      -0.188490       1.391738      -0.018448       1.712851           0.000750
          145              H      18.840076      11.743280      23.139672       0.122318       1.093765 0.76543034E+01  0.75000898E+02                                 1.794210                            1.643597      -1.400156       2.209703                    0.993525       3.808398      10.974251       0.472312       1.323476      -0.696602      -0.011535      -0.007446       0.030459       0.033410       0.007813       0.001509      -0.002828       0.014533       0.017779      -0.014142       0.006387       0.007755              1.899827       1.686534       0.020392      -0.346243       1.289340      -0.041694       2.723608           0.000762
          146              H      21.800607      12.252251      20.475397       0.121221       1.157942 0.85410129E+01  0.84284309E+02                                 1.741928                            1.648249      -1.011610       2.394850                    0.997882       3.412962       9.235869       0.520357       1.192799      -0.729620       0.029865       0.006174      -0.006269       0.031134       0.006209       0.001422       0.002833       0.023912       0.020469      -0.017129       0.006031       0.011098              1.777103       2.321753       0.074547      -0.188274       1.282998      -0.030471       1.726559           0.000483
          147              H      20.251037      11.982127      18.800628       0.088618       1.220744 0.86696428E+01  0.87533444E+02                                 1.937714                            1.753814      -1.228779       2.286564                    0.993629       3.863930      11.258897       0.455970       1.330446      -0.696509       0.018427      -0.001634      -0.043801       0.047548       0.002982      -0.006777       0.000049       0.017769       0.024427      -0.013510      -0.000070       0.013581              2.077876       1.740217      -0.013440      -0.275970       1.401242      -0.014884       3.092171           0.000563
          148              H      21.000944      12.286371      24.069467       0.108475       1.195219 0.93610763E+01  0.96587208E+02                                 1.932128                            1.835726      -1.384010       2.210829                    0.991342       4.000171      11.879979       0.439735       1.349961      -0.692238      -0.003704      -0.012514       0.024467       0.027730      -0.004816      -0.002039      -0.000700       0.002683       0.002821      -0.005945       0.001023       0.004921              2.001970       2.157805      -0.040552      -0.470895       1.416353       0.050815       2.431751           0.000046
          149              H      21.850365      13.270191      23.136829       0.113668       1.214969 0.97943225E+01  0.99203918E+02                                 1.769225                            1.738582      -0.779855       2.494480                    0.999185       3.356230       8.959077       0.522522       1.157304      -0.741183       0.024100       0.014872      -0.003214       0.028502       0.001380      -0.004066      -0.001553       0.000708      -0.019070      -0.007909       0.001864       0.006045              1.755995       1.659598       0.195277       0.132209       2.022583      -0.021218       1.585804           0.000099
          150              H      16.661436      18.544721       3.201680       0.126390       1.190952 0.88654256E+01  0.88509218E+02                                 1.806438                            1.703604      -0.967645       2.419879                    0.998315       3.386767       9.288316       0.499745       1.227634      -0.722715       0.011618       0.023763       0.017882       0.031928      -0.005843       0.009953       0.009914      -0.005069      -0.026465      -0.019735       0.007825       0.011910              1.866673       1.748143       0.323177       0.182125       2.137066       0.367056       1.714811           0.000124
          151              H      14.681824      18.871713       2.118341       0.100485       1.239678 0.90247246E+01  0.89475343E+02                                 1.777298                            1.660520      -0.775583       2.497265                    0.999432       3.293208       8.671255       0.539202       1.145739      -0.743731      -0.017947       0.033327       0.002578       0.037940      -0.007220       0.012545       0.008692      -0.006063      -0.030450      -0.022155       0.009239       0.012916              1.843899       1.857104      -0.476659      -0.030509       2.278751       0.100791       1.395843          -0.000263
          152              H      13.715119      17.162824       0.813215       0.113895       1.244860 0.88786132E+01  0.88695918E+02                                 1.861468                            1.705155      -0.832347       2.478685                    0.999125       3.417477       9.383081       0.499268       1.228044      -0.722475      -0.037125       0.002791      -0.017676       0.041213      -0.004688       0.016967       0.012342       0.000471      -0.036305      -0.027326       0.010191       0.017135              1.976088       2.750039      -0.217388       0.444322       1.525525       0.001751       1.652700           0.000162
          153              H      14.928831      15.189497       0.477693       0.115452       1.112859 0.79930160E+01  0.77848247E+02                                 1.719691                            1.610862      -1.009699       2.396038                    0.998017       3.413669       9.281526       0.516572       1.217411      -0.723400      -0.017897      -0.026461      -0.025905       0.041128       0.004748       0.014558       0.007150       0.008836      -0.004175      -0.013907      -0.005755       0.019662              1.793081       1.681954       0.116545       0.237829       1.906987       0.555503       1.790300          -0.000010
          154              H      21.537605      11.589740       1.740167       0.184869       0.928336 0.66818808E+01  0.62660225E+02                                 1.575878                            1.509354      -1.001412       2.427354                    0.999002       3.193223       8.714260       0.510855       1.278542      -0.709661       0.010162       0.000669      -0.009040       0.013618      -0.000329      -0.003341      -0.003124       0.000081      -0.010536      -0.006240       0.002080       0.004159              1.603528       1.914267       0.119207      -0.421354       1.328086      -0.003862       1.568230           0.000746
          155              H      20.174623      10.753777       1.717420       0.178809       1.023025 0.73730119E+01  0.71047058E+02                                 1.693976                            1.594538      -1.245336       2.312867                    0.996056       3.363482       9.383337       0.491529       1.293172      -0.705821      -0.009695      -0.009961      -0.007567       0.015826      -0.001387      -0.001098       0.002209       0.000817      -0.012083      -0.004841       0.000756       0.004085              1.781300       1.604377       0.377223       0.291309       2.002807       0.495021       1.736717          -0.000174
          156              H      20.915645      11.040961       3.107847       0.187285       0.924908 0.64742561E+01  0.58739895E+02                                 1.437810                            1.383398      -0.830957       2.510112                    0.999876       2.791789       6.902877       0.609014       1.108500      -0.754169       0.000446      -0.003237       0.013419       0.013811      -0.002824      -0.001332      -0.000795      -0.003813       0.010620      -0.005445       0.001635       0.003810              1.447211       1.190796      -0.052590       0.149250       1.329750      -0.193920       1.821085           0.000377
          157              H       6.432849       1.959109       5.325707       0.127759       1.272023 0.94133718E+01  0.94357101E+02                                 1.817794                            1.703699      -0.974181       2.417844                    0.998326       3.267753       8.663372       0.528451       1.156303      -0.741715       0.025309       0.018061      -0.012194       0.033398       0.016649      -0.000727       0.003071       0.009945       0.021834      -0.021309       0.007329       0.013979              1.848232       2.063712       0.445180      -0.282941       1.742754      -0.177341       1.738229           0.000254
          158              H       6.072113       1.993229       7.577688       0.096891       1.313048 0.94237457E+01  0.93994932E+02                                 1.817017                            1.673087      -0.780250       2.493357                    0.999326       3.285046       8.540756       0.551290       1.113896      -0.752596       0.022852       0.021093       0.022191       0.038204       0.017097      -0.002275       0.003314       0.009203       0.036382      -0.024212       0.011597       0.012616              1.879919       1.819797       0.381508       0.417788       1.742300       0.382519       2.077659          -0.000246
          159              H       4.302191       0.804684       8.544448       0.112916       1.170133 0.79735294E+01  0.78274849E+02                                 1.835658                            1.648005      -1.006447       2.392498                    0.997632       3.586238      10.065489       0.488469       1.277314      -0.708704      -0.004145      -0.001945       0.038284       0.038557       0.017782       0.002795       0.001517       0.009441       0.037657      -0.024681       0.009193       0.015488              2.010669       1.480028       0.035398      -0.172915       1.454990       0.026207       3.096988           0.000117
          160              H      11.708854      28.070144       7.125586       0.109266       1.301153 0.98957604E+01  0.10283148E+03                                 1.985979                            1.851201      -1.334264       2.236850                    0.994189       3.872368      11.288247       0.453879       1.298641      -0.703739      -0.031550      -0.016045       0.017767       0.039604       0.005243      -0.008748       0.001056       0.016327       0.005587      -0.011789      -0.002482       0.014270              2.053291       2.118896       0.433156      -0.309031       1.880679      -0.238992       2.160299           0.000092
          161              H      10.089979      25.951805      -0.014217       0.177814       0.916653 0.66509150E+01  0.62857042E+02                                 1.618683                            1.549642      -0.941364       2.452204                    0.998789       3.332534       9.400508       0.478653       1.353982      -0.693335      -0.009627       0.006464      -0.004995       0.012626      -0.001950       0.003286       0.000215      -0.003270      -0.004882      -0.004835       0.001087       0.003748              1.680435       1.701186      -0.253124       0.383242       1.654407      -0.375171       1.685710           0.000633
          162              H      10.253466      24.822971       1.108930       0.177131       1.054906 0.78765083E+01  0.77726574E+02                                 1.783530                            1.692200      -1.202287       2.332422                    0.996994       3.489346      10.088103       0.455271       1.363329      -0.691506      -0.007154      -0.010740       0.011389       0.017211       0.003459       0.002749      -0.005117      -0.001358      -0.003888      -0.007697       0.002118       0.005579              1.860446       1.784175       0.452945      -0.293243       2.045580      -0.391294       1.751582          -0.000226
          163              H      11.364109      24.985045      -0.031278       0.180942       0.976478 0.71502894E+01  0.66915571E+02                                 1.528769                            1.485956      -0.827810       2.506099                    0.999854       2.926522       7.498481       0.565175       1.158029      -0.741388       0.010384      -0.005305      -0.005102       0.012728      -0.001042      -0.000642       0.002786       0.005516      -0.004066      -0.004544       0.000611       0.003932              1.524513       1.574756      -0.198062      -0.229295       1.523487       0.201358       1.475295           0.000524
          164              H      14.886184      26.463618       4.216777       0.091224       1.339790 0.99653556E+01  0.10324799E+03                                 1.999237                            1.837278      -1.226278       2.289372                    0.993509       3.770943      10.808432       0.465403       1.270247      -0.710985      -0.014691       0.017900       0.042022       0.047980      -0.008977      -0.000316       0.002663      -0.004041       0.042487      -0.016349       0.001708       0.014641              2.086483       1.990337      -0.373100      -0.564218       1.815573       0.346249       2.453539           0.000693
          165              H      16.279375      24.612558       4.316297       0.115466       1.179802 0.89326750E+01  0.89175914E+02                                 1.766798                            1.688438      -1.041254       2.376468                    0.997880       3.470035       9.456257       0.512649       1.196795      -0.728740       0.006556      -0.014022       0.026621       0.030795      -0.008442       0.001478      -0.001233      -0.010095       0.024120      -0.013877       0.004817       0.009060              1.799183       1.600508      -0.161613      -0.021960       1.602376      -0.337220       2.194664           0.000404
          166              H      16.599240      24.663740       0.375330       0.123333       1.151721 0.86219015E+01  0.84266028E+02                                 1.663229                            1.602386      -0.902967       2.444738                    0.999089       3.220989       8.341018       0.561170       1.116766      -0.750687       0.013299      -0.011345      -0.030702       0.035330      -0.010872      -0.002672      -0.001516      -0.007173       0.044636      -0.019162       0.003999       0.015163              1.655128       1.600916      -0.250285      -0.210151       1.549080       0.155076       1.815387           0.000365
          167              H      15.124305      26.494896       0.324149       0.094727       1.397028 0.10205735E+02  0.10494364E+03                                 1.962504                            1.791007      -1.089041       2.352241                    0.996837       3.534198       9.656237       0.505374       1.178641      -0.734264      -0.012584       0.018026      -0.044202       0.049368      -0.009938      -0.000276      -0.001075      -0.002048       0.063441      -0.020584      -0.000600       0.021185              2.083713       1.821426      -0.347779       0.347482       2.004317      -0.660692       2.425396           0.000749
          168              H      17.887587      23.281842       3.588384       0.110655       1.298926 0.10958969E+02  0.11507576E+03                                 1.900912                            1.880586      -0.992472       2.396109                    0.997024       3.606475      10.060726       0.481996       1.210175      -0.727134       0.024128       0.004375       0.014148       0.028310      -0.000789       0.002512       0.001658       0.010556       0.009734      -0.007296       0.001302       0.005995              1.895096       1.813978      -0.142896       0.123039       1.663895       0.016339       2.207414           0.000060
          169              H      17.013288      22.403229       2.573286       0.110424       1.178421 0.90576487E+01  0.90237455E+02                                 1.744910                            1.677905      -0.777002       2.491326                    0.999209       3.388443       9.059170       0.527454       1.165602      -0.737638      -0.002500      -0.022015      -0.017339       0.028134       0.005332      -0.001696       0.005361      -0.000353       0.003924      -0.008600       0.001874       0.006727              1.778956       1.793196       0.295808      -0.062909       2.217687       0.023072       1.325985           0.000073
          170              H      10.925183      22.209876       5.558867       0.126273       1.181887 0.85866022E+01  0.85187954E+02                                 1.796569                            1.673621      -1.108221       2.353545                    0.996817       3.466252       9.529163       0.504691       1.223275      -0.722131       0.026005       0.004057       0.020296       0.033237      -0.000705       0.013683      -0.007385      -0.010226      -0.015313      -0.018562       0.003845       0.014717              1.875629       2.172357       0.190328       0.601197       1.632338       0.126710       1.822192           0.000198
          171              H      10.065101      20.085849       5.351298       0.096436       1.203774 0.85952324E+01  0.84170896E+02                                 1.734084                            1.611416      -0.788418       2.488063                    0.999305       3.308310       8.652757       0.552093       1.132894      -0.745952       0.013086      -0.027948       0.019881       0.036710       0.003723       0.016303      -0.005789      -0.011904      -0.023704      -0.022940       0.010622       0.012318              1.803401       1.646082      -0.375011       0.245566       2.122142      -0.363761       1.641980          -0.000199
          172              H       8.300510      19.659337       3.923906       0.110744       1.211729 0.86337972E+01  0.86504480E+02                                 1.890096                            1.725618      -0.967155       2.412303                    0.997715       3.608301      10.248813       0.472662       1.293358      -0.706126      -0.015812      -0.037051      -0.003536       0.040439       0.003804       0.014850      -0.003583      -0.023665      -0.015625      -0.022934       0.007762       0.015171              2.031852       1.832090       0.459667       0.067179       2.729290       0.149496       1.534176           0.000178
          173              H      25.102328      21.393818       2.741047       0.106019       1.079131 0.78386248E+01  0.77882424E+02                                 1.833519                            1.705512      -1.455813       2.178127                    0.992143       4.031221      12.005355       0.443002       1.391557      -0.682470      -0.028868      -0.011397      -0.022968       0.038610       0.003999       0.008411       0.000391       0.004438      -0.014539      -0.010053      -0.000772       0.010825              1.926005       2.089960       0.242658       0.457331       1.842643       0.157932       1.845412           0.000026
          174              H      24.451936      28.189569       0.904204       0.174409       0.951177 0.70286691E+01  0.68071137E+02                                 1.708400                            1.630155      -1.531574       2.170046                    0.994191       3.739089      11.054535       0.446067       1.417803      -0.678145      -0.011708      -0.007382      -0.010631       0.017452       0.001453      -0.000341       0.003725       0.005943       0.003992      -0.005885       0.002404       0.003481              1.762595       1.884120       0.164244       0.521157       1.530046      -0.001975       1.873618          -0.000493
          175              H      16.963529       0.517500       1.086183       0.175829       0.833736 0.59210534E+01  0.54351214E+02                                 1.519246                            1.462395      -0.830933       2.506554                    0.999443       3.233463       8.986227       0.492645       1.354447      -0.693342       0.011041       0.003360      -0.008085       0.014091       0.001258      -0.003634      -0.003828       0.012674      -0.001584      -0.008049      -0.000583       0.008632              1.578791       1.660698       0.305735      -0.223033       1.569019      -0.337093       1.506658           0.000544
          176              H      15.797797       0.719382       2.163835       0.183421       1.029264 0.79471077E+01  0.76620993E+02                                 1.614933                            1.594691      -0.784103       2.533245                    0.999949       2.978781       7.832653       0.529410       1.199984      -0.732349      -0.008675       0.006424       0.009544       0.014409      -0.004120      -0.002633       0.002163      -0.000247       0.010406      -0.005875      -0.000489       0.006364              1.597652       1.489774      -0.188618      -0.133603       1.696765       0.146203       1.606418           0.000519
          177              H      22.623371      21.396661       2.533478       0.093668       1.186050 0.82248702E+01  0.81845430E+02                                 1.897815                            1.707021      -1.128261       2.340038                    0.995146       3.715683      10.701048       0.463298       1.328557      -0.697702       0.045018       0.010963       0.005379       0.046645       0.002900       0.005771       0.003266       0.006607      -0.041006      -0.015343       0.002488       0.012855              2.027318       2.978198       0.188482       0.101740       1.712338       0.018447       1.391419           0.000749
          178              H      21.143106      23.139672       2.473767       0.121779       1.094188 0.76555569E+01  0.74979284E+02                                 1.790913                            1.640893      -1.390512       2.213214                    0.993732       3.804134      10.941855       0.474162       1.318910      -0.697548       0.011425       0.030608       0.007256       0.033466      -0.001454       0.007946       0.002906      -0.001433      -0.030916      -0.014295       0.006373       0.007922              1.896081       1.683552       0.345220       0.020351       2.717204       0.041611       1.287486           0.000760
          179              H      18.182573      20.475397       1.964796       0.122079       1.157033 0.85345440E+01  0.84234068E+02                                 1.744072                            1.650058      -1.024085       2.390467                    0.997772       3.410325       9.240061       0.518739       1.196326      -0.728825      -0.029348      -0.006451      -0.006449       0.030732      -0.001479       0.005944      -0.002913       0.001682      -0.046006      -0.016998       0.005973       0.011025              1.779387       2.325489       0.188798       0.074744       1.728492       0.030526       1.284179           0.000483
          180              H      19.732143      18.800628       2.234920       0.088254       1.218399 0.86514304E+01  0.87316896E+02                                 1.936671                            1.753124      -1.229206       2.286678                    0.993686       3.862365      11.257809       0.455541       1.332198      -0.696174      -0.018321      -0.044053       0.001770       0.047743       0.006885       0.003043       0.000121      -0.002833      -0.039221      -0.013620      -0.000100       0.013720              2.076587       1.739524       0.275504      -0.013437       3.089481       0.014876       1.400755           0.000564
          181              H      18.982237      24.069467       1.930676       0.108517       1.187909 0.92935973E+01  0.95767820E+02                                 1.929350                            1.833230      -1.376103       2.215328                    0.991442       3.991406      11.866614       0.438318       1.356067      -0.691096       0.003740       0.024818       0.012806       0.028176       0.001967      -0.004797       0.000678       0.000147      -0.005726      -0.005899       0.000956       0.004943              1.999003       2.154427       0.470064      -0.040291       2.427884      -0.050484       1.414698           0.000046
          182              H      18.132817      23.136829       0.946856       0.113930       1.216959 0.98174638E+01  0.99520881E+02                                 1.773341                            1.742456      -0.791695       2.489977                    0.999114       3.357506       8.973237       0.520998       1.159726      -0.740618      -0.024166      -0.003194      -0.014758       0.028496       0.004012       0.001346       0.001489       0.009825       0.008850      -0.007903       0.001965       0.005938              1.760092       1.663361      -0.132836       0.195931       1.589275       0.021207       2.027639           0.000099
          183              H      14.436595       3.201676      24.106432       0.126076       1.190869 0.88632600E+01  0.88469702E+02                                 1.805157                            1.702434      -0.958703       2.423576                    0.998442       3.386805       9.283199       0.500411       1.226248      -0.723021      -0.011363       0.017974      -0.023906       0.031995      -0.010080      -0.005667      -0.009924       0.010684       0.020935      -0.019776       0.007904       0.011872              1.865321       1.746856      -0.181898       0.322878       1.713611      -0.366722       2.135496           0.000125
          184              H      16.416206       2.118336      23.779440       0.099488       1.238785 0.90150926E+01  0.89335155E+02                                 1.774468                            1.658075      -0.768539       2.500122                    0.999496       3.293481       8.663204       0.540486       1.143587      -0.744254       0.018081       0.002973      -0.033660       0.038325      -0.012614      -0.007312      -0.008413       0.012466       0.024516      -0.022161       0.009094       0.013067              1.840840       1.853941       0.030462      -0.475365       1.393940      -0.100576       2.274640          -0.000264
          185              H      17.382910       0.813211      25.488329       0.113560       1.246636 0.88939729E+01  0.88886056E+02                                 1.862983                            1.706412      -0.837905       2.476015                    0.999039       3.420520       9.392787       0.499189       1.227731      -0.722535       0.037208      -0.017585      -0.002810       0.041250      -0.017171      -0.004586      -0.012300       0.017981       0.017575      -0.027343       0.010061       0.017281              1.977806       2.752841      -0.444852      -0.217676       1.653929      -0.001752       1.526649           0.000163
          186              H      16.169199       0.477688      27.461656       0.115660       1.112196 0.79860624E+01  0.77753692E+02                                 1.718013                            1.609374      -1.009096       2.396199                    0.998033       3.411774       9.270914       0.517256       1.216221      -0.723669       0.018109      -0.025792       0.026496       0.041173      -0.014539       0.004656      -0.007064       0.006589      -0.010954      -0.013919      -0.005630       0.019549              1.791243       1.680225      -0.237498       0.116489       1.788493      -0.554730       1.905010          -0.000010
          187              H      18.445572       1.740167       2.627311       0.185852       0.925464 0.66577114E+01  0.62389447E+02                                 1.574054                            1.507790      -1.010507       2.423963                    0.998929       3.188725       8.704563       0.510425       1.280525      -0.709245      -0.010176      -0.008823      -0.000856       0.013495       0.003171      -0.000394       0.003064       0.005156       0.005044      -0.006056       0.002101       0.003955              1.601595       1.911677       0.420336       0.118974       1.566323       0.003806       1.326785           0.000746
          188              H       2.038254       1.717419       3.463274       0.179744       1.020867 0.73557458E+01  0.70853358E+02                                 1.693095                            1.593876      -1.245893       2.313055                    0.996056       3.360381       9.379022       0.490974       1.295131      -0.705412       0.009171      -0.007297       0.009763       0.015253       0.001071      -0.001249      -0.002174       0.006730       0.004641      -0.004927       0.000932       0.003995              1.780256       1.603472      -0.290817       0.376694       1.735682      -0.494371       2.001613          -0.000174
          189              H      19.067533       3.107847       3.176089       0.187713       0.922308 0.64512739E+01  0.58474583E+02                                 1.434481                            1.380420      -0.830647       2.510867                    0.999889       2.788503       6.889564       0.610065       1.107664      -0.754373      -0.000539       0.013234       0.003277       0.013644       0.001290      -0.002813       0.000820      -0.007084       0.000390      -0.005378       0.001632       0.003746              1.443798       1.188448      -0.148636      -0.052318       1.816125       0.193067       1.326821           0.000376
          190              H      24.203151      12.257940       8.891344       0.128374       1.272317 0.94171978E+01  0.94427552E+02                                 1.820387                            1.705889      -0.987920       2.412667                    0.998252       3.265983       8.666899       0.527130       1.158807      -0.741138       0.025102      -0.017997       0.012180       0.033202      -0.016418       0.000747       0.003175       0.009973       0.021563      -0.021071       0.007245       0.013826              1.850961       2.067002      -0.446320       0.283643       1.745232      -0.177800       1.740650           0.000253
          191              H       6.072114      12.223819       6.639363       0.097812       1.307603 0.93780857E+01  0.93425132E+02                                 1.811696                            1.668815      -0.776557       2.495448                    0.999381       3.279608       8.521146       0.552107       1.113610      -0.752652       0.022660      -0.020886      -0.022224       0.037994      -0.017017       0.002301       0.003322       0.009053       0.036087      -0.024074       0.011551       0.012523              1.874101       1.814242      -0.379408      -0.415379       1.737171       0.380324       2.070888          -0.000246
          192              H      22.072492      13.412365       5.672603       0.111837       1.173921 0.80018119E+01  0.78624618E+02                                 1.839932                            1.651106      -1.010536       2.390122                    0.997573       3.592246      10.088052       0.487914       1.277594      -0.708642      -0.004344       0.001911      -0.038364       0.038656      -0.017846      -0.002904       0.001495       0.009447       0.038377      -0.024866       0.009200       0.015666              2.016006       1.482777      -0.035480       0.173803       1.457648       0.026301       3.107594           0.000118
          193              H      20.594003      14.581006       7.091465       0.109536       1.296873 0.98550104E+01  0.10227183E+03                                 1.979002                            1.845367      -1.318022       2.243354                    0.994326       3.865099      11.248563       0.455478       1.295806      -0.704334      -0.031695       0.016094      -0.017737       0.039726      -0.005141       0.008796       0.000971       0.016250       0.005140      -0.011610      -0.002672       0.014283              2.045760       2.110831      -0.430411       0.306878       1.874365      -0.237383       2.152084           0.000091
          194              H      18.975130      16.699346      14.231268       0.177798       0.919016 0.66760958E+01  0.63187773E+02                                 1.624898                            1.555312      -0.947824       2.449138                    0.998792       3.341878       9.449959       0.476268       1.358764      -0.692361      -0.009270      -0.006136       0.005003       0.012191       0.001899      -0.003264       0.000312      -0.003341      -0.005141      -0.004865       0.001168       0.003697              1.687108       1.708097       0.254345      -0.385585       1.660687      -0.377191       1.692540           0.000634
          195              H      19.138616      17.828180      13.108121       0.176425       1.054417 0.78693014E+01  0.77605422E+02                                 1.779790                            1.688898      -1.185740       2.339314                    0.997028       3.486715      10.063576       0.456928       1.359259      -0.692310      -0.007545       0.010944      -0.011575       0.017626      -0.003359      -0.002876      -0.005059      -0.001504      -0.003563      -0.007659       0.002167       0.005493              1.856397       1.780014      -0.451140       0.292064       2.041110      -0.390167       1.748067          -0.000226
          196              H      20.249260      17.666105      14.248329       0.180790       0.975587 0.71407891E+01  0.66791839E+02                                 1.526203                            1.483601      -0.811174       2.513055                    0.999898       2.927067       7.493299       0.566513       1.155897      -0.741870       0.010602       0.005635       0.005059       0.013029       0.000774       0.000807       0.002741       0.005538      -0.004174      -0.004495       0.000595       0.003900              1.521951       1.572167       0.197648       0.228479       1.521099       0.200698       1.472588           0.000524
          197              H      23.771333      16.187533      10.000274       0.091469       1.335734 0.99288181E+01  0.10275766E+03                                 1.993783                            1.832850      -1.216035       2.293672                    0.993735       3.764558      10.778323       0.466446       1.268784      -0.711310      -0.014681      -0.017679      -0.042085       0.047950       0.009044       0.000414       0.002704      -0.004063       0.042388      -0.016396       0.001755       0.014641              2.080420       1.984636       0.371306       0.561490       1.810812       0.344609       2.445813           0.000692
          198              H      25.164525      18.038593       9.900754       0.115142       1.182799 0.89606088E+01  0.89535424E+02                                 1.770822                            1.691862      -1.047137       2.373652                    0.997831       3.474128       9.475407       0.511712       1.197908      -0.728483       0.006690       0.014108      -0.026309       0.030593       0.008480      -0.001468      -0.001175      -0.010047       0.024806      -0.014012       0.004838       0.009174              1.803439       1.603637       0.162141       0.021822       1.605675      -0.338866       2.201005           0.000405
          199              H      25.484391      17.987410      13.841721       0.124144       1.149358 0.86026589E+01  0.84056825E+02                                 1.663745                            1.602896      -0.914160       2.441398                    0.999038       3.215573       8.334304       0.559702       1.119977      -0.749918       0.012824       0.011084       0.030806       0.035161       0.011137       0.002608      -0.001620      -0.007211       0.043933      -0.019304       0.004379       0.014925              1.655652       1.601457       0.250357       0.210121       1.549602       0.155027       1.815895           0.000365
          200              H      24.009456      16.156254      13.892902       0.096079       1.391667 0.10159122E+02  0.10435446E+03                                 1.958360                            1.787599      -1.090127       2.352416                    0.996813       3.526741       9.633693       0.505517       1.179548      -0.734055      -0.012335      -0.018102       0.043663       0.048850       0.010015       0.000285      -0.001018      -0.001403       0.063363      -0.020620      -0.000535       0.021155              2.079056       1.817683       0.346538      -0.346277       1.999934      -0.658430       2.419552           0.000747
          201              H      26.772737      19.369308      10.628667       0.109482       1.297396 0.10939366E+02  0.11478699E+03                                 1.896937                            1.876878      -0.980385       2.400578                    0.997140       3.605841      10.046308       0.483387       1.207567      -0.727726       0.024554      -0.004396      -0.014684       0.028945       0.000762      -0.002374       0.001595       0.010398       0.009435      -0.007144       0.001351       0.005793              1.891072       1.810186       0.142406      -0.122469       1.660642       0.016111       2.202388           0.000060
          202              H      25.898439      20.247922      11.643765       0.110637       1.175321 0.90246253E+01  0.89790191E+02                                 1.738371                            1.672047      -0.763105       2.496993                    0.999287       3.384218       9.030023       0.529917       1.161713      -0.738552      -0.002456       0.022060       0.017244       0.028107      -0.005272       0.001787       0.005405      -0.000631       0.003702      -0.008600       0.001855       0.006745              1.772063       1.786200      -0.294021       0.062552       2.208026       0.022944       1.321963           0.000073
          203              H      19.810334      20.441274       8.658184       0.125983       1.178716 0.85579173E+01  0.84808550E+02                                 1.791066                            1.669069      -1.091437       2.360630                    0.997002       3.461992       9.503413       0.506317       1.220708      -0.722713       0.026097      -0.003942      -0.020297       0.033295       0.000735      -0.013967      -0.007161      -0.010091      -0.015367      -0.018741       0.004023       0.014718              1.869514       2.164460      -0.189187      -0.597728       1.627760       0.125921       1.816322           0.000198
          204              H      18.950251      22.565302       8.865753       0.096357       1.204509 0.85994606E+01  0.84212881E+02                                 1.733874                            1.611035      -0.790911       2.486833                    0.999285       3.308890       8.651023       0.552623       1.131800      -0.746219       0.013272       0.028129      -0.020023       0.036991      -0.003853      -0.016325      -0.005587      -0.012159      -0.023736      -0.022981       0.010862       0.012119              1.803253       1.645814       0.375297      -0.245748       2.122084      -0.364165       1.641861          -0.000199
          205              H      17.185661      22.991813      10.293145       0.110572       1.210078 0.86194336E+01  0.86306797E+02                                 1.886600                            1.722861      -0.955053       2.417284                    0.997791       3.605709      10.231357       0.473682       1.291377      -0.706543      -0.015781       0.037017       0.003387       0.040382      -0.003873      -0.014757      -0.003452      -0.023876      -0.016231      -0.022918       0.007558       0.015360              2.027768       1.828779      -0.457843      -0.066915       2.722648       0.148890       1.531877           0.000178
          206              H      16.217179      21.257333      11.476004       0.106523       1.075433 0.78094445E+01  0.77557834E+02                                 1.833364                            1.705506      -1.455900       2.178978                    0.992164       4.029677      12.017121       0.441553       1.396746      -0.681504      -0.028911       0.011541       0.022695       0.038524      -0.004031      -0.008312       0.000438       0.004412      -0.014776      -0.010005      -0.000786       0.010791              1.925801       2.089328      -0.242474      -0.456896       1.842793       0.157796       1.845282           0.000026
          207              H      15.566786      14.461582      13.312847       0.173201       0.953064 0.70414730E+01  0.68177890E+02                                 1.705573                            1.627627      -1.518462       2.174870                    0.994178       3.735254      11.016294       0.448382       1.410840      -0.679461      -0.012032       0.007526       0.011021       0.017968      -0.001412       0.000277       0.003672       0.005552       0.004117      -0.005684       0.002182       0.003502              1.759559       1.880928      -0.163912      -0.519681       1.527677      -0.001969       1.870073          -0.000493
          208              H      16.963531      13.699548      13.130868       0.175758       0.833819 0.59223590E+01  0.54373244E+02                                 1.520146                            1.463209      -0.833495       2.505505                    0.999455       3.234876       8.994793       0.492115       1.355654      -0.693097       0.010818      -0.003438       0.008193       0.013999      -0.001257       0.003586      -0.003777       0.012579      -0.002032      -0.007943      -0.000642       0.008586              1.579794       1.661547      -0.306018       0.223193       1.570207      -0.337603       1.507627           0.000544
          209              H      15.797799      13.497666      12.053216       0.182281       1.028566 0.79356556E+01  0.76448265E+02                                 1.610373                            1.590317      -0.767224       2.539188                    0.999969       2.980913       7.823449       0.531992       1.195132      -0.733424      -0.009159      -0.007053      -0.009669       0.015070       0.004001       0.002497       0.002381      -0.000072       0.010188      -0.005701      -0.000642       0.006342              1.593157       1.485830       0.187780       0.133186       1.691670       0.145621       1.601971           0.000519
          210              H      13.738222      21.254489      11.683573       0.092761       1.183455 0.82032651E+01  0.81551286E+02                                 1.892717                            1.703086      -1.117151       2.344516                    0.995289       3.710178      10.669114       0.464670       1.325921      -0.698267       0.045577      -0.010984      -0.005816       0.047241      -0.002879      -0.005580       0.003245       0.006646      -0.040541      -0.015122       0.002418       0.012704              2.021438       2.967707      -0.187418      -0.101154       1.708081       0.018359       1.388526           0.000748
          211              H      12.257956      19.511479      11.743284       0.121725       1.096935 0.76798968E+01  0.75310029E+02                                 1.797133                            1.645873      -1.407823       2.205934                    0.993465       3.813685      10.991614       0.472215       1.322722      -0.696743       0.011859      -0.030652      -0.007330       0.033674       0.001711      -0.007869       0.002767      -0.001586      -0.031063      -0.014278       0.006335       0.007943              1.903194       1.689122      -0.347484      -0.020443       2.729520       0.041811       1.290939           0.000763
          212              H      27.067725      22.175754      12.252255       0.120759       1.162305 0.85812311E+01  0.84800420E+02                                 1.748334                            1.653727      -1.024068       2.389452                    0.997770       3.418397       9.264122       0.518619       1.195113      -0.729096      -0.029694       0.006390       0.006341       0.031029       0.001413      -0.006244      -0.002780       0.001660      -0.046719      -0.017322       0.006161       0.011161              1.783872       2.332446      -0.189792      -0.075118       1.732529       0.030647       1.286643           0.000483
          213              H      28.617295      23.850523      11.982131       0.089354       1.218734 0.86548071E+01  0.87355153E+02                                 1.936369                            1.752926      -1.237386       2.283374                    0.993516       3.861912      11.254929       0.455799       1.331377      -0.696316      -0.018361       0.043733      -0.001842       0.047467      -0.006718      -0.003147       0.000104      -0.002747      -0.039105      -0.013618       0.000080       0.013538              2.076207       1.739246      -0.275385       0.013440       3.088769       0.014857       1.400605           0.000563
          214              H      10.097088      18.581683      12.286375       0.109244       1.191122 0.93229936E+01  0.96112990E+02                                 1.929333                            1.833309      -1.385803       2.210620                    0.991296       3.994098      11.863663       0.439473       1.351908      -0.691869       0.003742      -0.024311      -0.012585       0.027630      -0.001876       0.004778       0.000589       0.000243      -0.005401      -0.005768       0.000836       0.004932              1.998904       2.154373      -0.469791       0.040304       2.427598      -0.050496       1.414741           0.000046
          215              H      27.017968      19.514322      13.270195       0.113168       1.216438 0.98097001E+01  0.99399388E+02                                 1.770748                            1.740033      -0.778190       2.494997                    0.999187       3.358465       8.967052       0.522261       1.157419      -0.741159      -0.024484       0.003424       0.014959       0.028896      -0.004162      -0.001268       0.001373       0.009722       0.008794      -0.007932       0.002044       0.005888              1.757496       1.660995       0.132443      -0.195514       1.587126       0.021257       2.024367           0.000099
          216              H      23.321745      11.015368      18.544721       0.126210       1.191695 0.88698011E+01  0.88555679E+02                                 1.806485                            1.703442      -0.969902       2.418867                    0.998332       3.386899       9.286033       0.500071       1.226795      -0.722905      -0.011357      -0.017953       0.023701       0.031828       0.009928       0.005742      -0.009874       0.010796       0.021274      -0.019714       0.007753       0.011961              1.866810       1.747953       0.182356      -0.323544       1.714956      -0.367554       2.137522           0.000124
          217              H      25.301356      12.098707      18.871713       0.099879       1.235032 0.89848546E+01  0.88972598E+02                                 1.772067                            1.656253      -0.772135       2.499089                    0.999480       3.289268       8.652826       0.540240       1.144916      -0.743939       0.018254      -0.002940       0.033504       0.038267       0.012438       0.007193      -0.008418       0.012088       0.024544      -0.021916       0.009006       0.012911              1.838134       1.851386      -0.030245       0.473627       1.392665      -0.100225       2.270350          -0.000264
          218              H      26.268061      13.403833      17.162824       0.111811       1.250952 0.89257800E+01  0.89229480E+02                                 1.861911                            1.705288      -0.820135       2.481582                    0.999188       3.426223       9.391182       0.501491       1.221745      -0.723857       0.038088       0.017861       0.002542       0.042145       0.017021       0.004920      -0.012234       0.018120       0.017473      -0.027324       0.010322       0.017002              1.976702       2.751585       0.444954       0.217585       1.652975      -0.001615       1.525545           0.000165
          219              H      25.054349      13.739355      15.189497       0.115729       1.113892 0.80023103E+01  0.77961032E+02                                 1.720648                            1.611685      -1.010939       2.395261                    0.998065       3.414919       9.286101       0.516497       1.217240      -0.723429       0.018038       0.025533      -0.026357       0.040890       0.014538      -0.004790      -0.007232       0.006697      -0.011067      -0.013962      -0.005739       0.019701              1.794119       1.682955       0.238145      -0.116770       1.791340      -0.555994       1.908062          -0.000010
          220              H      18.445574      12.476882      11.589740       0.184719       0.927188 0.66693127E+01  0.62490048E+02                                 1.572046                            1.505916      -0.985675       2.433706                    0.999045       3.189323       8.689575       0.512654       1.275121      -0.710397      -0.010533       0.008948       0.000787       0.013843      -0.003210       0.000482       0.003047       0.005140       0.004968      -0.006081       0.002177       0.003905              1.599529       1.909062      -0.419594      -0.118905       1.564307       0.003902       1.325218           0.000746
          221              H      19.808556      12.499629      10.753777       0.179119       1.023349 0.73764278E+01  0.71092390E+02                                 1.694686                            1.595194      -1.244071       2.313283                    0.996004       3.363967       9.387314       0.491266       1.293636      -0.705716       0.009510       0.007636      -0.009864       0.015686      -0.001096       0.001290      -0.002182       0.006483       0.004788      -0.004841       0.000849       0.003992              1.782077       1.604849       0.291373      -0.377307       1.737543      -0.495376       2.003840          -0.000174
          222              H      19.067534      11.109202      11.040962       0.186939       0.924294 0.64677287E+01  0.58654183E+02                                 1.435656                            1.381456      -0.825300       2.512372                    0.999897       2.792173       6.897775       0.610387       1.106506      -0.754659      -0.000561      -0.013424      -0.003343       0.013845      -0.001273       0.002756       0.000965      -0.007141       0.000282      -0.005364       0.001533       0.003831              1.445008       1.189285       0.148963       0.052447       1.817919       0.193354       1.327818           0.000377
          223              H      19.760578      23.108392      16.176161       0.127796       1.273683 0.94297404E+01  0.94583429E+02                                 1.821698                            1.707070      -0.987149       2.412990                    0.998238       3.267342       8.671479       0.526934       1.158869      -0.741138       0.025133       0.011930       0.017911       0.033087       0.000861       0.016766      -0.003087      -0.005885      -0.025988      -0.021452       0.007382       0.014070              1.852301       2.068530       0.283954       0.446788       1.741934       0.177977       1.746439           0.000254
          224              H      19.399840      20.856411      16.210282       0.097876       1.311806 0.94150309E+01  0.93911148E+02                                 1.818416                            1.674363      -0.787456       2.491372                    0.999295       3.281009       8.537783       0.549923       1.116628      -0.751936       0.022960      -0.022080       0.020902       0.038100       0.002502       0.016963      -0.003239      -0.013902      -0.031493      -0.024086       0.011424       0.012662              1.881377       1.821137      -0.418141       0.381859       2.079407      -0.382866       1.743585          -0.000246
          225              H      17.629918      19.889652      15.021736       0.113301       1.170388 0.79759872E+01  0.78348280E+02                                 1.840492                            1.651655      -1.026479       2.384505                    0.997359       3.589377      10.095672       0.486156       1.282583      -0.707584      -0.004093      -0.038021      -0.001581       0.038273      -0.002822       0.017835      -0.001460      -0.014110      -0.033338      -0.024785       0.009257       0.015529              2.016620       1.483218       0.173835       0.035524       3.108575      -0.026324       1.458067           0.000115
          226              H      16.151429      21.308514      13.853094       0.109844       1.299343 0.98807489E+01  0.10264516E+03                                 1.984813                            1.850346      -1.340328       2.234463                    0.993981       3.870492      11.284212       0.453743       1.299413      -0.703575      -0.031530      -0.017788      -0.016197       0.039660       0.008759       0.005045      -0.001062       0.005298      -0.027141      -0.011635      -0.002560       0.014195              2.052014       2.117278       0.308416       0.432450       2.159073       0.238564       1.879691           0.000092
          227              H       5.647403       0.014215      11.734754       0.177424       0.918661 0.66700899E+01  0.63098592E+02                                 1.622680                            1.553161      -0.944413       2.450674                    0.998812       3.338198       9.428282       0.477404       1.356227      -0.692883      -0.009549       0.005520       0.006058       0.012584      -0.003145      -0.001994      -0.000148       0.000876       0.007913      -0.004778       0.000913       0.003865              1.684791       1.705799      -0.385054      -0.254271       1.690138       0.376686       1.658435           0.000634
          228              H      14.696042      27.325170      10.605920       0.176265       1.056200 0.78864774E+01  0.77834739E+02                                 1.783634                            1.692187      -1.194384       2.335595                    0.997013       3.490320      10.085278       0.455796       1.361585      -0.691859      -0.007413      -0.011526      -0.010880       0.017497      -0.002766       0.003323       0.005180       0.001162       0.004305      -0.007673       0.002032       0.005641              1.860621       1.784144       0.293438       0.453119       1.751876       0.391719       2.045843          -0.000226
          229              H       6.921533       0.031276      10.767994       0.180355       0.978645 0.71687183E+01  0.67119289E+02                                 1.529645                            1.486693      -0.816453       2.510112                    0.999879       2.930462       7.505965       0.565807       1.156198      -0.741814       0.010727       0.005155      -0.005252       0.013008       0.000698      -0.000924      -0.002775       0.004833      -0.005807      -0.004484       0.000625       0.003859              1.525408       1.575847       0.229653      -0.198479       1.476044      -0.201669       1.524332           0.000524
          230              H      19.328759      24.217323      12.246568       0.092149       1.339020 0.99605957E+01  0.10322591E+03                                 2.001953                            1.839514      -1.230514       2.288066                    0.993489       3.770654      10.822575       0.463928       1.273949      -0.710196      -0.014344      -0.041701       0.017758       0.047540       0.000360      -0.009036      -0.002565      -0.023183      -0.014948      -0.016367       0.001824       0.014543              2.089451       1.993071       0.565570      -0.373986       2.457380      -0.347134       1.817900           0.000693
          231              H      20.721950      24.117803      10.395508       0.115577       1.180209 0.89386323E+01  0.89272269E+02                                 1.769277                            1.690677      -1.049247       2.373268                    0.997783       3.470890       9.468164       0.511422       1.199172      -0.728199       0.006816      -0.026472      -0.013922       0.030676      -0.001398      -0.008384       0.001152      -0.017335       0.002977      -0.013907       0.004860       0.009047              1.801750       1.602607       0.022015      -0.162018       2.198135       0.337996       1.604508           0.000404
          232              H      21.041816      28.058770      10.446689       0.124189       1.151001 0.86171140E+01  0.84226190E+02                                 1.664511                            1.603542      -0.913473       2.440862                    0.999003       3.218097       8.339902       0.560003       1.119001      -0.750146       0.012880       0.030642      -0.011078       0.035036       0.002855      -0.010900       0.001522      -0.025704      -0.010959      -0.019150       0.004151       0.014999              1.656433       1.602172       0.210415      -0.250644       1.816877      -0.155265       1.550248           0.000365
          233              H      19.566882      28.109951      12.277845       0.094788       1.395867 0.10195450E+02  0.10480712E+03                                 1.960985                            1.789782      -1.087836       2.352820                    0.996831       3.533064       9.650413       0.505704       1.178216      -0.734360      -0.012853       0.044091       0.017894       0.049290       0.000252      -0.009847       0.001238      -0.032537      -0.029384      -0.020487      -0.000729       0.021216              2.081984       1.820047      -0.346983      -0.347311       2.423200       0.659795       2.002706           0.000748
          234              H      22.330163      24.845717       9.064792       0.110169       1.301697 0.10991028E+02  0.11551726E+03                                 1.905390                            1.884824      -1.002180       2.392154                    0.996877       3.609697      10.080141       0.480798       1.212089      -0.726718       0.024504      -0.014114       0.004856       0.028692      -0.002354      -0.001044      -0.001501       0.000220      -0.019878      -0.007040       0.001364       0.005676              1.899567       1.818059      -0.123496      -0.143608       2.213222      -0.016327       1.667421           0.000060
          235              H      21.455864      25.860814       8.186178       0.110504       1.180036 0.90705355E+01  0.90374540E+02                                 1.744165                            1.677165      -0.775548       2.491260                    0.999187       3.390704       9.057980       0.528619       1.162920      -0.738254      -0.002492       0.017183      -0.022148       0.028143       0.001856       0.005294      -0.005400      -0.002252      -0.001157      -0.008669       0.001960       0.006709              1.778171       1.792366       0.062760       0.295901       1.325370      -0.023199       2.216777           0.000073
          236              H      15.367759      22.875234       7.992826       0.125384       1.181851 0.85853669E+01  0.85147764E+02                                 1.794071                            1.671597      -1.094383       2.358750                    0.996955       3.466885       9.520254       0.506006       1.220494      -0.722753       0.026221      -0.020483       0.003989       0.033511      -0.013812      -0.000823       0.007225       0.002653       0.022386      -0.018528       0.003814       0.014715              1.872826       2.168696      -0.599516       0.189824       1.819456      -0.126328       1.630325           0.000198
          237              H      14.507676      23.082803       5.868799       0.096467       1.206031 0.86137724E+01  0.84398605E+02                                 1.736321                            1.613158      -0.793484       2.485641                    0.999275       3.310743       8.661724       0.551788       1.132901      -0.745945       0.013160      -0.019974      -0.028205       0.036982      -0.016401       0.003841       0.005641       0.006020       0.029355      -0.022977       0.010778       0.012199              1.805896       1.648083      -0.246294      -0.376091       1.644104       0.364990       2.125500          -0.000198
          238              H      12.743085      24.510195       5.442287       0.110912       1.209603 0.86165696E+01  0.86295587E+02                                 1.888629                            1.724502      -0.972484       2.410648                    0.997722       3.605704      10.241926       0.472528       1.294268      -0.705946      -0.015832       0.003699      -0.036929       0.040350      -0.014718       0.003615       0.003660      -0.004247       0.043667      -0.022852       0.007572       0.015279              2.030146       1.830788      -0.067080       0.458832       1.533311      -0.149220       2.726340           0.000177
          239              H      11.774604      25.693053       7.176767       0.106622       1.074834 0.78014185E+01  0.77428242E+02                                 1.829754                            1.702360      -1.445649       2.183063                    0.992254       4.022865      11.977794       0.443016       1.393031      -0.682222      -0.028880       0.023023      -0.011705       0.038744      -0.008099       0.003952      -0.000465       0.009599       0.000768      -0.009800      -0.000799       0.010599              1.921860       2.084994      -0.455573       0.241627       1.841678      -0.157231       1.838909           0.000025
          240              H      28.894512      27.529895      13.972518       0.172991       0.952472 0.70367200E+01  0.68117905E+02                                 1.704604                            1.626920      -1.512888       2.177212                    0.994191       3.733996      11.010154       0.448561       1.410565      -0.679519      -0.012296       0.011243      -0.007507       0.018275       0.000383       0.001543      -0.003712       0.000775      -0.011168      -0.005947       0.002406       0.003541              1.758496       1.879478      -0.518824       0.163358       1.868997       0.002375       1.527013          -0.000493
          241              H      30.291258      27.347917      14.734552       0.176722       0.831780 0.59016123E+01  0.54106256E+02                                 1.514257                            1.457959      -0.818924       2.511693                    0.999525       3.223846       8.942128       0.494627       1.350676      -0.694107       0.010544       0.007907       0.003479       0.013631       0.003744       0.001200       0.003744       0.007518      -0.018239      -0.008036      -0.000768       0.008804              1.573347       1.654534       0.221308       0.303811       1.501615       0.335101       1.563891           0.000543
          242              H      29.125526      26.270264      14.936434       0.182554       1.025940 0.79087196E+01  0.76112277E+02                                 1.606108                            1.586342      -0.761504       2.541258                    0.999973       2.978931       7.810377       0.533383       1.193215      -0.733832      -0.008773      -0.009743       0.007226       0.014970       0.002845      -0.003771      -0.002178      -0.005266      -0.005072      -0.005544      -0.000845       0.006389              1.588958       1.482148       0.132280      -0.186645       1.597640      -0.144714       1.687085           0.000519
          243              H      27.065947      25.900622       7.179611       0.095021       1.177975 0.81628014E+01  0.81116131E+02                                 1.893809                            1.704127      -1.140680       2.336625                    0.994996       3.706664      10.685808       0.462000       1.334123      -0.696612       0.044640      -0.005641       0.010670       0.046243      -0.005525       0.002760      -0.003458       0.023365       0.010297      -0.015064       0.002510       0.012554              2.022644       2.969153      -0.101149       0.187399       1.389370      -0.018357       1.709409           0.000748
          244              H      25.585682      25.960334       8.922621       0.122073       1.095197 0.76633563E+01  0.75088271E+02                                 1.793251                            1.642631      -1.394399       2.211494                    0.993693       3.807695      10.960907       0.473435       1.320360      -0.697231       0.011668      -0.007163       0.030393       0.033335      -0.008127      -0.001493      -0.002849       0.014774       0.018306      -0.014533       0.006569       0.007964              1.898838       1.685467      -0.020397       0.346237       1.288666      -0.041741       2.722381           0.000761
          245              H      22.625149      26.469304       6.258346       0.121370       1.161979 0.85786731E+01  0.84777672E+02                                 1.748833                            1.654117      -1.025319       2.389226                    0.997696       3.417520       9.265042       0.518204       1.196034      -0.728880      -0.029484       0.006641      -0.006322       0.030877      -0.006055      -0.001347       0.002839       0.023914       0.020596      -0.017087       0.006120       0.010968              1.784409       2.333451      -0.075180       0.189908       1.286841      -0.030694       1.732935           0.000483
          246              H      24.174719      26.199181       4.583577       0.089680       1.216771 0.86388912E+01  0.87146503E+02                                 1.933548                            1.750781      -1.238262       2.283313                    0.993519       3.858076      11.237329       0.456328       1.330568      -0.696485      -0.018723      -0.001768      -0.043539       0.047427      -0.003214       0.006491      -0.000131       0.017850       0.024111      -0.013555       0.000236       0.013319              2.072901       1.737023       0.013414       0.274446       1.399109      -0.014879       3.082570           0.000563
          247              H      23.424813      26.503425       9.852416       0.108060       1.192021 0.93327585E+01  0.96258595E+02                                 1.932277                            1.835848      -1.381656       2.212368                    0.991473       3.998281      11.886827       0.438512       1.354237      -0.691429       0.003626      -0.012725       0.024928       0.028222       0.004731       0.001962      -0.000604       0.003181       0.002728      -0.005851       0.000906       0.004944              2.002142       2.157962       0.040461       0.471044       1.416445       0.050657       2.432021           0.000046
          248              H      22.575393      27.487245       8.919778       0.113942       1.217292 0.98220313E+01  0.99589442E+02                                 1.774740                            1.743757      -0.793450       2.489718                    0.999138       3.357167       8.976478       0.520346       1.160919      -0.740348      -0.024047       0.014776      -0.003338       0.028421      -0.001353       0.004008      -0.001475       0.000583      -0.019040      -0.007859       0.001920       0.005940              1.761493       1.664650      -0.196200      -0.133048       2.029323      -0.021287       1.590506           0.000099
          249              H       9.994019       4.327667      17.418731       0.126606       1.188857 0.88455151E+01  0.88255509E+02                                 1.803890                            1.701353      -0.965039       2.421158                    0.998368       3.383414       9.274413       0.500254       1.227147      -0.722830      -0.011474       0.023503       0.017847       0.031663       0.005620      -0.009728       0.009828      -0.005257      -0.026336      -0.019419       0.007547       0.011872              1.863950       1.745680      -0.322472      -0.181664       2.133713       0.366199       1.712457           0.000123
          250              H      11.973630       4.654660      16.335392       0.098718       1.240669 0.90312040E+01  0.89524967E+02                                 1.775258                            1.658752      -0.770329       2.498575                    0.999509       3.296984       8.670778       0.540828       1.142480      -0.744516       0.018346       0.033812       0.002515       0.038550       0.007459      -0.012330       0.008705      -0.006197      -0.030387      -0.022076       0.008917       0.013159              1.841683       1.854836       0.475755       0.030461       2.275741       0.100591       1.394471          -0.000263
          251              H      12.940334       2.945770      15.030266       0.112747       1.248633 0.89097575E+01  0.89062517E+02                                 1.862869                            1.706292      -0.831422       2.477817                    0.999066       3.423597       9.395065       0.500040       1.225384      -0.723049       0.037417       0.002645      -0.017618       0.041442       0.004648      -0.017272       0.012114       0.000202      -0.036498      -0.027449       0.010174       0.017275              1.977694       2.752717       0.217653      -0.444931       1.526489       0.001734       1.653877           0.000164
          252              H      11.726623       0.972444      14.694744       0.114908       1.113762 0.79976578E+01  0.77866094E+02                                 1.716658                            1.608208      -0.993588       2.401920                    0.998197       3.413405       9.264142       0.518761       1.212699      -0.724461       0.018104      -0.026635      -0.025988       0.041383      -0.004789      -0.014644       0.007186       0.008577      -0.004388      -0.014040      -0.005676       0.019715              1.789754       1.678868      -0.116303      -0.237170       1.903368       0.554001       1.787026          -0.000010
          253              H      14.003001      25.806788      15.957218       0.183933       0.929570 0.66918059E+01  0.62765799E+02                                 1.576151                            1.509575      -1.001007       2.426902                    0.998944       3.194937       8.714911       0.511362       1.277020      -0.709994      -0.010605       0.001089      -0.009022       0.013966       0.000529       0.003274      -0.002989       0.000095      -0.010606      -0.006182       0.002286       0.003896              1.603811       1.914742      -0.119323       0.421473       1.328277      -0.003892       1.568414           0.000746
          254              H      15.365983      24.970826      15.934471       0.179126       1.025326 0.73940336E+01  0.71307117E+02                                 1.696991                            1.597146      -1.248611       2.311089                    0.996006       3.367991       9.402617       0.490925       1.293717      -0.705679       0.009159      -0.009845      -0.007485       0.015389       0.001146       0.000983       0.002241       0.000741      -0.012521      -0.004974       0.001091       0.003883              1.784660       1.607096      -0.378304      -0.292153       2.006932       0.496580       1.739951          -0.000173
          255              H      14.624961      25.258010      17.324898       0.187837       0.923690 0.64641230E+01  0.58633298E+02                                 1.437688                            1.383265      -0.834799       2.509111                    0.999858       2.788549       6.897193       0.608330       1.110024      -0.753803      -0.000588      -0.003093       0.013163       0.013534       0.002834       0.001465      -0.000874      -0.003726       0.010365      -0.005445       0.001662       0.003784              1.447098       1.190682       0.052579      -0.149306       1.329546      -0.193879       1.821067           0.000376
          256              H      19.760578      19.542754      26.474992       0.128497       1.272114 0.94172325E+01  0.94435312E+02                                 1.820947                            1.706543      -0.986360       2.413688                    0.998286       3.265147       8.667216       0.526687       1.159691      -0.740939       0.024851      -0.012014      -0.018301       0.033119      -0.000878      -0.016524      -0.003258      -0.005589      -0.025805      -0.021177       0.007215       0.013962              1.851468       2.067369      -0.283608      -0.446239       1.741371       0.177740       1.745663           0.000253
          257              H      19.399842      21.794735      26.440871       0.098301       1.315906 0.94503461E+01  0.94366814E+02                                 1.823750                            1.678701      -0.798969       2.486631                    0.999223       3.283489       8.553404       0.548535       1.118227      -0.751547       0.022308       0.021605      -0.020970       0.037473      -0.002014      -0.017021      -0.003234      -0.013704      -0.032189      -0.024141       0.011419       0.012722              1.887172       1.826630       0.420512      -0.383887       2.086221      -0.385010       1.748663          -0.000246
          258              H      17.629920      22.761494      27.629417       0.112220       1.172725 0.79944224E+01  0.78552277E+02                                 1.840590                            1.651816      -1.011230       2.390189                    0.997584       3.591947      10.094955       0.487042       1.279875      -0.708160      -0.003886       0.038317       0.001941       0.038563       0.002645      -0.017830      -0.001458      -0.014464      -0.033202      -0.024824       0.009406       0.015418              2.016665       1.483411      -0.173869      -0.035546       3.108346      -0.026244       1.458237           0.000117
          259              H       7.266278      21.342637       0.363957       0.109202       1.295221 0.98386287E+01  0.10205465E+03                                 1.977097                            1.843681      -1.317934       2.243536                    0.994423       3.862287      11.236084       0.455764       1.295592      -0.704396      -0.031604       0.018058       0.016157       0.039824      -0.008818      -0.005166      -0.000996       0.005301      -0.027446      -0.011758      -0.002580       0.014338              2.043729       2.108868      -0.306462      -0.429898       2.149709       0.237030       1.872611           0.000091
          260              H       5.647403      14.202834       2.482297       0.177925       0.917077 0.66577981E+01  0.62965377E+02                                 1.622093                            1.552781      -0.950489       2.448630                    0.998774       3.337247       9.430247       0.476885       1.358067      -0.692515      -0.009548      -0.005228      -0.006195       0.012525       0.003272       0.001710      -0.000232       0.000987       0.008154      -0.004893       0.001215       0.003677              1.684083       1.705129       0.384496       0.253700       1.689427       0.376092       1.657693           0.000634
          261              H      23.581190      15.325980       3.611131       0.177150       1.051721 0.78466010E+01  0.77351381E+02                                 1.779458                            1.688627      -1.195275       2.335603                    0.996970       3.483804      10.064128       0.455934       1.362753      -0.691636      -0.007397       0.011389       0.010731       0.017308       0.002778      -0.003326       0.005246       0.001155       0.003836      -0.007727       0.002109       0.005618              1.856014       1.779851      -0.292023      -0.451008       1.747724       0.389895       2.040468          -0.000227
          262              H       6.921534      14.185773       3.449057       0.181460       0.975285 0.71397199E+01  0.66794535E+02                                 1.527740                            1.485035      -0.822719       2.508614                    0.999864       2.924764       7.493683       0.565227       1.158306      -0.741315       0.010138      -0.005076       0.005223       0.012483      -0.000785       0.000952      -0.002655       0.004843      -0.006005      -0.004386       0.000458       0.003928              1.523490       1.573684      -0.228833       0.197867       1.474182      -0.201052       1.522604           0.000524
          263              H      10.443607      18.433828       1.970483       0.092857       1.330668 0.98875854E+01  0.10226030E+03                                 1.991825                            1.831458      -1.219541       2.293319                    0.993653       3.759366      10.772049       0.465537       1.272140      -0.710592      -0.014600       0.041374      -0.017472       0.047225      -0.000372       0.008908      -0.002706      -0.023471      -0.014486      -0.016324       0.001668       0.014656              2.078217       1.982827      -0.560219       0.370654       2.442451      -0.343639       1.809374           0.000692
          264              H      11.836799      18.533347       3.821543       0.116372       1.183910 0.89761576E+01  0.89782283E+02                                 1.776534                            1.696972      -1.054092       2.371319                    0.997736       3.477395       9.507339       0.508998       1.203068      -0.727274       0.006651       0.025956       0.013685       0.030087       0.001271       0.008553       0.001276      -0.017437       0.002519      -0.014061       0.004872       0.009189              1.809432       1.608539      -0.021903       0.163087       2.209078       0.340710       1.610678           0.000404
          265              H      12.156664      14.592380       3.770362       0.124199       1.150533 0.86125779E+01  0.84170403E+02                                 1.664112                            1.603188      -0.913657       2.440959                    0.999014       3.216847       8.335976       0.560032       1.119095      -0.750133       0.012929      -0.030287       0.011264       0.034804      -0.002604       0.011103       0.001519      -0.025801      -0.011748      -0.019337       0.004207       0.015130              1.656012       1.601723      -0.210346       0.250477       1.816475      -0.155214       1.549839           0.000364
          266              H      10.681729      14.541199       1.939206       0.096087       1.394416 0.10184354E+02  0.10469580E+03                                 1.962573                            1.791084      -1.100530       2.348209                    0.996685       3.529171       9.649312       0.504407       1.181217      -0.733675      -0.012466      -0.043644      -0.018005       0.048830      -0.000306       0.009850       0.000928      -0.032603      -0.029233      -0.020490      -0.000711       0.021201              2.083803       1.821506       0.347453       0.347801       2.425452       0.660707       2.004452           0.000748
          267              H      13.445011      17.805434       5.152259       0.109574       1.299626 0.10966920E+02  0.11518254E+03                                 1.901954                            1.881599      -0.991512       2.396267                    0.997007       3.608079      10.066903       0.481730       1.210600      -0.727055       0.024468       0.014716      -0.004844       0.028960       0.002325       0.000888      -0.001577       0.000536      -0.020323      -0.007166       0.001426       0.005740              1.896097       1.814917       0.123238       0.143042       2.208764      -0.016455       1.664611           0.000060
          268              H      12.570713      16.790336       6.030873       0.110221       1.180135 0.90733319E+01  0.90432335E+02                                 1.746543                            1.679306      -0.781343       2.489454                    0.999190       3.390605       9.066734       0.527260       1.165532      -0.737653      -0.002728      -0.017457       0.022089       0.028286      -0.001919      -0.005183      -0.005418      -0.002188      -0.000925      -0.008614       0.001957       0.006657              1.780666       1.794956      -0.062925      -0.296519       1.326839      -0.023170       2.220203           0.000074
          269              H      24.252908      19.775917       6.224225       0.125986       1.181831 0.85875750E+01  0.85203227E+02                                 1.796806                            1.673980      -1.107020       2.354201                    0.996881       3.467018       9.532756       0.504498       1.223662      -0.722046       0.026055       0.020160      -0.003789       0.033161       0.013877       0.000557       0.007127       0.002352       0.022316      -0.018592       0.004070       0.014521              1.875785       2.172352       0.600969      -0.190178       1.822315      -0.126571       1.632687           0.000198
          270              H      23.392826      19.568348       8.348252       0.096938       1.204929 0.86037865E+01  0.84281798E+02                                 1.735924                            1.612721      -0.795974       2.485240                    0.999275       3.308281       8.656147       0.551572       1.133600      -0.745781       0.013378       0.019848       0.027717       0.036621       0.016304      -0.003979       0.005695       0.005797       0.030245      -0.023047       0.010928       0.012118              1.805508       1.647587       0.246186       0.376071       1.643705       0.364996       2.125233          -0.000199
          271              H      21.628235      18.140956       8.774764       0.110930       1.202626 0.85545427E+01  0.85465804E+02                                 1.876378                            1.714538      -0.949424       2.420077                    0.997968       3.591937      10.169399       0.475753       1.288632      -0.707163      -0.015873      -0.003295       0.036992       0.040389       0.014902      -0.003782       0.003475      -0.003791       0.043525      -0.022979       0.007766       0.015213              2.015950       1.819050       0.066324      -0.453424       1.524802      -0.147520       2.703997           0.000178
          272              H      20.659753      16.958097       7.040284       0.105959       1.076024 0.78130381E+01  0.77598821E+02                                 1.833820                            1.705701      -1.456785       2.178381                    0.992151       4.029940      12.016481       0.441625       1.396424      -0.681575      -0.028810      -0.022986       0.011397       0.038578       0.008240      -0.004082      -0.000394       0.009464       0.000748      -0.009933      -0.000790       0.010724              1.926397       2.090434       0.457497      -0.242878       1.845755      -0.158104       1.843001           0.000026
          273              H      20.009359      15.121255       0.244533       0.174078       0.951156 0.70270184E+01  0.68029320E+02                                 1.706066                            1.628166      -1.530157       2.170650                    0.994116       3.735463      11.030151       0.447222       1.414678      -0.678737      -0.011903      -0.010964       0.007295       0.017751      -0.000537      -0.001349      -0.003703       0.000743      -0.011227      -0.005914       0.002477       0.003437              1.760086       1.881206       0.519744      -0.163658       1.870883       0.002220       1.528170          -0.000493
          274              H      30.291258      15.303229      27.916601       0.176475       0.831768 0.59017721E+01  0.54111866E+02                                 1.514754                            1.458361      -0.826454       2.508712                    0.999501       3.225181       8.948215       0.494330       1.351384      -0.693968       0.011007      -0.008232      -0.003684       0.014230      -0.003468      -0.001028       0.003899       0.007142      -0.018296      -0.008138      -0.000321       0.008459              1.573905       1.655308      -0.221662      -0.304086       1.502126       0.335312       1.564281           0.000544
          275              H      29.125526      16.380881      27.714719       0.183487       1.026230 0.79155281E+01  0.76226963E+02                                 1.610151                            1.590176      -0.773476       2.537607                    0.999961       2.976038       7.816281       0.530928       1.197958      -0.732789      -0.008865       0.009337      -0.006707       0.014517      -0.002704       0.003856      -0.002280      -0.005023      -0.005194      -0.005556      -0.000798       0.006354              1.592945       1.485636      -0.132824       0.187527       1.601626      -0.145366       1.691571           0.000519
          276              H      18.180796      16.750528       7.037440       0.094357       1.184095 0.82105056E+01  0.81691554E+02                                 1.898289                            1.707468      -1.140421       2.335684                    0.994997       3.714603      10.707820       0.462309       1.331578      -0.697095       0.044684       0.005858      -0.010514       0.046276       0.005550      -0.002893      -0.003336       0.023744       0.010667      -0.015260       0.002523       0.012737              2.027815       2.978854       0.101757      -0.188490       1.391739      -0.018448       1.712852           0.000750
          277              H      16.700530      16.690817       5.294430       0.122318       1.093765 0.76543047E+01  0.75000908E+02                                 1.794209                            1.643596      -1.400156       2.209704                    0.993525       3.808398      10.974248       0.472313       1.323475      -0.696602       0.011535       0.007446      -0.030458       0.033410       0.007813       0.001509      -0.002828       0.014533       0.017779      -0.014142       0.006387       0.007755              1.899827       1.686534       0.020392      -0.346243       1.289339      -0.041694       2.723607           0.000762
          278              H      13.739999      16.181846       7.958705       0.121221       1.157942 0.85410118E+01  0.84284297E+02                                 1.741928                            1.648249      -1.011610       2.394850                    0.997882       3.412962       9.235870       0.520357       1.192799      -0.729619      -0.029865      -0.006174       0.006269       0.031134       0.006209       0.001422       0.002832       0.023912       0.020469      -0.017129       0.006031       0.011098              1.777104       2.321753       0.074547      -0.188274       1.282998      -0.030471       1.726559           0.000483
          279              H      15.289569      16.451970       9.633474       0.088618       1.220744 0.86696393E+01  0.87533408E+02                                 1.937714                            1.753814      -1.228779       2.286564                    0.993629       3.863930      11.258900       0.455970       1.330447      -0.696508      -0.018427       0.001634       0.043801       0.047548       0.002982      -0.006777       0.000049       0.017769       0.024427      -0.013510      -0.000070       0.013581              2.077877       1.740217      -0.013440      -0.275970       1.401242      -0.014884       3.092171           0.000563
          280              H      14.539662      16.147726       4.364635       0.108475       1.195219 0.93610757E+01  0.96587198E+02                                 1.932128                            1.835726      -1.384010       2.210829                    0.991342       4.000171      11.879978       0.439735       1.349961      -0.692238       0.003704       0.012514      -0.024467       0.027730      -0.004816      -0.002039      -0.000700       0.002683       0.002821      -0.005945       0.001023       0.004921              2.001969       2.157804      -0.040552      -0.470895       1.416353       0.050815       2.431751           0.000046
          281              H      13.690241      15.163906       5.297273       0.113668       1.214969 0.97943228E+01  0.99203933E+02                                 1.769226                            1.738583      -0.779855       2.494480                    0.999185       3.356229       8.959078       0.522521       1.157305      -0.741183      -0.024100      -0.014872       0.003214       0.028502       0.001380      -0.004066      -0.001553       0.000708      -0.019070      -0.007909       0.001864       0.006045              1.755996       1.659599       0.195277       0.132209       2.022585      -0.021218       1.585805           0.000099
          282              H      18.879170       9.889376      25.232422       0.126391       1.190950 0.88654020E+01  0.88508926E+02                                 1.806436                            1.703601      -0.967643       2.419880                    0.998315       3.386763       9.288303       0.499745       1.227634      -0.722715      -0.011618      -0.023763      -0.017882       0.031928      -0.005843       0.009953       0.009914      -0.005069      -0.026465      -0.019735       0.007825       0.011910              1.866670       1.748140       0.323176       0.182125       2.137063       0.367055       1.714808           0.000124
          283              H      20.858782       9.562384      26.315761       0.100485       1.239677 0.90247156E+01  0.89475238E+02                                 1.777298                            1.660520      -0.775583       2.497265                    0.999432       3.293206       8.671251       0.539201       1.145739      -0.743731       0.017947      -0.033327      -0.002578       0.037940      -0.007220       0.012545       0.008692      -0.006063      -0.030451      -0.022155       0.009239       0.012916              1.843899       1.857103      -0.476659      -0.030509       2.278751       0.100791       1.395842          -0.000263
          284              H      21.825487      11.271273      27.620887       0.113895       1.244861 0.88786230E+01  0.88696041E+02                                 1.861469                            1.705156      -0.832348       2.478684                    0.999125       3.417479       9.383088       0.499268       1.228044      -0.722475       0.037125      -0.002791       0.017676       0.041213      -0.004688       0.016967       0.012342       0.000471      -0.036305      -0.027326       0.010191       0.017135              1.976089       2.750041      -0.217388       0.444323       1.525526       0.001751       1.652701           0.000162
          285              H      20.611775      13.244600      27.956409       0.115452       1.112860 0.79930211E+01  0.77848312E+02                                 1.719692                            1.610863      -1.009699       2.396038                    0.998017       3.413670       9.281531       0.516571       1.217412      -0.723400       0.017897       0.026461       0.025905       0.041128       0.004747       0.014558       0.007150       0.008836      -0.004175      -0.013907      -0.005755       0.019662              1.793081       1.681955       0.116545       0.237829       1.906988       0.555504       1.790301          -0.000010
          286              H      14.003001      16.844357      26.693935       0.184870       0.928336 0.66818788E+01  0.62660201E+02                                 1.575877                            1.509354      -1.001412       2.427354                    0.999002       3.193222       8.714256       0.510856       1.278541      -0.709661      -0.010162      -0.000669       0.009040       0.013618      -0.000329      -0.003341      -0.003124       0.000081      -0.010536      -0.006240       0.002080       0.004159              1.603527       1.914266       0.119207      -0.421353       1.328086      -0.003862       1.568230           0.000746
          287              H      15.365983      17.680320      26.716682       0.178809       1.023024 0.73730012E+01  0.71046928E+02                                 1.693975                            1.594537      -1.245332       2.312869                    0.996056       3.363479       9.383326       0.491529       1.293172      -0.705821       0.009695       0.009961       0.007567       0.015826      -0.001387      -0.001098       0.002209       0.000817      -0.012083      -0.004841       0.000756       0.004085              1.781299       1.604376       0.377222       0.291309       2.002806       0.495020       1.736715          -0.000174
          288              H      14.624961      17.393136      25.326255       0.187286       0.924906 0.64742431E+01  0.58739748E+02                                 1.437808                            1.383396      -0.830956       2.510113                    0.999876       2.791786       6.902868       0.609014       1.108500      -0.754169      -0.000446       0.003237      -0.013419       0.013811      -0.002824      -0.001332      -0.000795      -0.003813       0.010620      -0.005445       0.001635       0.003810              1.447209       1.190795      -0.052590       0.149250       1.329749      -0.193920       1.821083           0.000377
          289              C      30.652529      27.673770      23.601442       0.314767      31.687498 0.34892317E+03  0.77964640E+04                                 8.942809                            6.439883      -0.085385       1.993201                    0.999653      25.188934      71.555077       0.615008       0.445715      -1.041954      -0.020683      -0.010825       0.073340       0.076966      -0.013230      -0.018282      -0.009395      -0.011618       0.095143      -0.036450      -0.001503       0.037953             10.751887       8.623877       2.966101       0.358710       7.082121       1.216490      16.549664           0.002697
          290              C      29.839893      26.963486      22.750125      -0.228779      36.674728 0.44637046E+03  0.10581964E+05                                 9.536387                            7.031405       0.024172       1.966985                    0.999581      30.597634      88.833752       0.622036       0.415356      -1.063032       0.001411      -0.009052      -0.018263       0.020432       0.021646      -0.028525      -0.014353       0.019142       0.028536      -0.029132      -0.017233       0.046365             11.062954       8.813020       3.052618       0.790186       7.415159       1.771114      16.960684           0.006479
          291              C      30.053136      26.942161      21.411163      -0.066117      31.788444 0.39934517E+03  0.91974772E+04                                 8.657179                            6.631744       0.065819       1.987974                    0.999751      28.893463      82.394730       0.643943       0.412989      -1.065689       0.018317       0.011898       0.025296       0.033421       0.031288       0.016547       0.015981       0.005745       0.029783      -0.036394      -0.006234       0.042628              9.828061       8.060042       2.776523      -0.453368       6.753589       0.623154      14.670553           0.003744
          292              C      31.106915      27.636806      20.830254      -0.141724      35.483819 0.45957057E+03  0.10983689E+05                                 9.459956                            7.202934       0.089683       1.994879                    0.999569      30.137997      88.093982       0.605358       0.423348      -1.057099      -0.001734       0.008602       0.031918       0.033102       0.031950      -0.002384       0.002553       0.013896       0.127548      -0.054080       0.011436       0.042644             11.139254       8.782419       3.077547      -0.081676       7.466609       0.895227      17.168735           0.011446
          293              C      31.966820      28.345099      21.678444      -0.083424      36.502175 0.44946469E+03  0.10749585E+05                                 9.780183                            7.223746      -0.259755       1.884242                    0.999211      30.393763      90.705239       0.588233       0.435372      -1.043184      -0.025752      -0.011572       0.019451       0.034284      -0.004057      -0.014748      -0.014266       0.014226      -0.058500      -0.031206       0.009054       0.022153             11.964859       8.819051       3.121612       1.236953       7.791066       1.836268      19.284460           0.005292
          294              C      22.863448      -0.033272      23.034750      -0.169222      46.513132 0.53577582E+03  0.13212861E+05                                11.165098                            7.692308      -0.052152       1.958191                    0.999264      30.075028      87.280402       0.599696       0.414154      -1.070385       0.006181       0.000312      -0.040489       0.040959       0.014441       0.007604       0.014992       0.010802       0.036098      -0.023629      -0.002680       0.026310             14.274816      11.912841       4.978516       1.759699       9.657743       2.270396      21.253862           0.007956
          295              C      23.762270       0.826291      23.861330       0.448619      29.613223 0.30205378E+03  0.65610312E+04                                 8.829424                            6.147304      -0.042633       2.024539                    0.999664      24.117573      69.289801       0.601038       0.469155      -1.020710       0.052376       0.045721      -0.014618       0.071045      -0.034023       0.014519      -0.011637      -0.028569      -0.061618      -0.031332      -0.020223       0.051554             11.054780      10.491284       4.127741       0.984003       7.922947       1.580838      14.750108           0.033644
          296              C      24.066676       2.010286      27.035144       0.536841      22.965719 0.26877185E+03  0.56547337E+04                                 7.450128                            5.802228       0.041782       2.070563                    0.999536      22.439844      62.886475       0.619784       0.469718      -1.023191      -0.023525      -0.005776       0.051236       0.056674      -0.024444       0.026244       0.004114      -0.013068      -0.122753      -0.053682       0.005857       0.047825              8.499106       8.067749       3.639689       0.276218       7.542636       0.763015       9.886934           0.019340
          297              C      24.807875       2.968800      27.890726      -0.560900      28.870487 0.46076192E+03  0.10967366E+05                                 7.899599                            6.856398       0.224280       2.032794                    0.997735      32.320357      92.837245       0.672564       0.382602      -1.089319      -0.013433      -0.015990      -0.017713       0.027384       0.014672       0.006734       0.002832      -0.000210      -0.016330      -0.013190      -0.006070       0.019260              8.525071       8.564655       1.992999       1.203245       9.119249       0.497032       7.891308          -0.003002
          298              C      20.310390       2.335573      25.025991       0.098087      27.183902 0.33259985E+03  0.73287964E+04                                 7.933231                            6.114508       0.262261       2.101638                    0.999815      25.868404      72.506642       0.659422       0.421534      -1.058669      -0.004569      -0.000006       0.044873       0.045105       0.037797      -0.003078       0.016049       0.017557      -0.002277      -0.043420       0.002759       0.040662              9.410618       9.701913      -5.055805      -0.668019       9.246183      -0.669438       9.283759           0.003629
          299              C      19.460259       3.445924      24.969407      -0.208277      32.722020 0.41870780E+03  0.97668099E+04                                 8.889571                            6.817982       0.202667       2.038820                    0.999623      29.544965      85.033047       0.630714       0.416324      -1.062616       0.016140      -0.018163      -0.006919       0.025264       0.019834       0.019645      -0.019446       0.001224      -0.027318      -0.040009       0.015589       0.024419             10.639964      11.720494      -6.232701      -2.038082      10.835539       0.297026       9.363859           0.001722
          300              C      18.937812       3.983329      26.012938       0.178704      31.143276 0.36323564E+03  0.81466709E+04                                 8.868454                            6.480898      -0.179461       1.969282                    0.998757      25.056349      69.856626       0.629798       0.433624      -1.055785      -0.032288       0.018798       0.008227       0.038257      -0.011795      -0.004441       0.004463       0.024210      -0.091003      -0.031073      -0.001531       0.032603             11.597628      13.414669      -8.262595      -0.659545      12.953130      -0.409463       8.425085           0.001493
          301              C      19.289664       3.413793      27.249537      -0.208550      33.270567 0.45705142E+03  0.10831159E+05                                 8.886679                            7.064194       0.244263       2.044691                    0.999818      29.852275      84.893583       0.631255       0.409441      -1.073574      -0.000649      -0.012535      -0.006337       0.014061      -0.015271      -0.016759       0.011760      -0.005976       0.070699      -0.028100      -0.007986       0.036086             10.421044      11.092833      -6.267141       0.910477      11.395161      -1.779975       8.775138           0.002137
          302              C      20.167517       2.308844      27.272853       0.093702      26.586815 0.32526150E+03  0.71227225E+04                                 7.771387                            6.023695       0.136720       2.054712                    0.999680      25.989624      72.470558       0.668603       0.418335      -1.061358       0.005445      -0.008917      -0.046000       0.047172       0.032463       0.005256      -0.011723       0.014258       0.022419      -0.040223       0.010200       0.030023              9.162907       9.473260      -5.105634       0.473451       9.545063      -1.634925       8.470400           0.002287
          303              C      18.004871       5.193200      25.770395      -0.218809      27.349620 0.35327263E+03  0.79705140E+04                                 8.043592                            6.232126      -0.171134       1.932455                    0.998403      29.424179      85.820797       0.658470       0.412281      -1.055482      -0.037905      -0.035609       0.061359       0.080435      -0.011498       0.021489       0.026350      -0.016985      -0.022019      -0.041645       0.010818       0.030827             10.249678      13.629198      -5.082645      -1.957580      10.851176       0.384777       6.268659           0.000220
          304              C      25.927404       5.290729      24.117521       0.322083      30.845254 0.34084459E+03  0.75740480E+04                                 8.777937                            6.360731      -0.057187       2.001389                    0.999394      25.031651      70.990888       0.619221       0.445132      -1.041942      -0.038039      -0.067098      -0.016980       0.078977       0.028815      -0.011424       0.012483      -0.022760      -0.033907      -0.036278      -0.000700       0.036977             10.671499       8.804826       1.147507       3.479774      15.652979      -1.031339       7.556692           0.004438
          305              C      25.363375       6.370372      23.442211      -0.226429      37.281439 0.46444407E+03  0.11106031E+05                                 9.624731                            7.158711       0.023013       1.965188                    0.999510      30.708817      89.169861       0.619032       0.413778      -1.065404       0.007478       0.015938       0.001179       0.017645       0.023291       0.027561       0.010849       0.009955      -0.014492      -0.029272      -0.013991       0.043262             11.406138       9.431144       0.993457       3.561760      16.871050      -1.090432       7.916219           0.004737
          306              C      25.862720       7.636258      23.576420      -0.072989      31.606806 0.39993750E+03  0.92053589E+04                                 8.603429                            6.622986       0.179648       2.024853                    0.999673      28.727365      81.629418       0.647010       0.411289      -1.067852       0.013898      -0.026812       0.011150       0.032192      -0.010437       0.015623      -0.020118      -0.022764      -0.018726      -0.024450      -0.009411       0.033862              9.922170       9.137622       1.253616       3.337305      13.402854      -0.200929       7.226033           0.004831
          307              C      26.909569       7.889890      24.412951      -0.125578      33.060426 0.42923351E+03  0.10098316E+05                                 9.014747                            6.951465       0.107938       2.011395                    0.999493      29.458029      85.800542       0.616681       0.422173      -1.056437      -0.004888      -0.026563      -0.005723       0.027609       0.019063       0.006820      -0.001262      -0.035361      -0.039810      -0.023742      -0.008948       0.032690             10.626438       9.766142       1.298018       3.401990      14.385657      -0.712204       7.727515           0.008781
          308              C      27.479818       6.860007      25.108449      -0.078460      37.565782 0.46355081E+03  0.11161711E+05                                10.016262                            7.359874      -0.282119       1.881418                    0.998841      30.244743      90.285291       0.580494       0.438202      -1.042487      -0.027772      -0.016973      -0.017652       0.037027       0.009932      -0.003661       0.011635       0.032302       0.015229      -0.026245       0.009806       0.016439             12.561303       9.111232       1.175246       3.024063      20.300102      -1.800214       8.272576           0.006054
          309              C      27.008904       5.533841      24.979359      -0.169912      46.648189 0.51691653E+03  0.12631305E+05                                11.160316                            7.535595      -0.038983       1.965107                    0.999210      29.768471      85.933594       0.608460       0.411951      -1.072048       0.014585       0.038134       0.008108       0.041625      -0.002828       0.001898      -0.005972      -0.038961      -0.031813      -0.014999      -0.011003       0.026002             14.910966      11.254911      -0.204022       4.976503      23.012912      -3.464724      10.465076           0.007589
          310              C       9.890064       4.500545      25.771533       0.454257      29.753150 0.29759964E+03  0.64419445E+04                                 8.879210                            6.107745      -0.008683       2.037103                    0.999690      23.990175      68.861405       0.601951       0.470068      -1.019956       0.048303       0.003099       0.050345       0.069838      -0.005416      -0.037104       0.005151       0.036952       0.031952      -0.025230      -0.024555       0.049785             11.576729       8.582374      -0.975600       3.594984      17.663436      -2.958130       8.484376           0.032176
          311              C       9.891663       1.108641      26.070375       0.520051      24.242639 0.27985435E+03  0.59435402E+04                                 7.734314                            5.908483       0.025608       2.059567                    0.999425      22.777112      63.986887       0.616512       0.467790      -1.024956      -0.027071      -0.036805      -0.018670       0.049357      -0.026553      -0.032234      -0.018246       0.044924       0.017251      -0.054260       0.007177       0.047084              9.483217       7.103941      -0.481166       3.134485      12.490496      -3.543187       8.855215           0.021657
          312              C      19.316855      28.357894      26.877051      -0.568172      31.379538 0.49795176E+03  0.12068157E+05                                 8.396436                            7.130101       0.198662       2.017484                    0.997762      32.864157      94.825132       0.660111       0.382856      -1.090643      -0.009907       0.022245      -0.016149       0.029220      -0.012155       0.000368      -0.009145       0.017234       0.022843      -0.020971       0.006080       0.014891              9.948222       8.114838      -1.015560       2.016750      11.418410      -4.515282      10.311419          -0.003209
          313              C      13.842534       7.225101      26.002986       0.117958      27.466726 0.30819298E+03  0.66750333E+04                                 8.013706                            5.908474       0.238311       2.104434                    0.999802      25.313622      70.765087       0.665758       0.424775      -1.054711       0.031156       0.032843       0.006943       0.045799       0.018543       0.000097       0.005256       0.026888       0.135482      -0.045721       0.000188       0.045533              9.659983      11.386020      -1.386776       0.505421      13.573484      -0.133864       4.020445           0.002788
          314              C      14.710258       6.185550      26.070091      -0.205325      35.569051 0.44273373E+03  0.10465023E+05                                 9.408698                            7.028479       0.196154       2.037204                    0.999340      29.758524      86.021518       0.619294       0.418419      -1.062022      -0.012238       0.010214      -0.003143       0.016247       0.008410       0.002867       0.001860      -0.029140       0.026581      -0.021427       0.007675       0.013752             11.305532      14.077224      -2.183824       0.762701      15.324146      -0.287216       4.515227           0.003052
          315              C      16.043030       6.424396      26.295858       0.165974      33.842625 0.38739035E+03  0.87843373E+04                                 9.256274                            6.622298      -0.059258       2.007972                    0.998995      25.113162      69.233877       0.636277       0.424522      -1.066842       0.019493      -0.016991      -0.000327       0.025860      -0.029332      -0.019169       0.009062       0.011444      -0.011933      -0.029356      -0.011935       0.041291             12.086600      14.997399      -5.024561       0.689175      16.779871      -0.407562       4.482531           0.001124
          316              C      16.442862       7.741464      26.343058      -0.211433      34.111130 0.42848617E+03  0.10021818E+05                                 9.059799                            6.843231       0.259400       2.052783                    0.999662      29.616964      84.500037       0.638969       0.409842      -1.070086      -0.008812       0.006413       0.005168       0.012062      -0.000597       0.007074      -0.001280       0.039609      -0.013242      -0.017721      -0.006085       0.023805             10.783229      11.456466      -2.558901       0.516314      16.520694      -0.144178       4.372526           0.001655
          317              C      15.516674       8.729549      26.204584       0.097277      27.669537 0.33045949E+03  0.72832657E+04                                 8.064980                            6.117462       0.145272       2.061607                    0.999772      26.087596      73.569601       0.654399       0.424674      -1.054766      -0.037459      -0.028080      -0.003338       0.046934       0.031426      -0.005442       0.002927      -0.023677       0.113480      -0.052911       0.014649       0.038262              9.524628      10.872863      -1.523518       0.493052      13.687459      -0.204784       4.013563           0.002285
          318              C      17.054160       5.219075      26.566266      -0.221258      27.762091 0.36345364E+03  0.82605347E+04                                 8.146720                            6.338543      -0.174183       1.934500                    0.997564      29.573191      86.635924       0.650108       0.414535      -1.053807       0.036438       0.034702      -0.061958       0.079817      -0.003959       0.030351       0.011804       0.004691      -0.058276      -0.040933       0.010073       0.030860             10.298096      13.644347      -4.772381      -1.591156      11.130825       0.132724       6.119116           0.000207
          319              C      21.439870      25.857119       2.416046       0.327502      29.885221 0.33446435E+03  0.74067759E+04                                 8.611701                            6.326143      -0.112778       1.987716                    0.999601      24.989930      71.049204       0.616407       0.448703      -1.038524       0.065726      -0.035493       0.004083       0.074808      -0.009033       0.006839       0.005591       0.026303      -0.087685      -0.031416       0.000441       0.030975             10.395601      12.392111      -2.652041      -2.332186       7.977674      -2.839790      10.817016           0.001632
          320              C      20.743274      25.763855       3.625632      -0.243517      35.971684 0.47270269E+03  0.11356895E+05                                 9.387050                            7.226079       0.173167       2.013453                    0.999670      30.813690      89.774743       0.615440       0.414237      -1.064784      -0.013498       0.007271       0.005887       0.016423      -0.020495       0.015090      -0.024898       0.007397      -0.035197      -0.030637      -0.010769       0.041407             10.867219      13.909578      -2.580399      -2.691439       7.214597      -1.622792      11.477483           0.005568
          321              C      19.572212      26.407603       3.822396      -0.062674      30.320538 0.40491491E+03  0.93673964E+04                                 8.430723                            6.724230       0.154434       2.020911                    0.999821      28.845465      82.708982       0.632264       0.418748      -1.060952       0.014654       0.002273      -0.030031       0.033492       0.001922      -0.020635      -0.010664       0.010290       0.060762      -0.020472      -0.013493       0.033964              9.515569      11.925686      -2.709539      -1.351089       6.794279      -1.842686       9.826742           0.003254
          322              C      19.003562      27.206601       2.819810      -0.149166      34.003111 0.45490736E+03  0.10833145E+05                                 9.126036                            7.127342       0.086827       1.989767                    0.999582      30.191891      87.790349       0.614202       0.418758      -1.061101       0.022864      -0.014700      -0.006386       0.027922      -0.042942      -0.012134      -0.027993       0.055558      -0.011980      -0.064440       0.011146       0.053293             10.635851      13.798367      -2.089445      -2.693340       7.281823      -2.596618      10.827364           0.012012
          323              C      19.716151      27.373510       1.638373      -0.087316      35.498248 0.43817628E+03  0.10351605E+05                                 9.439441                            7.034437      -0.056442       1.945539                    0.999584      29.726059      86.477571       0.612218       0.423488      -1.056675       0.024316      -0.016758       0.014189       0.032763      -0.006689       0.024156      -0.014316      -0.005295      -0.012297      -0.027814      -0.002604       0.030418             11.386699      14.529733      -1.687654      -4.670218       7.575366      -2.918159      12.054996           0.004414
          324              C      20.912092      26.721516       1.402086      -0.171439      46.984756 0.51326945E+03  0.12505207E+05                                11.183785                            7.494755      -0.043105       1.962934                    0.999235      29.637277      85.099310       0.612576       0.410394      -1.074333      -0.033997       0.025607       0.003980       0.042747      -0.007584      -0.011428       0.006459       0.021905       0.019382      -0.016990      -0.004335       0.021325             14.962434      16.603763      -1.385509      -5.949324      10.353985      -6.026545      17.929554           0.008416
          325              C      21.617395      27.006994       0.163496       0.465688      30.717708 0.28494017E+03  0.60888587E+04                                 8.995324                            5.936582      -0.050995       2.024844                    0.999582      23.526814      66.653226       0.617979       0.463821      -1.025456      -0.008115       0.039737      -0.052880       0.066643       0.042864       0.020710       0.042641      -0.016933      -0.007898      -0.047861      -0.025499       0.073360             12.103036      12.621481      -1.305352      -4.241498       9.176141      -5.235877      14.511487           0.030712
          326              C      33.265119      26.057575      26.868520       0.541747      24.162578 0.27209469E+03  0.57284654E+04                                 7.660260                            5.808308       0.049588       2.069727                    0.999272      22.356421      62.183284       0.625716       0.464954      -1.028271       0.041363      -0.039852      -0.002161       0.057478       0.042012       0.013054       0.018132      -0.007476       0.042112      -0.049315       0.000122       0.049193              9.040790       8.326092      -1.819708      -2.308064       7.653396      -3.089962      11.142882           0.016386
          327              C      16.263206      26.211404      25.622822      -0.559247      28.292430 0.43894339E+03  0.10301986E+05                                 7.770357                            6.690484       0.338690       2.072758                    0.998286      31.752141      89.990759       0.682426       0.382418      -1.091575      -0.016197      -0.005748       0.016560       0.023867       0.006533      -0.016688      -0.008729       0.000493       0.058062      -0.018027      -0.011835       0.029862              8.501080       7.381061       0.337956      -1.304727       7.849883      -1.900644      10.272295          -0.003053
          328              C      12.882227      14.977376      19.049711       0.315431      31.679727 0.34882788E+03  0.77938187E+04                                 8.941517                            6.439118      -0.084434       1.993591                    0.999685      25.184801      71.541446       0.615027       0.445731      -1.041943      -0.019978       0.010588      -0.072856       0.076284       0.012709       0.017494      -0.009068      -0.012299       0.097877      -0.036053      -0.002248       0.038301             10.750094       8.622584      -2.965789      -0.359092       7.081041       1.216595      16.546657           0.002699
          329              C      12.069592      15.687659      19.901028      -0.229284      36.676561 0.44641951E+03  0.10583226E+05                                 9.534107                            7.029579       0.023643       1.966800                    0.999599      30.605180      88.850809       0.622421       0.415094      -1.063218       0.001564       0.008710       0.018761       0.020743      -0.021169       0.027652      -0.014543       0.019254       0.029315      -0.028566      -0.016967       0.045533             11.059947       8.812397      -3.052806      -0.787750       7.413799       1.768509      16.953645           0.006482
          330              C      12.282835      15.708985      21.239990      -0.068445      31.866893 0.40064051E+03  0.92348679E+04                                 8.672222                            6.643714       0.064788       1.987016                    0.999739      28.936200      82.552828       0.643179       0.413141      -1.065581       0.018887      -0.011725      -0.026259       0.034405      -0.030852      -0.016614       0.015602       0.006476       0.025362      -0.035255      -0.006933       0.042188              9.845304       8.072107      -2.779675       0.459526       6.763451       0.620071      14.700352           0.003744
          331              C      13.336614      15.014339      21.820899      -0.139635      35.380553 0.45778032E+03  0.10929819E+05                                 9.440075                            7.186814       0.092550       1.996506                    0.999594      30.083965      87.880666       0.606322       0.423104      -1.057292      -0.003240      -0.007854      -0.030424       0.031588      -0.031697       0.002687       0.002265       0.014443       0.131040      -0.054470       0.010655       0.043815             11.116831       8.760889      -3.067626       0.084234       7.448783       0.892187      17.140819           0.011441
          332              C      14.196519      14.306046      20.972709      -0.084728      36.589732 0.45078483E+03  0.10789259E+05                                 9.798383                            7.237020      -0.261474       1.883141                    0.999183      30.431715      90.857933       0.587357       0.435694      -1.042973      -0.026220       0.011566      -0.018368       0.034039       0.004440       0.014732      -0.013668       0.013752      -0.058158      -0.030792       0.008945       0.021847             11.989139       8.830563      -3.124674      -1.245086       7.804363       1.843935      19.332491           0.005294
          333              C      13.978299      14.250315      19.616403      -0.168655      46.488037 0.53542207E+03  0.13202449E+05                                11.162654                            7.690714      -0.051136       1.958699                    0.999285      30.066383      87.260350       0.599625       0.414256      -1.070279       0.006533      -0.000157       0.042151       0.042655      -0.013532      -0.007333       0.015813       0.009128       0.037359      -0.023113      -0.003391       0.026504             14.271494      11.909672      -4.977158      -1.762465       9.656071       2.271453      21.248738           0.007946
          334              C      14.877121      13.390753      18.789823       0.448090      29.648403 0.30243853E+03  0.65714775E+04                                 8.836767                            6.151440      -0.042130       2.024535                    0.999684      24.131410      69.340503       0.600804       0.469189      -1.020692       0.051425      -0.045815       0.013873       0.070257       0.034239      -0.013875      -0.011596      -0.031107      -0.058418      -0.031422      -0.020137       0.051560             11.065048      10.500706      -4.132585      -0.987178       7.929932       1.583692      14.764505           0.033653
          335              C      15.181526      12.206757      15.616009       0.535985      22.964318 0.26873991E+03  0.56537718E+04                                 7.449213                            5.801240       0.036791       2.069101                    0.999533      22.438363      62.876280       0.619954       0.469614      -1.023269      -0.023316       0.005034      -0.051385       0.056652       0.024662      -0.025834       0.005019      -0.013163      -0.123408      -0.053856       0.006002       0.047854              8.498275       8.068223      -3.639254      -0.277579       7.540120       0.763504       9.886481           0.019346
          336              C      15.922725      11.248244      14.760427      -0.560576      28.890524 0.46117713E+03  0.10980990E+05                                 7.908113                            6.863711       0.215799       2.030359                    0.997704      32.335620      92.931969       0.671508       0.383073      -1.088858      -0.012390       0.015329       0.018041       0.026720      -0.013916      -0.006803       0.002025      -0.000858      -0.014742      -0.013193      -0.004883       0.018076              8.534711       8.575720      -1.994742      -1.209837       9.128250       0.497857       7.900163          -0.003001
          337              C      11.425240      11.881471      17.625162       0.098555      27.195909 0.33286987E+03  0.73363558E+04                                 7.937341                            6.118893       0.260918       2.101068                    0.999815      25.874845      72.536564       0.658867       0.421796      -1.058487      -0.004337       0.001832      -0.047200       0.047435      -0.037701       0.002618       0.015550       0.017195       0.000398      -0.043197       0.003039       0.040158              9.415028       9.707265       5.058986       0.664563       9.252023      -0.673210       9.285795           0.003623
          338              C      10.575109      10.771119      17.681746      -0.206228      32.624057 0.41719589E+03  0.97223124E+04                                 8.870411                            6.804051       0.203690       2.039871                    0.999600      29.491234      84.825774       0.631612       0.416127      -1.062789       0.016354       0.018864       0.006961       0.025919      -0.018811      -0.019008      -0.020008       0.002164      -0.027478      -0.039426       0.016004       0.023423             10.614757      11.687202       6.213022       2.029387      10.807796       0.291688       9.349273           0.001722
          339              C      10.052662      10.233715      16.638215       0.177989      31.151362 0.36340146E+03  0.81509403E+04                                 8.868106                            6.480994      -0.173671       1.971027                    0.998749      25.062323      69.865014       0.630024       0.433439      -1.055947      -0.031821      -0.018988      -0.009011       0.038136       0.011285       0.004766       0.004225       0.023707      -0.091237      -0.031140      -0.001008       0.032148             11.596293      13.413940       8.260264       0.660029      12.948463      -0.408914       8.426477           0.001493
          340              C      10.404513      10.803250      15.401616      -0.210735      33.338595 0.45823124E+03  0.10866293E+05                                 8.897810                            7.072358       0.246135       2.044515                    0.999817      29.893909      85.044524       0.631007       0.409331      -1.073628      -0.001469       0.011530       0.006770       0.013451       0.014508       0.017177       0.011600      -0.004794       0.068408      -0.026961      -0.008670       0.035631             10.434905      11.109761       6.277206      -0.911485      11.410334      -1.781688       8.784619           0.002137
          341              C      11.282366      11.908199      15.378300       0.094183      26.591274 0.32535673E+03  0.71254737E+04                                 7.773383                            6.025500       0.133556       2.053623                    0.999677      25.990476      72.481112       0.668335       0.418464      -1.061255       0.003929       0.007026       0.048553       0.049216      -0.033284      -0.005860      -0.011233       0.012729       0.020232      -0.040514       0.009680       0.030834              9.165265       9.477865       5.108126      -0.471808       9.548106      -1.633095       8.469825           0.002285
          342              C       9.119721       9.023844      16.880758      -0.216898      27.341610 0.35314736E+03  0.79675168E+04                                 8.048070                            6.236116      -0.176186       1.931402                    0.998396      29.412033      85.803282       0.657409       0.412956      -1.054980      -0.039122       0.036646      -0.060388       0.080748       0.012086      -0.021811       0.026374      -0.016429      -0.017181      -0.041842       0.011100       0.030742             10.255779      13.640204       5.089972       1.959121      10.856350       0.384660       6.270782           0.000220
          343              C      17.042254       8.926314      18.533632       0.321696      30.835593 0.34074273E+03  0.75711490E+04                                 8.775818                            6.359584      -0.099560       1.990315                    0.999552      25.026810      70.972044       0.619311       0.445105      -1.041968      -0.039143       0.066339       0.017367       0.078960      -0.028428       0.011813       0.012313      -0.023598      -0.034324      -0.036307      -0.000502       0.036809             10.668314       8.802275      -1.148930      -3.478311      15.648294      -1.029618       7.554372           0.004436
          344              C      16.478224       7.846671      19.208942      -0.228087      37.355028 0.46565179E+03  0.11142829E+05                                 9.641225                            7.172030       0.013170       1.961860                    0.999539      30.741410      89.314208       0.617899       0.414242      -1.065040       0.006131      -0.015568       0.000270       0.016734      -0.023984      -0.027090       0.011475       0.011686      -0.013798      -0.028626      -0.015288       0.043913             11.425145       9.443242      -0.994034      -3.565265      16.904140      -1.093980       7.928053           0.004740
          345              C      16.977570       6.580785      19.074733      -0.071040      31.521048 0.39862249E+03  0.91666961E+04                                 8.584394                            6.609284       0.182929       2.026462                    0.999668      28.680101      81.433328       0.648152       0.410940      -1.068177       0.014388       0.027994      -0.011576       0.033536       0.009625      -0.015468      -0.019820      -0.023409      -0.020730      -0.024786      -0.008507       0.033292              9.898687       9.116184      -1.246456      -3.329397      13.368493      -0.203878       7.211383           0.004830
          346              C      18.024418       6.327153      18.238202      -0.125870      33.112443 0.43010256E+03  0.10125337E+05                                 9.029943                            6.963702       0.098818       2.008274                    0.999498      29.489433      85.960335       0.615360       0.422804      -1.055891      -0.004593       0.026566       0.005052       0.027429      -0.019342      -0.006794      -0.000944      -0.036481      -0.041790      -0.023992      -0.009631       0.033623             10.644385       9.782790      -1.298095      -3.408286      14.409021      -0.714682       7.741343           0.008791
          347              C      18.594667       7.357036      17.542704      -0.080147      37.664322 0.46505692E+03  0.11207865E+05                                10.034075                            7.372062      -0.284607       1.879848                    0.998812      30.295543      90.498064       0.579944       0.438231      -1.042395      -0.026989       0.016760       0.017368       0.036207      -0.009588       0.004620       0.011801       0.031027       0.016762      -0.026064       0.010363       0.015701             12.585383       9.125085      -1.177473      -3.028350      20.344302      -1.804801       8.286761           0.006056
          348              C      18.123754       8.683203      17.671794      -0.168242      46.560574 0.51577053E+03  0.12596157E+05                                11.147077                            7.527361      -0.031684       1.967578                    0.999271      29.732383      85.801675       0.608785       0.411965      -1.072052       0.012769      -0.038968      -0.007416       0.041672       0.002649      -0.003020      -0.006002      -0.039312      -0.028905      -0.016223      -0.009516       0.025739             14.892337      11.240583       0.204270      -4.969703      22.983698      -3.460545      10.452730           0.007599
          349              C      18.775213       9.716498      16.879620       0.453336      29.791320 0.29800057E+03  0.64530943E+04                                 8.887676                            6.112516      -0.010408       2.036088                    0.999712      24.008593      68.937929       0.601590       0.470169      -1.019854       0.048502      -0.004119      -0.050390       0.070061       0.005104       0.037108       0.004768       0.037889       0.033639      -0.025251      -0.024801       0.050052             11.589370       8.589060       0.977159      -3.598153      17.687089      -2.962463       8.491961           0.032186
          350              C      18.776813      13.108402      16.580778       0.523812      24.177417 0.27898218E+03  0.59210086E+04                                 7.725104                            5.902363       0.021886       2.059035                    0.999409      22.739650      63.881640       0.616283       0.468281      -1.024581      -0.027645       0.036942       0.019513       0.050097       0.026056       0.030957      -0.018243       0.043880       0.018056      -0.053207       0.007753       0.045454              9.470920       7.094951       0.478148      -3.129047      12.473870      -3.536224       8.843939           0.021669
          351              C      19.316852      14.293252      15.774102      -0.566154      31.339229 0.49710688E+03  0.12042534E+05                                 8.392872                            7.127495       0.196323       2.017367                    0.997754      32.830585      94.707164       0.659755       0.383226      -1.090382      -0.008681      -0.021316       0.016399       0.028261       0.011191      -0.000882      -0.008051       0.019274       0.025924      -0.020764       0.006337       0.014427              9.944386       8.110909       1.013849      -2.014353      11.415002      -4.515737      10.307246          -0.003211
          352              C      22.727683       6.991943      16.648167       0.118583      27.509891 0.30875497E+03  0.66908217E+04                                 8.025922                            5.917192       0.231932       2.102103                    0.999789      25.333909      70.860668       0.664648       0.425254      -1.054324       0.030025      -0.032597      -0.007185       0.044896      -0.019430       0.000971       0.005676       0.026756       0.134005      -0.046254       0.001184       0.045070              9.675772      11.395711       1.392087      -0.505256      13.605494      -0.134479       4.026111           0.002788
          353              C      23.595407       8.031494      16.581062      -0.205258      35.546325 0.44232346E+03  0.10452438E+05                                 9.401358                            7.021566       0.197937       2.037869                    0.999348      29.751107      85.975737       0.620111       0.417984      -1.062346      -0.012052      -0.009804       0.002407       0.015721      -0.007990      -0.002846       0.002040      -0.029291       0.030498      -0.021926       0.008214       0.013712             11.297303      14.059252       2.177589      -0.761742      15.320853      -0.286113       4.511805           0.003048
          354              C      24.928179       7.792647      16.355295       0.166796      33.823700 0.38717579E+03  0.87776165E+04                                 9.250882                            6.618984      -0.059483       2.008008                    0.999006      25.104623      69.186554       0.636696       0.424332      -1.067039       0.019785       0.017285       0.000650       0.026280       0.030117       0.018528       0.008785       0.010666      -0.012688      -0.029855      -0.011546       0.041401             12.078429      14.986626       5.016050      -0.688921      16.768614      -0.406832       4.480045           0.001122
          355              C       7.557711       6.475580      16.308095      -0.209338      34.052915 0.42752786E+03  0.99938341E+04                                 9.049796                            6.835668       0.261278       2.053762                    0.999624      29.586627      84.390671       0.639307       0.409854      -1.070076      -0.007569      -0.007533      -0.005410       0.011971       0.000978      -0.007665      -0.001723       0.040659      -0.014233      -0.018178      -0.006563       0.024742             10.770431      11.447235       2.551701      -0.516450      16.496018      -0.143842       4.368040           0.001654
          356              C      24.401823       5.487494      16.446569       0.094848      27.690981 0.33080117E+03  0.72920383E+04                                 8.065528                            6.118155       0.145723       2.061390                    0.999764      26.103674      73.600054       0.654815       0.424331      -1.055071      -0.038601       0.029159       0.003252       0.048486      -0.032017       0.005241       0.003017      -0.021952       0.116432      -0.053643       0.014427       0.039216              9.524871      10.874290       1.523236      -0.493193      13.686543      -0.204897       4.013779           0.002285
          357              C       8.169010       8.997969      16.084887      -0.222694      27.778097 0.36372497E+03  0.82680697E+04                                 8.149908                            6.341322      -0.179362       1.933048                    0.997617      29.587815      86.679976       0.649916       0.414589      -1.053795       0.037743      -0.035084       0.060384       0.079383       0.003789      -0.030674       0.011867       0.003214      -0.053315      -0.040457       0.009838       0.030619             10.302212      13.649791       4.777071       1.590957      11.137251       0.133202       6.119594           0.000207
          358              C      12.554720      16.794032      11.801005       0.326423      29.919686 0.33488236E+03  0.74186370E+04                                 8.619974                            6.331322      -0.071588       1.998064                    0.999430      25.005527      71.115049       0.615951       0.448877      -1.038383       0.065272       0.036051      -0.003997       0.074673       0.009378      -0.006786       0.005543       0.025554      -0.087095      -0.031217       0.000468       0.030749             10.406622      12.405436       2.655474       2.335002       7.986399      -2.843425      10.828031           0.001638
          359              C      11.858124      16.887296      10.591419      -0.241370      35.876104 0.47110178E+03  0.11308309E+05                                 9.368211                            7.211637       0.173934       2.014195                    0.999682      30.764302      89.577091       0.616366       0.413985      -1.064996      -0.014830      -0.007997      -0.005299       0.017662       0.020671      -0.014659      -0.024847       0.010122      -0.035837      -0.031220      -0.010104       0.041324             10.844819      13.877786       2.576046       2.683287       7.201832      -1.620352      11.454840           0.005562
          360              C      10.687061      16.243548      10.394655      -0.067495      30.467378 0.40745309E+03  0.94413437E+04                                 8.458857                            6.746511       0.155666       2.020018                    0.999808      28.935748      83.048967       0.631012       0.418902      -1.060800       0.015355      -0.002003       0.027514       0.031572      -0.003547       0.021014      -0.010499       0.009232       0.062173      -0.019283      -0.015437       0.034721              9.547943      11.969845       2.720763       1.353889       6.817341      -1.849313       9.856643           0.003257
          361              C      10.118412      15.444549      11.397241      -0.143914      33.855647 0.45230494E+03  0.10755701E+05                                 9.101583                            7.108781       0.086746       1.990924                    0.999601      30.103956      87.470929       0.614764       0.418977      -1.060965       0.022365       0.015672       0.004319       0.027649       0.044051       0.012195      -0.028573       0.055757      -0.009665      -0.065808       0.011866       0.053942             10.606011      13.755931       2.084678       2.683161       7.263488      -2.589459      10.798614           0.011997
          362              C      10.831001      15.277641      12.578678      -0.088171      35.535686 0.43874546E+03  0.10368427E+05                                 9.445386                            7.038585      -0.056524       1.945283                    0.999598      29.745017      86.547121       0.612092       0.423437      -1.056705       0.024616       0.017090      -0.013692       0.032947       0.008238      -0.024062      -0.014606      -0.006620      -0.013136      -0.027774      -0.003634       0.031408             11.394004      14.537385       1.689918       4.671214       7.581273      -2.921544      12.063354           0.004419
          363              C      12.026942      15.929635      12.814965      -0.171087      46.930171 0.51261478E+03  0.12485205E+05                                11.175186                            7.489958      -0.038925       1.964553                    0.999218      29.618593      85.030375       0.612777       0.410392      -1.074340      -0.033411      -0.025724      -0.004286       0.042384       0.007474       0.011072       0.006408       0.021510       0.019055      -0.016729      -0.004107       0.020836             14.949459      16.587616       1.386689       5.939701      10.347875      -6.021892      17.912885           0.008407
          364              C      12.732245      15.644156      14.053555       0.463817      30.783680 0.28562273E+03  0.61071213E+04                                 9.007435                            5.943538      -0.050548       2.024518                    0.999605      23.555935      66.756726       0.617638       0.463798      -1.025464      -0.010132      -0.040440       0.052943       0.067387      -0.042702      -0.020841       0.042052      -0.018190      -0.006828      -0.047262      -0.025741       0.073003             12.120781      12.639046       1.306996       4.248534       9.189484      -5.245312      14.533812           0.030750
          365              C      15.494817      16.593570      15.782633       0.539627      24.209048 0.27271905E+03  0.57447763E+04                                 7.668455                            5.813911       0.045855       2.068084                    0.999230      22.384219      62.273348       0.625599       0.464785      -1.028387       0.042484       0.040927       0.002444       0.059041      -0.041790      -0.013716       0.018251      -0.007266       0.042622      -0.049138      -0.000357       0.049495              9.051413       8.334326       1.822372       2.309810       7.662635      -3.095195      11.157279           0.016408
          366              C      16.263204      16.439742      17.028331      -0.555987      28.235433 0.43769642E+03  0.10266101E+05                                 7.763798                            6.684441       0.332799       2.071606                    0.998265      31.707082      89.853687       0.682158       0.382815      -1.091219      -0.015455       0.005422      -0.016971       0.023586      -0.007235       0.016986      -0.008070       0.000741       0.058425      -0.018811      -0.011215       0.030026              8.494253       7.373561      -0.336127       1.301447       7.845140      -1.899540      10.264057          -0.003053
          367              C      17.324801       4.832658      13.456723       0.315136      31.653575 0.34847101E+03  0.77838966E+04                                 8.937483                            6.436193      -0.086775       1.993197                    0.999630      25.172141      71.497843       0.615110       0.445782      -1.041907      -0.020088      -0.073303      -0.010933       0.076788       0.017893      -0.012734       0.009415      -0.053977      -0.031926      -0.035972      -0.002356       0.038328             10.745390       8.619145      -0.358837       2.964474      16.538569      -1.216190       7.078455           0.002696
          368              C      16.512165       5.683975      12.746439      -0.228156      36.669632 0.44626811E+03  0.10579011E+05                                 9.534779                            7.029490       0.023247       1.966739                    0.999623      30.597353      88.832904       0.622263       0.415225      -1.063108       0.001315       0.018584      -0.009256       0.020803       0.028387       0.021609       0.015011      -0.005302      -0.043470      -0.029057      -0.017556       0.046613             11.061401       8.812789      -0.788922       3.053319      16.957019      -1.770076       7.414395           0.006480
          369              C      16.725408       7.022937      12.725114      -0.068554      31.840140 0.40016924E+03  0.92208203E+04                                 8.664247                            6.636493       0.067561       1.988016                    0.999746      28.927580      82.500225       0.644044       0.412729      -1.065902       0.019347      -0.025320       0.011810       0.033984      -0.016430       0.030256      -0.016057      -0.009994      -0.021318      -0.034682      -0.007233       0.041915              9.836636       8.066604       0.455275       2.779237      14.684622      -0.622722       6.758683           0.003748
          370              C      17.779187       7.603845      13.419759      -0.141273      35.426136 0.45860963E+03  0.10953551E+05                                 9.443118                            7.188742       0.097389       1.997256                    0.999554      30.114116      87.957648       0.606877       0.422565      -1.057728      -0.003019      -0.032696       0.008432       0.033901       0.003082       0.031217      -0.001192      -0.056648      -0.085209      -0.053371       0.010674       0.042697             11.120367       8.765886       0.082855       3.070943      17.142891      -0.893436       7.452325           0.011452
          371              C      18.639092       6.755656      14.128052      -0.084366      36.595625 0.45082934E+03  0.10790904E+05                                 9.798333                            7.235930      -0.258833       1.883903                    0.999174      30.441136      90.897140       0.587561       0.435520      -1.043047      -0.025680      -0.019505      -0.011926       0.034382       0.014187      -0.005745       0.014215       0.035645       0.008548      -0.031112       0.009717       0.021395             11.989254       8.832732      -1.242518       3.126489      19.330080      -1.842204       7.804951           0.005294
          372              C      18.420873       5.399349      14.183783      -0.169758      46.546351 0.53617766E+03  0.13225681E+05                                11.170977                            7.695495      -0.049748       1.958701                    0.999264      30.089896      87.342484       0.599516       0.414186      -1.070329       0.004660       0.040697      -0.000137       0.040963      -0.007714       0.014009      -0.014882      -0.013261      -0.033723      -0.023159      -0.003039       0.026198             14.283498      11.917945      -1.761148       4.980396      21.270216      -2.271740       9.662332           0.007952
          373              C      19.319695       4.572770      15.043346       0.449513      29.604270 0.30194410E+03  0.65580420E+04                                 8.828140                            6.146468      -0.040262       2.025506                    0.999676      24.110782      69.266692       0.601039       0.469198      -1.020689       0.052267       0.014310       0.046092       0.071142      -0.014794      -0.033767       0.011864       0.015471       0.075389      -0.031656      -0.019973       0.051628             11.053402      10.489538      -0.984693       4.126927      14.748675      -1.581034       7.921994           0.033657
          374              C      19.624100       1.398955      16.227342       0.534855      22.991758 0.26914913E+03  0.56644643E+04                                 7.454568                            5.805490       0.041875       2.070306                    0.999509      22.455301      62.932741       0.619761       0.469587      -1.023297      -0.023131      -0.050977      -0.005907       0.056290      -0.026184      -0.025189      -0.004786       0.055020       0.081466      -0.054084       0.005617       0.048467              8.504390       8.073370      -0.277632       3.642342       9.893401      -0.764116       7.546399           0.019330
          375              C      20.365299       0.543373      17.185856      -0.558520      28.820733 0.45966650E+03  0.10934749E+05                                 7.889662                            6.847119       0.221739       2.032460                    0.997787      32.287451      92.714050       0.673187       0.382476      -1.089412      -0.013116       0.018757      -0.015668       0.027737      -0.006793       0.014168      -0.003059       0.007808       0.010320      -0.012777      -0.006178       0.018955              8.514476       8.554727      -1.201847       1.986604       7.882515      -0.494028       9.106188          -0.003002
          376              C      15.867814       3.408109      16.552628       0.097487      27.172077 0.33246955E+03  0.73245840E+04                                 7.926928                            6.109667       0.267616       2.103406                    0.999836      25.865459      72.471587       0.660329       0.421031      -1.059075      -0.004883      -0.046481      -0.000117       0.046737       0.002799       0.037645      -0.015981       0.010938      -0.025416      -0.043075       0.002235       0.040839              9.402507       9.692307       0.668848      -5.050561       9.277361       0.667273       9.237854           0.003628
          377              C      15.017683       3.464692      17.662980      -0.207460      32.710423 0.41856265E+03  0.97626015E+04                                 8.886911                            6.816112       0.200453       2.038227                    0.999639      29.541705      85.020745       0.630895       0.416240      -1.062667       0.016906       0.006478      -0.018515       0.025895      -0.018910       0.020061       0.020009       0.014748       0.011789      -0.040069       0.015319       0.024749             10.636124      11.714796       2.036628      -6.229658       9.362228      -0.295863      10.831347           0.001723
          378              C      14.495236       2.421161      18.200384       0.177495      31.163269 0.36356239E+03  0.81554518E+04                                 8.870070                            6.482438      -0.235974       1.954541                    0.999092      25.068856      69.887063       0.629953       0.433440      -1.055946      -0.032719      -0.009284       0.018892       0.038906       0.004037      -0.010797      -0.003969       0.058661       0.009705      -0.031542      -0.000679       0.032220             11.599166      13.416678       0.659554      -8.263202       8.427528       0.409934      12.953291           0.001492
          379              C      14.847088       1.184562      17.630849      -0.209722      33.298229 0.45752480E+03  0.10844915E+05                                 8.889292                            7.065682       0.251129       2.046185                    0.999818      29.873044      84.955726       0.631495       0.409190      -1.073765      -0.000795       0.007011      -0.012667       0.014500       0.016649      -0.015308      -0.010950      -0.037885      -0.023514      -0.028132      -0.006976       0.035108             10.424293      11.096823      -0.909498      -6.269687       8.777793       1.779150      11.398264           0.002136
          380              C      15.724940       1.161246      16.525900       0.094246      26.587345 0.32525483E+03  0.71230271E+04                                 7.774278                            6.025766       0.133636       2.053691                    0.999679      25.988558      72.486070       0.668087       0.418632      -1.061098       0.004875       0.046626      -0.008244       0.047599      -0.005373       0.033290       0.012409      -0.004932      -0.030588      -0.041162       0.010361       0.030801              9.166574       9.478200      -0.472426      -5.108726       8.472098       1.634202       9.549425           0.002286
          381              C      13.562295       2.663703      19.410255      -0.216592      27.291762 0.35241267E+03  0.79460985E+04                                 8.030937                            6.223695      -0.168164       1.933902                    0.998400      29.386867      85.678962       0.659064       0.412170      -1.055576      -0.039073      -0.061305      -0.036297       0.081256      -0.021037      -0.012119      -0.025871       0.002186       0.030933      -0.040962       0.011469       0.029493             10.230524      13.601378       1.953420      -5.067194       6.262069      -0.383629      10.828126           0.000220
          382              C      21.484828       4.316578      19.507784       0.321918      30.830410 0.34066243E+03  0.75689945E+04                                 8.775549                            6.359256      -0.102636       1.989340                    0.999544      25.023780      70.964041       0.619259       0.445164      -1.041923      -0.038523       0.017238      -0.065634       0.078032       0.012069       0.028681      -0.012114       0.005292       0.051812      -0.036526      -0.000315       0.036841             10.668400       8.802794      -3.478848       1.147948       7.554827       1.030539      15.647579           0.004437
          383              C      20.920799       4.991887      20.587427      -0.227278      37.322051 0.46507371E+03  0.11125398E+05                                 9.635003                            7.166739       0.016675       1.963142                    0.999520      30.725747      89.250543       0.618244       0.414145      -1.065116       0.005467      -0.000218       0.014892       0.015865      -0.027857       0.024095      -0.012025       0.012193      -0.011663      -0.029014      -0.015796       0.044811             11.418411       9.439103      -3.564159       0.994229       7.923597       1.092985      16.892532           0.004737
          384              C      21.420145       4.857678      21.853313      -0.071753      31.535863 0.39882233E+03  0.91722255E+04                                 8.585682                            6.609584       0.188391       2.027873                    0.999647      28.690923      81.461962       0.648352       0.410771      -1.068311       0.013666      -0.010549      -0.028355       0.033197      -0.015307      -0.010358       0.019802      -0.002078       0.043804      -0.024102      -0.009373       0.033475              9.900965       9.117906      -3.330203       1.247465       7.212307       0.204164      13.372682           0.004825
          385              C      22.466993       4.021147      22.106946      -0.125890      33.112624 0.43010368E+03  0.10124887E+05                                 9.027762                            6.961423       0.104962       2.009982                    0.999488      29.488423      85.941973       0.615793       0.422527      -1.056115      -0.004907       0.005237      -0.026474       0.027429      -0.007339       0.019008       0.001764       0.003060       0.072617      -0.024189      -0.008430       0.032619             10.642578       9.780468      -3.407290       1.299302       7.739163       0.714119      14.408103           0.008784
          386              C      23.037242       3.325649      21.077062      -0.079261      37.625304 0.46445060E+03  0.11189157E+05                                10.027965                            7.367979      -0.288335       1.879203                    0.998847      30.272006      90.399450       0.580042       0.438317      -1.042385      -0.028245       0.018435      -0.017534       0.038014       0.004110       0.009704      -0.011332       0.008224      -0.055688      -0.025928       0.009705       0.016223             12.577853       9.118587      -3.025572       1.174885       8.281685       1.805879      20.333286           0.006056
          387              C      22.566329       3.454740      19.750896      -0.169546      46.609594 0.51639197E+03  0.12614817E+05                                11.153218                            7.530788      -0.033132       1.967075                    0.999220      29.751723      85.862365       0.608796       0.411844      -1.072157       0.013767      -0.007575       0.037837       0.040970      -0.002452      -0.002598       0.005815      -0.004814       0.073698      -0.015720      -0.010019       0.025739             14.901736      11.248186      -4.974150      -0.206701      10.460144       3.464902      22.996878           0.007591
          388              C      23.217788       2.662566      18.717601       0.453679      29.749970 0.29754395E+03  0.64407183E+04                                 8.879368                            6.107511      -0.007029       2.037453                    0.999687      23.992671      68.878259       0.601886       0.470120      -1.019884       0.048444      -0.050655       0.004333       0.070225       0.037363      -0.004702      -0.004662       0.003204      -0.071978      -0.025417      -0.024570       0.049986             11.577494       8.583030      -3.595430      -0.975614       8.485136       2.958234      17.664316           0.032184
          389              C      23.219387       2.363724      15.325697       0.521866      24.199163 0.27926050E+03  0.59277645E+04                                 7.725553                            5.902235       0.027442       2.060614                    0.999412      22.751119      63.896296       0.616836       0.467794      -1.024957      -0.027455       0.020319      -0.037065       0.050403       0.031724      -0.026334       0.019114       0.013409      -0.073622      -0.054241       0.008270       0.045971              9.471734       7.096292      -3.130100      -0.478305       8.844971       3.536139      12.473939           0.021637
          390              C       5.989126       1.557049      14.140848      -0.567263      31.412480 0.49856994E+03  0.12088140E+05                                 8.413953                            7.145571       0.185774       2.013688                    0.997722      32.870593      94.895447       0.657800       0.384042      -1.089687      -0.007309       0.016168       0.023077       0.029110      -0.000838      -0.012381       0.007811      -0.002484      -0.039981      -0.021027       0.006252       0.014775              9.971901       8.129452      -2.026683      -1.021310      10.337568       4.535462      11.448683          -0.003209
          391              C       9.399958       2.431112      21.442156       0.114358      27.624268 0.31038438E+03  0.67349165E+04                                 8.045013                            5.930200       0.233830       2.101652                    0.999795      25.402810      71.097310       0.664360       0.424884      -1.054565       0.031386      -0.008152       0.032693       0.046048       0.000777       0.019005      -0.005596      -0.055368      -0.108830      -0.046453       0.000246       0.046207              9.699889      11.424267      -0.506473      -1.396969       4.034443       0.135047      13.640958           0.002799
          392              C      10.267682       2.364008      20.402606      -0.202943      35.477374 0.44124991E+03  0.10421256E+05                                 9.392980                            7.016228       0.197595       2.038187                    0.999322      29.710823      85.849365       0.619893       0.418364      -1.062051      -0.010581       0.002089       0.011167       0.015525      -0.003952       0.008119      -0.002205      -0.028205       0.027798      -0.021265       0.007389       0.013876             11.286312      14.049088      -0.761369      -2.179184       4.508239       0.285939      15.301609           0.003049
          393              C      11.600454       2.138241      20.641452       0.163480      33.890378 0.38809867E+03  0.88033983E+04                                 9.260016                            6.625017      -0.052803       2.009694                    0.998984      25.137150      69.285574       0.636700       0.424095      -1.067234       0.020391       0.000860      -0.017617       0.026960       0.018226      -0.030056      -0.008634       0.010284      -0.011066      -0.030127      -0.010743       0.040870             12.091220      15.002707      -0.689564      -5.026554       4.483717       0.407753      16.787236           0.001124
          394              C      12.000286       2.091040      21.958520      -0.208784      34.012126 0.42693342E+03  0.99763789E+04                                 9.041722                            6.830115       0.263688       2.054809                    0.999624      29.567856      84.319638       0.639685       0.409758      -1.070148      -0.008725      -0.004941       0.005829       0.011598      -0.007066      -0.000702       0.001560       0.026969      -0.051169      -0.017255      -0.006524       0.023779             10.759796      11.438171      -0.516047      -2.548838       4.364356       0.143470      16.476861           0.001657
          395              C      11.074098       2.229514      22.946605       0.094166      27.747152 0.33162869E+03  0.73154994E+04                                 8.080195                            6.129066       0.143219       2.060177                    0.999754      26.133224      73.731133       0.653652       0.424784      -1.054696      -0.038584       0.003150      -0.029049       0.048400       0.005436       0.030764      -0.003349      -0.069056      -0.024878      -0.052469       0.013344       0.039126              9.542764      10.897792      -0.494394      -1.528896       4.020180       0.205076      13.710319           0.002292
          396              C      12.611584       1.867833      19.436130      -0.222280      27.777112 0.36369969E+03  0.82675820E+04                                 8.148663                            6.340108      -0.176536       1.933535                    0.997605      29.589595      86.693551       0.650113       0.414459      -1.053848       0.036023       0.061158       0.034359       0.078858      -0.031108      -0.003113      -0.011379       0.031751       0.021868      -0.041224       0.009466       0.031758             10.300080      13.645345       1.592158      -4.772387       6.121368      -0.132988      11.133527           0.000207
          397              C      25.882446      26.018054      11.640068       0.325579      29.926959 0.33497423E+03  0.74207667E+04                                 8.618132                            6.329977      -0.068323       1.999082                    0.999422      25.012557      71.122516       0.616374       0.448564      -1.038623       0.065666      -0.004772      -0.036730       0.075392      -0.006184      -0.009396      -0.005684       0.057707       0.003584      -0.031509       0.000013       0.031496             10.404288      12.404001       2.334749      -2.654743      10.824928       2.841991       7.983934           0.001638
          398              C      25.185850      24.808468      11.546804      -0.244049      35.980574 0.47281787E+03  0.11360230E+05                                 9.388083                            7.226610       0.137571       2.004369                    0.999809      30.816970      89.783345       0.615469       0.414197      -1.064822      -0.013970      -0.005547       0.007334       0.016725      -0.014965      -0.019262       0.025248       0.021982       0.005021      -0.031212      -0.009387       0.040600             10.868709      13.914730       2.694095      -2.581423      11.476451       1.620493       7.214947           0.005571
          399              C      24.014787      24.611704      12.190553      -0.062762      30.319581 0.40485940E+03  0.93657186E+04                                 8.430081                            6.723564       0.160936       2.022780                    0.999810      28.844727      82.703035       0.632329       0.418722      -1.060977       0.015201       0.028243       0.001488       0.032109       0.021005       0.002857       0.011203      -0.026157      -0.047863      -0.020573      -0.014601       0.035174              9.514948      11.925888       1.351957      -2.709861       9.825135       1.841480       6.793821           0.003254
          400              C      23.446138      25.614290      12.989551      -0.147406      33.962809 0.45421385E+03  0.10813018E+05                                 9.121800                            7.124551       0.083398       1.989118                    0.999601      30.165041      87.711226       0.613951       0.419069      -1.060853       0.022435       0.005293      -0.015259       0.027644       0.012597      -0.043861       0.028383       0.033989      -0.079054      -0.065749       0.011532       0.054217             10.630392      13.791045       2.690612      -2.089533      10.820923       2.594970       7.279210           0.012001
          401              C      24.158727      26.795727      13.156459      -0.086793      35.488076 0.43800836E+03  0.10346630E+05                                 9.439279                            7.034731      -0.062271       1.943974                    0.999617      29.715623      86.442539       0.611992       0.423686      -1.056553       0.023016      -0.013900      -0.015993       0.031284      -0.024068      -0.007595       0.014789       0.002310       0.014108      -0.027544      -0.003681       0.031225             11.386405      14.530216       4.670756      -1.688078      12.053880       2.917099       7.575118           0.004418
          402              C      25.354668      27.032014      12.504465      -0.169404      46.858397 0.51175874E+03  0.12457937E+05                                11.161146                            7.481448      -0.038268       1.964961                    0.999259      29.589399      84.897707       0.613462       0.410145      -1.074606      -0.033220      -0.004729       0.024796       0.041723       0.010453      -0.008504      -0.006452       0.000020      -0.041173      -0.017127      -0.003457       0.020584             14.929953      16.565372       5.932317      -1.384284      17.890392       6.013006      10.334094           0.008418
          403              C      26.059972      28.270604      12.789943       0.464866      30.779186 0.28557680E+03  0.61060454E+04                                 9.007300                            5.943445      -0.051065       2.024382                    0.999565      23.555377      66.760044       0.617567       0.463858      -1.025406      -0.008949       0.053582       0.040316       0.067650      -0.021583       0.042736      -0.042465      -0.004521       0.027236      -0.047450      -0.026012       0.073462             12.120717      12.637878       4.247130      -1.307557      14.534277       5.245967       9.189995           0.030729
          404              C      19.937389       1.565580      11.840529       0.538741      24.224810 0.27292507E+03  0.57501067E+04                                 7.671133                            5.815704       0.049436       2.068871                    0.999230      22.393222      62.300411       0.625578       0.464721      -1.028439       0.042556       0.002140      -0.039897       0.058372      -0.014133       0.042810      -0.017836      -0.024953      -0.008100      -0.049970      -0.000293       0.050263              9.054699       8.337406       2.312578      -1.821807      11.162720       3.096637       7.663971           0.016400
          405              C      20.705777       2.811278      11.994357      -0.555951      28.229847 0.43754294E+03  0.10261575E+05                                 7.760258                            6.680452       0.338562       2.073197                    0.998259      31.709279      89.855100       0.682795       0.382492      -1.091452      -0.015043      -0.017353      -0.004266       0.023358       0.016226       0.008401       0.009091      -0.026487      -0.032235      -0.018506      -0.011281       0.029787              8.490417       7.371881       1.299259       0.336358      10.256853       1.897468       7.842516          -0.003057
          406              C      17.324800       9.384391       0.760328       0.317184      31.627640 0.34813954E+03  0.77748686E+04                                 8.933883                            6.433986      -0.084413       1.994029                    0.999679      25.159072      71.460053       0.615075       0.445901      -1.041807      -0.020239       0.074049       0.010339       0.077458      -0.018691       0.012479       0.009702      -0.055037      -0.032546      -0.036498      -0.002861       0.039360             10.740663       8.616224       0.359487      -2.963573      16.529811      -1.216139       7.075954           0.002697
          407              C      16.512164       8.533074       1.470612      -0.229757      36.738901 0.44732355E+03  0.10610181E+05                                 9.545685                            7.037192       0.024967       1.966584                    0.999614      30.634037      88.962059       0.622009       0.415153      -1.063165       0.001502      -0.018673       0.008116       0.020416      -0.027809      -0.020872       0.014497      -0.004935      -0.045098      -0.028516      -0.017124       0.045640             11.074592       8.821576       0.792461      -3.056449      16.979933      -1.774319       7.422267           0.006486
          408              C      16.725407       7.194112       1.491937      -0.067392      31.768261 0.39900009E+03  0.91868117E+04                                 8.649059                            6.624537       0.070128       1.989222                    0.999753      28.889208      82.348974       0.644978       0.412448      -1.066123       0.020205       0.025834      -0.012784       0.035201       0.016692      -0.030598      -0.015757      -0.009546      -0.023436      -0.035146      -0.007030       0.042175              9.819318       8.053590      -0.450165      -2.775315      14.656430      -0.624891       6.747934           0.003744
          409              C      17.779186       6.613203       0.797292      -0.140796      35.450052 0.45892720E+03  0.10964181E+05                                 9.452533                            7.195765       0.094093       1.996381                    0.999579      30.120545      88.018760       0.605944       0.423098      -1.057284      -0.001286       0.031131      -0.009009       0.032434      -0.002599      -0.031243      -0.002932      -0.058611      -0.088851      -0.054357       0.010086       0.044271             11.132286       8.773756      -0.082667      -3.073502      17.163860      -0.894583       7.459242           0.011449
          410              C      18.639091       7.461393       0.088999      -0.084538      36.561118 0.45032909E+03  0.10775465E+05                                 9.793026                            7.232907      -0.262186       1.883209                    0.999153      30.417733      90.799608       0.587588       0.435639      -1.043021      -0.024946       0.018576       0.011415       0.033131      -0.014504       0.004632       0.014710       0.036309       0.009210      -0.031622       0.009902       0.021720             11.982839       8.826164       1.246358      -3.123004      19.322025      -1.844770       7.800326           0.005296
          411              C      18.420872       8.817699       0.033268      -0.170182      46.596894 0.53678507E+03  0.13245437E+05                                11.181731                            7.701810      -0.053803       1.957504                    0.999253      30.108222      87.433515       0.598996       0.414397      -1.070110       0.006306      -0.042258      -0.000312       0.042727       0.007582      -0.013068      -0.014708      -0.014011      -0.034397      -0.022582      -0.003195       0.025776             14.298211      11.931604       1.769610      -4.987936      21.289610      -2.278779       9.673418           0.007965
          412              C      28.204846       9.644274      27.607807       0.449360      29.631196 0.30220600E+03  0.65655543E+04                                 8.835207                            6.150132      -0.045120       2.023654                    0.999638      24.124731      69.330226       0.600677       0.469350      -1.020543       0.051270      -0.013565      -0.045982       0.070192       0.013864       0.033888       0.011231       0.015558       0.072155      -0.030745      -0.020014       0.050759             11.063469      10.499571       0.986979      -4.132163      14.761607      -1.583589       7.929229           0.033694
          413              C      28.509252      12.818089      26.423811       0.534972      22.995085 0.26916602E+03  0.56647852E+04                                 7.454015                            5.804629       0.043927       2.071041                    0.999518      22.457978      62.935573       0.619987       0.469418      -1.023411      -0.023522       0.051252       0.005374       0.056648       0.026485       0.024140      -0.004615       0.055913       0.082876      -0.054599       0.006717       0.047882              8.503913       8.072652       0.277870      -3.641637       9.893801      -0.764286       7.545287           0.019344
          414              C      29.250451      13.673671      25.465297      -0.561505      28.905862 0.46153111E+03  0.10991119E+05                                 7.908972                            6.864578       0.219707       2.031291                    0.997747      32.345096      92.955129       0.671749       0.382876      -1.089038      -0.013103      -0.018929       0.016515       0.028333       0.006945      -0.013908      -0.002683       0.008087       0.010537      -0.012838      -0.005863       0.018702              8.535403       8.575902       1.209054      -1.995011       7.901605      -0.499680       9.128702          -0.003000
          415              C      24.752966      10.808935      26.098525       0.094840      27.294815 0.33437174E+03  0.73784259E+04                                 7.958840                            6.134445       0.251886       2.097594                    0.999827      25.933943      72.768079       0.657688       0.422039      -1.058238      -0.005040       0.045907       0.000538       0.046186      -0.002330      -0.038740      -0.016202       0.011609      -0.024862      -0.043809       0.001545       0.042263              9.442391       9.738172      -0.662905       5.077676       9.307819       0.679694       9.281182           0.003630
          416              C      23.902834      10.752351      24.988173      -0.207973      32.642152 0.41747560E+03  0.97301361E+04                                 8.868637                            6.801934       0.201951       2.039009                    0.999619      29.512519      84.883430       0.632344       0.415590      -1.063168       0.017592      -0.006247       0.019257       0.026821       0.019307      -0.019642       0.019342       0.016085       0.013466      -0.039807       0.014998       0.024808             10.612295      11.682003      -2.025724       6.211144       9.348823      -0.287991      10.806060           0.001722
          417              C      23.380388      11.795883      24.450769       0.178356      31.156515 0.36349107E+03  0.81534070E+04                                 8.869419                            6.482268      -0.235993       1.954433                    0.999141      25.063717      69.869570       0.629897       0.433502      -1.055914      -0.032488       0.008669      -0.017652       0.037977      -0.005029       0.011088      -0.004328       0.057920       0.009074      -0.031258      -0.001096       0.032354             11.597457      13.412792      -0.660259       8.260618       8.428686       0.409530      12.950894           0.001491
          418              C      23.732240      13.032482      25.020304      -0.209711      33.285422 0.45733426E+03  0.10839338E+05                                 8.887834                            7.064954       0.245817       2.044854                    0.999823      29.864694      84.929584       0.631424       0.409276      -1.073702       0.000083      -0.006564       0.012165       0.013823      -0.017789       0.014346      -0.010387      -0.036920      -0.026493      -0.027313      -0.008021       0.035334             10.422037      11.093401       0.910005       6.267236       8.777122       1.779808      11.395588           0.002137
          419              C      24.610093      13.055798      26.125253       0.093144      26.615020 0.32572701E+03  0.71352974E+04                                 7.775365                            6.026638       0.138222       2.054605                    0.999670      26.009160      72.531494       0.668683       0.418146      -1.061504       0.004300      -0.048638       0.008369       0.049540       0.005649      -0.033049       0.011128      -0.003680      -0.032766      -0.040609       0.010106       0.030503              9.167486       9.477549       0.473245       5.108071       8.475379       1.635781       9.549531           0.002286
          420              C      22.447447      11.553340      23.240898      -0.216238      27.301562 0.35260118E+03  0.79513229E+04                                 8.032319                            6.224984      -0.167798       1.933868                    0.998391      29.393150      85.699395       0.659062       0.412120      -1.055620      -0.038823       0.060609       0.035503       0.080257       0.021815       0.011761      -0.025721       0.000491       0.032947      -0.041250       0.011132       0.030118             10.231943      13.604151      -1.953044       5.066656       6.260362      -0.383090      10.831316           0.000219
          421              C      12.599679       9.900466      23.143369       0.321898      30.828604 0.34066268E+03  0.75688537E+04                                 8.773848                            6.358306      -0.093403       1.992183                    0.999545      25.025245      70.962980       0.619457       0.445030      -1.042021      -0.038809      -0.016314       0.066191       0.078444      -0.011673      -0.028331      -0.011779       0.004205       0.050679      -0.035851      -0.000298       0.036149             10.665748       8.801722       3.478826      -1.146284       7.553831       1.030819      15.641692           0.004437
          422              C      12.035650       9.225156      22.063726      -0.227698      37.347792 0.46550149E+03  0.11138463E+05                                 9.638954                            7.169530       0.019400       1.963688                    0.999531      30.741251      89.314059       0.618173       0.414087      -1.065127       0.006484      -0.000003      -0.015347       0.016660       0.027653      -0.024274      -0.011558       0.011849      -0.010195      -0.029315      -0.015120       0.044435             11.422767       9.444667       3.567521      -0.993494       7.927916       1.093540      16.895717           0.004743
          423              C      12.534995       9.359365      20.797840      -0.071359      31.515527 0.39854245E+03  0.91640403E+04                                 8.580866                            6.606345       0.184161       2.026804                    0.999672      28.681473      81.423302       0.648656       0.410657      -1.068402       0.015052       0.012206       0.027983       0.034038       0.015009       0.009875       0.019722      -0.001370       0.044131      -0.024075      -0.008933       0.033008              9.894579       9.111530       3.327573      -1.243657       7.208421       0.206124      13.363785           0.004825
          424              C      13.581844      10.195897      20.544207      -0.126895      33.165526 0.43109954E+03  0.10154674E+05                                 9.041771                            6.974594       0.099531       2.008061                    0.999446      29.513681      86.055591       0.614506       0.423147      -1.055678      -0.003727      -0.004553       0.026569       0.027213       0.006365      -0.018518       0.001022       0.002018       0.075402      -0.023326      -0.009579       0.032905             10.657396       9.798507       3.415199      -1.294831       7.753992       0.717652      14.419689           0.008792
          425              C      14.152093      10.891395      21.574091      -0.078922      37.583076 0.46388810E+03  0.11172446E+05                                10.018988                            7.362047      -0.285048       1.880382                    0.998834      30.258019      90.350865       0.580438       0.438142      -1.042468      -0.027010      -0.016983       0.016552       0.035943      -0.003551      -0.009968      -0.011858       0.008577      -0.055324      -0.026215       0.009848       0.016367             12.563879       9.115746       3.026160      -1.176812       8.275638       1.798371      20.300253           0.006051
          426              C      13.681180      10.762304      22.900257      -0.168776      46.638987 0.51673090E+03  0.12626688E+05                                11.162802                            7.536932      -0.036005       1.966095                    0.999211      29.761901      85.937753       0.608030       0.412246      -1.071767       0.014726       0.007714      -0.038182       0.041644       0.003023       0.003605       0.006537      -0.004940       0.074600      -0.016343      -0.010115       0.026459             14.914485      11.257374       4.977960       0.205130      10.467411       3.466321      23.018671           0.007598
          427              C      14.332639      11.554477      23.933552       0.451715      29.800739 0.29812523E+03  0.64561005E+04                                 8.887217                            6.112346      -0.008000       2.036838                    0.999692      24.013179      68.939878       0.601847       0.469946      -1.020033       0.048684       0.050591      -0.004371       0.070346      -0.037089       0.005742      -0.004966       0.003408      -0.073780      -0.025554      -0.024639       0.050193             11.588190       8.590091       3.598964       0.977425       8.492035       2.961896      17.682445           0.032180
          428              C      14.334239      11.853319      27.325456       0.521577      24.214731 0.27946239E+03  0.59335541E+04                                 7.731457                            5.906455       0.019853       2.058058                    0.999402      22.759994      63.944547       0.616244       0.468125      -1.024701      -0.026970      -0.019101       0.036943       0.049569      -0.032205       0.025943       0.018903       0.013047      -0.073930      -0.054070       0.007725       0.046345              9.479481       7.101911       3.133271       0.480270       8.852034       3.540587      12.484497           0.021675
          429              C       5.989126      12.660000       0.076203      -0.569170      31.423464 0.49883662E+03  0.12094563E+05                                 8.406620                            7.139164       0.196830       2.016692                    0.997764      32.884670      94.893381       0.659336       0.383149      -1.090471      -0.008594      -0.016528      -0.022756       0.029408       0.000795       0.011880       0.007970      -0.003679      -0.038259      -0.020422       0.005985       0.014437              9.962016       8.123084       2.023166       1.019894      10.326792       4.526911      11.436172          -0.003207
          430              C      18.285109      11.785932      21.208997       0.117009      27.498823 0.30866061E+03  0.66874153E+04                                 8.017290                            5.910714       0.238417       2.104256                    0.999799      25.335141      70.827473       0.666038       0.424453      -1.054955       0.030971       0.007845      -0.032802       0.045790      -0.001009      -0.019041      -0.005250      -0.055735      -0.105949      -0.045855      -0.000011       0.045866              9.664658      11.388755       0.505559       1.388057       4.022003       0.134093      13.583215           0.002791
          431              C      19.152833      11.853036      22.248547      -0.205753      35.579931 0.44291335E+03  0.10470189E+05                                 9.409115                            7.028009       0.198390       2.037796                    0.999358      29.765384      86.041346       0.619574       0.418193      -1.062179      -0.011333      -0.002240      -0.010295       0.015475       0.003807      -0.007932      -0.001124      -0.028540       0.028752      -0.021488       0.008528       0.012959             11.306422      14.074956       0.762662       2.182610       4.515121       0.287005      15.329190           0.003049
          432              C      20.485605      12.078803      22.009701       0.167885      33.774669 0.38651966E+03  0.87598072E+04                                 9.245815                            6.616086      -0.063067       2.007178                    0.999021      25.081181      69.130497       0.636387       0.424680      -1.066726       0.020718      -0.000283       0.017445       0.027086      -0.017887       0.030645      -0.009237       0.011852      -0.010095      -0.029994      -0.011710       0.041704             12.070748      14.976629       0.688222       5.013435       4.477883       0.406380      16.757731           0.001122
          433              C      20.885437      12.126004      20.692633      -0.211916      34.145595 0.42900787E+03  0.10037744E+05                                 9.069986                            6.851104       0.257140       2.051976                    0.999636      29.629820      84.570884       0.638040       0.410286      -1.069724      -0.007515       0.005076      -0.006691       0.011270       0.008327       0.000547       0.001458       0.026997      -0.053551      -0.018012      -0.006793       0.024805             10.795610      11.465956       0.516606       2.562303       4.377077       0.144280      16.543797           0.001658
          434              C      19.959249      11.987530      19.704548       0.097864      27.618208 0.32969903E+03  0.72618902E+04                                 8.053452                            6.109130       0.146334       2.062222                    0.999772      26.057343      73.446702       0.655091       0.424495      -1.054940      -0.037375      -0.002772       0.028953       0.047358      -0.004912      -0.030310      -0.002424      -0.066024      -0.024412      -0.050918       0.013473       0.037445              9.510246      10.853670       0.492193       1.517640       4.008475       0.204355      13.668592           0.002285
          435              C      21.496736      12.349211      23.215023      -0.223211      27.775220 0.36365404E+03  0.82660364E+04                                 8.150263                            6.341391      -0.173375       1.934737                    0.997644      29.584455      86.667311       0.649808       0.414679      -1.053740       0.037574      -0.061313      -0.033487       0.079325       0.030700       0.003426      -0.011861       0.030739       0.022527      -0.041011       0.009921       0.031090             10.302603      13.650851      -1.593079       4.773773       6.119819      -0.132457      11.137140           0.000207
          436              C      16.997294      16.633096       2.576983       0.326151      29.901995 0.33466614E+03  0.74120504E+04                                 8.613373                            6.326946      -0.070408       1.998849                    0.999408      24.998478      71.067600       0.616555       0.448547      -1.038658       0.064841       0.004538       0.034921       0.073786       0.006011       0.007753      -0.005740       0.057421       0.001094      -0.030907       0.000054       0.030853             10.398093      12.394854      -2.332618       2.652785      10.819704       2.840862       7.979720           0.001638
          437              C      16.300698      17.842683       2.670247      -0.244170      35.994201 0.47305013E+03  0.11367314E+05                                 9.389901                            7.227782       0.173470       2.013276                    0.999696      30.829416      89.828326       0.615490       0.414128      -1.064856      -0.013998       0.006133      -0.007180       0.016885       0.014838       0.019386       0.024987       0.020688       0.006103      -0.030533      -0.009858       0.040391             10.870783      13.915659      -2.692874       2.582312      11.479807       1.622384       7.216884           0.005570
          438              C      15.129636      18.039447       2.026498      -0.064645      30.343253 0.40527572E+03  0.93775523E+04                                 8.432573                            6.725015       0.160393       2.022318                    0.999786      28.864248      82.762777       0.632557       0.418473      -1.061158       0.016118      -0.030682      -0.001573       0.034694      -0.020336      -0.003288       0.010680      -0.025267      -0.044914      -0.019249      -0.014629       0.033878              9.518032      11.928159      -1.352696       2.710143       9.830208       1.843200       6.795728           0.003253
          439              C      14.560986      17.036861       1.227500      -0.148226      33.981443 0.45457608E+03  0.10823262E+05                                 9.122566                            7.124978       0.087413       1.989981                    0.999615      30.178684      87.743283       0.614275       0.418786      -1.061086       0.023617      -0.005504       0.016165       0.029143      -0.011756       0.043199       0.027744       0.031411      -0.078251      -0.064405       0.011708       0.052698             10.631276      13.788522      -2.690821       2.087991      10.825245       2.597303       7.280060           0.012004
          440              C      15.273575      15.855424       1.060592      -0.087744      35.542472 0.43883167E+03  0.10371401E+05                                 9.448599                            7.040642      -0.059036       1.944380                    0.999623      29.748434      86.572622       0.611799       0.423602      -1.056559       0.023522       0.014223       0.016017       0.031814       0.024928       0.007656       0.014607       0.003040       0.014245      -0.028374      -0.003386       0.031760             11.398426      14.543554      -4.675135       1.689314      12.068367       2.922511       7.583359           0.004414
          441              C      16.469516      15.619136       1.712586      -0.170776      46.886761 0.51214612E+03  0.12469341E+05                                11.163496                            7.482756      -0.033278       1.966344                    0.999220      29.603860      84.937371       0.613615       0.409978      -1.074749      -0.034056       0.004612      -0.025459       0.042770      -0.010420       0.007508      -0.006539       0.001727      -0.041273      -0.016676      -0.003571       0.020247             14.933295      16.569133      -5.933620       1.384685      17.894583       6.014547      10.336168           0.008411
          442              C      17.174819      14.380547       1.427108       0.466882      30.753931 0.28527909E+03  0.60985534E+04                                 9.006281                            5.942886      -0.050272       2.024658                    0.999546      23.540088      66.727131       0.617153       0.464255      -1.025108      -0.008583      -0.053596      -0.039995       0.067423       0.020795      -0.042233      -0.041462      -0.004929       0.030477      -0.046522      -0.025682       0.072204             12.119156      12.638266      -4.248816       1.306860      14.532016       5.243536       9.187187           0.030699
          443              C      19.937390      12.651469       2.376522       0.540417      24.197881 0.27256919E+03  0.57407339E+04                                 7.665371                            5.811715       0.050746       2.069613                    0.999246      22.378822      62.250107       0.625824       0.464690      -1.028457       0.041827      -0.001826       0.041403       0.058882       0.013804      -0.042191      -0.017541      -0.024776      -0.010171      -0.049439       0.000078       0.049361              9.047434       8.332047      -2.310042       1.821209      11.151923       3.092746       7.658332           0.016380
          444              C      20.705777      11.405771       2.222694      -0.556243      28.241226 0.43780347E+03  0.10269083E+05                                 7.762469                            6.682803       0.335713       2.072506                    0.998284      31.716008      89.876562       0.682628       0.382533      -1.091436      -0.015260       0.016669       0.005315       0.023215      -0.016104      -0.006930       0.008734      -0.028611      -0.031475      -0.017873      -0.011831       0.029704              8.492601       7.374227      -1.301434      -0.337044      10.259559       1.896875       7.844018          -0.003055
          445              C       4.888077       0.760327       4.832660       0.314735      31.688286 0.34893061E+03  0.77966560E+04                                 8.942897                            6.439913      -0.085224       1.993249                    0.999653      25.189078      71.555133       0.615013       0.445710      -1.041959       0.020683       0.010828      -0.073341       0.076967      -0.013226      -0.018286      -0.009394      -0.011618       0.095177      -0.036453      -0.001512       0.037965             10.752040       8.623838       2.966080       0.358830       7.082159       1.216707      16.550123           0.002703
          446              C       5.700713       1.470611       5.683977      -0.228771      36.674219 0.44636148E+03  0.10581681E+05                                 9.536255                            7.031310       0.024220       1.967003                    0.999581      30.597234      88.831805       0.622044       0.415353      -1.063035      -0.001411       0.009054       0.018267       0.020437       0.021645      -0.028524      -0.014356       0.019141       0.028529      -0.029129      -0.017236       0.046365             11.062809       8.812874       3.052573       0.790257       7.415097       1.771184      16.960455           0.006483
          447              C       5.487470       1.491936       7.022939      -0.066115      31.788066 0.39933991E+03  0.91973167E+04                                 8.657096                            6.631695       0.065838       1.987983                    0.999751      28.893177      82.393475       0.643947       0.412988      -1.065691      -0.018315      -0.011897      -0.025299       0.033422       0.031286       0.016545       0.015980       0.005745       0.029786      -0.036394      -0.006231       0.042625              9.827967       8.059949       2.776481      -0.453329       6.753534       0.623186      14.670418           0.003744
          448              C       4.433691       0.797291       7.603848      -0.141711      35.483018 0.45955897E+03  0.10983334E+05                                 9.459809                            7.202840       0.089709       1.994893                    0.999569      30.137518      88.092066       0.605362       0.423348      -1.057100       0.001732      -0.008602      -0.031916       0.033100       0.031943      -0.002383       0.002552       0.013892       0.127528      -0.054070       0.011433       0.042637             11.139070       8.782258       3.077473      -0.081660       7.466492       0.895236      17.168462           0.011452
          449              C       3.573786       0.088998       6.755658      -0.083417      36.501784 0.44945906E+03  0.10749413E+05                                 9.780126                            7.223712      -0.259758       1.884246                    0.999211      30.393458      90.704067       0.588233       0.435373      -1.043184       0.025750       0.011572      -0.019451       0.034283      -0.004062      -0.014746      -0.014264       0.014224      -0.058498      -0.031205       0.009056       0.022149             11.964783       8.818959       3.121558       1.236927       7.791004       1.836274      19.284386           0.005294
          450              C       3.792005       0.033267       5.399352      -0.169218      46.512450 0.53577152E+03  0.13212710E+05                                11.164933                            7.692234      -0.052195       1.958175                    0.999264      30.074910      87.279517       0.599704       0.414149      -1.070389      -0.006184      -0.000311       0.040494       0.040965       0.014439       0.007606       0.014989       0.010803       0.036068      -0.023623      -0.002682       0.026305             14.274576      11.912546       4.978349       1.759592       9.657551       2.270371      21.253629           0.007960
          451              C      11.778336      27.607806       4.572772       0.448607      29.613325 0.30205757E+03  0.65611401E+04                                 8.829474                            6.147366      -0.042632       2.024538                    0.999664      24.117757      69.290672       0.601031       0.469159      -1.020707      -0.052382      -0.045720       0.014623       0.071049      -0.034027       0.014527      -0.011634      -0.028574      -0.061613      -0.031342      -0.020217       0.051559             11.054815      10.491393       4.127778       0.983845       7.922987       1.580796      14.750063           0.033661
          452              C      11.473930      26.423811       1.398958       0.536829      22.965599 0.26877337E+03  0.56547628E+04                                 7.450010                            5.802179       0.041943       2.070610                    0.999535      22.439988      62.886468       0.619799       0.469707      -1.023198       0.023508       0.005768      -0.051225       0.056656      -0.024450       0.026251       0.004119      -0.013082      -0.122761      -0.053691       0.005859       0.047832              8.498915       8.067471       3.639436       0.276308       7.542331       0.763055       9.886941           0.019333
          453              C      10.732731      25.465297       0.543376      -0.560900      28.870583 0.46076570E+03  0.10967486E+05                                 7.899635                            6.856442       0.224254       2.032784                    0.997735      32.320529      92.838058       0.672559       0.382603      -1.089317       0.013435       0.015992       0.017713       0.027386       0.014666       0.006734       0.002830      -0.000215      -0.016316      -0.013187      -0.006065       0.019252              8.525097       8.564663       1.992958       1.203260       9.119236       0.497029       7.891392          -0.003002
          454              C      15.230216      26.098524       3.408111       0.098081      27.183717 0.33259833E+03  0.73287436E+04                                 7.933125                            6.114436       0.262265       2.101635                    0.999815      25.868430      72.506269       0.659436       0.421526      -1.058675       0.004569       0.000001      -0.044874       0.045106       0.037800      -0.003080       0.016050       0.017556      -0.002265      -0.043426       0.002763       0.040663              9.410479       9.701837      -5.055769      -0.668056       9.246065      -0.669373       9.283537           0.003629
          455              C      16.080347      24.988173       3.464695      -0.208275      32.722055 0.41870733E+03  0.97667972E+04                                 8.889586                            6.817987       0.202664       2.038820                    0.999623      29.544925      85.032949       0.630712       0.416326      -1.062615      -0.016143       0.018162       0.006918       0.025265       0.019834       0.019645      -0.019446       0.001225      -0.027321      -0.040010       0.015590       0.024420             10.639989      11.720562      -6.232734      -2.038131      10.835560       0.297070       9.363845           0.001722
          456              C      16.602794      24.450768       2.421164       0.178705      31.143191 0.36323453E+03  0.81466381E+04                                 8.868433                            6.480885      -0.179454       1.969285                    0.998757      25.056298      69.856401       0.629799       0.433624      -1.055785       0.032287      -0.018799      -0.008227       0.038256      -0.011794      -0.004441       0.004463       0.024211      -0.091003      -0.031073      -0.001531       0.032603             11.597589      13.414642      -8.262554      -0.659590      12.953066      -0.409422       8.425059           0.001493
          457              C      16.250942      25.020304       1.184565      -0.208549      33.270306 0.45704753E+03  0.10831037E+05                                 8.886619                            7.064156       0.244286       2.044700                    0.999818      29.852107      84.892824       0.631258       0.409440      -1.073575       0.000648       0.012533       0.006336       0.014058      -0.015269      -0.016759       0.011760      -0.005974       0.070697      -0.028098      -0.007988       0.036086             10.420954      11.092737      -6.267052       0.910418      11.395039      -1.779918       8.775085           0.002138
          458              C      15.373089      26.125253       1.161249       0.093721      26.586486 0.32525579E+03  0.71225687E+04                                 7.771357                            6.023671       0.136748       2.054728                    0.999680      25.989291      72.469563       0.668599       0.418339      -1.061355      -0.005450       0.008921       0.046004       0.047177       0.032459       0.005256      -0.011725       0.014242       0.022402      -0.040215       0.010196       0.030020              9.162851       9.473182      -5.105544       0.473341       9.544961      -1.634845       8.470410           0.002288
          459              C      17.535735      23.240897       2.663707      -0.218809      27.349616 0.35327245E+03  0.79705070E+04                                 8.043586                            6.232122      -0.171129       1.932457                    0.998403      29.424145      85.820616       0.658471       0.412281      -1.055483       0.037905       0.035609      -0.061359       0.080435      -0.011498       0.021490       0.026350      -0.016985      -0.022019      -0.041645       0.010819       0.030827             10.249668      13.629192      -5.082628      -1.957600      10.851153       0.384788       6.268659           0.000220
          460              C       9.613202      23.143368       4.316581       0.322083      30.845234 0.34084435E+03  0.75740413E+04                                 8.777934                            6.360729      -0.057186       2.001389                    0.999394      25.031642      70.990860       0.619221       0.445132      -1.041942       0.038040       0.067098       0.016980       0.078977       0.028815      -0.011424       0.012483      -0.022761      -0.033906      -0.036278      -0.000699       0.036977             10.671491       8.804823       1.147502       3.479778      15.652956      -1.031335       7.556692           0.004437
          461              C      10.177231      22.063725       4.991891      -0.226430      37.281414 0.46444384E+03  0.11106024E+05                                 9.624725                            7.158708       0.023016       1.965189                    0.999510      30.708805      89.169794       0.619032       0.413778      -1.065404      -0.007478      -0.015938      -0.001179       0.017645       0.023291       0.027562       0.010849       0.009954      -0.014491      -0.029272      -0.013990       0.043262             11.406126       9.431136       0.993451       3.561759      16.871027      -1.090429       7.916214           0.004737
          462              C       9.677886      20.797839       4.857682      -0.072988      31.606767 0.39993697E+03  0.92053432E+04                                 8.603421                            6.622981       0.179650       2.024854                    0.999673      28.727339      81.629313       0.647010       0.411289      -1.067852      -0.013898       0.026811      -0.011151       0.032192      -0.010437       0.015623      -0.020118      -0.022764      -0.018725      -0.024450      -0.009411       0.033862              9.922158       9.137613       1.253610       3.337303      13.402834      -0.200929       7.226027           0.004831
          463              C       8.631037      20.544207       4.021151      -0.125578      33.060386 0.42923296E+03  0.10098299E+05                                 9.014741                            6.951461       0.107939       2.011395                    0.999493      29.458000      85.800434       0.616681       0.422173      -1.056437       0.004888       0.026563       0.005723       0.027609       0.019063       0.006820      -0.001262      -0.035361      -0.039809      -0.023741      -0.008948       0.032690             10.626430       9.766135       1.298012       3.401989      14.385645      -0.712206       7.727512           0.008782
          464              C       8.060788      21.574090       3.325653      -0.078460      37.565772 0.46355065E+03  0.11161706E+05                                10.016261                            7.359873      -0.282119       1.881418                    0.998841      30.244733      90.285259       0.580494       0.438202      -1.042487       0.027773       0.016973       0.017652       0.037027       0.009932      -0.003662       0.011635       0.032302       0.015228      -0.026245       0.009806       0.016439             12.561305       9.111231       1.175242       3.024065      20.300107      -1.800217       8.272579           0.006054
          465              C       8.531702      22.900256       3.454743      -0.169912      46.648166 0.51691620E+03  0.12631295E+05                                11.160314                            7.535593      -0.038983       1.965107                    0.999210      29.768459      85.933553       0.608460       0.411951      -1.072048      -0.014585      -0.038134      -0.008109       0.041625      -0.002827       0.001898      -0.005972      -0.038961      -0.031813      -0.014999      -0.011003       0.026002             14.910969      11.254910      -0.204032       4.976509      23.012912      -3.464730      10.465084           0.007589
          466              C      25.650542      23.933552       2.662569       0.454257      29.753172 0.29759988E+03  0.64419509E+04                                 8.879216                            6.107747      -0.008685       2.037102                    0.999690      23.990178      68.861415       0.601951       0.470068      -1.019956      -0.048303      -0.003099      -0.050345       0.069838      -0.005416      -0.037103       0.005151       0.036952       0.031951      -0.025230      -0.024555       0.049784             11.576743       8.582381      -0.975617       3.594995      17.663454      -2.958148       8.484394           0.032175
          467              C      25.648943      27.325456       2.363727       0.520053      24.242611 0.27985407E+03  0.59435327E+04                                 7.734311                            5.908482       0.025608       2.059567                    0.999425      22.777090      63.986816       0.616512       0.467791      -1.024956       0.027073       0.036806       0.018669       0.049358      -0.026552      -0.032234      -0.018246       0.044923       0.017248      -0.054261       0.007177       0.047084              9.483216       7.103949      -0.481186       3.134500      12.490477      -3.543194       8.855223           0.021657
          468              C      16.223751       0.076203       1.557051      -0.568172      31.379403 0.49794947E+03  0.12068082E+05                                 8.396395                            7.130070       0.198701       2.017497                    0.997762      32.864063      94.824648       0.660115       0.382854      -1.090644       0.009910      -0.022246       0.016149       0.029222      -0.012154       0.000371      -0.009143       0.017236       0.022844      -0.020969       0.006078       0.014892              9.948171       8.114820      -1.015570       2.016768      11.418318      -4.515239      10.311375          -0.003209
          469              C      21.698072      21.208996       2.431116       0.117958      27.466730 0.30819295E+03  0.66750325E+04                                 8.013707                            5.908474       0.238307       2.104432                    0.999802      25.313623      70.765093       0.665758       0.424775      -1.054711      -0.031156      -0.032843      -0.006943       0.045800       0.018543       0.000097       0.005256       0.026888       0.135484      -0.045721       0.000188       0.045533              9.659987      11.386016      -1.386772       0.505421      13.573499      -0.133869       4.020447           0.002788
          470              C      20.830348      22.248547       2.364011      -0.205326      35.569052 0.44273365E+03  0.10465019E+05                                 9.408691                            7.028474       0.196159       2.037205                    0.999340      29.758529      86.021480       0.619295       0.418418      -1.062023       0.012238      -0.010214       0.003142       0.016248       0.008410       0.002867       0.001860      -0.029140       0.026580      -0.021427       0.007675       0.013752             11.305529      14.077203      -2.183816       0.762696      15.324158      -0.287222       4.515226           0.003052
          471              C      19.497576      22.009701       2.138244       0.165973      33.842612 0.38739025E+03  0.87843335E+04                                 9.256268                            6.622295      -0.059255       2.007972                    0.998995      25.113159      69.233839       0.636277       0.424521      -1.066843      -0.019493       0.016991       0.000327       0.025860      -0.029333      -0.019169       0.009062       0.011444      -0.011934      -0.029357      -0.011935       0.041291             12.086590      14.997373      -5.024541       0.689166      16.779868      -0.407559       4.482529           0.001124
          472              C      19.097744      20.692633       2.091044      -0.211433      34.111092 0.42848561E+03  0.10021801E+05                                 9.059791                            6.843226       0.259403       2.052785                    0.999662      29.616941      84.499932       0.638969       0.409842      -1.070086       0.008812      -0.006413      -0.005169       0.012062      -0.000597       0.007074      -0.001280       0.039609      -0.013242      -0.017721      -0.006084       0.023805             10.783220      11.456451      -2.558888       0.516311      16.520684      -0.144177       4.372524           0.001655
          473              C      20.023932      19.704548       2.229518       0.097278      27.669498 0.33045898E+03  0.72832514E+04                                 8.064973                            6.117458       0.145270       2.061607                    0.999772      26.087570      73.569511       0.654399       0.424674      -1.054766       0.037459       0.028079       0.003338       0.046934       0.031426      -0.005442       0.002927      -0.023677       0.113482      -0.052911       0.014648       0.038263              9.524621      10.872849      -1.523509       0.493050      13.687452      -0.204785       4.013561           0.002285
          474              C      18.486446      23.215022       1.867836      -0.221258      27.762097 0.36345361E+03  0.82605319E+04                                 8.146716                            6.338540      -0.174180       1.934501                    0.997564      29.573167      86.635773       0.650109       0.414535      -1.053808      -0.036438      -0.034703       0.061958       0.079817      -0.003958       0.030350       0.011804       0.004691      -0.058275      -0.040933       0.010072       0.030860             10.298091      13.644334      -4.772362      -1.591174      11.130821       0.132727       6.119118           0.000207
          475              C      14.100736       2.576978      26.018056       0.327500      29.885289 0.33446531E+03  0.74068028E+04                                 8.611710                            6.326150      -0.112779       1.987714                    0.999601      24.989986      71.049403       0.616407       0.448703      -1.038524      -0.065727       0.035493      -0.004084       0.074810      -0.009034       0.006839       0.005590       0.026304      -0.087688      -0.031417       0.000440       0.030977             10.395594      12.392162      -2.652074      -2.332175       7.977647      -2.839741      10.816972           0.001631
          476              C      14.797332       2.670242      24.808470      -0.243519      35.971785 0.47270433E+03  0.11356945E+05                                 9.387066                            7.226090       0.173165       2.013451                    0.999670      30.813769      89.775044       0.615440       0.414237      -1.064784       0.013498      -0.007271      -0.005887       0.016423      -0.020495       0.015090      -0.024899       0.007398      -0.035198      -0.030638      -0.010769       0.041407             10.867228      13.909623      -2.580428      -2.691433       7.214599      -1.622762      11.477462           0.005568
          477              C      15.968394       2.026494      24.611706      -0.062676      30.320595 0.40491592E+03  0.93674258E+04                                 8.430732                            6.724238       0.154431       2.020910                    0.999821      28.845512      82.709151       0.632264       0.418748      -1.060953      -0.014654      -0.002273       0.030031       0.033493       0.001921      -0.020636      -0.010664       0.010292       0.060761      -0.020473      -0.013492       0.033965              9.515572      11.925707      -2.709563      -1.351072       6.794285      -1.842670       9.826725           0.003253
          478              C      16.537044       1.227496      25.614292      -0.149168      34.003063 0.45490775E+03  0.10833155E+05                                 9.126022                            7.127342       0.086831       1.989768                    0.999582      30.191898      87.790347       0.614202       0.418758      -1.061101      -0.022864       0.014700       0.006385       0.027922      -0.042941      -0.012135      -0.027993       0.055559      -0.011981      -0.064440       0.011147       0.053294             10.635812      13.798310      -2.089473      -2.693290       7.281812      -2.596592      10.827314           0.012013
          479              C      15.824455       1.060587      26.795729      -0.087312      35.497983 0.43817377E+03  0.10351531E+05                                 9.439402                            7.034422      -0.056447       1.945539                    0.999584      29.725943      86.477174       0.612218       0.423489      -1.056675      -0.024321       0.016755      -0.014183       0.032763      -0.006685       0.024144      -0.014324      -0.005292      -0.012267      -0.027802      -0.002611       0.030413             11.386618      14.529613      -1.687708      -4.670125       7.575340      -2.918115      12.054900           0.004413
          480              C      14.628514       1.712581      27.032016      -0.171438      46.984180 0.51326580E+03  0.12505094E+05                                11.183690                            7.494727      -0.043094       1.962941                    0.999235      29.637119      85.098723       0.612577       0.410394      -1.074333       0.034000      -0.025616      -0.003977       0.042755      -0.007587      -0.011424       0.006442       0.021892       0.019401      -0.016983      -0.004330       0.021314             14.962215      16.603579      -1.385639      -5.949116      10.353828      -6.026360      17.929238           0.008418
          481              C      13.923211       1.427103      28.270606       0.465768      30.716284 0.28492557E+03  0.60884898E+04                                 8.995205                            5.936543      -0.051144       2.024809                    0.999580      23.526161      66.651818       0.617961       0.463839      -1.025442       0.008130      -0.039772       0.052900       0.066681       0.042856       0.020713       0.042640      -0.016938      -0.007938      -0.047850      -0.025508       0.073358             12.102732      12.621418      -1.305583      -4.241221       9.175821      -5.235510      14.510956           0.030707
          482              C       2.275487       2.376522       1.565582       0.541717      24.163187 0.27210402E+03  0.57287091E+04                                 7.660352                            5.808379       0.049604       2.069722                    0.999272      22.356889      62.184778       0.625717       0.464950      -1.028274      -0.041376       0.039857       0.002159       0.057491       0.042011       0.013047       0.018133      -0.007480       0.042119      -0.049315       0.000127       0.049188              9.040913       8.326175      -1.819631      -2.308141       7.653432      -3.090070      11.143132           0.016380
          483              C      19.277400       2.222693       2.811280      -0.559246      28.292771 0.43894865E+03  0.10302148E+05                                 7.770436                            6.690533       0.338651       2.072740                    0.998287      31.752426      89.991954       0.682422       0.382419      -1.091573       0.016195       0.005750      -0.016563       0.023868       0.006536      -0.016684      -0.008731       0.000479       0.058071      -0.018031      -0.011830       0.029861              8.501196       7.381123       0.337965      -1.304745       7.850007      -1.900743      10.272458          -0.003053
          484              C      22.658379      13.456721       9.384391       0.315430      31.679749 0.34882824E+03  0.77938282E+04                                 8.941520                            6.439121      -0.084432       1.993591                    0.999685      25.184805      71.541451       0.615027       0.445731      -1.041943       0.019978      -0.010588       0.072856       0.076284       0.012709       0.017494      -0.009067      -0.012298       0.097879      -0.036053      -0.002248       0.038301             10.750098       8.622589      -2.965791      -0.359093       7.081043       1.216595      16.546661           0.002699
          485              C      23.471014      12.746438       8.533074      -0.229284      36.676569 0.44641971E+03  0.10583233E+05                                 9.534109                            7.029582       0.023641       1.966800                    0.999599      30.605192      88.850869       0.622421       0.415094      -1.063218      -0.001564      -0.008709      -0.018761       0.020743      -0.021169       0.027652      -0.014543       0.019255       0.029314      -0.028566      -0.016967       0.045533             11.059948       8.812401      -3.052808      -0.787747       7.413801       1.768506      16.953642           0.006483
          486              C      23.257771      12.725112       7.194112      -0.068445      31.866917 0.40064086E+03  0.92348787E+04                                 8.672229                            6.643719       0.064786       1.987015                    0.999739      28.936215      82.552907       0.643179       0.413141      -1.065581      -0.018887       0.011726       0.026259       0.034405      -0.030852      -0.016614       0.015602       0.006477       0.025362      -0.035255      -0.006933       0.042188              9.845311       8.072114      -2.779678       0.459527       6.763456       0.620071      14.700363           0.003744
          487              C      22.203992      13.419758       6.613203      -0.139634      35.380546 0.45778021E+03  0.10929816E+05                                 9.440075                            7.186814       0.092550       1.996506                    0.999594      30.083961      87.880660       0.606322       0.423104      -1.057292       0.003240       0.007855       0.030424       0.031588      -0.031697       0.002687       0.002265       0.014443       0.131039      -0.054470       0.010655       0.043815             11.116830       8.760891      -3.067627       0.084234       7.448784       0.892186      17.140815           0.011441
          488              C      21.344087      14.128051       7.461393      -0.084727      36.589728 0.45078479E+03  0.10789258E+05                                 9.798383                            7.237020      -0.261476       1.883141                    0.999183      30.431713      90.857932       0.587357       0.435694      -1.042973       0.026220      -0.011565       0.018368       0.034039       0.004440       0.014732      -0.013668       0.013753      -0.058158      -0.030792       0.008945       0.021847             11.989139       8.830565      -3.124676      -1.245088       7.804365       1.843936      19.332487           0.005294
          489              C      21.562307      14.183782       8.817699      -0.168654      46.488020 0.53542190E+03  0.13202443E+05                                11.162651                            7.690713      -0.051134       1.958699                    0.999285      30.066378      87.260327       0.599625       0.414256      -1.070279      -0.006533       0.000157      -0.042151       0.042655      -0.013532      -0.007333       0.015813       0.009129       0.037359      -0.023113      -0.003391       0.026504             14.271490      11.909673      -4.977159      -1.762467       9.656071       2.271452      21.248726           0.007947
          490              C      20.663485      15.043344       9.644279       0.448091      29.648425 0.30243874E+03  0.65714831E+04                                 8.836772                            6.151442      -0.042130       2.024535                    0.999684      24.131417      69.340532       0.600803       0.469189      -1.020692      -0.051425       0.045815      -0.013873       0.070257       0.034240      -0.013875      -0.011596      -0.031108      -0.058417      -0.031423      -0.020137       0.051560             11.065055      10.500710      -4.132587      -0.987179       7.929936       1.583693      14.764518           0.033654
          491              C      20.359080      16.227340      12.818093       0.535985      22.964331 0.26874014E+03  0.56537778E+04                                 7.449215                            5.801243       0.036788       2.069100                    0.999533      22.438369      62.876299       0.619953       0.469614      -1.023269       0.023315      -0.005034       0.051385       0.056652       0.024662      -0.025834       0.005019      -0.013164      -0.123409      -0.053856       0.006002       0.047854              8.498277       8.068227      -3.639257      -0.277578       7.540124       0.763504       9.886481           0.019346
          492              C      19.617881      17.185853      13.673675      -0.560575      28.890528 0.46117728E+03  0.10980995E+05                                 7.908114                            6.863713       0.215796       2.030358                    0.997704      32.335626      92.932004       0.671507       0.383073      -1.088858       0.012390      -0.015329      -0.018041       0.026720      -0.013915      -0.006803       0.002026      -0.000858      -0.014742      -0.013193      -0.004883       0.018076              8.534712       8.575722      -1.994743      -1.209836       9.128251       0.497856       7.900164          -0.003001
          493              C      24.115366      16.552626      10.808940       0.098555      27.195901 0.33286973E+03  0.73363514E+04                                 7.937338                            6.118891       0.260922       2.101069                    0.999815      25.874835      72.536517       0.658867       0.421796      -1.058487       0.004337      -0.001832       0.047200       0.047435      -0.037701       0.002618       0.015550       0.017195       0.000399      -0.043197       0.003039       0.040158              9.415025       9.707262       5.058985       0.664561       9.252021      -0.673211       9.285792           0.003623
          494              C      24.965497      17.662978      10.752356      -0.206227      32.624056 0.41719589E+03  0.97223125E+04                                 8.870411                            6.804051       0.203689       2.039871                    0.999600      29.491234      84.825774       0.631612       0.416127      -1.062789      -0.016354      -0.018864      -0.006961       0.025919      -0.018811      -0.019008      -0.020008       0.002164      -0.027478      -0.039426       0.016004       0.023423             10.614756      11.687201       6.213021       2.029387      10.807795       0.291688       9.349272           0.001722
          495              C      25.487944      18.200382      11.795887       0.177989      31.151360 0.36340144E+03  0.81509401E+04                                 8.868106                            6.480994      -0.173672       1.971027                    0.998749      25.062322      69.865012       0.630024       0.433439      -1.055947       0.031822       0.018989       0.009011       0.038136       0.011285       0.004766       0.004225       0.023707      -0.091237      -0.031140      -0.001008       0.032148             11.596291      13.413938       8.260262       0.660029      12.948460      -0.408914       8.426476           0.001493
          496              C      25.136093      17.630847      13.032486      -0.210734      33.338569 0.45823088E+03  0.10866282E+05                                 8.897805                            7.072354       0.246135       2.044515                    0.999817      29.893894      85.044460       0.631007       0.409331      -1.073628       0.001469      -0.011530      -0.006769       0.013450       0.014508       0.017177       0.011600      -0.004794       0.068407      -0.026961      -0.008670       0.035631             10.434897      11.109752       6.277199      -0.911485      11.410325      -1.781687       8.784614           0.002137
          497              C      24.258240      16.525898      13.055802       0.094182      26.591258 0.32535655E+03  0.71254681E+04                                 7.773379                            6.025498       0.133560       2.053624                    0.999677      25.990463      72.481050       0.668336       0.418463      -1.061255      -0.003929      -0.007026      -0.048553       0.049216      -0.033283      -0.005860      -0.011233       0.012729       0.020233      -0.040514       0.009680       0.030834              9.165259       9.477859       5.108122      -0.471807       9.548098      -1.633093       8.469820           0.002285
          498              C      26.420885      19.410253      11.553344      -0.216898      27.341613 0.35314743E+03  0.79675188E+04                                 8.048070                            6.236116      -0.176187       1.931402                    0.998396      29.412042      85.803319       0.657409       0.412956      -1.054980       0.039122      -0.036646       0.060388       0.080748       0.012086      -0.021811       0.026375      -0.016429      -0.017181      -0.041842       0.011100       0.030742             10.255778      13.640204       5.089970       1.959120      10.856348       0.384660       6.270782           0.000220
          499              C      18.498352      19.507783       9.900470       0.321696      30.835562 0.34074224E+03  0.75711356E+04                                 8.775813                            6.359580      -0.099562       1.990315                    0.999552      25.026800      70.972019       0.619311       0.445105      -1.041967       0.039143      -0.066339      -0.017367       0.078960      -0.028428       0.011813       0.012313      -0.023598      -0.034323      -0.036307      -0.000502       0.036809             10.668309       8.802270      -1.148927      -3.478309      15.648288      -1.029618       7.554368           0.004436
          500              C      19.062382      20.587426       9.225160      -0.228088      37.355060 0.46565208E+03  0.11142838E+05                                 9.641232                            7.172032       0.013170       1.961860                    0.999539      30.741420      89.314252       0.617899       0.414242      -1.065040      -0.006131       0.015568      -0.000269       0.016733      -0.023984      -0.027090       0.011476       0.011685      -0.013799      -0.028626      -0.015288       0.043914             11.425155       9.443245      -0.994034      -3.565265      16.904165      -1.093983       7.928055           0.004740
          501              C      18.563036      21.853312       9.359369      -0.071042      31.521100 0.39862321E+03  0.91667171E+04                                 8.584403                            6.609290       0.182926       2.026461                    0.999668      28.680137      81.433465       0.648152       0.410940      -1.068177      -0.014387      -0.027994       0.011577       0.033536       0.009625      -0.015469      -0.019820      -0.023409      -0.020731      -0.024786      -0.008506       0.033293              9.898699       9.116194      -1.246455      -3.329401      13.368514      -0.203881       7.211390           0.004830
          502              C      17.516188      22.106944      10.195900      -0.125871      33.112455 0.43010277E+03  0.10125343E+05                                 9.029945                            6.963704       0.098819       2.008274                    0.999498      29.489440      85.960361       0.615360       0.422805      -1.055891       0.004593      -0.026566      -0.005052       0.027429      -0.019343      -0.006794      -0.000944      -0.036481      -0.041791      -0.023992      -0.009631       0.033623             10.644387       9.782794      -1.298094      -3.408288      14.409023      -0.714681       7.741344           0.008790
          503              C      16.945939      21.077061      10.891398      -0.080147      37.664319 0.46505688E+03  0.11207863E+05                                10.034073                            7.372061      -0.284606       1.879849                    0.998812      30.295538      90.498037       0.579944       0.438231      -1.042395       0.026989      -0.016759      -0.017367       0.036206      -0.009588       0.004620       0.011801       0.031027       0.016761      -0.026064       0.010363       0.015701             12.585380       9.125083      -1.177472      -3.028350      20.344298      -1.804800       8.286758           0.006056
          504              C      17.416852      19.750894      10.762308      -0.168242      46.560586 0.51577056E+03  0.12596158E+05                                11.147079                            7.527362      -0.031685       1.967577                    0.999271      29.732383      85.801682       0.608785       0.411965      -1.072052      -0.012769       0.038968       0.007417       0.041672       0.002649      -0.003020      -0.006001      -0.039311      -0.028905      -0.016223      -0.009516       0.025739             14.892341      11.240586       0.204272      -4.969705      22.983705      -3.460545      10.452731           0.007598
          505              C      16.765393      18.717599      11.554482       0.453335      29.791324 0.29800060E+03  0.64530955E+04                                 8.887677                            6.112517      -0.010410       2.036087                    0.999712      24.008601      68.937963       0.601590       0.470169      -1.019854      -0.048502       0.004119       0.050390       0.070061       0.005104       0.037108       0.004767       0.037889       0.033639      -0.025251      -0.024801       0.050052             11.589371       8.589062       0.977161      -3.598154      17.687088      -2.962464       8.491962           0.032186
          506              C      16.763793      15.325695      11.853324       0.523813      24.177419 0.27898216E+03  0.59210085E+04                                 7.725106                            5.902363       0.021885       2.059034                    0.999409      22.739657      63.881675       0.616283       0.468281      -1.024581       0.027646      -0.036942      -0.019513       0.050097       0.026056       0.030957      -0.018243       0.043880       0.018056      -0.053207       0.007753       0.045454              9.470922       7.094951       0.478147      -3.129047      12.473874      -3.536225       8.843940           0.021669
          507              C      16.223754      14.140845      12.660000      -0.566154      31.339233 0.49710690E+03  0.12042534E+05                                 8.392872                            7.127495       0.196324       2.017368                    0.997754      32.830581      94.707145       0.659755       0.383226      -1.090382       0.008681       0.021316      -0.016400       0.028261       0.011191      -0.000883      -0.008051       0.019274       0.025924      -0.020764       0.006337       0.014427              9.944388       8.110910       1.013851      -2.014355      11.415004      -4.515741      10.307249          -0.003211
          508              C      12.812923      21.442154      11.785935       0.118583      27.509898 0.30875505E+03  0.66908242E+04                                 8.025924                            5.917193       0.231929       2.102101                    0.999789      25.333917      70.860703       0.664648       0.425254      -1.054324      -0.030025       0.032597       0.007185       0.044896      -0.019430       0.000971       0.005676       0.026757       0.134007      -0.046255       0.001184       0.045071              9.675773      11.395715       1.392087      -0.505256      13.605494      -0.134479       4.026111           0.002788
          509              C      11.945199      20.402603      11.853040      -0.205258      35.546318 0.44232335E+03  0.10452435E+05                                 9.401356                            7.021564       0.197937       2.037869                    0.999348      29.751104      85.975718       0.620111       0.417983      -1.062346       0.012052       0.009804      -0.002406       0.015721      -0.007990      -0.002846       0.002040      -0.029291       0.030498      -0.021926       0.008214       0.013712             11.297299      14.059247       2.177589      -0.761741      15.320848      -0.286112       4.511803           0.003048
          510              C      10.612427      20.641450      12.078807       0.166796      33.823692 0.38717572E+03  0.87776143E+04                                 9.250880                            6.618984      -0.059482       2.008008                    0.999006      25.104620      69.186540       0.636696       0.424332      -1.067039      -0.019785      -0.017285      -0.000650       0.026280       0.030117       0.018528       0.008785       0.010666      -0.012688      -0.029855      -0.011546       0.041402             12.078425      14.986623       5.016049      -0.688920      16.768607      -0.406831       4.480044           0.001122
          511              C      27.982895      21.958517      12.126007      -0.209338      34.052904 0.42752772E+03  0.99938299E+04                                 9.049793                            6.835667       0.261279       2.053762                    0.999624      29.586622      84.390646       0.639307       0.409854      -1.070076       0.007569       0.007533       0.005411       0.011972       0.000978      -0.007665      -0.001722       0.040660      -0.014232      -0.018179      -0.006563       0.024742             10.770426      11.447233       2.551701      -0.516449      16.496008      -0.143841       4.368038           0.001654
          512              C      11.138783      22.946603      11.987533       0.094848      27.691000 0.33080144E+03  0.72920462E+04                                 8.065532                            6.118158       0.145719       2.061388                    0.999764      26.103692      73.600124       0.654815       0.424332      -1.055071       0.038602      -0.029159      -0.003251       0.048486      -0.032018       0.005240       0.003017      -0.021952       0.116433      -0.053644       0.014427       0.039217              9.524874      10.874294       1.523235      -0.493193      13.686547      -0.204897       4.013780           0.002285
          513              C      27.371596      19.436128      12.349215      -0.222694      27.778093 0.36372491E+03  0.82680678E+04                                 8.149907                            6.341321      -0.179362       1.933049                    0.997617      29.587809      86.679946       0.649916       0.414589      -1.053795      -0.037743       0.035084      -0.060384       0.079383       0.003789      -0.030674       0.011867       0.003214      -0.053315      -0.040457       0.009838       0.030619             10.302210      13.649789       4.777069       1.590959      11.137247       0.133203       6.119593           0.000207
          514              C      22.985886      11.640065      16.633097       0.326424      29.919685 0.33488235E+03  0.74186370E+04                                 8.619974                            6.331322      -0.071588       1.998064                    0.999430      25.005528      71.115060       0.615951       0.448878      -1.038383      -0.065272      -0.036051       0.003997       0.074673       0.009378      -0.006786       0.005543       0.025553      -0.087095      -0.031217       0.000468       0.030749             10.406623      12.405438       2.655474       2.335002       7.986400      -2.843425      10.828032           0.001638
          515              C      23.682482      11.546801      17.842683      -0.241370      35.876098 0.47110170E+03  0.11308306E+05                                 9.368209                            7.211636       0.173935       2.014196                    0.999682      30.764296      89.577062       0.616367       0.413985      -1.064996       0.014830       0.007996       0.005299       0.017662       0.020671      -0.014659      -0.024847       0.010122      -0.035837      -0.031220      -0.010104       0.041324             10.844818      13.877784       2.576045       2.683287       7.201831      -1.620352      11.454839           0.005562
          516              C      24.853545      12.190549      18.039447      -0.067495      30.467360 0.40745281E+03  0.94413353E+04                                 8.458854                            6.746508       0.155667       2.020019                    0.999808      28.935735      83.048914       0.631012       0.418902      -1.060800      -0.015355       0.002003      -0.027514       0.031572      -0.003547       0.021014      -0.010499       0.009232       0.062173      -0.019283      -0.015437       0.034720              9.547939      11.969839       2.720762       1.353889       6.817339      -1.849312       9.856639           0.003257
          517              C      25.422194      12.989548      17.036861      -0.143913      33.855631 0.45230472E+03  0.10755694E+05                                 9.101581                            7.108779       0.086746       1.990924                    0.999601      30.103946      87.470890       0.614764       0.418977      -1.060965      -0.022365      -0.015672      -0.004319       0.027649       0.044051       0.012195      -0.028573       0.055757      -0.009665      -0.065808       0.011866       0.053942             10.606007      13.755926       2.084677       2.683159       7.263486      -2.589458      10.798610           0.011997
          518              C      24.709605      13.156456      15.855424      -0.088171      35.535688 0.43874553E+03  0.10368429E+05                                 9.445386                            7.038585      -0.056524       1.945283                    0.999598      29.745020      86.547133       0.612092       0.423438      -1.056705      -0.024615      -0.017090       0.013692       0.032947       0.008238      -0.024062      -0.014606      -0.006620      -0.013137      -0.027774      -0.003634       0.031408             11.394004      14.537386       1.689920       4.671212       7.581274      -2.921544      12.063352           0.004419
          519              C      23.513664      12.504462      15.619137      -0.171087      46.930192 0.51261510E+03  0.12485215E+05                                11.175189                            7.489960      -0.038926       1.964553                    0.999218      29.618604      85.030416       0.612777       0.410392      -1.074340       0.033411       0.025724       0.004286       0.042384       0.007474       0.011072       0.006408       0.021510       0.019055      -0.016729      -0.004107       0.020836             14.949462      16.587622       1.386690       5.939702      10.347877      -6.021892      17.912886           0.008407
          520              C      22.808361      12.789941      14.380547       0.463817      30.783684 0.28562280E+03  0.61071230E+04                                 9.007435                            5.943538      -0.050547       2.024518                    0.999605      23.555933      66.756711       0.617638       0.463798      -1.025464       0.010132       0.040440      -0.052943       0.067387      -0.042702      -0.020841       0.042052      -0.018190      -0.006828      -0.047262      -0.025741       0.073003             12.120781      12.639045       1.306994       4.248535       9.189485      -5.245314      14.533814           0.030750
          521              C      20.045789      11.840527      12.651469       0.539627      24.209050 0.27271907E+03  0.57447767E+04                                 7.668456                            5.813911       0.045860       2.068086                    0.999230      22.384218      62.273344       0.625599       0.464785      -1.028387      -0.042484      -0.040927      -0.002444       0.059041      -0.041790      -0.013716       0.018251      -0.007266       0.042621      -0.049138      -0.000357       0.049495              9.051415       8.334328       1.822374       2.309810       7.662637      -3.095195      11.157280           0.016408
          522              C      19.277402      11.994355      11.405771      -0.555987      28.235432 0.43769638E+03  0.10266099E+05                                 7.763798                            6.684440       0.332801       2.071607                    0.998265      31.707083      89.853690       0.682158       0.382814      -1.091219       0.015455      -0.005422       0.016971       0.023586      -0.007235       0.016986      -0.008070       0.000740       0.058426      -0.018811      -0.011215       0.030026              8.494252       7.373560      -0.336126       1.301447       7.845142      -1.899539      10.264055          -0.003053
          523              C      18.215805      23.601439      14.977379       0.315137      31.653527 0.34847027E+03  0.77838764E+04                                 8.937475                            6.436186      -0.086778       1.993196                    0.999630      25.172127      71.497804       0.615110       0.445782      -1.041907       0.020088       0.073304       0.010933       0.076789       0.017893      -0.012734       0.009415      -0.053976      -0.031924      -0.035972      -0.002355       0.038327             10.745380       8.619136      -0.358836       2.964470      16.538554      -1.216189       7.078450           0.002696
          524              C      19.028441      22.750122      15.687663      -0.228157      36.669623 0.44626786E+03  0.10579002E+05                                 9.534777                            7.029488       0.023250       1.966740                    0.999623      30.597331      88.832797       0.622263       0.415225      -1.063108      -0.001315      -0.018584       0.009256       0.020803       0.028387       0.021609       0.015011      -0.005304      -0.043470      -0.029057      -0.017556       0.046613             11.061400       8.812781      -0.788929       3.053314      16.957027      -1.770082       7.414392           0.006480
          525              C      18.815198      21.411160      15.708988      -0.068554      31.840126 0.40016906E+03  0.92208142E+04                                 8.664241                            6.636489       0.067563       1.988017                    0.999746      28.927571      82.500165       0.644044       0.412729      -1.065902      -0.019347       0.025320      -0.011810       0.033984      -0.016430       0.030256      -0.016056      -0.009994      -0.021317      -0.034682      -0.007233       0.041915              9.836630       8.066597       0.455272       2.779234      14.684613      -0.622724       6.758679           0.003748
          526              C      17.761419      20.830252      15.014343      -0.141275      35.426156 0.45861000E+03  0.10953561E+05                                 9.443119                            7.188744       0.097391       1.997256                    0.999554      30.114130      87.957674       0.606877       0.422565      -1.057728       0.003018       0.032697      -0.008432       0.033901       0.003082       0.031217      -0.001192      -0.056648      -0.085209      -0.053371       0.010674       0.042697             11.120368       8.765884       0.082853       3.070942      17.142894      -0.893438       7.452325           0.011452
          527              C      16.901514      21.678441      14.306050      -0.084367      36.595615 0.45082916E+03  0.10790898E+05                                 9.798328                            7.235927      -0.258830       1.883904                    0.999174      30.441126      90.897075       0.587561       0.435519      -1.043047       0.025679       0.019505       0.011926       0.034382       0.014186      -0.005745       0.014215       0.035646       0.008549      -0.031112       0.009717       0.021395             11.989248       8.832725      -1.242520       3.126485      19.330073      -1.842205       7.804946           0.005294
          528              C      17.119733      23.034748      14.250319      -0.169758      46.546359 0.53617757E+03  0.13225679E+05                                11.170979                            7.695495      -0.049751       1.958700                    0.999264      30.089892      87.342476       0.599516       0.414186      -1.070329      -0.004660      -0.040697       0.000137       0.040963      -0.007714       0.014009      -0.014882      -0.013262      -0.033723      -0.023159      -0.003039       0.026198             14.283499      11.917946      -1.761148       4.980396      21.270219      -2.271742       9.662334           0.007952
          529              C      16.220911      23.861327      13.390756       0.449512      29.604255 0.30194390E+03  0.65580377E+04                                 8.828141                            6.146468      -0.040269       2.025503                    0.999676      24.110799      69.266785       0.601038       0.469198      -1.020688      -0.052268      -0.014310      -0.046092       0.071142      -0.014794      -0.033767       0.011863       0.015471       0.075390      -0.031656      -0.019973       0.051629             11.053400      10.489536      -0.984691       4.126924      14.748672      -1.581032       7.921993           0.033657
          530              C      15.916506      27.035142      12.206760       0.534854      22.991773 0.26914920E+03  0.56644676E+04                                 7.454576                            5.805493       0.041864       2.070302                    0.999509      22.455329      62.932880       0.619760       0.469587      -1.023296       0.023130       0.050978       0.005908       0.056291      -0.026184      -0.025190      -0.004786       0.055020       0.081466      -0.054085       0.005617       0.048468              8.504400       8.073378      -0.277635       3.642346       9.893414      -0.764118       7.546407           0.019330
          531              C      15.175307      27.890724      11.248246      -0.558521      28.820791 0.45966748E+03  0.10934781E+05                                 7.889676                            6.847128       0.221734       2.032457                    0.997787      32.287510      92.714303       0.673187       0.382476      -1.089411       0.013117      -0.018758       0.015670       0.027739      -0.006791       0.014167      -0.003057       0.007809       0.010319      -0.012775      -0.006178       0.018953              8.514492       8.554746      -1.201849       1.986612       7.882528      -0.494027       9.106203          -0.003002
          532              C      19.672792      25.025988      11.881474       0.097488      27.172082 0.33246963E+03  0.73245871E+04                                 7.926932                            6.109670       0.267608       2.103403                    0.999836      25.865468      72.471650       0.660329       0.421032      -1.059074       0.004883       0.046481       0.000118       0.046737       0.002800       0.037646      -0.015982       0.010939      -0.025416      -0.043075       0.002235       0.040840              9.402512       9.692313       0.668853      -5.050564       9.277365       0.667270       9.237857           0.003628
          533              C      20.522923      24.969405      10.771122      -0.207460      32.710452 0.41856306E+03  0.97626138E+04                                 8.886918                            6.816116       0.200452       2.038226                    0.999639      29.541722      85.020821       0.630894       0.416240      -1.062667      -0.016905      -0.006478       0.018515       0.025895      -0.018910       0.020061       0.020009       0.014748       0.011788      -0.040069       0.015320       0.024749             10.636134      11.714808       2.036632      -6.229667       9.362235      -0.295865      10.831358           0.001723
          534              C      21.045370      26.012936      10.233718       0.177493      31.163320 0.36356296E+03  0.81554682E+04                                 8.870080                            6.482443      -0.235975       1.954540                    0.999092      25.068883      69.887165       0.629952       0.433440      -1.055946       0.032719       0.009284      -0.018892       0.038906       0.004037      -0.010798      -0.003969       0.058661       0.009706      -0.031542      -0.000679       0.032221             11.599184      13.416701       0.659556      -8.263221       8.427537       0.409933      12.953316           0.001492
          535              C      20.693518      27.249535      10.803253      -0.209724      33.298332 0.45752638E+03  0.10844963E+05                                 8.889313                            7.065696       0.251125       2.046183                    0.999818      29.873105      84.955979       0.631494       0.409190      -1.073765       0.000795      -0.007012       0.012668       0.014501       0.016650      -0.015308      -0.010949      -0.037886      -0.023516      -0.028133      -0.006976       0.035109             10.424322      11.096856      -0.909500      -6.269711       8.777811       1.779153      11.398298           0.002136
          536              C      19.815666      27.272851      11.908202       0.094247      26.587372 0.32525510E+03  0.71230358E+04                                 7.774286                            6.025771       0.133628       2.053688                    0.999679      25.988578      72.486178       0.668087       0.418632      -1.061097      -0.004875      -0.046626       0.008245       0.047599      -0.005373       0.033291       0.012410      -0.004930      -0.030588      -0.041162       0.010361       0.030801              9.166588       9.478215      -0.472428      -5.108737       8.472108       1.634206       9.549442           0.002286
          537              C      21.978311      25.770394       9.023847      -0.216592      27.291780 0.35241284E+03  0.79461040E+04                                 8.030943                            6.223697      -0.168166       1.933901                    0.998400      29.386884      85.679047       0.659063       0.412170      -1.055576       0.039073       0.061305       0.036297       0.081256      -0.021036      -0.012119      -0.025871       0.002186       0.030933      -0.040962       0.011469       0.029493             10.230536      13.601392       1.953422      -5.067205       6.262073      -0.383632      10.828142           0.000219
          538              C      14.055778      24.117519       8.926318       0.321918      30.830373 0.34066192E+03  0.75689811E+04                                 8.775544                            6.359252      -0.102639       1.989339                    0.999544      25.023770      70.964024       0.619259       0.445164      -1.041922       0.038523      -0.017239       0.065634       0.078032       0.012070       0.028681      -0.012114       0.005292       0.051808      -0.036526      -0.000314       0.036840             10.668392       8.802791      -3.478844       1.147949       7.554819       1.030541      15.647566           0.004437
          539              C      14.619807      23.442210       7.846675      -0.227277      37.322025 0.46507332E+03  0.11125387E+05                                 9.635001                            7.166737       0.016675       1.963142                    0.999520      30.725725      89.250476       0.618244       0.414145      -1.065116      -0.005468       0.000217      -0.014891       0.015865      -0.027856       0.024096      -0.012025       0.012194      -0.011663      -0.029014      -0.015796       0.044811             11.418406       9.439100      -3.564155       0.994229       7.923589       1.092988      16.892528           0.004737
          540              C      14.120461      23.576419       6.580789      -0.071754      31.535878 0.39882274E+03  0.91722372E+04                                 8.585683                            6.609587       0.188391       2.027872                    0.999647      28.690939      81.462009       0.648352       0.410771      -1.068311      -0.013667       0.010548       0.028356       0.033198      -0.015308      -0.010358       0.019802      -0.002077       0.043805      -0.024103      -0.009373       0.033476              9.900962       9.117908      -3.330201       1.247467       7.212303       0.204166      13.372677           0.004825
          541              C      13.073613      24.412950       6.327156      -0.125893      33.112684 0.43010490E+03  0.10124922E+05                                 9.027769                            6.961429       0.104966       2.009982                    0.999488      29.488480      85.942157       0.615793       0.422526      -1.056115       0.004905      -0.005240       0.026475       0.027430      -0.007340       0.019008       0.001765       0.003061       0.072622      -0.024190      -0.008430       0.032620             10.642581       9.780474      -3.407289       1.299303       7.739159       0.714123      14.408109           0.008784
          542              C      12.503364      25.108448       7.357040      -0.079266      37.625409 0.46445221E+03  0.11189204E+05                                10.027978                            7.367988      -0.288327       1.879204                    0.998847      30.272078      90.399680       0.580043       0.438317      -1.042385       0.028242      -0.018438       0.017535       0.038014       0.004109       0.009704      -0.011332       0.008225      -0.055688      -0.025928       0.009705       0.016223             12.577865       9.118597      -3.025573       1.174887       8.281684       1.805889      20.333314           0.006056
          543              C      12.974277      24.979357       8.683206      -0.169546      46.609627 0.51639217E+03  0.12614823E+05                                11.153223                            7.530789      -0.033134       1.967075                    0.999220      29.751734      85.862405       0.608796       0.411844      -1.072157      -0.013768       0.007573      -0.037836       0.040969      -0.002452      -0.002597       0.005816      -0.004813       0.073698      -0.015719      -0.010020       0.025739             14.901741      11.248191      -4.974150      -0.206699      10.460142       3.464910      22.996890           0.007591
          544              C      12.322818      25.771531       9.716501       0.453677      29.750009 0.29754438E+03  0.64407299E+04                                 8.879373                            6.107513      -0.007031       2.037452                    0.999687      23.992700      68.878351       0.601886       0.470120      -1.019884      -0.048445       0.050654      -0.004332       0.070225       0.037363      -0.004702      -0.004661       0.003205      -0.071979      -0.025416      -0.024570       0.049986             11.577499       8.583037      -3.595433      -0.975616       8.485140       2.958244      17.664320           0.032184
          545              C      12.321219      26.070373      13.108405       0.521867      24.199141 0.27926023E+03  0.59277572E+04                                 7.725549                            5.902233       0.027444       2.060615                    0.999412      22.751107      63.896257       0.616836       0.467794      -1.024957       0.027455      -0.020319       0.037065       0.050403       0.031725      -0.026334       0.019113       0.013410      -0.073622      -0.054240       0.008269       0.045971              9.471728       7.096289      -3.130096      -0.478302       8.844963       3.536136      12.473932           0.021637
          546              C      29.551480      26.877048      14.293254      -0.567264      31.412470 0.49856974E+03  0.12088133E+05                                 8.413949                            7.145568       0.185776       2.013689                    0.997722      32.870580      94.895373       0.657800       0.384042      -1.089687       0.007309      -0.016169      -0.023077       0.029110      -0.000838      -0.012381       0.007811      -0.002483      -0.039979      -0.021026       0.006252       0.014775              9.971896       8.129450      -2.026683      -1.021308      10.337561       4.535459      11.448678          -0.003208
[truncated: 127,187 more chars]
