# Supplementary material for: A collection of forcefield precursors for metal–organic frameworks
Source: RSC Adv. 2019 Nov 13;9(63):36492–507. doi: 10.1039/c9ra07327b (PMC9075174; doi:10.1039/c9ra07327b)
Supplement: RA-009-C9RA07327B-s6112 [file RA-009-C9RA07327B-s6112.xyz]

  776
jmolscript: load "" {1 1 1} spacegroup "x,y,z" unitcell [{     17.588000     0.000000     0.000000 }, {      8.794038    28.510556     0.000000 }, {      8.794038     0.000021    28.510556 }]
Mn    22.514954     2.441658    18.346543     0.945088
Mn    19.047653     3.467180    15.096625     0.952890
Mn     8.697816     0.072429    16.459144     0.942888
Mn    13.721063    11.813652    24.419576     0.946353
Mn    27.841679    10.788130    27.669209     0.953892
Mn    17.491848    14.182881    26.306690     0.943082
Mn    18.117874    10.164311    16.696922     0.945592
Mn    14.650670    13.413945    17.722447     0.952328
Mn    21.888829    12.051423    14.327695     0.943002
Mn     9.323967     4.090999    26.069197     0.946181
Mn    23.444663     0.841365    25.043387     0.953358
Mn    13.094834     2.203887    28.438139     0.943206
Mn    12.661122    26.068919    10.164013     0.945086
Mn    16.128423    25.043397    13.413931     0.952891
Mn    26.478260    28.438148    12.051412     0.942886
Mn    21.455013    16.696925     4.090980     0.946354
Mn     7.334397    17.722447     0.841347     0.953893
Mn    17.684228    14.327696     2.203866     0.943082
Mn    17.058114    18.346266    11.813919     0.945531
Mn    20.525318    15.096918    10.788109     0.952335
Mn    13.287247    16.459154    14.182861     0.942997
Mn     8.264021    24.419578     2.441644     0.946232
Mn    11.731501    27.668927     3.467169     0.953319
Mn    22.081242    26.306690     0.072417     0.943201
H     23.877504     6.232422    19.928879     0.127037
H     23.087805     8.350756    19.675135     0.093131
H     21.323727     8.804073    18.155522     0.113940
H     20.412665     7.059226    17.009398     0.102890
H     19.721445     0.296521    15.179020     0.143408
H     29.621768    27.809208    15.777742     0.153283
H     22.282269     2.474732    21.508363     0.100386
H     20.801361     2.181075    23.244656     0.124849
H     17.853609     1.890265    20.513345     0.120741
H     19.399592     2.220986    18.871137     0.091722
H     18.655626     1.528183    24.011590     0.114746
H     17.591549     0.935163    22.979508     0.112066
H     16.341040     3.181792    18.509053     0.129322
H     14.300831     2.109795    18.708627     0.095469
H     13.475949     0.755542    17.046461     0.114422
H     14.754594     0.450478    15.082084     0.114070
H     21.119688     1.331451    11.566733     0.134160
H     20.008126     2.081278    10.691459     0.130126
H     22.220700     3.409871    11.900306     0.139287
H      4.553551     3.027829    10.349332     0.146261
H     21.135520     4.114081    10.956607     0.141771
H     19.271233    26.286747    19.712198     0.125445
H     18.864953    26.241132    21.975937     0.103580
H     17.090327    27.509852    22.851211     0.105274
H      7.003571     0.325036    21.422832     0.107704
H      5.622906     2.571663    14.306597     0.124095
H     23.423724     3.672171    15.441317     0.118955
H      7.847791     4.293700    14.477660     0.135454
H      6.650047     4.419146    13.422770     0.142686
H      7.657837     3.176086    13.348642     0.140306
H     14.541799     4.259497    26.543328     0.067562
H     15.952355     4.544601    24.809886     0.130440
H     16.165164     0.533166    24.618865     0.132927
H     14.858378     0.476146    26.563285     0.092964
H     16.770192     2.999327    22.608871     0.116090
H     17.865927     3.626560    23.589634     0.111727
H     15.083510     8.022887    22.836955     0.126638
H     14.293806     5.904553    23.090699     0.094142
H     12.529731     5.451236    24.610312     0.113843
H     11.618677     7.196083    25.756436     0.102606
H     28.515480    13.958789    27.586814     0.142809
H     29.621766    14.956658    26.988092     0.153725
H     13.488281    11.780577    21.257471     0.099111
H     12.007370    12.074235    19.521178     0.124967
H     26.647625    12.365045    22.252489     0.119946
H     28.193612    12.034323    23.894697     0.093252
H      9.861634    12.727126    18.754244     0.114450
H     26.385562    13.320146    19.786326     0.112861
H     25.135058    11.073518    24.256781     0.129339
H     23.094851    12.145515    24.057207     0.095312
H     22.269978    13.499767    25.719373     0.114574
H     23.548628    13.804832    27.683750     0.113908
H     21.119691    12.923837     2.688545     0.134283
H     20.008130    12.174010     3.563820     0.130723
H      4.632697    10.845417     2.354972     0.139332
H     22.141553    11.227460     3.905946     0.146634
H     21.135518    10.141207     3.298671     0.142832
H     19.271224    16.479118    23.053636     0.124634
H     18.864939    16.524734    20.789897     0.104435
H     17.090306    15.256013    19.914623     0.103442
H     15.797589    13.930273    21.343002     0.108253
H     14.416937    11.683647    28.459237     0.124358
H     14.629749    10.583139    27.324517     0.118838
H     16.641817     9.961609    28.288174     0.135837
H      6.650037     9.836142     0.832508     0.142414
H      7.657831    11.079203     0.906636     0.140071
H     23.335793     9.995813    16.222506     0.067064
H     24.746353     9.710709    17.955948     0.130139
H     24.959173    13.722144    18.146969     0.132312
H     23.652382    13.779164    16.202549     0.093717
H     25.564200    11.255982    20.156963     0.115873
H     26.659930    10.628749    19.176200     0.112201
H     19.480508     8.581692    20.487686     0.126492
H     18.690810     8.835438    22.606020     0.094746
H     16.926736    10.355051    23.059338     0.114387
H     16.015677    11.501174    21.314492     0.102006
H     15.324462    13.331547    14.551788     0.143005
H     16.430745    12.732824    13.553918     0.153219
H     17.885269     7.002205    16.729994     0.099439
H     16.404357     5.265912    16.436336     0.123766
H     13.456611     7.997223    16.145528     0.121866
H     15.002599     9.639431    16.476250     0.092537
H     14.258619     4.498977    15.783444     0.113736
H     13.194545     5.531059    15.190424     0.112314
H     11.944047    10.001516    17.437056     0.130500
H      9.903838     9.801941    16.365059     0.095932
H      9.078961    11.464106    15.010808     0.114997
H     10.357611    13.428483    14.705745     0.113802
H     16.722714    16.943835    15.586721     0.133016
H     15.611154    17.819110    16.336549     0.131080
H     17.823725    16.610263    17.665140     0.138518
H     17.744580    18.161237    17.283099     0.146195
H     16.738547    17.553963    18.369351     0.141070
H     23.668199     8.798366    12.031455     0.124578
H     23.261913     6.534628    11.985838     0.104769
H     21.487285     5.659355    13.254557     0.104405
H     20.194570     7.087735    14.580298     0.108841
H     18.813925    14.203971    16.826930     0.123979
H     19.026740    13.069252    17.927438     0.119326
H     21.038809    14.032909    18.548968     0.136032
H     19.841068    15.087800    18.674414     0.142721
H     20.848859    15.161927    17.431354     0.140922
H     10.144786     1.967242    18.514755     0.067070
H     11.555346     3.700684    18.799861     0.129042
H     11.768156     3.891702    14.788425     0.133135
H     10.461365     1.947282    14.731404     0.093972
H     12.373189     5.901698    17.254588     0.116184
H     13.468921     4.920935    17.881821     0.112077
H     10.686506     5.673617    22.278148     0.127017
H      9.896802     5.419872    20.159814     0.094549
H      8.132723     3.900259    19.706496     0.113601
H     24.809665     2.754136    21.451342     0.102778
H     24.118463     0.923763    28.214046     0.143637
H     16.430713     1.522464     0.701360     0.153920
H     26.679282     7.253105    26.035840     0.100286
H     25.198375     8.989398    26.329498     0.123476
H     22.250623     6.258087    26.620306     0.121206
H     23.796605     4.615878    26.289584     0.093680
H     23.052641     9.756332    26.982390     0.116260
H     21.988566     8.724250    27.575410     0.113204
H     20.738050     4.253794    25.328778     0.129182
H     18.697844     4.453368    26.400775     0.096162
H     17.872966     2.791204    27.755026     0.115708
H     19.151612     0.826827    28.060089     0.112419
H     16.722741    25.822031    27.179113     0.133556
H     33.199177    24.946756    26.429285     0.130426
H     17.823748    26.155603    25.100694     0.138761
H     17.744600    24.604629    25.482735     0.146615
H     16.738566    25.211903    24.396483     0.143104
H      6.080182     5.456922     2.223823     0.124909
H      5.673902     7.720660     2.269440     0.104336
H      3.899272     8.595933     1.000721     0.104776
H     11.400589     7.167575    28.185536     0.109410
H     10.019918     0.051338    25.938904     0.125537
H     10.232733     1.186057    24.838396     0.118727
H     12.244798     0.222400    24.216866     0.136586
H     19.841092    27.678066    24.091420     0.143507
H     20.848886    27.603939    25.334480     0.141238
H     18.938807    12.288067    24.251079     0.066757
H     20.349362    10.554625    23.965973     0.129790
H     20.562182    10.363608    27.977409     0.132280
H     19.255396    12.308028    28.034430     0.093722
H     21.167203     8.353612    25.511246     0.116741
H     22.262936     9.334374    24.884013     0.113123
H     11.298572    22.278155     8.581677     0.127036
H     12.088271    20.159821     8.835421     0.093132
H     13.852349    19.706504    10.355034     0.113940
H     14.763411    21.451351    11.501158     0.102886
H     15.454631    28.214056    13.331536     0.143408
H      5.554308     0.701369    12.732814     0.153284
H     12.893807    26.035845     7.002193     0.100383
H     14.374715    26.329502     5.265900     0.124849
H     17.322467    26.620312     7.997211     0.120741
H     15.776484    26.289591     9.639419     0.091722
H     16.520450    26.982394     4.498966     0.114744
H     17.584527    27.575414     5.531048     0.112066
H     18.835036    25.328785    10.001503     0.129325
H     20.875245    26.400782     9.801929     0.095470
H     21.700127    27.755035    11.464095     0.114424
H     20.421482    28.060099    13.428472     0.114072
H     14.056388    27.179126    16.943823     0.134161
H     15.167950    26.429299    17.819098     0.130127
H     12.955376    25.100706    16.610250     0.139288
H     30.622525    25.482748    18.161224     0.146260
H     14.040556    24.396496    17.553949     0.141769
H     15.904843     2.223830     8.798358     0.125444
H     16.311123     2.269445     6.534619     0.103581
H     18.085749     1.000725     5.659345     0.105275
H     28.172505    28.185541     7.087724     0.107703
H     29.553170    25.938914    14.203959     0.124095
H     11.752352    24.838406    13.069239     0.118955
H     27.328285    24.216877    14.032896     0.135454
H     28.526029    24.091431    15.087786     0.142685
H     27.518239    25.334491    15.161914     0.140308
H     20.634277    24.251080     1.967228     0.067563
H     19.223721    23.965976     3.700670     0.130441
H     19.010912    27.977411     3.891691     0.132928
H     20.317698    28.034431     1.947271     0.092965
H     18.405884    25.511250     5.901685     0.116090
H     17.310149    24.884017     4.920922     0.111727
H     20.092566    20.487690     5.673601     0.126640
H     20.882270    22.606024     5.419857     0.094141
H     22.646345    23.059341     3.900244     0.113841
H     23.557399    21.314494     2.754120     0.102605
H      6.660596    14.551788     0.923742     0.142810
H      5.554310    13.553919     1.522464     0.153726
H     21.687795    16.730000     7.253085     0.099110
H     23.168706    16.436342     8.989378     0.124966
H      8.528451    16.145532     6.258067     0.119947
H      6.982464    16.476254     4.615859     0.093252
H     25.314442    15.783451     9.756312     0.114451
H      8.790514    15.190431     8.724230     0.112863
H     10.041018    17.437059     4.253775     0.129338
H     12.081225    16.365062     4.453349     0.095312
H     12.906098    15.010810     2.791183     0.114574
H     11.627448    14.705745     0.826806     0.113907
H     14.056385    15.586740    25.822011     0.134283
H     15.167946    16.336567    24.946737     0.130722
H     30.543379    17.665160    26.155584     0.139332
H     13.034523    17.283117    24.604610     0.146632
H     14.040558    18.369370    25.211885     0.142833
H     15.904852    12.031459     5.456920     0.124631
H     16.311137    11.985843     7.720659     0.104435
H     18.085770    13.254564     8.595933     0.103446
H     19.378487    14.580304     7.167554     0.108255
H     20.759139    16.826930     0.051319     0.124358
H     20.546327    17.927438     1.186039     0.118838
H     18.534259    18.548968     0.222382     0.135837
H     28.526039    18.674435    27.678048     0.142414
H     27.518245    17.431374    27.603920     0.140071
H     11.840283    18.514764    12.288050     0.067061
H     10.429723    18.799868    10.554608     0.130138
H     10.216903    14.788433    10.363587     0.132312
H     11.523694    14.731413    12.308007     0.093716
H      9.611876    17.254595     8.353593     0.115872
H      8.516146    17.881828     9.334356     0.112200
H     15.695568    19.928885     8.022870     0.126490
H     16.485266    19.675139     5.904536     0.094744
H     18.249340    18.155526     5.451218     0.114385
H     19.160399    17.009403     7.196064     0.102004
H     19.851614    15.179030    13.958768     0.143015
H     18.745331    15.777753    14.956638     0.153219
H     17.290807    21.508372    11.780562     0.099437
H     18.771719    23.244665    12.074220     0.123765
H     21.719465    20.513354    12.365028     0.121866
H     20.173477    18.871146    12.034306     0.092535
H     20.917457    24.011600    12.727112     0.113736
H     21.981531    22.979518    13.320132     0.112313
H     23.232029    18.509061    11.073500     0.130497
H     25.272238    18.708636    12.145497     0.095930
H     26.097115    17.046471    13.499748     0.114993
H     24.818465    15.082094    13.804811     0.113801
H     18.453362    11.566742    12.923835     0.133014
H     19.564922    10.691467    12.174007     0.131078
H     17.352351    11.900314    10.845416     0.138514
H     17.431496    10.349340    11.227457     0.146193
H     18.437529    10.956614    10.141205     0.141067
H     11.507877    19.712211    16.479101     0.124580
H     11.914163    21.975949    16.524718     0.104769
H     13.688791    22.851222    15.255999     0.104406
H     14.981506    21.422842    13.930258     0.108838
H     16.362151    14.306606    11.683626     0.123982
H     16.149336    15.441325    10.583118     0.119332
H     14.137267    14.477668     9.961588     0.136032
H     15.335008    13.422777     9.836142     0.142724
H     14.327217    13.348650    11.079202     0.140920
H     25.031290    26.543335     9.995801     0.067069
H     23.620730    24.809893     9.710695     0.129040
H     23.407920    24.618875    13.722131     0.133135
H     24.714711    26.563295    13.779152     0.093971
H     22.802887    22.608879    11.255968     0.116184
H     21.707155    23.589642    10.628735     0.112078
H     24.489570    22.836960     6.232408     0.127021
H     25.279274    23.090705     8.350742     0.094553
H     27.043353    24.610318     8.804060     0.113604
H     10.366411    25.756441     7.059214     0.102781
H     11.057613    27.586814     0.296510     0.143630
H     18.745363    26.988113    27.809196     0.153915
H      8.496794    21.257472     2.474716     0.100283
H      9.977701    19.521179     2.181058     0.123474
H     12.925453    22.252490     1.890250     0.121203
H     11.379471    23.894699     2.220972     0.093675
H     12.123435    18.754245     1.528166     0.116259
H     13.187510    19.786327     0.935146     0.113203
H     14.438026    24.256783     3.181778     0.129185
H     16.478232    24.057209     2.109781     0.096165
H     17.303110    25.719373     0.755530     0.115711
H     16.024464    27.683750     0.450467     0.112423
H     18.453335     2.688546     1.331443     0.133549
H      1.976899     3.563821     2.081271     0.130421
H     17.352328     2.354974     3.409862     0.138761
H     17.431476     3.905948     3.027821     0.146611
H     18.437510     3.298674     4.114073     0.143104
H     29.095894    23.053655    26.286733     0.124910
H     29.502174    20.789917    26.241116     0.104337
H     31.276804    19.914644    27.509835     0.104775
H     23.775487    21.343002     0.325020     0.109410
H     25.156158    28.459239     2.571652     0.125540
H     24.943343    27.324520     3.672160     0.118722
H     22.931278    28.288177     4.293690     0.136583
H     15.334984     0.832511     4.419136     0.143508
H     14.327190     0.906638     3.176076     0.141241
H     16.237269    16.222510     4.259477     0.066758
H     14.826714    17.955952     4.544583     0.129790
H     14.613894    18.146969     0.533147     0.132280
H     15.920680    16.202549     0.476126     0.093721
H     14.008873    20.156965     2.999310     0.116740
H     12.913140    19.176203     3.626543     0.113123
C     22.628753     5.313241    18.629938     0.328618
C     23.161671     6.386379    19.323885    -0.231555
C     22.699109     7.644550    19.173634    -0.070011
C     21.650863     7.921386    18.279828    -0.131401
C     21.128497     6.881036    17.607264    -0.077174
C     21.561160     5.564418    17.724728    -0.170244
C     20.938543     4.533191    16.933560     0.453071
C     20.831251     1.128745    16.674969     0.475748
C     20.168181    -0.003409    16.009247    -0.469476
C     21.360658     2.352422    21.306224     0.102977
C     20.490053     2.163397    22.344863    -0.211766
C     19.121706     1.941585    22.062038     0.185562
C     18.766426     1.997180    20.751978    -0.214551
C     19.691554     2.201315    19.772926     0.106942
C     18.149090     1.726046    23.186495    -0.226555
C     16.701590     2.567958    16.570050     0.311616
C     15.996313     2.666035    17.789732    -0.232764
C     14.803846     2.001454    17.910331    -0.063491
C     14.309621     1.194605    16.938121    -0.137629
C     15.074697     1.028958    15.763201    -0.088082
C     16.267164     1.686696    15.575887    -0.145960
C     16.981235     1.445781    14.331401     0.463412
C     19.823455     2.437947    12.699457     0.491835
C     20.627225     2.183917    11.458392    -0.247969
C     21.619189     3.281573    11.139074    -0.410732
C     17.844847    27.636436    19.165366     0.323099
C     18.572990    26.829588    20.060027    -0.239037
C     18.328519    26.781692    21.405155    -0.063646
C     17.283794    27.534086    21.919201    -0.140646
C     16.515198    28.332095    21.060178    -0.083320
C     16.764946    28.405652    19.717330    -0.168243
C      7.168895     0.791752    18.903924     0.455077
C      6.926178     1.995465    15.738112     0.480374
C      6.308839     3.022985    14.860557    -0.232993
C      7.191757     3.794480    13.950500    -0.407349
C     14.955116     3.472605    26.201201     0.133743
C     15.788786     3.669327    25.143459    -0.224882
C     16.356876     2.640096    24.604610     0.182818
C     15.913658     1.334312    25.066481    -0.220284
C     15.102852     1.317207    26.195499     0.086517
C     17.304868     2.828264    23.424273    -0.225587
C     13.834765     8.942069    24.135896     0.328499
C     14.367679     7.868931    23.441949    -0.230626
C     13.905113     6.610760    23.592200    -0.071933
C     12.856869     6.333923    24.486006    -0.131858
C     12.334508     7.374274    25.158570    -0.075736
C     12.767174     8.690891    25.041106    -0.169859
C     12.144561     9.722119    25.832274     0.453586
C     29.625279    13.126564    26.090865     0.472683
C     28.962214    14.258719    26.756587    -0.468929
C     12.566670    11.902888    21.459610     0.103702
C     11.696063    12.091912    20.420971    -0.211377
C     10.327718    12.313724    20.703796     0.183790
C     27.560442    12.258130    22.013856    -0.212058
C     10.897572    12.053995    22.992908     0.104833
C     26.943100    12.529263    19.579339    -0.227523
C     25.495615    11.687352    26.195784     0.312966
C     24.790335    11.589274    24.976102    -0.233447
C     23.597869    12.253855    24.855503    -0.063381
C     23.103649    13.060705    25.827713    -0.137585
C     23.868728    13.226352    27.002633    -0.088673
C     25.061194    12.568614    27.189947    -0.146683
C     25.775269    12.809529    28.434433     0.466429
C     19.823453    11.817342     1.555821     0.488559
C     20.627226    12.071371     2.796886    -0.246508
C     21.619188    10.973715     3.116204    -0.413324
C     17.844836    15.129429    23.600468     0.323338
C     18.572980    15.936277    22.705807    -0.237230
C     18.328505    15.984174    21.360679    -0.065148
C     17.283776    15.231780    20.846633    -0.138430
C     16.515180    14.433770    21.705656    -0.084474
C     16.764931    14.360214    23.048504    -0.168675
C     15.962919    13.463557    23.861910     0.456250
C     15.720207    12.259844    27.027722     0.479617
C     15.102868    11.232324    27.905277    -0.233052
C      7.191748    10.460808     0.304778    -0.407242
C     23.749113    10.782704    16.564633     0.135412
C     24.582785    10.585982    17.622375    -0.224474
C     25.150880    11.615214    18.161224     0.182642
C     24.707663    12.920997    17.699353    -0.220757
C     23.896855    12.938103    16.570335     0.087215
C     26.098874    11.427045    19.341561    -0.224985
C     18.231760     9.880633    19.568505     0.326750
C     18.764677     9.186687    20.641643    -0.230001
C     18.302114     9.336938    21.899813    -0.072594
C     17.253871    10.230744    22.176651    -0.132288
C     16.731507    10.903307    21.136301    -0.075871
C     17.164170    10.785843    19.819683    -0.168080
C     16.541554    11.577010    18.788456     0.453243
C     16.434263    11.835598    15.384011     0.473098
C     15.771195    12.501319    14.251857    -0.468297
C     16.963658     7.204345    16.607684     0.102364
C     16.093050     6.165705    16.418659    -0.210388
C     14.724704     6.448529    16.196847     0.185773
C     14.369428     7.758590    16.252442    -0.215067
C     15.294558     8.737642    16.456578     0.105383
C     13.752086     5.324073    15.981307    -0.225120
C     12.304603    11.940518    16.823224     0.311584
C     11.599323    10.720837    16.921300    -0.233815
C     10.406855    10.600237    16.256719    -0.063655
C      9.912633    11.572446    15.449870    -0.139122
C     10.677712    12.747366    15.284224    -0.087481
C     11.870180    12.934681    15.941962    -0.145938
C     12.584254    14.179166    15.701048     0.463964
C     15.426478    15.811111    16.693216     0.491061
C     16.230251    17.052176    16.439187    -0.246867
C     17.222216    17.371495    17.536843    -0.409303
C     22.241815     9.345200    13.381144     0.322712
C     22.969956     8.450538    12.574296    -0.237123
C     22.725481     7.105410    12.526398    -0.065251
C     21.680754     6.591365    13.278791    -0.139148
C     20.912161     7.450389    14.076802    -0.085102
C     21.161912     8.793236    14.150359    -0.169826
C     20.359902     9.606643    15.047016     0.455960
C     20.117193    12.772456    16.250732     0.481548
C     19.499857    13.650012    17.278252    -0.234159
C     20.382777    14.560069    18.049748    -0.408028
C     10.558103     2.309368    17.727864     0.135030
C     11.391776     3.367110    17.924587    -0.222893
C     11.959868     3.905959    16.895355     0.182899
C     11.516648     3.444087    15.589572    -0.221455
C     10.705839     2.315069    15.572466     0.087744
C     12.907863     5.086296    17.083525    -0.226847
C      9.437758     4.374677    23.197329     0.326433
C      9.970673     5.068623    22.124191    -0.231220
C      9.508107     4.918371    20.866021    -0.071514
C      8.459861     4.024565    20.589183    -0.132259
C      7.937498     3.352002    21.629533    -0.075148
C      8.370164     3.469466    22.946151    -0.169699
C     25.335550     2.678299    23.977378     0.451566
C     25.228267     2.419711    27.381823     0.474966
C     15.771162     1.753969     0.003421    -0.470407
C     25.757670     7.050965    26.158150     0.099227
C     24.887066     8.089605    26.347175    -0.208473
C     23.518719     7.806780    26.568987     0.184289
C     23.163440     6.496720    26.513392    -0.212714
C     24.088567     5.517667    26.309256     0.103525
C     22.546105     8.931237    26.784527    -0.230267
C     21.098602     2.314791    25.942610     0.311778
C     20.393325     3.534473    25.844534    -0.231370
C     19.200860     3.655073    26.509115    -0.065236
C     18.706637     2.682863    27.315964    -0.139491
C     19.471713     1.507944    27.481610    -0.086011
C     20.664179     1.320629    26.823872    -0.145531
C     21.378250     0.076143    27.064786     0.464887
C     33.014505    26.954754    26.072618     0.488767
C     16.230276    25.713690    26.326647    -0.245977
C     17.222237    25.394371    25.228991    -0.412888
C      4.653793     4.910089     0.874134     0.324546
C      5.381938     5.804750     1.680982    -0.239202
C      5.137467     7.149879     1.728880    -0.063886
C      4.092739     7.663923     0.976487    -0.139173
C      3.324141     6.804900     0.178476    -0.085583
C      3.573889     5.462052     0.104919    -0.171629
C     11.565912     4.648667    27.718818     0.458349
C     11.323192     1.482854    26.515102     0.481429
C     10.705850     0.605298    25.487582    -0.234122
C     20.382804    28.205796    24.716086    -0.410503
C     19.352126    11.945941    25.037970     0.135344
C     20.185795    10.888200    24.841247    -0.223399
C     20.753888    10.349351    25.870479     0.182878
C     20.310673    10.811223    27.176262    -0.219933
C     19.499868    11.940241    27.193368     0.086123
C     21.701880     9.169014    25.682309    -0.226846
C     12.547323    23.197336     9.880618     0.328618
C     12.014405    22.124198     9.186671    -0.231558
C     12.476967    20.866027     9.336922    -0.070010
C     13.525213    20.589191    10.230728    -0.131399
C     14.047579    21.629541    10.903292    -0.077176
C     13.614916    22.946159    10.785828    -0.170244
C     14.237533    23.977386    11.576996     0.453071
C     14.344825    27.381832    11.835587     0.475748
C      6.213857     0.003430    12.501309    -0.469478
C     13.815418    26.158155     7.204332     0.102977
C     14.686023    26.347180     6.165693    -0.211768
C     16.054370    26.568992     6.448518     0.185564
C     16.409650    26.513397     7.758578    -0.214550
C     15.484522    26.309262     8.737630     0.106945
C     17.026986    26.784531     5.324061    -0.226555
C     18.474486    25.942619    11.940506     0.311617
C     19.179763    25.844542    10.720824    -0.232764
C     20.372230    26.509123    10.600225    -0.063490
C     20.866455    27.315972    11.572435    -0.137628
C     20.101379    27.481619    12.747355    -0.088080
C     18.908912    26.823881    12.934669    -0.145959
C     18.194841    27.064796    14.179155     0.463413
C     15.352621    26.072630    15.811099     0.491836
C     14.548851    26.326660    17.052164    -0.247969
C     13.556887    25.229004    17.371482    -0.410731
C     17.331229     0.874141     9.345190     0.323098
C     16.603086     1.680989     8.450529    -0.239037
C     16.847557     1.728885     7.105401    -0.063645
C     17.892282     0.976491     6.591355    -0.140643
C     18.660878     0.178482     7.450378    -0.083321
C     18.411130     0.104925     8.793226    -0.168245
C     28.007181    27.718825     9.606632     0.455076
C     28.249898    26.515112    12.772444     0.480374
C     28.867237    25.487592    13.649999    -0.232993
C     27.984319    24.716097    14.560056    -0.407349
C     20.220960    25.037972     2.309355     0.133742
C     19.387290    24.841250     3.367097    -0.224883
C     18.819200    25.870481     3.905946     0.182816
C     19.262418    27.176265     3.444075    -0.220285
C     20.073224    27.193370     2.315057     0.086518
C     17.871208    25.682313     5.086283    -0.225587
C     21.341311    19.568508     4.374660     0.328500
C     20.808397    20.641646     5.068607    -0.230624
C     21.270963    21.899817     4.918356    -0.071934
C     22.319207    22.176654     4.024550    -0.131864
C     22.841568    21.136303     3.351986    -0.075737
C     22.408902    19.819686     3.469450    -0.169858
C     23.031515    18.788458     2.678282     0.453585
C      5.550797    15.384013     2.419691     0.472684
C      6.213862    14.251858     1.753969    -0.468933
C     22.609406    16.607689     7.050946     0.103702
C     23.480013    16.418665     8.089585    -0.211376
C     24.848358    16.196853     7.806760     0.183791
C      7.615634    16.252447     6.496700    -0.212058
C     24.278504    16.456582     5.517648     0.104832
C      8.232976    15.981314     8.931217    -0.227523
C      9.680461    16.823225     2.314772     0.312966
C     10.385741    16.921303     3.534454    -0.233447
C     11.578207    16.256722     3.655053    -0.063381
C     12.072427    15.449872     2.682843    -0.137585
C     11.307348    15.284225     1.507923    -0.088674
C     10.114882    15.941963     1.320609    -0.146683
C      9.400807    15.701048     0.076123     0.466429
C     15.352623    16.693235    26.954735     0.488558
C     14.548850    16.439206    25.713670    -0.246507
C     13.556888    17.536862    25.394352    -0.413325
C     17.331240    13.381148     4.910088     0.323337
C     16.603096    12.574300     5.804749    -0.237230
C     16.847571    12.526403     7.149877    -0.065148
C     17.892300    13.278797     7.663923    -0.138426
C     18.660896    14.076807     6.804900    -0.084472
C     18.411145    14.150363     5.462052    -0.168676
C     19.213157    15.047020     4.648646     0.456252
C     19.455869    16.250733     1.482834     0.479617
C     20.073208    17.278253     0.605279    -0.233052
C     27.984328    18.049769    28.205778    -0.407242
C     11.426963    17.727873    11.945923     0.135412
C     10.593291    17.924595    10.888181    -0.224474
C     10.025196    16.895363    10.349332     0.182643
C     10.468413    15.589580    10.811203    -0.220755
C     11.279221    15.572474    11.940221     0.087213
C      9.077202    17.083532     9.168995    -0.224985
C     16.944316    18.629944     8.942051     0.326782
C     16.411399    19.323890     7.868913    -0.230010
C     16.873962    19.173639     6.610743    -0.072598
C     17.922205    18.279833     6.333905    -0.132298
C     18.444569    17.607270     7.374255    -0.075879
C     18.011906    17.724734     8.690873    -0.168079
C     18.634522    16.933567     9.722100     0.453230
C     18.741813    16.674979    13.126545     0.473120
C     19.404881    16.009258    14.258699    -0.468370
C     18.212418    21.306232    11.902872     0.102366
C     19.083026    22.344872    12.091897    -0.210389
C     20.451372    22.062048    12.313709     0.185771
C     20.806648    20.751987    12.258114    -0.215067
C     19.881518    19.772935    12.053978     0.105389
C     21.423990    23.186504    12.529249    -0.225120
C     22.871473    16.570059    11.687332     0.311548
C     23.576753    17.789740    11.589256    -0.233815
C     24.769221    17.910340    12.253837    -0.063661
C     25.263443    16.938131    13.060686    -0.139120
C     24.498364    15.763211    13.226332    -0.087486
C     23.305896    15.575896    12.568594    -0.145921
C     22.591822    14.331411    12.809508     0.463932
C     19.749598    12.699466    11.817340     0.491085
C     18.945825    11.458401    12.071369    -0.246867
C     17.953860    11.139082    10.973713    -0.409302
C     12.934261    19.165377    15.129412     0.322715
C     12.206120    20.060039    15.936260    -0.237123
C     12.450595    21.405167    15.984158    -0.065246
C     13.495322    21.919212    15.231765    -0.139145
C     14.263915    21.060188    14.433754    -0.085109
C     14.014164    19.717341    14.360197    -0.169833
C     14.816174    18.903934    13.463540     0.455883
C     15.058883    15.738121    12.259824     0.481563
C     15.676219    14.860565    11.232304    -0.234163
C     14.793299    13.950508    10.460808    -0.408026
C     24.617973    26.201209    10.782692     0.135029
C     23.784300    25.143467    10.585969    -0.222895
C     23.216208    24.604618    11.615201     0.182899
C     23.659428    25.066490    12.920984    -0.221455
C     24.470237    26.195508    12.938090     0.087745
C     22.268213    23.424281    11.427031    -0.226847
C     25.738318    24.135900     5.313227     0.326433
C     25.205403    23.441954     6.386365    -0.231212
C     25.667969    23.592206     7.644535    -0.071511
C     26.716215    24.486012     7.921373    -0.132244
C     27.238578    25.158575     6.881023    -0.075142
C     26.805912    25.041111     5.564405    -0.169694
C      9.840526    25.832278     4.533178     0.451556
C      9.947809    26.090866     1.128733     0.474973
C     10.610876    26.756587    -0.003421    -0.470359
C      9.418406    21.459612     2.352406     0.099241
C     10.289010    20.420972     2.163381    -0.208476
C     11.657357    20.703797     1.941569     0.184289
C     12.012636    22.013857     1.997164    -0.212719
C     11.087509    22.992910     2.201300     0.103537
C     12.629971    19.579340     1.726029    -0.230267
C     14.077474    26.195786     2.567946     0.311787
C     14.782751    24.976104     2.666022    -0.231362
C     15.975216    24.855504     2.001441    -0.065239
C     16.469439    25.827714     1.194592    -0.139479
C     15.704363    27.002633     1.028946    -0.086010
C     14.511897    27.189948     1.686684    -0.145521
C     13.797826    28.434434     1.445770     0.464857
C      2.161571     1.555823     2.437938     0.488742
C     18.945800     2.796887     2.183909    -0.245975
C     17.953839     3.116206     3.281565    -0.412890
C     30.522283    23.600488    27.636422     0.324544
C     29.794138    22.705827    26.829574    -0.239204
C     30.038609    21.360698    26.781676    -0.063889
C     31.083337    20.846654    27.534069    -0.139174
C     31.851935    21.705677    28.332080    -0.085582
C     31.602187    23.048525    28.405637    -0.171629
C     23.610164    23.861910     0.791738     0.458352
C     23.852884    27.027723     1.995454     0.481437
C     24.470226    27.905279     3.022974    -0.234122
C     14.793272     0.304781     3.794470    -0.410504
C     15.823950    16.564636     3.472586     0.135345
C     14.990281    17.622377     3.669309    -0.223398
C     14.422188    18.161226     2.640077     0.182878
C     14.865403    17.699354     1.334294    -0.219933
C     15.676208    16.570336     1.317188     0.086122
C     13.474196    19.341563     2.828247    -0.226846
N     21.260402     3.265041    17.120589    -0.302233
N     20.548085     2.347001    16.321723    -0.300781
N     20.982514     2.372948    20.026670    -0.224062
N     18.138526     2.067026    14.120138    -0.314700
N     18.743551     1.729745    12.881925    -0.334081
N      7.418643     0.967946    17.638055    -0.303731
N      6.657083     1.947283    16.979747    -0.309405
N     14.652602     2.412298    26.787663    -0.211445
N     12.466423    10.990268    25.645245    -0.302907
N     29.342112    11.908309    26.444111    -0.299986
N     12.188530    11.882361    22.739164    -0.224071
N     18.138521    12.188263     0.135140    -0.316493
N     18.743550    12.525544     1.373353    -0.332617
N     16.212670    13.287363    25.127779    -0.302662
N     15.451109    12.308026    25.786087    -0.311003
N     23.446600    11.843012    15.978171    -0.212726
N     16.863413    11.389980    17.520307    -0.303012
N     16.151099    12.188845    16.602267    -0.299811
N     16.585517     8.483898    16.628212    -0.223447
N     13.741545    14.390430    16.322293    -0.312975
N     14.346574    15.628643    15.985013    -0.335182
N     20.609653    10.872512    15.223211    -0.303309
N     19.848095    11.530821    16.202549    -0.310823
N     10.255587     1.722905    16.667556    -0.213654
N     25.657412     2.865329    25.245527    -0.300979
N     24.945098     2.066464    26.163567    -0.300861
N     25.379527     5.771411    26.137622    -0.221785
N     31.329577    28.375435    26.443541    -0.315515
N     31.934603    27.137222    26.780821    -0.333047
N     11.815660     3.382798    27.542623    -0.302845
N     11.054097     2.724488    26.563285    -0.310994
N     19.049614    12.532404    26.098278    -0.212987
N     13.915674    25.245536    11.389967    -0.302233
N     14.627991    26.163576    12.188833    -0.300781
N     14.193562    26.137629     8.483886    -0.224061
N     17.037550    26.443551    14.390418    -0.314701
N     16.432525    26.780832    15.628631    -0.334081
N     27.757433    27.542631    10.872501    -0.303730
N     28.518993    26.563294    11.530809    -0.309408
N     20.523474    26.098279     1.722893    -0.211445
N     22.709653    17.520309     2.865311    -0.302907
N      5.833964    16.602268     2.066445    -0.299987
N     22.987546    16.628216     5.771392    -0.224071
N     17.037555    16.322314    28.375416    -0.316493
N     16.432526    15.985033    27.137203    -0.332617
N     18.963406    15.223214     3.382777    -0.302662
N     19.724967    16.202551     2.724469    -0.311002
N     11.729476    16.667565    12.532385    -0.212736
N     18.312663    17.120597    10.990249    -0.302956
N     19.024977    16.321732    11.908289    -0.299851
N     18.590559    20.026679    11.882344    -0.223481
N     21.434531    14.120147    12.188263    -0.312954
N     20.829502    12.881934    12.525543    -0.335190
N     14.566423    17.638065    13.287345    -0.303316
N     15.327981    16.979756    12.308007    -0.310827
N     24.920489    26.787672    11.843000    -0.213653
N      9.518664    25.645248     3.265029    -0.301004
N     10.230978    26.444113     2.346989    -0.300826
N      9.796549    22.739166     2.372934    -0.221836
N      3.846499     0.135142     2.067015    -0.315483
N      3.241473     1.373355     1.729735    -0.333056
N     23.360416    25.127779     0.967933    -0.302835
N     24.121979    25.786089     1.947271    -0.311029
N     16.126462    15.978173     2.412278    -0.212987
O     23.142321     4.110381    18.854886    -0.479476
O     20.055624     4.857925    16.044315    -0.456789
O     21.703617     0.865879    17.617528    -0.487955
O     17.785012     3.370815    16.451446    -0.500690
O     16.498090     0.626957    13.467531    -0.459135
O     20.210745     3.336885    13.545935    -0.479513
O     18.180776    27.648125    17.902633    -0.477519
O     23.777949     1.424402    19.470429    -0.459090
O      7.819647     1.208003    15.181016    -0.484265
O     14.348336    10.144929    23.910948    -0.480096
O     11.261645     9.397384    26.721519    -0.457206
O     12.909643    13.389431    25.148306    -0.486695
O     26.579035    10.884494    26.314388    -0.501413
O     16.498091    13.628331     0.787747    -0.461032
O     20.210738    10.918403     0.709343    -0.478284
O     18.180769    15.117741    24.863201    -0.478463
O     14.983969    12.830908    23.295405    -0.459043
O     16.613679    13.047306    27.584818    -0.482910
O     18.745328     9.655684    18.365645    -0.479093
O     15.658638    12.466255    19.113192    -0.457406
O     17.306627    10.893039    15.121144    -0.486612
O     13.388025    12.059123    17.626081    -0.500849
O     12.101112    15.043036    14.882225    -0.460104
O     15.813766    14.964634    17.592153    -0.479596
O     22.577748    10.607932    13.392834    -0.477293
O     19.380954     9.040139    15.679665    -0.459088
O     21.010663    13.329552    15.463270    -0.484074
O      9.951329     4.599626    24.400189    -0.478856
O     24.452630     1.789055    23.652642    -0.456527
O     26.100633     3.362270    27.644690    -0.487990
O     22.182022     2.196187    25.139753    -0.501338
O     29.689146    27.722830    27.883609    -0.460311
O     33.401793    27.801232    25.173681    -0.478233
O      4.989722     3.647356     0.862444    -0.477685
O     10.586964     5.215171    27.086169    -0.460313
O     12.216662     0.925758    27.302564    -0.485186
O     12.033755    24.400196     9.655670    -0.479481
O     15.120452    23.652652    12.466241    -0.456792
O     13.472459    27.644698    10.893028    -0.487954
O     17.391064    25.139762    12.059110    -0.500691
O     18.677986    27.883620    15.043025    -0.459135
O     14.965331    25.173692    14.964621    -0.479516
O     16.995300     0.862452    10.607923    -0.477518
O     11.398127    27.086175     9.040127    -0.459094
O     27.356429    27.302574    13.329540    -0.484266
O     20.827740    18.365648     4.599608    -0.480094
O     23.914431    19.113193     1.789037    -0.457205
O     22.266433    15.121146     3.362250    -0.486694
O      8.597041    17.626083     2.196168    -0.501413
O     18.677985    14.882246    27.722809    -0.461032
O     14.965338    17.592174    27.801213    -0.478283
O     16.995307    13.392836     3.647355    -0.478462
O     20.192107    15.679669     5.215151    -0.459042
O     18.562397    15.463271     0.925738    -0.482910
O     16.430748    18.854893    10.144911    -0.479137
O     19.517438    16.044322     9.397364    -0.457424
O     17.869449    17.617538    13.389412    -0.486620
O     21.788051    16.451454    10.884475    -0.500761
O     23.074964    13.467541    13.628331    -0.460113
O     19.362310    13.545943    10.918403    -0.479675
O     12.598328    17.902645    15.117722    -0.477295
O     15.795122    19.470438    12.830891    -0.458888
O     14.165413    15.181025    13.047286    -0.484077
O     25.224747    23.910951     4.110367    -0.478834
O     10.723446    26.721522     4.857914    -0.456493
O      9.075443    25.148307     0.865866    -0.488046
O     12.994054    26.314390     3.370803    -0.501382
O      5.486930     0.787747     0.626947    -0.460314
O      1.774283     0.709345     3.336875    -0.478202
O     30.186354    24.863221    27.648112    -0.477689
O     24.589112    23.295406     1.424387    -0.460326
O     22.959414    27.584819     1.207992    -0.485188

The following XYZ coordinates are in angstroms. Other properties are in atomic units.
The sperically averaged electron density of each atom fit to a function of the form exp(a - br)
eigen_1, eigen_2 and eigen_3 are the three eigenvalues of traceless quadrupole moment tensor
  atom number  atomic symbol              X              Y              Z     net charge C6 coefficient C8 coefficient C10 coefficient fluctuating dipole atomic polarizability isotropic forcefield polarizability              a              b squared Pearson coefficient          <r^3>          <r^4>         wp_QDO          m_QDO          q_QDO       dipole_x       dipole_y       dipole_z         dipole            Qxy            Qxz            Qyz     Q(x^2-y^2)  Q(3z^2 - R^2)        eigen_1        eigen_2        eigen_3 static polarizability      alpha(xx)      alpha(xy)      alpha(xz)      alpha(yy)      alpha(yz)      alpha(zz) atomic spin moment
            1             Mn      22.514954       2.441658      18.346543       0.945088     104.146752 0.19610383E+04  0.63909671E+05                                19.127931                           15.316115       0.439673       1.919196                    0.997872      55.768894     160.298928       0.418970       0.448583      -1.098193       0.056980      -0.043004       0.047807       0.085916       0.022402       0.111215       0.011187      -0.095300      -0.027996      -0.139135       0.041061       0.098075             23.739425      27.000312      -5.495459       2.210387      23.337857       3.240227      20.880105           3.549101
            2             Mn      19.047653       3.467180      15.096625       0.952890     150.258419 0.30544573E+04  0.10966199E+06                                21.268660                           16.812809       0.375409       1.901325                    0.999298      55.450686     159.822311       0.491594       0.347039      -1.187450       0.035571       0.096507       0.015146       0.103963       0.016027      -0.069300       0.007090      -0.142420      -0.005823      -0.114957       0.040987       0.073970             26.586280      27.091419       5.912159       2.538727      23.793872      10.919015      28.873549           3.742718
            3             Mn       8.697816       0.072429      16.459144       0.942888     117.760133 0.21986055E+04  0.73428259E+05                                20.457314                           16.023863       0.454441       1.924385                    0.997761      55.609857     159.659275       0.418766       0.437944      -1.109340       0.048820      -0.041411      -0.058454       0.086690      -0.104821      -0.007429      -0.051420       0.055291       0.135009      -0.142032       0.042033       0.099999             27.264716      21.073359      -0.706020      -0.347907      27.577284      11.098890      33.143505           3.654133
            4             Mn      13.721063      11.813652      24.419576       0.946353     104.072154 0.19591786E+04  0.63831844E+05                                19.117500                           15.307528       0.440891       1.919758                    0.997830      55.736174     160.166246       0.419156       0.448505      -1.098276       0.056748       0.042344      -0.048315       0.085718      -0.022308      -0.111306       0.012099      -0.095836      -0.028097      -0.139318       0.040714       0.098605             23.726513      26.992190       5.493496      -2.211038      23.319569       3.236610      20.867780           3.545841
            5             Mn      27.841679      10.788130      27.669209       0.953892     150.218353 0.30531390E+04  0.10960572E+06                                21.267988                           16.811419       0.373060       1.900853                    0.999305      55.434788     159.783755       0.491503       0.347131      -1.187339       0.034943      -0.096299      -0.015518       0.103612      -0.016169       0.070659       0.007127      -0.143346      -0.006664      -0.116495       0.041897       0.074598             26.586946      27.089956      -5.914406      -2.544434      23.795730      10.921727      28.875152           3.745883
            6             Mn      17.491848      14.182881      26.306690       0.943082     117.756367 0.21984800E+04  0.73430445E+05                                20.464874                           16.029523       0.449638       1.922862                    0.997751      55.624469     159.760913       0.418410       0.438278      -1.109016       0.049480       0.042377       0.059786       0.088422       0.104384       0.007397      -0.051090       0.054185       0.134538      -0.141283       0.041785       0.099498             27.275513      21.080540       0.706188       0.348920      27.586553      11.104371      33.159447           3.648603
            7             Mn      18.117874      10.164311      16.696922       0.945592     104.096514 0.19598582E+04  0.63854687E+05                                19.114435                           15.305759       0.446531       1.921294                    0.997882      55.730829     160.112170       0.419393       0.448246      -1.098518       0.056946      -0.048142      -0.042286       0.085724      -0.111459       0.022089      -0.011545      -0.035261       0.155284      -0.139184       0.040687       0.098497             23.721922      26.980897      -2.208859      -5.488551      20.866140      -3.238945      23.318729           3.549031
            8             Mn      14.650670      13.413945      17.722447       0.952328     150.253004 0.30546106E+04  0.10966665E+06                                21.266691                           16.812302       0.375802       1.901464                    0.999299      55.452750     159.817092       0.491652       0.347000      -1.187507       0.035742      -0.016054       0.096256       0.103925       0.070645       0.015447      -0.006690      -0.068115       0.219265      -0.116431       0.041686       0.074746             26.582337      27.086549      -2.534982       5.908537      28.870172     -10.916981      23.790291           3.743133
            9             Mn      21.888829      12.051423      14.327695       0.943002     117.747045 0.21984494E+04  0.73427617E+05                                20.461479                           16.027528       0.452109       1.923437                    0.997734      55.631650     159.768545       0.418519       0.438175      -1.109105       0.049280       0.058918      -0.041943       0.087516       0.007562      -0.105071       0.051118      -0.039322      -0.148855      -0.141884       0.041872       0.100012             27.270287      21.077836       0.345610      -0.702370      33.149230     -11.102661      27.583796           3.650204
           10             Mn       9.323967       4.090999      26.069197       0.946181     104.092345 0.19596045E+04  0.63839973E+05                                19.109168                           15.301104       0.452440       1.923059                    0.997830      55.709961     160.008263       0.419637       0.448031      -1.098725       0.056531       0.047826       0.042615       0.085435       0.110964      -0.021069      -0.010862      -0.032709       0.158907      -0.139059       0.042263       0.096796             23.716438      26.976816       2.210714       5.489703      20.861403      -3.235196      23.311097           3.546615
           11             Mn      23.444663       0.841365      25.043387       0.953358     150.264846 0.30553002E+04  0.10970182E+06                                21.271834                           16.817743       0.371581       1.900307                    0.999302      55.448500     159.832507       0.491398       0.347147      -1.187336       0.035431       0.016046      -0.096824       0.104344      -0.071147      -0.015344      -0.007083      -0.067930       0.218002      -0.116656       0.042355       0.074301             26.586755      27.094705       2.534325      -5.905500      28.875844     -10.914907      23.789715           3.745314
           12             Mn      13.094834       2.203887      28.438139       0.943206     117.711947 0.21976593E+04  0.73393629E+05                                20.457144                           16.024367       0.454738       1.924215                    0.997764      55.614168     159.702952       0.418577       0.438160      -1.109129       0.049298      -0.060107       0.042350       0.088525      -0.005866       0.104499       0.050932      -0.039358      -0.147302      -0.140626       0.040110       0.100516             27.262887      21.072356      -0.349334       0.707268      33.144673     -11.094528      27.571632           3.648206
           13             Mn      12.661122      26.068919      10.164013       0.945086     104.146846 0.19610404E+04  0.63909758E+05                                19.127939                           15.316120       0.439671       1.919195                    0.997872      55.768977     160.299186       0.418970       0.448582      -1.098193      -0.056980       0.043004      -0.047806       0.085916       0.022401       0.111219       0.011186      -0.095307      -0.028003      -0.139142       0.041065       0.098076             23.739432      27.000311      -5.495464       2.210398      23.337893       3.240248      20.880093           3.549123
           14             Mn      16.128423      25.043397      13.413931       0.952891     150.258816 0.30544655E+04  0.10966236E+06                                21.268692                           16.812827       0.375409       1.901325                    0.999298      55.450784     159.822682       0.491594       0.347038      -1.187450      -0.035572      -0.096505      -0.015147       0.103961       0.016028      -0.069302       0.007092      -0.142420      -0.005822      -0.114959       0.040989       0.073970             26.586331      27.091438       5.912167       2.538728      23.793937      10.919057      28.873620           3.742718
           15             Mn      26.478260      28.438148      12.051412       0.942886     117.760315 0.21986098E+04  0.73428436E+05                                20.457330                           16.023876       0.454441       1.924385                    0.997761      55.609908     159.659445       0.418766       0.437944      -1.109340      -0.048819       0.041411       0.058454       0.086690      -0.104822      -0.007430      -0.051420       0.055292       0.135007      -0.142033       0.042033       0.100000             27.264736      21.073394      -0.706038      -0.347915      27.577309      11.098895      33.143505           3.654133
           16             Mn      21.455013      16.696925       4.090980       0.946354     104.072085 0.19591779E+04  0.63831814E+05                                19.117496                           15.307528       0.440892       1.919759                    0.997830      55.736142     160.166163       0.419156       0.448505      -1.098276      -0.056748      -0.042343       0.048315       0.085718      -0.022309      -0.111305       0.012099      -0.095833      -0.028093      -0.139316       0.040712       0.098604             23.726500      26.992179       5.493485      -2.211033      23.319566       3.236634      20.867756           3.545835
           17             Mn       7.334397      17.722447       0.841347       0.953893     150.218200 0.30531354E+04  0.10960556E+06                                21.267971                           16.811406       0.373061       1.900854                    0.999305      55.434763     159.783632       0.491503       0.347131      -1.187340      -0.034943       0.096300       0.015517       0.103612      -0.016168       0.070659       0.007126      -0.143347      -0.006666      -0.116495       0.041896       0.074599             26.586923      27.089954      -5.914406      -2.544421      23.795696      10.921711      28.875119           3.745882
           18             Mn      17.684228      14.327696       2.203866       0.943082     117.756456 0.21984822E+04  0.73430524E+05                                20.464869                           16.029520       0.449640       1.922863                    0.997751      55.624502     159.760939       0.418411       0.438278      -1.109016      -0.049480      -0.042377      -0.059786       0.088422       0.104385       0.007397      -0.051089       0.054185       0.134539      -0.141284       0.041786       0.099498             27.275500      21.080528       0.706193       0.348907      27.586555      11.104361      33.159415           3.648594
           19             Mn      17.058114      18.346266      11.813919       0.945531     104.106741 0.19600384E+04  0.63862097E+05                                19.115727                           15.306501       0.446746       1.921324                    0.997882      55.732891     160.120612       0.419381       0.448248      -1.098515      -0.056860       0.048111       0.042277       0.085645      -0.111316       0.022072      -0.011644      -0.035225       0.154910      -0.138970       0.040514       0.098457             23.723995      26.986132      -2.208701      -5.490432      20.867867      -3.239306      23.317986           3.549005
           20             Mn      20.525318      15.096918      10.788109       0.952335     150.240999 0.30543063E+04  0.10965254E+06                                21.265218                           16.811175       0.376489       1.901661                    0.999298      55.450916     159.807309       0.491683       0.346988      -1.187522      -0.035891       0.015955      -0.096188       0.103898       0.070562       0.015501      -0.006668      -0.067975       0.219342      -0.116345       0.041561       0.074785             26.580364      27.088085      -2.536519       5.908155      28.865809     -10.914189      23.787197           3.743189
           21             Mn      13.287247      16.459154      14.182861       0.942997     117.747310 0.21984536E+04  0.73427802E+05                                20.461523                           16.027557       0.452102       1.923435                    0.997734      55.631564     159.768413       0.418518       0.438176      -1.109104      -0.049280      -0.058917       0.041941       0.087514       0.007566      -0.105084       0.051117      -0.039333      -0.148864      -0.141898       0.041880       0.100018             27.270397      21.077993       0.345723      -0.702465      33.149160     -11.102820      27.584037           3.650322
           22             Mn       8.264021      24.419578       2.441644       0.946232     104.086556 0.19594683E+04  0.63834819E+05                                19.108929                           15.300934       0.452191       1.922978                    0.997826      55.709749     160.009940       0.419622       0.448053      -1.098705      -0.056463      -0.047824      -0.042601       0.085382       0.110928      -0.021073      -0.010874      -0.032602       0.158765      -0.138992       0.042210       0.096782             23.716089      26.974546       2.210311       5.489871      20.859724      -3.235453      23.313996           3.546753
           23             Mn      11.731501      27.668927       3.467169       0.953319     150.257550 0.30551449E+04  0.10969454E+06                                21.270848                           16.817090       0.371415       1.900276                    0.999305      55.448056     159.828475       0.491419       0.347137      -1.187347      -0.035329      -0.016139       0.096768       0.104272      -0.071246      -0.015397      -0.006941      -0.067941       0.217532      -0.116665       0.042502       0.074163             26.585138      27.097445       2.534225      -5.904970      28.871004     -10.912142      23.786965           3.745260
           24             Mn      22.081242      26.306690       0.072417       0.943201     117.712516 0.21976607E+04  0.73393678E+05                                20.457201                           16.024363       0.454743       1.924217                    0.997764      55.614189     159.702941       0.418578       0.438159      -1.109130      -0.049299       0.060110      -0.042353       0.088529      -0.005865       0.104499       0.050930      -0.039361      -0.147297      -0.140624       0.040109       0.100516             27.263138      21.072402      -0.349161       0.707223      33.144944     -11.094857      27.572066           3.648226
           25              H      23.877504       6.232422      19.928879       0.127037       1.178498 0.85747284E+01  0.84990092E+02                                 1.789577                            1.669643      -1.109087       2.353606                    0.996811       3.452994       9.469805       0.506874       1.219153      -0.723171       0.023060      -0.004196       0.022053       0.032182       0.001082       0.013821       0.006745      -0.012587      -0.007084      -0.018192       0.003330       0.014862              1.863081       2.095551      -0.197256       0.604840       1.629545      -0.139164       1.864147           0.000139
           26              H      23.087805       8.350756      19.675135       0.093131       1.217779 0.87351376E+01  0.85830850E+02                                 1.741372                            1.619804      -0.796313       2.481399                    0.999253       3.332138       8.711226       0.553409       1.126383      -0.747516       0.014218       0.027846       0.020888       0.037601      -0.003021       0.016957       0.004664      -0.012583      -0.022121      -0.023030       0.010528       0.012503              1.806975       1.629321       0.363076       0.234007       2.140304       0.364357       1.651301          -0.000138
           27              H      21.323727       8.804073      18.155522       0.113940       1.204719 0.85284461E+01  0.85274607E+02                                 1.889391                            1.720201      -0.992207       2.402259                    0.997600       3.608368      10.272950       0.470800       1.301127      -0.704346      -0.016962       0.036610      -0.005908       0.040779      -0.003313       0.014897       0.002852      -0.026257      -0.015247      -0.023472       0.007314       0.016158              2.036827       1.808913      -0.443927       0.064249       2.769480      -0.169557       1.532089           0.000172
           28              H      20.412665       7.059226      17.009398       0.102890       1.073573 0.78099758E+01  0.77477691E+02                                 1.823893                            1.699474      -1.432607       2.188417                    0.992210       4.016420      11.927317       0.445214       1.386789      -0.683488      -0.027633       0.010487      -0.022166       0.036945      -0.003821       0.006929      -0.000869       0.003759      -0.012643      -0.008333      -0.001138       0.009471              1.910583       2.039149      -0.242572       0.470456       1.841563      -0.154318       1.851038           0.000004
           29              H      19.721445       0.296521      15.179020       0.143408       1.128513 0.88642631E+01  0.91247700E+02                                 1.916909                            1.830165      -1.721670       2.055411                    0.991236       4.277151      13.164687       0.419912       1.416997      -0.676219      -0.006104       0.009615      -0.029108       0.031256      -0.005434       0.005940      -0.000242      -0.004874       0.011596      -0.009737       0.001565       0.008171              1.992012       1.976217      -0.109261       0.603886       1.753938       0.098374       2.245881          -0.001296
           30              H      29.621768      27.809208      15.777742       0.153283       0.970991 0.71537932E+01  0.69105780E+02                                 1.694529                            1.616736      -1.068996       2.375069                    0.997398       3.588389      10.356863       0.462759       1.370166      -0.688749       0.022146      -0.012883      -0.013157       0.028801      -0.009809       0.006324       0.007792       0.003456      -0.004715      -0.016103       0.005353       0.010750              1.767073       1.655822      -0.409268       0.028977       2.151041       0.288414       1.494355          -0.000228
           31              H      22.282269       2.474732      21.508363       0.100386       1.174399 0.82287106E+01  0.81956322E+02                                 1.892211                            1.713301      -1.157476       2.331406                    0.994833       3.697561      10.680427       0.459715       1.337724      -0.695967       0.045225       0.006689       0.012365       0.047360       0.006843       0.003741       0.000417       0.021887       0.013266      -0.015139       0.002718       0.012421              2.007878       2.903724       0.118583       0.194139       1.400837       0.016105       1.719073           0.000385
           32              H      20.801361       2.181075      23.244656       0.124849       1.097426 0.77296459E+01  0.76084834E+02                                 1.808890                            1.659227      -1.488310       2.166058                    0.993131       3.887188      11.304289       0.465891       1.335622      -0.693552       0.011146       0.003537       0.030320       0.032497       0.007386      -0.003501      -0.000619       0.014566       0.016281      -0.013120       0.002924       0.010196              1.915693       1.716929      -0.014168       0.362437       1.293927      -0.050936       2.736224           0.000834
           33              H      17.853609       1.890265      20.513345       0.120741       1.152655 0.85386471E+01  0.84242474E+02                                 1.740180                            1.651390      -0.979595       2.411870                    0.998012       3.379452       9.139699       0.518349       1.197682      -0.728984      -0.030124      -0.005300      -0.006152       0.031200       0.005080      -0.002621      -0.002990       0.028540       0.019181      -0.018597       0.005236       0.013362              1.767878       2.293379       0.061260       0.222123       1.286610       0.022379       1.723645           0.000363
           34              H      19.399592       2.220986      18.871137       0.091722       1.166556 0.82269412E+01  0.82191007E+02                                 1.902158                            1.725534      -1.189627       2.310958                    0.994106       3.813607      11.145886       0.451731       1.357188      -0.691293      -0.017574      -0.000248      -0.045647       0.048914       0.001761       0.006191      -0.001901       0.020232       0.029172      -0.015382       0.001300       0.014082              2.036100       1.698380      -0.017938       0.248296       1.384476      -0.015380       3.025443           0.000199
           35              H      18.655626       1.528183      24.011590       0.114746       1.253877 0.99792955E+01  0.10383293E+03                                 1.951551                            1.865532      -1.181366       2.314038                    0.993198       3.783424      11.006685       0.450126       1.307787      -0.703078       0.014528       0.001678       0.024763       0.028759      -0.007310       0.003732      -0.001173       0.001754       0.001056      -0.007885      -0.000851       0.008736              2.017553       2.102363      -0.150474       0.360653       1.510797      -0.218673       2.439500          -0.000012
           36              H      17.591549       0.935163      22.979508       0.112066       1.170278 0.92243486E+01  0.91768972E+02                                 1.701560                            1.667454      -0.736940       2.516607                    0.999251       3.294510       8.631955       0.544682       1.130324      -0.747776      -0.021361      -0.016639      -0.008126       0.028270       0.001715       0.002768       0.003992      -0.003292      -0.020482      -0.008511       0.001112       0.007399              1.696247       1.770069       0.301694      -0.081507       1.739509       0.084826       1.579163           0.000087
           37              H      16.341040       3.181792      18.509053       0.129322       1.178414 0.87200074E+01  0.86642023E+02                                 1.789550                            1.687493      -0.912630       2.448337                    0.998828       3.346005       9.135244       0.503380       1.224611      -0.723629       0.013742       0.017763       0.026945       0.035077       0.010409      -0.005257       0.009457       0.013005       0.023038      -0.020297       0.008433       0.011864              1.843118       1.721749       0.164825       0.310124       1.679107       0.366538       2.128499           0.000139
           38              H      14.300831       2.109795      18.708627       0.095469       1.254462 0.91929148E+01  0.91626137E+02                                 1.792579                            1.675901      -0.791066       2.487406                    0.999225       3.352391       8.869912       0.536371       1.145711      -0.743236      -0.020736       0.003408       0.030623       0.037140       0.011761      -0.007815       0.009781       0.010841       0.022612      -0.021981       0.008824       0.013157              1.863877       1.958888      -0.066451      -0.520920       1.417822       0.124451       2.214921          -0.000250
           39              H      13.475949       0.755542      17.046461       0.114422       1.240235 0.88219014E+01  0.87929560E+02                                 1.855093                            1.698678      -0.798846       2.496643                    0.999295       3.381810       9.254409       0.501005       1.226567      -0.723175      -0.036206      -0.019074       0.004651       0.041186       0.016561      -0.006323       0.012340       0.016073       0.011079      -0.026568       0.009827       0.016741              1.969147       2.726883       0.474085      -0.185669       1.674534       0.018205       1.506024           0.000118
           40              H      14.754594       0.450478      15.082084       0.114070       1.106340 0.79326558E+01  0.77189186E+02                                 1.718677                            1.609257      -1.000857       2.398530                    0.998218       3.425718       9.339642       0.514168       1.224231      -0.721688      -0.017286      -0.025721      -0.027925       0.041716       0.013745       0.005017       0.007527       0.006346      -0.007639      -0.013721      -0.005160       0.018881              1.788684       1.678080       0.228874       0.106831       1.783680       0.553018       1.904293           0.000020
           41              H      21.119688       1.331451      11.566733       0.134160       0.934053 0.69811376E+01  0.67031802E+02                                 1.651178                            1.596517      -0.970288       2.413656                    0.996896       3.634431      10.460418       0.465907       1.369153      -0.688830       0.021422      -0.020387      -0.000739       0.029582      -0.001322      -0.001007      -0.006931      -0.009248      -0.006372      -0.006889      -0.002877       0.009767              1.697172       1.610372      -0.392225       0.025868       2.118645       0.044885       1.362501           0.000221
           42              H      20.008126       2.081278      10.691459       0.130126       1.095577 0.84171611E+01  0.83573451E+02                                 1.758298                            1.694622      -0.876139       2.462797                    0.997424       3.477953       9.747413       0.482161       1.279415      -0.709960      -0.013676       0.005418      -0.026880       0.030642      -0.000502       0.003492      -0.003274       0.008678       0.010507      -0.007136      -0.000037       0.007173              1.810519       1.766419       0.177400       0.462998       1.546926       0.223205       2.118211           0.000173
           43              H      22.220700       3.409871      11.900306       0.139287       1.019543 0.74989034E+01  0.72710105E+02                                 1.702841                            1.618437      -0.935966       2.434728                    0.998161       3.494476       9.842369       0.482263       1.309861      -0.702173       0.005990      -0.002773       0.018972       0.020088       0.004890       0.008317      -0.001436      -0.001860       0.006844      -0.010682       0.001555       0.009128              1.746931       1.740909       0.124250       0.486033       1.522300       0.181640       1.977583          -0.000001
           44              H       4.553551       3.027829      10.349332       0.146261       1.065832 0.77415559E+01  0.73320594E+02                                 1.566780                            1.503112      -0.760925       2.516750                    0.999887       3.009924       7.560727       0.590912       1.094424      -0.757899       0.004079      -0.012333      -0.013505       0.018738       0.002180      -0.002797       0.004922      -0.005327       0.000547      -0.006798       0.000356       0.006442              1.586094       1.465004      -0.095261      -0.360183       1.389463       0.204194       1.903814           0.000190
           45              H      21.135520       4.114081      10.956607       0.141771       1.155488 0.87501636E+01  0.85939372E+02                                 1.692356                            1.628067      -0.832451       2.481122                    0.999485       3.182721       8.294703       0.548998       1.135951      -0.746597      -0.017006       0.009455      -0.000478       0.019464      -0.001323       0.002356      -0.000071       0.007473      -0.022287      -0.007795      -0.000236       0.008031              1.716094       1.473921      -0.290218       0.079529       2.223030      -0.109913       1.451330          -0.000008
           46              H      19.271233      26.286747      19.712198       0.125445       1.266908 0.94612505E+01  0.94878569E+02                                 1.804487                            1.701250      -0.992523       2.408033                    0.998133       3.283204       8.682659       0.532436       1.147146      -0.743808       0.023866      -0.021430      -0.011246       0.033990      -0.017536      -0.000860      -0.003945       0.002735       0.024797      -0.022122       0.007917       0.014205              1.825191       1.951209      -0.437648      -0.251195       1.780741       0.185671       1.743624           0.000286
           47              H      18.864953      26.241132      21.975937       0.103580       1.302303 0.93095255E+01  0.92935468E+02                                 1.833342                            1.682290      -0.792517       2.493239                    0.999281       3.308755       8.716647       0.538204       1.140002      -0.745332       0.022189      -0.023894       0.022425       0.039575      -0.017837      -0.001809      -0.005552       0.006508       0.022321      -0.022827       0.007731       0.015096              1.911356       1.740502      -0.339626       0.405078       1.780087      -0.415313       2.213479          -0.000304
           48              H      17.090327      27.509852      22.851211       0.105274       1.186701 0.80698106E+01  0.80027481E+02                                 1.892759                            1.683941      -1.250396       2.270490                    0.994580       3.854651      11.130436       0.468714       1.317716      -0.698205      -0.007042       0.001726       0.035897       0.036621      -0.014338      -0.000256      -0.001138       0.006325       0.026636      -0.019161       0.008742       0.010418              2.101466       1.514975      -0.032112      -0.219098       1.513859      -0.164065       3.275565           0.000103
           49              H       7.003571       0.325036      21.422832       0.107704       1.257385 0.95367416E+01  0.98185635E+02                                 1.937815                            1.814224      -1.315034       2.244068                    0.994409       3.860136      11.199110       0.459669       1.294234      -0.704364      -0.030212       0.019169       0.016975       0.039603      -0.006060      -0.009547      -0.000636       0.013530       0.006964      -0.011801      -0.002681       0.014482              1.996192       2.000408      -0.429904      -0.249056       1.884640       0.217475       2.103530           0.000253
           50              H       5.622906       2.571663      14.306597       0.124095       0.940923 0.70813681E+01  0.67914798E+02                                 1.633166                            1.588184      -0.838967       2.475087                    0.997441       3.549250      10.052689       0.478127       1.335720      -0.696388      -0.014185      -0.009076      -0.021950       0.027666       0.007743       0.003682       0.000808       0.000504      -0.005027      -0.007644      -0.001879       0.009524              1.681431       1.758433       0.228526       0.369955       1.588724       0.256585       1.697137           0.000339
           51              H      23.423724       3.672171      15.441317       0.118955       1.074070 0.83774378E+01  0.83712959E+02                                 1.778503                            1.724582      -0.964916       2.414590                    0.996383       3.675279      10.592534       0.460402       1.331336      -0.697626      -0.006213       0.028384       0.012610       0.031674      -0.002885      -0.002153       0.004341      -0.009900      -0.008590      -0.005439      -0.003626       0.009065              1.827387       1.760192      -0.362366      -0.292183       1.924113       0.320949       1.797854          -0.000292
           52              H       7.847791       4.293700      14.477660       0.135454       1.125843 0.85895432E+01  0.84036977E+02                                 1.662320                            1.612786      -0.850194       2.466718                    0.999589       3.213317       8.379443       0.551304       1.135572      -0.746082       0.003295       0.003043       0.017273       0.017846       0.002148      -0.000695       0.000563      -0.000718       0.024549      -0.006325      -0.001913       0.008238              1.681073       1.861035       0.335164       0.342817       1.640363       0.220346       1.541821          -0.000015
           53              H       6.650047       4.419146      13.422770       0.142686       1.041321 0.73595574E+01  0.70115233E+02                                 1.644798                            1.539054      -0.863348       2.468075                    0.998963       3.291826       8.811395       0.532670       1.206944      -0.725987      -0.016673       0.009580      -0.005814       0.020089      -0.003094      -0.000752      -0.007246       0.006443      -0.001573      -0.009711       0.003271       0.006440              1.696864       1.650910      -0.406445       0.317966       1.881530      -0.377303       1.558152           0.000022
           54              H       7.657837       3.176086      13.348642       0.140306       1.306665 0.10432895E+02  0.10777264E+03                                 1.884410                            1.816999      -1.029427       2.384324                    0.998489       3.419676       9.336773       0.499651       1.186686      -0.733689       0.002076      -0.019321      -0.005064       0.020081       0.000683      -0.006335       0.001081      -0.002484      -0.007583      -0.007870       0.002651       0.005218              1.909499       1.812368      -0.317827      -0.279964       2.008284       0.404079       1.907846           0.000868
           55              H      14.541799       4.259497      26.543328       0.067562       1.417226 0.10591525E+02  0.11117843E+03                                 2.053802                            1.874941      -1.283891       2.254657                    0.993182       3.901306      11.175796       0.468809       1.244652      -0.716166      -0.019156       0.034827       0.015447       0.042644      -0.002531      -0.008209       0.002688      -0.017372      -0.010342      -0.013603       0.001645       0.011958              2.159633       2.117606      -0.645274      -0.417405       2.532549       0.330948       1.828744           0.001013
           56              H      15.952355       4.544601      24.809886       0.130440       1.160093 0.86220333E+01  0.85387392E+02                                 1.757454                            1.668030      -1.027903       2.394836                    0.997728       3.380587       9.200589       0.511085       1.210122      -0.726122       0.005356       0.026243      -0.012778       0.029676       0.002183      -0.011895      -0.002426      -0.015049      -0.000983      -0.016252       0.004847       0.011405              1.793998       1.565178      -0.029240      -0.117044       2.273453      -0.345690       1.543364           0.000322
           57              H      16.165164       0.533166      24.618865       0.132927       1.109492 0.82350908E+01  0.79632452E+02                                 1.627155                            1.569697      -0.950871       2.430733                    0.998769       3.171046       8.189945       0.564533       1.122005      -0.749195       0.006247      -0.033611      -0.016446       0.037936       0.001762      -0.009915       0.002217      -0.028966      -0.011874      -0.019230       0.002511       0.016720              1.619098       1.554812      -0.143401      -0.262673       1.717142       0.212419       1.585341           0.000253
           58              H      14.858378       0.476146      26.563285       0.092964       1.344879 0.98862794E+01  0.10129713E+03                                 1.943027                            1.784885      -1.058196       2.365067                    0.997261       3.577232       9.897235       0.494678       1.208423      -0.726503      -0.011805      -0.044497       0.017368       0.049204       0.001086      -0.009420      -0.000046      -0.036949      -0.020086      -0.021250      -0.000608       0.021858              2.052440       1.830348       0.348030      -0.310422       2.365100      -0.616702       1.961874           0.000534
           59              H      16.770192       2.999327      22.608871       0.116090       1.142028 0.88758108E+01  0.87842266E+02                                 1.697732                            1.654247      -0.709017       2.526363                    0.999415       3.327807       8.822807       0.535287       1.156176      -0.740285      -0.012730      -0.005929      -0.025076       0.028741      -0.004013       0.007728       0.003379       0.003276       0.005187      -0.010104       0.001101       0.009002              1.717278       1.720141      -0.165624       0.242958       1.368633      -0.100079       2.063061           0.000087
           60              H      17.865927       3.626560      23.589634       0.111727       1.281660 0.10855030E+02  0.11385283E+03                                 1.888146                            1.875279      -0.976898       2.400429                    0.996836       3.634621      10.174119       0.480686       1.214877      -0.725538       0.023036       0.015431       0.006893       0.028570       0.003679      -0.002151       0.005112      -0.004170      -0.028290      -0.011597       0.001995       0.009603              1.881787       2.025950       0.274378      -0.031487       1.950510       0.098696       1.668902           0.000088
           61              H      15.083510       8.022887      22.836955       0.126638       1.181481 0.86013198E+01  0.85335746E+02                                 1.794192                            1.673462      -1.117459       2.350263                    0.996805       3.457417       9.492336       0.505641       1.220950      -0.722768       0.023126       0.004338      -0.021882       0.032131      -0.001239      -0.013982       0.006771      -0.012553      -0.007310      -0.018329       0.003270       0.015059              1.868177       2.101827       0.198126      -0.607787       1.633316      -0.139803       1.869388           0.000139
           62              H      14.293806       5.904553      23.090699       0.094142       1.214418 0.87069995E+01  0.85491446E+02                                 1.738722                            1.617636      -0.794084       2.482685                    0.999273       3.327467       8.697829       0.553513       1.127001      -0.747361       0.014341      -0.027540      -0.020715       0.037326       0.003106      -0.016906       0.004571      -0.012562      -0.022051      -0.022965       0.010592       0.012372              1.804057       1.626923      -0.361951      -0.233322       2.136426       0.363258       1.648822          -0.000137
           63              H      12.529731       5.451236      24.610312       0.113843       1.203554 0.85189864E+01  0.85148575E+02                                 1.887385                            1.718667      -0.988646       2.403701                    0.997635       3.606905      10.263811       0.471292       1.300249      -0.704529      -0.016971      -0.036711       0.005791       0.040857       0.003411      -0.014767       0.002897      -0.026033      -0.015364      -0.023310       0.007217       0.016092              2.034434       1.807103       0.442899      -0.064124       2.765375      -0.169187       1.530824           0.000173
           64              H      11.618677       7.196083      25.756436       0.102606       1.077417 0.78436895E+01  0.77892615E+02                                 1.827533                            1.702532      -1.439056       2.184998                    0.992218       4.024513      11.955841       0.445071       1.385803      -0.683639      -0.027623      -0.010917       0.021962       0.036940       0.003482      -0.007090      -0.000733       0.004045      -0.012275      -0.008351      -0.001046       0.009397              1.914547       2.043600       0.243491      -0.472257       1.845239      -0.154950       1.854801           0.000003
           65              H      28.515480      13.958789      27.586814       0.142809       1.130971 0.88909971E+01  0.91627390E+02                                 1.922767                            1.835295      -1.768348       2.034463                    0.991268       4.288876      13.225070       0.418349       1.420668      -0.675520      -0.006461      -0.009872       0.029246       0.031536       0.005581      -0.005680      -0.000293      -0.004820       0.011662      -0.009673       0.001602       0.008071              1.998388       1.982634       0.109833      -0.607273       1.758858       0.098734       2.253671          -0.001274
           66              H      29.621766      14.956658      26.988092       0.153725       0.971799 0.71645205E+01  0.69276023E+02                                 1.699600                            1.621168      -1.077369       2.372005                    0.997375       3.596364      10.404822       0.460479       1.375625      -0.687661       0.022195       0.012888       0.012484       0.028540       0.009540      -0.006036       0.008081       0.003262      -0.004298      -0.015951       0.005503       0.010448              1.772656       1.660845       0.411644      -0.028977       2.158801       0.289874       1.498321          -0.000256
           67              H      13.488281      11.780577      21.257471       0.099111       1.175594 0.82365775E+01  0.82019445E+02                                 1.890156                            1.711616      -1.144707       2.336144                    0.995003       3.696366      10.661189       0.461147       1.333820      -0.696772       0.045517      -0.006590      -0.012525       0.047666      -0.007054      -0.003914       0.000400       0.022265       0.012908      -0.015357       0.002561       0.012796              2.005548       2.899808      -0.118344      -0.193897       1.399591       0.016097       1.717247           0.000383
           68              H      12.007370      12.074235      19.521178       0.124967       1.096884 0.77234775E+01  0.75982797E+02                                 1.805636                            1.656533      -1.492722       2.164128                    0.993116       3.882322      11.274391       0.467289       1.332350      -0.694216       0.011075      -0.003619      -0.030451       0.032604      -0.007216       0.003501      -0.000538       0.014663       0.016402      -0.013059       0.002939       0.010120              1.912013       1.713909       0.014111      -0.361414       1.292084      -0.050698       2.730047           0.000832
           69              H      26.647625      12.365045      22.252489       0.119946       1.154959 0.85588207E+01  0.84488143E+02                                 1.742187                            1.653119      -0.982501       2.410537                    0.998030       3.382922       9.150479       0.518202       1.197362      -0.729061      -0.030278       0.005511       0.006095       0.031373      -0.004911       0.002360      -0.003129       0.028792       0.019086      -0.018686       0.005443       0.013243              1.769966       2.296664      -0.061399      -0.222549       1.287724       0.022440       1.725509           0.000360
           70              H      28.193612      12.034323      23.894697       0.093252       1.160542 0.81801146E+01  0.81650035E+02                                 1.900182                            1.724119      -1.202573       2.307009                    0.993920       3.807719      11.143025       0.450301       1.362719      -0.690223      -0.017571      -0.000168       0.045283       0.048573      -0.001730      -0.005874      -0.001726       0.020215       0.028903      -0.015282       0.001551       0.013731              2.033747       1.696870       0.017912      -0.247460       1.383480      -0.015306       3.020890           0.000197
           71              H       9.861634      12.727126      18.754244       0.114450       1.255387 0.99917961E+01  0.10396997E+03                                 1.950847                            1.864838      -1.180941       2.313738                    0.993298       3.785106      11.003107       0.450995       1.305179      -0.703602       0.014506      -0.001521      -0.024966       0.028915       0.007444      -0.003848      -0.001143       0.002162       0.000795      -0.008023      -0.000935       0.008958              2.016830       2.101562       0.150330      -0.360695       1.510264      -0.218441       2.438664          -0.000013
           72              H      26.385562      13.320146      19.786326       0.112861       1.172604 0.92506104E+01  0.92120333E+02                                 1.706018                            1.671657      -0.752041       2.510632                    0.999159       3.296077       8.647847       0.542958       1.132805      -0.747166      -0.021200       0.016237       0.007980       0.027870      -0.001759      -0.002837       0.004086      -0.003440      -0.020571      -0.008602       0.001052       0.007550              1.700722       1.774863      -0.302884       0.082026       1.744186       0.085107       1.583116           0.000082
           73              H      25.135058      11.073518      24.256781       0.129339       1.177334 0.87103751E+01  0.86517733E+02                                 1.787975                            1.686196      -0.907779       2.450543                    0.998903       3.344856       9.128988       0.503764       1.224082      -0.723747       0.013365      -0.017597      -0.026965       0.034862      -0.010604       0.005081       0.009492       0.013154       0.022915      -0.020427       0.008650       0.011777              1.841400       1.720318      -0.164424      -0.309509       1.677625       0.365788       2.126258           0.000138
           74              H      23.094851      12.145515      24.057207       0.095312       1.255704 0.92029916E+01  0.91746467E+02                                 1.793265                            1.676390      -0.787931       2.488310                    0.999213       3.354019       8.873529       0.536529       1.145124      -0.743374      -0.020780      -0.003175      -0.030616       0.037138      -0.011744       0.007862       0.009908       0.010756       0.022542      -0.022042       0.008833       0.013209              1.864696       1.959837       0.066551       0.521505       1.418222       0.124518       2.216029          -0.000254
           75              H      22.269978      13.499767      25.719373       0.114574       1.237655 0.87981155E+01  0.87595330E+02                                 1.848510                            1.693261      -0.787028       2.500476                    0.999339       3.379405       9.229625       0.503414       1.222051      -0.724156      -0.036442       0.018813      -0.004430       0.041250      -0.016633       0.006469       0.012107       0.016196       0.011090      -0.026553       0.009792       0.016760              1.961677       2.714701      -0.471206       0.184504       1.668939       0.018180       1.501391           0.000114
           76              H      23.548628      13.804832      27.683750       0.113908       1.104745 0.79175808E+01  0.76996289E+02                                 1.716221                            1.607108      -0.994589       2.401153                    0.998287       3.422371       9.323928       0.514873       1.223289      -0.721916      -0.017175       0.025849       0.027774       0.041648      -0.013706      -0.005046       0.007678       0.006165      -0.006972      -0.013800      -0.005058       0.018858              1.786025       1.675683      -0.228343      -0.106629       1.781032       0.551741       1.901360           0.000017
           77              H      21.119691      12.923837       2.688545       0.134283       0.932853 0.69705931E+01  0.66915164E+02                                 1.650893                            1.596220      -0.972152       2.412761                    0.996805       3.633532      10.461681       0.465483       1.370715      -0.688532       0.021291       0.020329       0.000794       0.029449       0.001425       0.001016      -0.007049      -0.009244      -0.006215      -0.007002      -0.002867       0.009870              1.696883       1.610118       0.392211      -0.025890       2.118283       0.044814       1.362249           0.000219
           78              H      20.008130      12.174010       3.563820       0.130723       1.094268 0.84049038E+01  0.83428229E+02                                 1.757509                            1.693878      -0.873727       2.463979                    0.997470       3.476017       9.743238       0.482018       1.280156      -0.709799      -0.013522      -0.006020       0.026808       0.030623       0.000298      -0.003466      -0.003140       0.008576       0.010355      -0.007020       0.000000       0.007020              1.809692       1.765638      -0.177280      -0.462764       1.546221       0.223041       2.117218           0.000170
           79              H       4.632697      10.845417       2.354972       0.139332       1.020778 0.75097299E+01  0.72831204E+02                                 1.703046                            1.618647      -0.933828       2.435111                    0.998085       3.496023       9.843338       0.482727       1.308312      -0.702479       0.005949       0.003176      -0.019125       0.020280      -0.005038      -0.008178      -0.001447      -0.001995       0.006351      -0.010682       0.001716       0.008965              1.747120       1.741165      -0.124178      -0.486060       1.522483       0.181540       1.977713          -0.000003
           80              H      22.141553      11.227460       3.905946       0.146634       1.065060 0.77349455E+01  0.73245567E+02                                 1.566382                            1.502767      -0.762610       2.516031                    0.999885       3.008463       7.557503       0.590779       1.094856      -0.757791       0.003870       0.012364       0.013421       0.018654      -0.002140       0.002789       0.004754      -0.004984       0.000700      -0.006637       0.000459       0.006178              1.585675       1.464656       0.095250       0.359975       1.389177       0.204099       1.903193           0.000180
           81              H      21.135518      10.141207       3.298671       0.142832       1.155063 0.87484362E+01  0.85940370E+02                                 1.694215                            1.629777      -0.846229       2.475982                    0.999446       3.179827       8.295026       0.547624       1.138563      -0.745976      -0.016867      -0.009159       0.000169       0.019194       0.001234      -0.002228      -0.000288       0.007684      -0.021948      -0.007645      -0.000377       0.008022              1.718016       1.475402       0.290620      -0.079650       2.225788      -0.110150       1.452859          -0.000011
           82              H      19.271224      16.479118      23.053636       0.124634       1.266544 0.94564146E+01  0.94805975E+02                                 1.803065                            1.699958      -0.988655       2.409573                    0.998145       3.283820       8.679602       0.533108       1.145991      -0.744090       0.024471       0.021603       0.011402       0.034576       0.017435       0.000831      -0.003932       0.002437       0.025192      -0.022067       0.007985       0.014082              1.823736       1.949640       0.437159       0.250938       1.779335       0.185502       1.742232           0.000273
           83              H      18.864939      16.524734      20.789897       0.104435       1.299107 0.92834384E+01  0.92618637E+02                                 1.831122                            1.680531      -0.795560       2.492335                    0.999275       3.304781       8.706163       0.538147       1.140815      -0.745130       0.022007       0.023630      -0.022284       0.039234       0.017945       0.001817      -0.005541       0.006468       0.021713      -0.022833       0.007572       0.015261              1.908900       1.738444       0.338814      -0.404104       1.777890      -0.414224       2.210364          -0.000309
           84              H      17.090306      15.256013      19.914623       0.103442       1.190496 0.80979503E+01  0.80353550E+02                                 1.894544                            1.685220      -1.242992       2.272602                    0.994672       3.858829      11.135389       0.469361       1.315132      -0.698747      -0.007153      -0.001854      -0.036812       0.037546       0.014352       0.000177      -0.001229       0.006457       0.026332      -0.019140       0.008590       0.010551              2.103736       1.516136       0.032138       0.219505       1.514952      -0.164308       3.280118           0.000103
           85              H      15.797589      13.930273      21.343002       0.108253       1.255395 0.95197282E+01  0.97979302E+02                                 1.936915                            1.813501      -1.325368       2.240067                    0.994241       3.857759      11.195125       0.459361       1.295514      -0.704100      -0.030095      -0.019336      -0.017105       0.039650       0.005802       0.009286      -0.000647       0.013616       0.006693      -0.011514      -0.002667       0.014181              1.995235       1.999402       0.429473       0.248768       1.883628       0.217231       2.102673           0.000249
           86              H      14.416937      11.683647      28.459237       0.124358       0.941030 0.70805029E+01  0.67887402E+02                                 1.631508                            1.586648      -0.827567       2.479363                    0.997558       3.546111      10.034164       0.479129       1.333302      -0.696879      -0.013938       0.008721       0.021801       0.027306      -0.007890      -0.003803       0.000845       0.000404      -0.005060      -0.007817      -0.001903       0.009720              1.679661       1.756499      -0.228243      -0.369319       1.587174       0.256241       1.695310           0.000337
           87              H      14.629749      10.583139      27.324517       0.118838       1.074956 0.83836510E+01  0.83766289E+02                                 1.777162                            1.723343      -0.955401       2.417939                    0.996525       3.674252      10.578999       0.461454       1.328438      -0.698209      -0.006393      -0.028403      -0.012288       0.031600       0.002861       0.002274       0.004507      -0.009819      -0.008592      -0.005575      -0.003585       0.009160              1.825948       1.758833       0.361911       0.291922       1.922487       0.320599       1.796524          -0.000294
           88              H      16.641817       9.961609      28.288174       0.135837       1.125493 0.85863276E+01  0.84002537E+02                                 1.662506                            1.612911      -0.853296       2.465369                    0.999583       3.212068       8.377628       0.551032       1.136173      -0.745940       0.002890      -0.002873      -0.017114       0.017593      -0.002258       0.000493       0.000425      -0.000444       0.024754      -0.006423      -0.001857       0.008280              1.681284       1.861246      -0.335278      -0.343038       1.640493       0.220497       1.542113          -0.000019
           89              H       6.650037       9.836142       0.832508       0.142414       1.042924 0.73736256E+01  0.70286952E+02                                 1.646977                            1.540901      -0.865553       2.466676                    0.998889       3.294197       8.821805       0.532124       1.207534      -0.725855      -0.016379      -0.009946       0.005976       0.020073       0.002965       0.000687      -0.007248       0.006694      -0.001317      -0.009717       0.003331       0.006386              1.699199       1.653161       0.407423      -0.318651       1.884325      -0.378132       1.560111           0.000019
           90              H       7.657831      11.079203       0.906636       0.140071       1.308314 0.10449711E+02  0.10799543E+03                                 1.886570                            1.818938      -1.032025       2.383170                    0.998472       3.421282       9.344871       0.499163       1.187306      -0.733555       0.002261       0.019222       0.005135       0.020024      -0.000895       0.006390       0.001282      -0.002549      -0.008230      -0.008095       0.002868       0.005227              1.911743       1.814389       0.318498       0.280522       2.010828       0.404870       1.910011           0.000860
           91              H      23.335793       9.995813      16.222506       0.067064       1.418961 0.10607972E+02  0.11140353E+03                                 2.056306                            1.877067      -1.283569       2.254761                    0.993196       3.903870      11.188810       0.468253       1.245543      -0.715979      -0.019184      -0.034770      -0.015660       0.042687       0.002613       0.008146       0.002537      -0.017606      -0.010242      -0.013615       0.001629       0.011986              2.162369       2.120357       0.646463       0.418262       2.535865       0.331536       1.830885           0.001015
           92              H      24.746353       9.710709      17.955948       0.130139       1.163646 0.86561777E+01  0.85829245E+02                                 1.762902                            1.672810      -1.039698       2.389909                    0.997602       3.385467       9.226099       0.509564       1.212267      -0.725640       0.005417      -0.026240       0.012789       0.029689      -0.002143       0.011980      -0.002255      -0.015384      -0.000175      -0.016437       0.005095       0.011342              1.799735       1.569609       0.029335       0.117644       2.281843      -0.347574       1.547753           0.000323
           93              H      24.959173      13.722144      18.146969       0.132312       1.107381 0.82139131E+01  0.79361140E+02                                 1.623566                            1.566434      -0.942368       2.434155                    0.998828       3.169505       8.177348       0.565904       1.120226      -0.749638       0.006344       0.033953       0.016823       0.038419      -0.001940       0.009963       0.002200      -0.028510      -0.012543      -0.019133       0.002522       0.016611              1.615521       1.551509       0.142797       0.261722       1.713185       0.211540       1.581868           0.000250
           94              H      23.652382      13.779164      16.202549       0.093717       1.344946 0.98856080E+01  0.10128550E+03                                 1.942786                            1.784554      -1.059542       2.364369                    0.997241       3.576025       9.892697       0.494852       1.208056      -0.726580      -0.011670       0.043995      -0.017547       0.048782      -0.001138       0.009585       0.000041      -0.037371      -0.020104      -0.021552      -0.000521       0.022073              2.052237       1.829989      -0.348147       0.310348       2.365208      -0.616813       1.961515           0.000533
           95              H      25.564200      11.255982      20.156963       0.115873       1.143866 0.88965455E+01  0.88124098E+02                                 1.702027                            1.658217      -0.719521       2.522530                    0.999373       3.330052       8.840871       0.533507       1.159025      -0.739618      -0.012566       0.005439       0.025191       0.028671       0.003927      -0.007844       0.003486       0.003495       0.005272      -0.010187       0.001015       0.009172              1.721722       1.724574       0.166362      -0.243919       1.371557      -0.100539       2.069034           0.000085
           96              H      26.659930      10.628749      19.176200       0.112201       1.282316 0.10861620E+02  0.11393615E+03                                 1.888617                            1.875679      -0.979597       2.399425                    0.996818       3.634240      10.172789       0.480712       1.214657      -0.725590       0.022987      -0.015451      -0.006943       0.028554      -0.003578       0.002236       0.004938      -0.004562      -0.028034      -0.011447       0.001902       0.009545              1.882258       2.026533      -0.274679       0.031316       1.950979       0.098952       1.669262           0.000089
           97              H      19.480508       8.581692      20.487686       0.126492       1.181382 0.85990106E+01  0.85292914E+02                                 1.792694                            1.672132      -1.112791       2.351670                    0.996787       3.456995       9.484912       0.506428       1.219337      -0.723128       0.023127      -0.022001      -0.004243       0.032201      -0.013972       0.001172      -0.006684      -0.002628       0.022746      -0.018357       0.003402       0.014956              1.866579       2.099959      -0.607008      -0.197865       1.867779       0.139620       1.631998           0.000139
           98              H      18.690810       8.835438      22.606020       0.094746       1.210078 0.86686456E+01  0.85004613E+02                                 1.732837                            1.612700      -0.782656       2.488005                    0.999383       3.322651       8.674159       0.555172       1.125090      -0.747822       0.014537      -0.020745       0.027350       0.037279      -0.016768      -0.003128      -0.004515       0.004772       0.030462      -0.022916       0.010745       0.012171              1.797657       1.621655      -0.231887       0.359739       1.643356      -0.360941       2.127960          -0.000139
           99              H      16.926736      10.355051      23.059338       0.114387       1.203188 0.85162861E+01  0.85133110E+02                                 1.888851                            1.719788      -0.994597       2.401635                    0.997469       3.606676      10.271053       0.470465       1.302359      -0.704093      -0.017014       0.005688       0.036444       0.040621      -0.014963      -0.003172      -0.002730      -0.005439       0.046916      -0.023476       0.007389       0.016087              2.036188       1.808488      -0.064214      -0.443614       1.531791       0.169463       2.768285           0.000171
          100              H      16.015677      11.501174      21.314492       0.102006       1.075451 0.78253274E+01  0.77657650E+02                                 1.825009                            1.700370      -1.423388       2.191615                    0.992363       4.018452      11.930231       0.445460       1.385530      -0.683736      -0.027831       0.022417       0.010618       0.037280      -0.006974      -0.003727       0.000632       0.008340       0.000454      -0.008414      -0.001011       0.009425              1.911788       2.040606      -0.471146      -0.242868       1.852230       0.154532       1.842530           0.000004
          101              H      15.324462      13.331547      14.551788       0.143005       1.133618 0.89145238E+01  0.91905325E+02                                 1.923211                            1.835645      -1.777258       2.030222                    0.991612       4.290728      13.221472       0.419134       1.417459      -0.676087      -0.006113       0.029016       0.009549       0.031152      -0.005788      -0.005604       0.000230      -0.008245       0.001484      -0.009777       0.001657       0.008121              1.998867       1.983183      -0.607604      -0.109970       2.254235      -0.098635       1.759184          -0.001279
          102              H      16.430745      12.732824      13.553918       0.153219       0.973147 0.71771287E+01  0.69432197E+02                                 1.701514                            1.622867      -1.070151       2.374975                    0.997447       3.600065      10.419939       0.460097       1.376089      -0.687566       0.022127       0.012678      -0.013029       0.028637      -0.006204      -0.009741      -0.008058       0.003875      -0.002853      -0.016174       0.005529       0.010645              1.774752       1.662689      -0.028986      -0.412427       1.499868      -0.290478       2.161697          -0.000236
          103              H      17.885269       7.002205      16.729994       0.099439       1.177092 0.82507715E+01  0.82209683E+02                                 1.892942                            1.713953      -1.149981       2.333756                    0.994948       3.700282      10.681396       0.460408       1.335164      -0.696482       0.045377      -0.012487       0.006229       0.047474      -0.003798       0.007255      -0.000537       0.004726      -0.039622      -0.015387       0.002577       0.012810              2.008650       2.904796      -0.194286       0.118572       1.719810      -0.016125       1.401342           0.000384
          104              H      16.404357       5.265912      16.436336       0.123766       1.101222 0.77576476E+01  0.76374150E+02                                 1.807240                            1.657772      -1.487074       2.165549                    0.993213       3.887247      11.278740       0.468316       1.328468      -0.694987       0.011266      -0.030606       0.003650       0.032817       0.003524       0.007235       0.000529      -0.001208      -0.030194      -0.013099       0.002986       0.010113              1.913852       1.715234      -0.362032      -0.014133       2.733397       0.050805       1.292924           0.000834
          105              H      13.456611       7.997223      16.145528       0.121866       1.149323 0.85114347E+01  0.83946947E+02                                 1.740970                            1.652084      -0.996111       2.406574                    0.997888       3.373745       9.136986       0.516430       1.202521      -0.727903      -0.029676       0.005955      -0.005262       0.030722       0.002479       0.004954       0.002690       0.004673      -0.052436      -0.018517       0.005342       0.013175              1.768720       2.294611      -0.222235       0.061276       1.724470      -0.022372       1.287078           0.000361
          106              H      15.002599       9.639431      16.476250       0.092537       1.162413 0.81938373E+01  0.81796959E+02                                 1.899711                            1.723669      -1.194205       2.309861                    0.994049       3.808579      11.135397       0.451237       1.359727      -0.690808      -0.017425       0.045476       0.000020       0.048700      -0.006193       0.001824       0.001803      -0.004450      -0.044920      -0.015372       0.001299       0.014074              2.033241       1.696482      -0.247478      -0.017915       3.020071       0.015306       1.383170           0.000197
          107              H      14.258619       4.498977      15.783444       0.113736       1.257777 0.10012591E+02  0.10421173E+03                                 1.950825                            1.864766      -1.173494       2.315981                    0.993340       3.787635      11.001866       0.451859       1.302367      -0.704176       0.014487      -0.025057       0.001764       0.028997      -0.003938      -0.007566       0.001260       0.000457      -0.003609      -0.008175      -0.000948       0.009122              2.016795       2.101558      -0.360912      -0.150346       2.438699       0.218446       1.510128          -0.000011
          108              H      13.194545       5.531059      15.190424       0.112314       1.173254 0.92553018E+01  0.92166247E+02                                 1.705476                            1.671106      -0.743517       2.513634                    0.999205       3.297676       8.648176       0.543596       1.131485      -0.747485      -0.021235       0.008147      -0.016449       0.028069      -0.002880       0.001704      -0.003981       0.008649       0.015645      -0.008639       0.001131       0.007508              1.700164       1.774281       0.081867       0.302888       1.582562      -0.085180       1.743649           0.000087
          109              H      11.944047      10.001516      17.437056       0.130500       1.177391 0.87142177E+01  0.86608937E+02                                 1.792360                            1.690005      -0.930584       2.442079                    0.998777       3.343679       9.143561       0.501410       1.229077      -0.722647       0.013165      -0.026225       0.017141       0.033983       0.005045       0.010576      -0.009696      -0.005161      -0.031326      -0.020547       0.008511       0.012037              1.846090       1.724466      -0.310801       0.165175       2.132178      -0.367399       1.681627           0.000138
          110              H       9.903838       9.801941      16.365059       0.095932       1.253241 0.91823773E+01  0.91504119E+02                                 1.792349                            1.675699      -0.794131       2.486538                    0.999219       3.350005       8.865703       0.535985       1.146748      -0.742993      -0.020673      -0.030652       0.003358       0.037124       0.007745       0.011689      -0.009788      -0.005792      -0.027374      -0.021871       0.008814       0.013057              1.863635       1.958726       0.520862      -0.066440       2.214516      -0.124377       1.417662          -0.000251
          111              H       9.078961      11.464106      15.010808       0.114997       1.237165 0.87961258E+01  0.87612256E+02                                 1.852468                            1.696528      -0.798751       2.496889                    0.999280       3.377626       9.241056       0.501153       1.227049      -0.723073      -0.035963      -0.004093      -0.018954       0.040857       0.006462       0.016694      -0.012159       0.002500      -0.030650      -0.026740       0.009925       0.016815              1.966176       2.721979       0.185159       0.472909       1.504202      -0.018227       1.672346           0.000115
          112              H      10.357611      13.428483      14.705745       0.113802       1.104714 0.79164514E+01  0.76971947E+02                                 1.715064                            1.606125      -0.987663       2.404015                    0.998347       3.421902       9.317644       0.515519       1.221967      -0.722211      -0.017475       0.027694      -0.025937       0.041774      -0.004994       0.013544      -0.007608       0.006618      -0.006339      -0.013732      -0.004929       0.018661              1.784754       1.674507      -0.106440       0.228020       1.899992      -0.551128       1.779762           0.000018
          113              H      16.722714      16.943835      15.586721       0.133016       0.935751 0.69940404E+01  0.67156066E+02                                 1.650030                            1.595465      -0.957388       2.418170                    0.997001       3.633488      10.442165       0.467381       1.364827      -0.689690       0.021964       0.000643      -0.021053       0.030431       0.001061      -0.001090       0.006986      -0.001430       0.016554      -0.006848      -0.002844       0.009692              1.695941       1.609259      -0.025913      -0.391762       1.361639      -0.044719       2.116924           0.000220
          114              H      15.611154      17.819110      16.336549       0.131080       1.093696 0.83996303E+01  0.83361460E+02                                 1.756730                            1.693222      -0.883023       2.460204                    0.997306       3.474713       9.738228       0.482172       1.279967      -0.709837      -0.013348       0.026861       0.005587       0.030511      -0.003505      -0.000524       0.003339      -0.000711      -0.018182      -0.007158      -0.000021       0.007178              1.808830       1.764879      -0.462342       0.177169       2.115989      -0.222837       1.545622           0.000172
          115              H      17.823725      16.610263      17.665140       0.138518       1.023196 0.75292393E+01  0.73046160E+02                                 1.703466                            1.618915      -0.926531       2.437852                    0.998152       3.498622       9.842869       0.483651       1.305353      -0.703085       0.006020      -0.019301      -0.002969       0.020435      -0.008338       0.005058       0.001379      -0.004314      -0.000389      -0.010792       0.001611       0.009181              1.747609       1.741578      -0.486543       0.124206       1.978621      -0.181634       1.522627          -0.000003
          116              H      17.744580      18.161237      17.283099       0.146195       1.067874 0.77602115E+01  0.73545968E+02                                 1.569280                            1.505329      -0.766519       2.514006                    0.999873       3.012020       7.569993       0.590202       1.095016      -0.757751       0.004057       0.013324      -0.012306       0.018586       0.002775       0.002217      -0.004827      -0.003176       0.007405      -0.006746       0.000394       0.006352              1.588690       1.467279       0.361230      -0.095629       1.907257      -0.204856       1.391533           0.000187
          117              H      16.738547      17.553963      18.369351       0.141070       1.158511 0.87793351E+01  0.86307475E+02                                 1.696436                            1.631726      -0.838643       2.478399                    0.999487       3.185842       8.309853       0.547842       1.137272      -0.746296      -0.017390       0.000447       0.009353       0.019750      -0.002403      -0.001216       0.000330       0.014663       0.000340      -0.007774      -0.000087       0.007861              1.720335       1.477205      -0.079794      -0.291466       1.454426       0.110376       2.229373          -0.000009
          118              H      23.668199       8.798366      12.031455       0.124578       1.268350 0.94734945E+01  0.95024902E+02                                 1.805222                            1.701854      -0.992222       2.407909                    0.998103       3.285753       8.688335       0.532615       1.146478      -0.743973       0.024366       0.011524      -0.021665       0.034581       0.000953      -0.017519       0.004053      -0.011225      -0.015671      -0.022098       0.007887       0.014211              1.825959       1.952122       0.251456      -0.438029       1.744295      -0.185870       1.781459           0.000278
          119              H      23.261913       6.534628      11.985838       0.104769       1.300538 0.92969288E+01  0.92812531E+02                                 1.835205                            1.683936      -0.803990       2.489322                    0.999181       3.303836       8.714312       0.536409       1.143780      -0.744441       0.021863      -0.021967      -0.023464       0.038873       0.001614      -0.017970       0.005495      -0.007717      -0.020189      -0.022772       0.007426       0.015346              1.913348       1.742258      -0.405601      -0.340095       2.215920       0.415843       1.781866          -0.000304
          120              H      21.487285       5.659355      13.254557       0.104405       1.189524 0.80911436E+01  0.80282157E+02                                 1.894707                            1.685395      -1.246443       2.271346                    0.994686       3.858281      11.139442       0.468892       1.316511      -0.698450      -0.007053      -0.036208       0.001941       0.036940       0.000264      -0.014216       0.001163      -0.010116      -0.022856      -0.019043       0.008718       0.010326              2.103885       1.516252       0.219583      -0.032140       3.280344       0.164270       1.515060           0.000103
          121              H      20.194570       7.087735      14.580298       0.108841       1.256819 0.95343467E+01  0.98187146E+02                                 1.940006                            1.816136      -1.337800       2.234997                    0.994126       3.860430      11.213512       0.458464       1.297290      -0.703717      -0.029834      -0.017219       0.018966       0.039322       0.009337      -0.005891       0.000785       0.003553      -0.023772      -0.011674      -0.002562       0.014236              1.998539       2.002761       0.249530      -0.430676       2.106259      -0.217881       1.886597           0.000251
          122              H      18.813925      14.203971      16.826930       0.123979       0.942212 0.70924696E+01  0.68034903E+02                                 1.633220                            1.588259      -0.830778       2.477817                    0.997497       3.549862      10.049152       0.478735       1.333756      -0.696778      -0.014165       0.022102      -0.008709       0.027659      -0.003665       0.007880      -0.000723       0.003039       0.002449      -0.007726      -0.001977       0.009703              1.681476       1.758539      -0.369893       0.228568       1.697091      -0.256538       1.588798           0.000337
          123              H      19.026740      13.069252      17.927438       0.119326       1.072128 0.83565239E+01  0.83432770E+02                                 1.774675                            1.721092      -0.957024       2.417960                    0.996517       3.669192      10.562606       0.461510       1.329272      -0.698056      -0.006271      -0.012461       0.028092       0.031365       0.002155      -0.002960      -0.004425      -0.000686       0.019398      -0.005483      -0.003732       0.009215              1.823304       1.756264       0.291180      -0.360924       1.794041      -0.319856       1.919606          -0.000295
          124              H      21.038809      14.032909      18.548968       0.136032       1.127799 0.86098255E+01  0.84303770E+02                                 1.666170                            1.616249      -0.865343       2.460458                    0.999559       3.214209       8.391240       0.549794       1.137767      -0.745557       0.002785      -0.016923       0.002708       0.017363       0.000490       0.002166      -0.000726      -0.012522      -0.011335      -0.006311      -0.001894       0.008204              1.685082       1.865689      -0.344306       0.336559       1.545391      -0.221312       1.644165          -0.000019
          125              H      19.841068      15.087800      18.674414       0.142721       1.043014 0.73753720E+01  0.70324789E+02                                 1.648840                            1.542453      -0.924901       2.439964                    0.998426       3.295555       8.833756       0.531020       1.209682      -0.725357      -0.016429       0.005783       0.009618       0.019896       0.000640      -0.002909       0.007462       0.004159      -0.009075      -0.009878       0.003337       0.006540              1.701227       1.655184      -0.319354      -0.408306       1.561849       0.378892       1.886649           0.000019
          126              H      20.848859      15.161927      17.431354       0.140922       1.308755 0.10455455E+02  0.10808391E+03                                 1.888176                            1.820380      -1.041820       2.379279                    0.998424       3.420733       9.348658       0.498512       1.188536      -0.733268       0.002010       0.004775      -0.019074       0.019765       0.006525       0.000798      -0.000977       0.002398       0.007642      -0.008058       0.002697       0.005360              1.913419       1.815781       0.280897      -0.318962       1.911678      -0.405558       2.012798           0.000864
          127              H      10.144786       1.967242      18.514755       0.067070       1.418122 0.10599726E+02  0.11128292E+03                                 2.054449                            1.875527      -1.279858       2.256112                    0.993182       3.902441      11.178949       0.468801       1.244467      -0.716213      -0.018759      -0.015462       0.034694       0.042363       0.008475      -0.002883      -0.002842      -0.003446       0.031390      -0.013888       0.001593       0.012295              2.160315       2.118302       0.417598      -0.645588       1.829270      -0.331111       2.533375           0.001015
          128              H      11.555346       3.700684      18.799861       0.129042       1.164466 0.86617108E+01  0.85879802E+02                                 1.762041                            1.671994      -1.035380       2.391220                    0.997660       3.387320       9.224591       0.510413       1.210312      -0.726085       0.005386       0.013014       0.026803       0.030278       0.011981       0.002210       0.002138      -0.007299       0.022892      -0.016350       0.005096       0.011254              1.798845       1.568837       0.117506      -0.029306       1.547008       0.347317       2.280690           0.000324
          129              H      11.768156       3.891702      14.788425       0.133135       1.106916 0.82119056E+01  0.79355084E+02                                 1.624990                            1.567794      -0.949285       2.431914                    0.998792       3.167413       8.178759       0.564689       1.122446      -0.749095       0.006441       0.016627      -0.033613       0.038050       0.009805       0.001967      -0.002230      -0.008162       0.049539      -0.019109       0.002324       0.016785              1.616934       1.552891       0.262055      -0.142922       1.583289      -0.211718       1.714622           0.000255
          130              H      10.461365       1.947282      14.731404       0.093972       1.343164 0.98699810E+01  0.10109269E+03                                 1.941815                            1.783728      -1.064430       2.362577                    0.997208       3.573474       9.886368       0.494687       1.208849      -0.726408      -0.011855      -0.017198      -0.044107       0.048803       0.009527       0.000890      -0.000056      -0.008494       0.065640      -0.021385      -0.000518       0.021903              2.051166       1.829037       0.310102       0.347872       1.960557       0.616396       2.363904           0.000535
          131              H      12.373189       5.901698      17.254588       0.116184       1.140995 0.88666499E+01  0.87731577E+02                                 1.696915                            1.653592      -0.711903       2.525287                    0.999415       3.326683       8.819683       0.535280       1.156454      -0.740218      -0.012554       0.025142      -0.005538       0.028643      -0.007881      -0.003866      -0.003464      -0.000903      -0.007445      -0.010161       0.001024       0.009137              1.716423       1.719209      -0.242344      -0.165534       2.061793       0.099987       1.368266           0.000087
          132              H      13.468921       4.920935      17.881821       0.112077       1.277812 0.10812198E+02  0.11327933E+03                                 1.883386                            1.870763      -0.970616       2.403186                    0.996952       3.629591      10.150895       0.481631       1.213821      -0.725774       0.023229      -0.007207       0.015623       0.028907       0.002407       0.003380      -0.004939       0.011889       0.020327      -0.011489       0.002227       0.009262              1.877021       2.020518       0.031292       0.273072       1.665149      -0.098294       1.945396           0.000089
          133              H      10.686506       5.673617      22.278148       0.127017       1.180155 0.85891780E+01  0.85177837E+02                                 1.792107                            1.671696      -1.111624       2.352412                    0.996773       3.455174       9.481418       0.506217       1.220097      -0.722957       0.023076       0.021936       0.004256       0.032122       0.013911      -0.001042      -0.006649      -0.002531       0.022404      -0.018262       0.003466       0.014796              1.865907       2.099062       0.606532       0.197748       1.867079       0.139522       1.631578           0.000139
          134              H       9.896802       5.419872      20.159814       0.094549       1.213164 0.86964045E+01  0.85366844E+02                                 1.738087                            1.617099      -0.792630       2.484113                    0.999305       3.325347       8.693041       0.553340       1.127625      -0.747210       0.014086       0.020801      -0.027379       0.037158       0.016751       0.003025      -0.004541       0.005000       0.029857      -0.022808       0.010537       0.012271              1.803382       1.626382       0.233183      -0.361721       1.648277      -0.362992       2.135488          -0.000137
          135              H       8.132723       3.900259      19.706496       0.113601       1.205066 0.85323655E+01  0.85321145E+02                                 1.889457                            1.720399      -0.991055       2.402683                    0.997556       3.609618      10.275987       0.470867       1.300830      -0.704406      -0.017151      -0.005493      -0.037048       0.041194       0.014920       0.003192      -0.002707      -0.005607       0.046574      -0.023394       0.007419       0.015975              2.036800       1.809051       0.064248       0.443718       1.532264       0.169474       2.769087           0.000174
          136              H      24.809665       2.754136      21.451342       0.102778       1.079097 0.78596481E+01  0.78112956E+02                                 1.831475                            1.705789      -1.442325       2.183435                    0.992126       4.031364      11.992064       0.443923       1.388285      -0.683140      -0.027442      -0.021747      -0.010642       0.036596       0.007324       0.003616       0.000700       0.008201       0.000805      -0.008710      -0.000859       0.009569              1.918918       2.048655       0.474247       0.244646       1.858996       0.155741       1.849103           0.000005
          137              H      24.118463       0.923763      28.214046       0.143637       1.128827 0.88683670E+01  0.91309944E+02                                 1.918002                            1.831150      -1.767909       2.034931                    0.991567       4.279560      13.177992       0.419562       1.417866      -0.676046      -0.006447      -0.029125      -0.009571       0.031327       0.005681       0.005458       0.000088      -0.008687       0.001512      -0.009781       0.001827       0.007953              1.993208       1.977378       0.604426       0.109306       2.247319      -0.098539       1.754928          -0.001279
          138              H      16.430713       1.522464       0.701360       0.153920       0.970148 0.71472425E+01  0.69037986E+02                                 1.694657                            1.616856      -1.061285       2.378435                    0.997453       3.588539      10.362495       0.462297       1.371625      -0.688453       0.022088      -0.012974       0.012644       0.028567       0.006244       0.009661      -0.008004       0.004101      -0.002545      -0.016102       0.005465       0.010637              1.767211       1.655962       0.029018       0.409325       1.494466      -0.288383       2.151204          -0.000237
          139              H      26.679282       7.253105      26.035840       0.100286       1.170539 0.81967645E+01  0.81518661E+02                                 1.884162                            1.707067      -1.138839       2.338924                    0.995110       3.688462      10.629242       0.461957       1.333184      -0.696902       0.045372       0.012464      -0.006502       0.047500       0.003814      -0.007001      -0.000262       0.004470      -0.039234      -0.015164       0.002639       0.012526              1.998688       2.887257       0.192459      -0.117571       1.712507      -0.015972       1.396298           0.000382
          140              H      25.198375       8.989398      26.329498       0.123476       1.099736 0.77440125E+01  0.76211104E+02                                 1.806399                            1.656918      -1.481516       2.168190                    0.993143       3.884331      11.270427       0.468152       1.329435      -0.694818       0.011425       0.030870      -0.003596       0.033112      -0.003650      -0.007179       0.000617      -0.000918      -0.030065      -0.013001       0.002759       0.010243              1.913010       1.714315       0.362054       0.014143       2.732357       0.050788       1.292357           0.000831
          141              H      22.250623       6.258087      26.620306       0.121206       1.151533 0.85273671E+01  0.84098072E+02                                 1.738456                            1.649841      -0.978101       2.412689                    0.998070       3.377390       9.130440       0.518841       1.197017      -0.729131      -0.029819      -0.006159       0.005457       0.030934      -0.002581      -0.004909       0.002929       0.004651      -0.052540      -0.018578       0.005299       0.013279              1.766060       2.290863       0.221750      -0.061195       1.721782      -0.022364       1.285536           0.000360
          142              H      23.796605       4.615878      26.289584       0.093680       1.160557 0.81799290E+01  0.81646455E+02                                 1.899978                            1.723917      -1.203240       2.306880                    0.993951       3.807354      11.141275       0.450406       1.362431      -0.690270      -0.017447      -0.044704       0.000491       0.047990       0.006207      -0.001891       0.002150      -0.004918      -0.044917      -0.015462       0.001281       0.014181              2.033541       1.696733       0.247475       0.017911       3.020513       0.015328       1.383376           0.000198
          143              H      23.052641       9.756332      26.982390       0.116260       1.250472 0.99449530E+01  0.10337049E+03                                 1.946428                            1.861000      -1.183405       2.313471                    0.993276       3.777593      10.978595       0.451223       1.305934      -0.703436       0.014103       0.024457      -0.001722       0.028285       0.003845       0.007372       0.001074       0.000591      -0.003730      -0.008001      -0.000849       0.008850              2.012047       2.096467       0.359034       0.149740       2.432105       0.217644       1.507568          -0.000014
          144              H      21.988566       8.724250      27.575410       0.113204       1.169491 0.92186798E+01  0.91713029E+02                                 1.702023                            1.667960      -0.720928       2.522285                    0.999242       3.292500       8.631181       0.544014       1.131707      -0.747429      -0.021166      -0.007991       0.016190       0.027821       0.002757      -0.001591      -0.004122       0.008505       0.015336      -0.008566       0.001156       0.007410              1.696729       1.770507      -0.081818      -0.301539       1.579680      -0.084658       1.739999           0.000082
          145              H      20.738050       4.253794      25.328778       0.129182       1.179369 0.87288585E+01  0.86761621E+02                                 1.791598                            1.689221      -0.918647       2.446223                    0.998839       3.346532       9.141672       0.502677       1.225876      -0.723362       0.013617       0.026807      -0.017402       0.034740      -0.005289      -0.010308      -0.009725      -0.004925      -0.031301      -0.020435       0.008397       0.012038              1.845320       1.723581       0.310785      -0.165197       2.131392      -0.367411       1.680988           0.000138
          146              H      18.697844       4.453368      26.400775       0.096162       1.250767 0.91596177E+01  0.91203562E+02                                 1.788196                            1.672190      -0.785745       2.489679                    0.999250       3.348081       8.851596       0.537336       1.144789      -0.743450      -0.020656       0.030912      -0.003353       0.037329      -0.007566      -0.011725      -0.009749      -0.005062      -0.026716      -0.021682       0.009094       0.012588              1.859067       1.953679      -0.518589       0.066144       2.208579      -0.123890       1.414944          -0.000253
          147              H      17.872966       2.791204      27.755026       0.115708       1.235320 0.87819809E+01  0.87458671E+02                                 1.852914                            1.696930      -0.805051       2.495274                    0.999205       3.375064       9.241136       0.500183       1.229607      -0.722511      -0.035870       0.004460       0.018955       0.040815      -0.006384      -0.016492      -0.012178       0.002427      -0.029828      -0.026462       0.009846       0.016617              1.966666       2.722666      -0.185226      -0.473007       1.504596      -0.018239       1.672737           0.000113
          148              H      19.151612       0.826827      28.060089       0.112419       1.106871 0.79332836E+01  0.77154161E+02                                 1.715033                            1.606075      -0.980334       2.406193                    0.998351       3.425032       9.318442       0.516523       1.219298      -0.722816      -0.017336      -0.028385       0.026282       0.042391       0.005160      -0.013748      -0.007543       0.006808      -0.005694      -0.013703      -0.005232       0.018934              1.784718       1.674406       0.106497      -0.228050       1.899982      -0.551188       1.779766           0.000019
          149              H      16.722741      25.822031      27.179113       0.133556       0.935015 0.69894007E+01  0.67127471E+02                                 1.651986                            1.597177      -0.971402       2.412744                    0.996897       3.636297      10.465268       0.465960       1.368666      -0.688928       0.021715      -0.000578       0.020632       0.029959      -0.001247       0.001268       0.007087      -0.001495       0.017080      -0.007129      -0.002771       0.009900              1.698058       1.611084       0.025885       0.392768       1.362940      -0.044852       2.120151           0.000221
          150              H      33.199177      24.946756      26.429285       0.130426       1.094494 0.84073214E+01  0.83463035E+02                                 1.758274                            1.694550      -0.882012       2.460672                    0.997256       3.476733       9.747710       0.481712       1.280803      -0.709669      -0.013558      -0.027156      -0.006001       0.030940       0.003332       0.000316       0.003032      -0.000860      -0.018514      -0.007085       0.000152       0.006933              1.810516       1.766468       0.463248      -0.177471       2.118319      -0.223249       1.546763           0.000172
          151              H      17.823748      26.155603      25.100694       0.138761       1.023118 0.75293943E+01  0.73050014E+02                                 1.703488                            1.618995      -0.928330       2.437196                    0.998092       3.499454       9.846237       0.483597       1.305456      -0.703052       0.006136       0.019127       0.002956       0.020304       0.008277      -0.005183       0.001306      -0.004322      -0.000197      -0.010807       0.001641       0.009166              1.747594       1.741647       0.486449      -0.124147       1.978484      -0.181527       1.522650          -0.000002
          152              H      17.744600      24.604629      25.482735       0.146615       1.066190 0.77452666E+01  0.73369197E+02                                 1.567638                            1.503878      -0.771912       2.511523                    0.999859       3.009895       7.562920       0.590484       1.095016      -0.757748       0.004268      -0.013110       0.012605       0.018681      -0.002715      -0.002335      -0.004724      -0.003157       0.006951      -0.006691       0.000503       0.006188              1.586989       1.465822      -0.360559       0.095520       1.904870      -0.204566       1.390273           0.000185
          153              H      16.738566      25.211903      24.396483       0.143104       1.156951 0.87691984E+01  0.86227885E+02                                 1.699535                            1.634606      -0.865288       2.468746                    0.999365       3.179157       8.307520       0.545156       1.142609      -0.745034      -0.016888      -0.000292      -0.008594       0.018951       0.002371       0.001114       0.000227       0.014625      -0.000003      -0.007687      -0.000165       0.007852              1.723525       1.479594       0.079968       0.292035       1.456966       0.110712       2.234016          -0.000008
          154              H       6.080182       5.456922       2.223823       0.124909       1.267305 0.94646200E+01  0.94917120E+02                                 1.804541                            1.701296      -0.989050       2.409527                    0.998139       3.284391       8.684914       0.532570       1.146800      -0.743893       0.024349      -0.011557       0.021608       0.034545      -0.000836       0.017410       0.004069      -0.011084      -0.016015      -0.021978       0.007798       0.014181              1.825232       1.951278      -0.251168       0.437667       1.743623      -0.185665       1.780794           0.000280
          155              H       5.673902       7.720660       2.269440       0.104336       1.299888 0.92890001E+01  0.92681270E+02                                 1.831216                            1.680540      -0.792868       2.492801                    0.999267       3.305431       8.706145       0.538422       1.140145      -0.745294       0.021865       0.022260       0.023357       0.038976      -0.001830       0.018061       0.005563      -0.007668      -0.020087      -0.022902       0.007522       0.015380              1.909026       1.738526       0.404310       0.338950       2.210540       0.414463       1.778011          -0.000311
          156              H       3.899272       8.595933       1.000721       0.104776       1.187280 0.80722750E+01  0.80051937E+02                                 1.892952                            1.683863      -1.244434       2.272397                    0.994710       3.853972      11.125710       0.468901       1.317191      -0.698328      -0.006878       0.036065      -0.001647       0.036752      -0.000383       0.014373       0.001097      -0.009899      -0.022474      -0.019104       0.008650       0.010454              2.101898       1.514954      -0.219263       0.032065       3.276954       0.164088       1.513786           0.000101
          157              H      11.400589       7.167575      28.185536       0.109410       1.248547 0.94556778E+01  0.97145431E+02                                 1.929040                            1.806777      -1.316703       2.244023                    0.994384       3.846367      11.148095       0.460499       1.294636      -0.704295      -0.029589       0.017244      -0.019091       0.039209      -0.009386       0.005943       0.000627       0.003661      -0.023961      -0.011664      -0.002710       0.014374              1.986856       1.990842      -0.246879       0.426382       2.093596      -0.215633       1.876131           0.000247
          158              H      10.019918       0.051338      25.938904       0.125537       0.937751 0.70537580E+01  0.67606725E+02                                 1.631873                            1.587033      -0.843333       2.474049                    0.997382       3.545264      10.049235       0.477259       1.339005      -0.695726      -0.013531      -0.021766       0.008742       0.027079       0.003627      -0.007821      -0.000794       0.002856       0.001579      -0.007682      -0.001900       0.009581              1.680043       1.756799       0.369335      -0.228155       1.695789      -0.256233       1.587540           0.000339
          159              H      10.232733       1.186057      24.838396       0.118727       1.075071 0.83882350E+01  0.83852920E+02                                 1.779962                            1.725967      -0.965757       2.413992                    0.996377       3.678630      10.606316       0.460080       1.331758      -0.697529      -0.006271       0.012485      -0.028391       0.031643      -0.002268       0.002925      -0.004563      -0.000607       0.019101      -0.005583      -0.003661       0.009244              1.828911       1.761699      -0.292514       0.362773       1.799353      -0.321193       1.925680          -0.000293
          160              H      12.244798       0.222400      24.216866       0.136586       1.122302 0.85558553E+01  0.83625373E+02                                 1.658755                            1.609536      -0.849791       2.467256                    0.999579       3.208378       8.362523       0.551902       1.135453      -0.746100       0.002919       0.017174      -0.002781       0.017641      -0.000605      -0.002099      -0.000459      -0.012533      -0.011408      -0.006241      -0.001966       0.008208              1.677385       1.856776       0.341653      -0.333844       1.538705      -0.219524       1.636676          -0.000015
          161              H      19.841092      27.678066      24.091420       0.143507       1.040238 0.73529819E+01  0.70069905E+02                                 1.647149                            1.541137      -0.882264       2.460859                    0.998840       3.291585       8.825396       0.530625       1.211297      -0.724992      -0.016105      -0.005388      -0.009674       0.019545      -0.000473       0.002999       0.007484       0.003863      -0.009501      -0.009887       0.003165       0.006722              1.699353       1.653131       0.318481       0.407208       1.560349       0.378107       1.884580           0.000021
          162              H      20.848886      27.603939      25.334480       0.141238       1.304679 0.10415069E+02  0.10756048E+03                                 1.884006                            1.816670      -1.036657       2.381752                    0.998464       3.416429       9.331788       0.499108       1.188286      -0.733319       0.002244      -0.004807       0.019190       0.019910      -0.006200      -0.000934      -0.001042       0.002444       0.007460      -0.007753       0.002676       0.005077              1.909076       1.812245      -0.279828       0.317769       1.907245      -0.403680       2.007738           0.000865
          163              H      18.938807      12.288067      24.251079       0.066757       1.421288 0.10628099E+02  0.11166440E+03                                 2.058204                            1.878560      -1.284216       2.254119                    0.993046       3.907024      11.199219       0.468189       1.245161      -0.716055      -0.019118       0.015511      -0.035020       0.042807      -0.008324       0.002490      -0.002716      -0.003549       0.031241      -0.013720       0.001745       0.011975              2.164505       2.122393      -0.418930       0.647562       1.832444      -0.332157       2.538678           0.001013
          164              H      20.349362      10.554625      23.965973       0.129790       1.163712 0.86561025E+01  0.85821474E+02                                 1.762329                            1.672301      -1.038687       2.390096                    0.997533       3.385667       9.223865       0.509912       1.211540      -0.725807       0.005274      -0.013064      -0.026281       0.029819      -0.011946      -0.002275       0.002319      -0.007455       0.023429      -0.016427       0.004974       0.011454              1.799114       1.569083      -0.117587       0.029295       1.547257       0.347351       2.281002           0.000321
          165              H      20.562182      10.363608      27.977409       0.132280       1.107974 0.82204518E+01  0.79450937E+02                                 1.625383                            1.568091      -0.945362       2.433375                    0.998805       3.169245       8.181686       0.564969       1.121704      -0.749289       0.006557      -0.016852       0.033818       0.038349      -0.009780      -0.001848      -0.002162      -0.008348       0.049536      -0.019099       0.002335       0.016764              1.617349       1.553214      -0.262184       0.143060       1.583665      -0.211916       1.715168           0.000248
          166              H      19.255396      12.308028      28.034430       0.093722       1.342185 0.98620254E+01  0.10098849E+03                                 1.940639                            1.782836      -1.057205       2.365434                    0.997216       3.573168       9.883659       0.494894       1.208615      -0.726460      -0.011833       0.017160       0.044422       0.049069      -0.009199      -0.001173       0.000011      -0.008352       0.065332      -0.021014      -0.000805       0.021818              2.049829       1.828094      -0.309767      -0.347385       1.959396       0.615558       2.361997           0.000531
          167              H      21.167203       8.353612      25.511246       0.116741       1.142097 0.88807366E+01  0.87941150E+02                                 1.701504                            1.657762      -0.722992       2.521651                    0.999358       3.326626       8.834636       0.533011       1.160450      -0.739283      -0.012689      -0.024693       0.005518       0.028305       0.007607       0.003935      -0.003453      -0.001038      -0.007470      -0.010017       0.001145       0.008872              1.721164       1.724055       0.243772       0.166191       2.068235       0.100396       1.371201           0.000085
          168              H      22.262936       9.334374      24.884013       0.113123       1.281696 0.10857521E+02  0.11390267E+03                                 1.889605                            1.876653      -0.984545       2.397954                    0.996737       3.632471      10.174174       0.479992       1.216378      -0.725205       0.022766       0.006753      -0.014990       0.028082      -0.002331      -0.003544      -0.005085       0.011871       0.021072      -0.011644       0.002027       0.009617              1.883256       2.027676      -0.031387      -0.274816       1.670167      -0.098992       1.951923           0.000088
          169              H      11.298572      22.278155       8.581677       0.127036       1.178506 0.85747985E+01  0.84990931E+02                                 1.789582                            1.669647      -1.109088       2.353603                    0.996811       3.453006       9.469835       0.506875       1.219149      -0.723172      -0.023059       0.004196      -0.022053       0.032182       0.001082       0.013821       0.006745      -0.012587      -0.007085      -0.018193       0.003330       0.014862              1.863086       2.095557      -0.197256       0.604844       1.629549      -0.139164       1.864153           0.000140
          170              H      12.088271      20.159821       8.835421       0.093132       1.217775 0.87351017E+01  0.85830417E+02                                 1.741369                            1.619801      -0.796308       2.481401                    0.999253       3.332132       8.711209       0.553409       1.126384      -0.747516      -0.014218      -0.027846      -0.020888       0.037601      -0.003021       0.016957       0.004664      -0.012583      -0.022121      -0.023030       0.010528       0.012503              1.806972       1.629318       0.363075       0.234007       2.140299       0.364356       1.651299          -0.000137
          171              H      13.852349      19.706504      10.355034       0.113940       1.204724 0.85284910E+01  0.85275185E+02                                 1.889396                            1.720206      -0.992227       2.402249                    0.997600       3.608384      10.273010       0.470799       1.301127      -0.704346       0.016962      -0.036610       0.005906       0.040779      -0.003312       0.014896       0.002852      -0.026259      -0.015247      -0.023472       0.007312       0.016159              2.036833       1.808917      -0.443928       0.064249       2.769488      -0.169558       1.532094           0.000173
          172              H      14.763411      21.451351      11.501158       0.102886       1.073602 0.78102301E+01  0.77480855E+02                                 1.823924                            1.699500      -1.432632       2.188399                    0.992211       4.016494      11.927591       0.445211       1.386786      -0.683489       0.027631      -0.010482       0.022162       0.036939      -0.003816       0.006926      -0.000865       0.003763      -0.012639      -0.008330      -0.001136       0.009465              1.910619       2.039188      -0.242580       0.470471       1.841597      -0.154323       1.851071           0.000004
          173              H      15.454631      28.214056      13.331536       0.143408       1.128524 0.88643691E+01  0.91249078E+02                                 1.916921                            1.830175      -1.721681       2.055405                    0.991236       4.277180      13.164804       0.419910       1.416997      -0.676219       0.006104      -0.009614       0.029108       0.031256      -0.005434       0.005941      -0.000242      -0.004875       0.011595      -0.009737       0.001566       0.008171              1.992025       1.976230      -0.109262       0.603892       1.753949       0.098375       2.245897          -0.001296
          174              H       5.554308       0.701369      12.732814       0.153284       0.970994 0.71538231E+01  0.69106181E+02                                 1.694536                            1.616742      -1.069013       2.375061                    0.997398       3.588402      10.356928       0.462757       1.370171      -0.688748      -0.022146       0.012883       0.013157       0.028801      -0.009809       0.006324       0.007792       0.003456      -0.004715      -0.016104       0.005354       0.010750              1.767080       1.655828      -0.409270       0.028977       2.151051       0.288416       1.494361          -0.000228
          175              H      12.893807      26.035845       7.002193       0.100383       1.174422 0.82289112E+01  0.81958799E+02                                 1.892233                            1.713319      -1.157493       2.331395                    0.994833       3.697598      10.680556       0.459714       1.337721      -0.695968      -0.045225      -0.006689      -0.012364       0.047359       0.006843       0.003741       0.000417       0.021887       0.013268      -0.015139       0.002718       0.012421              2.007902       2.903764       0.118587       0.194145       1.400849       0.016106       1.719093           0.000385
          176              H      14.374715      26.329502       5.265900       0.124849       1.097395 0.77293813E+01  0.76081609E+02                                 1.808864                            1.659205      -1.488262       2.166084                    0.993131       3.887123      11.304069       0.465891       1.335631      -0.693550      -0.011147      -0.003537      -0.030322       0.032499       0.007387      -0.003497      -0.000619       0.014570       0.016284      -0.013122       0.002928       0.010194              1.915664       1.716909      -0.014168       0.362435       1.293910      -0.050936       2.736173           0.000835
          177              H      17.322467      26.620312       7.997211       0.120741       1.152654 0.85386410E+01  0.84242414E+02                                 1.740181                            1.651391      -0.979593       2.411871                    0.998012       3.379450       9.139699       0.518349       1.197684      -0.728984       0.030124       0.005300       0.006152       0.031200       0.005080      -0.002621      -0.002990       0.028540       0.019181      -0.018597       0.005236       0.013362              1.767880       2.293382       0.061260       0.222124       1.286611       0.022379       1.723646           0.000364
          178              H      15.776484      26.289591       9.639419       0.091722       1.166555 0.82269305E+01  0.82190873E+02                                 1.902157                            1.725533      -1.189626       2.310959                    0.994106       3.813604      11.145875       0.451731       1.357188      -0.691293       0.017574       0.000248       0.045647       0.048914       0.001761       0.006191      -0.001901       0.020232       0.029172      -0.015382       0.001300       0.014082              2.036098       1.698378      -0.017938       0.248297       1.384475      -0.015380       3.025442           0.000199
          179              H      16.520450      26.982394       4.498966       0.114744       1.253890 0.99794114E+01  0.10383438E+03                                 1.951559                            1.865539      -1.181374       2.314033                    0.993198       3.783439      11.006723       0.450127       1.307781      -0.703080      -0.014527      -0.001677      -0.024762       0.028758      -0.007310       0.003731      -0.001173       0.001753       0.001056      -0.007885      -0.000851       0.008736              2.017563       2.102376      -0.150475       0.360657       1.510802      -0.218675       2.439511          -0.000012
          180              H      17.584527      27.575414       5.531048       0.112066       1.170276 0.92243328E+01  0.91768805E+02                                 1.701562                            1.667455      -0.736937       2.516610                    0.999251       3.294504       8.631948       0.544680       1.130328      -0.747775       0.021361       0.016639       0.008126       0.028270       0.001714       0.002768       0.003992      -0.003293      -0.020483      -0.008511       0.001112       0.007399              1.696249       1.770072       0.301695      -0.081507       1.739511       0.084827       1.579164           0.000088
          181              H      18.835036      25.328785      10.001503       0.129325       1.178409 0.87199608E+01  0.86641440E+02                                 1.789543                            1.687488      -0.912624       2.448340                    0.998829       3.345998       9.135217       0.503381       1.224610      -0.723630      -0.013742      -0.017763      -0.026945       0.035077       0.010409      -0.005257       0.009457       0.013005       0.023037      -0.020297       0.008433       0.011864              1.843111       1.721743       0.164824       0.310122       1.679101       0.366536       2.128490           0.000140
          182              H      20.875245      26.400782       9.801929       0.095470       1.254467 0.91929643E+01  0.91626804E+02                                 1.792588                            1.675909      -0.791064       2.487407                    0.999225       3.352399       8.869958       0.536368       1.145715      -0.743235       0.020736      -0.003408      -0.030623       0.037140       0.011761      -0.007815       0.009781       0.010842       0.022612      -0.021981       0.008824       0.013157              1.863887       1.958899      -0.066451      -0.520925       1.417828       0.124452       2.214934          -0.000249
          183              H      21.700127      27.755035      11.464095       0.114424       1.240237 0.88219172E+01  0.87929853E+02                                 1.855103                            1.698687      -0.798839       2.496647                    0.999295       3.381811       9.254452       0.501000       1.226577      -0.723173       0.036206       0.019074      -0.004651       0.041186       0.016561      -0.006323       0.012340       0.016074       0.011078      -0.026568       0.009827       0.016741              1.969159       2.726902       0.474089      -0.185671       1.674543       0.018205       1.506031           0.000118
          184              H      20.421482      28.060099      13.428472       0.114072       1.106335 0.79326076E+01  0.77188602E+02                                 1.718671                            1.609252      -1.000850       2.398534                    0.998218       3.425707       9.339606       0.514168       1.224232      -0.721687       0.017286       0.025721       0.027925       0.041716       0.013745       0.005017       0.007527       0.006346      -0.007639      -0.013721      -0.005160       0.018881              1.788679       1.678075       0.228873       0.106831       1.783674       0.553016       1.904287           0.000020
          185              H      14.056388      27.179126      16.943823       0.134161       0.934053 0.69811330E+01  0.67031748E+02                                 1.651177                            1.596516      -0.970290       2.413655                    0.996896       3.634430      10.460415       0.465907       1.369153      -0.688830      -0.021422       0.020388       0.000739       0.029582      -0.001321      -0.001007      -0.006931      -0.009248      -0.006372      -0.006889      -0.002877       0.009767              1.697172       1.610371      -0.392224       0.025868       2.118643       0.044885       1.362501           0.000221
          186              H      15.167950      26.429299      17.819098       0.130127       1.095578 0.84171802E+01  0.83573739E+02                                 1.758303                            1.694628      -0.876142       2.462795                    0.997424       3.477960       9.747458       0.482158       1.279420      -0.709959       0.013676      -0.005418       0.026880       0.030642      -0.000502       0.003492      -0.003274       0.008678       0.010507      -0.007136      -0.000037       0.007173              1.810525       1.766424       0.177402       0.463000       1.546931       0.223207       2.118218           0.000174
          187              H      12.955376      25.100706      16.610250       0.139288       1.019543 0.74989055E+01  0.72710156E+02                                 1.702844                            1.618439      -0.935965       2.434728                    0.998161       3.494479       9.842391       0.482261       1.309864      -0.702173      -0.005990       0.002773      -0.018972       0.020088       0.004890       0.008317      -0.001436      -0.001860       0.006844      -0.010682       0.001554       0.009128              1.746934       1.740911       0.124249       0.486035       1.522301       0.181641       1.977589          -0.000001
          188              H      30.622525      25.482748      18.161224       0.146260       1.065857 0.77417985E+01  0.73323601E+02                                 1.566821                            1.503148      -0.760927       2.516750                    0.999887       3.009947       7.560867       0.590896       1.094442      -0.757894      -0.004079       0.012333       0.013505       0.018738       0.002180      -0.002796       0.004922      -0.005327       0.000546      -0.006798       0.000355       0.006443              1.586135       1.465041      -0.095265      -0.360199       1.389497       0.204203       1.903868           0.000191
          189              H      14.040556      24.396496      17.553949       0.141769       1.155509 0.87503712E+01  0.85942015E+02                                 1.692385                            1.628094      -0.832455       2.481118                    0.999485       3.182746       8.294827       0.548989       1.135961      -0.746595       0.017006      -0.009454       0.000478       0.019463      -0.001323       0.002356      -0.000071       0.007473      -0.022287      -0.007795      -0.000236       0.008031              1.716125       1.473945      -0.290227       0.079530       2.223076      -0.109915       1.451353          -0.000007
          190              H      15.904843       2.223830       8.798358       0.125444       1.266905 0.94612129E+01  0.94878074E+02                                 1.804482                            1.701245      -0.992522       2.408034                    0.998133       3.283200       8.682636       0.532438       1.147144      -0.743809      -0.023866       0.021431       0.011246       0.033990      -0.017536      -0.000860      -0.003945       0.002734       0.024797      -0.022122       0.007917       0.014205              1.825186       1.951203      -0.437646      -0.251194       1.780736       0.185670       1.743618           0.000288
          191              H      16.311123       2.269445       6.534619       0.103581       1.302290 0.93094128E+01  0.92934030E+02                                 1.833327                            1.682278      -0.792511       2.493242                    0.999281       3.308740       8.716583       0.538207       1.139998      -0.745333      -0.022188       0.023895      -0.022426       0.039575      -0.017837      -0.001809      -0.005552       0.006508       0.022321      -0.022827       0.007731       0.015096              1.911341       1.740489      -0.339622       0.405073       1.780074      -0.415308       2.213460          -0.000302
          192              H      18.085749       1.000725       5.659345       0.105275       1.186718 0.80699458E+01  0.80029120E+02                                 1.892772                            1.683951      -1.250477       2.270452                    0.994579       3.854674      11.130507       0.468715       1.317710      -0.698206       0.007042      -0.001725      -0.035896       0.036621      -0.014338      -0.000253      -0.001138       0.006322       0.026629      -0.019159       0.008739       0.010420              2.101482       1.514982      -0.032112      -0.219096       1.513870      -0.164072       3.275594           0.000103
          193              H      28.172505      28.185541       7.087724       0.107703       1.257388 0.95367596E+01  0.98185808E+02                                 1.937814                            1.814223      -1.315001       2.244084                    0.994409       3.860120      11.199041       0.459670       1.294231      -0.704365       0.030213      -0.019168      -0.016975       0.039603      -0.006060      -0.009547      -0.000635       0.013529       0.006967      -0.011800      -0.002682       0.014481              1.996191       2.000408      -0.429907      -0.249055       1.884643       0.217476       2.103523           0.000253
          194              H      29.553170      25.938914      14.203959       0.124095       0.940924 0.70813755E+01  0.67914889E+02                                 1.633167                            1.588184      -0.838967       2.475087                    0.997441       3.549252      10.052697       0.478127       1.335720      -0.696388       0.014185       0.009076       0.021950       0.027666       0.007743       0.003682       0.000808       0.000504      -0.005027      -0.007644      -0.001879       0.009524              1.681432       1.758434       0.228526       0.369956       1.588725       0.256585       1.697138           0.000339
          195              H      11.752352      24.838406      13.069239       0.118955       1.074072 0.83774606E+01  0.83713243E+02                                 1.778505                            1.724584      -0.964918       2.414588                    0.996383       3.675284      10.592552       0.460402       1.331335      -0.697626       0.006212      -0.028384      -0.012610       0.031674      -0.002885      -0.002153       0.004341      -0.009900      -0.008590      -0.005439      -0.003626       0.009065              1.827389       1.760195      -0.362367      -0.292184       1.924116       0.320949       1.797857          -0.000292
          196              H      27.328285      24.216877      14.032896       0.135454       1.125839 0.85895001E+01  0.84036412E+02                                 1.662313                            1.612779      -0.850196       2.466718                    0.999589       3.213311       8.379408       0.551307       1.135568      -0.746083      -0.003296      -0.003042      -0.017273       0.017846       0.002148      -0.000695       0.000563      -0.000718       0.024548      -0.006325      -0.001913       0.008238              1.681065       1.861027       0.335162       0.342814       1.640355       0.220344       1.541814          -0.000015
          197              H      28.526029      24.091431      15.087786       0.142685       1.041323 0.73595789E+01  0.70115468E+02                                 1.644799                            1.539054      -0.863346       2.468075                    0.998963       3.291830       8.811399       0.532671       1.206941      -0.725988       0.016673      -0.009579       0.005814       0.020089      -0.003094      -0.000752      -0.007246       0.006443      -0.001574      -0.009711       0.003271       0.006440              1.696865       1.650911      -0.406445       0.317966       1.881531      -0.377303       1.558152           0.000022
          198              H      27.518239      25.334491      15.161914       0.140308       1.306660 0.10432839E+02  0.10777191E+03                                 1.884404                            1.816994      -1.029425       2.384325                    0.998489       3.419668       9.336744       0.499652       1.186685      -0.733689      -0.002076       0.019321       0.005064       0.020082       0.000683      -0.006335       0.001081      -0.002484      -0.007583      -0.007870       0.002651       0.005218              1.909493       1.812363      -0.317826      -0.279963       2.008277       0.404076       1.907839           0.000868
          199              H      20.634277      24.251080       1.967228       0.067563       1.417225 0.10591524E+02  0.11117842E+03                                 2.053802                            1.874941      -1.283893       2.254656                    0.993182       3.901306      11.175800       0.468809       1.244653      -0.716166       0.019156      -0.034827      -0.015447       0.042644      -0.002531      -0.008209       0.002688      -0.017372      -0.010342      -0.013603       0.001645       0.011958              2.159633       2.117605      -0.645273      -0.417404       2.532551       0.330948       1.828744           0.001014
          200              H      19.223721      23.965976       3.700670       0.130441       1.160090 0.86220064E+01  0.85387048E+02                                 1.757450                            1.668026      -1.027902       2.394837                    0.997728       3.380582       9.200568       0.511086       1.210121      -0.726122      -0.005356      -0.026243       0.012778       0.029676       0.002183      -0.011896      -0.002426      -0.015049      -0.000983      -0.016252       0.004847       0.011405              1.793995       1.565176      -0.029239      -0.117044       2.273448      -0.345688       1.543360           0.000323
          201              H      19.010912      27.977411       3.891691       0.132928       1.109489 0.82350681E+01  0.79632190E+02                                 1.627153                            1.569696      -0.950867       2.430735                    0.998769       3.171041       8.189934       0.564533       1.122006      -0.749195      -0.006246       0.033611       0.016446       0.037937       0.001762      -0.009915       0.002217      -0.028966      -0.011874      -0.019230       0.002511       0.016720              1.619097       1.554812      -0.143401      -0.262673       1.717140       0.212419       1.585340           0.000254
          202              H      20.317698      28.034431       1.947271       0.092965       1.344872 0.98862143E+01  0.10129633E+03                                 1.943023                            1.784882      -1.058189       2.365071                    0.997261       3.577222       9.897211       0.494677       1.208427      -0.726502       0.011805       0.044498      -0.017368       0.049204       0.001086      -0.009420      -0.000046      -0.036949      -0.020085      -0.021250      -0.000608       0.021858              2.052437       1.830345       0.348030      -0.310421       2.365096      -0.616701       1.961871           0.000534
          203              H      18.405884      25.511250       5.901685       0.116090       1.142028 0.88758111E+01  0.87842292E+02                                 1.697734                            1.654249      -0.709017       2.526363                    0.999415       3.327807       8.822816       0.535286       1.156178      -0.740284       0.012730       0.005929       0.025076       0.028741      -0.004013       0.007728       0.003379       0.003276       0.005187      -0.010104       0.001101       0.009002              1.717281       1.720144      -0.165624       0.242959       1.368634      -0.100080       2.063063           0.000088
          204              H      17.310149      24.884017       4.920922       0.111727       1.281661 0.10855045E+02  0.11385302E+03                                 1.888148                            1.875281      -0.976894       2.400431                    0.996836       3.634623      10.174128       0.480685       1.214877      -0.725538      -0.023035      -0.015431      -0.006893       0.028570       0.003679      -0.002151       0.005112      -0.004170      -0.028290      -0.011597       0.001995       0.009603              1.881789       2.025953       0.274378      -0.031487       1.950512       0.098696       1.668903           0.000090
          205              H      20.092566      20.487690       5.673601       0.126640       1.181476 0.86012802E+01  0.85335290E+02                                 1.794190                            1.673461      -1.117461       2.350263                    0.996805       3.457411       9.492329       0.505640       1.220954      -0.722768      -0.023126      -0.004339       0.021882       0.032132      -0.001239      -0.013982       0.006771      -0.012553      -0.007309      -0.018329       0.003270       0.015059              1.868176       2.101825       0.198126      -0.607787       1.633315      -0.139803       1.869387           0.000139
          206              H      20.882270      22.606024       5.419857       0.094141       1.214424 0.87070474E+01  0.85492039E+02                                 1.738728                            1.617641      -0.794090       2.482681                    0.999273       3.327475       8.697858       0.553512       1.127002      -0.747360      -0.014341       0.027539       0.020715       0.037326       0.003106      -0.016906       0.004571      -0.012562      -0.022050      -0.022965       0.010592       0.012373              1.804063       1.626929      -0.361953      -0.233324       2.136434       0.363260       1.648827          -0.000136
          207              H      22.646345      23.059341       3.900244       0.113841       1.203556 0.85190024E+01  0.85148730E+02                                 1.887383                            1.718665      -0.988636       2.403704                    0.997635       3.606907      10.263799       0.471294       1.300245      -0.704530       0.016970       0.036711      -0.005792       0.040856       0.003412      -0.014767       0.002897      -0.026032      -0.015367      -0.023309       0.007217       0.016092              2.034433       1.807105       0.442901      -0.064126       2.765373      -0.169188       1.530821           0.000173
          208              H      23.557399      21.314494       2.754120       0.102605       1.077428 0.78437840E+01  0.77893678E+02                                 1.827532                            1.702532      -1.439071       2.184989                    0.992218       4.024525      11.955831       0.445075       1.385787      -0.683642       0.027622       0.010916      -0.021963       0.036939       0.003482      -0.007089      -0.000732       0.004046      -0.012275      -0.008351      -0.001046       0.009397              1.914545       2.043598       0.243490      -0.472254       1.845239      -0.154948       1.854798           0.000003
          209              H       6.660596      14.551788       0.923742       0.142810       1.130974 0.88910236E+01  0.91627751E+02                                 1.922770                            1.835299      -1.768355       2.034460                    0.991268       4.288885      13.225113       0.418348       1.420669      -0.675519       0.006461       0.009872      -0.029246       0.031536       0.005581      -0.005680      -0.000293      -0.004820       0.011662      -0.009674       0.001602       0.008071              1.998392       1.982638       0.109833      -0.607275       1.758861       0.098734       2.253676          -0.001273
          210              H       5.554310      13.553919       1.522464       0.153726       0.971803 0.71645555E+01  0.69276455E+02                                 1.699604                            1.621172      -1.077378       2.372000                    0.997375       3.596375      10.404866       0.460479       1.375626      -0.687661      -0.022195      -0.012888      -0.012484       0.028540       0.009540      -0.006036       0.008081       0.003262      -0.004298      -0.015951       0.005503       0.010448              1.772661       1.660849       0.411646      -0.028977       2.158808       0.289875       1.498324          -0.000256
          211              H      21.687795      16.730000       7.253085       0.099110       1.175597 0.82366147E+01  0.82019910E+02                                 1.890159                            1.711620      -1.144709       2.336142                    0.995003       3.696372      10.661213       0.461146       1.333820      -0.696772      -0.045517       0.006590       0.012525       0.047666      -0.007054      -0.003915       0.000400       0.022266       0.012909      -0.015357       0.002561       0.012796              2.005552       2.899812      -0.118344      -0.193899       1.399593       0.016098       1.717250           0.000383
          212              H      23.168706      16.436342       8.989378       0.124966       1.096903 0.77236322E+01  0.75984667E+02                                 1.805652                            1.656546      -1.492729       2.164123                    0.993116       3.882346      11.274471       0.467288       1.332345      -0.694217      -0.011074       0.003618       0.030451       0.032603      -0.007217       0.003503      -0.000539       0.014661       0.016403      -0.013059       0.002938       0.010121              1.912032       1.713928       0.014109      -0.361424       1.292091      -0.050696       2.730076           0.000832
          213              H       8.528451      16.145532       6.258067       0.119947       1.154959 0.85588145E+01  0.84488041E+02                                 1.742184                            1.653116      -0.982502       2.410536                    0.998030       3.382920       9.150462       0.518203       1.197359      -0.729061       0.030278      -0.005511      -0.006095       0.031373      -0.004911       0.002360      -0.003129       0.028792       0.019086      -0.018686       0.005443       0.013243              1.769963       2.296661      -0.061399      -0.222549       1.287722       0.022440       1.725506           0.000360
          214              H       6.982464      16.476254       4.615859       0.093252       1.160543 0.81801287E+01  0.81650211E+02                                 1.900183                            1.724120      -1.202575       2.307008                    0.993920       3.807723      11.143039       0.450301       1.362719      -0.690223       0.017571       0.000168      -0.045283       0.048573      -0.001730      -0.005874      -0.001727       0.020215       0.028903      -0.015282       0.001551       0.013731              2.033748       1.696872       0.017912      -0.247461       1.383480      -0.015306       3.020892           0.000197
          215              H      25.314442      15.783451       9.756312       0.114451       1.255376 0.99916838E+01  0.10396853E+03                                 1.950838                            1.864830      -1.180936       2.313742                    0.993298       3.785086      11.003040       0.450995       1.305182      -0.703602      -0.014507       0.001521       0.024967       0.028915       0.007444      -0.003848      -0.001143       0.002161       0.000795      -0.008023      -0.000935       0.008958              2.016821       2.101554       0.150328      -0.360692       1.510259      -0.218440       2.438650          -0.000013
          216              H       8.790514      15.190431       8.724230       0.112863       1.172585 0.92504052E+01  0.92117678E+02                                 1.705991                            1.671630      -0.752032       2.510637                    0.999159       3.296053       8.647724       0.542966       1.132794      -0.747168       0.021200      -0.016237      -0.007980       0.027870      -0.001758      -0.002836       0.004086      -0.003441      -0.020572      -0.008602       0.001052       0.007550              1.700694       1.774834      -0.302877       0.082023       1.744158       0.085105       1.583091           0.000080
          217              H      10.041018      17.437059       4.253775       0.129338       1.177339 0.87104264E+01  0.86518384E+02                                 1.787982                            1.686202      -0.907783       2.450541                    0.998903       3.344864       9.129022       0.503763       1.224083      -0.723746      -0.013365       0.017596       0.026965       0.034862      -0.010604       0.005081       0.009492       0.013154       0.022916      -0.020427       0.008650       0.011777              1.841407       1.720325      -0.164425      -0.309511       1.677631       0.365790       2.126267           0.000138
          218              H      12.081225      16.365062       4.453349       0.095312       1.255700 0.92029538E+01  0.91745987E+02                                 1.793261                            1.676386      -0.787929       2.488311                    0.999213       3.354013       8.873505       0.536530       1.145123      -0.743374       0.020780       0.003175       0.030616       0.037138      -0.011744       0.007862       0.009908       0.010756       0.022542      -0.022042       0.008833       0.013209              1.864691       1.959832       0.066551       0.521503       1.418219       0.124517       2.216022          -0.000254
          219              H      12.906098      15.010810       2.791183       0.114574       1.237656 0.87981239E+01  0.87595454E+02                                 1.848512                            1.693263      -0.787028       2.500476                    0.999339       3.379407       9.229639       0.503413       1.222053      -0.724155       0.036442      -0.018813       0.004430       0.041250      -0.016633       0.006469       0.012107       0.016196       0.011090      -0.026553       0.009792       0.016760              1.961680       2.714706      -0.471207       0.184505       1.668941       0.018180       1.501393           0.000114
          220              H      11.627448      14.705745       0.826806       0.113907       1.104747 0.79175950E+01  0.76996463E+02                                 1.716223                            1.607110      -0.994591       2.401152                    0.998287       3.422374       9.323939       0.514872       1.223289      -0.721916       0.017175      -0.025849      -0.027774       0.041648      -0.013706      -0.005046       0.007678       0.006165      -0.006972      -0.013800      -0.005058       0.018858              1.786027       1.675685      -0.228344      -0.106629       1.781034       0.551742       1.901362           0.000017
          221              H      14.056385      15.586740      25.822011       0.134283       0.932853 0.69705976E+01  0.66915215E+02                                 1.650893                            1.596221      -0.972152       2.412760                    0.996805       3.633533      10.461683       0.465483       1.370715      -0.688532      -0.021291      -0.020329      -0.000794       0.029449       0.001425       0.001016      -0.007049      -0.009244      -0.006215      -0.007002      -0.002867       0.009870              1.696884       1.610119       0.392211      -0.025890       2.118283       0.044814       1.362249           0.000219
          222              H      15.167946      16.336567      24.946737       0.130722       1.094271 0.84049344E+01  0.83428595E+02                                 1.757511                            1.693880      -0.873728       2.463978                    0.997470       3.476023       9.743253       0.482018       1.280154      -0.709800       0.013522       0.006020      -0.026808       0.030623       0.000298      -0.003466      -0.003140       0.008576       0.010354      -0.007020       0.000000       0.007020              1.809695       1.765641      -0.177280      -0.462765       1.546222       0.223042       2.117221           0.000171
          223              H      30.543379      17.665160      26.155584       0.139332       1.020776 0.75097114E+01  0.72830985E+02                                 1.703045                            1.618646      -0.933829       2.435111                    0.998085       3.496020       9.843329       0.482727       1.308313      -0.702479      -0.005949      -0.003176       0.019126       0.020280      -0.005038      -0.008178      -0.001447      -0.001995       0.006351      -0.010682       0.001716       0.008965              1.747119       1.741163      -0.124179      -0.486059       1.522482       0.181540       1.977711          -0.000003
          224              H      13.034523      17.283117      24.604610       0.146632       1.065068 0.77350198E+01  0.73246459E+02                                 1.566391                            1.502775      -0.762616       2.516027                    0.999885       3.008474       7.557545       0.590776       1.094858      -0.757790      -0.003870      -0.012364      -0.013421       0.018654      -0.002141       0.002789       0.004754      -0.004984       0.000699      -0.006637       0.000459       0.006178              1.585685       1.464664       0.095251       0.359979       1.389185       0.204101       1.903206           0.000185
          225              H      14.040558      18.369370      25.211885       0.142833       1.155058 0.87483790E+01  0.85939632E+02                                 1.694205                            1.629768      -0.846229       2.475982                    0.999446       3.179822       8.294993       0.547627       1.138559      -0.745977       0.016867       0.009159      -0.000169       0.019194       0.001234      -0.002228      -0.000288       0.007684      -0.021948      -0.007645      -0.000377       0.008022              1.718006       1.475394       0.290618      -0.079649       2.225774      -0.110148       1.452851          -0.000010
          226              H      15.904852      12.031459       5.456920       0.124631       1.266571 0.94566698E+01  0.94809275E+02                                 1.803100                            1.699989      -0.988664       2.409568                    0.998145       3.283849       8.679743       0.533099       1.146002      -0.744087      -0.024471      -0.021603      -0.011402       0.034576       0.017435       0.000831      -0.003932       0.002437       0.025192      -0.022067       0.007985       0.014082              1.823772       1.949680       0.437173       0.250945       1.779370       0.185507       1.742265           0.000275
          227              H      16.311137      11.985843       7.720659       0.104435       1.299113 0.92834935E+01  0.92619371E+02                                 1.831132                            1.680539      -0.795560       2.492335                    0.999275       3.304786       8.706199       0.538144       1.140820      -0.745129      -0.022007      -0.023631       0.022284       0.039234       0.017945       0.001817      -0.005541       0.006468       0.021713      -0.022833       0.007572       0.015260              1.908911       1.738453       0.338817      -0.404108       1.777900      -0.414229       2.210381          -0.000307
          228              H      18.085770      13.254564       8.595933       0.103446       1.190468 0.80977176E+01  0.80350669E+02                                 1.894516                            1.685198      -1.242976       2.272613                    0.994672       3.858772      11.135187       0.469363       1.315135      -0.698746       0.007155       0.001854       0.036812       0.037547       0.014352       0.000177      -0.001229       0.006456       0.026330      -0.019140       0.008589       0.010550              2.103702       1.516115       0.032137       0.219498       1.514933      -0.164306       3.280058           0.000103
          229              H      19.378487      14.580304       7.167554       0.108255       1.255386 0.95196370E+01  0.97978052E+02                                 1.936902                            1.813489      -1.325320       2.240092                    0.994242       3.857714      11.194948       0.459364       1.295510      -0.704101       0.030095       0.019336       0.017106       0.039651       0.005802       0.009286      -0.000645       0.013613       0.006697      -0.011513      -0.002667       0.014180              1.995220       1.999390       0.429472       0.248766       1.883618       0.217229       2.102654           0.000248
          230              H      20.759139      16.826930       0.051319       0.124358       0.941030 0.70805039E+01  0.67887417E+02                                 1.631509                            1.586649      -0.827568       2.479363                    0.997558       3.546111      10.034166       0.479129       1.333303      -0.696878       0.013938      -0.008721      -0.021801       0.027306      -0.007890      -0.003803       0.000845       0.000404      -0.005060      -0.007817      -0.001903       0.009720              1.679661       1.756499      -0.228243      -0.369319       1.587174       0.256241       1.695311           0.000337
          231              H      20.546327      17.927438       1.186039       0.118838       1.074956 0.83836503E+01  0.83766278E+02                                 1.777162                            1.723343      -0.955401       2.417939                    0.996525       3.674252      10.578998       0.461454       1.328438      -0.698209       0.006393       0.028403       0.012288       0.031600       0.002861       0.002274       0.004507      -0.009819      -0.008592      -0.005575      -0.003585       0.009160              1.825948       1.758833       0.361910       0.291922       1.922487       0.320599       1.796523          -0.000294
          232              H      18.534259      18.548968       0.222382       0.135837       1.125494 0.85863362E+01  0.84002633E+02                                 1.662506                            1.612911      -0.853297       2.465368                    0.999583       3.212070       8.377631       0.551032       1.136172      -0.745941      -0.002890       0.002873       0.017114       0.017593      -0.002257       0.000493       0.000425      -0.000444       0.024754      -0.006423      -0.001857       0.008280              1.681284       1.861246      -0.335278      -0.343038       1.640493       0.220497       1.542113          -0.000018
          233              H      28.526039      18.674435      27.678048       0.142414       1.042925 0.73736327E+01  0.70287038E+02                                 1.646977                            1.540901      -0.865555       2.466675                    0.998889       3.294199       8.821812       0.532124       1.207534      -0.725855       0.016379       0.009947      -0.005976       0.020073       0.002965       0.000687      -0.007248       0.006694      -0.001317      -0.009717       0.003331       0.006386              1.699200       1.653162       0.407423      -0.318651       1.884326      -0.378132       1.560112           0.000020
          234              H      27.518245      17.431374      27.603920       0.140071       1.308315 0.10449723E+02  0.10799560E+03                                 1.886571                            1.818940      -1.032025       2.383169                    0.998472       3.421283       9.344878       0.499162       1.187307      -0.733555      -0.002261      -0.019222      -0.005135       0.020024      -0.000895       0.006390       0.001282      -0.002549      -0.008230      -0.008095       0.002868       0.005227              1.911745       1.814391       0.318499       0.280522       2.010830       0.404871       1.910013           0.000862
          235              H      11.840283      18.514764      12.288050       0.067061       1.418967 0.10608020E+02  0.11140411E+03                                 2.056307                            1.877068      -1.283563       2.254762                    0.993196       3.903877      11.188817       0.468255       1.245538      -0.715980       0.019183       0.034770       0.015660       0.042687       0.002613       0.008146       0.002537      -0.017606      -0.010241      -0.013616       0.001629       0.011986              2.162372       2.120364       0.646465       0.418264       2.535865       0.331536       1.830887           0.001015
          236              H      10.429723      18.799868      10.554608       0.130138       1.163652 0.86562397E+01  0.85830009E+02                                 1.762908                            1.672815      -1.039703       2.389906                    0.997602       3.385478       9.226135       0.509563       1.212266      -0.725640      -0.005417       0.026239      -0.012789       0.029689      -0.002143       0.011980      -0.002255      -0.015384      -0.000175      -0.016436       0.005094       0.011342              1.799741       1.569615       0.029336       0.117645       2.281850      -0.347575       1.547758           0.000323
          237              H      10.216903      14.788433      10.363587       0.132312       1.107373 0.82138373E+01  0.79360193E+02                                 1.623556                            1.566425      -0.942362       2.434158                    0.998828       3.169493       8.177295       0.565907       1.120223      -0.749639      -0.006344      -0.033953      -0.016823       0.038419      -0.001940       0.009963       0.002200      -0.028510      -0.012543      -0.019133       0.002522       0.016611              1.615511       1.551500       0.142796       0.261719       1.713174       0.211538       1.581858           0.000249
          238              H      11.523694      14.731413      12.308007       0.093716       1.344949 0.98856346E+01  0.10128579E+03                                 1.942785                            1.784552      -1.059532       2.364373                    0.997241       3.576028       9.892687       0.494854       1.208051      -0.726581       0.011670      -0.043995       0.017547       0.048782      -0.001138       0.009585       0.000041      -0.037371      -0.020104      -0.021552      -0.000521       0.022073              2.052236       1.829988      -0.348145       0.310347       2.365205      -0.616811       1.961514           0.000533
          239              H       9.611876      17.254595       8.353593       0.115872       1.143870 0.88965809E+01  0.88124525E+02                                 1.702030                            1.658220      -0.719525       2.522528                    0.999373       3.330058       8.840887       0.533507       1.159023      -0.739618       0.012566      -0.005439      -0.025191       0.028671       0.003927      -0.007844       0.003486       0.003495       0.005272      -0.010187       0.001015       0.009172              1.721725       1.724578       0.166363      -0.243920       1.371559      -0.100539       2.069038           0.000086
          240              H       8.516146      17.881828       9.334356       0.112200       1.282322 0.10861686E+02  0.11393701E+03                                 1.888623                            1.875684      -0.979603       2.399421                    0.996817       3.634249      10.172820       0.480712       1.214657      -0.725591      -0.022987       0.015451       0.006944       0.028554      -0.003578       0.002236       0.004938      -0.004562      -0.028034      -0.011447       0.001902       0.009545              1.882264       2.026542      -0.274680       0.031316       1.950983       0.098953       1.669267           0.000089
          241              H      15.695568      19.928885       8.022870       0.126490       1.181404 0.85992225E+01  0.85295583E+02                                 1.792719                            1.672154      -1.112817       2.351655                    0.996786       3.457041       9.485085       0.506424       1.219340      -0.723127      -0.023127       0.022000       0.004244       0.032200      -0.013972       0.001172      -0.006684      -0.002627       0.022746      -0.018357       0.003402       0.014956              1.866605       2.099990      -0.607020      -0.197872       1.867805       0.139625       1.632020           0.000140
          242              H      16.485266      19.675139       5.904536       0.094744       1.210099 0.86688413E+01  0.85007043E+02                                 1.732858                            1.612720      -0.782675       2.487994                    0.999383       3.322688       8.674292       0.555168       1.125092      -0.747821      -0.014537       0.020745      -0.027350       0.037278      -0.016768      -0.003129      -0.004515       0.004772       0.030461      -0.022916       0.010745       0.012170              1.797680       1.621675      -0.231892       0.359745       1.643376      -0.360946       2.127988          -0.000137
          243              H      18.249340      18.155526       5.451218       0.114385       1.203201 0.85163980E+01  0.85134508E+02                                 1.888863                            1.719798      -0.994604       2.401629                    0.997469       3.606704      10.271150       0.470464       1.302358      -0.704093       0.017014      -0.005688      -0.036444       0.040620      -0.014964      -0.003172      -0.002730      -0.005439       0.046916      -0.023476       0.007390       0.016087              2.036202       1.808501      -0.064216      -0.443617       1.531801       0.169465       2.768305           0.000172
          244              H      19.160399      17.009403       7.196064       0.102004       1.075448 0.78253063E+01  0.77657397E+02                                 1.825008                            1.700370      -1.423371       2.191623                    0.992363       4.018446      11.930214       0.445459       1.385532      -0.683735       0.027831      -0.022417      -0.010616       0.037280      -0.006975      -0.003726       0.000629       0.008339       0.000461      -0.008417      -0.001007       0.009424              1.911787       2.040604      -0.471145      -0.242866       1.852228       0.154532       1.842530           0.000004
          245              H      19.851614      15.179030      13.958768       0.143015       1.133602 0.89144115E+01  0.91904141E+02                                 1.923215                            1.835650      -1.777315       2.030204                    0.991611       4.290752      13.221668       0.419127       1.417485      -0.676082       0.006114      -0.029016      -0.009547       0.031153      -0.005788      -0.005603       0.000228      -0.008246       0.001491      -0.009778       0.001659       0.008118              1.998873       1.983188      -0.607602      -0.109966       2.254237      -0.098645       1.759195          -0.001279
          246              H      18.745331      15.777753      14.956638       0.153219       0.973169 0.71773492E+01  0.69434940E+02                                 1.701544                            1.622895      -1.070203       2.374946                    0.997447       3.600141      10.420242       0.460091       1.376094      -0.687564      -0.022124      -0.012679       0.013028       0.028635      -0.006207      -0.009741      -0.008060       0.003873      -0.002855      -0.016178       0.005534       0.010644              1.774784       1.662715      -0.028990      -0.412429       1.499899      -0.290489       2.161739          -0.000235
          247              H      17.290807      21.508372      11.780562       0.099437       1.177110 0.82509288E+01  0.82211627E+02                                 1.892958                            1.713966      -1.150014       2.333737                    0.994948       3.700324      10.681535       0.460408       1.335159      -0.696483      -0.045375       0.012489      -0.006232       0.047473      -0.003802       0.007257      -0.000534       0.004727      -0.039619      -0.015388       0.002574       0.012814              2.008666       2.904821      -0.194288       0.118578       1.719823      -0.016128       1.401353           0.000385
          248              H      18.771719      23.244665      12.074220       0.123765       1.101228 0.77576984E+01  0.76374790E+02                                 1.807247                            1.657779      -1.487077       2.165547                    0.993213       3.887262      11.278801       0.468314       1.328469      -0.694987      -0.011266       0.030606      -0.003650       0.032817       0.003524       0.007235       0.000529      -0.001208      -0.030194      -0.013099       0.002986       0.010113              1.913860       1.715241      -0.362033      -0.014132       2.733411       0.050804       1.292928           0.000834
          249              H      21.719465      20.513354      12.365028       0.121866       1.149325 0.85114534E+01  0.83947211E+02                                 1.740975                            1.652088      -0.996109       2.406575                    0.997888       3.373749       9.137013       0.516428       1.202525      -0.727902       0.029676      -0.005956       0.005262       0.030722       0.002478       0.004955       0.002690       0.004673      -0.052436      -0.018517       0.005343       0.013175              1.768724       2.294618      -0.222235       0.061275       1.724475      -0.022372       1.287081           0.000361
          250              H      20.173477      18.871146      12.034306       0.092535       1.162430 0.81939693E+01  0.81798667E+02                                 1.899733                            1.723686      -1.194226       2.309850                    0.994048       3.808622      11.135577       0.451233       1.359732      -0.690807       0.017425      -0.045475      -0.000020       0.048699      -0.006193       0.001823       0.001802      -0.004451      -0.044922      -0.015373       0.001299       0.014074              2.033268       1.696500      -0.247485      -0.017919       3.020120       0.015310       1.383183           0.000197
          251              H      20.917457      24.011600      12.727112       0.113736       1.257780 0.10012619E+02  0.10421211E+03                                 1.950830                            1.864770      -1.173493       2.315981                    0.993340       3.787642      11.001902       0.451857       1.302369      -0.704176      -0.014487       0.025056      -0.001764       0.028997      -0.003938      -0.007566       0.001260       0.000457      -0.003609      -0.008175      -0.000948       0.009122              2.016800       2.101563      -0.360912      -0.150347       2.438705       0.218447       1.510131          -0.000011
          252              H      21.981531      22.979518      13.320132       0.112313       1.173255 0.92553127E+01  0.92166382E+02                                 1.705477                            1.671107      -0.743520       2.513633                    0.999205       3.297679       8.648185       0.543596       1.131485      -0.747485       0.021235      -0.008147       0.016449       0.028069      -0.002880       0.001704      -0.003981       0.008649       0.015645      -0.008639       0.001130       0.007509              1.700165       1.774283       0.081867       0.302888       1.582563      -0.085180       1.743650           0.000086
          253              H      23.232029      18.509061      11.073500       0.130497       1.177410 0.87143989E+01  0.86611221E+02                                 1.792381                            1.690025      -0.930611       2.442065                    0.998777       3.343712       9.143688       0.501406       1.229080      -0.722646      -0.013164       0.026226      -0.017141       0.033984       0.005045       0.010576      -0.009696      -0.005161      -0.031325      -0.020547       0.008510       0.012037              1.846112       1.724487      -0.310804       0.165177       2.132203      -0.367405       1.681647           0.000138
          254              H      25.272238      18.708636      12.145497       0.095930       1.253249 0.91824474E+01  0.91504955E+02                                 1.792352                            1.675702      -0.794144       2.486530                    0.999218       3.350021       8.865740       0.535986       1.146743      -0.742994       0.020673       0.030652      -0.003358       0.037124       0.007745       0.011690      -0.009788      -0.005792      -0.027375      -0.021872       0.008815       0.013057              1.863640       1.958734       0.520865      -0.066440       2.214520      -0.124377       1.417665          -0.000251
          255              H      26.097115      17.046471      13.499748       0.114993       1.237172 0.87961770E+01  0.87612826E+02                                 1.852468                            1.696528      -0.798758       2.496884                    0.999280       3.377637       9.241066       0.501156       1.227042      -0.723075       0.035962       0.004093       0.018953       0.040857       0.006462       0.016694      -0.012159       0.002500      -0.030650      -0.026739       0.009925       0.016815              1.966178       2.721986       0.185159       0.472911       1.504202      -0.018227       1.672347           0.000115
          256              H      24.818465      15.082094      13.804811       0.113801       1.104720 0.79165066E+01  0.76972638E+02                                 1.715072                            1.606132      -0.987677       2.404008                    0.998347       3.421916       9.317700       0.515517       1.221969      -0.722211       0.017474      -0.027694       0.025937       0.041773      -0.004994       0.013544      -0.007608       0.006618      -0.006339      -0.013732      -0.004929       0.018661              1.784763       1.674516      -0.106442       0.228022       1.900002      -0.551132       1.779770           0.000018
          257              H      18.453362      11.566742      12.923835       0.133014       0.935762 0.69941516E+01  0.67157381E+02                                 1.650040                            1.595474      -0.957405       2.418159                    0.997001       3.633518      10.442260       0.467381       1.364822      -0.689691      -0.021962      -0.000642       0.021052       0.030429       0.001060      -0.001088       0.006987      -0.001431       0.016548      -0.006847      -0.002845       0.009692              1.695950       1.609268      -0.025915      -0.391763       1.361646      -0.044716       2.116936           0.000219
          258              H      19.564922      10.691467      12.174007       0.131078       1.093694 0.83996113E+01  0.83361223E+02                                 1.756729                            1.693220      -0.883010       2.460209                    0.997306       3.474711       9.738219       0.482172       1.279967      -0.709837       0.013349      -0.026861      -0.005586       0.030510      -0.003504      -0.000524       0.003339      -0.000711      -0.018180      -0.007157      -0.000021       0.007178              1.808829       1.764881      -0.462345       0.177170       2.115985      -0.222835       1.545620           0.000172
          259              H      17.352351      11.900314      10.845416       0.138514       1.023212 0.75293841E+01  0.73047867E+02                                 1.703477                            1.618925      -0.926540       2.437844                    0.998152       3.498652       9.842952       0.483651       1.305346      -0.703086      -0.006018       0.019301       0.002970       0.020434      -0.008338       0.005058       0.001379      -0.004313      -0.000388      -0.010792       0.001610       0.009181              1.747621       1.741589      -0.486549       0.124208       1.978636      -0.181636       1.522637          -0.000003
          260              H      17.431496      10.349340      11.227457       0.146193       1.067882 0.77602814E+01  0.73546727E+02                                 1.569279                            1.505328      -0.766537       2.513994                    0.999873       3.012044       7.570035       0.590207       1.095005      -0.757753      -0.004056      -0.013324       0.012307       0.018586       0.002775       0.002217      -0.004827      -0.003176       0.007405      -0.006746       0.000393       0.006353              1.588688       1.467278       0.361228      -0.095628       1.907255      -0.204855       1.391532           0.000188
          261              H      18.437529      10.956614      10.141205       0.141067       1.158521 0.87794260E+01  0.86308621E+02                                 1.696448                            1.631737      -0.838652       2.478394                    0.999487       3.185855       8.309908       0.547838       1.137275      -0.746295       0.017391      -0.000446      -0.009352       0.019751      -0.002402      -0.001217       0.000329       0.014663       0.000339      -0.007774      -0.000088       0.007861              1.720348       1.477215      -0.079795      -0.291469       1.454436       0.110378       2.229393          -0.000010
          262              H      11.507877      19.712211      16.479101       0.124580       1.268330 0.94733096E+01  0.95022543E+02                                 1.805200                            1.701835      -0.992214       2.407914                    0.998104       3.285727       8.688231       0.532619       1.146474      -0.743974      -0.024366      -0.011524       0.021665       0.034582       0.000953      -0.017519       0.004053      -0.011224      -0.015672      -0.022098       0.007887       0.014211              1.825937       1.952099       0.251451      -0.438022       1.744273      -0.185866       1.781438           0.000283
          263              H      11.914163      21.975949      16.524718       0.104769       1.300539 0.92969284E+01  0.92812565E+02                                 1.835211                            1.683940      -0.803985       2.489325                    0.999181       3.303828       8.714305       0.536406       1.143786      -0.744440      -0.021863       0.021968       0.023464       0.038873       0.001614      -0.017970       0.005495      -0.007717      -0.020189      -0.022771       0.007426       0.015346              1.913355       1.742265      -0.405605      -0.340098       2.215928       0.415847       1.781872          -0.000301
          264              H      13.688791      22.851222      15.255999       0.104406       1.189516 0.80910788E+01  0.80281383E+02                                 1.894702                            1.685391      -1.246439       2.271349                    0.994686       3.858268      11.139409       0.468891       1.316516      -0.698449       0.007052       0.036209      -0.001942       0.036940       0.000264      -0.014216       0.001163      -0.010116      -0.022856      -0.019043       0.008717       0.010326              2.103880       1.516248       0.219579      -0.032141       3.280335       0.164271       1.515057           0.000103
          265              H      14.981506      21.422842      13.930258       0.108838       1.256864 0.95347718E+01  0.98192575E+02                                 1.940045                            1.816170      -1.337824       2.234977                    0.994127       3.860514      11.213800       0.458462       1.297281      -0.703719       0.029830       0.017225      -0.018962       0.039320       0.009343      -0.005888       0.000779       0.003557      -0.023770      -0.011670      -0.002572       0.014241              1.998581       2.002800       0.249536      -0.430689       2.106309      -0.217888       1.886634           0.000251
          266              H      16.362151      14.306606      11.683626       0.123982       0.942206 0.70924249E+01  0.68034420E+02                                 1.633218                            1.588258      -0.830802       2.477808                    0.997496       3.549860      10.049168       0.478733       1.333763      -0.696776       0.014166      -0.022103       0.008707       0.027659      -0.003666       0.007881      -0.000723       0.003039       0.002447      -0.007726      -0.001977       0.009703              1.681473       1.758538      -0.369891       0.228567       1.697088      -0.256535       1.588794           0.000337
          267              H      16.149336      15.441325      10.583118       0.119332       1.072083 0.83560802E+01  0.83427161E+02                                 1.774622                            1.721044      -0.956983       2.417985                    0.996518       3.669090      10.562208       0.461518       1.329268      -0.698057       0.006271       0.012462      -0.028093       0.031366       0.002154      -0.002960      -0.004424      -0.000688       0.019397      -0.005482      -0.003732       0.009215              1.823246       1.756210       0.291163      -0.360904       1.793983      -0.319841       1.919546          -0.000295
          268              H      14.137267      14.477668       9.961588       0.136032       1.127789 0.86097241E+01  0.84302493E+02                                 1.666157                            1.616237      -0.865333       2.460464                    0.999559       3.214192       8.391170       0.549797       1.137764      -0.745558      -0.002785       0.016923      -0.002708       0.017363       0.000490       0.002167      -0.000726      -0.012522      -0.011335      -0.006311      -0.001893       0.008205              1.685069       1.865675      -0.344302       0.336555       1.545380      -0.221309       1.644153          -0.000018
          269              H      15.335008      13.422777       9.836142       0.142724       1.043005 0.73752891E+01  0.70323806E+02                                 1.648831                            1.542445      -0.924899       2.439967                    0.998426       3.295535       8.833693       0.531020       1.209683      -0.725357       0.016429      -0.005784      -0.009619       0.019897       0.000640      -0.002909       0.007463       0.004159      -0.009075      -0.009878       0.003338       0.006540              1.701218       1.655174      -0.319351      -0.408302       1.561841       0.378890       1.886638           0.000020
          270              H      14.327217      13.348650      11.079202       0.140920       1.308742 0.10455305E+02  0.10808185E+03                                 1.888153                            1.820359      -1.041809       2.379283                    0.998424       3.420715       9.348552       0.498519       1.188526      -0.733271      -0.002010      -0.004776       0.019073       0.019764       0.006525       0.000798      -0.000977       0.002396       0.007642      -0.008058       0.002697       0.005360              1.913396       1.815760       0.280892      -0.318956       1.911654      -0.405549       2.012772           0.000865
          271              H      25.031290      26.543335       9.995801       0.067069       1.418125 0.10599757E+02  0.11128335E+03                                 2.054454                            1.875531      -1.279856       2.256112                    0.993182       3.902446      11.178971       0.468801       1.244468      -0.716213       0.018759       0.015463      -0.034694       0.042363       0.008475      -0.002883      -0.002841      -0.003446       0.031390      -0.013888       0.001593       0.012295              2.160321       2.118307       0.417600      -0.645591       1.829274      -0.331112       2.533382           0.001015
          272              H      23.620730      24.809893       9.710695       0.129040       1.164470 0.86617478E+01  0.85880236E+02                                 1.762043                            1.671996      -1.035381       2.391218                    0.997660       3.387326       9.224602       0.510413       1.210309      -0.726086      -0.005386      -0.013014      -0.026802       0.030278       0.011981       0.002210       0.002138      -0.007299       0.022892      -0.016350       0.005096       0.011254              1.798848       1.568840       0.117506      -0.029307       1.547010       0.347318       2.280694           0.000324
          273              H      23.407920      24.618875      13.722131       0.133135       1.106913 0.82118731E+01  0.79354668E+02                                 1.624985                            1.567789      -0.949287       2.431914                    0.998792       3.167410       8.178738       0.564692       1.122443      -0.749096      -0.006440      -0.016627       0.033613       0.038050       0.009805       0.001967      -0.002230      -0.008162       0.049539      -0.019109       0.002324       0.016785              1.616928       1.552886       0.262054      -0.142921       1.583283      -0.211717       1.714616           0.000254
          274              H      24.714711      26.563295      13.779152       0.093971       1.343162 0.98699620E+01  0.10109244E+03                                 1.941814                            1.783727      -1.064432       2.362577                    0.997208       3.573469       9.886350       0.494687       1.208850      -0.726408       0.011855       0.017198       0.044107       0.048804       0.009527       0.000890      -0.000056      -0.008494       0.065640      -0.021385      -0.000518       0.021903              2.051164       1.829035       0.310102       0.347872       1.960555       0.616395       2.363902           0.000535
          275              H      22.802887      22.608879      11.255968       0.116184       1.140995 0.88666400E+01  0.87731447E+02                                 1.696913                            1.653591      -0.711905       2.525286                    0.999415       3.326681       8.819674       0.535281       1.156454      -0.740218       0.012554      -0.025142       0.005539       0.028643      -0.007881      -0.003866      -0.003464      -0.000903      -0.007445      -0.010161       0.001024       0.009137              1.716421       1.719207      -0.242343      -0.165534       2.061791       0.099987       1.368266           0.000087
          276              H      21.707155      23.589642      10.628735       0.112078       1.277814 0.10812220E+02  0.11327962E+03                                 1.883387                            1.870764      -0.970619       2.403184                    0.996952       3.629595      10.150906       0.481632       1.213820      -0.725774      -0.023229       0.007207      -0.015623       0.028907       0.002407       0.003380      -0.004939       0.011889       0.020326      -0.011489       0.002227       0.009262              1.877022       2.020519       0.031293       0.273071       1.665150      -0.098294       1.945398           0.000090
          277              H      24.489570      22.836960       6.232408       0.127021       1.180127 0.85889116E+01  0.85174477E+02                                 1.792075                            1.671668      -1.111590       2.352430                    0.996773       3.455114       9.481192       0.506223       1.220094      -0.722958      -0.023076      -0.021937      -0.004255       0.032123       0.013910      -0.001042      -0.006649      -0.002531       0.022405      -0.018262       0.003466       0.014796              1.865872       2.099021       0.606515       0.197739       1.867045       0.139514       1.631551           0.000139
          278              H      25.279274      23.090705       8.350742       0.094553       1.213135 0.86961305E+01  0.85363433E+02                                 1.738056                            1.617071      -0.792606       2.484128                    0.999305       3.325296       8.692855       0.553346       1.127622      -0.747211      -0.014086      -0.020802       0.027380       0.037159       0.016751       0.003025      -0.004542       0.005000       0.029858      -0.022808       0.010537       0.012271              1.803350       1.626354       0.233176      -0.361712       1.648248      -0.362984       2.135450          -0.000137
          279              H      27.043353      24.610318       8.804060       0.113604       1.205048 0.85322030E+01  0.85319120E+02                                 1.889440                            1.720385      -0.991044       2.402692                    0.997556       3.609579      10.275854       0.470868       1.300832      -0.704406       0.017151       0.005493       0.037049       0.041194       0.014919       0.003192      -0.002707      -0.005607       0.046574      -0.023393       0.007418       0.015975              2.036783       1.809034       0.064247       0.443713       1.532251       0.169473       2.769064           0.000174
          280              H      10.366411      25.756441       7.059214       0.102781       1.079087 0.78595593E+01  0.78111781E+02                                 1.831458                            1.705774      -1.442324       2.183438                    0.992126       4.031324      11.991887       0.443927       1.388277      -0.683141       0.027442       0.021748       0.010642       0.036597       0.007325       0.003616       0.000698       0.008200       0.000809      -0.008711      -0.000857       0.009568              1.918898       2.048634       0.474239       0.244644       1.858976       0.155744       1.849084           0.000005
          281              H      11.057613      27.586814       0.296510       0.143630       1.128822 0.88683054E+01  0.91308905E+02                                 1.917977                            1.831129      -1.767851       2.034954                    0.991568       4.279502      13.177668       0.419571       1.417844      -0.676050       0.006445       0.029126       0.009572       0.031329       0.005681       0.005456       0.000090      -0.008688       0.001506      -0.009778       0.001824       0.007954              1.993178       1.977343       0.604409       0.109306       2.247287      -0.098535       1.754904          -0.001280
          282              H      18.745363      26.988113      27.809196       0.153915       0.970132 0.71470648E+01  0.69035706E+02                                 1.694627                            1.616828      -1.061218       2.378468                    0.997453       3.588468      10.362182       0.462305       1.371612      -0.688456      -0.022089       0.012973      -0.012643       0.028567       0.006241       0.009660      -0.008002       0.004103      -0.002545      -0.016098       0.005462       0.010637              1.767179       1.655936       0.029013       0.409321       1.494438      -0.288374       2.151163          -0.000238
          283              H       8.496794      21.257472       2.474716       0.100283       1.170551 0.81968406E+01  0.81519575E+02                                 1.884171                            1.707073      -1.138824       2.338929                    0.995110       3.688473      10.629270       0.461957       1.333180      -0.696903      -0.045372      -0.012463       0.006500       0.047499       0.003814      -0.007002      -0.000261       0.004468      -0.039237      -0.015165       0.002640       0.012525              1.998700       2.887288       0.192461      -0.117571       1.712512      -0.015970       1.396300           0.000382
          284              H       9.977701      19.521179       2.181058       0.123474       1.099743 0.77440729E+01  0.76211844E+02                                 1.806405                            1.656923      -1.481519       2.168187                    0.993143       3.884347      11.270483       0.468151       1.329434      -0.694818      -0.011425      -0.030870       0.003595       0.033112      -0.003650      -0.007179       0.000616      -0.000919      -0.030066      -0.013001       0.002759       0.010243              1.913016       1.714322       0.362057       0.014144       2.732366       0.050789       1.292361           0.000831
          285              H      12.925453      22.252490       1.890250       0.121203       1.151545 0.85274787E+01  0.84099398E+02                                 1.738462                            1.649847      -0.978112       2.412681                    0.998070       3.377411       9.130491       0.518843       1.197011      -0.729133       0.029819       0.006159      -0.005457       0.030933      -0.002581      -0.004909       0.002929       0.004651      -0.052541      -0.018578       0.005300       0.013279              1.766066       2.290869       0.221752      -0.061196       1.721789      -0.022364       1.285540           0.000361
          286              H      11.379471      23.894699       2.220972       0.093675       1.160562 0.81799621E+01  0.81646795E+02                                 1.899978                            1.723916      -1.203224       2.306886                    0.993950       3.807357      11.141252       0.450408       1.362423      -0.690272       0.017445       0.044703      -0.000493       0.047989       0.006208      -0.001891       0.002151      -0.004917      -0.044914      -0.015461       0.001280       0.014181              2.033541       1.696725       0.247480       0.017909       3.020523       0.015327       1.383376           0.000199
          287              H      12.123435      18.754245       1.528166       0.116259       1.250472 0.99449568E+01  0.10337054E+03                                 1.946429                            1.861000      -1.183406       2.313471                    0.993276       3.777595      10.978603       0.451223       1.305934      -0.703436      -0.014104      -0.024457       0.001722       0.028285       0.003845       0.007372       0.001074       0.000591      -0.003730      -0.008001      -0.000849       0.008850              2.012047       2.096468       0.359035       0.149741       2.432105       0.217645       1.507568          -0.000014
          288              H      13.187510      19.786327       0.935146       0.113203       1.169498 0.92187516E+01  0.91713940E+02                                 1.702031                            1.667968      -0.720932       2.522283                    0.999241       3.292510       8.631222       0.544012       1.131708      -0.747428       0.021166       0.007991      -0.016190       0.027820       0.002757      -0.001590      -0.004122       0.008505       0.015336      -0.008566       0.001156       0.007410              1.696737       1.770516      -0.081818      -0.301542       1.579687      -0.084659       1.740008           0.000082
          289              H      14.438026      24.256783       3.181778       0.129185       1.179341 0.87285945E+01  0.86758307E+02                                 1.791568                            1.689194      -0.918604       2.446247                    0.998839       3.346480       9.141482       0.502682       1.225875      -0.723363      -0.013616      -0.026808       0.017402       0.034740      -0.005289      -0.010309      -0.009724      -0.004924      -0.031302      -0.020435       0.008398       0.012038              1.845288       1.723551       0.310774      -0.165192       2.131353      -0.367401       1.680960           0.000139
          290              H      16.478232      24.057209       2.109781       0.096165       1.250750 0.91594552E+01  0.91201510E+02                                 1.788178                            1.672174      -0.785735       2.489686                    0.999250       3.348054       8.851494       0.537340       1.144786      -0.743451       0.020656      -0.030912       0.003353       0.037329      -0.007566      -0.011725      -0.009749      -0.005062      -0.026717      -0.021683       0.009094       0.012589              1.859048       1.953660      -0.518581       0.066142       2.208553      -0.123887       1.414932          -0.000252
          291              H      17.303110      25.719373       0.755530       0.115711       1.235299 0.87817878E+01  0.87456215E+02                                 1.852890                            1.696909      -0.805034       2.495285                    0.999206       3.375022       9.240975       0.500188       1.229604      -0.722512       0.035870      -0.004460      -0.018955       0.040815      -0.006383      -0.016492      -0.012177       0.002428      -0.029826      -0.026461       0.009845       0.016616              1.966641       2.722627      -0.185222      -0.473001       1.504577      -0.018238       1.672717           0.000114
          292              H      16.024464      27.683750       0.450467       0.112423       1.106854 0.79331357E+01  0.77152354E+02                                 1.715017                            1.606060      -0.980322       2.406201                    0.998351       3.424998       9.318324       0.516526       1.219298      -0.722816       0.017337       0.028386      -0.026282       0.042392       0.005160      -0.013748      -0.007543       0.006808      -0.005694      -0.013703      -0.005232       0.018935              1.784701       1.674390       0.106498      -0.228048       1.899963      -0.551181       1.779749           0.000020
          293              H      18.453335       2.688546       1.331443       0.133549       0.935029 0.69895507E+01  0.67129286E+02                                 1.652004                            1.597195      -0.971387       2.412748                    0.996896       3.636340      10.465428       0.465957       1.368667      -0.688927      -0.021715       0.000576      -0.020631       0.029959      -0.001247       0.001269       0.007087      -0.001494       0.017080      -0.007130      -0.002770       0.009900              1.698075       1.611098       0.025886       0.392771       1.362952      -0.044850       2.120175           0.000221
          294              H       1.976899       3.563821       2.081271       0.130421       1.094505 0.84074446E+01  0.83464600E+02                                 1.758288                            1.694564      -0.882010       2.460669                    0.997255       3.476767       9.747839       0.481709       1.280806      -0.709668       0.013559       0.027155       0.006003       0.030940       0.003332       0.000316       0.003033      -0.000859      -0.018514      -0.007085       0.000153       0.006933              1.810528       1.766483       0.463252      -0.177473       2.118328      -0.223249       1.546774           0.000173
          295              H      17.352328       2.354974       3.409862       0.138761       1.023133 0.75295450E+01  0.73051911E+02                                 1.703510                            1.619015      -0.928381       2.437171                    0.998092       3.499501       9.846429       0.483592       1.305462      -0.703051      -0.006137      -0.019127      -0.002956       0.020304       0.008278      -0.005183       0.001307      -0.004321      -0.000193      -0.010809       0.001642       0.009167              1.747617       1.741669       0.486460      -0.124151       1.978511      -0.181532       1.522670          -0.000002
          296              H      17.431476       3.905948       3.027821       0.146611       1.066211 0.77454807E+01  0.73371773E+02                                 1.567662                            1.503902      -0.771924       2.511515                    0.999859       3.009934       7.563060       0.590478       1.095019      -0.757747      -0.004268       0.013110      -0.012605       0.018681      -0.002714      -0.002335      -0.004724      -0.003157       0.006952      -0.006691       0.000503       0.006188              1.587013       1.465843      -0.360565       0.095521       1.904900      -0.204571       1.390294           0.000188
          297              H      18.437510       3.298674       4.114073       0.143104       1.156963 0.87693266E+01  0.86229586E+02                                 1.699559                            1.634628      -0.865305       2.468740                    0.999365       3.179172       8.307620       0.545147       1.142623      -0.745031       0.016889       0.000292       0.008595       0.018952       0.002372       0.001114       0.000227       0.014626      -0.000002      -0.007688      -0.000164       0.007852              1.723550       1.479613       0.079970       0.292040       1.456983       0.110713       2.234054          -0.000008
          298              H      29.095894      23.053655      26.286733       0.124910       1.267303 0.94646022E+01  0.94916832E+02                                 1.804532                            1.701288      -0.989057       2.409522                    0.998139       3.284398       8.684908       0.532575       1.146792      -0.743895      -0.024349       0.011556      -0.021608       0.034545      -0.000836       0.017411       0.004069      -0.011085      -0.016014      -0.021978       0.007798       0.014181              1.825222       1.951266      -0.251165       0.437662       1.743615      -0.185663       1.780785           0.000282
          299              H      29.502174      20.789917      26.241116       0.104337       1.299887 0.92889906E+01  0.92681110E+02                                 1.831210                            1.680535      -0.792872       2.492799                    0.999267       3.305435       8.706140       0.538425       1.140139      -0.745295      -0.021865      -0.022260      -0.023357       0.038976      -0.001830       0.018061       0.005563      -0.007668      -0.020086      -0.022902       0.007523       0.015380              1.909020       1.738520       0.404308       0.338947       2.210532       0.414461       1.778006          -0.000307
          300              H      31.276804      19.914644      27.509835       0.104775       1.187283 0.80722954E+01  0.80052182E+02                                 1.892954                            1.683864      -1.244435       2.272396                    0.994710       3.853977      11.125724       0.468902       1.317190      -0.698328       0.006878      -0.036065       0.001647       0.036752      -0.000383       0.014374       0.001097      -0.009899      -0.022475      -0.019104       0.008650       0.010454              2.101900       1.514955      -0.219265       0.032064       3.276958       0.164089       1.513787           0.000102
          301              H      23.775487      21.343002       0.325020       0.109410       1.248542 0.94556358E+01  0.97144889E+02                                 1.929035                            1.806773      -1.316703       2.244024                    0.994384       3.846360      11.148067       0.460499       1.294636      -0.704295       0.029590      -0.017243       0.019091       0.039209      -0.009386       0.005943       0.000627       0.003662      -0.023962      -0.011664      -0.002711       0.014374              1.986851       1.990837      -0.246881       0.426380       2.093589      -0.215632       1.876127           0.000247
          302              H      25.156158      28.459239       2.571652       0.125540       0.937745 0.70537025E+01  0.67606126E+02                                 1.631872                            1.587031      -0.843355       2.474042                    0.997382       3.545264      10.049262       0.477257       1.339014      -0.695725       0.013532       0.021767      -0.008743       0.027080       0.003626      -0.007822      -0.000794       0.002854       0.001582      -0.007682      -0.001899       0.009581              1.680044       1.756797       0.369336      -0.228156       1.695793      -0.256237       1.587541           0.000339
          303              H      24.943343      27.324520       3.672160       0.118722       1.075108 0.83886003E+01  0.83857576E+02                                 1.780009                            1.726008      -0.965795       2.413971                    0.996376       3.678716      10.606665       0.460072       1.331765      -0.697527       0.006271      -0.012484       0.028390       0.031641      -0.002268       0.002925      -0.004563      -0.000606       0.019101      -0.005583      -0.003661       0.009244              1.828962       1.761749      -0.292530       0.362790       1.799407      -0.321206       1.925729          -0.000293
          304              H      22.931278      28.288177       4.293690       0.136583       1.122318 0.85560142E+01  0.83627337E+02                                 1.658772                            1.609552      -0.849805       2.467247                    0.999578       3.208406       8.362624       0.551899       1.135455      -0.746100      -0.002919      -0.017173       0.002781       0.017640      -0.000605      -0.002099      -0.000459      -0.012533      -0.011409      -0.006241      -0.001967       0.008208              1.677404       1.856798       0.341658      -0.333850       1.538720      -0.219528       1.636693          -0.000014
          305              H      15.334984       0.832511       4.419136       0.143508       1.040236 0.73529682E+01  0.70069790E+02                                 1.647152                            1.541140      -0.882259       2.460862                    0.998840       3.291585       8.825417       0.530622       1.211303      -0.724991       0.016106       0.005388       0.009674       0.019545      -0.000473       0.002999       0.007484       0.003863      -0.009502      -0.009888       0.003165       0.006722              1.699357       1.653135       0.318483       0.407208       1.560353       0.378107       1.884582           0.000021
          306              H      14.327190       0.906638       3.176076       0.141241       1.304684 0.10415124E+02  0.10756127E+03                                 1.884016                            1.816678      -1.036659       2.381752                    0.998464       3.416436       9.331836       0.499105       1.188291      -0.733318      -0.002244       0.004807      -0.019190       0.019910      -0.006200      -0.000934      -0.001041       0.002444       0.007459      -0.007753       0.002676       0.005078              1.909087       1.812255      -0.279830       0.317771       1.907257      -0.403685       2.007749           0.000865
          307              H      16.237269      16.222510       4.259477       0.066758       1.421285 0.10628070E+02  0.11166405E+03                                 2.058203                            1.878558      -1.284216       2.254120                    0.993046       3.907021      11.199215       0.468189       1.245163      -0.716055       0.019118      -0.015511       0.035020       0.042807      -0.008324       0.002490      -0.002716      -0.003549       0.031241      -0.013720       0.001745       0.011975              2.164503       2.122391      -0.418930       0.647561       1.832442      -0.332156       2.538675           0.001013
          308              H      14.826714      17.955952       4.544583       0.129790       1.163711 0.86560931E+01  0.85821385E+02                                 1.762331                            1.672302      -1.038688       2.390096                    0.997533       3.385666       9.223872       0.509910       1.211543      -0.725806      -0.005274       0.013064       0.026281       0.029819      -0.011945      -0.002275       0.002319      -0.007455       0.023429      -0.016427       0.004974       0.011454              1.799116       1.569084      -0.117587       0.029295       1.547258       0.347352       2.281004           0.000322
          309              H      14.613894      18.146969       0.533147       0.132280       1.107976 0.82204699E+01  0.79451154E+02                                 1.625385                            1.568093      -0.945365       2.433373                    0.998805       3.169249       8.181698       0.564969       1.121703      -0.749289      -0.006557       0.016852      -0.033818       0.038349      -0.009780      -0.001848      -0.002162      -0.008347       0.049536      -0.019099       0.002335       0.016764              1.617350       1.553215      -0.262184       0.143060       1.583666      -0.211916       1.715170           0.000248
          310              H      15.920680      16.202549       0.476126       0.093721       1.342187 0.98620453E+01  0.10098874E+03                                 1.940641                            1.782838      -1.057206       2.365433                    0.997216       3.573172       9.883670       0.494894       1.208615      -0.726461       0.011833      -0.017160      -0.044422       0.049069      -0.009199      -0.001173       0.000011      -0.008352       0.065332      -0.021014      -0.000805       0.021818              2.049831       1.828096      -0.309767      -0.347385       1.959398       0.615559       2.361999           0.000531
          311              H      14.008873      20.156965       2.999310       0.116740       1.142105 0.88808165E+01  0.87942150E+02                                 1.701512                            1.657770      -0.722999       2.521647                    0.999358       3.326640       8.834687       0.533010       1.160451      -0.739283       0.012689       0.024692      -0.005518       0.028305       0.007607       0.003935      -0.003453      -0.001038      -0.007470      -0.010017       0.001145       0.008872              1.721172       1.724063       0.243774       0.166192       2.068246       0.100397       1.371206           0.000087
          312              H      12.913140      19.176203       3.626543       0.113123       1.281700 0.10857572E+02  0.11390338E+03                                 1.889611                            1.876659      -0.984549       2.397952                    0.996737       3.632480      10.174216       0.479991       1.216380      -0.725204      -0.022766      -0.006753       0.014990       0.028082      -0.002331      -0.003544      -0.005085       0.011871       0.021072      -0.011644       0.002027       0.009617              1.883261       2.027683      -0.031387      -0.274817       1.670172      -0.098992       1.951929           0.000088
          313              C      22.628753       5.313241      18.629938       0.328618      30.560712 0.33560457E+03  0.74263322E+04                                 8.717638                            6.309218      -0.053404       2.004784                    0.999463      24.846867      70.243331       0.622308       0.444789      -1.042486       0.039123      -0.062224       0.019222       0.075973      -0.025759      -0.013950      -0.014934      -0.016450      -0.024532      -0.037025       0.005443       0.031582             10.572484       8.413109      -1.216145       3.375260      15.681081       1.051051       7.623261           0.007784
          314              C      23.161671       6.386379      19.323885      -0.231555      36.926274 0.45410821E+03  0.10803268E+05                                 9.554432                            7.075738      -0.002746       1.958226                    0.999533      30.631382      88.859775       0.622723       0.413443      -1.065095      -0.007137       0.012436       0.000048       0.014339      -0.021305       0.024034      -0.012293       0.015094       0.003795      -0.024624      -0.015725       0.040348             11.301731       8.873059      -1.016179       3.458584      16.999870       1.077796       8.032265           0.004707
          315              C      22.699109       7.644550      19.173634      -0.070011      31.818626 0.40542499E+03  0.93535400E+04                                 8.619977                            6.655093       0.197756       2.029763                    0.999609      28.734619      81.461688       0.648055       0.409665      -1.070048      -0.016840      -0.026101      -0.011922       0.033271       0.012031       0.020696       0.020369      -0.017534      -0.010774      -0.027029      -0.009432       0.036461              9.909993       8.736564      -1.190966       3.230376      13.694084       0.140347       7.299329           0.009466
          316              C      21.650863       7.921386      18.279828      -0.131401      33.697989 0.43757856E+03  0.10333083E+05                                 9.109778                            7.004845       0.138384       2.019547                    0.999502      29.531782      85.870367       0.616822       0.420506      -1.058633       0.002750      -0.024858       0.009752       0.026844      -0.020041       0.013421      -0.000188      -0.031740      -0.045570      -0.028921      -0.005018       0.033938             10.783313       9.391742      -1.360262       3.232142      15.194246       0.659810       7.763952           0.010419
          317              C      21.128497       6.881036      17.607264      -0.077174      37.128166 0.44222437E+03  0.10535659E+05                                 9.934354                            7.188226      -0.285570       1.881828                    0.999038      30.036571      89.524332       0.586753       0.438159      -1.041315       0.027539      -0.022666       0.020775       0.041276      -0.010316      -0.007649      -0.014679       0.044318       0.031728      -0.035338       0.013337       0.022000             12.547521       8.649724      -1.192758       2.838069      20.871065       1.965184       8.121772           0.007308
          318              C      21.561160       5.564418      17.724728      -0.170244      46.620857 0.50526128E+03  0.12269627E+05                                11.125693                            7.433712      -0.011755       1.975587                    0.999297      29.521822      84.804972       0.614984       0.410135      -1.073817      -0.016888       0.041012      -0.009619       0.045384       0.001271       0.003417       0.003814      -0.027527      -0.022843      -0.012448      -0.005799       0.018247             14.902336      10.669358       0.146266       4.747118      23.534770       3.663814      10.502879           0.009188
          319              C      20.938543       4.533191      16.933560       0.453071      29.639179 0.29300026E+03  0.63172333E+04                                 8.839635                            6.051447      -0.013065       2.035556                    0.999707      23.902689      68.456304       0.606130       0.468686      -1.020789      -0.047987       0.001923      -0.050538       0.069718       0.002880      -0.036226      -0.006995       0.039626       0.020157      -0.027792      -0.020984       0.048776             11.505015       8.193881       0.943523       3.516520      17.723931       2.953115       8.597233           0.040618
          320              C      20.831251       1.128745      16.674969       0.475748      25.984973 0.29603736E+03  0.64057062E+04                                 8.115372                            6.078820      -0.059375       2.012690                    0.999676      24.125589      69.449494       0.604731       0.468084      -1.020078       0.034586      -0.013269       0.042178       0.056136      -0.006903      -0.020332       0.010758       0.042116       0.019882      -0.027747      -0.007937       0.035685              9.986730       7.562834       0.930470       3.534629      13.146932       3.581555       9.250425          -0.022119
          321              C      20.168181      -0.003409      16.009247      -0.469476      41.204720 0.64695790E+03  0.16759823E+05                                10.252304                            8.333108       0.182300       1.967319                    0.999210      35.524867     106.388274       0.587413       0.402503      -1.075800      -0.024314      -0.020534       0.024740       0.040310      -0.025315       0.039748       0.021249       0.009014       0.045065      -0.058326       0.011546       0.046781             12.481097       9.570211       1.380892       3.822243      15.171410       6.447036      12.701670           0.481562
          322              C      21.360658       2.352422      21.306224       0.102977      28.390078 0.32704810E+03  0.71846281E+04                                 8.180825                            6.081771       0.213211       2.088980                    0.999776      25.812512      72.517731       0.657406       0.424111      -1.055817      -0.032102      -0.008603      -0.038708       0.051018      -0.002711       0.021872       0.011099      -0.045453      -0.079118      -0.042847       0.004988       0.037859              9.795951      11.322740       0.659669      -1.316367       4.154662      -0.613501      13.910450           0.002271
          323              C      20.490053       2.163397      22.344863      -0.211766      36.845383 0.47279343E+03  0.11352236E+05                                 9.647517                            7.272543       0.100041       2.002254                    0.998947      30.243581      87.900336       0.608084       0.419500      -1.062119       0.007881       0.002627      -0.006462       0.010524       0.003019       0.003795       0.003962      -0.012538       0.027489      -0.011946       0.000102       0.011843             11.537778      14.312454       0.757026      -2.073866       4.652307      -0.920625      15.648573           0.002018
          324              C      19.121706       1.941585      22.062038       0.185562      33.431010 0.36924956E+03  0.82827970E+04                                 9.176131                            6.458303      -0.038288       2.016517                    0.999248      24.834950      68.355797       0.644616       0.423592      -1.066189      -0.022126      -0.003713       0.025376       0.033872      -0.008695      -0.025202       0.003003      -0.007827      -0.022555      -0.029631       0.003907       0.025724             12.035630      14.200048       0.488944      -5.269164       4.467607      -0.572363      17.439234           0.001427
          325              C      18.766426       1.997180      20.751978      -0.214551      34.417510 0.42185049E+03  0.98317287E+04                                 9.123541                            6.792546       0.272509       2.058876                    0.999730      29.487645      84.080908       0.640762       0.410145      -1.069503       0.009078      -0.003877      -0.012470       0.015904       0.006976      -0.004114       0.004838       0.032129      -0.058870      -0.021987      -0.005539       0.027526             10.946783      11.188820       0.558208      -2.785277       4.424754      -0.561761      17.226773           0.000827
          326              C      19.691554       2.201315      19.772926       0.106942      27.613694 0.32878698E+03  0.72444917E+04                                 8.103865                            6.139322       0.147763       2.067598                    0.999717      25.932116      73.361825       0.646629       0.429890      -1.050496       0.034635      -0.005183       0.028406       0.045093      -0.013918       0.026549       0.003873      -0.067104      -0.020034      -0.049686       0.009970       0.039716              9.570146      10.819492       0.626849      -1.736818       4.073275      -0.450050      13.817669           0.002228
          327              C      18.149090       1.726046      23.186495      -0.226555      30.136742 0.40070537E+03  0.92950132E+04                                 8.581860                            6.648654      -0.200303       1.924297                    0.998523      29.729334      86.850506       0.638275       0.413689      -1.058550      -0.029037       0.078085      -0.018225       0.085279      -0.008064       0.003580       0.013690       0.027303      -0.030658      -0.024635       0.003668       0.020966             10.940572      13.545630      -1.543034      -5.890488       6.468108       0.486637      12.807978           0.000127
          328              C      16.701590       2.567958      16.570050       0.311616      31.102361 0.35685057E+03  0.80339351E+04                                 8.889139                            6.559364      -0.101559       1.987716                    0.999651      25.425994      72.957986       0.601722       0.452135      -1.036241       0.065746       0.040440       0.003172       0.077253       0.020890       0.004505      -0.002859       0.042271      -0.106999      -0.036549      -0.011116       0.047665             10.719031      12.350700       2.624380      -2.646843       8.549496       3.069325      11.256898           0.002589
          329              C      15.996313       2.666035      17.789732      -0.232764      35.811101 0.47795365E+03  0.11503658E+05                                 9.361616                            7.264566       0.200805       2.027340                    0.999736      30.656246      89.113666       0.614598       0.414061      -1.065929      -0.012812      -0.006239       0.010378       0.017629       0.024819       0.013151       0.020511       0.009116      -0.023833      -0.026979      -0.013563       0.040542             10.810773      13.889254       2.495582      -2.478623       7.175064       1.778180      11.368002           0.006823
          330              C      14.803846       2.001454      17.910331      -0.063491      29.914230 0.39995005E+03  0.92372088E+04                                 8.386188                            6.702122       0.083378       1.999235                    0.999813      28.883887      83.136915       0.629681       0.421163      -1.057918       0.023648       0.001644      -0.025965       0.035158      -0.003047      -0.024066       0.002869       0.012598       0.047871      -0.018672      -0.014452       0.033124              9.471258      12.113825       2.501349      -1.492472       6.888488       2.063419       9.411461           0.003530
          331              C      14.309621       1.194605      16.938121      -0.137629      32.962000 0.43545730E+03  0.10261790E+05                                 8.946682                            6.974355       0.109859       2.002943                    0.999605      29.748943      86.173283       0.620490       0.418884      -1.060556       0.022846       0.008463      -0.006823       0.025300       0.038255      -0.017624       0.019808       0.044922      -0.015530      -0.055287       0.007680       0.047607             10.429950      13.544249       2.031020      -2.807500       7.305275       2.634597      10.440327           0.010325
          332              C      15.074697       1.028958      15.763201      -0.088082      35.843718 0.44147996E+03  0.10444139E+05                                 9.511707                            7.063064      -0.018985       1.958985                    0.999613      29.633503      86.130272       0.610995       0.423747      -1.057031       0.021888       0.014653       0.019894       0.033009       0.005760       0.022797       0.013212      -0.011492       0.009591      -0.026002      -0.003156       0.029158             11.528799      15.026467       1.810738      -4.771494       7.680291       2.881592      11.879638           0.005914
          333              C      16.267164       1.686696      15.575887      -0.145960      45.322866 0.48829813E+03  0.11783656E+05                                11.011248                            7.367890      -0.070046       1.963662                    0.999193      29.240719      84.358992       0.608806       0.416901      -1.067005      -0.022265      -0.027510       0.004926       0.035733       0.003795      -0.009031      -0.007753       0.018387      -0.004919      -0.013634      -0.003343       0.016976             14.678690      16.499104       1.345018      -6.113014      10.202280       5.737539      17.334688           0.007121
          334              C      16.981235       1.445781      14.331401       0.463412      31.626272 0.29345467E+03  0.63226039E+04                                 9.219647                            6.055405      -0.089252       2.012458                    0.999577      23.722730      67.676343       0.606701       0.468572      -1.021961      -0.006378      -0.041323      -0.050200       0.065332      -0.040466       0.019334      -0.039075      -0.012635      -0.012167      -0.044624      -0.023481       0.068104             12.434699      13.214408       1.228973      -4.659247       9.203268       5.185272      14.886420           0.035307
          335              C      19.823455       2.437947      12.699457       0.491835      24.630672 0.27615610E+03  0.58388324E+04                                 7.729642                            5.832543       0.060874       2.072569                    0.999655      22.738910      63.498910       0.627108       0.461947      -1.029360       0.028873       0.047516       0.031423       0.063866      -0.037378       0.019244      -0.042601      -0.007452       0.004028      -0.046672      -0.020980       0.067651              9.122319       8.923652       2.098087      -2.525614       7.762362       2.867050      10.680944           0.016712
          336              C      20.627225       2.183917      11.458392      -0.247969      28.637841 0.44688910E+03  0.10595239E+05                                 8.173068                            7.017217      -0.096738       1.965802                    0.997876      29.542954      85.720259       0.625221       0.413201      -1.064626       0.069287       0.094308      -0.017541       0.118332       0.013003      -0.006385      -0.008363       0.000458       0.000055      -0.013257      -0.005538       0.018795              8.936381       8.389505       0.957504      -1.674946       8.898033       1.263901       9.521606          -0.003263
          337              C      21.619189       3.281573      11.139074      -0.410732      25.411399 0.40586345E+03  0.93598014E+04                                 7.247976                            6.446042       0.534670       2.128052                    0.999740      30.871748      87.307664       0.691802       0.383917      -1.088296      -0.084572      -0.092128       0.026405       0.127817       0.034903      -0.000244      -0.004299      -0.009375      -0.062939      -0.026130      -0.019749       0.045879              7.548135       6.861651       1.194308      -0.374413       8.599230       0.172569       7.183525           0.000537
          338              C      17.844847      27.636436      19.165366       0.323099      31.694055 0.34725445E+03  0.77470168E+04                                 8.945936                            6.426643      -0.093259       1.993204                    0.999650      25.071677      71.080181       0.615556       0.446017      -1.042163       0.027125      -0.011281      -0.071957       0.077723       0.010071      -0.017002       0.012360      -0.006332       0.077554      -0.031224      -0.002369       0.033593             10.841079       8.007909      -2.786185       0.104667       7.382829      -1.714329      17.132500           0.000433
          339              C      18.572990      26.829588      20.060027      -0.239037      38.266727 0.46726906E+03  0.11181575E+05                                 9.767927                            7.157079      -0.001368       1.954551                    0.999793      30.955586      89.683556       0.622636       0.411089      -1.067997      -0.008347      -0.005111       0.020999       0.023168      -0.033718      -0.029189       0.017803       0.017363       0.032060      -0.040578      -0.014809       0.055388             11.515810       8.245192      -2.959654       0.651804       7.973501      -2.271054      18.328736           0.009441
          340              C      18.328519      26.781692      21.405155      -0.063646      32.103182 0.40417315E+03  0.93379419E+04                                 8.736488                            6.681946       0.072806       1.992671                    0.999820      28.890063      82.550874       0.639960       0.414257      -1.064729      -0.011553       0.009747      -0.025602       0.029731      -0.028882       0.012369      -0.012498      -0.003281       0.002363      -0.029329      -0.007727       0.037056             10.049121       7.611316      -2.619686      -0.244017       6.991149      -1.072519      15.544900           0.003234
          341              C      17.283794      27.534086      21.919201      -0.140646      36.638927 0.46739846E+03  0.11228954E+05                                 9.706921                            7.278559       0.016882       1.971611                    0.999246      30.342228      89.204457       0.599818       0.425045      -1.055017       0.004673       0.009145      -0.037807       0.039177      -0.021205      -0.008259       0.001726       0.004609       0.104453      -0.038985       0.002303       0.036682             11.721460       8.482806      -3.106794       0.210256       8.122640      -2.060388      18.558934           0.013699
          342              C      16.515198      28.332095      21.060178      -0.083320      37.603171 0.44546767E+03  0.10625126E+05                                 9.972763                            7.182071      -0.247744       1.888236                    0.999314      30.266467      90.061644       0.591390       0.434225      -1.044373       0.024387      -0.011449      -0.018532       0.032699       0.005595      -0.009412       0.018139       0.016678      -0.062940      -0.033228       0.012083       0.021145             12.577232       8.370906      -3.183761       1.547083       8.508888      -2.919661      20.851902           0.005458
          343              C      16.764946      28.405652      19.717330      -0.168243      46.302007 0.51668918E+03  0.12633825E+05                                11.134962                            7.550256      -0.047757       1.963440                    0.999251      29.781168      86.208500       0.605446       0.413738      -1.070086      -0.012501      -0.002024       0.042379       0.044231      -0.011719       0.008179      -0.012891       0.004625       0.036775      -0.019067      -0.005156       0.024223             14.500067      11.030902      -4.875213       1.920125      10.253400      -3.292983      22.215900           0.009274
          344              C       7.168895       0.791752      18.903924       0.455077      29.468757 0.29036976E+03  0.62557155E+04                                 8.835136                            6.044156      -0.059987       2.022411                    0.999718      23.938474      68.866211       0.602600       0.471793      -1.017590      -0.051965       0.040691       0.015455       0.067786       0.036221       0.010102       0.014352      -0.023070      -0.067671      -0.026986      -0.026362       0.053348             11.224572       9.726962      -4.022035       1.238221       8.374774      -2.363293      15.571978           0.029556
          345              C       6.926178       1.995465      15.738112       0.480374      23.775189 0.27311826E+03  0.57769522E+04                                 7.629024                            5.846843       0.084409       2.085542                    0.999777      22.856992      64.506591       0.616928       0.469379      -1.022014       0.037532      -0.031400      -0.037271       0.061512       0.047168       0.016825       0.003403      -0.005511      -0.120154      -0.046788      -0.022304       0.069092              8.772822       7.152788      -3.227091       0.130791       8.152456      -1.713616      11.013221           0.017641
          346              C       6.308839       3.022985      14.860557      -0.232993      28.121779 0.43889792E+03  0.10383744E+05                                 8.120172                            6.983759      -0.120884       1.958272                    0.997994      29.548287      86.316515       0.621254       0.416722      -1.059832       0.092297       0.048243      -0.066647       0.123644       0.003503      -0.014579       0.001139      -0.019304      -0.013865      -0.020967       0.008117       0.012849              8.725088       7.978667      -0.945944       0.386369       9.298409      -2.092565       8.898188          -0.003640
          347              C       7.191757       3.794480      13.950500      -0.407349      24.548143 0.39713836E+03  0.91381912E+04                                 7.111754                            6.400460       0.436227       2.097919                    0.999439      31.086182      88.739881       0.688139       0.386823      -1.082773      -0.077426      -0.061715       0.079106       0.126733       0.018124      -0.028051      -0.023340      -0.005816       0.026704      -0.028453      -0.019252       0.047705              7.312223       7.147589       0.151639      -0.181293       7.942016      -0.929030       6.847063           0.001370
          348              C      14.955116       3.472605      26.201201       0.133743      24.860297 0.28471609E+03  0.60563030E+04                                 7.490962                            5.666516       0.263426       2.114808                    0.999825      24.939080      69.492008       0.680862       0.422913      -1.054005       0.014184      -0.048533      -0.012791       0.052156      -0.004202       0.054459       0.027675       0.031723      -0.021921      -0.062232      -0.002594       0.064826              8.945760       9.217972      -0.252130      -4.822206       8.884974      -1.207744       8.734333           0.002750
          349              C      15.788786       3.669327      25.143459      -0.224882      32.632274 0.41065610E+03  0.95317971E+04                                 8.855994                            6.749216       0.194408       2.041245                    0.999404      29.347876      84.234023       0.634381       0.415968      -1.062934      -0.017191       0.015363       0.015599       0.027837       0.016573       0.014819      -0.015931       0.020827       0.030667      -0.034726       0.011844       0.022882             10.604858      11.695462      -1.762650      -6.049616       9.656422      -0.078044      10.462692           0.001689
          350              C      16.356876       2.640096      24.604610       0.182818      31.899480 0.37635241E+03  0.85057744E+04                                 8.986437                            6.580354      -0.167082       1.973250                    0.999407      25.207220      70.269429       0.628133       0.431455      -1.058386       0.028820      -0.011010      -0.014595       0.034129      -0.000438      -0.008276      -0.000492       0.043188       0.043088      -0.028788       0.006124       0.022663             11.765872      14.120568      -1.037136      -8.467943       8.368529       0.219101      12.808520           0.002019
          351              C      15.913658       1.334312      25.066481      -0.220284      33.513344 0.47388651E+03  0.11317165E+05                                 8.905566                            7.176523       0.259088       2.046136                    0.999843      30.072397      85.480627       0.629300       0.407554      -1.076235       0.001635       0.002002      -0.003555       0.004396      -0.009459      -0.018751       0.010011      -0.046912      -0.032029      -0.033529      -0.001505       0.035035             10.366664      11.167115       1.034132      -6.320451       8.443089      -1.161392      11.489787           0.001234
          352              C      15.102852       1.317207      26.195499       0.086517      26.767323 0.33671796E+03  0.74424395E+04                                 7.828185                            6.146028       0.142973       2.054621                    0.999694      26.229682      73.633949       0.658723       0.420682      -1.059198      -0.006918       0.054140       0.013815       0.056301       0.006146       0.034061      -0.004965      -0.023855      -0.044216      -0.045028       0.019838       0.025190              9.141163       9.350954       0.544695      -4.987476       8.488458      -1.439630       9.584076           0.002443
          353              C      17.304868       2.828264      23.424273      -0.225587      29.791284 0.40833264E+03  0.95080668E+04                                 8.510838                            6.709161      -0.192410       1.924585                    0.998008      29.820589      87.024827       0.636318       0.413384      -1.059706       0.026005      -0.079133       0.019029       0.085442      -0.010891      -0.008773       0.022561       0.005337      -0.029591      -0.027165      -0.001622       0.028787             10.840956      13.956159      -2.128107      -5.967864       6.727341       0.941146      11.839368           0.000220
          354              C      13.834765       8.942069      24.135896       0.328499      30.573331 0.33577233E+03  0.74312447E+04                                 8.721754                            6.312129      -0.058900       2.002932                    0.999425      24.852147      70.272326       0.621944       0.444978      -1.042337       0.039209       0.062934      -0.019134       0.076578       0.026154       0.014325      -0.015378      -0.019204      -0.028497      -0.038046       0.004883       0.033163             10.577500       8.417008       1.214653      -3.377538      15.688104       1.053436       7.627388           0.007777
          355              C      14.367679       7.868931      23.441949      -0.230626      36.868005 0.45319075E+03  0.10775766E+05                                 9.542693                            7.066659       0.002419       1.960020                    0.999529      30.604852      88.753360       0.623391       0.413217      -1.065263      -0.006686      -0.012024      -0.000464       0.013766       0.019994      -0.024169      -0.012387       0.014392       0.004356      -0.023609      -0.015992       0.039601             11.287656       8.866128       1.016525      -3.457377      16.971994       1.074171       8.024844           0.004702
          356              C      13.905113       6.610760      23.592200      -0.071933      31.872345 0.40631512E+03  0.93791196E+04                                 8.628710                            6.661788       0.196233       2.028954                    0.999651      28.767182      81.573164       0.647824       0.409591      -1.070108      -0.017833       0.027599       0.011689       0.034877      -0.012636      -0.019684       0.020620      -0.017454      -0.011110      -0.026010      -0.010477       0.036487              9.920173       8.746408       1.196060      -3.234080      13.707805       0.137138       7.306307           0.009476
          357              C      12.856869       6.333923      24.486006      -0.131858      33.744252 0.43834727E+03  0.10356735E+05                                 9.121691                            7.014205       0.131322       2.017297                    0.999482      29.558883      85.997952       0.615930       0.420891      -1.058293       0.004299       0.022978      -0.010639       0.025684       0.020141      -0.013573      -0.000416      -0.030406      -0.045674      -0.028754      -0.004987       0.033740             10.797294       9.405320       1.360919      -3.237749      15.211481       0.661011       7.775082           0.010420
          358              C      12.334508       7.374274      25.158570      -0.075736      37.049209 0.44112093E+03  0.10502488E+05                                 9.918774                            7.177855      -0.286163       1.882121                    0.999039      30.001451      89.381490       0.587366       0.437989      -1.041448       0.027803       0.022726      -0.020584       0.041390       0.010191       0.007877      -0.013814       0.043439       0.031663      -0.034448       0.012533       0.021915             12.525420       8.638819       1.189738      -2.836164      20.826468       1.960384       8.110973           0.007305
          359              C      12.767174       8.690891      25.041106      -0.169859      46.577782 0.50478569E+03  0.12254528E+05                                11.117865                            7.429354      -0.009196       1.976522                    0.999308      29.504049      84.726647       0.615305       0.410040      -1.073937      -0.016871      -0.041180       0.009647       0.045535      -0.000716      -0.004071       0.004283      -0.027893      -0.024907      -0.013349      -0.005490       0.018839             14.890861      10.662066      -0.146709      -4.743812      23.515012       3.660763      10.495506           0.009186
          360              C      12.144561       9.722119      25.832274       0.453586      29.619223 0.29280114E+03  0.63119192E+04                                 8.835758                            6.049369      -0.013494       2.035593                    0.999655      23.896049      68.433590       0.606232       0.468682      -1.020782      -0.047909      -0.001158       0.050067       0.069306      -0.003142       0.037173      -0.006710       0.039678       0.022655      -0.027910      -0.021946       0.049856             11.499091       8.190365      -0.943073      -3.514704      17.713504       2.951465       8.593405           0.040573
          361              C      29.625279      13.126564      26.090865       0.472683      26.041230 0.29677998E+03  0.64255113E+04                                 8.124697                            6.084804      -0.059239       2.012228                    0.999672      24.158744      69.554994       0.604705       0.467832      -1.020261       0.033903       0.014032      -0.042151       0.055884       0.006757       0.020702       0.009821       0.043035       0.022039      -0.027953      -0.008118       0.036071              9.999658       7.570390      -0.933063      -3.539401      13.165224       3.590310       9.263360          -0.022080
          362              C      28.962214      14.258719      26.756587      -0.468929      41.163147 0.64609299E+03  0.16731468E+05                                10.239645                            8.321492       0.180198       1.966861                    0.999243      35.516186     106.336069       0.588476       0.401919      -1.076213      -0.024727       0.019274      -0.023587       0.039234       0.024311      -0.039209       0.021118       0.008937       0.048507      -0.057290       0.010512       0.046778             12.464931       9.558567      -1.373011      -3.815870      15.151429       6.435087      12.684798           0.481495
          363              C      12.566670      11.902888      21.459610       0.103702      28.370266 0.32676182E+03  0.71770297E+04                                 8.179431                            6.081402       0.209511       2.088171                    0.999742      25.799250      72.482508       0.657030       0.424431      -1.055579      -0.029570       0.007802       0.038632       0.049272       0.002818      -0.022738       0.011448      -0.043570      -0.080431      -0.043689       0.006413       0.037276              9.793613      11.320313      -0.659359       1.315062       4.154068      -0.613107      13.906459           0.002263
          364              C      11.696063      12.091912      20.420971      -0.211377      36.832923 0.47264545E+03  0.11347571E+05                                 9.645151                            7.271857       0.099672       2.002235                    0.998920      30.238010      87.874165       0.608068       0.419553      -1.062107       0.008341      -0.002673       0.007454       0.011501      -0.002517      -0.003676       0.003991      -0.013092       0.027906      -0.012082       0.000207       0.011875             11.533956      14.309124      -0.756908       2.073558       4.651396      -0.920007      15.641347           0.002015
          365              C      10.327718      12.313724      20.703796       0.183790      33.482981 0.36991437E+03  0.83014241E+04                                 9.184305                            6.463345      -0.041729       2.015015                    0.999254      24.859986      68.439537       0.644481       0.423492      -1.066255      -0.020674       0.003823      -0.026633       0.033931       0.009043       0.025532       0.003686      -0.008720      -0.023075      -0.030156       0.003739       0.026417             12.047409      14.213706      -0.489803       5.278129       4.471097      -0.573610      17.457425           0.001420
          366              C      27.560442      12.258130      22.013856      -0.212058      34.364562 0.42098615E+03  0.98070733E+04                                 9.116110                            6.786815       0.276873       2.060361                    0.999707      29.458497      83.992999       0.640824       0.410294      -1.069350       0.008218       0.003646       0.011731       0.014780      -0.006690       0.003235       0.005247       0.032654      -0.058983      -0.022090      -0.005486       0.027576             10.937566      11.182198      -0.558080       2.783815       4.421327      -0.561407      17.209171           0.000821
          367              C      10.897572      12.053995      22.992908       0.104833      27.704498 0.33019826E+03  0.72834970E+04                                 8.120219                            6.151264       0.153784       2.068445                    0.999732      25.988289      73.564459       0.646183       0.429720      -1.050583       0.035405       0.005277      -0.029962       0.046681       0.013257      -0.026371       0.004859      -0.067721      -0.022304      -0.049670       0.009589       0.040081              9.590259      10.844265      -0.628400       1.745981       4.080568      -0.451155      13.845945           0.002221
          368              C      26.943100      12.529263      19.579339      -0.227523      30.134438 0.40064993E+03  0.92937025E+04                                 8.581925                            6.648538      -0.200104       1.924296                    0.998427      29.734889      86.875683       0.638210       0.413731      -1.058489      -0.027277      -0.077240       0.018799       0.084045       0.007769      -0.003413       0.013635       0.028260      -0.026394      -0.024394       0.003869       0.020525             10.940535      13.545722       1.542340       5.889835       6.469399       0.486734      12.806485           0.000123
          369              C      25.495615      11.687352      26.195784       0.312966      31.079913 0.35655896E+03  0.80258088E+04                                 8.885026                            6.556750      -0.100565       1.988143                    0.999653      25.415830      72.924082       0.601827       0.452144      -1.036226       0.065399      -0.041098      -0.003533       0.077321      -0.021236      -0.004396      -0.002048       0.042002      -0.106408      -0.036132      -0.011598       0.047730             10.713558      12.344286      -2.622559       2.645519       8.545140       3.067562      11.251248           0.002583
          370              C      24.790335      11.589274      24.976102      -0.233447      35.855440 0.47872148E+03  0.11527273E+05                                 9.371056                            7.272169       0.199101       2.026390                    0.999717      30.679144      89.212971       0.614025       0.414263      -1.065752      -0.012628       0.006585      -0.011459       0.018279      -0.025380      -0.014132       0.021055       0.008081      -0.027445      -0.027211      -0.014870       0.042082             10.821739      13.904552      -2.496317       2.483914       7.181109       1.779366      11.379554           0.006823
          371              C      23.597869      12.253855      24.855503      -0.063381      29.890994 0.39955995E+03  0.92258584E+04                                 8.381022                            6.698299       0.085639       2.000020                    0.999835      28.871763      83.088847       0.629945       0.421093      -1.057972       0.022517      -0.001837       0.025693       0.034213       0.003237       0.023429       0.003389       0.011840       0.049919      -0.018340      -0.014522       0.032862              9.465160      12.104834      -2.497065       1.494574       6.883168       2.061597       9.407478           0.003524
          372              C      23.103649      13.060705      25.827713      -0.137585      32.969455 0.43563730E+03  0.10267224E+05                                 8.950162                            6.978549       0.111748       2.003566                    0.999599      29.749068      86.182257       0.619929       0.419215      -1.060333       0.024056      -0.008231       0.006629       0.026275      -0.038545       0.017540       0.020399       0.044152      -0.015822      -0.055713       0.008114       0.047599             10.433192      13.545379      -2.028541       2.808954       7.307897       2.636976      10.446299           0.010323
          373              C      23.868728      13.226352      27.002633      -0.088673      35.838721 0.44145629E+03  0.10443529E+05                                 9.511385                            7.063637      -0.021170       1.958470                    0.999635      29.630784      86.124580       0.610866       0.423838      -1.056965       0.021089      -0.014462      -0.018960       0.031834      -0.005586      -0.023104       0.013164      -0.011079       0.008498      -0.026268      -0.002913       0.029181             11.527582      15.024156      -1.809765       4.770212       7.679966       2.881748      11.878623           0.005909
          374              C      25.061194      12.568614      27.189947      -0.146683      45.373080 0.48890441E+03  0.11802816E+05                                11.022082                            7.374535      -0.075467       1.961752                    0.999222      29.258700      84.447360       0.608230       0.417135      -1.066776      -0.023834       0.027946      -0.006173       0.037245      -0.004800       0.008384      -0.008093       0.018284      -0.004726      -0.013761      -0.003230       0.016991             14.694155      16.515624      -1.344413       6.121355      10.211929       5.745029      17.354910           0.007119
          375              C      25.775269      12.809529      28.434433       0.466429      31.546125 0.29261302E+03  0.63001851E+04                                 9.207063                            6.048270      -0.092108       2.012205                    0.999598      23.685582      67.555817       0.606801       0.468813      -1.021791      -0.006595       0.041784       0.049568       0.065164       0.039541      -0.018293      -0.038719      -0.014091      -0.012517      -0.043979      -0.022836       0.066815             12.416387      13.194362      -1.227960       4.649651       9.190788       5.177030      14.864010           0.035287
          376              C      19.823453      11.817342       1.555821       0.488559      24.681984 0.27684188E+03  0.58564990E+04                                 7.736586                            5.837271       0.064191       2.073160                    0.999653      22.769988      63.586451       0.627308       0.461550      -1.029663       0.028931      -0.046941      -0.030934       0.063225       0.037775      -0.021315      -0.043263      -0.008328       0.002574      -0.046304      -0.023355       0.069658              9.130727       8.932083      -2.100034       2.529180       7.768645       2.869382      10.691454           0.016722
          377              C      20.627226      12.071371       2.796886      -0.246508      28.618155 0.44648260E+03  0.10583169E+05                                 8.169329                            7.013945      -0.096024       1.966116                    0.997953      29.526491      85.662014       0.625379       0.413192      -1.064634       0.069777      -0.094739       0.016164       0.118767      -0.013864       0.007467      -0.008059       0.001007      -0.001549      -0.013658      -0.006341       0.019999              8.932188       8.385630      -0.956837       1.674090       8.894147       1.262286       9.516786          -0.003266
          378              C      21.619188      10.973715       3.116204      -0.413324      25.444977 0.40657048E+03  0.93798175E+04                                 7.251933                            6.449468       0.536153       2.128092                    0.999741      30.905160      87.408198       0.691997       0.383657      -1.088524      -0.083062       0.091568      -0.026368       0.126409      -0.035088       0.000274      -0.003676      -0.007824      -0.060681      -0.026073      -0.019475       0.045549              7.552262       6.865228      -1.194720       0.374821       8.604897       0.171712       7.186660           0.000523
          379              C      17.844836      15.129429      23.600468       0.323338      31.687901 0.34717079E+03  0.77445930E+04                                 8.944291                            6.425486      -0.091309       1.993794                    0.999647      25.069176      71.067817       0.615674       0.445964      -1.042206       0.026774       0.011700       0.072389       0.078063      -0.010617       0.018166       0.012554      -0.006350       0.079543      -0.032582      -0.002188       0.034770             10.839272       8.005900       2.784926      -0.104037       7.380912      -1.713570      17.131005           0.000420
          380              C      18.572980      15.936277      22.705807      -0.237230      38.235668 0.46679140E+03  0.11167263E+05                                 9.763168                            7.153838      -0.006790       1.953371                    0.999801      30.937964      89.620254       0.622724       0.411137      -1.067968      -0.007820       0.005812      -0.021168       0.023303       0.033424       0.029673       0.017695       0.016142       0.032567      -0.040390      -0.015030       0.055420             11.510145       8.240959       2.957630      -0.651362       7.969298      -2.269661      18.320177           0.009424
          381              C      18.328505      15.984174      21.360679      -0.065148      32.159162 0.40509689E+03  0.93647626E+04                                 8.746881                            6.689961       0.075382       1.993086                    0.999787      28.920819      82.666852       0.639512       0.414304      -1.064683      -0.012691      -0.010364       0.024908       0.029814       0.028587      -0.011668      -0.012048      -0.002085       0.001030      -0.028778      -0.007487       0.036265             10.061326       7.619905       2.622326       0.245643       6.998570      -1.072337      15.565505           0.003227
          382              C      17.283776      15.231780      20.846633      -0.138430      36.575285 0.46625934E+03  0.11195408E+05                                 9.698679                            7.272031       0.013347       1.971082                    0.999220      30.306518      89.091835       0.599761       0.425319      -1.054785       0.003527      -0.009619       0.036236       0.037656       0.020936       0.008903       0.001005       0.005294       0.109990      -0.039785       0.001275       0.038510             11.711681       8.475345       3.103303      -0.209126       8.114729      -2.058021      18.544967           0.013675
          383              C      16.515180      14.433770      21.705656      -0.084474      37.650840 0.44614325E+03  0.10645144E+05                                 9.980036                            7.186806      -0.247676       1.888060                    0.999325      30.288492      90.140200       0.591289       0.434139      -1.044437       0.024917       0.011287       0.018634       0.033098      -0.005277       0.008984       0.017109       0.017688      -0.064971      -0.032700       0.010937       0.021763             12.587600       8.376154       3.185468      -1.549515       8.514076      -2.923142      20.872570           0.005452
          384              C      16.764931      14.360214      23.048504      -0.168675      46.307152 0.51674882E+03  0.12635538E+05                                11.134943                            7.550191      -0.050598       1.962533                    0.999321      29.784924      86.217806       0.605514       0.413683      -1.070131      -0.011351       0.002649      -0.042268       0.043845       0.010470      -0.006900      -0.012637       0.004733       0.035866      -0.018097      -0.004519       0.022616             14.500272      11.030486       4.874409      -1.919570      10.252520      -3.292813      22.217811           0.009277
          385              C      15.962919      13.463557      23.861910       0.456250      29.468762 0.29035753E+03  0.62555742E+04                                 8.836364                            6.044893      -0.059849       2.022257                    0.999718      23.937130      68.869771       0.602416       0.471928      -1.017486      -0.051625      -0.039092      -0.015329       0.066546      -0.036361      -0.010121       0.013709      -0.023557      -0.066166      -0.027204      -0.025907       0.053111             11.226345       9.728277       4.022356      -1.238893       8.375378      -2.364445      15.575381           0.029552
          386              C      15.720207      12.259844      27.027722       0.479617      23.767372 0.27303814E+03  0.57745774E+04                                 7.626154                            5.845290       0.090426       2.087572                    0.999782      22.851397      64.477644       0.617148       0.469267      -1.022121       0.036230       0.030512       0.037006       0.060109      -0.047590      -0.016361       0.003251      -0.005582      -0.121318      -0.046868      -0.022717       0.069585              8.769007       7.149661       3.224778      -0.129568       8.148522      -1.711900      11.008840           0.017653
          387              C      15.102868      11.232324      27.905277      -0.233052      28.099030 0.43844879E+03  0.10369853E+05                                 8.115492                            6.980431      -0.119327       1.958985                    0.998078      29.528108      86.227398       0.621406       0.416751      -1.059876       0.092457      -0.047753       0.066233       0.123351      -0.003206       0.014352       0.001277      -0.018974      -0.010009      -0.020442       0.008534       0.011908              8.719553       7.973069       0.944181      -0.385052       9.292051      -2.091283       8.893539          -0.003642
          388              C       7.191748      10.460808       0.304778      -0.407242      24.540272 0.39693834E+03  0.91322318E+04                                 7.108546                            6.397052       0.440441       2.099065                    0.999455      31.081382      88.713020       0.688627       0.386605      -1.082949      -0.078034       0.062124      -0.078784       0.127104      -0.017284       0.027859      -0.022877      -0.004676       0.026465      -0.027890      -0.018898       0.046789              7.309172       7.144463      -0.149828       0.180407       7.938759      -0.927678       6.844292           0.001360
          389              C      23.749113      10.782704      16.564633       0.135412      24.851946 0.28457640E+03  0.60528039E+04                                 7.490271                            5.665525       0.266067       2.115408                    0.999824      24.933945      69.482733       0.680825       0.422973      -1.053931       0.014229       0.048863       0.012988       0.052524       0.004472      -0.053135       0.027975       0.030776      -0.022424      -0.061644      -0.001652       0.063296              8.945511       9.217597       0.251726       4.822756       8.884138      -1.208024       8.734798           0.002746
          390              C      24.582785      10.585982      17.622375      -0.224474      32.594110 0.41003088E+03  0.95133894E+04                                 8.846829                            6.741761       0.197717       2.042276                    0.999376      29.329359      84.155812       0.635076       0.415682      -1.063147      -0.016616      -0.015377      -0.014551       0.026912      -0.015702      -0.014637      -0.015457       0.019667       0.030210      -0.033460       0.011002       0.022457             10.593586      11.679427       1.758511       6.041680       9.649786      -0.080294      10.451546           0.001690
          391              C      25.150880      11.615214      18.161224       0.182642      31.909753 0.37646993E+03  0.85095711E+04                                 8.990875                            6.583367      -0.172657       1.971496                    0.999435      25.209980      70.294696       0.627670       0.431715      -1.058167       0.029312       0.011410       0.014602       0.034679       0.000697       0.008253      -0.000390       0.044150       0.041823      -0.029063       0.006265       0.022798             11.772269      14.127076       1.039124       8.473167       8.372967       0.220353      12.816765           0.002015
          392              C      24.707663      12.920997      17.699353      -0.220757      33.540789 0.47441774E+03  0.11332600E+05                                 8.909475                            7.180129       0.261614       2.046577                    0.999822      30.088297      85.525700       0.629220       0.407507      -1.076307       0.001669      -0.001513       0.004310       0.004863       0.010533       0.018342       0.010641      -0.048269      -0.033247      -0.033596      -0.002916       0.036513             10.371692      11.173722      -1.036313       6.324079       8.445644      -1.164324      11.495710           0.001232
          393              C      23.896855      12.938103      16.570335       0.087215      26.721731 0.33600577E+03  0.74223214E+04                                 7.817945                            6.138407       0.145685       2.056002                    0.999723      26.200101      73.514790       0.659352       0.420529      -1.059359      -0.005936      -0.055255      -0.012253       0.056908      -0.005501      -0.034108      -0.004005      -0.023342      -0.045671      -0.044885       0.019498       0.025387              9.128549       9.336011      -0.544961       4.978236       8.479724      -1.438802       9.569911           0.002438
          394              C      26.098874      11.427045      19.341561      -0.224985      29.783024 0.40825114E+03  0.95048576E+04                                 8.503524                            6.703888      -0.193581       1.923817                    0.997947      29.821025      86.995071       0.637280       0.412817      -1.060163       0.026285       0.081054      -0.018149       0.087121       0.011652       0.008261       0.022763       0.007267      -0.029368      -0.027703      -0.001367       0.029071             10.830179      13.939318       2.126170       5.957348       6.722777       0.940429      11.828441           0.000219
          395              C      18.231760       9.880633      19.568505       0.326750      30.620427 0.33638831E+03  0.74479299E+04                                 8.727643                            6.315896      -0.054956       2.003794                    0.999448      24.877572      70.347544       0.622087       0.444693      -1.042554       0.039150      -0.019763      -0.062375       0.076249       0.014130      -0.025737       0.015298       0.003963       0.039456      -0.037458       0.005408       0.032050             10.585206       8.422139      -3.379475      -1.217046       7.631625      -1.053232      15.701855           0.007789
          396              C      18.764677       9.186687      20.641643      -0.230001      36.851677 0.45292683E+03  0.10768369E+05                                 9.541942                            7.066342      -0.000500       1.959414                    0.999555      30.596009      88.735142       0.623149       0.413421      -1.065087      -0.006695      -0.000248       0.012141       0.013867      -0.024203      -0.020082       0.012087       0.004492      -0.026789      -0.024008      -0.015704       0.039712             11.286699       8.865571      -3.456721      -1.017498       8.023967      -1.072797      16.970558           0.004702
          397              C      18.302114       9.336938      21.899813      -0.072594      31.919944 0.40712475E+03  0.94028992E+04                                 8.639747                            6.670950       0.193825       2.027868                    0.999645      28.790681      81.673607       0.646983       0.409901      -1.069858      -0.018535       0.012495      -0.027960       0.035797      -0.019351       0.012181      -0.020412      -0.002948       0.030369      -0.025570      -0.010197       0.035767              9.932992       8.758405      -3.237734      -1.202005       7.314595      -0.132917      13.725977           0.009473
          398              C      17.253871      10.230744      22.176651      -0.132288      33.736440 0.43824449E+03  0.10353341E+05                                 9.117939                            7.011156       0.136274       2.018577                    0.999486      29.557789      85.981031       0.616379       0.420624      -1.058497       0.003902      -0.010393      -0.024037       0.026477      -0.013682      -0.018839      -0.000020       0.007289       0.068307      -0.028534      -0.003997       0.032531             10.792995       9.400778      -3.234888      -1.363515       7.770335      -0.658533      15.207871           0.010412
          399              C      16.731507      10.903307      21.136301      -0.075871      37.060135 0.44131545E+03  0.10508142E+05                                 9.921192                            7.180006      -0.283585       1.882753                    0.998974      30.003579      89.388408       0.587216       0.438058      -1.041420       0.027354      -0.020443      -0.021565       0.040388       0.007605      -0.010335       0.014427       0.007228      -0.082943      -0.035365       0.013087       0.022278             12.528663       8.640058      -2.835787      -1.190469       8.112145      -1.961214      20.833786           0.007304
          400              C      17.164170      10.785843      19.819683      -0.168080      46.516468 0.50407963E+03  0.12232975E+05                                11.108430                            7.424337      -0.008240       1.977030                    0.999288      29.481319      84.643143       0.615497       0.410060      -1.073936      -0.016901       0.010009       0.040569       0.045074      -0.004216       0.000384      -0.003961      -0.001723       0.053532      -0.013388      -0.005085       0.018473             14.876436      10.653558      -4.739706       0.146063      10.486857      -3.656119      23.488894           0.009184
          401              C      16.541554      11.577010      18.788456       0.453243      29.634613 0.29299932E+03  0.63169189E+04                                 8.836845                            6.050277      -0.011727       2.036084                    0.999709      23.902127      68.442870       0.606390       0.468506      -1.020933      -0.048940       0.051161       0.000685       0.070803       0.036308       0.002489       0.007116       0.008135      -0.071002      -0.028122      -0.020848       0.048970             11.500110       8.191335      -3.515351       0.942579       8.594458      -2.950982      17.714538           0.040614
          402              C      16.434263      11.835598      15.384011       0.473098      26.038163 0.29674712E+03  0.64245399E+04                                 8.123769                            6.084269      -0.058170       2.012447                    0.999700      24.155774      69.542136       0.604768       0.467801      -1.020291       0.034706      -0.042213      -0.013400       0.056268       0.020123      -0.006727      -0.009584       0.011847      -0.075501      -0.027865      -0.007743       0.035608              9.998402       7.569525      -3.539060       0.932994       9.262431      -3.589747      13.163249          -0.022039
          403              C      15.771195      12.501319      14.251857      -0.468297      41.130968 0.64539778E+03  0.16709320E+05                                10.235492                            8.317976       0.182908       1.967629                    0.999237      35.501138     106.285179       0.588485       0.402012      -1.076128      -0.023518      -0.024121      -0.019146       0.038749      -0.039244      -0.024357      -0.021418      -0.017629      -0.035571      -0.057370       0.011169       0.046201             12.459497       9.555476      -3.814064       1.370891      12.679378      -6.431172      15.143638           0.481604
          404              C      16.963658       7.204345      16.607684       0.102364      28.400893 0.32718114E+03  0.71886921E+04                                 8.185121                            6.085060       0.212127       2.088778                    0.999755      25.818280      72.553233       0.656858       0.424397      -1.055579      -0.029989       0.038486      -0.007212       0.049320      -0.022466      -0.002524      -0.011632       0.018661       0.107914      -0.043856       0.005761       0.038095              9.800825      11.329497       1.315538       0.659852      13.916458       0.613537       4.156519           0.002273
          405              C      16.093050       6.165705      16.418659      -0.210388      36.775636 0.47163872E+03  0.11317472E+05                                 9.636633                            7.265254       0.098774       2.002394                    0.998918      30.207740      87.765886       0.608195       0.419685      -1.062013       0.010062       0.005977       0.002515       0.011970      -0.003614       0.002211      -0.004111      -0.021924       0.002143      -0.012095      -0.000711       0.012806             11.523565      14.295412       2.070074       0.756336      15.627624       0.919002       4.647660           0.002016
          406              C      14.724704       6.448529      16.196847       0.185773      33.441249 0.36935799E+03  0.82861150E+04                                 9.179765                            6.460437      -0.038704       2.016097                    0.999280      24.836481      68.371143       0.644310       0.423748      -1.066056      -0.020100      -0.025744      -0.003678       0.032867       0.025389      -0.008852      -0.003067       0.006826       0.022086      -0.029647       0.003622       0.026025             12.041370      14.207448       5.274175       0.489672      17.447351       0.573283       4.469312           0.001425
          407              C      14.369428       7.758590      16.252442      -0.215067      34.453738 0.42241926E+03  0.98480014E+04                                 9.126207                            6.794077       0.277024       2.059686                    0.999737      29.511012      84.152058       0.641140       0.409778      -1.069776       0.010145       0.012613      -0.003788       0.016624       0.004369       0.006426      -0.004717       0.043928      -0.016028      -0.021556      -0.004648       0.026204             10.950193      11.194190       2.787975       0.558407      17.230489       0.562020       4.425899           0.000824
          408              C      15.294558       8.737642      16.456578       0.105383      27.679952 0.32978015E+03  0.72721197E+04                                 8.117063                            6.148917       0.151214       2.068027                    0.999719      25.972533      73.513895       0.646049       0.429936      -1.050429       0.035629      -0.028357      -0.004966       0.045806      -0.027410      -0.013787      -0.004670      -0.023384       0.113442      -0.050945       0.010446       0.040499              9.586339      10.840749       1.743699       0.628086      13.839037       0.450747       4.079231           0.002229
          409              C      13.752086       5.324073      15.981307      -0.225120      30.070689 0.39962654E+03  0.92640949E+04                                 8.571406                            6.641059      -0.198008       1.925581                    0.998449      29.694835      86.732926       0.638419       0.413858      -1.058401      -0.027518       0.019219       0.078152       0.085055      -0.004263      -0.007741      -0.011642       0.027116      -0.027175      -0.022473       0.002281       0.020193             10.925709      13.526053       5.878493      -1.538832      12.789492      -0.485697       6.461582           0.000127
          410              C      12.304603      11.940518      16.823224       0.311584      31.108746 0.35694412E+03  0.80365449E+04                                 8.889883                            6.559931      -0.100904       1.987821                    0.999641      25.430654      72.972964       0.601738       0.452095      -1.036267       0.065968      -0.003367       0.040583       0.077525      -0.005198       0.021950       0.002421       0.074352      -0.012639      -0.036037      -0.012576       0.048613             10.719853      12.351237       2.647538       2.623846      11.258424      -3.069964       8.549897           0.002592
          411              C      11.599323      10.720837      16.921300      -0.233815      35.846260 0.47857077E+03  0.11522653E+05                                 9.367449                            7.268648       0.201141       2.027068                    0.999737      30.678522      89.205223       0.614480       0.413992      -1.065934      -0.012789      -0.009598      -0.006443       0.017239      -0.013042       0.024797      -0.020646       0.016604      -0.002191      -0.027193      -0.013347       0.040540             10.817777      13.897627       2.479296       2.496974      11.375964      -1.780641       7.179740           0.006820
          412              C      10.406855      10.600237      16.256719      -0.063655      29.914708 0.39997885E+03  0.92380239E+04                                 8.385786                            6.701838       0.084868       1.999657                    0.999813      28.886439      83.144456       0.629770       0.421097      -1.057962       0.023260       0.027029       0.001448       0.035689       0.023407      -0.003625      -0.002367      -0.018145      -0.041988      -0.018725      -0.013722       0.032446              9.470782      12.113828       1.492461       2.501226       9.410290      -2.063098       6.888229           0.003527
          413              C       9.912633      11.572446      15.449870      -0.139122      32.995889 0.43610056E+03  0.10280605E+05                                 8.952085                            6.979021       0.114097       2.003743                    0.999602      29.770749      86.248043       0.620355       0.418826      -1.060607       0.023712       0.005913       0.008222       0.025785       0.018618       0.037812      -0.019516       0.031435      -0.060715      -0.055331       0.007287       0.048044             10.436116      13.552210       2.809085       2.031562      10.446324      -2.636566       7.309814           0.010332
          414              C      10.677712      12.747366      15.284224      -0.087481      35.824628 0.44121788E+03  0.10436952E+05                                 9.512298                            7.064224      -0.024384       1.957705                    0.999608      29.618849      86.098742       0.610490       0.424138      -1.056730       0.020293      -0.019733       0.015076       0.032070      -0.021794       0.005562      -0.013131      -0.011454       0.012272      -0.025102      -0.003296       0.028398             11.529129      15.027361       4.772970       1.809375      11.880063      -2.881184       7.679964           0.005907
          415              C      11.870180      12.934681      15.941962      -0.145938      45.332020 0.48843124E+03  0.11787944E+05                                11.013629                            7.369445      -0.076185       1.961734                    0.999181      29.244786      84.380951       0.608659       0.416963      -1.066940      -0.022828      -0.005364      -0.028483       0.036894       0.007962       0.004111       0.007555       0.008738      -0.023911      -0.012660      -0.002831       0.015490             14.682298      16.500046       6.115509       1.342491      17.342069      -5.741136      10.204778           0.007119
          416              C      12.584254      14.179166      15.701048       0.463964      31.614711 0.29333515E+03  0.63192082E+04                                 9.217326                            6.053985      -0.087446       2.013013                    0.999601      23.714794      67.643123       0.606817       0.468543      -1.022006      -0.006286       0.050088      -0.041600       0.065413      -0.017942      -0.040165       0.039438      -0.001557       0.028724      -0.044989      -0.022693       0.067681             12.431500      13.211196       4.659131       1.227558      14.883388      -5.183580       9.199917           0.035296
          417              C      15.426478      15.811111      16.693216       0.491061      24.611389 0.27593239E+03  0.58324811E+04                                 7.722910                            5.828263       0.059124       2.072614                    0.999670      22.730556      63.451141       0.627695       0.461644      -1.029607       0.029053      -0.031534       0.047494       0.063986      -0.021473      -0.037427       0.042203      -0.005011       0.012986      -0.045021      -0.023782       0.068804              9.113636       8.915165       2.521219       2.096761      10.669544      -2.863843       7.756198           0.016730
          418              C      16.230251      17.052176      16.439187      -0.246867      28.634688 0.44684586E+03  0.10593490E+05                                 8.171955                            7.016752      -0.089616       1.967829                    0.997973      29.537002      85.687708       0.625286       0.413186      -1.064682       0.069923       0.015650       0.093559       0.117845       0.008521       0.013339       0.008596       0.001690       0.000729      -0.012862      -0.007750       0.020613              8.934718       8.388624       1.675338       0.958205       9.518916      -1.261965       8.896614          -0.003267
          419              C      17.222216      17.371495      17.536843      -0.409303      25.377848 0.40508662E+03  0.93380513E+04                                 7.243502                            6.441301       0.539804       2.129972                    0.999731      30.848081      87.242294       0.691779       0.384088      -1.088101      -0.084187      -0.027117      -0.090415       0.126482       0.000480       0.034394       0.004156       0.026571       0.045852      -0.025528      -0.019846       0.045373              7.543703       6.857102       0.374030       1.190202       7.180088      -0.172474       8.593918           0.000532
          420              C      22.241815       9.345200      13.381144       0.322712      31.687531 0.34717345E+03  0.77447139E+04                                 8.944829                            6.425859      -0.098372       1.991823                    0.999622      25.068685      71.068102       0.615602       0.446013      -1.042172       0.026010       0.072278      -0.011276       0.077639       0.018255       0.010603      -0.012341      -0.042556      -0.033175      -0.032421      -0.002607       0.035028             10.839694       8.007349      -0.104294      -2.786045      17.129737       1.713676       7.381996           0.000425
          421              C      22.969956       8.450538      12.574296      -0.237123      38.234973 0.46678202E+03  0.11166974E+05                                 9.762512                            7.153078       0.034593       1.963750                    0.999620      30.940854      89.628133       0.622847       0.411058      -1.068021      -0.007618      -0.020420      -0.005442       0.022464       0.028955      -0.033414      -0.017603      -0.008371      -0.041188      -0.040391      -0.014446       0.054838             11.509267       8.241462      -0.651126      -2.958532      18.316914       2.269468       7.969425           0.009433
          422              C      22.725481       7.105410      12.526398      -0.065251      32.153057 0.40498413E+03  0.93615637E+04                                 8.745334                            6.688085       0.073498       1.992514                    0.999803      28.919372      82.661813       0.639733       0.414187      -1.064751      -0.012912       0.025261       0.010712       0.030325      -0.011512      -0.029424       0.012249      -0.002954       0.003303      -0.029929      -0.006936       0.036865             10.059698       7.619342       0.244169      -2.623082      15.561557       1.073827       6.998194           0.003235
          423              C      21.680754       6.591365      13.278791      -0.139148      36.582325 0.46640368E+03  0.11199211E+05                                 9.697871                            7.271390       0.012155       1.970659                    0.999219      30.311910      89.095287       0.600035       0.425113      -1.054963       0.003461       0.037620       0.009274       0.038900       0.007976      -0.021147      -0.001783      -0.050571      -0.061743      -0.039327       0.002026       0.037301             11.710225       8.475859      -0.209487      -3.104456      18.539722       2.057938       8.115094           0.013699
          424              C      20.912161       7.450389      14.076802      -0.085102      37.631916 0.44589215E+03  0.10637273E+05                                 9.974074                            7.182502      -0.244170       1.889115                    0.999309      30.284201      90.108866       0.591770       0.433863      -1.044641       0.025561       0.020012      -0.011122       0.034316       0.008850       0.006399      -0.017672       0.041563       0.005855      -0.033386       0.011185       0.022201             12.579162       8.372857      -1.547067      -3.184880      20.854777       2.919800       8.509852           0.005451
          425              C      21.161912       8.793236      14.150359      -0.169826      46.355391 0.51734355E+03  0.12654128E+05                                11.143154                            7.554992      -0.048047       1.963280                    0.999216      29.805729      86.300959       0.605247       0.413733      -1.070064      -0.011762      -0.043321      -0.002532       0.044960      -0.007134      -0.010558       0.013098      -0.015165      -0.026938      -0.018634      -0.004520       0.023154             14.511395      11.039603      -1.921319      -4.879364      22.233989       3.295251      10.260593           0.009280
          426              C      20.359902       9.606643      15.047016       0.455960      29.490296 0.29056450E+03  0.62614991E+04                                 8.842473                            6.048328      -0.059346       2.022268                    0.999757      23.948508      68.923182       0.602020       0.472128      -1.017322      -0.050673      -0.015807       0.039459       0.066141      -0.010185       0.036331      -0.013975       0.021514       0.069767      -0.027097      -0.026321       0.053419             11.234800       9.734556      -1.241180      -4.025482      15.588765       2.367613       8.381080           0.029555
          427              C      20.117193      12.772456      16.250732       0.481548      23.760659 0.27293294E+03  0.57723862E+04                                 7.627883                            5.846366       0.087970       2.086528                    0.999787      22.849574      64.494216       0.616679       0.469621      -1.021824       0.037561       0.036943      -0.030989       0.061122      -0.017285       0.047243      -0.003456       0.055582       0.068667      -0.046633      -0.022257       0.068890              8.771179       7.150930      -0.129652      -3.225224      11.012487       1.712763       8.150120           0.017668
          428              C      19.499857      13.650012      17.278252      -0.234159      28.128841 0.43904383E+03  0.10387372E+05                                 8.120465                            6.984488      -0.122235       1.957962                    0.998098      29.548965      86.300566       0.621321       0.416670      -1.059935       0.091681       0.066471       0.047533       0.122814       0.013782       0.003711      -0.001564      -0.002909       0.035448      -0.020219       0.007585       0.012635              8.725044       7.977528      -0.386470      -0.942980       8.899854       2.095142       9.297750          -0.003638
          429              C      20.382777      14.560069      18.049748      -0.408028      24.540827 0.39691451E+03  0.91315167E+04                                 7.106640                            6.394380       0.444255       2.100085                    0.999455      31.087409      88.728474       0.689174       0.386306      -1.083163      -0.078781      -0.079808      -0.061886       0.128085       0.027804       0.018401       0.023376      -0.016450      -0.005923      -0.028060      -0.019706       0.047766              7.307698       7.143232       0.178656       0.150101       6.842288       0.926464       7.937573           0.001361
          430              C      10.558103       2.309368      17.727864       0.135030      24.834656 0.28435611E+03  0.60470265E+04                                 7.488174                            5.664573       0.262040       2.114539                    0.999793      24.922018      69.446187       0.680650       0.423158      -1.053802       0.012732       0.012041      -0.049017       0.052055      -0.053881      -0.004935      -0.028117       0.027859      -0.035865      -0.062625      -0.001519       0.064144              8.942559       9.214571       4.820698      -0.251610       8.732035       1.207549       8.881073           0.002748
          431              C      11.391776       3.367110      17.924587      -0.222893      32.572104 0.40967319E+03  0.95030085E+04                                 8.843999                            6.739657       0.189793       2.040452                    0.999357      29.313400      84.100573       0.635058       0.415785      -1.063082      -0.017035      -0.015214       0.016631       0.028254      -0.014114       0.016215       0.016072      -0.005572      -0.043582      -0.033903       0.012012       0.021892             10.590267      11.675235       6.039177      -1.758477      10.447921       0.079729       9.647646           0.001690
          432              C      11.959868       3.905959      16.895355       0.182899      31.886995 0.37616471E+03  0.85008057E+04                                 8.985949                            6.579928      -0.170353       1.972491                    0.999421      25.200578      70.256927       0.627955       0.431614      -1.058247       0.029517       0.015432      -0.010273       0.034855       0.008239      -0.000118       0.000339      -0.000289      -0.086756      -0.028922       0.006223       0.022700             11.765202      14.118118       8.466769      -1.039192      12.808209      -0.221097       8.369279           0.002019
          433              C      11.516648       3.444087      15.589572      -0.221455      33.577823 0.47508131E+03  0.11353051E+05                                 8.917543                            7.186254       0.260166       2.045937                    0.999849      30.107863      85.614267       0.628772       0.407632      -1.076164       0.002216       0.004613       0.002558       0.005721       0.018611      -0.009222      -0.009611      -0.006684       0.088041      -0.033597      -0.001487       0.035084             10.381598      11.185295       6.331378       1.036931      11.507304       1.165127       8.452195           0.001238
          434              C      10.705839       2.315069      15.572466       0.087744      26.715144 0.33591788E+03  0.74197188E+04                                 7.815608                            6.136683       0.142484       2.054939                    0.999720      26.196518      73.495772       0.659608       0.420403      -1.059463      -0.005604      -0.012442       0.056409       0.058036      -0.034045       0.005727       0.004347       0.010863       0.056132      -0.044610       0.019103       0.025508              9.125687       9.333352       4.976790       0.543905       9.567334       1.437466       8.476374           0.002441
          435              C      12.907863       5.086296      17.083525      -0.226847      29.861718 0.40948414E+03  0.95417276E+04                                 8.525710                            6.719815      -0.197238       1.922606                    0.997971      29.860484      87.176510       0.635634       0.413532      -1.059596       0.025621      -0.019295      -0.079984       0.086175       0.007303      -0.011416      -0.021584       0.017676       0.006396      -0.026333      -0.001359       0.027692             10.862882      13.984989       5.986743      -2.135283      11.865873      -0.944529       6.737783           0.000221
          436              C       9.437758       4.374677      23.197329       0.326433      30.605894 0.33620262E+03  0.74425368E+04                                 8.723346                            6.312973      -0.056941       2.003483                    0.999424      24.872386      70.318981       0.622427       0.444527      -1.042687       0.039572       0.019676       0.062736       0.076739      -0.014930       0.026118       0.014526       0.005043       0.037101      -0.037713       0.005800       0.031912             10.579642       8.418670       3.378150       1.215502       7.628822      -1.053182      15.691433           0.007791
          437              C       9.970673       5.068623      22.124191      -0.231220      36.895144 0.45358192E+03  0.10787548E+05                                 9.548109                            7.070499       0.000865       1.959438                    0.999551      30.618296      88.806735       0.623108       0.413310      -1.065188      -0.006877      -0.000314      -0.011501       0.013404       0.023358       0.020668       0.012377       0.003340      -0.026552      -0.024279      -0.015163       0.039442             11.294401       8.869989       3.458521       1.016574       8.028838      -1.075577      16.984377           0.004705
          438              C       9.508107       4.918371      20.866021      -0.071514      31.880666 0.40643998E+03  0.93830618E+04                                 8.631646                            6.663849       0.196027       2.028860                    0.999633      28.770536      81.596917       0.647549       0.409718      -1.069986      -0.017608      -0.012118       0.028268       0.035440       0.020254      -0.012372      -0.020345      -0.001473       0.031311      -0.026615      -0.009675       0.036290              9.923953       8.749316       3.235050       1.196940       7.308604      -0.136812      13.713940           0.009475
          439              C       8.459861       4.024565      20.589183      -0.132259      33.753944 0.43848866E+03  0.10360367E+05                                 9.120998                            7.013251       0.139245       2.019456                    0.999497      29.565096      86.002490       0.616279       0.420641      -1.058506       0.003784       0.009663       0.022532       0.024807       0.013492       0.019895       0.000594       0.007407       0.066396      -0.028256      -0.004858       0.033115             10.796945       9.404474       3.237580       1.361756       7.774039      -0.660767      15.212321           0.010414
          440              C       7.937498       3.352002      21.629533      -0.075148      36.979747 0.44014477E+03  0.10472631E+05                                 9.902334                            7.166221      -0.280258       1.884197                    0.999051      29.969661      89.235922       0.588342       0.437538      -1.041796       0.028528       0.021446       0.023029       0.042475      -0.008267       0.010291       0.013900       0.006117      -0.080525      -0.034490       0.012247       0.022243             12.503431       8.627569       2.833465       1.189858       8.098876      -1.954196      20.783848           0.007298
          441              C       8.370164       3.469466      22.946151      -0.169699      46.639388 0.50546384E+03  0.12276848E+05                                11.133256                            7.438608      -0.017235       1.973859                    0.999296      29.525064      84.846453       0.614306       0.410511      -1.073477      -0.016098      -0.008916      -0.040962       0.044906       0.004403      -0.001730      -0.004172      -0.001414       0.052856      -0.013336      -0.005153       0.018488             14.912757      10.676268       4.750208      -0.144857      10.509250      -3.665374      23.552754           0.009175
          442              C      25.335550       2.678299      23.977378       0.451566      29.675304 0.29341472E+03  0.63283715E+04                                 8.845819                            6.055372      -0.017686       2.033869                    0.999699      23.920688      68.518588       0.605989       0.468631      -1.020824      -0.048010      -0.050277      -0.002179       0.069552      -0.036691      -0.004220       0.006466       0.009540      -0.069423      -0.026865      -0.022469       0.049334             11.513170       8.199238       3.519015      -0.944533       8.602929      -2.955920      17.737343           0.040642
          443              C      25.228267       2.419711      27.381823       0.474966      25.989084 0.29607919E+03  0.64067297E+04                                 8.115487                            6.078704      -0.062383       2.011797                    0.999686      24.128427      69.454478       0.604828       0.468000      -1.020141       0.034154       0.042381       0.014493       0.056327      -0.019715       0.007581      -0.009513       0.011662      -0.075197      -0.027819      -0.007571       0.035390              9.987133       7.563235       3.535072      -0.930784       9.251313      -3.581999      13.146851          -0.022057
          444              C      15.771162       1.753969       0.003421      -0.470407      41.233607 0.64752978E+03  0.16778086E+05                                10.255286                            8.335124       0.180277       1.966602                    0.999208      35.543273     106.449003       0.587527       0.402342      -1.075924      -0.024131       0.024910       0.020049       0.040059       0.039184       0.023920      -0.020767      -0.017819      -0.035130      -0.056635       0.010558       0.046077             12.485236       9.572915       3.823995      -1.381715      12.706568      -6.449627      15.176224           0.481444
          445              C      25.757670       7.050965      26.158150       0.099227      28.522090 0.32888659E+03  0.72362791E+04                                 8.212470                            6.105021       0.206035       2.085979                    0.999750      25.881918      72.806527       0.655055       0.424971      -1.055117      -0.030151      -0.037521       0.007297       0.048684       0.022411       0.002731      -0.010643       0.018216       0.111033      -0.044024       0.005288       0.038737              9.835302      11.358858      -1.326782      -0.661025      13.977761       0.616861       4.169288           0.002278
          446              C      24.887066       8.089605      26.347175      -0.208473      36.715103 0.47063570E+03  0.11287238E+05                                 9.625165                            7.256525       0.099221       2.003017                    0.998965      30.176595      87.647500       0.608695       0.419569      -1.062101       0.009853      -0.006813      -0.003146       0.012385       0.003868      -0.002429      -0.003851      -0.022810       0.001850      -0.012602      -0.000551       0.013153             11.509743      14.276118      -2.068226      -0.755095      15.610394       0.917695       4.642717           0.002010
          447              C      23.518719       7.806780      26.568987       0.184289      33.495250 0.37000271E+03  0.83042237E+04                                 9.188042                            6.465267      -0.039818       2.015522                    0.999256      24.861739      68.456386       0.644188       0.423642      -1.066119      -0.020918       0.026993       0.004139       0.034399      -0.024881       0.009313      -0.003057       0.006594       0.024289      -0.029555       0.003821       0.025734             12.053655      14.223760      -5.285216      -0.489286      17.464435       0.572657       4.472769           0.001422
          448              C      23.163440       6.496720      26.513392      -0.212714      34.373522 0.42118644E+03  0.98124779E+04                                 9.116317                            6.787718       0.274089       2.059651                    0.999737      29.463667      83.998934       0.640910       0.410208      -1.069452       0.010579      -0.011866       0.003856       0.016358      -0.004800      -0.006375      -0.005004       0.045008      -0.019352      -0.021940      -0.005319       0.027259             10.937765      11.179560      -2.786184      -0.557808      17.211988       0.561016       4.421748           0.000821
          449              C      24.088567       5.517667      26.309256       0.103525      27.707171 0.33022962E+03  0.72842378E+04                                 8.120816                            6.151809       0.149064       2.066997                    0.999733      25.987597      73.558656       0.646126       0.429755      -1.050580       0.036143       0.029351       0.004059       0.046736       0.026675       0.013972      -0.004607      -0.022456       0.112377      -0.049980       0.009728       0.040252              9.591043      10.844435      -1.744052      -0.628207      13.847833       0.450862       4.080862           0.002225
          450              C      22.546105       8.931237      26.784527      -0.230267      30.212316 0.40184173E+03  0.93278083E+04                                 8.595532                            6.657752      -0.204215       1.922684                    0.998479      29.776640      87.013664       0.637896       0.413648      -1.058594      -0.028323      -0.020821      -0.077874       0.085441       0.002810       0.007050      -0.012985       0.028649      -0.027715      -0.023602       0.002991       0.020612             10.961296      13.573936      -5.909855       1.547174      12.832248      -0.489119       6.477705           0.000123
          451              C      21.098602       2.314791      25.942610       0.311778      31.094495 0.35676856E+03  0.80318727E+04                                 8.889148                            6.559767      -0.102403       1.987477                    0.999638      25.421788      72.952214       0.601526       0.452295      -1.036118       0.066576       0.003155      -0.040257       0.077865       0.004820      -0.022247       0.002444       0.073872      -0.011325      -0.035948      -0.012521       0.048469             10.718738      12.350048      -2.646662      -2.624012      11.256604      -3.069508       8.549561           0.002579
          452              C      20.393325       3.534473      25.844534      -0.231370      35.773228 0.47733875E+03  0.11485184E+05                                 9.354542                            7.259268       0.203372       2.028122                    0.999755      30.637531      89.045605       0.614900       0.413990      -1.065973      -0.013582       0.010206       0.006455       0.018174       0.013545      -0.026247      -0.020945       0.015580      -0.001040      -0.027716      -0.014350       0.042066             10.802086      13.875398      -2.472800      -2.494341      11.359803      -1.778736       7.171058           0.006827
          453              C      19.200860       3.655073      26.509115      -0.065236      29.948030 0.40058699E+03  0.92554674E+04                                 8.392010                            6.707558       0.080210       1.998256                    0.999808      28.906799      83.214898       0.629421       0.421176      -1.057926       0.023028      -0.027017      -0.001408       0.035527      -0.023368       0.003796      -0.002673      -0.018152      -0.039723      -0.018943      -0.013164       0.032107              9.477315      12.123141      -1.490400      -2.504633       9.414647      -2.064670       6.894157           0.003527
          454              C      18.706637       2.682863      27.315964      -0.139491      33.025578 0.43664172E+03  0.10296772E+05                                 8.957293                            6.983022       0.113451       2.003360                    0.999613      29.789116      86.321514       0.620208       0.418787      -1.060609       0.024220      -0.006174      -0.009410       0.026707      -0.017541      -0.037624      -0.019869       0.028588      -0.060522      -0.054963       0.008458       0.046505             10.442297      13.561810      -2.811238      -2.032972      10.451415      -2.637452       7.313668           0.010327
          455              C      19.471713       1.507944      27.481610      -0.086011      35.791718 0.44069440E+03  0.10421636E+05                                 9.507828                            7.061110      -0.022221       1.958471                    0.999620      29.601336      86.040040       0.610475       0.424267      -1.056634       0.020262       0.018995      -0.013690       0.030965       0.023251      -0.006639      -0.013781      -0.011275       0.013153      -0.026531      -0.003848       0.030379             11.523387      15.019573      -4.770159      -1.808755      11.874082      -2.879595       7.676505           0.005909
          456              C      20.664179       1.320629      26.823872      -0.145531      45.319578 0.48830178E+03  0.11784164E+05                                11.012665                            7.369061      -0.074572       1.962332                    0.999196      29.237745      84.361213       0.608595       0.417030      -1.066886      -0.022438       0.003975       0.027997       0.036099      -0.009619      -0.004426       0.007550       0.009338      -0.025549      -0.013116      -0.004226       0.017342             14.680811      16.499819      -6.114771      -1.343341      17.338762      -5.739627      10.203852           0.007120
          457              C      21.378250       0.076143      27.064786       0.464887      31.593855 0.29312457E+03  0.63138773E+04                                 9.215758                            6.053315      -0.092155       2.011675                    0.999578      23.705764      67.624979       0.606592       0.468776      -1.021824      -0.005853      -0.051167       0.042045       0.066484       0.019580       0.038830       0.038439      -0.000583       0.027141      -0.042677      -0.024094       0.066772             12.429115      13.207532      -4.656690      -1.227984      14.880219      -5.183308       9.199593           0.035299
          458              C      33.014505      26.954754      26.072618       0.488767      24.667576 0.27667292E+03  0.58520543E+04                                 7.734073                            5.835897       0.058892       2.072104                    0.999645      22.762232      63.560878       0.627313       0.461615      -1.029623       0.029364       0.030549      -0.047355       0.063545       0.020052       0.038694       0.042634      -0.005107       0.011199      -0.047007      -0.022067       0.069074              9.127475       8.928431      -2.526876      -2.099921      10.687220      -2.868721       7.766776           0.016750
          459              C      16.230276      25.713690      26.326647      -0.245977      28.591649 0.44595246E+03  0.10566599E+05                                 8.161297                            7.007319      -0.090469       1.967945                    0.997968      29.507059      85.566549       0.626056       0.412902      -1.064908       0.070128      -0.016672      -0.093633       0.118165      -0.007040      -0.013538       0.007348       0.002820      -0.000585      -0.012946      -0.006301       0.019246              8.923182       8.376458      -1.670288      -0.955729       9.506087      -1.260184       8.887000          -0.003269
          460              C      17.222237      25.394371      25.228991      -0.412888      25.434264 0.40631147E+03  0.93724547E+04                                 7.249019                            6.446326       0.546357       2.131052                    0.999750      30.901262      87.393932       0.692333       0.383528      -1.088603      -0.083075       0.027059       0.091331       0.126393       0.000111      -0.035260       0.004238       0.025351       0.041912      -0.026862      -0.018618       0.045480              7.549496       6.861737      -0.374087      -1.191651       7.183688      -0.171944       8.603063           0.000532
          461              C       4.653793       4.910089       0.874134       0.324546      31.630743 0.34647699E+03  0.77254835E+04                                 8.935327                            6.420145      -0.098578       1.992091                    0.999669      25.042652      70.982903       0.615755       0.446115      -1.042087       0.026784      -0.071833       0.011901       0.077582      -0.017581      -0.009971      -0.012068      -0.042077      -0.032277      -0.031328      -0.002977       0.034305             10.827037       7.998760       0.102991       2.782270      17.108148       1.710710       7.374203           0.000428
          462              C       5.381938       5.804750       1.680982      -0.239202      38.273284 0.46745137E+03  0.11186830E+05                                 9.767926                            7.157827       0.036987       1.964284                    0.999606      30.962562      89.702134       0.622699       0.411015      -1.068065      -0.007153       0.021207       0.005726       0.023102      -0.028641       0.033746      -0.018000      -0.008395      -0.039804      -0.040457      -0.014488       0.054944             11.514560       8.246478       0.652100       2.960801      18.322846       2.270584       7.974357           0.009431
          463              C       5.137467       7.149879       1.728880      -0.063886      32.106526 0.40430363E+03  0.93416520E+04                                 8.737572                            6.683636       0.077054       1.993857                    0.999790      28.890454      82.553380       0.639795       0.414333      -1.064687      -0.012895      -0.026120      -0.009906       0.030768       0.012106       0.028465       0.012437      -0.003503       0.001868      -0.029217      -0.007176       0.036393             10.049652       7.612521      -0.243689       2.620076      15.544361       1.072520       6.992074           0.003230
          464              C       4.092739       7.663923       0.976487      -0.139173      36.574456 0.46630588E+03  0.11195652E+05                                 9.694038                            7.268442       0.017591       1.972273                    0.999251      30.308115      89.063109       0.600461       0.424857      -1.055180       0.003142      -0.038018      -0.010797       0.039646      -0.008273       0.021375      -0.001356      -0.050451      -0.061814      -0.039593       0.002297       0.037296             11.706820       8.469955       0.210082       3.100411      18.540095       2.058554       8.110411           0.013704
          465              C       3.324141       6.804900       0.178476      -0.085583      37.725358 0.44717570E+03  0.10676837E+05                                 9.997736                            7.198858      -0.249631       1.887166                    0.999298      30.319714      90.287567       0.590284       0.434591      -1.044079       0.025096      -0.021134       0.011847       0.034883      -0.008797      -0.006584      -0.017145       0.040514       0.005326      -0.032581       0.010699       0.021882             12.612453       8.387263       1.558047       3.188636      20.921898       2.933233       8.528197           0.005450
          466              C       3.573889       5.462052       0.104919      -0.171629      46.486087 0.51886565E+03  0.12703092E+05                                11.170023                            7.570480      -0.059006       1.959187                    0.999307      29.856605      86.541811       0.603988       0.414212      -1.069551      -0.011224       0.042906       0.002951       0.044447       0.007410       0.009770       0.012220      -0.015046      -0.025030      -0.017198      -0.005064       0.022262             14.549875      11.066179       1.933020       4.892870      22.297056       3.308915      10.286391           0.009281
          467              C      11.565912       4.648667      27.718818       0.458349      29.416900 0.28972555E+03  0.62386313E+04                                 8.827146                            6.038537      -0.054830       2.024153                    0.999681      23.910749      68.778132       0.602692       0.471963      -1.017456      -0.051454       0.016897      -0.039721       0.067163       0.010014      -0.036059      -0.013239       0.022556       0.067808      -0.026635      -0.026104       0.052739             11.214812       9.717850       1.238398       4.017437      15.559420       2.363042       8.367166           0.029540
          468              C      11.323192       1.482854      26.515102       0.481429      23.757967 0.27286532E+03  0.57702250E+04                                 7.625124                            5.843786       0.089921       2.087367                    0.999795      22.847097      64.469496       0.617149       0.469323      -1.022052       0.037618      -0.037710       0.030853       0.061555       0.015941      -0.046856      -0.004269       0.056783       0.068417      -0.045614      -0.023057       0.068670              8.768562       7.149075       0.130597       3.225258      11.007549       1.713106       8.149060           0.017675
          469              C      10.705850       0.605298      25.487582      -0.234122      28.152186 0.43948842E+03  0.10401681E+05                                 8.126817                            6.988946      -0.123483       1.957294                    0.997968      29.571184      86.412651       0.620930       0.416780      -1.059747       0.093082      -0.065284      -0.049434       0.123975      -0.015277      -0.002534      -0.001022      -0.003343       0.036156      -0.021590       0.009071       0.012519              8.732538       7.983592       0.385928       0.948203       8.907247       2.096370       9.306775          -0.003636
          470              C      20.382804      28.205796      24.716086      -0.410503      24.592564 0.39813861E+03  0.91665882E+04                                 7.118133                            6.406268       0.438460       2.098151                    0.999462      31.125079      88.864908       0.688217       0.386551      -1.083008      -0.078379       0.078920       0.062159       0.127418      -0.027730      -0.018067       0.023485      -0.016310      -0.006479      -0.027839      -0.019779       0.047619              7.318685       7.152831      -0.182610      -0.150301       6.853835       0.932888       7.949389           0.001369
          471              C      19.352126      11.945941      25.037970       0.135344      24.831634 0.28429205E+03  0.60448992E+04                                 7.484445                            5.661303       0.265851       2.115756                    0.999825      24.921257      69.423743       0.681369       0.422765      -1.054121       0.013516      -0.011461       0.048798       0.051916       0.054253       0.004848      -0.027738       0.026685      -0.035769      -0.062454      -0.001872       0.064326              8.938126       9.209099      -4.817730       0.253421       8.726849       1.205206       8.878430           0.002748
          472              C      20.185795      10.888200      24.841247      -0.223399      32.573505 0.40970322E+03  0.95038125E+04                                 8.843647                            6.739523       0.193486       2.041349                    0.999413      29.315143      84.104114       0.635122       0.415738      -1.063119      -0.017583       0.015475      -0.015785       0.028246       0.014644      -0.016832       0.016004      -0.004134      -0.043652      -0.034511       0.012388       0.022123             10.589820      11.675233      -6.039694       1.758561      10.448033       0.079120       9.646193           0.001686
          473              C      20.753888      10.349351      25.870479       0.182878      31.927401 0.37666269E+03  0.85148196E+04                                 8.992715                            6.583839      -0.172890       1.971367                    0.999405      25.218107      70.315688       0.627836       0.431556      -1.058289       0.029206      -0.015058       0.011600       0.034847      -0.008238      -0.000110       0.000350      -0.000172      -0.085631      -0.028547       0.006034       0.022512             11.776247      14.132446      -8.477466       1.038470      12.821887      -0.219873       8.374408           0.002017
          474              C      20.310673      10.811223      27.176262      -0.219933      33.546831 0.47443517E+03  0.11333981E+05                                 8.913146                            7.181941       0.258235       2.045462                    0.999835      30.088238      85.550373       0.628872       0.407698      -1.076099       0.001648      -0.003854      -0.000903       0.004288      -0.018904       0.009740      -0.010700      -0.007777       0.087732      -0.033932      -0.001999       0.035932             10.377182      11.180199      -6.328959      -1.036138      11.502562       1.163987       8.448784           0.001231
          475              C      19.499868      11.940241      27.193368       0.086123      26.765763 0.33668568E+03  0.74413078E+04                                 7.827050                            6.144996       0.144768       2.055350                    0.999700      26.228012      73.619440       0.658918       0.420581      -1.059296      -0.006336       0.013716      -0.055130       0.057163       0.034399      -0.005609       0.004592       0.010168       0.055206      -0.044781       0.018977       0.025804              9.140370       9.350660      -4.987618      -0.544196       9.583994       1.438916       8.486457           0.002440
          476              C      21.701880       9.169014      25.682309      -0.226846      29.817394 0.40877172E+03  0.95201609E+04                                 8.509298                            6.707479      -0.187194       1.925530                    0.998010      29.844817      87.083543       0.637197       0.412733      -1.060200       0.027049       0.019146       0.081463       0.087945      -0.008343       0.012170      -0.023181       0.016833       0.003026      -0.027706      -0.001988       0.029694             10.839168      13.952037      -5.965748       2.126663      11.839528      -0.941291       6.725938           0.000219
          477              C      12.547323      23.197336       9.880618       0.328618      30.560757 0.33560494E+03  0.74263433E+04                                 8.717647                            6.309222      -0.053411       2.004781                    0.999463      24.846895      70.243445       0.622307       0.444790      -1.042486      -0.039122       0.062225      -0.019222       0.075973      -0.025759      -0.013950      -0.014934      -0.016451      -0.024534      -0.037025       0.005442       0.031583             10.572498       8.413125      -1.216150       3.375269      15.681096       1.051058       7.623274           0.007785
          478              C      12.014405      22.124198       9.186671      -0.231558      36.926403 0.45410999E+03  0.10803321E+05                                 9.554450                            7.075749      -0.002744       1.958225                    0.999533      30.631468      88.860070       0.622723       0.413442      -1.065096       0.007138      -0.012437      -0.000049       0.014340      -0.021306       0.024035      -0.012292       0.015095       0.003793      -0.024625      -0.015724       0.040349             11.301754       8.873085      -1.016179       3.458600      16.999889       1.077806       8.032288           0.004708
          479              C      12.476967      20.866027       9.336922      -0.070010      31.818605 0.40542462E+03  0.93535302E+04                                 8.619978                            6.655093       0.197759       2.029765                    0.999609      28.734598      81.461648       0.648054       0.409666      -1.070047       0.016842       0.026100       0.011920       0.033271       0.012030       0.020694       0.020370      -0.017534      -0.010779      -0.027029      -0.009432       0.036461              9.909995       8.736580      -1.190966       3.230383      13.694071       0.140350       7.299333           0.009468
          480              C      13.525213      20.589191      10.230728      -0.131399      33.698031 0.43757890E+03  0.10333097E+05                                 9.109799                            7.004857       0.138348       2.019537                    0.999502      29.531805      85.870564       0.616820       0.420507      -1.058632      -0.002748       0.024859      -0.009759       0.026848      -0.020038       0.013416      -0.000185      -0.031742      -0.045573      -0.028916      -0.005020       0.033936             10.783344       9.391786      -1.360264       3.232155      15.194273       0.659827       7.763972           0.010419
          481              C      14.047579      21.629541      10.903292      -0.077176      37.128352 0.44222612E+03  0.10535715E+05                                 9.934391                            7.188241      -0.285600       1.881818                    0.999037      30.036692      89.524867       0.586752       0.438159      -1.041314      -0.027538       0.022670      -0.020781       0.041281      -0.010310      -0.007655      -0.014671       0.044320       0.031730      -0.035332       0.013326       0.022007             12.547578       8.649786      -1.192784       2.838098      20.871129       1.965205       8.121819           0.007309
          482              C      13.614916      22.946159      10.785828      -0.170244      46.620925 0.50526160E+03  0.12269637E+05                                11.125705                            7.433714      -0.011755       1.975587                    0.999297      29.521840      84.805053       0.614984       0.410135      -1.073817       0.016888      -0.041012       0.009617       0.045384       0.001271       0.003417       0.003816      -0.027526      -0.022844      -0.012447      -0.005800       0.018247             14.902361      10.669385       0.146242       4.747131      23.534800       3.663822      10.502899           0.009188
          483              C      14.237533      23.977386      11.576996       0.453071      29.639208 0.29300046E+03  0.63172386E+04                                 8.839637                            6.051446      -0.013065       2.035555                    0.999707      23.902710      68.456367       0.606130       0.468685      -1.020789       0.047988      -0.001923       0.050538       0.069718       0.002879      -0.036225      -0.006994       0.039626       0.020157      -0.027791      -0.020984       0.048775             11.505022       8.193883       0.943515       3.516522      17.723946       2.953123       8.597239           0.040618
          484              C      14.344825      27.381832      11.835587       0.475748      25.985085 0.29603866E+03  0.64057424E+04                                 8.115397                            6.078834      -0.059379       2.012687                    0.999676      24.125666      69.449797       0.604730       0.468084      -1.020078      -0.034586       0.013268      -0.042178       0.056136      -0.006904      -0.020331       0.010758       0.042115       0.019881      -0.027747      -0.007937       0.035684              9.986766       7.562857       0.930479       3.534644      13.146984       3.581577       9.250457          -0.022118
          485              C       6.213857       0.003430      12.501309      -0.469478      41.205044 0.64696399E+03  0.16760018E+05                                10.252337                            8.333129       0.182305       1.967319                    0.999210      35.525105     106.389067       0.587414       0.402501      -1.075801       0.024309       0.020532      -0.024735       0.040303      -0.025320       0.039758       0.021253       0.009006       0.045061      -0.058338       0.011551       0.046787             12.481143       9.570240       1.380903       3.822262      15.171470       6.447066      12.701717           0.481570
          486              C      13.815418      26.158155       7.204332       0.102977      28.389977 0.32704715E+03  0.71845983E+04                                 8.180781                            6.081744       0.213201       2.088975                    0.999776      25.812511      72.517563       0.657411       0.424109      -1.055819       0.032102       0.008605       0.038710       0.051020      -0.002711       0.021871       0.011099      -0.045452      -0.079121      -0.042846       0.004987       0.037859              9.795884      11.322683       0.659674      -1.316322       4.154639      -0.613487      13.910332           0.002272
          487              C      14.686023      26.347180       6.165693      -0.211768      36.845256 0.47279233E+03  0.11352195E+05                                 9.647472                            7.272518       0.100100       2.002272                    0.998947      30.243526      87.899915       0.608088       0.419499      -1.062121      -0.007880      -0.002625       0.006462       0.010523       0.003020       0.003798       0.003963      -0.012534       0.027502      -0.011947       0.000099       0.011848             11.537716      14.312416       0.757037      -2.073820       4.652287      -0.920618      15.648443           0.002021
          488              C      16.054370      26.568992       6.448518       0.185564      33.430968 0.36924890E+03  0.82827775E+04                                 9.176122                            6.458296      -0.038292       2.016516                    0.999248      24.834922      68.355670       0.644616       0.423592      -1.066189       0.022126       0.003714      -0.025375       0.033871      -0.008696      -0.025203       0.003003      -0.007827      -0.022558      -0.029632       0.003908       0.025724             12.035618      14.200039       0.488953      -5.269148       4.467605      -0.572369      17.439211           0.001428
          489              C      16.409650      26.513397       7.758578      -0.214550      34.417413 0.42184917E+03  0.98316888E+04                                 9.123521                            6.792533       0.272514       2.058878                    0.999730      29.487591      84.080681       0.640763       0.410145      -1.069504      -0.009078       0.003878       0.012470       0.015905       0.006975      -0.004114       0.004838       0.032127      -0.058872      -0.021987      -0.005538       0.027525             10.946758      11.188796       0.558211      -2.785263       4.424747      -0.561763      17.226731           0.000828
          490              C      15.484522      26.309262       8.737630       0.106945      27.613601 0.32878572E+03  0.72444564E+04                                 8.103846                            6.139309       0.147766       2.067599                    0.999717      25.932054      73.361586       0.646630       0.429890      -1.050496      -0.034635       0.005184      -0.028405       0.045093      -0.013919       0.026548       0.003873      -0.067106      -0.020036      -0.049686       0.009969       0.039717              9.570121      10.819465       0.626851      -1.736807       4.073268      -0.450049      13.817630           0.002229
          491              C      17.026986      26.784531       5.324061      -0.226555      30.136743 0.40070517E+03  0.92950077E+04                                 8.581859                            6.648652      -0.200304       1.924297                    0.998523      29.729340      86.850525       0.638275       0.413689      -1.058550       0.029038      -0.078084       0.018225       0.085279      -0.008065       0.003580       0.013689       0.027302      -0.030657      -0.024634       0.003668       0.020966             10.940572      13.545638      -1.543027      -5.890477       6.468108       0.486628      12.807971           0.000129
          492              C      18.474486      25.942619      11.940506       0.311617      31.102368 0.35685063E+03  0.80339376E+04                                 8.889143                            6.559366      -0.101560       1.987716                    0.999651      25.426002      72.958038       0.601722       0.452135      -1.036241      -0.065746      -0.040440      -0.003172       0.077253       0.020890       0.004505      -0.002859       0.042271      -0.106999      -0.036549      -0.011116       0.047665             10.719037      12.350708       2.624383      -2.646850       8.549499       3.069321      11.256903           0.002589
          493              C      19.179763      25.844542      10.720824      -0.232764      35.811153 0.47795442E+03  0.11503681E+05                                 9.361627                            7.264573       0.200806       2.027340                    0.999736      30.656267      89.113753       0.614598       0.414062      -1.065929       0.012812       0.006239      -0.010378       0.017629       0.024819       0.013151       0.020511       0.009116      -0.023834      -0.026979      -0.013564       0.040542             10.810789      13.889281       2.495590      -2.478638       7.175071       1.778172      11.368016           0.006824
          494              C      20.372230      26.509123      10.600225      -0.063490      29.914264 0.39995048E+03  0.92372233E+04                                 8.386201                            6.702130       0.083379       1.999235                    0.999813      28.883909      83.137063       0.629680       0.421163      -1.057918      -0.023648      -0.001644       0.025965       0.035158      -0.003046      -0.024066       0.002869       0.012599       0.047870      -0.018671      -0.014452       0.033124              9.471277      12.113850       2.501356      -1.492482       6.888498       2.063420       9.411482           0.003531
          495              C      20.866455      27.315972      11.572435      -0.137628      32.962002 0.43545730E+03  0.10261792E+05                                 8.946690                            6.974359       0.109864       2.002945                    0.999605      29.748937      86.173337       0.620489       0.418884      -1.060556      -0.022846      -0.008462       0.006823       0.025300       0.038255      -0.017624       0.019809       0.044922      -0.015530      -0.055287       0.007680       0.047607             10.429963      13.544271       2.031029      -2.807505       7.305282       2.634596      10.440335           0.010326
          496              C      20.101379      27.481619      12.747355      -0.088080      35.843629 0.44147871E+03  0.10444101E+05                                 9.511689                            7.063051      -0.018975       1.958989                    0.999613      29.633450      86.130044       0.610996       0.423747      -1.057031      -0.021888      -0.014653      -0.019894       0.033009       0.005760       0.022797       0.013212      -0.011492       0.009590      -0.026002      -0.003156       0.029158             11.528778      15.026439       1.810735      -4.771490       7.680275       2.881581      11.879618           0.005915
          497              C      18.908912      26.823881      12.934669      -0.145959      45.322866 0.48829815E+03  0.11783657E+05                                11.011249                            7.367890      -0.070044       1.963663                    0.999193      29.240717      84.358985       0.608806       0.416901      -1.067005       0.022265       0.027511      -0.004926       0.035733       0.003795      -0.009031      -0.007753       0.018388      -0.004920      -0.013633      -0.003343       0.016976             14.678692      16.499105       1.345018      -6.113023      10.202278       5.737536      17.334693           0.007120
          498              C      18.194841      27.064796      14.179155       0.463413      31.626286 0.29345480E+03  0.63226074E+04                                 9.219650                            6.055407      -0.089252       2.012458                    0.999577      23.722738      67.676381       0.606701       0.468572      -1.021961       0.006377       0.041323       0.050199       0.065332      -0.040466       0.019334      -0.039075      -0.012634      -0.012166      -0.044624      -0.023480       0.068104             12.434704      13.214410       1.228975      -4.659249       9.203273       5.185274      14.886429           0.035306
          499              C      15.352621      26.072630      15.811099       0.491836      24.630690 0.27615623E+03  0.58388365E+04                                 7.729648                            5.832545       0.060873       2.072568                    0.999655      22.738925      63.498984       0.627107       0.461948      -1.029360      -0.028874      -0.047516      -0.031424       0.063866      -0.037378       0.019244      -0.042601      -0.007451       0.004030      -0.046672      -0.020980       0.067651              9.122329       8.923657       2.098087      -2.525622       7.762367       2.867052      10.680962           0.016712
          500              C      14.548851      26.326660      17.052164      -0.247969      28.637888 0.44688992E+03  0.10595265E+05                                 8.173081                            7.017226      -0.096742       1.965800                    0.997876      29.542981      85.720405       0.625220       0.413201      -1.064625      -0.069287      -0.094308       0.017541       0.118331       0.013004      -0.006385      -0.008363       0.000458       0.000055      -0.013258      -0.005538       0.018796              8.936398       8.389518       0.957512      -1.674958       8.898045       1.263901       9.521631          -0.003263
          501              C      13.556887      25.229004      17.371482      -0.410731      25.411378 0.40586265E+03  0.93597836E+04                                 7.247976                            6.446034       0.534669       2.128051                    0.999740      30.871781      87.307922       0.691802       0.383917      -1.088296       0.084572       0.092129      -0.026405       0.127817       0.034903      -0.000243      -0.004298      -0.009375      -0.062940      -0.026130      -0.019749       0.045879              7.548139       6.861651       1.194288      -0.374427       8.599227       0.172577       7.183539           0.000539
          502              C      17.331229       0.874141       9.345190       0.323098      31.694065 0.34725459E+03  0.77470200E+04                                 8.945935                            6.426643      -0.093260       1.993203                    0.999650      25.071680      71.080173       0.615556       0.446017      -1.042163      -0.027124       0.011282       0.071958       0.077723       0.010071      -0.017002       0.012360      -0.006332       0.077554      -0.031224      -0.002369       0.033593             10.841079       8.007912      -2.786189       0.104669       7.382836      -1.714336      17.132489           0.000432
          503              C      16.603086       1.680989       8.450529      -0.239037      38.266675 0.46726838E+03  0.11181553E+05                                 9.767913                            7.157071      -0.001367       1.954551                    0.999793      30.955560      89.683406       0.622637       0.411089      -1.067998       0.008349       0.005113      -0.020999       0.023169      -0.033718      -0.029189       0.017803       0.017360       0.032059      -0.040578      -0.014809       0.055387             11.515796       8.245184      -2.959652       0.651808       7.973499      -2.271064      18.328704           0.009442
          504              C      16.847557       1.728885       7.105401      -0.063645      32.103103 0.40417218E+03  0.93379118E+04                                 8.736470                            6.681936       0.072814       1.992674                    0.999820      28.890004      82.550608       0.639961       0.414257      -1.064729       0.011555      -0.009745       0.025601       0.029730      -0.028881       0.012369      -0.012498      -0.003281       0.002366      -0.029329      -0.007726       0.037055             10.049104       7.611300      -2.619678      -0.244016       6.991140      -1.072529      15.544872           0.003236
          505              C      17.892282       0.976491       6.591355      -0.140643      36.638836 0.46739624E+03  0.11228889E+05                                 9.706913                            7.278547       0.016865       1.971607                    0.999246      30.342159      89.204246       0.599817       0.425046      -1.055016      -0.004669      -0.009141       0.037808       0.039176      -0.021203      -0.008257       0.001726       0.004609       0.104440      -0.038981       0.002305       0.036677             11.721460       8.482796      -3.106797       0.210294       8.122659      -2.060441      18.558927           0.013700
          506              C      18.660878       0.178482       7.450378      -0.083321      37.603110 0.44546660E+03  0.10625091E+05                                 9.972744                            7.182057      -0.247717       1.888245                    0.999314      30.266434      90.061445       0.591391       0.434224      -1.044374      -0.024383       0.011453       0.018531       0.032697       0.005595      -0.009415       0.018140       0.016677      -0.062932      -0.033228       0.012084       0.021144             12.577202       8.370904      -3.183778       1.547096       8.508904      -2.919677      20.851797           0.005458
          507              C      18.411130       0.104925       8.793226      -0.168245      46.302075 0.51669021E+03  0.12633854E+05                                11.134966                            7.550259      -0.047756       1.963439                    0.999251      29.781202      86.208577       0.605446       0.413737      -1.070087       0.012503       0.002026      -0.042379       0.044231      -0.011719       0.008179      -0.012892       0.004625       0.036775      -0.019068      -0.005156       0.024224             14.500068      11.030916      -4.875229       1.920133      10.253421      -3.292997      22.215867           0.009274
          508              C      28.007181      27.718825       9.606632       0.455076      29.468770 0.29036985E+03  0.62557176E+04                                 8.835136                            6.044155      -0.059984       2.022411                    0.999718      23.938482      68.866223       0.602600       0.471792      -1.017590       0.051967      -0.040690      -0.015454       0.067786       0.036221       0.010102       0.014352      -0.023070      -0.067673      -0.026986      -0.026362       0.053348             11.224570       9.726968      -4.022044       1.238220       8.374783      -2.363293      15.571959           0.029556
          509              C      28.249898      26.515112      12.772444       0.480374      23.775201 0.27311839E+03  0.57769559E+04                                 7.629027                            5.846845       0.084408       2.085542                    0.999777      22.857002      64.506635       0.616928       0.469379      -1.022014      -0.037531       0.031400       0.037271       0.061512       0.047167       0.016825       0.003403      -0.005511      -0.120154      -0.046788      -0.022303       0.069092              8.772826       7.152797      -3.227097       0.130792       8.152462      -1.713617      11.013220           0.017641
          510              C      28.867237      25.487592      13.649999      -0.232993      28.121795 0.43889820E+03  0.10383753E+05                                 8.120177                            6.983762      -0.120887       1.958270                    0.997994      29.548306      86.316604       0.621254       0.416722      -1.059832      -0.092297      -0.048243       0.066646       0.123644       0.003504      -0.014580       0.001139      -0.019304      -0.013866      -0.020968       0.008118       0.012850              8.725094       7.978677      -0.945951       0.386372       9.298413      -2.092565       8.898192          -0.003640
          511              C      27.984319      24.716097      14.560056      -0.407349      24.548169 0.39713891E+03  0.91382063E+04                                 7.111757                            6.400464       0.436227       2.097918                    0.999439      31.086198      88.739908       0.688138       0.386823      -1.082773       0.077425       0.061715      -0.079106       0.126733       0.018124      -0.028051      -0.023340      -0.005816       0.026702      -0.028452      -0.019252       0.047704              7.312226       7.147596       0.151636      -0.181294       7.942017      -0.929033       6.847065           0.001370
          512              C      20.220960      25.037972       2.309355       0.133742      24.860341 0.28471667E+03  0.60563188E+04                                 7.490971                            5.666522       0.263418       2.114806                    0.999825      24.939112      69.492127       0.680862       0.422913      -1.054005      -0.014183       0.048533       0.012791       0.052156      -0.004202       0.054459       0.027675       0.031722      -0.021920      -0.062232      -0.002594       0.064826              8.945778       9.217992      -0.252122      -4.822218       8.884993      -1.207752       8.734349           0.002751
          513              C      19.387290      24.841250       3.367097      -0.224883      32.632345 0.41065706E+03  0.95318248E+04                                 8.856005                            6.749223       0.194410       2.041245                    0.999404      29.347917      84.234158       0.634381       0.415968      -1.062934       0.017192      -0.015363      -0.015599       0.027837       0.016573       0.014818      -0.015931       0.020825       0.030667      -0.034725       0.011844       0.022881             10.604879      11.695492      -1.762648      -6.049635       9.656434      -0.078046      10.462711           0.001690
          514              C      18.819200      25.870481       3.905946       0.182816      31.899553 0.37635315E+03  0.85057949E+04                                 8.986448                            6.580358      -0.167079       1.973251                    0.999407      25.207252      70.269529       0.628134       0.431454      -1.058386      -0.028819       0.011010       0.014596       0.034129      -0.000438      -0.008277      -0.000492       0.043187       0.043089      -0.028787       0.006123       0.022664             11.765898      14.120611      -1.037130      -8.467969       8.368539       0.219095      12.808545           0.002019
          515              C      19.262418      27.176265       3.444075      -0.220285      33.513353 0.47388655E+03  0.11317166E+05                                 8.905567                            7.176523       0.259097       2.046139                    0.999843      30.072397      85.480618       0.629300       0.407554      -1.076236      -0.001634      -0.002002       0.003556       0.004396      -0.009458      -0.018751       0.010011      -0.046914      -0.032030      -0.033530      -0.001505       0.035035             10.366673      11.167132       1.034141      -6.320459       8.443096      -1.161401      11.489793           0.001235
          516              C      20.073224      27.193370       2.315057       0.086518      26.767299 0.33671755E+03  0.74424278E+04                                 7.828180                            6.146024       0.142979       2.054623                    0.999694      26.229655      73.633848       0.658723       0.420682      -1.059198       0.006919      -0.054139      -0.013814       0.056300       0.006146       0.034062      -0.004965      -0.023854      -0.044215      -0.045028       0.019838       0.025190              9.141164       9.350960       0.544702      -4.987478       8.488457      -1.439636       9.584075           0.002443
          517              C      17.871208      25.682313       5.086283      -0.225587      29.791318 0.40833294E+03  0.95080761E+04                                 8.510845                            6.709164      -0.192410       1.924585                    0.998008      29.820607      87.024911       0.636318       0.413384      -1.059706      -0.026005       0.079132      -0.019028       0.085442      -0.010891      -0.008773       0.022561       0.005335      -0.029594      -0.027165      -0.001623       0.028788             10.840973      13.956190      -2.128105      -5.967875       6.727348       0.941141      11.839380           0.000222
          518              C      21.341311      19.568508       4.374660       0.328500      30.573309 0.33577214E+03  0.74312394E+04                                 8.721750                            6.312127      -0.058897       2.002933                    0.999425      24.852135      70.272285       0.621944       0.444978      -1.042337      -0.039209      -0.062934       0.019134       0.076578       0.026153       0.014325      -0.015378      -0.019204      -0.028496      -0.038046       0.004884       0.033163             10.577494       8.417004       1.214653      -3.377537      15.688094       1.053433       7.627384           0.007778
          519              C      20.808397      20.641646       5.068607      -0.230624      36.867938 0.45318972E+03  0.10775736E+05                                 9.542686                            7.066654       0.002417       1.960020                    0.999529      30.604802      88.753212       0.623391       0.413218      -1.065263       0.006685       0.012024       0.000463       0.013765       0.019993      -0.024168      -0.012388       0.014392       0.004358      -0.023608      -0.015992       0.039600             11.287648       8.866124       1.016530      -3.457380      16.971977       1.074161       8.024842           0.004703
          520              C      21.270963      21.899817       4.918356      -0.071934      31.872425 0.40631612E+03  0.93791486E+04                                 8.628720                            6.661793       0.196227       2.028951                    0.999651      28.767239      81.573353       0.647824       0.409590      -1.070108       0.017831      -0.027600      -0.011691       0.034877      -0.012638      -0.019687       0.020619      -0.017455      -0.011107      -0.026011      -0.010477       0.036488              9.920188       8.746423       1.196065      -3.234095      13.707819       0.137132       7.306322           0.009477
          521              C      22.319207      22.176654       4.024550      -0.131864      33.744469 0.43835053E+03  0.10356831E+05                                 9.121722                            7.014226       0.131328       2.017296                    0.999482      29.559021      85.998414       0.615930       0.420891      -1.058293      -0.004304      -0.022977       0.010634       0.025682       0.020142      -0.013575      -0.000417      -0.030410      -0.045680      -0.028756      -0.004987       0.033744             10.797338       9.405360       1.360938      -3.237775      15.211545       0.660995       7.775109           0.010421
          522              C      22.841568      21.136303       3.351986      -0.075737      37.049282 0.44112210E+03  0.10502524E+05                                 9.918790                            7.177867      -0.286174       1.882116                    0.999039      30.001524      89.381771       0.587365       0.437989      -1.041447      -0.027806      -0.022726       0.020581       0.041391       0.010189       0.007877      -0.013815       0.043440       0.031663      -0.034448       0.012532       0.021916             12.525439       8.638824       1.189736      -2.836164      20.826525       1.960374       8.110968           0.007305
          523              C      22.408902      19.819686       3.469450      -0.169858      46.577770 0.50478541E+03  0.12254520E+05                                11.117867                            7.429354      -0.009199       1.976521                    0.999308      29.504041      84.726642       0.615304       0.410040      -1.073937       0.016870       0.041180      -0.009648       0.045536      -0.000716      -0.004071       0.004282      -0.027893      -0.024907      -0.013349      -0.005490       0.018839             14.890865      10.662063      -0.146716      -4.743809      23.515033       3.660761      10.495498           0.009187
          524              C      23.031515      18.788458       2.678282       0.453585      29.619251 0.29280151E+03  0.63119293E+04                                 8.835764                            6.049373      -0.013494       2.035593                    0.999655      23.896066      68.433654       0.606232       0.468682      -1.020782       0.047909       0.001158      -0.050067       0.069306      -0.003142       0.037173      -0.006710       0.039677       0.022654      -0.027910      -0.021946       0.049855             11.499099       8.190369      -0.943082      -3.514703      17.713526       2.951471       8.593403           0.040573
          525              C       5.550797      15.384013       2.419691       0.472684      26.041271 0.29678045E+03  0.64255244E+04                                 8.124705                            6.084808      -0.059242       2.012226                    0.999672      24.158773      69.555108       0.604704       0.467832      -1.020261      -0.033903      -0.014032       0.042151       0.055883       0.006758       0.020702       0.009821       0.043035       0.022039      -0.027953      -0.008118       0.036070              9.999671       7.570398      -0.933069      -3.539405      13.165245       3.590321       9.263370          -0.022080
          526              C       6.213862      14.251858       1.753969      -0.468933      41.163351 0.64609689E+03  0.16731592E+05                                10.239664                            8.321504       0.180203       1.966861                    0.999243      35.516340     106.336559       0.588477       0.401918      -1.076214       0.024725      -0.019272       0.023584       0.039229       0.024314      -0.039213       0.021121       0.008934       0.048505      -0.057296       0.010515       0.046781             12.464958       9.558585      -1.373016      -3.815877      15.151466       6.435106      12.684821           0.481488
          527              C      22.609406      16.607689       7.050946       0.103702      28.370270 0.32676218E+03  0.71770404E+04                                 8.179433                            6.081407       0.209503       2.088168                    0.999742      25.799270      72.482606       0.657030       0.424431      -1.055579       0.029570      -0.007805      -0.038633       0.049273       0.002817      -0.022737       0.011448      -0.043571      -0.080434      -0.043689       0.006412       0.037277              9.793609      11.320303      -0.659361       1.315055       4.154063      -0.613087      13.906460           0.002263
          528              C      23.480013      16.418665       8.089585      -0.211376      36.832914 0.47264506E+03  0.11347562E+05                                 9.645157                            7.271859       0.099638       2.002225                    0.998919      30.238025      87.874280       0.608067       0.419553      -1.062106      -0.008340       0.002669      -0.007455       0.011500      -0.002518      -0.003673       0.003991      -0.013097       0.027906      -0.012084       0.000210       0.011874             11.533961      14.309128      -0.756926       2.073536       4.651391      -0.919983      15.641364           0.002013
          529              C      24.848358      16.196853       7.806760       0.183791      33.482881 0.36991320E+03  0.83013895E+04                                 9.184281                            6.463331      -0.041724       2.015017                    0.999254      24.859942      68.439335       0.644482       0.423491      -1.066255       0.020673      -0.003825       0.026633       0.033931       0.009044       0.025531       0.003686      -0.008721      -0.023075      -0.030156       0.003738       0.026418             12.047376      14.213671      -0.489808       5.278093       4.471086      -0.573600      17.457372           0.001419
          530              C       7.615634      16.252447       6.496700      -0.212058      34.364553 0.42098605E+03  0.98070687E+04                                 9.116103                            6.786810       0.276874       2.060361                    0.999707      29.458498      83.992952       0.640825       0.410294      -1.069350      -0.008219      -0.003647      -0.011731       0.014780      -0.006690       0.003235       0.005246       0.032655      -0.058983      -0.022090      -0.005487       0.027576             10.937558      11.182193      -0.558083       2.783805       4.421325      -0.561399      17.209155           0.000819
          531              C      24.278504      16.456582       5.517648       0.104832      27.704525 0.33019872E+03  0.72835099E+04                                 8.120223                            6.151267       0.153782       2.068444                    0.999732      25.988313      73.564541       0.646183       0.429720      -1.050583      -0.035405      -0.005278       0.029962       0.046681       0.013257      -0.026371       0.004859      -0.067720      -0.022303      -0.049670       0.009590       0.040080              9.590262      10.844270      -0.628403       1.745975       4.080569      -0.451149      13.845948           0.002221
          532              C       8.232976      15.981314       8.931217      -0.227523      30.134431 0.40064977E+03  0.92936943E+04                                 8.581921                            6.648536      -0.200100       1.924298                    0.998427      29.734826      86.875367       0.638211       0.413731      -1.058489       0.027277       0.077239      -0.018799       0.084044       0.007771      -0.003413       0.013635       0.028259      -0.026396      -0.024394       0.003869       0.020525             10.940537      13.545732       1.542341       5.889839       6.469392       0.486732      12.806487           0.000121
          533              C       9.680461      16.823225       2.314772       0.312966      31.079912 0.35655896E+03  0.80258092E+04                                 8.885028                            6.556751      -0.100567       1.988143                    0.999653      25.415832      72.924102       0.601827       0.452145      -1.036226      -0.065399       0.041098       0.003533       0.077321      -0.021236      -0.004396      -0.002048       0.042002      -0.106408      -0.036132      -0.011598       0.047730             10.713560      12.344290      -2.622557       2.645522       8.545139       3.067565      11.251251           0.002583
          534              C      10.385741      16.921303       3.534454      -0.233447      35.855439 0.47872149E+03  0.11527274E+05                                 9.371056                            7.272169       0.199099       2.026389                    0.999717      30.679152      89.213015       0.614025       0.414263      -1.065752       0.012628      -0.006585       0.011459       0.018279      -0.025380      -0.014132       0.021054       0.008082      -0.027445      -0.027211      -0.014870       0.042081             10.821740      13.904554      -2.496316       2.483913       7.181109       1.779370      11.379556           0.006823
          535              C      11.578207      16.256722       3.655053      -0.063381      29.890958 0.39955944E+03  0.92258428E+04                                 8.381014                            6.698294       0.085641       2.000021                    0.999835      28.871737      83.088729       0.629946       0.421093      -1.057973      -0.022517       0.001837      -0.025693       0.034213       0.003237       0.023429       0.003388       0.011840       0.049919      -0.018340      -0.014522       0.032862              9.465150      12.104824      -2.497064       1.494569       6.883162       2.061595       9.407464           0.003524
          536              C      12.072427      15.449872       2.682843      -0.137585      32.969431 0.43563691E+03  0.10267213E+05                                 8.950158                            6.978546       0.111748       2.003566                    0.999599      29.749053      86.182203       0.619929       0.419215      -1.060333      -0.024056       0.008231      -0.006628       0.026275      -0.038545       0.017540       0.020399       0.044152      -0.015821      -0.055712       0.008114       0.047598             10.433187      13.545378      -2.028542       2.808953       7.307893       2.636973      10.446291           0.010323
          537              C      11.307348      15.284225       1.507923      -0.088674      35.838725 0.44145636E+03  0.10443531E+05                                 9.511385                            7.063637      -0.021171       1.958470                    0.999635      29.630789      86.124596       0.610866       0.423838      -1.056965      -0.021089       0.014462       0.018959       0.031834      -0.005586      -0.023104       0.013164      -0.011079       0.008498      -0.026268      -0.002913       0.029181             11.527583      15.024161      -1.809766       4.770213       7.679967       2.881748      11.878623           0.005909
          538              C      10.114882      15.941963       1.320609      -0.146683      45.373087 0.48890447E+03  0.11802818E+05                                11.022084                            7.374536      -0.075468       1.961752                    0.999222      29.258702      84.447372       0.608230       0.417135      -1.066776       0.023834      -0.027946       0.006173       0.037244      -0.004800       0.008384      -0.008093       0.018284      -0.004726      -0.013761      -0.003230       0.016991             14.694159      16.515632      -1.344414       6.121358      10.211930       5.745030      17.354915           0.007120
          539              C       9.400807      15.701048       0.076123       0.466429      31.546127 0.29261304E+03  0.63001856E+04                                 9.207063                            6.048270      -0.092109       2.012205                    0.999598      23.685582      67.555814       0.606801       0.468813      -1.021791       0.006595      -0.041783      -0.049569       0.065164       0.039541      -0.018293      -0.038719      -0.014091      -0.012517      -0.043979      -0.022836       0.066815             12.416388      13.194365      -1.227959       4.649655       9.190786       5.177030      14.864014           0.035288
          540              C      15.352623      16.693235      26.954735       0.488558      24.681994 0.27684197E+03  0.58565012E+04                                 7.736588                            5.837272       0.064191       2.073159                    0.999653      22.769991      63.586461       0.627308       0.461550      -1.029663      -0.028931       0.046941       0.030934       0.063225       0.037775      -0.021314      -0.043263      -0.008328       0.002574      -0.046304      -0.023354       0.069658              9.130732       8.932087      -2.100034       2.529183       7.768647       2.869384      10.691464           0.016722
          541              C      14.548850      16.439206      25.713670      -0.246507      28.618142 0.44648227E+03  0.10583160E+05                                 8.169327                            7.013943      -0.096026       1.966115                    0.997953      29.526496      85.662039       0.625379       0.413192      -1.064634      -0.069777       0.094739      -0.016163       0.118766      -0.013864       0.007467      -0.008059       0.001007      -0.001550      -0.013658      -0.006341       0.019999              8.932187       8.385633      -0.956838       1.674091       8.894141       1.262286       9.516788          -0.003265
          542              C      13.556888      17.536862      25.394352      -0.413325      25.445010 0.40657113E+03  0.93798367E+04                                 7.251941                            6.449475       0.536148       2.128090                    0.999741      30.905186      87.408303       0.691997       0.383657      -1.088524       0.083062      -0.091568       0.026368       0.126409      -0.035088       0.000274      -0.003676      -0.007824      -0.060683      -0.026073      -0.019476       0.045549              7.552271       6.865238      -1.194726       0.374827       8.604902       0.171717       7.186674           0.000528
[truncated: 156,052 more chars]
