# Supplementary material for: A collection of forcefield precursors for metal–organic frameworks
Source: RSC Adv. 2019 Nov 13;9(63):36492–507. doi: 10.1039/c9ra07327b (PMC9075174; doi:10.1039/c9ra07327b)
Supplement: RA-009-C9RA07327B-s6113 [file RA-009-C9RA07327B-s6113.xyz]

  776
jmolscript: load "" {1 1 1} spacegroup "x,y,z" unitcell [{     17.564200     0.000000     0.000000 }, {      8.782103    28.742366     0.000000 }, {      8.782103    -0.000030    28.742366 }]
Mn    16.109186    25.262226    13.519834     0.953650
Mn     8.718783     0.077300    16.565950     0.941150
Mn    12.619179    26.289194    10.261312     0.943261
Mn     7.327084    17.851308     0.851349     0.951740
Mn    17.501061    14.293838    26.547599     0.940653
Mn    21.401277    16.824340     4.109871     0.946200
Mn    20.500234    15.222521    10.891057     0.951938
Mn    21.892022    12.176401    14.448213     0.940881
Mn    17.010228    18.481041    11.918022     0.944999
Mn    11.718135    27.891013     3.480126     0.952987
Mn    13.109922     2.194737    28.665336     0.942091
Mn    25.792328    24.632493     2.453161     0.944528
Mn    19.019220     3.480110    15.222532     0.953656
Mn    26.409623    28.665036    12.176416     0.941132
Mn    22.509227     2.453142    18.481054     0.943278
Mn    27.801322    10.891028    27.891017     0.951769
Mn    17.627345    14.448498     2.194767     0.940642
Mn    13.727129    11.917996    24.632495     0.946186
Mn    14.628172    13.519815    17.851309     0.951922
Mn    13.236384    16.565935    14.294153     0.940818
Mn    18.118178    10.261295    16.824344     0.945084
Mn    23.410271     0.851323    25.262240     0.953036
Mn    22.018484    26.547599     0.077030     0.942105
Mn     9.336078     4.109843    26.289205     0.944614
H     18.834095    25.477223    10.146055     0.125462
H     20.788991    26.621169     9.835638     0.101968
H     21.691791    27.954813    11.548683     0.113249
H     20.451759    28.256606    13.540529     0.117260
H     15.186012    26.503317    17.955356     0.131459
H     14.156750    27.414451    17.141947     0.132882
H     13.847620    24.606321    17.483981     0.141808
H     30.600354    25.710027    18.311761     0.147624
H     30.361481    25.554820    16.736680     0.138600
H     19.404933    26.635530    19.835107     0.128639
H     19.013252    26.615408    22.079886     0.099303
H     17.211165    27.839832    23.005390     0.108639
H      7.080131     0.362131    21.579768     0.108431
H      5.585417     2.624163    14.437290     0.126110
H     23.411324     3.722120    15.569740     0.122978
H      7.715955     3.118533    13.494541     0.142301
H      6.760462     4.403316    13.497415     0.142971
H      7.914430     4.265352    14.595373     0.137033
H     10.176700     1.948713    18.665292     0.080138
H     11.623990     3.716368    18.932596     0.130008
H     11.792606     3.943437    14.882797     0.134769
H     10.464752     2.003327    14.787947     0.099088
H     13.375141     5.141991    17.943859     0.109353
H     12.284404     6.007137    17.170689     0.114076
H     11.274463    22.502389     8.637081     0.128253
H     12.073634    20.340963     8.913008     0.096729
H     13.798439    19.906952    10.393240     0.110534
H     14.731098    21.634367    11.632036     0.107673
H     15.356384    28.460677    13.468673     0.143107
H      5.488814     0.709923    12.816221     0.153097
H     14.992804     9.703405    16.607339     0.090682
H     13.438372     8.042097    16.314167     0.123661
H     16.399696     5.340314    16.584345     0.125883
H     17.885627     7.090724    16.874643     0.097552
H     14.242812     4.555648    15.908900     0.113836
H     13.241653     5.610494    15.244951     0.112521
H     10.051994    17.636311     4.225128     0.123948
H     12.006889    16.492365     4.535545     0.101205
H     12.909689    15.158721     2.822500     0.112972
H     11.669656    14.856928     0.830654     0.118538
H     15.186012    16.610187    25.158193     0.131329
H     14.156750    15.699053    25.971602     0.132720
H     13.847620    18.507183    25.629568     0.141630
H     13.036154    17.403477    24.801788     0.147136
H     30.361481    17.558684    26.376869     0.138165
H     19.404932    16.477974    23.278442     0.128428
H     19.013250    16.498096    21.033663     0.100217
H     17.211163    15.273672    20.108159     0.109506
H     15.862233    14.009007    21.533781     0.109068
H     14.367520    11.746975    28.676259     0.125667
H     14.629226    10.649018    27.543809     0.122936
H      7.715954    11.252635     0.876642     0.142447
H      6.760462     9.967852     0.873768     0.143167
H     16.696533    10.105786    28.518176     0.137345
H     18.958801    12.422425    24.448257     0.080758
H     20.406091    10.654770    24.180953     0.130569
H     20.574708    10.427701    28.230752     0.135679
H     19.246855    12.367811    28.325602     0.099553
H     22.157242     9.229147    25.169690     0.109757
H     21.066505     8.364001    25.942860     0.114723
H     20.056563    20.611145     5.734102     0.126747
H     20.855734    22.772571     5.458175     0.096390
H     22.580538    23.206582     3.977943     0.110027
H     23.513197    21.479167     2.739147     0.109094
H      6.574282    14.652857     0.902510     0.143174
H      5.488814    13.661245     1.554962     0.153213
H     23.774904     4.667733    26.506210     0.091976
H     22.220473     6.329041    26.799382     0.124114
H     25.181797     9.030824    26.529204     0.125101
H     26.667728     7.280414    26.238906     0.096761
H     23.024914     9.815490    27.204649     0.113217
H     22.023754     8.760644    27.868598     0.112114
H     23.225145    18.596299    11.106050     0.124333
H     25.180040    18.906716    12.249996     0.101285
H     26.082840    17.193669    13.583642     0.113028
H     24.842808    15.201823    13.885437     0.118762
H     19.577060    10.786997    12.132153     0.131794
H     18.547798    11.600405    13.043286     0.132932
H     18.238668    11.258374    10.235157     0.141941
H     17.427202    10.430593    11.338863     0.146937
H     17.188329    12.005675    11.183655     0.138064
H     23.795980     8.907246    12.264368     0.128363
H      5.840098     6.662468    12.244248     0.100882
H     21.602212     5.736962    13.468673     0.108749
H     20.253281     7.162582    14.733337     0.108554
H     18.758569    14.305058    16.995361     0.125911
H     19.020275    13.172607    18.093319     0.123431
H     20.889106    15.247807    17.489730     0.141825
H     19.933614    15.244931    18.774513     0.142861
H     21.087582    14.146973    18.636550     0.136329
H     23.349850    10.077056    16.319915     0.079485
H     24.797140     9.809751    18.087571     0.131174
H     24.965757    13.859550    18.314636     0.136488
H     23.637904    13.954402    16.374526     0.099234
H     26.548291    10.798487    19.513192     0.108802
H     25.457555    11.571655    20.378337     0.113654
H     15.665513    20.105277     8.131215     0.126774
H     16.464684    19.829352     5.969789     0.096457
H     18.189488    18.349121     5.535780     0.111282
H     19.122147    17.110323     7.263196     0.108410
H     19.747433    15.273679    14.089508     0.142752
H     18.661966    15.926129    15.081119     0.153684
H     28.165955    12.135002    24.074606     0.092951
H     26.611523    12.428176    22.413297     0.123983
H     12.008647    12.158000    19.711515     0.125724
H     13.494578    11.867701    21.461925     0.097181
H      9.851763    12.833447    18.926848     0.114632
H     26.414804    13.497394    19.981693     0.112504
H     14.443045    24.517235     3.265133     0.125609
H     16.397940    24.206818     2.121187     0.101806
H     17.300740    25.919865     0.787541     0.112624
H     16.060707    27.911711     0.485746     0.118433
H      2.012858     3.584171     2.239030     0.131970
H     18.547796     2.770763     1.327897     0.133687
H     18.238666     3.112794     4.136026     0.141592
H     17.427200     3.940575     3.032320     0.147838
H     17.188327     2.365493     3.187528     0.138407
H      6.231779     5.463922     2.106815     0.129003
H      5.840098     7.708700     2.126935     0.100694
H      4.038011     8.634206     0.902510     0.108232
H     11.471183     7.208556    28.380212     0.108320
H      9.976468     0.066080    26.118188     0.125908
H     10.238175     1.198531    25.020230     0.122518
H     20.889109    27.865697    25.623819     0.142434
H     19.933616    27.868573    24.339036     0.142298
H     12.305481     0.224165    24.476999     0.137226
H     14.567751     4.294082    26.793634     0.080563
H     16.015041     4.561387    25.025978     0.131929
H     16.183657     0.511588    24.798913     0.134916
H     14.855803     0.416736    26.739023     0.100028
H     17.766191     3.572651    23.600357     0.109302
H     16.675454     2.799483    22.735212     0.113366
H     24.447613    23.008257     6.239968     0.127807
H     25.246784    23.284182     8.401394     0.096798
H     26.971589    24.764413     8.835403     0.110330
H     10.340048    26.003211     7.107987     0.109840
H     10.965333    27.839855     0.281675     0.142676
H     18.661968    27.187375    28.032430     0.153067
H     19.383853     2.236136    19.038943     0.091599
H     17.829422     1.942962    20.700252     0.123537
H     20.790746     2.213138    23.402034     0.125811
H     22.276677     2.503437    21.651624     0.097321
H     18.633862     1.537691    24.186701     0.113761
H     17.632703     0.873744    23.131856     0.113457
H     16.294311     3.265113    18.596311     0.125462
H     14.339415     2.121167    18.906728     0.101969
H     13.436615     0.787523    17.193683     0.113250
H     14.676647     0.485730    15.201837     0.117260
H     19.942394     2.239019    10.787010     0.131459
H     20.971656     1.327885    11.600419     0.132882
H     21.280786     4.136015    11.258385     0.141807
H      4.528052     3.032309    10.430605     0.147624
H      4.766925     3.187516    12.005686     0.138601
H     15.723473     2.106806     8.907259     0.128639
H     16.115154     2.126928     6.662480     0.099303
H     17.917241     0.902504     5.736976     0.108639
H     28.048275    28.380205     7.162598     0.108431
H     29.542989    26.118173    14.305076     0.126110
H     11.717082    25.020216    13.172626     0.122979
H     27.412451    25.623803    15.247825     0.142300
H     28.367944    24.339020    15.244951     0.142971
H     27.213976    24.476984    14.146993     0.137033
H     24.951706    26.793623    10.077074     0.080138
H     23.504416    25.025968     9.809770     0.130008
H     23.335800    24.798899    13.859569     0.134769
H     24.663654    26.739009    13.954419     0.099088
H     21.753265    23.600345    10.798507     0.109353
H     22.844002    22.735199    11.571677     0.114076
H     23.853943     6.239947    20.105285     0.128253
H     23.054772     8.401373    19.829358     0.096729
H     21.329967     8.835384    18.349126     0.110535
H     20.397308     7.107969    17.110330     0.107673
H     19.772022     0.281659    15.273693     0.143115
H     29.639592    28.032413    15.926145     0.153106
H     20.135602    19.038931    12.135027     0.090682
H     21.690034    20.700239    12.428199     0.123660
H     18.728710    23.402022    12.158021     0.125883
H     17.242779    21.651612    11.867723     0.097552
H     20.885594    24.186688    12.833466     0.113836
H     21.886753    23.131842    13.497415     0.112521
H     25.076412    11.106025    24.517238     0.123948
H     23.121517    12.249971    24.206821     0.101205
H     22.218717    13.583615    25.919866     0.112972
H     23.458750    13.885408    27.911712     0.118539
H     19.942394    12.132149     3.584173     0.131329
H     20.971656    13.043283     2.770764     0.132720
H     21.280786    10.235153     3.112798     0.141631
H     22.092252    11.338859     3.940578     0.147136
H      4.766925    11.183652     2.365497     0.138165
H     15.723474    12.264362     5.463924     0.128428
H     16.115156    12.244240     7.708703     0.100217
H     17.917243    13.468664     8.634207     0.109506
H     19.266173    14.733329     7.208585     0.109068
H     20.760886    16.995361     0.066107     0.125667
H     20.499180    18.093318     1.198557     0.122936
H     27.412452    17.489701    27.865724     0.142447
H     28.367944    18.774484    27.868598     0.143167
H     18.431873    18.636550     0.224190     0.137345
H     16.169605    16.319911     4.294109     0.080759
H     14.722315    18.087566     4.561413     0.130569
H     14.553698    18.314635     0.511614     0.135680
H     15.881551    16.374525     0.416764     0.099554
H     12.971164    19.513189     3.572676     0.109757
H     14.061901    20.378335     2.799506     0.114723
H     15.071843     8.131191    23.008264     0.126747
H     14.272672     5.969765    23.284191     0.096390
H     12.547868     5.535754    24.764423     0.110027
H     11.615209     7.263169    26.003219     0.109094
H     28.554124    14.089479    27.839856     0.143173
H     29.639592    15.081091    27.187404     0.153211
H     11.353502    24.074603     2.236156     0.091976
H     12.907933    22.413295     1.942984     0.124114
H      9.946609    19.711512     2.213162     0.125101
H      8.460678    21.461922     2.503460     0.096761
H     12.103492    18.926846     1.537717     0.113217
H     13.104652    19.981692     0.873768     0.112115
H     11.903261    10.146037    17.636316     0.124333
H      9.948366     9.835620    16.492370     0.101285
H      9.045566    11.548667    15.158724     0.113028
H     10.285598    13.540513    14.856929     0.118763
H     15.551346    17.955339    16.610213     0.131794
H     16.580608    17.141931    15.699080     0.132933
H     16.889738    17.483962    18.507209     0.141940
H     17.701204    18.311743    17.403503     0.146937
H     17.940077    16.736661    17.558711     0.138064
H     11.332426    19.835090    16.477998     0.128363
H     29.288308    22.079868    16.498118     0.100882
H     13.526194    23.005374    15.273693     0.108749
H     14.875125    21.579754    14.009029     0.108554
H     16.369837    14.437278    11.747005     0.125911
H     16.108131    15.569729    10.649047     0.123432
H     14.239300    13.494529    11.252636     0.141824
H     15.194792    13.497405     9.967853     0.142861
H     14.040824    14.595363    10.105816     0.136329
H     11.778556    18.665280    12.422451     0.079484
H     10.331266    18.932585    10.654795     0.131174
H     10.162649    14.882786    10.427730     0.136488
H     11.490502    14.787934    12.367840     0.099234
H      8.580115    17.943849     9.229174     0.108802
H      9.670851    17.170681     8.364029     0.113654
H     19.462893     8.637059    20.611151     0.126774
H     18.663722     8.912984    22.772577     0.096457
H     16.938918    10.393215    23.206586     0.111282
H     16.006259    11.632013    21.479170     0.108410
H     15.380973    13.468657    14.652858     0.142762
H     16.466440    12.816207    13.661247     0.153694
H      6.962451    16.607334     4.667760     0.092951
H      8.516883    16.314160     6.329069     0.123983
H     23.119759    16.584336     9.030851     0.125724
H     21.633828    16.874635     7.280441     0.097181
H     25.276643    15.908889     9.815518     0.114632
H      8.713602    15.244942     8.760673     0.112504
H     20.685361     4.225101    25.477233     0.125610
H     18.730466     4.535518    26.621179     0.101806
H     17.827666     2.822471    27.954825     0.112624
H     19.067699     0.830625    28.256620     0.118433
H     33.115548    25.158165    26.503336     0.131970
H     16.580610    25.971573    27.414469     0.133687
H     16.889740    25.629542    24.606340     0.141592
H     17.701206    24.801761    25.710046     0.147838
H     17.940079    26.376843    25.554838     0.138407
H     28.896627    23.278414    26.635551     0.129003
H     29.288308    21.033636    26.615431     0.100695
H     31.090395    20.108130    27.839856     0.108232
H     23.657223    21.533780     0.362154     0.108320
H     25.151938    28.676256     2.624178     0.125908
H     24.890231    27.543805     3.722136     0.122517
H     14.239297     0.876639     3.118547     0.142434
H     15.194790     0.873763     4.403330     0.142298
H     22.822925    28.518171     4.265367     0.137226
H     20.560655    24.448254     1.948732     0.080562
H     19.113365    24.180949     3.716388     0.131929
H     18.944749    28.230748     3.943453     0.134916
H     20.272603    28.325600     2.003343     0.100028
H     17.362215    25.169685     5.142009     0.109301
H     18.452952    25.942853     6.007154     0.113366
H     10.680793     5.734079    22.502398     0.127807
H      9.881622     5.458154    20.340972     0.096797
H      8.156817     3.977923    19.906963     0.110330
H     24.788358     2.739125    21.634379     0.109840
H     24.163073     0.902481    28.460691     0.142671
H     16.466438     1.554961     0.709936     0.153063
H     15.744553    26.506200     9.703423     0.091600
H     17.298984    26.799374     8.042114     0.123537
H     14.337660    26.529198     5.340332     0.125811
H     12.851729    26.238899     7.090742     0.097321
H     16.494544    27.204645     4.555665     0.113760
H     17.495703    27.868592     5.610510     0.113457
C     18.424850    26.127948    12.035003     0.321551
C     19.160790    26.030800    10.842770    -0.238100
C     20.327053    26.705096    10.659394    -0.068392
C     20.855735    27.520228    11.665377    -0.145536
C     20.121552    27.682334    12.859335    -0.086445
C     18.921917    27.010625    13.045298    -0.161443
C     18.185977    27.262407    14.285818     0.457926
C     15.355858    26.298386    15.936780     0.485235
C     14.564239    26.513378    17.185348    -0.244449
C     13.464720    25.506245    17.452077    -0.409988
C     17.896168    27.916290    19.304523     0.317707
C     18.686557    27.150880    20.185476    -0.223049
C     18.451197    27.130184    21.512224    -0.068985
C     17.381538    27.861102    22.071838    -0.137017
C     16.589392    28.609842    21.219052    -0.088214
C     16.830022    28.656406    19.846891    -0.173766
C      7.186219     0.812239    19.029746     0.458279
C      6.943130     2.015686    15.843080     0.480177
C      6.287985     3.055010    14.984258    -0.237360
C      7.255773     3.774433    14.060765    -0.415242
C     10.568381     2.316903    17.882063     0.122408
C     11.420245     3.395604    18.059978    -0.211930
C     11.934876     3.956944    17.005996     0.173547
C     11.520361     3.494193    15.671775    -0.213973
C     10.707138     2.363756    15.630673     0.085141
C     12.858753     5.204362    17.103720    -0.227131
C     12.518009    23.410934     9.975038     0.321515
C     11.980544    22.341431     9.251018    -0.232129
C     12.456534    21.051761     9.414562    -0.076200
C     13.473501    20.793367    10.289767    -0.122500
C     14.026774    21.822917    11.022697    -0.082919
C     13.566240    23.149952    10.880997    -0.166571
C     14.204524    24.196461    11.692969     0.455180
C     14.300776    27.609617    11.939291     0.475302
C      6.156253     0.007747    12.618186    -0.452907
C     15.291395     8.802620    16.593543     0.103663
C     14.356980     7.815032    16.405568    -0.212984
C     14.745148     6.514440    16.349520     0.185540
C     16.088810     6.235926    16.563651    -0.210858
C     16.965263     7.288759    16.747314     0.104562
C     13.747502     5.395788    16.069569    -0.226954
C      9.642748    16.985586     2.336180     0.322161
C     10.378688    17.082734     3.528413    -0.236800
C     11.544951    16.408438     3.711789    -0.067792
C     12.073633    15.593306     2.705806    -0.144521
C     11.339449    15.431200     1.511848    -0.088252
C     10.139814    16.102909     1.325885    -0.162238
C      9.403874    15.851127     0.085365     0.458192
C     15.355858    16.815118    27.176769     0.484779
C     14.564239    16.600126    25.928201    -0.243872
C     13.464720    17.607259    25.661472    -0.408681
C     17.896167    15.197214    23.809026     0.319430
C     18.686556    15.962624    22.928073    -0.223566
C     18.451196    15.983320    21.601325    -0.069113
C     17.381536    15.252402    21.041711    -0.138395
C     16.589391    14.503662    21.894497    -0.087902
C     16.830020    14.457098    23.266658    -0.176293
C     15.968321    13.558899    24.083803     0.461143
C     15.725232    12.355452    27.270469     0.481383
C     15.070088    11.316128    28.129291    -0.236992
C      7.255772    10.596735     0.310418    -0.415941
C     19.350483    12.054235    25.231486     0.119020
C     20.202347    10.975534    25.053571    -0.210789
C     20.716978    10.414194    26.107553     0.173923
C     20.302463    10.876945    27.441774    -0.215397
C     19.489240    12.007382    27.482876     0.084537
C     21.640854     9.166776    26.009829    -0.229369
C     21.300108    19.702600     4.396145     0.322515
C     20.762644    20.772103     5.120165    -0.230961
C     21.238633    22.061773     4.956621    -0.074667
C     22.255601    22.320167     4.081416    -0.122839
C     22.808873    21.290617     3.348486    -0.085064
C     22.348339    19.963582     3.490186    -0.166745
C     22.986622    18.917073     2.678214     0.452637
C      5.518674    15.503917     2.431892     0.474851
C      6.156254    14.363421     1.752997    -0.451995
C     24.073496     5.568518    26.520006     0.099860
C     23.139081     6.556106    26.707981    -0.210522
C     23.527250     7.856698    26.764029     0.182087
C     24.870911     8.135212    26.549898    -0.208674
C     25.747364     7.082379    26.366235     0.105321
C     22.529603     8.975350    27.043980    -0.224135
C     22.815899    16.707350    11.756777     0.322663
C     23.551839    17.899584    11.659628    -0.237224
C     24.718102    18.082959    12.333924    -0.068317
C     25.246784    17.076976    13.149058    -0.144230
C     24.512601    15.883018    13.311165    -0.089122
C     23.312966    15.697055    12.639455    -0.161979
C     22.577026    14.456534    12.891239     0.459887
C     19.746906    12.805574    11.927220     0.484380
C     18.955287    11.557005    12.142213    -0.244888
C     17.855768    11.290277    11.135080    -0.408924
C     22.287216     9.437829    13.545127     0.317889
C     23.077605     8.556876    12.779718    -0.223597
C     22.842244     7.230129    12.759024    -0.069884
C     21.772584     6.670514    13.489942    -0.137452
C     20.980439     7.523299    14.238681    -0.086931
C     21.221069     8.895460    14.285243    -0.175136
C     20.359369     9.712604    15.183442     0.459826
C     20.116281    12.899269    16.386885     0.481195
C     19.461137    13.758090    17.426209    -0.238643
C     20.428924    14.681582    18.145631    -0.413423
C     23.741532    10.860286    16.688105     0.120949
C     24.593396    10.682369    17.766806    -0.211776
C     25.108027    11.736351    18.328145     0.174012
C     24.693512    13.070572    17.865392    -0.217917
C     23.880289    13.111675    16.734955     0.087383
C     26.031904    11.638626    19.575563    -0.226586
C     16.909058    18.767318     9.039762     0.321658
C     16.371594    19.491340     7.970258    -0.230239
C     16.847583    19.327797     6.680588    -0.074472
C     17.864550    18.452592     6.422194    -0.124962
C     18.417823    17.719661     7.451746    -0.083164
C     17.957290    17.861359     8.778781    -0.167555
C     18.595573    17.049386     9.825290     0.453915
C     18.691825    16.803061    13.238446     0.473829
C     19.329405    16.124165    14.378943    -0.452400
C     10.900346    12.148799    23.173820     0.098011
C     27.530131    12.336775    22.186232    -0.211086
C     10.354099    12.392824    20.885640     0.182951
C     11.697761    12.178694    20.607127    -0.209846
C     12.574214    11.995029    21.659960     0.105688
C     26.920653    12.672776    19.766987    -0.226398
C     14.033799    26.406184     2.614406     0.322507
C     14.769739    25.213950     2.711555    -0.239295
C     15.936001    25.030575     2.037259    -0.068570
C     16.464684    26.036558     1.222125    -0.143797
C     15.730500    27.230516     1.060018    -0.087256
C     14.530866    27.416479     1.731728    -0.161970
C     13.794926    28.657000     1.479944     0.459196
C      2.182704     1.565594     2.443963     0.482411
C     18.955285     2.814163     2.228970    -0.245857
C     17.855766     3.080891     3.236103    -0.409401
C      4.723014     4.933339     0.826056     0.319373
C      5.513403     5.814292     1.591465    -0.223969
C      5.278043     7.141039     1.612159    -0.070335
C      4.208383     7.700654     0.881241    -0.137669
C      3.416238     6.847869     0.132502    -0.086701
C      3.656867     5.475708     0.085940    -0.175193
C     11.577270     4.658534    27.930107     0.459614
C     11.334181     1.471869    26.726664     0.478947
C     10.679036     0.613048    25.687340    -0.235582
C     20.428927    28.431922    24.967918    -0.414783
C     14.959432     3.510852    26.425444     0.120294
C     15.811296     3.688769    25.346743    -0.215194
C     16.325927     2.634787    24.785404     0.176725
C     15.911412     1.300566    25.248157    -0.215244
C     15.098189     1.259463    26.378594     0.084211
C     17.249804     2.732512    23.537986    -0.227243
C     25.691158    24.346216     5.331421     0.321854
C     25.153694    23.622194     6.400925    -0.231431
C     25.629684    23.785737     7.690595    -0.075316
C     26.646651    24.660942     7.948989    -0.123308
C     27.199923    25.393873     6.919437    -0.085633
C     26.739390    25.252175     5.592402    -0.167324
C      9.813473    26.064148     4.545893     0.453087
C      9.909725    26.310473     1.132737     0.475105
C     10.547305    26.989369    -0.007760    -0.451921
C     19.682445     2.222339    19.939729     0.099513
C     18.748029     2.034363    20.927317    -0.210830
C     19.136198     1.978314    22.227909     0.185422
C     20.479860     2.192444    22.506422    -0.210603
C     21.356313     2.376109    21.453589     0.104720
C     18.138552     1.698362    23.346562    -0.228096
C     16.703556     2.614388    16.707363     0.321550
C     15.967616     2.711536    17.899596    -0.238101
C     14.801353     2.037240    18.082972    -0.068391
C     14.272671     1.222108    17.076989    -0.145535
C     15.006854     1.060002    15.883031    -0.086444
C     16.206489     1.731711    15.697068    -0.161445
C     16.942429     1.479929    14.456548     0.457924
C     19.772548     2.443950    12.805586     0.485236
C     20.564167     2.228958    11.557018    -0.244449
C     21.663686     3.236091    11.290289    -0.409987
C     17.232238     0.826046     9.437843     0.317707
C     16.441849     1.591456     8.556890    -0.223049
C     16.677209     1.612152     7.230142    -0.068984
C     17.746868     0.881234     6.670528    -0.137017
C     18.539014     0.132494     7.523314    -0.088214
C     18.298384     0.085930     8.895475    -0.173766
C     27.942187    27.930097     9.712620     0.458279
C     28.185276    26.726650    12.899286     0.480177
C     28.840421    25.687326    13.758108    -0.237360
C     27.872633    24.967903    14.681601    -0.415243
C     24.560025    26.425433    10.860303     0.122408
C     23.708161    25.346732    10.682388    -0.211930
C     23.193530    24.785392    11.736370     0.173548
C     23.608045    25.248143    13.070591    -0.213973
C     24.421268    26.378580    13.111693     0.085140
C     22.269653    23.537974    11.638646    -0.227131
C     22.610397     5.331402    18.767328     0.321514
C     23.147862     6.400905    19.491348    -0.232128
C     22.671872     7.690575    19.327804    -0.076202
C     21.654905     7.948969    18.452599    -0.122500
C     21.101632     6.919419    17.719669    -0.082921
C     21.562166     5.592384    17.861369    -0.166571
C     20.923882     4.545875    17.049397     0.455173
C     20.827630     1.132719    16.803075     0.475303
C     20.190050    -0.007777    16.124180    -0.453007
C     19.837011    19.939716    12.148823     0.103665
C     20.771426    20.927304    12.336798    -0.212985
C     20.383258    22.227896    12.392846     0.185541
C     19.039596    22.506410    12.178715    -0.210859
C     18.163143    21.453577    11.995052     0.104562
C     21.380904    23.346548    12.672797    -0.226954
C     25.485658    11.756750    26.406186     0.322161
C     24.749718    11.659602    25.213953    -0.236801
C     23.583455    12.333898    25.030577    -0.067792
C     23.054773    13.149030    26.036560    -0.144522
C     23.788957    13.311136    27.230518    -0.088252
C     24.988592    12.639427    27.416481    -0.162238
C     25.724532    12.891209    28.657001     0.458192
C     19.772548    11.927218     1.565597     0.484780
C     20.564167    12.142210     2.814165    -0.243872
C     21.663686    11.135077     3.080894    -0.408680
C     17.232239    13.545122     4.933340     0.319430
C     16.441850    12.779712     5.814293    -0.223566
C     16.677210    12.759016     7.141041    -0.069113
C     17.746870    13.489934     7.700655    -0.138395
C     18.539015    14.238674     6.847869    -0.087902
C     18.298386    14.285238     5.475708    -0.176293
C     19.160085    15.183437     4.658563     0.461143
C     19.403174    16.386884     1.471897     0.481383
C     20.058318    17.426208     0.613075    -0.236992
C     27.872634    18.145601    28.431948    -0.415941
C     15.777923    16.688101     3.510880     0.119020
C     14.926059    17.766802     3.688795    -0.210789
C     14.411428    18.328142     2.634813     0.173923
C     14.825943    17.865391     1.300592    -0.215397
C     15.639166    16.734954     1.259490     0.084537
C     13.487552    19.575560     2.732537    -0.229369
C     13.828298     9.039736    24.346221     0.322515
C     14.365762     7.970233    23.622201    -0.230962
C     13.889773     6.680563    23.785745    -0.074667
C     12.872805     6.422169    24.660950    -0.122839
C     12.319533     7.451719    25.393880    -0.085063
C     12.780067     8.778754    25.252180    -0.166745
C     12.141784     9.825263    26.064152     0.452639
C     29.609732    13.238419    26.310474     0.474851
C     28.972152    14.378915    26.989369    -0.451974
C     11.054910    23.173818     2.222360     0.099860
C     11.989325    22.186230     2.034385    -0.210523
C     11.601156    20.885638     1.978337     0.182088
C     10.257495    20.607124     2.192468    -0.208675
C      9.381042    21.659957     2.376131     0.105320
C     12.598803    19.766986     1.698386    -0.224136
C     12.312507    12.034986    16.985589     0.322662
C     11.576567    10.842752    17.082738    -0.237224
C     10.410304    10.659377    16.408442    -0.068316
C      9.881622    11.665360    15.593308    -0.144228
C     10.615805    12.859318    15.431201    -0.089122
C     11.815440    13.045281    16.102911    -0.161981
C     12.551380    14.285802    15.851127     0.459885
C     15.381500    15.936762    16.815146     0.484382
C     16.173119    17.185331    16.600153    -0.244888
C     17.272638    17.452059    17.607286    -0.408923
C     12.841190    19.304507    15.197239     0.317888
C     12.050801    20.185460    15.962648    -0.223597
C     12.286162    21.512207    15.983342    -0.069884
C     13.355822    22.071822    15.252424    -0.137451
C     14.147967    21.219037    14.503685    -0.086931
C     13.907337    19.846876    14.457123    -0.175136
C     14.769037    19.029732    13.558924     0.459826
C     15.012125    15.843067    12.355481     0.481195
C     15.667269    14.984246    11.316157    -0.238643
C     14.699482    14.060754    10.596735    -0.413424
C     11.386874    17.882050    12.054261     0.120949
C     10.535010    18.059967    10.975560    -0.211776
C     10.020379    17.005985    10.414221     0.174012
C     10.434894    15.671764    10.876974    -0.217917
C     11.248117    15.630661    12.007411     0.087382
C      9.096502    17.103710     9.166803    -0.226586
C     18.219348     9.975018    19.702604     0.321657
C     18.756812     9.250996    20.772108    -0.230238
C     18.280823     9.414539    22.061778    -0.074475
C     17.263856    10.289744    22.320172    -0.124961
C     16.710583    11.022675    21.290620    -0.083167
C     17.171116    10.880977    19.963585    -0.167556
C     16.532833    11.692950    18.917076     0.453906
C     16.436581    11.939275    15.503920     0.473832
C     15.799001    12.618171    14.363423    -0.452530
C     24.228060    16.593537     5.568546     0.098010
C      7.598275    16.405561     6.556134    -0.211086
C     24.774307    16.349512     7.856726     0.182951
C     23.430645    16.563642     8.135239    -0.209845
C     22.554192    16.747307     7.082406     0.105688
C      8.207753    16.069560     8.975379    -0.226397
C     21.094607     2.336152    26.127960     0.322508
C     20.358667     3.528386    26.030811    -0.239295
C     19.192405     3.711761    26.705107    -0.068570
C     18.663722     2.705778    27.520241    -0.143798
C     19.397906     1.511820    27.682348    -0.087257
C     20.597540     1.325857    27.010638    -0.161970
C     21.333480     0.085336    27.262422     0.459195
C     32.945702    27.176742    26.298403     0.482411
C     16.173121    25.928173    26.513396    -0.245857
C     17.272640    25.661445    25.506263    -0.409401
C     30.405392    23.808997    27.916310     0.319373
C     29.615003    22.928044    27.150901    -0.223969
C     29.850363    21.601297    27.130207    -0.070335
C     30.920023    21.041682    27.861125    -0.137669
C     31.712168    21.894467    28.609864    -0.086702
C     31.471539    23.266628    28.656426    -0.175194
C     23.551136    24.083802     0.812259     0.459613
C     23.794225    27.270467     2.015702     0.478947
C     24.449370    28.129288     3.055026    -0.235583
C     14.699479     0.310414     3.774448    -0.414783
C     20.168974    25.231484     2.316922     0.120294
C     19.317110    25.053567     3.395623    -0.215194
C     18.802479    26.107549     3.956962     0.176725
C     19.216994    27.441770     3.494209    -0.215244
C     20.030217    27.482873     2.363772     0.084212
C     17.878602    26.009824     5.204380    -0.227244
C      9.437248     4.396120    23.410945     0.321856
C      9.974712     5.120142    22.341441    -0.231432
C      9.498722     4.956599    21.051771    -0.075315
C      8.481755     4.081394    20.793377    -0.123309
C      7.928483     3.348463    21.822929    -0.085631
C      8.389016     3.490161    23.149964    -0.167324
C     25.314933     2.678188    24.196473     0.453093
C     25.218681     2.431863    27.609629     0.475104
C     15.798998     1.752997     0.007760    -0.451861
C     15.445961    26.519997     8.802637     0.099515
C     16.380377    26.707973     7.815049    -0.210829
C     15.992208    26.764022     6.514457     0.185422
C     14.648546    26.549892     6.235944    -0.210604
C     13.772093    26.366227     7.288777     0.104719
C     16.989854    27.043974     5.395804    -0.228096
N     17.049222    26.648757    14.520643    -0.305572
N     16.437285    27.005161    15.738170    -0.324113
N      7.447750     0.966300    17.749561    -0.312657
N      6.661752     1.960499    17.108319    -0.325250
N     10.250469     1.763327    16.751338    -0.219498
N     13.881869    25.464575    11.490048    -0.306533
N     14.604461    26.387491    12.295697    -0.304527
N     16.590970     8.565495    16.755937    -0.223373
N     17.049222    16.464747    28.592906    -0.304552
N     16.437285    16.108343    27.375379    -0.325074
N     16.229852    13.404838    25.363988    -0.313470
N     15.443854    12.410639    26.005230    -0.326384
N     19.032571    12.607811    26.362211    -0.217696
N     22.663968    17.648959     2.881135    -0.305970
N      5.822359    16.726043     2.075486    -0.305005
N     25.373071     5.805643    26.357612    -0.222652
N     21.440270    14.221710    12.277589    -0.306367
N     20.828334    13.004183    12.633994    -0.321912
N     20.620900    10.992789    15.337501    -0.315086
N     19.834903    11.634030    16.331700    -0.325388
N     23.423620    11.991011    16.134527    -0.219192
N     18.272918    17.252306    11.093404    -0.307234
N     18.995510    16.446657    12.016321    -0.302825
N     12.199921    11.986405    22.936695    -0.222389
N      3.876068     0.149458     2.093594    -0.307695
N      3.264131     1.366985     1.737189    -0.322210
N     11.838801     3.378349    27.776048    -0.313679
N     11.052803     2.737108    26.781849    -0.325417
N     14.641520     2.380127    26.979022    -0.217520
N      9.490819    25.861228     3.277779    -0.306287
N     10.213410    26.666877     2.354862    -0.304466
N     20.982020     2.384733    20.176854    -0.221852
N     18.079184     2.093579    14.221723    -0.305575
N     18.691121     1.737175    13.004196    -0.324116
N     27.680656    27.776036    10.992805    -0.312656
N     28.466654    26.781837    11.634047    -0.325250
N     24.877937    26.979009    11.991028    -0.219500
N     21.246537     3.277761    17.252318    -0.306536
N     20.523945     2.354845    16.446669    -0.304553
N     18.537436    20.176841    11.986429    -0.223377
N     18.079184    12.277589     0.149460    -0.304556
N     18.691121    12.633993     1.366987    -0.325075
N     18.898554    15.337498     3.378378    -0.313469
N     19.684552    16.331697     2.737136    -0.326384
N     16.095835    16.134525     2.380155    -0.217697
N     12.464438    11.093377    25.861231    -0.305968
N     29.306047    12.016293    26.666880    -0.305002
N      9.755335    22.936693     2.384754    -0.222657
N     13.688136    14.520626    16.464777    -0.306366
N     14.300072    15.738153    16.108372    -0.321916
N     14.507506    17.749547    13.404865    -0.315081
N     15.293503    17.108306    12.410666    -0.325394
N     11.704786    16.751325    12.607839    -0.219196
N     16.855488    11.490030    17.648962    -0.307243
N     16.132896    12.295679    16.726045    -0.302856
N     22.928485    16.755931     5.805671    -0.222390
N     31.252338    28.592878    26.648772    -0.307703
N     31.864275    27.375351    27.005177    -0.322212
N     23.289605    25.363987     0.966318    -0.313681
N     24.075603    26.005228     1.960517    -0.325422
N     20.486886    26.362209     1.763344    -0.217521
N     25.637587     2.881108    25.464587    -0.306292
N     24.914996     2.075459    26.387504    -0.304453
N     14.146386    26.357603     8.565512    -0.221853
O     17.371700    25.371736    12.158308    -0.484551
O     18.684098    28.105419    15.140904    -0.464447
O     14.958380    25.389266    15.076521    -0.484617
O     18.226375    27.892148    18.011691    -0.484392
O     23.784564     1.419278    19.608617    -0.450440
O      7.811680     1.214636    15.285190    -0.478761
O     11.989151    24.616389     9.738201    -0.480935
O     15.084139    23.867073    12.573061    -0.455333
O     13.453654    27.878359    10.986482    -0.483278
O      8.589598    17.741798     2.212875    -0.483858
O     18.684098    15.008085    27.972645    -0.464303
O     14.958380    17.724238    28.037028    -0.484196
O     18.226375    15.221356    25.101858    -0.484877
O     15.002465    12.951860    23.504932    -0.451818
O     16.593782    13.156502    27.828359    -0.479455
O     20.771250    18.497145     4.632982    -0.481930
O     23.866237    19.246461     1.798122    -0.452845
O     22.235752    15.235175     3.384701    -0.484108
O     21.762749    16.584046    11.000566    -0.484037
O     23.075146    13.601448    13.734252    -0.465847
O     19.349428    13.665834    11.018099    -0.484436
O     22.617423    10.730661    13.520984    -0.484394
O     19.393514     9.133733    15.790481    -0.450209
O     20.984831    13.457159    15.585835    -0.478968
O     16.380200    19.004154    10.245216    -0.481120
O     19.475188    16.169296     9.495903    -0.454197
O     17.844704    17.755870    13.507187    -0.483593
O     12.980649    26.529488     3.370617    -0.485051
O      5.510944     0.769720     0.636931    -0.464216
O      1.785226     0.705334     3.353084    -0.483077
O      5.053221     3.640507     0.850199    -0.485672
O     10.611415     5.237405    27.323068    -0.450202
O     12.202731     0.913979    27.527714    -0.479629
O     25.162300    24.109380     4.125967    -0.481085
O     10.693088    26.944238     4.875280    -0.453191
O      9.062603    25.357664     0.863996    -0.483576
O     17.756706     3.370600    16.584058    -0.484555
O     16.444308     0.636917    13.601462    -0.464446
O     20.170026     3.353070    13.665845    -0.484618
O     16.902031     0.850188    10.730675    -0.484390
O     11.343842    27.323058     9.133749    -0.450439
O     27.316726    27.527700    13.457176    -0.478762
O     23.139255     4.125947    19.004165    -0.480936
O     20.044267     4.875263    16.169305    -0.455335
O     21.674752     0.863977    17.755884    -0.483283
O     26.538808    11.000538    26.529491    -0.483863
O     16.444308    13.734251     0.769721    -0.464303
O     20.170026    11.018098     0.705338    -0.484199
O     16.902031    13.520980     3.640508    -0.484875
O     20.125941    15.790476     5.237434    -0.451818
O     18.534624    15.585834     0.914007    -0.479453
O     14.357156    10.245191    24.109384    -0.481929
O     11.262169     9.495875    26.944244    -0.452848
O     12.892654    13.507161    25.357665    -0.484107
O     13.365657    12.158290    17.741800    -0.484038
O     12.053260    15.140888    15.008114    -0.465842
O     15.778978    15.076502    17.724267    -0.484435
O     12.510983    18.011675    15.221382    -0.484387
O     15.734892    19.608603    12.951885    -0.450204
O     14.143575    15.285177    13.156531    -0.478969
O     18.748206     9.738182    18.497150    -0.481129
O     15.653218    12.573040    19.246463    -0.454197
O     17.283702    10.986466    15.235179    -0.483604
O     22.147757     2.212848    25.371749    -0.485058
O     29.617462    27.972616    28.105435    -0.464218
O     33.343180    28.037002    25.389282    -0.483083
O     30.075185    25.101829    27.892167    -0.485674
O     24.516991    23.504931     1.419298    -0.450198
O     22.925675    27.828357     1.214652    -0.479632
O      9.966106     4.632956    24.616399    -0.481095
O     24.435318     1.798098    23.867086    -0.453196
O     26.065803     3.384672    27.878370    -0.483583

The following XYZ coordinates are in angstroms. Other properties are in atomic units.
The sperically averaged electron density of each atom fit to a function of the form exp(a - br)
eigen_1, eigen_2 and eigen_3 are the three eigenvalues of traceless quadrupole moment tensor
  atom number  atomic symbol              X              Y              Z     net charge C6 coefficient C8 coefficient C10 coefficient fluctuating dipole atomic polarizability isotropic forcefield polarizability              a              b squared Pearson coefficient          <r^3>          <r^4>         wp_QDO          m_QDO          q_QDO       dipole_x       dipole_y       dipole_z         dipole            Qxy            Qxz            Qyz     Q(x^2-y^2)  Q(3z^2 - R^2)        eigen_1        eigen_2        eigen_3 static polarizability      alpha(xx)      alpha(xy)      alpha(xz)      alpha(yy)      alpha(yz)      alpha(zz) atomic spin moment
            1             Mn      16.109186      25.262226      13.519834       0.953650     151.496281 0.30808936E+04  0.11080433E+06                                21.397115                           16.898054       0.379792       1.902696                    0.999223      55.397567     159.595184       0.490002       0.347559      -1.187491      -0.037020      -0.096400      -0.016736       0.104612       0.014213      -0.067814       0.004975      -0.140120      -0.025232      -0.111923       0.036166       0.075756             26.741045      27.768115       6.048892       2.596201      23.570701      10.748224      28.884318           3.762898
            2             Mn       8.718783       0.077300      16.565950       0.941150     119.575921 0.22568072E+04  0.75876693E+05                                20.681844                           16.242869       0.452903       1.920410                    0.997841      55.989077     161.359554       0.415556       0.438392      -1.108900       0.049120      -0.040162      -0.055775       0.084479      -0.105524      -0.006124      -0.047949       0.058567       0.135378      -0.141597       0.042171       0.099426             27.485717      21.355028      -0.974329      -0.288223      27.995993      11.412529      33.106129           3.650247
            3             Mn      12.619179      26.289194      10.261312       0.943261     106.253456 0.20267267E+04  0.66548459E+05                                19.340488                           15.536216       0.445349       1.919485                    0.997848      55.878776     160.837661       0.417673       0.446608      -1.100203      -0.057142       0.042998      -0.046615       0.085364       0.020889       0.114133       0.008616      -0.096510      -0.033130      -0.142639       0.044911       0.097728             23.961829      27.339001      -5.511811       1.906122      23.353235       3.490480      21.193251           3.612789
            4             Mn       7.327084      17.851308       0.851349       0.951740     151.952088 0.30935010E+04  0.11138163E+06                                21.445002                           16.938119       0.372508       1.899967                    0.999271      55.487205     159.990364       0.489138       0.347785      -1.187189      -0.036735       0.097106       0.016866       0.105183      -0.013402       0.067637       0.004722      -0.141408      -0.023148      -0.112118       0.036246       0.075872             26.798149      27.832955      -6.056955      -2.603445      23.618730      10.767322      28.942762           3.767074
            5             Mn      17.501061      14.293838      26.547599       0.940653     119.639668 0.22582994E+04  0.75941556E+05                                20.690818                           16.249845       0.447802       1.918898                    0.997808      56.006404     161.439996       0.415394       0.438478      -1.108814       0.048934       0.039956       0.056330       0.084641       0.105302       0.006547      -0.048344       0.057493       0.135863      -0.141553       0.042400       0.099153             27.496935      21.364255       0.976243       0.285479      28.006305      11.415668      33.120245           3.650169
            6             Mn      21.401277      16.824340       4.109871       0.946200     106.028955 0.20213251E+04  0.66326032E+05                                19.315022                           15.516444       0.447896       1.920748                    0.997863      55.799793     160.549505       0.417906       0.446663      -1.100182      -0.056944      -0.043505       0.045988       0.085148      -0.019877      -0.114559       0.008369      -0.095262      -0.032847      -0.142632       0.045053       0.097578             23.929369      27.297295       5.500910      -1.902179      23.326629       3.486241      21.164183           3.612465
            7             Mn      20.500234      15.222521      10.891057       0.951938     151.820132 0.30892801E+04  0.11118678E+06                                21.429349                           16.923325       0.374128       1.900651                    0.999237      55.461719     159.862959       0.489514       0.347653      -1.187354      -0.036907       0.017378      -0.097333       0.105536       0.067138       0.013617      -0.004331      -0.056898       0.224885      -0.111412       0.035065       0.076347             26.781784      27.812920      -2.603394       6.059620      28.924748     -10.766608      23.607683           3.766086
            8             Mn      21.892022      12.176401      14.448213       0.940881     119.599313 0.22571790E+04  0.75888545E+05                                20.680365                           16.241325       0.453503       1.920642                    0.997787      55.981281     161.310197       0.415707       0.438236      -1.109053       0.049126       0.055737      -0.039776       0.084274       0.007718      -0.105941       0.047734      -0.038632      -0.155624      -0.142348       0.043681       0.098667             27.483475      21.350048       0.294061      -0.983851      33.113318     -11.410807      27.987059           3.654738
            9             Mn      17.010228      18.481041      11.918022       0.944999     106.131323 0.20236629E+04  0.66418361E+05                                19.322428                           15.521743       0.443264       1.919499                    0.997844      55.820823     160.600704       0.418006       0.446451      -1.100371      -0.057004       0.046092       0.043393       0.085188      -0.114663       0.020606      -0.008637      -0.031563       0.157074      -0.142426       0.044048       0.098379             23.939348      27.308939      -1.905607      -5.508372      21.171709      -3.484434      23.337397           3.599784
           10             Mn      11.718135      27.891013       3.480126       0.952987     151.686431 0.30858006E+04  0.11102992E+06                                21.418041                           16.914477       0.373711       1.900760                    0.999246      55.430809     159.749495       0.489613       0.347681      -1.187334      -0.036839      -0.016792       0.096621       0.104760      -0.067277      -0.013959      -0.004619      -0.057968       0.221484      -0.111259       0.035970       0.075289             26.767787      27.796910       2.600767      -6.056179      28.910863     -10.760626      23.595589           3.764844
           11             Mn      13.109922       2.194737      28.665336       0.942091     119.501634 0.22549327E+04  0.75795722E+05                                20.671482                           16.234948       0.450352       1.920007                    0.997841      55.960197     161.241930       0.415715       0.438328      -1.108972       0.046834      -0.055555       0.039999       0.082943      -0.007424       0.105839       0.047945      -0.038674      -0.155301      -0.142214       0.043341       0.098873             27.469314      21.340654      -0.286621       0.979904      33.092167     -11.398666      27.975123           3.647771
           12             Mn      25.792328      24.632493       2.453161       0.944528     106.160597 0.20243787E+04  0.66442933E+05                                19.320527                           15.520298       0.447955       1.920731                    0.997814      55.813223     160.542268       0.418224       0.446210      -1.100599      -0.057709      -0.046058      -0.043741       0.085819       0.114769      -0.020545      -0.008526      -0.031421       0.160410      -0.143075       0.044986       0.098089             23.937413      27.309712       1.900471       5.506353      21.169474      -3.486593      23.333053           3.603558
           13             Mn      19.019220       3.480110      15.222532       0.953656     151.495433 0.30808731E+04  0.11080339E+06                                21.397023                           16.897987       0.379801       1.902699                    0.999223      55.397429     159.594566       0.490004       0.347558      -1.187492       0.037021       0.096399       0.016736       0.104610       0.014212      -0.067814       0.004976      -0.140120      -0.025234      -0.111924       0.036167       0.075757             26.740922      27.768005       6.048845       2.596186      23.570582      10.748145      28.884180           3.762890
           14             Mn      26.409623      28.665036      12.176416       0.941132     119.576633 0.22568238E+04  0.75877416E+05                                20.681941                           16.242941       0.452898       1.920406                    0.997841      55.989377     161.360751       0.415555       0.438392      -1.108899      -0.049120       0.040162       0.055776       0.084479      -0.105526      -0.006125      -0.047949       0.058568       0.135379      -0.141599       0.042172       0.099427             27.485859      21.355127      -0.974313      -0.288213      27.996141      11.412617      33.106308           3.650259
           15             Mn      22.509227       2.453142      18.481054       0.943278     106.252923 0.20267130E+04  0.66547866E+05                                19.340400                           15.536144       0.445358       1.919490                    0.997848      55.878466     160.836378       0.417675       0.446607      -1.100204       0.057142      -0.042998       0.046615       0.085364       0.020889       0.114133       0.008616      -0.096507      -0.033128      -0.142639       0.044910       0.097729             23.961722      27.338883      -5.511750       1.906150      23.353121       3.490468      21.193161           3.612774
           16             Mn      27.801322      10.891028      27.891017       0.951769     151.950220 0.30934508E+04  0.11137935E+06                                21.444824                           16.937974       0.372515       1.899972                    0.999271      55.486799     159.988737       0.489141       0.347785      -1.187189       0.036737      -0.097103      -0.016868       0.105182      -0.013406       0.067639       0.004726      -0.141402      -0.023140      -0.112119       0.036250       0.075868             26.797932      27.832722      -6.056907      -2.603397      23.618530      10.767238      28.942543           3.767079
           17             Mn      17.627345      14.448498       2.194767       0.940642     119.640145 0.22583105E+04  0.75942039E+05                                20.690884                           16.249894       0.447799       1.918895                    0.997808      56.006607     161.440811       0.415393       0.438479      -1.108813      -0.048935      -0.039956      -0.056330       0.084641       0.105302       0.006548      -0.048345       0.057494       0.135864      -0.141553       0.042400       0.099153             27.497030      21.364321       0.976236       0.285475      28.006413      11.415725      33.120356           3.650170
           18             Mn      13.727129      11.917996      24.632495       0.946186     106.029406 0.20213361E+04  0.66326501E+05                                19.315092                           15.516499       0.447893       1.920745                    0.997863      55.800042     160.550504       0.417905       0.446663      -1.100181       0.056944       0.043505      -0.045988       0.085148      -0.019878      -0.114560       0.008369      -0.095264      -0.032848      -0.142633       0.045054       0.097579             23.929457      27.297398       5.500942      -1.902178      23.326711       3.486256      21.164261           3.612469
           19             Mn      14.628172      13.519815      17.851309       0.951922     151.820739 0.30892992E+04  0.11118764E+06                                21.429394                           16.923369       0.374134       1.900651                    0.999237      55.461908     159.863625       0.489513       0.347652      -1.187355       0.036905      -0.017377       0.097334       0.105536       0.067137       0.013613      -0.004329      -0.056897       0.224898      -0.111412       0.035062       0.076350             26.781827      27.812988      -2.603418       6.059605      28.924782     -10.766590      23.607710           3.766073
           20             Mn      13.236384      16.565935      14.294153       0.940818     119.601992 0.22572424E+04  0.75891299E+05                                20.680730                           16.241602       0.453482       1.920627                    0.997788      55.982404     161.314695       0.415701       0.438239      -1.109051      -0.049127      -0.055738       0.039777       0.084276       0.007720      -0.105946       0.047735      -0.038631      -0.155632      -0.142354       0.043684       0.098670             27.483989      21.350434       0.294044      -0.983815      33.113939     -11.411090      27.987594           3.654764
           21             Mn      18.118178      10.261295      16.824344       0.945084     106.128590 0.20235954E+04  0.66415472E+05                                19.322000                           15.521404       0.443297       1.919521                    0.997844      55.819323     160.594613       0.418014       0.446447      -1.100376       0.057004      -0.046091      -0.043392       0.085186      -0.114659       0.020605      -0.008638      -0.031561       0.157059      -0.142420       0.044043       0.098377             23.938810      27.308296      -1.905642      -5.508158      21.171232      -3.484363      23.336901           3.599731
           22             Mn      23.410271       0.851323      25.262240       0.953036     151.683397 0.30857179E+04  0.11102616E+06                                21.417755                           16.914240       0.373721       1.900768                    0.999246      55.430136     159.746820       0.489618       0.347680      -1.187335       0.036843       0.016795      -0.096616       0.104757      -0.067281      -0.013967      -0.004626      -0.057970       0.221457      -0.111260       0.035979       0.075282             26.767443      27.796535       2.600691      -6.056111      28.910521     -10.760504      23.595271           3.764855
           23             Mn      22.018484      26.547599       0.077030       0.942105     119.500991 0.22549171E+04  0.75795047E+05                                20.671396                           16.234880       0.450357       1.920010                    0.997841      55.959939     161.240888       0.415716       0.438328      -1.108973      -0.046834       0.055555      -0.039999       0.082944      -0.007424       0.105839       0.047945      -0.038674      -0.155301      -0.142214       0.043341       0.098873             27.469200      21.340564      -0.286620       0.979912      33.092017     -11.398613      27.975019           3.647770
           24             Mn       9.336078       4.109843      26.289205       0.944614     106.157764 0.20243112E+04  0.66440045E+05                                19.320094                           15.519966       0.447979       1.920750                    0.997814      55.811678     160.536086       0.418233       0.446206      -1.100604       0.057708       0.046057       0.043740       0.085817       0.114762      -0.020545      -0.008528      -0.031419       0.160402      -0.143066       0.044982       0.098084             23.936853      27.309029       1.900454       5.506187      21.168965      -3.486493      23.332565           3.603529
           25              H      18.834095      25.477223      10.146055       0.125462       1.185789 0.88710367E+01  0.88498875E+02                                 1.796258                            1.701105      -0.916206       2.443988                    0.998875       3.363906       9.194857       0.501908       1.223260      -0.724017      -0.010623      -0.018976      -0.023858       0.032283       0.010202      -0.006375       0.009753       0.010800       0.020296      -0.019994       0.008119       0.011875              1.845795       1.709051       0.171328       0.270682       1.734981       0.379348       2.093355           0.000132
           26              H      20.788991      26.621169       9.835638       0.101968       1.220639 0.88784997E+01  0.87725585E+02                                 1.761104                            1.648258      -0.792379       2.491691                    0.999348       3.296957       8.685300       0.540229       1.147471      -0.742952       0.017912      -0.001857      -0.033185       0.037756       0.012957      -0.007891       0.008572       0.009286       0.026654      -0.022472       0.008856       0.013616              1.827172       1.878163      -0.034501      -0.486209       1.385453       0.092084       2.217899          -0.000273
           27              H      21.691791      27.954813      11.548683       0.113249       1.256762 0.90134868E+01  0.90471878E+02                                 1.880797                            1.723725      -0.836719       2.476973                    0.998917       3.443618       9.507699       0.493641       1.236159      -0.720580       0.037312       0.018807      -0.003143       0.041902       0.017257      -0.005402       0.011890       0.016077       0.016077      -0.026910       0.010080       0.016830              1.998067       2.770622       0.464152      -0.207520       1.685770       0.010656       1.537811           0.000161
           28              H      20.451759      28.256606      13.540529       0.117260       1.087838 0.77874803E+01  0.75469330E+02                                 1.703872                            1.598233      -0.976842       2.412047                    0.998404       3.401791       9.272388       0.513828       1.230027      -0.720436       0.018167       0.026591       0.028777       0.043189       0.014230       0.005320       0.007516       0.006330      -0.006711      -0.014152      -0.005207       0.019359              1.771742       1.674610       0.228734       0.115327       1.759248       0.534840       1.881367          -0.000021
           29              H      15.186012      26.503317      17.955356       0.131459       1.106035 0.85401476E+01  0.84595872E+02                                 1.734110                            1.680186      -0.717482       2.535911                    0.999162       3.366475       9.241850       0.498817       1.239598      -0.719881       0.013538      -0.009220       0.026969       0.031554      -0.001087       0.004347      -0.004509       0.009220       0.008749      -0.007987      -0.000501       0.008488              1.771164       1.748462       0.106725       0.447374       1.486090       0.118410       2.078939           0.000252
           30              H      14.156750      27.414451      17.141947       0.132882       0.949973 0.71317386E+01  0.68879462E+02                                 1.672563                            1.615794      -1.005614       2.397088                    0.996439       3.668598      10.607396       0.461960       1.372802      -0.688020      -0.019992       0.022798       0.001188       0.030345      -0.000530      -0.002244      -0.005937      -0.011268      -0.005603      -0.007065      -0.002590       0.009655              1.722080       1.574586      -0.341443      -0.002056       2.209368       0.098536       1.382287           0.000189
           31              H      13.847620      24.606321      17.483981       0.141808       1.154795 0.86422510E+01  0.84726370E+02                                 1.696820                            1.620654      -0.873056       2.461276                    0.999327       3.209619       8.392721       0.548187       1.139686      -0.745018       0.016098      -0.011858      -0.002240       0.020119      -0.001328       0.002131       0.000725       0.005257      -0.025500      -0.008867       0.001441       0.007426              1.737446       1.423534      -0.237952       0.012466       2.369903       0.021154       1.418901           0.000010
           32              H      30.600354      25.710027      18.311761       0.147624       1.048142 0.75448608E+01  0.70900190E+02                                 1.539733                            1.475724      -0.759814       2.517940                    0.999879       2.981993       7.427286       0.602171       1.082406      -0.761057      -0.002374       0.010115       0.014958       0.018213       0.003452      -0.001969       0.004863      -0.002706       0.004839      -0.006979       0.000902       0.006077              1.561609       1.380592      -0.053416      -0.315043       1.339990       0.173720       1.964244           0.000164
           33              H      30.361481      25.554820      16.736680       0.138600       1.040203 0.77257357E+01  0.75362357E+02                                 1.716004                            1.635247      -0.959113       2.423615                    0.997767       3.502493       9.848845       0.483764       1.297951      -0.704781      -0.006689       0.005942      -0.016938       0.019156       0.004705       0.007771      -0.002914       0.002817       0.005848      -0.010356       0.001252       0.009104              1.749120       1.846308       0.008317       0.520415       1.482049       0.034326       1.919002           0.000045
           34              H      19.404933      26.635530      19.835107       0.128639       1.247285 0.92230991E+01  0.91880982E+02                                 1.785537                            1.679724      -0.934804       2.438198                    0.998489       3.240338       8.534412       0.535954       1.147176      -0.743980       0.025658      -0.020387      -0.011764       0.034819      -0.017087      -0.000554      -0.003318       0.007022       0.021800      -0.021376       0.007151       0.014224              1.809543       1.972292      -0.427283      -0.265298       1.728287       0.182227       1.728051           0.000229
           35              H      19.013252      26.615408      22.079886       0.099303       1.302586 0.93324210E+01  0.93143465E+02                                 1.824801                            1.677074      -0.793857       2.487800                    0.999271       3.328233       8.743117       0.543008       1.130164      -0.747573       0.023190      -0.022408       0.021474       0.038743      -0.017693      -0.002170      -0.004730       0.008178       0.022770      -0.022796       0.008186       0.014610              1.900570       1.765822      -0.335230       0.424283       1.729692      -0.385653       2.206196          -0.000310
           36              H      17.211165      27.839832      23.005390       0.108639       1.142718 0.77245590E+01  0.75803929E+02                                 1.853281                            1.654264      -1.163510       2.316205                    0.995508       3.762193      10.822029       0.469808       1.328517      -0.696477      -0.007010       0.002559       0.037942       0.038669      -0.014732       0.000430      -0.000302       0.008463       0.032080      -0.020674       0.009702       0.010972              2.051083       1.488326      -0.030461      -0.175472       1.481033      -0.141494       3.183890           0.000077
           37              H       7.080131       0.362131      21.579768       0.108431       1.273427 0.96782782E+01  0.10002266E+03                                 1.955684                            1.828945      -1.339347       2.234039                    0.993979       3.872135      11.259785       0.457269       1.296087      -0.704026      -0.030452       0.018183       0.018184       0.039857      -0.006092      -0.009175      -0.000585       0.013062       0.007478      -0.011627      -0.002406       0.014033              2.014445       2.043163      -0.438961      -0.250721       1.896192       0.218836       2.103980           0.000127
           38              H       5.585417       2.624163      14.437290       0.126110       0.938986 0.70490356E+01  0.67583299E+02                                 1.635595                            1.588469      -0.857500       2.467289                    0.997274       3.555316      10.095521       0.475924       1.342330      -0.694954      -0.015833      -0.009050      -0.019869       0.026969       0.007203       0.003392       0.001413       0.000950      -0.008740      -0.006380      -0.003248       0.009628              1.684098       1.793471       0.224630       0.377258       1.564287       0.245320       1.694537           0.000286
           39              H      23.411324       3.722120      15.569740       0.122978       1.072727 0.83441478E+01  0.83258138E+02                                 1.774617                            1.719788      -0.955098       2.421416                    0.996613       3.643306      10.476565       0.461809       1.329227      -0.698231      -0.006686       0.027254       0.013840       0.031289      -0.002262      -0.001823       0.004877      -0.009469      -0.006316      -0.005035      -0.003723       0.008758              1.824836       1.739028      -0.354590      -0.279133       1.946501       0.338130       1.788980          -0.000154
           40              H       7.715955       3.118533      13.494541       0.142301       1.294394 0.10317436E+02  0.10636044E+03                                 1.875879                            1.809348      -1.049805       2.375806                    0.998503       3.423038       9.358324       0.499338       1.189881      -0.732668       0.003744      -0.019014      -0.005483       0.020140       0.000696      -0.007559       0.002004      -0.000987      -0.007866      -0.009025       0.002073       0.006952              1.903830       1.801277      -0.328508      -0.244710       2.057799       0.395909       1.852414           0.000933
           41              H       6.760462       4.403316      13.497415       0.142971       1.044530 0.74097117E+01  0.70636475E+02                                 1.643535                            1.541752      -0.844877       2.478530                    0.999153       3.258163       8.693159       0.534096       1.202982      -0.727371      -0.015276       0.009564      -0.006172       0.019050      -0.004045      -0.000175      -0.007186       0.006842      -0.001393      -0.009930       0.002526       0.007404              1.689812       1.610506      -0.373873       0.304905       1.878071      -0.381116       1.580860           0.000035
           42              H       7.914430       4.265352      14.595373       0.137033       1.131269 0.86633819E+01  0.85018505E+02                                 1.672578                            1.623634      -0.860301       2.461896                    0.999500       3.233769       8.470868       0.546965       1.141091      -0.744499       0.003731       0.004118       0.016525       0.017434       0.002593      -0.001102       0.001682      -0.000121       0.023175      -0.006723      -0.001288       0.008012              1.692312       1.880381       0.324881       0.352816       1.637255       0.219334       1.559301          -0.000023
           43              H      10.176700       1.948713      18.665292       0.080138       1.342469 0.10002646E+02  0.10370447E+03                                 1.996682                            1.835298      -1.202938       2.292209                    0.993651       3.823474      10.953501       0.467836       1.262785      -0.712216      -0.017922      -0.016932       0.039059       0.046190       0.007818      -0.001042      -0.002617      -0.001793       0.036106      -0.013924       0.001209       0.012715              2.088582       2.027244       0.400523      -0.578500       1.814655      -0.347466       2.423847           0.000716
           44              H      11.623990       3.716368      18.932596       0.130008       1.160525 0.86683405E+01  0.85932958E+02                                 1.758642                            1.673725      -1.008773       2.405821                    0.997967       3.359462       9.137973       0.509822       1.211892      -0.726093       0.007790       0.011829       0.028633       0.031945       0.011664       0.002797       0.000967      -0.008279       0.023913      -0.016485       0.005841       0.010644              1.790088       1.572786       0.121153       0.014557       1.536975       0.321422       2.260501           0.000345
           45              H      11.792606       3.943437      14.882797       0.134769       1.081785 0.79803149E+01  0.76614034E+02                                 1.604449                            1.548807      -0.920575       2.448298                    0.998975       3.139446       8.096086       0.565994       1.127213      -0.747848       0.008560       0.015931      -0.033255       0.037855       0.009757       0.001131      -0.001148      -0.009405       0.048992      -0.019066       0.002656       0.016410              1.599236       1.547019       0.266914      -0.145474       1.573191      -0.201127       1.677498           0.000282
           46              H      10.464752       2.003327      14.787947       0.099088       1.301205 0.95735327E+01  0.97318767E+02                                 1.904712                            1.760497      -1.025297       2.386764                    0.997560       3.507036       9.668325       0.496309       1.214031      -0.725579      -0.011761      -0.017136      -0.046871       0.051273       0.009479       0.000101      -0.000433      -0.007304       0.064269      -0.020872      -0.000557       0.021430              2.001180       1.800884       0.284015       0.332619       1.904871       0.572721       2.297786           0.000421
           47              H      13.375141       5.141991      17.943859       0.109353       1.293388 0.11002928E+02  0.11568157E+03                                 1.893669                            1.883339      -0.953864       2.409436                    0.997215       3.632277      10.147194       0.481915       1.208870      -0.727151       0.023108      -0.004376       0.015458       0.028144       0.001605       0.002469      -0.003699       0.012304       0.019795      -0.010595       0.002355       0.008240              1.885784       1.965653       0.106195       0.251080       1.669071      -0.049376       2.022628           0.000065
           48              H      12.284404       6.007137      17.170689       0.114076       1.152128 0.89879862E+01  0.89234380E+02                                 1.707699                            1.664486      -0.739600       2.511596                    0.999327       3.346010       8.885832       0.533712       1.155924      -0.740307      -0.012000       0.024084      -0.010146       0.028757      -0.007869      -0.003031      -0.004960       0.000297      -0.005035      -0.010644       0.001734       0.008910              1.725905       1.786961      -0.269260      -0.124732       2.044351       0.040830       1.346402           0.000078
           49              H      11.274463      22.502389       8.637081       0.128253       1.186634 0.86644582E+01  0.86255239E+02                                 1.810712                            1.688687      -1.144515       2.340212                    0.996508       3.476965       9.611592       0.498510       1.234208      -0.719685      -0.023915       0.005033      -0.023392       0.033829       0.000693       0.014080       0.006806      -0.013689      -0.006552      -0.018778       0.003821       0.014957              1.885799       2.107331      -0.201822       0.612218       1.647929      -0.143282       1.902138           0.000144
           50              H      12.073634      20.340963       8.913008       0.096729       1.208760 0.86832153E+01  0.85216012E+02                                 1.735764                            1.617599      -0.789024       2.486938                    0.999320       3.314414       8.667020       0.552297       1.130036      -0.746715      -0.014033      -0.028813      -0.020635       0.038117      -0.003327       0.017246       0.004848      -0.012779      -0.022511      -0.023502       0.010864       0.012639              1.798194       1.628368       0.354170       0.240747       2.112097       0.364483       1.654117          -0.000176
           51              H      13.798439      19.906952      10.393240       0.110534       1.201416 0.85532402E+01  0.85522686E+02                                 1.881689                            1.719250      -0.965999       2.413160                    0.997743       3.603037      10.233559       0.472690       1.295921      -0.705563       0.016145      -0.037030       0.003362       0.040536      -0.003592       0.014668       0.003535      -0.024944      -0.013553      -0.022976       0.007553       0.015424              2.022116       1.810584      -0.452105       0.064360       2.727954      -0.150855       1.527810           0.000127
           52              H      14.731098      21.634367      11.632036       0.107673       1.062171 0.76912781E+01  0.76058187E+02                                 1.814790                            1.690119      -1.438986       2.187157                    0.992406       4.001082      11.888214       0.444725       1.392731      -0.682313       0.028649      -0.011121       0.023894       0.038927      -0.003965       0.008175      -0.000267       0.002815      -0.011057      -0.009514      -0.000431       0.009944              1.900027       2.011133      -0.242889       0.455355       1.826909      -0.167447       1.862038          -0.000006
           53              H      15.356384      28.460677      13.468673       0.143107       1.129247 0.88735132E+01  0.91258688E+02                                 1.911245                            1.826341      -1.688629       2.071299                    0.991315       4.230551      12.965041       0.422502       1.409611      -0.677905       0.005706      -0.009653       0.029224       0.031301      -0.006310       0.005832      -0.000932      -0.006177       0.013881      -0.010719       0.001603       0.009116              1.984958       1.934407      -0.093431       0.593783       1.747158       0.106292       2.273309          -0.001557
           54              H       5.488814       0.709923      12.816221       0.153097       0.972338 0.71760798E+01  0.69428113E+02                                 1.701137                            1.623246      -1.088337       2.368002                    0.997009       3.602624      10.432021       0.459775       1.376932      -0.687375      -0.023688       0.013197       0.011788       0.029567      -0.010061       0.006206       0.008062       0.005220      -0.004314      -0.016532       0.005419       0.011113              1.770772       1.662170      -0.420006       0.035792       2.164916       0.259115       1.485230          -0.000325
           55              H      14.992804       9.703405      16.607339       0.090682       1.178120 0.83532213E+01  0.83708505E+02                                 1.910100                            1.735433      -1.176121       2.316541                    0.994084       3.810191      11.125800       0.452061       1.352051      -0.692465      -0.017914       0.046221      -0.000069       0.049571      -0.006520       0.001834       0.001275      -0.004200      -0.045210      -0.015380       0.000996       0.014384              2.041576       1.708368      -0.257540      -0.016855       3.025552       0.005502       1.390808           0.000231
           56              H      13.438372       8.042097      16.314167       0.123661       1.144118 0.84579198E+01  0.83299509E+02                                 1.735084                            1.646405      -0.992263       2.408234                    0.997973       3.375411       9.139170       0.517471       1.201825      -0.727905      -0.031072       0.005780      -0.004244       0.031888       0.001783       0.005018       0.003454       0.004993      -0.052082      -0.018609       0.005721       0.012888              1.764154       2.294461      -0.198279       0.047603       1.717647      -0.018312       1.280355           0.000366
           57              H      16.399696       5.340314      16.584345       0.125883       1.069503 0.74755277E+01  0.72897941E+02                                 1.773397                            1.628764      -1.391023       2.214649                    0.993796       3.807616      10.985131       0.471983       1.330779      -0.694878       0.010250      -0.031462       0.003496       0.033273       0.003039       0.007253      -0.000134      -0.001436      -0.032474      -0.013766       0.004029       0.009736              1.875734       1.680532      -0.355213      -0.007401       2.671262       0.041466       1.275410           0.000790
           58              H      17.885627       7.090724      16.874643       0.097552       1.175417 0.82272414E+01  0.81934492E+02                                 1.893423                            1.713287      -1.153637       2.333209                    0.994777       3.698242      10.680418       0.459681       1.337942      -0.695969       0.045801      -0.011685       0.007122       0.047802      -0.003371       0.006516      -0.000792       0.004626      -0.040627      -0.015285       0.002940       0.012345              2.009738       2.907116      -0.194390       0.128917       1.718393      -0.017808       1.403704           0.000418
           59              H      14.242812       4.555648      15.908900       0.113836       1.242239 0.98483217E+01  0.10218266E+03                                 1.941659                            1.854788      -1.163318       2.320066                    0.993531       3.791002      11.031004       0.450644       1.309959      -0.702440       0.011855      -0.025570       0.004002       0.028467      -0.003214      -0.006263       0.000544       0.000143      -0.004950      -0.007126      -0.000154       0.007280              2.006938       2.079395      -0.370101      -0.131120       2.449774       0.204764       1.491647           0.000010
           60              H      13.241653       5.610494      15.244951       0.112521       1.170168 0.92456487E+01  0.91944163E+02                                 1.694716                            1.664387      -0.712407       2.525575                    0.999376       3.285064       8.578101       0.548172       1.123577      -0.749627      -0.022081       0.008410      -0.015774       0.028410      -0.002656       0.001688      -0.004019       0.008788       0.013408      -0.008331       0.001286       0.007045              1.683362       1.695486       0.066467       0.278900       1.565234      -0.096277       1.789368           0.000075
           61              H      10.051994      17.636311       4.225128       0.123948       1.186682 0.88769779E+01  0.88547542E+02                                 1.794741                            1.699753      -0.907039       2.446852                    0.998937       3.366570       9.192962       0.503103       1.220500      -0.724634      -0.010968       0.018876       0.024610       0.032898      -0.010259       0.006446       0.009827       0.010456       0.020648      -0.020076       0.008046       0.012030              1.844186       1.707626      -0.171079      -0.270404       1.733506       0.378803       2.091426           0.000134
           62              H      12.006889      16.492365       4.535545       0.101205       1.222232 0.88924389E+01  0.87895528E+02                                 1.762489                            1.649417      -0.795921       2.490021                    0.999272       3.299538       8.692965       0.540118       1.147285      -0.743002       0.018555       0.001796       0.033509       0.038345      -0.013117       0.007615       0.008674       0.009165       0.026251      -0.022494       0.009195       0.013299              1.828697       1.879793       0.034553       0.486913       1.386336       0.092195       2.219963          -0.000273
           63              H      12.909689      15.158721       2.822500       0.112972       1.255838 0.90032926E+01  0.90307244E+02                                 1.876156                            1.719868      -0.822543       2.482050                    0.999011       3.442756       9.489422       0.495638       1.232027      -0.721477       0.037310      -0.019082       0.003081       0.042019      -0.017174       0.005552       0.011871       0.016378       0.015875      -0.026930       0.010168       0.016761              1.992809       2.762148      -0.462269       0.206691       1.681817       0.010621       1.534462           0.000162
           64              H      11.669656      14.856928       0.830654       0.118538       1.086074 0.77742230E+01  0.75332357E+02                                 1.704388                            1.598704      -0.988040       2.408159                    0.998325       3.399863       9.276096       0.512709       1.232851      -0.719798       0.017727      -0.026392      -0.028429       0.042650      -0.014362      -0.005401       0.007353       0.006439      -0.006576      -0.014215      -0.005218       0.019433              1.772308       1.675245      -0.228853      -0.115341       1.759784       0.535004       1.881894          -0.000022
           65              H      15.186012      16.610187      25.158193       0.131329       1.106550 0.85447862E+01  0.84652716E+02                                 1.734559                            1.680563      -0.717599       2.536025                    0.999167       3.367395       9.244758       0.498800       1.239481      -0.719903       0.013409       0.009327      -0.027019       0.031573       0.001079      -0.004565      -0.004604       0.009214       0.008898      -0.008081      -0.000654       0.008735              1.771662       1.748958      -0.106835      -0.447683       1.486359       0.118536       2.079669           0.000251
           66              H      14.156750      15.699053      25.971602       0.132720       0.949674 0.71267643E+01  0.68801442E+02                                 1.670444                            1.613823      -1.001715       2.398494                    0.996534       3.664593      10.584474       0.462968       1.370410      -0.688499      -0.019884      -0.022827      -0.001225       0.030298       0.000664       0.002073      -0.005949      -0.011109      -0.006047      -0.006970      -0.002646       0.009616              1.719823       1.572635       0.340818       0.001956       2.206170       0.098200       1.380666           0.000187
           67              H      13.847620      18.507183      25.629568       0.141630       1.155156 0.86465336E+01  0.84789356E+02                                 1.698359                            1.622056      -0.875841       2.460455                    0.999328       3.209148       8.395925       0.547376       1.141092      -0.744697       0.015956       0.012008       0.002273       0.020099       0.001336      -0.002066       0.000567       0.005676      -0.024960      -0.008649       0.001124       0.007525              1.739048       1.424735       0.238252      -0.012505       2.372338       0.021094       1.420071           0.000010
           68              H      13.036154      17.403477      24.801788       0.147136       1.047811 0.75416378E+01  0.70859886E+02                                 1.539201                            1.475249      -0.755133       2.519993                    0.999898       2.981992       7.425921       0.602386       1.082173      -0.761125      -0.002654      -0.010275      -0.015238       0.018569      -0.003471       0.001973       0.004926      -0.002590       0.003983      -0.006995       0.000947       0.006049              1.561052       1.380131       0.053418       0.314813       1.339581       0.173665       1.963444           0.000164
           69              H      30.361481      17.558684      26.376869       0.138165       1.041597 0.77377502E+01  0.75499906E+02                                 1.716575                            1.635734      -0.956154       2.424504                    0.997785       3.504678       9.852490       0.484097       1.296707      -0.705034      -0.006691      -0.005873       0.017132       0.019307      -0.004683      -0.007829      -0.003018       0.003217       0.006152      -0.010437       0.001172       0.009265              1.749727       1.847043      -0.008245      -0.520751       1.482458       0.034253       1.919680           0.000045
           70              H      19.404932      16.477974      23.278442       0.128428       1.254778 0.92931020E+01  0.92776188E+02                                 1.794972                            1.687941      -0.990301       2.413157                    0.998236       3.247325       8.568784       0.533636       1.149701      -0.743389       0.025661       0.020638       0.011639       0.034927       0.017027       0.000693      -0.003298       0.007143       0.021606      -0.021314       0.007163       0.014151              1.819297       1.983487       0.431135       0.267709       1.737294       0.183890       1.737111           0.000230
           71              H      19.013250      16.498096      21.033663       0.100217       1.308491 0.93864341E+01  0.93874300E+02                                 1.836118                            1.686524      -0.820152       2.478040                    0.999089       3.329715       8.773191       0.538945       1.136359      -0.746102       0.022921       0.022417      -0.020740       0.038185       0.017581       0.002140      -0.004787       0.008369       0.023019      -0.022759       0.008252       0.014506              1.912896       1.776658       0.338669      -0.428782       1.740158      -0.389797       2.221873          -0.000310
           72              H      17.211163      15.273672      20.108159       0.109506       1.141596 0.77172644E+01  0.75742440E+02                                 1.854860                            1.655555      -1.174279       2.312130                    0.995337       3.764217      10.841651       0.468570       1.331850      -0.695784      -0.007029      -0.002612      -0.037674       0.038413       0.014587      -0.000516      -0.000448       0.008225       0.031573      -0.020418       0.009457       0.010960              2.052986       1.489500       0.030546       0.175820       1.482139      -0.141600       3.187321           0.000075
           73              H      15.862233      14.009007      21.533781       0.109068       1.268707 0.96361375E+01  0.99507640E+02                                 1.953681                            1.827219      -1.332684       2.237427                    0.993955       3.865756      11.247481       0.456503       1.299300      -0.703385      -0.030052      -0.018398      -0.017885       0.039516       0.006011       0.009292      -0.000618       0.013266       0.007839      -0.011704      -0.002469       0.014173              2.012348       2.041079       0.438270       0.250139       1.894293       0.218337       2.101672           0.000126
           74              H      14.367520      11.746975      28.676259       0.125667       0.943674 0.70933469E+01  0.68107392E+02                                 1.639799                            1.592406      -0.854948       2.467072                    0.997301       3.565311      10.127706       0.475856       1.340565      -0.695258      -0.015823       0.008352       0.020148       0.026945      -0.007666      -0.003203       0.001561       0.001031      -0.009049      -0.006566      -0.003516       0.010082              1.688549       1.798357      -0.225467      -0.378723       1.568247       0.246267       1.699041           0.000284
           75              H      14.629226      10.649018      27.543809       0.122936       1.072553 0.83436808E+01  0.83262967E+02                                 1.775336                            1.720492      -0.956850       2.420511                    0.996571       3.644821      10.485901       0.461353       1.330389      -0.697989      -0.006482      -0.027049      -0.013630       0.030975       0.002460       0.001964       0.005028      -0.009853      -0.006330      -0.005248      -0.003867       0.009115              1.825592       1.739582       0.354632       0.279219       1.947333       0.338381       1.789859          -0.000155
           76              H       7.715954      11.252635       0.876642       0.142447       1.295689 0.10330735E+02  0.10653551E+03                                 1.877451                            1.810747      -1.057380       2.372591                    0.998418       3.424467       9.364954       0.499031       1.190188      -0.732595       0.003728       0.018995       0.005532       0.020132      -0.000674       0.007712       0.001794      -0.000845      -0.007610      -0.009049       0.001931       0.007118              1.905473       1.802805       0.329135       0.245130       2.059788       0.396492       1.853826           0.000934
           77              H       6.760462       9.967852       0.873768       0.143167       1.045551 0.74205699E+01  0.70792400E+02                                 1.647531                            1.545201      -0.859519       2.472838                    0.999112       3.260004       8.711946       0.532099       1.206602      -0.726553      -0.015195      -0.009207       0.006121       0.018791       0.003956       0.000187      -0.007305       0.006816      -0.001232      -0.010002       0.002598       0.007404              1.694050       1.614365       0.375382      -0.306078       1.883118      -0.382706       1.584667           0.000036
           78              H      16.696533      10.105786      28.518176       0.137345       1.130923 0.86608835E+01  0.84999820E+02                                 1.673490                            1.624417      -0.867969       2.458827                    0.999487       3.232564       8.471896       0.546243       1.142521      -0.744161       0.003894      -0.004111      -0.016503       0.017447      -0.002561       0.001204       0.001715      -0.000170       0.023334      -0.006743      -0.001343       0.008086              1.693279       1.881615      -0.325263      -0.353328       1.638022       0.219608       1.560201          -0.000023
           79              H      18.958801      12.422425      24.448257       0.080758       1.338917 0.99760250E+01  0.10341420E+03                                 1.998067                            1.836672      -1.205075       2.292477                    0.993667       3.821397      10.965695       0.465958       1.268051      -0.711100      -0.017764       0.016654      -0.039108       0.046069      -0.007853       0.000914      -0.002671      -0.001692       0.035751      -0.013905       0.001309       0.012596              2.090037       2.028796      -0.400866       0.578662       1.816055      -0.347432       2.425260           0.000716
           80              H      20.406091      10.654770      24.180953       0.130569       1.161017 0.86714838E+01  0.85965457E+02                                 1.758373                            1.673397      -1.007849       2.405855                    0.997997       3.359568       9.136092       0.510199       1.210976      -0.726285       0.007836      -0.011706      -0.028537       0.031825      -0.011737      -0.002826       0.000878      -0.008277       0.023685      -0.016526       0.005908       0.010618              1.789841       1.572468      -0.121170      -0.014716       1.536722       0.321554       2.260335           0.000345
           81              H      20.574708      10.427701      28.230752       0.135679       1.080343 0.79692029E+01  0.76498355E+02                                 1.604931                            1.549298      -0.928073       2.446039                    0.998967       3.135949       8.092689       0.564914       1.129500      -0.747297       0.008359      -0.015918       0.032966       0.037550      -0.009699      -0.001141      -0.001064      -0.009264       0.048810      -0.018950       0.002607       0.016343              1.599704       1.547542      -0.267052       0.145488       1.573644      -0.201120       1.677926           0.000281
           82              H      19.246855      12.367811      28.325602       0.099553       1.300978 0.95717459E+01  0.97300855E+02                                 1.904829                            1.760585      -1.032333       2.383943                    0.997505       3.506747       9.669096       0.496165       1.214379      -0.725491      -0.011009       0.016864       0.046791       0.050941      -0.009585      -0.000402      -0.000346      -0.007369       0.063966      -0.020936      -0.000393       0.021329              2.001322       1.801054      -0.284066      -0.332665       1.904983       0.572756       2.297928           0.000421
           83              H      22.157242       9.229147      25.169690       0.109757       1.293305 0.11004088E+02  0.11571189E+03                                 1.894727                            1.884384      -0.961015       2.406786                    0.997145       3.632125      10.151885       0.481355       1.210086      -0.726873       0.023028       0.004230      -0.015324       0.027983      -0.001714      -0.002227      -0.003741       0.012226       0.019578      -0.010564       0.002544       0.008021              1.886870       1.966797      -0.106491      -0.251117       1.670053      -0.049274       2.023761           0.000065
           84              H      21.066505       8.364001      25.942860       0.114723       1.151229 0.89786503E+01  0.89108761E+02                                 1.705678                            1.662671      -0.738833       2.511555                    0.999313       3.345341       8.879233       0.534520       1.154604      -0.740600      -0.012028      -0.024011       0.009957       0.028642       0.007585       0.003160      -0.004935       0.000409      -0.005567      -0.010503       0.001822       0.008681              1.723810       1.784695       0.268551       0.124500       2.041567       0.040734       1.345167           0.000078
           85              H      20.056563      20.611145       5.734102       0.126747       1.189345 0.86859128E+01  0.86482207E+02                                 1.809469                            1.687657      -1.130348       2.344960                    0.996602       3.481293       9.609742       0.500277       1.229657      -0.720684      -0.024425      -0.005120       0.023505       0.034282      -0.000603      -0.014186       0.006701      -0.013314      -0.005814      -0.018742       0.003876       0.014866              1.884376       2.105645       0.201551      -0.611453       1.646783      -0.143064       1.900701           0.000145
           86              H      20.855734      22.772571       5.458175       0.096390       1.211812 0.87093418E+01  0.85539557E+02                                 1.739026                            1.620267      -0.793873       2.484685                    0.999285       3.317872       8.680438       0.551703       1.130366      -0.746635      -0.013972       0.028709       0.020757       0.038083       0.003327      -0.017250       0.004801      -0.013110      -0.022038      -0.023506       0.010908       0.012598              1.801763       1.631234      -0.355493      -0.241614       2.116880       0.365963       1.657174          -0.000176
           87              H      22.580538      23.206582       3.977943       0.110027       1.200000 0.85402312E+01  0.85335588E+02                                 1.877849                            1.716151      -0.963154       2.413918                    0.997766       3.600419      10.213114       0.473994       1.293221      -0.706134       0.016106       0.037497      -0.003348       0.040947       0.003529      -0.014697       0.003516      -0.025063      -0.013441      -0.023018       0.007567       0.015451              2.017697       1.807031       0.450327      -0.064111       2.720812      -0.150271       1.525247           0.000128
           88              H      23.513197      21.479167       2.739147       0.109094       1.059129 0.76634895E+01  0.75701301E+02                                 1.810010                            1.686062      -1.434164       2.189731                    0.992475       3.991030      11.844999       0.445736       1.391079      -0.682638       0.028216       0.011211      -0.023484       0.038384       0.003921      -0.008242      -0.000382       0.003422      -0.010778      -0.009399      -0.000760       0.010159              1.894760       2.005312       0.241798      -0.453212       1.821996      -0.166713       1.856971          -0.000006
           89              H       6.574282      14.652857       0.902510       0.143174       1.130561 0.88884788E+01  0.91482368E+02                                 1.915400                            1.829947      -1.697262       2.067863                    0.991092       4.237983      13.007281       0.421226       1.412801      -0.677290       0.005807       0.009763      -0.029331       0.031454       0.006382      -0.005809      -0.000894      -0.006266       0.013782      -0.010783       0.001688       0.009095              1.989506       1.938805       0.093746      -0.596264       1.750582       0.106585       2.279132          -0.001563
           90              H       5.488814      13.661245       1.554962       0.153213       0.973066 0.71836586E+01  0.69535897E+02                                 1.703628                            1.625365      -1.100053       2.362972                    0.996923       3.606493      10.453725       0.458834       1.379074      -0.686949      -0.023528      -0.013168      -0.011851       0.029452       0.009944      -0.006264       0.008066       0.005096      -0.004355      -0.016480       0.005489       0.010991              1.773529       1.664648       0.421354      -0.035763       2.168894       0.259814       1.487045          -0.000345
           91              H      23.774904       4.667733      26.506210       0.091976       1.172432 0.83082176E+01  0.83159531E+02                                 1.905498                            1.732010      -1.178455       2.316604                    0.994069       3.801904      11.101336       0.451937       1.354018      -0.692094      -0.018000      -0.045524       0.000147       0.048953       0.006550      -0.001755       0.001170      -0.004205      -0.045270      -0.015367       0.000943       0.014425              2.036159       1.704813       0.255970       0.016795       3.015241       0.005447       1.388423           0.000231
           92              H      22.220473       6.329041      26.799382       0.124114       1.146394 0.84787367E+01  0.83575343E+02                                 1.739297                            1.649914      -1.008652       2.401700                    0.997770       3.377764       9.156388       0.516103       1.203989      -0.727409      -0.030810      -0.005883       0.004319       0.031662      -0.001994      -0.004890       0.003313       0.004959      -0.052323      -0.018604       0.005618       0.012986              1.768626       2.301830       0.199392      -0.047887       1.721423      -0.018416       1.282624           0.000366
           93              H      25.181797       9.030824      26.529204       0.125101       1.072796 0.75023589E+01  0.73224845E+02                                 1.776934                            1.631545      -1.388681       2.215165                    0.993710       3.814051      11.008456       0.471643       1.330552      -0.694911       0.010382       0.031828      -0.003582       0.033669      -0.003072      -0.007375      -0.000060      -0.001192      -0.031948      -0.013689       0.003897       0.009793              1.879780       1.683668       0.356801       0.007439       2.678372       0.041607       1.277301           0.000792
           94              H      26.667728       7.280414      26.238906       0.096761       1.177750 0.82436449E+01  0.82067480E+02                                 1.888445                            1.709317      -1.057415       2.374720                    0.996020       3.696973      10.644555       0.462910       1.329099      -0.697729       0.046243       0.011451      -0.007265       0.048191       0.003676      -0.006590      -0.000670       0.004807      -0.040753      -0.015359       0.002713       0.012646              2.004060       2.897409       0.193446      -0.128315       1.714023      -0.017741       1.400748           0.000417
           95              H      23.024914       9.815490      27.204649       0.113217       1.243443 0.98590433E+01  0.10232371E+03                                 1.943281                            1.856093      -1.160384       2.321156                    0.993656       3.792242      11.036916       0.450369       1.310376      -0.702371       0.011927       0.025439      -0.003665       0.028334       0.003431       0.006143       0.000524       0.000311      -0.005298      -0.007085      -0.000266       0.007350              2.008719       2.081268       0.371207       0.131313       2.452494       0.205022       1.492395           0.000010
           96              H      22.023754       8.760644      27.868598       0.112114       1.173836 0.92833194E+01  0.92424967E+02                                 1.699561                            1.668860      -0.724138       2.520866                    0.999349       3.288597       8.595997       0.546830       1.125039      -0.749284      -0.021685      -0.007837       0.016003       0.028067       0.002880      -0.001802      -0.004141       0.008663       0.012508      -0.008298       0.001174       0.007123              1.688166       1.700360      -0.066752      -0.280508       1.569269      -0.096893       1.794869           0.000075
           97              H      23.225145      18.596299      11.106050       0.124333       1.188206 0.88933532E+01  0.88777347E+02                                 1.798784                            1.703316      -0.917045       2.443225                    0.998866       3.367969       9.208891       0.501549       1.223365      -0.724001      -0.010515       0.024340      -0.019077       0.032664       0.006268       0.010287      -0.009716      -0.004974      -0.025695      -0.019911       0.008120       0.011791              1.848484       1.711355      -0.271419       0.171782       2.096692      -0.380278       1.737405           0.000133
           98              H      25.180040      18.906716      12.249996       0.101285       1.223384 0.89028959E+01  0.88023469E+02                                 1.763429                            1.650265      -0.793286       2.490809                    0.999338       3.300775       8.697026       0.540047       1.147116      -0.743040       0.018201       0.033455      -0.002020       0.038140       0.007853       0.013000      -0.008469      -0.008675      -0.026939      -0.022400       0.008888       0.013513              1.829678       1.880777       0.487343      -0.034568       2.221305      -0.092279       1.386951          -0.000273
           99              H      26.082840      17.193669      13.583642       0.113028       1.260361 0.90427087E+01  0.90821527E+02                                 1.882528                            1.725059      -0.832809       2.477951                    0.998928       3.447972       9.516806       0.494169       1.234073      -0.721020       0.037160       0.003068       0.018495       0.041622       0.005379       0.017424      -0.011860       0.000273      -0.032627      -0.027069       0.010017       0.017052              2.000084       2.774162       0.207955       0.465108       1.538906      -0.010585       1.687183           0.000163
          100              H      24.842808      15.201823      13.885437       0.118762       1.085860 0.77737782E+01  0.75338213E+02                                 1.705292                            1.599546      -0.990032       2.407457                    0.998309       3.400364       9.282613       0.512071       1.234220      -0.719490       0.017953      -0.028403       0.026350       0.042701      -0.005416       0.014143      -0.007365       0.006440      -0.006456      -0.014045      -0.005205       0.019249              1.773288       1.676190      -0.115264       0.228957       1.882947      -0.535367       1.760726          -0.000022
          101              H      19.577060      10.786997      12.132153       0.131794       1.104933 0.85298881E+01  0.84475709E+02                                 1.733712                            1.679801      -0.722197       2.534782                    0.999164       3.364168       9.236951       0.498556       1.240520      -0.719689       0.013735      -0.026699      -0.009172       0.031394      -0.004214      -0.001192       0.004725      -0.000111      -0.017508      -0.007928      -0.000498       0.008426              1.770766       1.748038      -0.447260       0.106739       2.078506      -0.118451       1.485754           0.000252
          102              H      18.547798      11.600405      13.043286       0.132932       0.950657 0.71350334E+01  0.68888339E+02                                 1.670125                            1.613555      -0.993135       2.401837                    0.996565       3.664573      10.578485       0.463611       1.368368      -0.688885      -0.019818      -0.001171       0.023007       0.030388       0.002007      -0.000574       0.005942      -0.002408       0.019510      -0.006850      -0.002710       0.009560              1.719484       1.572339       0.002003      -0.340662       1.380463      -0.098251       2.205650           0.000189
          103              H      18.238668      11.258374      10.235157       0.141941       1.154217 0.86364217E+01  0.84653093E+02                                 1.696157                            1.620052      -0.870602       2.462851                    0.999346       3.208068       8.387269       0.548330       1.139608      -0.745047       0.016047       0.002612      -0.011790       0.020083      -0.001917      -0.001367      -0.000599       0.015463       0.004581      -0.008786       0.001305       0.007481              1.736738       1.423075      -0.012495      -0.237894       1.418354      -0.021092       2.368785           0.000010
          104              H      17.427202      10.430593      11.338863       0.146937       1.048417 0.75466982E+01  0.70916398E+02                                 1.539496                            1.475493      -0.754877       2.520014                    0.999897       2.982930       7.427725       0.602515       1.081804      -0.761221      -0.002583      -0.015134       0.010140       0.018399       0.001890       0.003420      -0.004894      -0.003823       0.001763      -0.006927       0.000790       0.006137              1.561367       1.380347       0.314959      -0.053408       1.963988      -0.173709       1.339766           0.000165
          105              H      17.188329      12.005675      11.183655       0.138064       1.041241 0.77349032E+01  0.75471555E+02                                 1.716921                            1.636039      -0.957898       2.423705                    0.997685       3.504216       9.853871       0.483742       1.297669      -0.704843      -0.006591       0.017320       0.005667       0.019379      -0.007816       0.004530       0.002988      -0.001269      -0.007143      -0.010294       0.001183       0.009111              1.750089       1.847428      -0.520944       0.008348       1.920126      -0.034361       1.482713           0.000045
          106              H      23.795980       8.907246      12.264368       0.128363       1.245608 0.92081768E+01  0.91689309E+02                                 1.783292                            1.677883      -0.932151       2.439531                    0.998509       3.239434       8.528241       0.536513       1.146519      -0.744134       0.025738       0.011773      -0.020710       0.035071       0.000607      -0.017067       0.003300      -0.007410      -0.021604      -0.021387       0.007216       0.014171              1.807178       1.969386       0.264669      -0.426126       1.726120      -0.181754       1.726026           0.000229
          107              H       5.840098       6.662468      12.244248       0.100882       1.305902 0.93638580E+01  0.93601268E+02                                 1.834703                            1.685277      -0.821347       2.478181                    0.999118       3.325395       8.762385       0.538717       1.137415      -0.745857       0.022597      -0.020682      -0.021924       0.037670       0.002244      -0.017824       0.004819      -0.007069      -0.023945      -0.022958       0.008173       0.014785              1.911411       1.775398      -0.428234      -0.338334       2.219876       0.389359       1.738960          -0.000311
          108              H      21.602212       5.736962      13.468673       0.108749       1.141461 0.77160291E+01  0.75732726E+02                                 1.855499                            1.656035      -1.174802       2.311427                    0.995440       3.764652      10.845621       0.468209       1.332835      -0.695605      -0.007202      -0.037999       0.002350       0.038747      -0.000548      -0.014718       0.000315      -0.011742      -0.028375      -0.020595       0.009601       0.010994              2.053801       1.489865       0.175963      -0.030533       3.188977       0.141751       1.482562           0.000076
          109              H      20.253281       7.162582      14.733337       0.108554       1.271816 0.96633996E+01  0.99836430E+02                                 1.954627                            1.828029      -1.330676       2.237737                    0.994135       3.869845      11.253486       0.457172       1.296784      -0.703890      -0.030229      -0.018169       0.018164       0.039672       0.009214      -0.006252       0.000464       0.002673      -0.023708      -0.011765      -0.002424       0.014189              2.013346       2.042001       0.250377      -0.438582       2.102778      -0.218555       1.895257           0.000126
          110              H      18.758569      14.305058      16.995361       0.125911       0.942078 0.70765924E+01  0.67890624E+02                                 1.636524                            1.589397      -0.851657       2.468760                    0.997383       3.558495      10.096537       0.476924       1.338664      -0.695666      -0.015934       0.020299      -0.008563       0.027189      -0.003259       0.007432      -0.001671       0.005024       0.003247      -0.006338      -0.003592       0.009930              1.685054       1.794511      -0.377419       0.224697       1.695471      -0.245401       1.565181           0.000286
          111              H      19.020275      13.172607      18.093319       0.123431       1.071363 0.83325838E+01  0.83127831E+02                                 1.774385                            1.719641      -0.961427       2.418977                    0.996585       3.642345      10.478584       0.461331       1.330843      -0.697902      -0.006792      -0.013691       0.027079       0.031094       0.001712      -0.002221      -0.004996      -0.001601       0.017480      -0.004992      -0.003847       0.008839              1.824568       1.738823       0.278988      -0.354360       1.788751      -0.337908       1.946129          -0.000154
          112              H      20.889106      15.247807      17.489730       0.141825       1.297172 0.10344967E+02  0.10671850E+03                                 1.878965                            1.812078      -1.054363       2.373693                    0.998425       3.426117       9.370913       0.498815       1.190298      -0.732582       0.003284       0.005484      -0.019215       0.020250       0.007829       0.000428      -0.001848       0.003352       0.005522      -0.009191       0.001973       0.007218              1.907072       1.804151       0.245461      -0.329588       1.855404      -0.397107       2.061661           0.000935
          113              H      19.933614      15.244931      18.774513       0.142861       1.046654 0.74283912E+01  0.70868697E+02                                 1.646731                            1.544429      -0.852300       2.475385                    0.999158       3.261867       8.710208       0.533180       1.204127      -0.727100      -0.015340       0.006236       0.009222       0.018954       0.000220      -0.003891       0.007318       0.004110      -0.009208      -0.009961       0.002609       0.007352              1.693254       1.613708      -0.305998      -0.375303       1.583861       0.382508       1.882194           0.000035
          114              H      21.087582      14.146973      18.636550       0.136329       1.133132 0.86810029E+01  0.85237148E+02                                 1.674772                            1.625579      -0.866392       2.459218                    0.999458       3.236308       8.480584       0.546474       1.141504      -0.744410       0.004070      -0.016751       0.003954       0.017686       0.001115       0.002802      -0.001747      -0.011840      -0.011311      -0.006983      -0.001122       0.008105              1.694609       1.883124      -0.353791       0.325726       1.561360      -0.219934       1.639345          -0.000023
          115              H      23.349850      10.077056      16.319915       0.079485       1.342381 0.10003593E+02  0.10374574E+03                                 1.999352                            1.837534      -1.204586       2.292044                    0.993668       3.824982      10.969488       0.466601       1.265745      -0.711601      -0.017913      -0.039496      -0.016597       0.046435       0.000937       0.007703       0.002723      -0.018784      -0.015268      -0.013771       0.001137       0.012634              2.091520       2.030108       0.579720       0.401402       2.427465       0.348182       1.816987           0.000715
          116              H      24.797140       9.809751      18.087571       0.131174       1.158133 0.86475655E+01  0.85689418E+02                                 1.757582                            1.672805      -1.009924       2.405873                    0.998025       3.355177       9.129126       0.509383       1.213468      -0.725740       0.007624      -0.028356       0.011559       0.031557      -0.002929       0.011595      -0.000875      -0.016113       0.000775      -0.016453       0.005833       0.010620              1.788964       1.571902      -0.014578       0.121065       2.258862      -0.321104       1.536129           0.000345
          117              H      24.965757      13.859550      18.314636       0.136488       1.076106 0.79311065E+01  0.76043935E+02                                 1.600900                            1.545744      -0.926972       2.447049                    0.998941       3.130427       8.074572       0.565461       1.129725      -0.747236       0.008444       0.032577       0.015882       0.037213      -0.001393       0.009646       0.001062      -0.028933      -0.010695      -0.018881       0.002543       0.016338              1.595664       1.543918       0.144550       0.265888       1.673265       0.199869       1.569809           0.000281
          118              H      23.637904      13.954402      16.374526       0.099234       1.303944 0.95973052E+01  0.97639129E+02                                 1.909108                            1.764008      -1.035289       2.382928                    0.997440       3.509516       9.684958       0.495163       1.215858      -0.725171      -0.011166       0.046683      -0.016662       0.050810      -0.000402       0.009504       0.000120      -0.035784      -0.021710      -0.020893      -0.000622       0.021515              2.006170       1.804915      -0.334196       0.285315       2.304198      -0.575227       1.909398           0.000422
          119              H      26.548291      10.798487      19.513192       0.108802       1.295757 0.11028743E+02  0.11602243E+03                                 1.896091                            1.885629      -0.959359       2.406673                    0.997124       3.636002      10.161070       0.481585       1.208976      -0.727126       0.023396      -0.015721      -0.004296       0.028513      -0.002156       0.001651       0.003691      -0.003730      -0.027947      -0.010464       0.002503       0.007961              1.888198       1.968239      -0.251735       0.106464       2.025448       0.049483       1.670906           0.000065
          120              H      25.457555      11.571655      20.378337       0.113654       1.154609 0.90114720E+01  0.89517737E+02                                 1.709265                            1.665906      -0.739026       2.511161                    0.999320       3.350282       8.897009       0.533895       1.154880      -0.740542      -0.012218       0.010155       0.024244       0.028986       0.002790      -0.007648       0.004812       0.002896       0.002063      -0.010240       0.001481       0.008759              1.727518       1.788711       0.124922      -0.269805       1.347362      -0.040929       2.046481           0.000078
          121              H      15.665513      20.105277       8.131215       0.126774       1.188197 0.86750171E+01  0.86334743E+02                                 1.807096                            1.685664      -1.121920       2.348281                    0.996603       3.479708       9.598884       0.501058       1.228295      -0.720983      -0.024377       0.023496       0.005287       0.034267      -0.014377       0.000704      -0.006635      -0.003541       0.022790      -0.018871       0.003910       0.014961              1.881784       2.102507      -0.610012      -0.201136       1.898019       0.142782       1.644825           0.000145
          122              H      16.464684      19.829352       5.969789       0.096457       1.213652 0.87271016E+01  0.85784221E+02                                 1.743517                            1.624091      -0.807435       2.479421                    0.999175       3.319130       8.696082       0.549777       1.133397      -0.745904      -0.013977       0.020334      -0.028810       0.037932      -0.017250      -0.003362      -0.005021       0.004200       0.030339      -0.023501       0.010768       0.012733              1.806628       1.635394      -0.242741       0.357131       1.661418      -0.367581       2.123071          -0.000177
          123              H      18.189488      18.349121       5.535780       0.111282       1.199903 0.85428039E+01  0.85414986E+02                                 1.882227                            1.719834      -0.982039       2.406983                    0.997569       3.602728      10.241376       0.471812       1.298386      -0.705040       0.016234      -0.003311      -0.036785       0.040344      -0.014558      -0.003359      -0.003616      -0.005784       0.044388      -0.022876       0.007391       0.015485              2.022667       1.811244      -0.064401      -0.452078       1.528363       0.150850       2.728396           0.000126
          124              H      19.122147      17.110323       7.263196       0.108410       1.058974 0.76614408E+01  0.75675312E+02                                 1.809948                            1.685954      -1.423351       2.193962                    0.992541       3.990356      11.842195       0.445707       1.391273      -0.682620       0.028634      -0.023642      -0.011277       0.038807      -0.008241      -0.003882       0.000165       0.006827       0.001503      -0.009599      -0.000273       0.009872              1.894713       2.005478      -0.453380      -0.241719       1.856943       0.166648       1.821718          -0.000005
          125              H      19.747433      15.273679      14.089508       0.142752       1.128785 0.88693652E+01  0.91210665E+02                                 1.911331                            1.826418      -1.685836       2.072683                    0.991223       4.230438      12.966774       0.422293       1.410389      -0.677772       0.005970      -0.029551      -0.009703       0.031671      -0.005468      -0.006464       0.000773      -0.009971       0.002695      -0.010706       0.001921       0.008786              1.985074       1.934486      -0.593809      -0.093364       2.273455      -0.106411       1.747281          -0.001558
          126              H      18.661966      15.926129      15.081119       0.153684       0.972189 0.71742524E+01  0.69400153E+02                                 1.700240                            1.622450      -1.078555       2.372250                    0.997142       3.601139      10.424073       0.460177       1.375932      -0.687558      -0.023538      -0.011510       0.013473       0.029463      -0.006223      -0.009959      -0.008037       0.004614      -0.006066      -0.016471       0.005512       0.010959              1.769808       1.661250      -0.035778      -0.419579       1.484523      -0.258914       2.163649          -0.000326
          127              H      28.165955      12.135002      24.074606       0.092951       1.172312 0.83081646E+01  0.83172887E+02                                 1.906595                            1.732887      -1.183912       2.314494                    0.994045       3.802916      11.111334       0.451401       1.355398      -0.691801      -0.017915       0.000072       0.044991       0.048426      -0.001616      -0.006568      -0.001154       0.020198       0.029556      -0.015275       0.000790       0.014484              2.037447       1.705829       0.016803      -0.256195       1.389098      -0.005451       3.017414           0.000231
          128              H      26.611523      12.428176      22.413297       0.123983       1.144144 0.84566091E+01  0.83282144E+02                                 1.735008                            1.646169      -0.995035       2.407125                    0.997932       3.374646       9.136414       0.517567       1.201666      -0.727940      -0.030834       0.004502       0.006116       0.031756      -0.004742       0.001972      -0.003381       0.028751       0.018781      -0.018638       0.005670       0.012968              1.764140       2.295012      -0.047673      -0.198445       1.280151       0.018336       1.717259           0.000366
          129              H      12.008647      12.158000      19.711515       0.125724       1.073478 0.75127135E+01  0.73411058E+02                                 1.783721                            1.637246      -1.417013       2.203712                    0.993410       3.824570      11.074695       0.468467       1.338019      -0.693374       0.010299      -0.003580      -0.031457       0.033293      -0.007317       0.002925       0.000054       0.014993       0.017909      -0.013530       0.003984       0.009546              1.887368       1.689975       0.007505      -0.358995       1.281154      -0.041941       2.690976           0.000797
          130              H      13.494578      11.867701      21.461925       0.097181       1.179428 0.82599673E+01  0.82321453E+02                                 1.895249                            1.714805      -1.148966       2.334272                    0.994868       3.703753      10.691545       0.460351       1.335004      -0.696526       0.045972      -0.007077      -0.011627       0.047944      -0.006739      -0.003644       0.000911       0.022756       0.013506      -0.015475       0.002781       0.012694              2.011715       2.910481      -0.129128      -0.194532       1.404759       0.017831       1.719904           0.000418
          131              H       9.851763      12.833447      18.926848       0.114632       1.243602 0.98625190E+01  0.10238007E+03                                 1.944010                            1.856839      -1.178346       2.314195                    0.993406       3.793154      11.044633       0.450077       1.310967      -0.702214       0.011691      -0.004359      -0.024923       0.027872       0.006491      -0.003344      -0.000746       0.002501       0.002445      -0.007341      -0.000268       0.007609              2.009466       2.082129       0.131329      -0.370991       1.493000      -0.205107       2.453268           0.000010
          132              H      26.414804      13.497394      19.981693       0.112504       1.172349 0.92698432E+01  0.92267746E+02                                 1.699145                            1.668514      -0.724923       2.521259                    0.999332       3.285951       8.591189       0.546399       1.126208      -0.749004      -0.021609       0.015738       0.008285       0.027987      -0.001819      -0.002836       0.003978      -0.002282      -0.019812      -0.008344       0.001178       0.007167              1.687768       1.700031      -0.280265       0.066764       1.794296       0.096750       1.568977           0.000075
          133              H      14.443045      24.517235       3.265133       0.125609       1.183234 0.88487947E+01  0.88236701E+02                                 1.795276                            1.700252      -0.920591       2.442701                    0.998814       3.360623       9.188923       0.501380       1.225107      -0.723620      -0.010530      -0.023976       0.018736       0.032199      -0.006321      -0.010251      -0.009653      -0.004928      -0.026019      -0.019908       0.008097       0.011811              1.844785       1.708213       0.270385      -0.171077       2.092133      -0.378843       1.734010           0.000131
          134              H      16.397940      24.206818       2.121187       0.101806       1.218000 0.88533337E+01  0.87391748E+02                                 1.756183                            1.644021      -0.784512       2.494286                    0.999400       3.295065       8.668593       0.542005       1.144826      -0.743578       0.018146      -0.033374       0.001876       0.038034      -0.007808      -0.012967      -0.008638      -0.008497      -0.027065      -0.022443       0.008971       0.013472              1.821843       1.872563      -0.483791       0.034320       2.210779      -0.091667       1.382188          -0.000273
          135              H      17.300740      25.919865       0.787541       0.112624       1.260264 0.90421204E+01  0.90822147E+02                                 1.883349                            1.725719      -0.832690       2.477772                    0.998940       3.448039       9.520074       0.493723       1.235097      -0.720807       0.037482      -0.003041      -0.018609       0.041957      -0.005387      -0.017355      -0.011946      -0.000026      -0.032888      -0.027122       0.010192       0.016929              2.001021       2.775773      -0.208154      -0.465431       1.539490      -0.010548       1.687801           0.000163
          136              H      16.060707      27.911711       0.485746       0.118433       1.088744 0.77992984E+01  0.75655635E+02                                 1.709072                            1.602748      -0.996355       2.404564                    0.998272       3.405212       9.303426       0.511228       1.235111      -0.719283       0.017858       0.028304      -0.026290       0.042558       0.005394      -0.014332      -0.007363       0.006408      -0.005886      -0.014132      -0.005265       0.019397              1.777407       1.679828       0.115932      -0.229964       1.887541      -0.537539       1.764851          -0.000021
          137              H       2.012858       3.584171       2.239030       0.131970       1.105598 0.85355090E+01  0.84533104E+02                                 1.733046                            1.679223      -0.720872       2.535043                    0.999142       3.365496       9.236339       0.499218       1.238849      -0.720035       0.013352       0.026679       0.009127       0.031199       0.004561       0.001143       0.004706      -0.000198      -0.017882      -0.008024      -0.000744       0.008768              1.770042       1.747378       0.446914      -0.106684       2.077494      -0.118339       1.485254           0.000252
          138              H      18.547796       2.770763       1.327897       0.133687       0.947943 0.71117802E+01  0.68631542E+02                                 1.669510                            1.613004      -1.003784       2.397969                    0.996466       3.662332      10.581473       0.462634       1.371904      -0.688203      -0.019664       0.001110      -0.022724       0.030072      -0.002307       0.000598       0.005799      -0.002652       0.019314      -0.007045      -0.002387       0.009432              1.718819       1.571795      -0.001957       0.340414       1.380036      -0.098104       2.204624           0.000189
          139              H      18.238666       3.112794       4.136026       0.141592       1.155320 0.86471493E+01  0.84782603E+02                                 1.696910                            1.620780      -0.867648       2.463445                    0.999358       3.210743       8.394838       0.548360       1.139217      -0.745128       0.016192      -0.002232       0.012107       0.020341       0.002065       0.001430      -0.000514       0.015318       0.004566      -0.008741       0.001262       0.007479              1.737513       1.423641       0.012405       0.237870       1.419046      -0.021280       2.369852           0.000011
          140              H      17.427200       3.940575       3.032320       0.147838       1.047933 0.75444456E+01  0.70910315E+02                                 1.541306                            1.477174      -0.766332       2.515847                    0.999872       2.980017       7.428231       0.600837       1.084595      -0.760512      -0.002460       0.014896      -0.010195       0.018218      -0.001861      -0.003453      -0.004891      -0.003867       0.001723      -0.006937       0.000784       0.006153              1.563219       1.382042      -0.315545       0.053509       1.966313      -0.173933       1.341302           0.000165
          141              H      17.188327       2.365493       3.187528       0.138407       1.039259 0.77151490E+01  0.75213946E+02                                 1.713095                            1.632642      -0.952006       2.426044                    0.997679       3.499193       9.828354       0.484934       1.295594      -0.705282      -0.006346      -0.017378      -0.006041       0.019462       0.007895      -0.004676       0.002918      -0.001154      -0.007335      -0.010401       0.001151       0.009250              1.746101       1.842943       0.519032      -0.008231       1.915657      -0.034194       1.479705           0.000045
          142              H       6.231779       5.463922       2.106815       0.129003       1.253282 0.92799693E+01  0.92628931E+02                                 1.795435                            1.688264      -0.997826       2.410845                    0.998153       3.243134       8.561990       0.532771       1.151769      -0.742922       0.025328      -0.011606       0.020224       0.034427      -0.000638       0.017171       0.003277      -0.007378      -0.021125      -0.021419       0.007145       0.014274              1.819814       1.984164      -0.267826       0.431440       1.737457      -0.183968       1.737823           0.000229
          143              H       5.840098       7.708700       2.126935       0.100694       1.300020 0.93127906E+01  0.92929557E+02                                 1.825610                            1.677870      -0.804919       2.484796                    0.999226       3.321964       8.735298       0.541457       1.133622      -0.746753       0.022720       0.020821       0.022193       0.037977      -0.002160       0.017656       0.004809      -0.007139      -0.023786      -0.022770       0.008136       0.014634              1.901410       1.766434       0.424388       0.335264       2.207454       0.385783       1.730342          -0.000311
          144              H       4.038011       8.634206       0.902510       0.108232       1.143149 0.77271630E+01  0.75824090E+02                                 1.852533                            1.653635      -1.156127       2.319016                    0.995520       3.761829      10.815107       0.470358       1.327060      -0.696777      -0.007231       0.038088      -0.002292       0.038836       0.000651       0.014598       0.000244      -0.011549      -0.028877      -0.020522       0.009517       0.011004              2.050224       1.487819      -0.175438       0.030453       3.182345       0.141367       1.480508           0.000078
          145              H      11.471183       7.208556      28.380212       0.108320       1.273518 0.96775944E+01  0.10000072E+03                                 1.954622                            1.827973      -1.334652       2.235518                    0.994027       3.871428      11.252074       0.457791       1.294802      -0.704293      -0.030440       0.017976      -0.018097       0.039715      -0.009237       0.006255       0.000563       0.002697      -0.023312      -0.011763      -0.002369       0.014133              2.013331       2.042146      -0.250570       0.438665       2.102692      -0.218681       1.895154           0.000126
          146              H       9.976468       0.066080      26.118188       0.125908       0.942071 0.70775954E+01  0.67920987E+02                                 1.638449                            1.591042      -0.859324       2.465792                    0.997282       3.561219      10.114725       0.475860       1.341247      -0.695143      -0.015818      -0.020035       0.008555       0.026921       0.003262      -0.007473      -0.001515       0.004670       0.003426      -0.006504      -0.003343       0.009847              1.687161       1.796886       0.378543      -0.225487       1.697628      -0.246229       1.566969           0.000285
          147              H      10.238175       1.198531      25.020230       0.122518       1.075104 0.83682274E+01  0.83570089E+02                                 1.778193                            1.723001      -0.963958       2.417251                    0.996577       3.649456      10.503478       0.461020       1.330359      -0.697987      -0.006843       0.013931      -0.027338       0.031436      -0.001815       0.002346      -0.004942      -0.001874       0.017527      -0.005049      -0.003845       0.008895              1.828677       1.742498      -0.280256       0.355986       1.792679      -0.339524       1.950852          -0.000154
          148              H      20.889109      27.865697      25.623819       0.142434       1.295865 0.10332899E+02  0.10657149E+03                                 1.878346                            1.811545      -1.056520       2.373040                    0.998420       3.424326       9.367490       0.498632       1.190988      -0.732416       0.003598      -0.005755       0.019124       0.020292      -0.007530      -0.000486      -0.001741       0.003863       0.005057      -0.008882       0.001861       0.007021              1.906410       1.803481      -0.245283       0.329315       1.854855      -0.396910       2.060894           0.000934
          149              H      19.933616      27.868573      24.339036       0.142298       1.048166 0.74405976E+01  0.70993213E+02                                 1.646044                            1.543907      -0.840198       2.479674                    0.999236       3.263591       8.706859       0.534357       1.201340      -0.727737      -0.015596      -0.006411      -0.009794       0.019500      -0.000141       0.003887       0.007242       0.004142      -0.009837      -0.009954       0.002608       0.007346              1.692460       1.613068       0.305756       0.374914       1.583259       0.382109       1.881054           0.000036
          150              H      12.305481       0.224165      24.476999       0.137226       1.133286 0.86848837E+01  0.85303740E+02                                 1.676741                            1.627444      -0.877848       2.454551                    0.999435       3.235127       8.485063       0.545284       1.143614      -0.743901       0.003871       0.016388      -0.003860       0.017276      -0.001109      -0.002623      -0.001607      -0.012076      -0.011141      -0.006827      -0.001333       0.008161              1.696618       1.885503       0.354315      -0.326288       1.563066      -0.220251       1.641285          -0.000023
          151              H      14.567751       4.294082      26.793634       0.080563       1.342191 0.10002757E+02  0.10375678E+03                                 2.000925                            1.838769      -1.214028       2.288430                    0.993560       3.825207      10.978738       0.465847       1.267552      -0.711197      -0.017808       0.039260       0.016226       0.046062      -0.000820      -0.007907       0.002731      -0.018602      -0.014960      -0.013914       0.001424       0.012490              2.093306       2.031769      -0.580505      -0.401960       2.429774       0.348677       1.818375           0.000715
          152              H      16.015041       4.561387      25.025978       0.131929       1.154432 0.86127681E+01  0.85244724E+02                                 1.752351                            1.668252      -1.000640       2.409935                    0.998088       3.350317       9.105716       0.510705       1.211746      -0.726117       0.007775       0.027890      -0.011606       0.031193       0.002790      -0.011605      -0.001060      -0.016242       0.000422      -0.016470       0.005768       0.010702              1.783488       1.567726       0.014394      -0.120481       2.250697      -0.319322       1.532042           0.000345
          153              H      16.183657       0.511588      24.798913       0.134916       1.080899 0.79713974E+01  0.76499755E+02                                 1.602708                            1.547225      -0.914396       2.450634                    0.999072       3.138965       8.090814       0.566731       1.126170      -0.748093       0.008440      -0.033364      -0.015955       0.037933       0.001306      -0.009859       0.001180      -0.029071      -0.011119      -0.019112       0.002632       0.016480              1.597500       1.545440      -0.145195      -0.266493       1.675505       0.200737       1.571555           0.000281
          154              H      14.855803       0.416736      26.739023       0.100028       1.301342 0.95778057E+01  0.97410021E+02                                 1.908239                            1.763551      -1.039187       2.381738                    0.997358       3.506612       9.681522       0.494569       1.217703      -0.724756      -0.011477      -0.046365       0.016722       0.050607       0.000097      -0.009584       0.000286      -0.035992      -0.021735      -0.021036      -0.000585       0.021621              2.005061       1.804337       0.333497      -0.284898       2.302280      -0.574251       1.908568           0.000421
          155              H      17.766191       3.572651      23.600357       0.109302       1.292415 0.10991677E+02  0.11553083E+03                                 1.892477                            1.882161      -0.953293       2.409519                    0.997183       3.631357      10.142373       0.482160       1.208596      -0.727210       0.023353       0.015409       0.004562       0.028348       0.002161      -0.001834       0.003710      -0.004178      -0.028192      -0.010596       0.002438       0.008158              1.884615       1.964380       0.250833      -0.106050       2.021396       0.049291       1.668068           0.000065
          156              H      16.675454       2.799483      22.735212       0.113366       1.153455 0.90001254E+01  0.89375401E+02                                 1.708067                            1.664840      -0.737853       2.511869                    0.999336       3.348788       8.891092       0.534083       1.154855      -0.740558      -0.011940      -0.009937      -0.024246       0.028795      -0.002749       0.008000       0.004971       0.003208       0.002271      -0.010561       0.001329       0.009232              1.726279       1.787355      -0.124813       0.269267       1.346739      -0.040910       2.044743           0.000078
          157              H      24.447613      23.008257       6.239968       0.127807       1.185590 0.86537244E+01  0.86098338E+02                                 1.807332                            1.685838      -1.133677       2.344219                    0.996538       3.475748       9.596932       0.499867       1.231572      -0.720265      -0.024161      -0.023180      -0.005281       0.033896       0.014285      -0.000710      -0.006793      -0.003989       0.023182      -0.018890       0.003800       0.015089              1.882080       2.102875       0.610214       0.201173       1.898364       0.142794       1.645000           0.000144
          158              H      25.246784      23.284182       8.401394       0.096798       1.211862 0.87108676E+01  0.85571821E+02                                 1.740430                            1.621478      -0.799917       2.482304                    0.999211       3.317369       8.684483       0.550864       1.131859      -0.746270      -0.014261      -0.020521       0.028807       0.038135       0.016958       0.003485      -0.004860       0.004503       0.030402      -0.023236       0.010907       0.012328              1.803286       1.632618       0.242001      -0.356003       1.658572      -0.366428       2.118668          -0.000177
          159              H      26.971589      24.764413       8.835403       0.110330       1.202965 0.85669881E+01  0.85701598E+02                                 1.883885                            1.721091      -0.968649       2.412332                    0.997762       3.606265      10.247958       0.472210       1.296614      -0.705410       0.016085       0.003454       0.037188       0.040665       0.014580       0.003553      -0.003682      -0.005868       0.044190      -0.022924       0.007464       0.015460              2.024652       1.812709       0.064476       0.452893       1.529452       0.151036       2.731796           0.000128
          160              H      10.340048      26.003211       7.107987       0.109840       1.055914 0.76403244E+01  0.75472083E+02                                 1.812211                            1.688089      -1.443876       2.186588                    0.992331       3.994252      11.883674       0.443324       1.398654      -0.681199       0.028038       0.023465       0.011168       0.038229       0.008271       0.004035       0.000421       0.007017       0.001089      -0.009548      -0.000602       0.010150              1.897158       2.007676       0.453782       0.242086       1.859191       0.166822       1.824609          -0.000007
          161              H      10.965333      27.839855       0.281675       0.142676       1.128792 0.88701207E+01  0.91230399E+02                                 1.912267                            1.827229      -1.688997       2.071530                    0.991205       4.231898      12.976756       0.421899       1.411522      -0.677561       0.006054       0.029497       0.009968       0.031719       0.005647       0.006354       0.000769      -0.010109       0.002022      -0.010709       0.001786       0.008923              1.986091       1.935495       0.594392       0.093471       2.274734      -0.106424       1.748045          -0.001560
          162              H      18.661968      27.187375      28.032430       0.153067       0.973574 0.71869173E+01  0.69553461E+02                                 1.701897                            1.623907      -1.079523       2.371697                    0.997097       3.604175      10.435236       0.459959       1.375976      -0.687551      -0.023887       0.011359      -0.013399       0.029651       0.006227       0.009894      -0.008076       0.004370      -0.005910      -0.016444       0.005622       0.010822              1.771614       1.662871       0.035800       0.420303       1.485838      -0.259380       2.166132          -0.000303
          163              H      19.383853       2.236136      19.038943       0.091599       1.174795 0.83275912E+01  0.83392310E+02                                 1.906987                            1.733175      -1.174253       2.317679                    0.994103       3.805249      11.109477       0.452171       1.352686      -0.692345      -0.018094      -0.000218      -0.045770       0.049217       0.001730       0.006502      -0.001215       0.020002       0.028950      -0.015112       0.000822       0.014289              2.037903       1.706146      -0.016810       0.256339       1.389316      -0.005438       3.018247           0.000231
          164              H      17.829422       1.942962      20.700252       0.123537       1.142993 0.84440948E+01  0.83102870E+02                                 1.731338                            1.642963      -0.980834       2.412461                    0.998080       3.373309       9.120662       0.519170       1.198765      -0.728602      -0.031134      -0.004410      -0.006179       0.032046       0.004923      -0.001971      -0.003295       0.028477       0.018709      -0.018532       0.005616       0.012915              1.760284       2.289180       0.047495       0.197612       1.278040       0.018264       1.713633           0.000366
          165              H      20.790746       2.213138      23.402034       0.125811       1.071501 0.74935857E+01  0.73144888E+02                                 1.778311                            1.632729      -1.400841       2.210459                    0.993633       3.815308      11.025831       0.470373       1.334042      -0.694199       0.010424       0.003445       0.031330       0.033198       0.007438      -0.003012       0.000171       0.015318       0.018264      -0.013805       0.004086       0.009720              1.881317       1.684950      -0.007462       0.357130       1.278118      -0.041726       2.680882           0.000792
          166              H      22.276677       2.503437      21.651624       0.097321       1.177067 0.82395855E+01  0.82042728E+02                                 1.890243                            1.710802      -1.136083       2.339351                    0.995004       3.698417      10.660659       0.461792       1.332065      -0.697122       0.045941       0.007289       0.011853       0.048002       0.006634       0.003451       0.000807       0.022749       0.013367      -0.015396       0.002897       0.012500              2.006078       2.900739       0.128513       0.193691       1.401853       0.017747       1.715644           0.000417
          167              H      18.633862       1.537691      24.186701       0.113761       1.244399 0.98675760E+01  0.10240423E+03                                 1.941267                            1.854456      -1.171442       2.316516                    0.993410       3.793469      11.029429       0.451591       1.306934      -0.703040       0.011880       0.003929       0.025296       0.028222      -0.006312       0.003366      -0.000765       0.002589       0.002599      -0.007197      -0.000293       0.007490              2.006495       2.079061      -0.131012       0.369951       1.491394      -0.204603       2.449031           0.000010
          168              H      17.632703       0.873744      23.131856       0.113457       1.169849 0.92456321E+01  0.91971701E+02                                 1.697076                            1.666630      -0.722717       2.522588                    0.999349       3.282250       8.580496       0.546531       1.126609      -0.748896      -0.021935      -0.015407      -0.008107       0.028004       0.001597       0.002580       0.003911      -0.002558      -0.019922      -0.008264       0.001304       0.006960              1.685713       1.697917       0.279435      -0.066694       1.791900       0.096452       1.567323           0.000075
          169              H      16.294311       3.265113      18.596311       0.125462       1.185786 0.88710077E+01  0.88498517E+02                                 1.796255                            1.701102      -0.916203       2.443990                    0.998875       3.363901       9.194841       0.501908       1.223261      -0.724017       0.010623       0.018976       0.023858       0.032283       0.010202      -0.006375       0.009753       0.010800       0.020296      -0.019994       0.008119       0.011875              1.845793       1.709048       0.171327       0.270681       1.734978       0.379347       2.093351           0.000132
          170              H      14.339415       2.121167      18.906728       0.101969       1.220638 0.88784847E+01  0.87725402E+02                                 1.761103                            1.648256      -0.792378       2.491692                    0.999348       3.296954       8.685291       0.540229       1.147472      -0.742952      -0.017913       0.001857       0.033185       0.037756       0.012957      -0.007891       0.008572       0.009286       0.026654      -0.022472       0.008856       0.013615              1.827170       1.878162      -0.034501      -0.486208       1.385452       0.092084       2.217897          -0.000273
          171              H      13.436615       0.787523      17.193683       0.113250       1.256760 0.90134700E+01  0.90471669E+02                                 1.880795                            1.723723      -0.836718       2.476974                    0.998917       3.443615       9.507689       0.493641       1.236159      -0.720580      -0.037312      -0.018807       0.003143       0.041902       0.017257      -0.005402       0.011890       0.016077       0.016077      -0.026910       0.010080       0.016830              1.998065       2.770618       0.464151      -0.207519       1.685768       0.010656       1.537809           0.000161
          172              H      14.676647       0.485730      15.201837       0.117260       1.087837 0.77874738E+01  0.75469252E+02                                 1.703871                            1.598232      -0.976840       2.412048                    0.998404       3.401790       9.272385       0.513828       1.230027      -0.720436      -0.018167      -0.026591      -0.028777       0.043189       0.014230       0.005320       0.007516       0.006330      -0.006711      -0.014152      -0.005207       0.019359              1.771741       1.674609       0.228734       0.115327       1.759247       0.534840       1.881366          -0.000021
          173              H      19.942394       2.239019      10.787010       0.131459       1.106035 0.85401448E+01  0.84595834E+02                                 1.734109                            1.680186      -0.717480       2.535912                    0.999162       3.366475       9.241848       0.498818       1.239597      -0.719881      -0.013538       0.009220      -0.026969       0.031554      -0.001087       0.004347      -0.004509       0.009220       0.008749      -0.007987      -0.000501       0.008488              1.771163       1.748461       0.106725       0.447374       1.486090       0.118410       2.078938           0.000252
          174              H      20.971656       1.327885      11.600419       0.132882       0.949976 0.71317639E+01  0.68879777E+02                                 1.672566                            1.615797      -1.005622       2.397084                    0.996439       3.668605      10.607426       0.461959       1.372802      -0.688019       0.019992      -0.022798      -0.001188       0.030345      -0.000530      -0.002244      -0.005937      -0.011268      -0.005603      -0.007066      -0.002590       0.009655              1.722085       1.574590      -0.341444      -0.002056       2.209374       0.098537       1.382290           0.000189
          175              H      21.280786       4.136015      11.258385       0.141807       1.154796 0.86422573E+01  0.84726443E+02                                 1.696821                            1.620655      -0.873054       2.461276                    0.999327       3.209620       8.392723       0.548187       1.139686      -0.745018      -0.016098       0.011858       0.002240       0.020119      -0.001328       0.002131       0.000725       0.005257      -0.025500      -0.008867       0.001441       0.007426              1.737447       1.423535      -0.237952       0.012466       2.369904       0.021154       1.418901           0.000010
          176              H       4.528052       3.032309      10.430605       0.147624       1.048137 0.75448147E+01  0.70899645E+02                                 1.539728                            1.475720      -0.759808       2.517943                    0.999879       2.981985       7.427259       0.602172       1.082406      -0.761057       0.002374      -0.010115      -0.014958       0.018213       0.003452      -0.001969       0.004863      -0.002705       0.004839      -0.006979       0.000903       0.006077              1.561603       1.380588      -0.053416      -0.315042       1.339986       0.173719       1.964237           0.000165
          177              H       4.766925       3.187516      12.005686       0.138601       1.040203 0.77257339E+01  0.75362319E+02                                 1.716002                            1.635245      -0.959114       2.423615                    0.997767       3.502490       9.848828       0.483765       1.297948      -0.704781       0.006690      -0.005942       0.016938       0.019156       0.004705       0.007770      -0.002914       0.002817       0.005848      -0.010356       0.001252       0.009104              1.749118       1.846306       0.008317       0.520414       1.482048       0.034325       1.919000           0.000045
          178              H      15.723473       2.106806       8.907259       0.128639       1.247285 0.92230975E+01  0.91880964E+02                                 1.785537                            1.679724      -0.934804       2.438198                    0.998489       3.240337       8.534410       0.535954       1.147176      -0.743980      -0.025658       0.020387       0.011764       0.034819      -0.017087      -0.000554      -0.003318       0.007022       0.021800      -0.021376       0.007151       0.014224              1.809543       1.972292      -0.427283      -0.265298       1.728287       0.182227       1.728051           0.000229
          179              H      16.115154       2.126928       6.662480       0.099303       1.302585 0.93324081E+01  0.93143304E+02                                 1.824799                            1.677073      -0.793855       2.487801                    0.999271       3.328231       8.743110       0.543009       1.130164      -0.747573      -0.023191       0.022408      -0.021474       0.038743      -0.017693      -0.002170      -0.004730       0.008178       0.022770      -0.022796       0.008186       0.014610              1.900568       1.765820      -0.335230       0.424283       1.729691      -0.385653       2.206194          -0.000310
          180              H      17.917241       0.902504       5.736976       0.108639       1.142719 0.77245658E+01  0.75804002E+02                                 1.853281                            1.654264      -1.163511       2.316204                    0.995508       3.762193      10.822025       0.469809       1.328516      -0.696477       0.007010      -0.002559      -0.037942       0.038669      -0.014732       0.000430      -0.000302       0.008463       0.032080      -0.020674       0.009702       0.010972              2.051083       1.488326      -0.030461      -0.175472       1.481033      -0.141494       3.183890           0.000077
          181              H      28.048275      28.380205       7.162598       0.108431       1.273425 0.96782528E+01  0.10002231E+03                                 1.955680                            1.828941      -1.339346       2.234040                    0.993979       3.872130      11.259759       0.457270       1.296086      -0.704027       0.030452      -0.018183      -0.018184       0.039857      -0.006092      -0.009175      -0.000585       0.013063       0.007479      -0.011627      -0.002406       0.014033              2.014441       2.043159      -0.438960      -0.250720       1.896188       0.218835       2.103976           0.000127
          182              H      29.542989      26.118173      14.305076       0.126110       0.938985 0.70490200E+01  0.67583109E+02                                 1.635593                            1.588467      -0.857497       2.467291                    0.997274       3.555311      10.095502       0.475924       1.342330      -0.694954       0.015833       0.009050       0.019869       0.026969       0.007203       0.003393       0.001414       0.000949      -0.008740      -0.006380      -0.003249       0.009628              1.684096       1.793469       0.224629       0.377257       1.564286       0.245320       1.694535           0.000286
          183              H      11.717082      25.020216      13.172626       0.122979       1.072725 0.83441295E+01  0.83257917E+02                                 1.774616                            1.719787      -0.955098       2.421416                    0.996613       3.643302      10.476554       0.461809       1.329228      -0.698231       0.006686      -0.027254      -0.013840       0.031289      -0.002262      -0.001823       0.004877      -0.009469      -0.006316      -0.005035      -0.003723       0.008759              1.824835       1.739027      -0.354590      -0.279133       1.946500       0.338129       1.788979          -0.000155
          184              H      27.412451      25.623803      15.247825       0.142300       1.294402 0.10317520E+02  0.10636154E+03                                 1.875888                            1.809356      -1.049808       2.375803                    0.998503       3.423051       9.358376       0.499336       1.189882      -0.732667      -0.003744       0.019014       0.005483       0.020140       0.000696      -0.007559       0.002003      -0.000987      -0.007866      -0.009025       0.002073       0.006952              1.903840       1.801286      -0.328510      -0.244711       2.057810       0.395912       1.852424           0.000933
          185              H      28.367944      24.339020      15.244951       0.142971       1.044530 0.74097096E+01  0.70636448E+02                                 1.643534                            1.541752      -0.844877       2.478530                    0.999153       3.258163       8.693158       0.534096       1.202982      -0.727371       0.015275      -0.009564       0.006172       0.019050      -0.004045      -0.000175      -0.007186       0.006842      -0.001394      -0.009930       0.002526       0.007404              1.689812       1.610506      -0.373873       0.304905       1.878071      -0.381116       1.580860           0.000036
          186              H      27.213976      24.476984      14.146993       0.137033       1.131267 0.86633578E+01  0.85018208E+02                                 1.672576                            1.623632      -0.860298       2.461898                    0.999500       3.233765       8.470854       0.546966       1.141091      -0.744499      -0.003731      -0.004118      -0.016525       0.017434       0.002593      -0.001102       0.001682      -0.000121       0.023174      -0.006723      -0.001288       0.008011              1.692310       1.880378       0.324880       0.352815       1.637253       0.219334       1.559299          -0.000023
          187              H      24.951706      26.793623      10.077074       0.080138       1.342470 0.10002646E+02  0.10370448E+03                                 1.996682                            1.835297      -1.202938       2.292209                    0.993651       3.823474      10.953499       0.467837       1.262785      -0.712217       0.017922       0.016932      -0.039059       0.046190       0.007818      -0.001042      -0.002617      -0.001793       0.036106      -0.013924       0.001209       0.012715              2.088582       2.027244       0.400523      -0.578499       1.814655      -0.347466       2.423847           0.000716
          188              H      23.504416      25.025968       9.809770       0.130008       1.160525 0.86683442E+01  0.85932998E+02                                 1.758641                            1.673725      -1.008774       2.405820                    0.997967       3.359463       9.137974       0.509822       1.211891      -0.726094      -0.007790      -0.011829      -0.028633       0.031945       0.011664       0.002797       0.000967      -0.008279       0.023913      -0.016485       0.005841       0.010644              1.790087       1.572786       0.121153       0.014557       1.536975       0.321422       2.260501           0.000345
          189              H      23.335800      24.798899      13.859569       0.134769       1.081784 0.79803068E+01  0.76613940E+02                                 1.604448                            1.548807      -0.920575       2.448299                    0.998975       3.139444       8.096081       0.565994       1.127213      -0.747848      -0.008560      -0.015931       0.033255       0.037855       0.009757       0.001131      -0.001148      -0.009405       0.048992      -0.019066       0.002656       0.016410              1.599236       1.547019       0.266914      -0.145474       1.573191      -0.201127       1.677498           0.000282
          190              H      24.663654      26.739009      13.954419       0.099088       1.301206 0.95735400E+01  0.97318861E+02                                 1.904713                            1.760498      -1.025297       2.386764                    0.997560       3.507038       9.668332       0.496309       1.214031      -0.725579       0.011761       0.017136       0.046871       0.051273       0.009479       0.000101      -0.000433      -0.007304       0.064268      -0.020872      -0.000557       0.021429              2.001181       1.800885       0.284016       0.332620       1.904872       0.572721       2.297787           0.000421
          191              H      21.753265      23.600345      10.798507       0.109353       1.293390 0.11002945E+02  0.11568178E+03                                 1.893670                            1.883339      -0.953866       2.409435                    0.997215       3.632280      10.147202       0.481915       1.208870      -0.727151      -0.023108       0.004376      -0.015458       0.028144       0.001605       0.002469      -0.003699       0.012303       0.019795      -0.010595       0.002355       0.008240              1.885785       1.965654       0.106195       0.251081       1.669072      -0.049376       2.022629           0.000065
          192              H      22.844002      22.735199      11.571677       0.114076       1.152128 0.89879923E+01  0.89234458E+02                                 1.707700                            1.664487      -0.739601       2.511596                    0.999327       3.346011       8.885836       0.533712       1.155924      -0.740307       0.012000      -0.024084       0.010146       0.028757      -0.007869      -0.003031      -0.004960       0.000297      -0.005035      -0.010644       0.001734       0.008910              1.725905       1.786961      -0.269261      -0.124732       2.044352       0.040830       1.346402           0.000078
          193              H      23.853943       6.239947      20.105285       0.128253       1.186632 0.86644430E+01  0.86255050E+02                                 1.810710                            1.688686      -1.144514       2.340213                    0.996508       3.476962       9.611582       0.498510       1.234208      -0.719685       0.023915      -0.005033       0.023392       0.033829       0.000693       0.014080       0.006806      -0.013689      -0.006552      -0.018778       0.003821       0.014957              1.885798       2.107329      -0.201821       0.612218       1.647928      -0.143281       1.902136           0.000144
          194              H      23.054772       8.401373      19.829358       0.096729       1.208759 0.86832068E+01  0.85215907E+02                                 1.735763                            1.617598      -0.789024       2.486939                    0.999320       3.314413       8.667016       0.552298       1.130036      -0.746715       0.014033       0.028813       0.020636       0.038117      -0.003327       0.017246       0.004848      -0.012779      -0.022511      -0.023502       0.010864       0.012639              1.798193       1.628367       0.354169       0.240747       2.112096       0.364483       1.654116          -0.000176
          195              H      21.329967       8.835384      18.349126       0.110535       1.201414 0.85532210E+01  0.85522449E+02                                 1.881687                            1.719248      -0.965996       2.413162                    0.997743       3.603033      10.233546       0.472691       1.295922      -0.705563      -0.016145       0.037030      -0.003362       0.040536      -0.003592       0.014668       0.003535      -0.024944      -0.013553      -0.022976       0.007553       0.015424              2.022114       1.810582      -0.452105       0.064360       2.727951      -0.150855       1.527809           0.000127
          196              H      20.397308       7.107969      17.110330       0.107673       1.062168 0.76912557E+01  0.76057920E+02                                 1.814788                            1.690117      -1.438985       2.187158                    0.992406       4.001078      11.888203       0.444725       1.392732      -0.682313      -0.028649       0.011121      -0.023894       0.038927      -0.003965       0.008175      -0.000267       0.002815      -0.011057      -0.009514      -0.000430       0.009944              1.900025       2.011131      -0.242889       0.455354       1.826907      -0.167446       1.862036          -0.000006
          197              H      19.772022       0.281659      15.273693       0.143115       1.129211 0.88732002E+01  0.91254813E+02                                 1.911219                            1.826320      -1.688645       2.071298                    0.991315       4.230506      12.964926       0.422499       1.409628      -0.677902      -0.005706       0.009653      -0.029223       0.031301      -0.006310       0.005832      -0.000931      -0.006179       0.013878      -0.010720       0.001605       0.009115              1.984930       1.934380      -0.093427       0.593763       1.747141       0.106294       2.273270          -0.001558
          198              H      29.639592      28.032413      15.926145       0.153106       0.972313 0.71758704E+01  0.69425674E+02                                 1.701117                            1.623230      -1.088356       2.367999                    0.997009       3.602591      10.431940       0.459773       1.376946      -0.687373       0.023688      -0.013197      -0.011787       0.029567      -0.010061       0.006207       0.008063       0.005220      -0.004312      -0.016533       0.005421       0.011113              1.770750       1.662148      -0.419991       0.035794       2.164883       0.259110       1.485218          -0.000326
          199              H      20.135602      19.038931      12.135027       0.090682       1.178124 0.83532531E+01  0.83708890E+02                                 1.910103                            1.735436      -1.176122       2.316540                    0.994084       3.810191      11.125798       0.452062       1.352050      -0.692465       0.017914      -0.046221       0.000069       0.049571      -0.006520       0.001834       0.001275      -0.004199      -0.045209      -0.015380       0.000996       0.014384              2.041580       1.708370      -0.257542      -0.016855       3.025559       0.005502       1.390810           0.000231
          200              H      21.690034      20.700239      12.428199       0.123660       1.144117 0.84579134E+01  0.83299421E+02                                 1.735083                            1.646404      -0.992263       2.408234                    0.997973       3.375409       9.139160       0.517471       1.201824      -0.727906       0.031072      -0.005780       0.004244       0.031888       0.001783       0.005018       0.003454       0.004992      -0.052082      -0.018609       0.005721       0.012888              1.764153       2.294459      -0.198279       0.047603       1.717646      -0.018312       1.280355           0.000366
          201              H      18.728710      23.402022      12.158021       0.125883       1.069505 0.74755412E+01  0.72898102E+02                                 1.773398                            1.628765      -1.391025       2.214648                    0.993796       3.807619      10.985140       0.471984       1.330778      -0.694879      -0.010250       0.031461      -0.003496       0.033273       0.003039       0.007253      -0.000134      -0.001436      -0.032474      -0.013765       0.004029       0.009736              1.875736       1.680533      -0.355213      -0.007401       2.671264       0.041466       1.275410           0.000790
          202              H      17.242779      21.651612      11.867723       0.097552       1.175416 0.82272361E+01  0.81934416E+02                                 1.893422                            1.713286      -1.153634       2.333210                    0.994777       3.698239      10.680403       0.459681       1.337941      -0.695969      -0.045801       0.011685      -0.007122       0.047802      -0.003371       0.006516      -0.000792       0.004625      -0.040627      -0.015285       0.002940       0.012345              2.009736       2.907114      -0.194390       0.128917       1.718391      -0.017808       1.403703           0.000418
          203              H      20.885594      24.186688      12.833466       0.113836       1.242240 0.98483276E+01  0.10218274E+03                                 1.941659                            1.854789      -1.163318       2.320066                    0.993531       3.791003      11.031008       0.450644       1.309959      -0.702440      -0.011855       0.025570      -0.004002       0.028467      -0.003214      -0.006263       0.000544       0.000143      -0.004950      -0.007126      -0.000154       0.007280              2.006939       2.079396      -0.370101      -0.131120       2.449775       0.204764       1.491647           0.000010
          204              H      21.886753      23.131842      13.497415       0.112521       1.170168 0.92456499E+01  0.91944179E+02                                 1.694716                            1.664388      -0.712407       2.525575                    0.999376       3.285064       8.578101       0.548172       1.123577      -0.749627       0.022081      -0.008411       0.015774       0.028410      -0.002656       0.001688      -0.004019       0.008788       0.013408      -0.008331       0.001286       0.007045              1.683363       1.695486       0.066467       0.278900       1.565234      -0.096277       1.789368           0.000075
          205              H      25.076412      11.106025      24.517238       0.123948       1.186681 0.88769670E+01  0.88547408E+02                                 1.794740                            1.699752      -0.907038       2.446853                    0.998937       3.366568       9.192956       0.503103       1.220500      -0.724634       0.010968      -0.018876      -0.024610       0.032898      -0.010259       0.006446       0.009827       0.010456       0.020648      -0.020076       0.008046       0.012029              1.844185       1.707625      -0.171079      -0.270404       1.733505       0.378803       2.091425           0.000133
          206              H      23.121517      12.249971      24.206821       0.101205       1.222231 0.88924323E+01  0.87895448E+02                                 1.762488                            1.649417      -0.795920       2.490022                    0.999272       3.299537       8.692962       0.540118       1.147285      -0.743002      -0.018555      -0.001796      -0.033509       0.038345      -0.013117       0.007615       0.008674       0.009165       0.026252      -0.022494       0.009195       0.013299              1.828697       1.879793       0.034553       0.486913       1.386336       0.092195       2.219962          -0.000273
          207              H      22.218717      13.583615      25.919866       0.112972       1.255838 0.90032932E+01  0.90307267E+02                                 1.876157                            1.719870      -0.822543       2.482050                    0.999011       3.442756       9.489428       0.495637       1.232029      -0.721476      -0.037310       0.019082      -0.003081       0.042019      -0.017174       0.005552       0.011872       0.016378       0.015875      -0.026930       0.010168       0.016761              1.992811       2.762150      -0.462270       0.206691       1.681818       0.010621       1.534463           0.000162
          208              H      23.458750      13.885408      27.911712       0.118539       1.086074 0.77742190E+01  0.75332312E+02                                 1.704388                            1.598704      -0.988040       2.408159                    0.998325       3.399862       9.276094       0.512709       1.232851      -0.719797      -0.017727       0.026392       0.028429       0.042650      -0.014362      -0.005401       0.007353       0.006439      -0.006576      -0.014215      -0.005218       0.019433              1.772307       1.675245      -0.228852      -0.115341       1.759783       0.535004       1.881894          -0.000022
          209              H      19.942394      12.132149       3.584173       0.131329       1.106549 0.85447806E+01  0.84652645E+02                                 1.734558                            1.680563      -0.717598       2.536025                    0.999167       3.367394       9.244754       0.498800       1.239481      -0.719903      -0.013409      -0.009327       0.027019       0.031573       0.001079      -0.004565      -0.004604       0.009214       0.008898      -0.008081      -0.000654       0.008735              1.771661       1.748957      -0.106835      -0.447682       1.486358       0.118536       2.079668           0.000251
          210              H      20.971656      13.043283       2.770764       0.132720       0.949674 0.71267624E+01  0.68801413E+02                                 1.670443                            1.613822      -1.001713       2.398495                    0.996534       3.664592      10.584468       0.462968       1.370409      -0.688500       0.019884       0.022827       0.001225       0.030298       0.000664       0.002073      -0.005949      -0.011109      -0.006048      -0.006970      -0.002646       0.009616              1.719823       1.572634       0.340818       0.001956       2.206169       0.098200       1.380665           0.000187
          211              H      21.280786      10.235153       3.112798       0.141631       1.155156 0.86465278E+01  0.84789286E+02                                 1.698358                            1.622055      -0.875840       2.460456                    0.999328       3.209147       8.395922       0.547377       1.141092      -0.744697      -0.015956      -0.012008      -0.002274       0.020099       0.001336      -0.002066       0.000567       0.005676      -0.024960      -0.008649       0.001124       0.007525              1.739047       1.424734       0.238252      -0.012505       2.372337       0.021094       1.420070           0.000010
          212              H      22.092252      11.338859       3.940578       0.147136       1.047812 0.75416486E+01  0.70860018E+02                                 1.539203                            1.475251      -0.755133       2.519993                    0.999898       2.981993       7.425927       0.602385       1.082173      -0.761124       0.002654       0.010275       0.015238       0.018569      -0.003471       0.001973       0.004926      -0.002590       0.003984      -0.006995       0.000947       0.006049              1.561054       1.380133       0.053418       0.314814       1.339582       0.173665       1.963447           0.000165
          213              H       4.766925      11.183652       2.365497       0.138165       1.041596 0.77377448E+01  0.75499845E+02                                 1.716575                            1.635734      -0.956153       2.424504                    0.997785       3.504677       9.852489       0.484097       1.296708      -0.705033       0.006691       0.005873      -0.017132       0.019307      -0.004683      -0.007829      -0.003018       0.003217       0.006152      -0.010437       0.001172       0.009265              1.749727       1.847043      -0.008245      -0.520750       1.482458       0.034253       1.919680           0.000045
          214              H      15.723474      12.264362       5.463924       0.128428       1.254779 0.92931161E+01  0.92776367E+02                                 1.794974                            1.687942      -0.990301       2.413157                    0.998236       3.247327       8.568792       0.533636       1.149701      -0.743389      -0.025661      -0.020638      -0.011639       0.034927       0.017027       0.000693      -0.003298       0.007143       0.021606      -0.021314       0.007163       0.014151              1.819299       1.983489       0.431135       0.267710       1.737296       0.183890       1.737112           0.000230
          215              H      16.115156      12.244240       7.708703       0.100217       1.308492 0.93864422E+01  0.93874408E+02                                 1.836119                            1.686525      -0.820153       2.478039                    0.999089       3.329716       8.773197       0.538944       1.136360      -0.746102      -0.022921      -0.022417       0.020740       0.038185       0.017581       0.002140      -0.004787       0.008369       0.023019      -0.022759       0.008252       0.014506              1.912898       1.776659       0.338669      -0.428782       1.740160      -0.389797       2.221875          -0.000311
          216              H      17.917243      13.468664       8.634207       0.109506       1.141596 0.77172671E+01  0.75742483E+02                                 1.854861                            1.655556      -1.174281       2.312129                    0.995337       3.764219      10.841662       0.468570       1.331851      -0.695784       0.007029       0.002612       0.037674       0.038413       0.014587      -0.000516      -0.000448       0.008225       0.031573      -0.020418       0.009457       0.010960              2.052988       1.489501       0.030546       0.175821       1.482140      -0.141601       3.187324           0.000075
          217              H      19.266173      14.733329       7.208585       0.109068       1.268708 0.96361469E+01  0.99507766E+02                                 1.953682                            1.827220      -1.332686       2.237427                    0.993955       3.865758      11.247490       0.456502       1.299300      -0.703385       0.030052       0.018398       0.017885       0.039516       0.006011       0.009292      -0.000618       0.013266       0.007839      -0.011704      -0.002469       0.014173              2.012349       2.041080       0.438271       0.250140       1.894294       0.218337       2.101673           0.000126
          218              H      20.760886      16.995361       0.066107       0.125667       0.943675 0.70933546E+01  0.68107482E+02                                 1.639800                            1.592407      -0.854949       2.467071                    0.997301       3.565313      10.127712       0.475856       1.340565      -0.695258       0.015823      -0.008352      -0.020148       0.026945      -0.007666      -0.003203       0.001561       0.001031      -0.009049      -0.006566      -0.003516       0.010082              1.688549       1.798358      -0.225468      -0.378724       1.568248       0.246267       1.699042           0.000285
          219              H      20.499180      18.093318       1.198557       0.122936       1.072554 0.83436901E+01  0.83263080E+02                                 1.775337                            1.720492      -0.956851       2.420511                    0.996571       3.644823      10.485907       0.461353       1.330389      -0.697989       0.006482       0.027049       0.013630       0.030975       0.002460       0.001964       0.005028      -0.009853      -0.006330      -0.005248      -0.003867       0.009115              1.825592       1.739583       0.354632       0.279220       1.947334       0.338381       1.789860          -0.000154
          220              H      27.412452      17.489701      27.865724       0.142447       1.295687 0.10330717E+02  0.10653527E+03                                 1.877449                            1.810745      -1.057379       2.372592                    0.998418       3.424465       9.364943       0.499032       1.190187      -0.732595      -0.003728      -0.018995      -0.005532       0.020132      -0.000674       0.007712       0.001794      -0.000845      -0.007610      -0.009049       0.001931       0.007118              1.905471       1.802803       0.329134       0.245130       2.059785       0.396491       1.853823           0.000934
          221              H      28.367944      18.774484      27.868598       0.143167       1.045550 0.74205611E+01  0.70792302E+02                                 1.647531                            1.545201      -0.859518       2.472839                    0.999112       3.260002       8.711943       0.532099       1.206604      -0.726553       0.015195       0.009207      -0.006121       0.018791       0.003956       0.000187      -0.007305       0.006816      -0.001232      -0.010002       0.002598       0.007404              1.694050       1.614365       0.375381      -0.306078       1.883118      -0.382706       1.584667           0.000035
          222              H      18.431873      18.636550       0.224190       0.137345       1.130924 0.86608923E+01  0.84999925E+02                                 1.673490                            1.624418      -0.867970       2.458826                    0.999487       3.232566       8.471901       0.546243       1.142521      -0.744161      -0.003894       0.004111       0.016502       0.017447      -0.002561       0.001204       0.001715      -0.000170       0.023334      -0.006743      -0.001343       0.008086              1.693280       1.881616      -0.325263      -0.353328       1.638022       0.219608       1.560201          -0.000023
          223              H      16.169605      16.319911       4.294109       0.080759       1.338917 0.99760256E+01  0.10341420E+03                                 1.998067                            1.836672      -1.205074       2.292478                    0.993667       3.821397      10.965695       0.465958       1.268051      -0.711100       0.017764      -0.016654       0.039108       0.046069      -0.007853       0.000914      -0.002671      -0.001692       0.035751      -0.013905       0.001309       0.012597              2.090037       2.028796      -0.400865       0.578662       1.816054      -0.347432       2.425260           0.000715
          224              H      14.722315      18.087566       4.561413       0.130569       1.161017 0.86714853E+01  0.85965478E+02                                 1.758374                            1.673397      -1.007849       2.405855                    0.997997       3.359568       9.136093       0.510199       1.210977      -0.726285      -0.007836       0.011706       0.028537       0.031825      -0.011737      -0.002826       0.000878      -0.008277       0.023685      -0.016526       0.005908       0.010618              1.789842       1.572468      -0.121170      -0.014716       1.536722       0.321555       2.260335           0.000345
          225              H      14.553698      18.314635       0.511614       0.135680       1.080343 0.79692078E+01  0.76498423E+02                                 1.604932                            1.549299      -0.928074       2.446039                    0.998967       3.135949       8.092693       0.564914       1.129501      -0.747297      -0.008359       0.015918      -0.032966       0.037550      -0.009699      -0.001141      -0.001064      -0.009264       0.048810      -0.018950       0.002607       0.016343              1.599705       1.547543      -0.267053       0.145488       1.573645      -0.201120       1.677927           0.000281
          226              H      15.881551      16.374525       0.416764       0.099554       1.300977 0.95717385E+01  0.97300761E+02                                 1.904828                            1.760584      -1.032332       2.383943                    0.997506       3.506746       9.669092       0.496165       1.214379      -0.725491       0.011009      -0.016864      -0.046791       0.050941      -0.009585      -0.000402      -0.000346      -0.007369       0.063966      -0.020936      -0.000393       0.021329              2.001320       1.801052      -0.284066      -0.332665       1.904982       0.572755       2.297927           0.000421
          227              H      12.971164      19.513189       3.572676       0.109757       1.293304 0.11004079E+02  0.11571175E+03                                 1.894725                            1.884383      -0.961015       2.406786                    0.997145       3.632124      10.151877       0.481356       1.210085      -0.726874      -0.023029      -0.004230       0.015325       0.027983      -0.001714      -0.002227      -0.003741       0.012226       0.019578      -0.010564       0.002544       0.008021              1.886868       1.966795      -0.106491      -0.251116       1.670051      -0.049274       2.023759           0.000065
          228              H      14.061901      20.378335       2.799506       0.114723       1.151228 0.89786442E+01  0.89108684E+02                                 1.705678                            1.662670      -0.738833       2.511555                    0.999313       3.345340       8.879229       0.534520       1.154604      -0.740600       0.012028       0.024011      -0.009958       0.028642       0.007585       0.003160      -0.004935       0.000409      -0.005567      -0.010503       0.001822       0.008681              1.723809       1.784694       0.268551       0.124500       2.041566       0.040734       1.345167           0.000078
          229              H      15.071843       8.131191      23.008264       0.126747       1.189346 0.86859254E+01  0.86482364E+02                                 1.809470                            1.687658      -1.130349       2.344959                    0.996602       3.481296       9.609752       0.500277       1.229657      -0.720684       0.024425       0.005120      -0.023505       0.034282      -0.000603      -0.014186       0.006701      -0.013314      -0.005813      -0.018742       0.003876       0.014866              1.884378       2.105647       0.201551      -0.611453       1.646784      -0.143064       1.900703           0.000145
          230              H      14.272672       5.969765      23.284191       0.096390       1.211813 0.87093513E+01  0.85539672E+02                                 1.739027                            1.620268      -0.793874       2.484684                    0.999285       3.317874       8.680444       0.551703       1.130366      -0.746635       0.013972      -0.028709      -0.020757       0.038083       0.003327      -0.017250       0.004801      -0.013110      -0.022039      -0.023506       0.010908       0.012598              1.801764       1.631235      -0.355493      -0.241614       2.116881       0.365963       1.657174          -0.000176
          231              H      12.547868       5.535754      24.764423       0.110027       1.199999 0.85402240E+01  0.85335501E+02                                 1.877848                            1.716150      -0.963154       2.413918                    0.997766       3.600418      10.213111       0.473994       1.293221      -0.706134      -0.016106      -0.037497       0.003348       0.040947       0.003529      -0.014697       0.003516      -0.025063      -0.013441      -0.023018       0.007567       0.015451              2.017696       1.807030       0.450327      -0.064111       2.720811      -0.150271       1.525247           0.000128
          232              H      11.615209       7.263169      26.003219       0.109094       1.059127 0.76634761E+01  0.75701144E+02                                 1.810009                            1.686062      -1.434163       2.189732                    0.992475       3.991028      11.844996       0.445735       1.391081      -0.682637      -0.028216      -0.011211       0.023484       0.038384       0.003921      -0.008242      -0.000382       0.003422      -0.010778      -0.009399      -0.000760       0.010159              1.894759       2.005311       0.241798      -0.453212       1.821996      -0.166713       1.856971          -0.000006
          233              H      28.554124      14.089479      27.839856       0.143173       1.130568 0.88885325E+01  0.91483033E+02                                 1.915404                            1.829951      -1.697258       2.067864                    0.991092       4.237990      13.007298       0.421226       1.412798      -0.677291      -0.005807      -0.009763       0.029331       0.031454       0.006382      -0.005809      -0.000894      -0.006266       0.013783      -0.010783       0.001688       0.009095              1.989511       1.938810       0.093746      -0.596268       1.750584       0.106585       2.279139          -0.001563
          234              H      29.639592      15.081091      27.187404       0.153211       0.973071 0.71837006E+01  0.69536382E+02                                 1.703631                            1.625368      -1.100048       2.362974                    0.996923       3.606499      10.453737       0.458834       1.379071      -0.686950       0.023528       0.013168       0.011852       0.029452       0.009944      -0.006264       0.008066       0.005096      -0.004355      -0.016480       0.005488       0.010991              1.773533       1.664652       0.421357      -0.035763       2.168900       0.259815       1.487047          -0.000345
          235              H      11.353502      24.074603       2.236156       0.091976       1.172432 0.83082149E+01  0.83159504E+02                                 1.905498                            1.732010      -1.178454       2.316604                    0.994069       3.801905      11.101342       0.451936       1.354018      -0.692094       0.018000       0.045524      -0.000147       0.048953       0.006550      -0.001755       0.001170      -0.004205      -0.045271      -0.015368       0.000943       0.014425              2.036159       1.704813       0.255971       0.016795       3.015242       0.005447       1.388423           0.000231
          236              H      12.907933      22.413295       1.942984       0.124114       1.146394 0.84787398E+01  0.83575392E+02                                 1.739299                            1.649915      -1.008652       2.401700                    0.997770       3.377764       9.156393       0.516102       1.203991      -0.727408       0.030810       0.005883      -0.004319       0.031663      -0.001994      -0.004890       0.003313       0.004960      -0.052323      -0.018604       0.005618       0.012986              1.768627       2.301832       0.199392      -0.047887       1.721425      -0.018416       1.282625           0.000366
          237              H       9.946609      19.711512       2.213162       0.125101       1.072795 0.75023498E+01  0.73224723E+02                                 1.776932                            1.631544      -1.388680       2.215165                    0.993710       3.814047      11.008436       0.471644       1.330550      -0.694911      -0.010382      -0.031828       0.003581       0.033669      -0.003072      -0.007374      -0.000060      -0.001192      -0.031948      -0.013689       0.003897       0.009793              1.879778       1.683666       0.356800       0.007439       2.678369       0.041607       1.277299           0.000792
          238              H       8.460678      21.461922       2.503460       0.096761       1.177750 0.82436389E+01  0.82067397E+02                                 1.888444                            1.709316      -1.057412       2.374721                    0.996020       3.696970      10.644541       0.462911       1.329098      -0.697729      -0.046243      -0.011451       0.007265       0.048190       0.003676      -0.006590      -0.000670       0.004807      -0.040754      -0.015359       0.002713       0.012646              2.004059       2.897407       0.193446      -0.128315       1.714021      -0.017741       1.400747           0.000417
          239              H      12.103492      18.926846       1.537717       0.113217       1.243443 0.98590460E+01  0.10232375E+03                                 1.943281                            1.856094      -1.160385       2.321156                    0.993656       3.792242      11.036917       0.450369       1.310377      -0.702371      -0.011927      -0.025439       0.003665       0.028334       0.003431       0.006143       0.000524       0.000311      -0.005298      -0.007085      -0.000266       0.007350              2.008720       2.081269       0.371207       0.131313       2.452495       0.205022       1.492396           0.000010
          240              H      13.104652      19.981692       0.873768       0.112115       1.173836 0.92833141E+01  0.92424905E+02                                 1.699561                            1.668859      -0.724139       2.520866                    0.999349       3.288596       8.595995       0.546830       1.125039      -0.749283       0.021685       0.007837      -0.016003       0.028067       0.002880      -0.001802      -0.004141       0.008663       0.012507      -0.008298       0.001174       0.007123              1.688166       1.700359      -0.066752      -0.280508       1.569269      -0.096893       1.794869           0.000075
          241              H      11.903261      10.146037      17.636316       0.124333       1.188203 0.88933275E+01  0.88777034E+02                                 1.798782                            1.703314      -0.917042       2.443227                    0.998866       3.367964       9.208877       0.501549       1.223366      -0.724001       0.010515      -0.024341       0.019077       0.032664       0.006268       0.010287      -0.009716      -0.004974      -0.025695      -0.019911       0.008120       0.011791              1.848482       1.711353      -0.271418       0.171781       2.096690      -0.380277       1.737403           0.000133
          242              H       9.948366       9.835620      16.492370       0.101285       1.223383 0.89028854E+01  0.88023341E+02                                 1.763428                            1.650264      -0.793285       2.490810                    0.999338       3.300773       8.697020       0.540047       1.147116      -0.743040      -0.018201      -0.033455       0.002020       0.038140       0.007852       0.013000      -0.008469      -0.008675      -0.026939      -0.022400       0.008888       0.013513              1.829677       1.880776       0.487343      -0.034568       2.221304      -0.092279       1.386950          -0.000273
          243              H       9.045566      11.548667      15.158724       0.113028       1.260361 0.90427066E+01  0.90821513E+02                                 1.882529                            1.725060      -0.832809       2.477952                    0.998928       3.447971       9.516808       0.494168       1.234074      -0.721020      -0.037160      -0.003068      -0.018495       0.041622       0.005379       0.017424      -0.011860       0.000273      -0.032627      -0.027069       0.010017       0.017052              2.000085       2.774164       0.207956       0.465108       1.538906      -0.010586       1.687184           0.000163
          244              H      10.285598      13.540513      14.856929       0.118763       1.085858 0.77737590E+01  0.75337989E+02                                 1.705290                            1.599545      -0.990030       2.407458                    0.998309       3.400360       9.282603       0.512071       1.234221      -0.719490      -0.017953       0.028403      -0.026350       0.042701      -0.005416       0.014143      -0.007365       0.006440      -0.006456      -0.014045      -0.005205       0.019250              1.773286       1.676188      -0.115264       0.228956       1.882945      -0.535366       1.760725          -0.000022
          245              H      15.551346      17.955339      16.610213       0.131794       1.104933 0.85298768E+01  0.84475558E+02                                 1.733710                            1.679799      -0.722193       2.534784                    0.999164       3.364166       9.236939       0.498557       1.240518      -0.719689      -0.013735       0.026699       0.009172       0.031394      -0.004214      -0.001192       0.004725      -0.000112      -0.017508      -0.007928      -0.000498       0.008426              1.770764       1.748036      -0.447260       0.106738       2.078503      -0.118450       1.485752           0.000252
          246              H      16.580608      17.141931      15.699080       0.132933       0.950662 0.71350810E+01  0.68888917E+02                                 1.670131                            1.613560      -0.993146       2.401831                    0.996565       3.664584      10.578528       0.463610       1.368367      -0.688885       0.019818       0.001171      -0.023007       0.030388       0.002007      -0.000573       0.005942      -0.002409       0.019510      -0.006850      -0.002710       0.009560              1.719490       1.572344       0.002003      -0.340664       1.380467      -0.098252       2.205658           0.000189
          247              H      16.889738      17.483962      18.507209       0.141940       1.154216 0.86364153E+01  0.84652998E+02                                 1.696155                            1.620050      -0.870601       2.462852                    0.999346       3.208068       8.387262       0.548331       1.139606      -0.745048      -0.016047      -0.002612       0.011790       0.020083      -0.001917      -0.001367      -0.000599       0.015463       0.004582      -0.008786       0.001305       0.007481              1.736736       1.423074      -0.012496      -0.237894       1.418352      -0.021092       2.368782           0.000010
          248              H      17.701204      18.311743      17.403503       0.146937       1.048413 0.75466602E+01  0.70915938E+02                                 1.539490                            1.475488      -0.754874       2.520016                    0.999897       2.982925       7.427703       0.602517       1.081802      -0.761221       0.002584       0.015133      -0.010140       0.018399       0.001890       0.003420      -0.004894      -0.003822       0.001763      -0.006927       0.000790       0.006137              1.561362       1.380343       0.314957      -0.053408       1.963981      -0.173708       1.339761           0.000165
          249              H      17.940077      16.736661      17.558711       0.138064       1.041241 0.77348985E+01  0.75471477E+02                                 1.716919                            1.636037      -0.957899       2.423705                    0.997685       3.504212       9.853849       0.483743       1.297667      -0.704844       0.006591      -0.017320      -0.005667       0.019379      -0.007816       0.004530       0.002987      -0.001269      -0.007144      -0.010294       0.001183       0.009111              1.750087       1.847426      -0.520944       0.008348       1.920123      -0.034361       1.482711           0.000045
          250              H      11.332426      19.835090      16.477998       0.128363       1.245609 0.92081806E+01  0.91689355E+02                                 1.783292                            1.677884      -0.932151       2.439530                    0.998509       3.239434       8.528241       0.536513       1.146519      -0.744134      -0.025738      -0.011773       0.020710       0.035071       0.000607      -0.017067       0.003300      -0.007410      -0.021604      -0.021387       0.007216       0.014171              1.807178       1.969387       0.264669      -0.426126       1.726121      -0.181755       1.726026           0.000229
          251              H      29.288308      22.079868      16.498118       0.100882       1.305901 0.93638486E+01  0.93601144E+02                                 1.834702                            1.685275      -0.821347       2.478181                    0.999118       3.325394       8.762379       0.538717       1.137414      -0.745857      -0.022597       0.020682       0.021924       0.037670       0.002245      -0.017824       0.004819      -0.007069      -0.023945      -0.022958       0.008173       0.014785              1.911410       1.775396      -0.428233      -0.338333       2.219874       0.389358       1.738959          -0.000311
          252              H      13.526194      23.005374      15.273693       0.108749       1.141461 0.77160303E+01  0.75732741E+02                                 1.855499                            1.656035      -1.174803       2.311426                    0.995440       3.764652      10.845621       0.468209       1.332835      -0.695605       0.007202       0.037999      -0.002350       0.038747      -0.000548      -0.014718       0.000315      -0.011742      -0.028375      -0.020595       0.009601       0.010994              2.053801       1.489865       0.175963      -0.030533       3.188977       0.141751       1.482562           0.000076
          253              H      14.875125      21.579754      14.009029       0.108554       1.271817 0.96634035E+01  0.99836474E+02                                 1.954627                            1.828029      -1.330678       2.237737                    0.994135       3.869845      11.253484       0.457172       1.296783      -0.703890       0.030229       0.018169      -0.018164       0.039672       0.009214      -0.006252       0.000464       0.002673      -0.023708      -0.011765      -0.002425       0.014190              2.013345       2.042001       0.250377      -0.438582       2.102778      -0.218555       1.895257           0.000126
          254              H      16.369837      14.437278      11.747005       0.125911       0.942076 0.70765695E+01  0.67890349E+02                                 1.636522                            1.589394      -0.851653       2.468762                    0.997383       3.558488      10.096513       0.476924       1.338665      -0.695666       0.015934      -0.020299       0.008563       0.027189      -0.003259       0.007432      -0.001671       0.005024       0.003248      -0.006338      -0.003592       0.009930              1.685052       1.794508      -0.377418       0.224696       1.695469      -0.245400       1.565179           0.000286
          255              H      16.108131      15.569729      10.649047       0.123432       1.071358 0.83325369E+01  0.83127247E+02                                 1.774381                            1.719636      -0.961423       2.418980                    0.996585       3.642334      10.478546       0.461331       1.330844      -0.697902       0.006792       0.013691      -0.027079       0.031094       0.001712      -0.002221      -0.004996      -0.001602       0.017480      -0.004992      -0.003847       0.008839              1.824563       1.738818       0.278987      -0.354358       1.788747      -0.337907       1.946124          -0.000154
          256              H      14.239300      13.494529      11.252636       0.141824       1.297184 0.10345099E+02  0.10672025E+03                                 1.878981                            1.812092      -1.054369       2.373689                    0.998425       3.426136       9.370996       0.498812       1.190302      -0.732581      -0.003284      -0.005484       0.019214       0.020250       0.007829       0.000428      -0.001848       0.003353       0.005522      -0.009191       0.001973       0.007218              1.907089       1.804167       0.245464      -0.329592       1.855420      -0.397113       2.061680           0.000934
          257              H      15.194792      13.497405       9.967853       0.142861       1.046653 0.74283877E+01  0.70868677E+02                                 1.646733                            1.544430      -0.852300       2.475385                    0.999158       3.261867       8.710217       0.533179       1.204129      -0.727100       0.015340      -0.006236      -0.009222       0.018954       0.000220      -0.003891       0.007318       0.004110      -0.009208      -0.009961       0.002609       0.007352              1.693256       1.613710      -0.305998      -0.375304       1.583862       0.382509       1.882197           0.000035
          258              H      14.040824      14.595363      10.105816       0.136329       1.133132 0.86810022E+01  0.85237145E+02                                 1.674773                            1.625579      -0.866392       2.459219                    0.999458       3.236308       8.480586       0.546474       1.141505      -0.744410      -0.004070       0.016751      -0.003954       0.017686       0.001115       0.002802      -0.001747      -0.011840      -0.011311      -0.006983      -0.001122       0.008105              1.694610       1.883124      -0.353791       0.325727       1.561361      -0.219935       1.639346          -0.000023
          259              H      11.778556      18.665280      12.422451       0.079484       1.342380 0.10003584E+02  0.10374560E+03                                 1.999351                            1.837533      -1.204583       2.292045                    0.993668       3.824979      10.969474       0.466601       1.265745      -0.711601       0.017913       0.039496       0.016597       0.046435       0.000937       0.007703       0.002723      -0.018784      -0.015268      -0.013771       0.001137       0.012634              2.091519       2.030106       0.579720       0.401401       2.427464       0.348182       1.816985           0.000715
          260              H      10.331266      18.932585      10.654795       0.131174       1.158133 0.86475713E+01  0.85689493E+02                                 1.757583                            1.672806      -1.009924       2.405873                    0.998025       3.355178       9.129131       0.509383       1.213468      -0.725740      -0.007624       0.028356      -0.011559       0.031557      -0.002929       0.011595      -0.000875      -0.016113       0.000775      -0.016453       0.005833       0.010620              1.788965       1.571903      -0.014578       0.121065       2.258864      -0.321105       1.536130           0.000345
          261              H      10.162649      14.882786      10.427730       0.136488       1.076107 0.79311138E+01  0.76044033E+02                                 1.600901                            1.545746      -0.926972       2.447049                    0.998941       3.130427       8.074577       0.565460       1.129727      -0.747236      -0.008444      -0.032577      -0.015881       0.037213      -0.001393       0.009646       0.001062      -0.028933      -0.010695      -0.018881       0.002543       0.016338              1.595666       1.543920       0.144550       0.265888       1.673267       0.199870       1.569810           0.000281
          262              H      11.490502      14.787934      12.367840       0.099234       1.303943 0.95972975E+01  0.97639040E+02                                 1.909108                            1.764008      -1.035286       2.382930                    0.997440       3.509515       9.684958       0.495163       1.215859      -0.725171       0.011166      -0.046683       0.016662       0.050810      -0.000402       0.009504       0.000120      -0.035784      -0.021710      -0.020893      -0.000622       0.021515              2.006170       1.804915      -0.334196       0.285315       2.304198      -0.575228       1.909398           0.000422
          263              H       8.580115      17.943849       9.229174       0.108802       1.295758 0.11028757E+02  0.11602262E+03                                 1.896093                            1.885630      -0.959361       2.406672                    0.997124       3.636004      10.161080       0.481584       1.208976      -0.727126      -0.023397       0.015721       0.004297       0.028513      -0.002156       0.001651       0.003691      -0.003730      -0.027947      -0.010464       0.002503       0.007961              1.888200       1.968241      -0.251735       0.106464       2.025450       0.049483       1.670908           0.000065
          264              H       9.670851      17.170681       8.364029       0.113654       1.154609 0.90114767E+01  0.89517799E+02                                 1.709265                            1.665907      -0.739026       2.511161                    0.999320       3.350283       8.897013       0.533895       1.154880      -0.740542       0.012218      -0.010155      -0.024244       0.028986       0.002790      -0.007648       0.004812       0.002896       0.002063      -0.010240       0.001481       0.008759              1.727519       1.788712       0.124922      -0.269805       1.347363      -0.040929       2.046482           0.000078
          265              H      19.462893       8.637059      20.611151       0.126774       1.188195 0.86750007E+01  0.86334541E+02                                 1.807094                            1.685662      -1.121918       2.348282                    0.996603       3.479705       9.598874       0.501058       1.228296      -0.720983       0.024377      -0.023496      -0.005287       0.034267      -0.014377       0.000704      -0.006635      -0.003541       0.022790      -0.018871       0.003910       0.014961              1.881782       2.102505      -0.610011      -0.201136       1.898017       0.142782       1.644824           0.000145
          266              H      18.663722       8.912984      22.772577       0.096457       1.213651 0.87270900E+01  0.85784076E+02                                 1.743516                            1.624090      -0.807435       2.479421                    0.999175       3.319129       8.696077       0.549778       1.133396      -0.745904       0.013977      -0.020334       0.028811       0.037932      -0.017250      -0.003362      -0.005021       0.004200       0.030339      -0.023501       0.010768       0.012733              1.806626       1.635392      -0.242741       0.357130       1.661416      -0.367581       2.123069          -0.000177
          267              H      16.938918      10.393215      23.206586       0.111282       1.199902 0.85427933E+01  0.85414852E+02                                 1.882226                            1.719833      -0.982039       2.406983                    0.997569       3.602726      10.241368       0.471812       1.298386      -0.705040      -0.016234       0.003311       0.036785       0.040344      -0.014558      -0.003359      -0.003616      -0.005784       0.044388      -0.022876       0.007391       0.015485              2.022666       1.811243      -0.064401      -0.452078       1.528362       0.150849       2.728395           0.000126
          268              H      16.006259      11.632013      21.479170       0.108410       1.058973 0.76614292E+01  0.75675166E+02                                 1.809946                            1.685953      -1.423350       2.193962                    0.992541       3.990353      11.842182       0.445708       1.391273      -0.682620      -0.028634       0.023642       0.011277       0.038807      -0.008241      -0.003882       0.000165       0.006827       0.001504      -0.009599      -0.000273       0.009872              1.894711       2.005476      -0.453379      -0.241719       1.856941       0.166648       1.821717          -0.000005
          269              H      15.380973      13.468657      14.652858       0.142762       1.128743 0.88689980E+01  0.91206130E+02                                 1.911301                            1.826394      -1.685858       2.072680                    0.991223       4.230388      12.966653       0.422290       1.410411      -0.677768      -0.005970       0.029550       0.009702       0.031670      -0.005469      -0.006465       0.000772      -0.009971       0.002700      -0.010708       0.001923       0.008785              1.985042       1.934454      -0.593785      -0.093359       2.273409      -0.106415       1.747262          -0.001560
          270              H      16.466440      12.816207      13.661247       0.153694       0.972157 0.71739872E+01  0.69397070E+02                                 1.700216                            1.622430      -1.078580       2.372245                    0.997142       3.601099      10.423979       0.460175       1.375951      -0.687555       0.023538       0.011509      -0.013474       0.029462      -0.006225      -0.009960      -0.008037       0.004613      -0.006066      -0.016473       0.005513       0.010959              1.769780       1.661224      -0.035781      -0.419559       1.484509      -0.258907       2.163608          -0.000328
          271              H       6.962451      16.607334       4.667760       0.092951       1.172313 0.83081742E+01  0.83173007E+02                                 1.906597                            1.732888      -1.183913       2.314493                    0.994045       3.802919      11.111345       0.451401       1.355398      -0.691801       0.017915      -0.000072      -0.044991       0.048426      -0.001616      -0.006567      -0.001154       0.020199       0.029556      -0.015275       0.000790       0.014484              2.037448       1.705830       0.016803      -0.256195       1.389098      -0.005451       3.017416           0.000231
          272              H       8.516883      16.314160       6.329069       0.123983       1.144144 0.84566134E+01  0.83282202E+02                                 1.735009                            1.646170      -0.995035       2.407125                    0.997932       3.374647       9.136419       0.517567       1.201667      -0.727940       0.030834      -0.004503      -0.006116       0.031756      -0.004742       0.001972      -0.003381       0.028751       0.018781      -0.018638       0.005670       0.012968              1.764141       2.295013      -0.047673      -0.198445       1.280151       0.018336       1.717260           0.000366
          273              H      23.119759      16.584336       9.030851       0.125724       1.073480 0.75127288E+01  0.73411251E+02                                 1.783724                            1.637248      -1.417017       2.203710                    0.993410       3.824575      11.074716       0.468467       1.338020      -0.693373      -0.010299       0.003580       0.031457       0.033293      -0.007317       0.002925       0.000054       0.014993       0.017909      -0.013530       0.003984       0.009546              1.887371       1.689977       0.007505      -0.358996       1.281156      -0.041942       2.690980           0.000797
          274              H      21.633828      16.874635       7.280441       0.097181       1.179428 0.82599629E+01  0.82321403E+02                                 1.895249                            1.714805      -1.148966       2.334272                    0.994868       3.703752      10.691544       0.460351       1.335004      -0.696526      -0.045972       0.007077       0.011627       0.047944      -0.006739      -0.003644       0.000911       0.022756       0.013506      -0.015475       0.002781       0.012694              2.011715       2.910481      -0.129128      -0.194532       1.404759       0.017831       1.719904           0.000418
          275              H      25.276643      15.908889       9.815518       0.114632       1.243602 0.98625178E+01  0.10238006E+03                                 1.944011                            1.856839      -1.178347       2.314194                    0.993406       3.793154      11.044636       0.450077       1.310968      -0.702214      -0.011691       0.004359       0.024923       0.027872       0.006491      -0.003344      -0.000746       0.002501       0.002445      -0.007341      -0.000268       0.007609              2.009466       2.082130       0.131329      -0.370991       1.493000      -0.205107       2.453269           0.000010
          276              H       8.713602      15.244942       8.760673       0.112504       1.172350 0.92698496E+01  0.92267835E+02                                 1.699146                            1.668515      -0.724923       2.521259                    0.999332       3.285951       8.591193       0.546398       1.126209      -0.749004       0.021609      -0.015738      -0.008285       0.027987      -0.001819      -0.002836       0.003978      -0.002283      -0.019812      -0.008344       0.001178       0.007167              1.687769       1.700032      -0.280265       0.066764       1.794297       0.096750       1.568978           0.000075
          277              H      20.685361       4.225101      25.477233       0.125610       1.183231 0.88487690E+01  0.88236376E+02                                 1.795273                            1.700250      -0.920588       2.442703                    0.998814       3.360619       9.188907       0.501381       1.225106      -0.723620       0.010530       0.023976      -0.018736       0.032199      -0.006321      -0.010251      -0.009653      -0.004928      -0.026019      -0.019908       0.008097       0.011811              1.844782       1.708210       0.270384      -0.171076       2.092129      -0.378842       1.734007           0.000131
          278              H      18.730466       4.535518      26.621179       0.101806       1.218000 0.88533264E+01  0.87391656E+02                                 1.756182                            1.644021      -0.784510       2.494287                    0.999400       3.295064       8.668589       0.542005       1.144826      -0.743578      -0.018146       0.033374      -0.001876       0.038034      -0.007808      -0.012967      -0.008638      -0.008497      -0.027065      -0.022443       0.008971       0.013472              1.821843       1.872562      -0.483791       0.034320       2.210778      -0.091667       1.382188          -0.000273
          279              H      17.827666       2.822471      27.954825       0.112624       1.260263 0.90421117E+01  0.90822035E+02                                 1.883348                            1.725718      -0.832689       2.477773                    0.998940       3.448038       9.520069       0.493723       1.235097      -0.720807      -0.037482       0.003041       0.018609       0.041957      -0.005387      -0.017355      -0.011946      -0.000026      -0.032888      -0.027122       0.010192       0.016929              2.001020       2.775771      -0.208153      -0.465430       1.539489      -0.010548       1.687800           0.000163
          280              H      19.067699       0.830625      28.256620       0.118433       1.088743 0.77992937E+01  0.75655573E+02                                 1.709071                            1.602747      -0.996355       2.404564                    0.998272       3.405211       9.303420       0.511228       1.235110      -0.719283      -0.017858      -0.028304       0.026290       0.042558       0.005394      -0.014332      -0.007363       0.006408      -0.005886      -0.014132      -0.005265       0.019397              1.777405       1.679827       0.115932      -0.229964       1.887539      -0.537539       1.764850          -0.000021
          281              H      33.115548      25.158165      26.503336       0.131970       1.105598 0.85355133E+01  0.84533155E+02                                 1.733046                            1.679223      -0.720873       2.535042                    0.999142       3.365497       9.236341       0.499218       1.238849      -0.720035      -0.013352      -0.026679      -0.009127       0.031199       0.004561       0.001143       0.004706      -0.000198      -0.017882      -0.008024      -0.000744       0.008768              1.770042       1.747378       0.446914      -0.106684       2.077494      -0.118339       1.485254           0.000252
          282              H      16.580610      25.971573      27.414469       0.133687       0.947943 0.71117816E+01  0.68631553E+02                                 1.669510                            1.613003      -1.003782       2.397970                    0.996466       3.662332      10.581470       0.462634       1.371903      -0.688203       0.019664      -0.001110       0.022724       0.030071      -0.002307       0.000598       0.005799      -0.002652       0.019313      -0.007045      -0.002387       0.009432              1.718818       1.571795      -0.001957       0.340414       1.380036      -0.098104       2.204624           0.000189
          283              H      16.889740      25.629542      24.606340       0.141592       1.155320 0.86471538E+01  0.84782667E+02                                 1.696912                            1.620781      -0.867649       2.463444                    0.999358       3.210743       8.394842       0.548359       1.139218      -0.745128      -0.016192       0.002232      -0.012107       0.020341       0.002064       0.001430      -0.000514       0.015318       0.004566      -0.008741       0.001262       0.007479              1.737514       1.423642       0.012405       0.237870       1.419047      -0.021280       2.369854           0.000011
          284              H      17.701206      24.801761      25.710046       0.147838       1.047936 0.75444750E+01  0.70910670E+02                                 1.541310                            1.477178      -0.766333       2.515846                    0.999872       2.980021       7.428248       0.600836       1.084596      -0.760512       0.002460      -0.014896       0.010195       0.018218      -0.001861      -0.003454      -0.004891      -0.003867       0.001723      -0.006937       0.000784       0.006153              1.563223       1.382045      -0.315546       0.053509       1.966319      -0.173934       1.341306           0.000165
          285              H      17.940079      26.376843      25.554838       0.138407       1.039257 0.77151325E+01  0.75213759E+02                                 1.713095                            1.632642      -0.952003       2.426045                    0.997679       3.499191       9.828353       0.484934       1.295596      -0.705282       0.006346       0.017378       0.006041       0.019462       0.007895      -0.004676       0.002918      -0.001154      -0.007335      -0.010401       0.001151       0.009250              1.746101       1.842942       0.519031      -0.008231       1.915656      -0.034194       1.479704           0.000044
          286              H      28.896627      23.278414      26.635551       0.129003       1.253282 0.92799606E+01  0.92628818E+02                                 1.795434                            1.688263      -0.997826       2.410845                    0.998153       3.243133       8.561985       0.532771       1.151769      -0.742922      -0.025328       0.011606      -0.020224       0.034426      -0.000638       0.017171       0.003277      -0.007378      -0.021125      -0.021419       0.007145       0.014274              1.819813       1.984162      -0.267826       0.431439       1.737455      -0.183968       1.737821           0.000229
          287              H      29.288308      21.033636      26.615431       0.100695       1.300019 0.93127775E+01  0.92929389E+02                                 1.825608                            1.677869      -0.804917       2.484797                    0.999226       3.321962       8.735290       0.541457       1.133621      -0.746753      -0.022720      -0.020821      -0.022193       0.037977      -0.002160       0.017656       0.004809      -0.007139      -0.023786      -0.022770       0.008136       0.014634              1.901408       1.766433       0.424387       0.335263       2.207452       0.385782       1.730340          -0.000311
          288              H      31.090395      20.108130      27.839856       0.108232       1.143150 0.77271751E+01  0.75824228E+02                                 1.852533                            1.653635      -1.156128       2.319015                    0.995520       3.761831      10.815109       0.470358       1.327058      -0.696777       0.007231      -0.038088       0.002292       0.038836       0.000651       0.014598       0.000244      -0.011549      -0.028877      -0.020522       0.009517       0.011004              2.050224       1.487819      -0.175438       0.030453       3.182345       0.141367       1.480508           0.000078
          289              H      23.657223      21.533780       0.362154       0.108320       1.273518 0.96775963E+01  0.10000072E+03                                 1.954620                            1.827972      -1.334653       2.235517                    0.994027       3.871428      11.252067       0.457792       1.294800      -0.704294       0.030440      -0.017976       0.018097       0.039715      -0.009237       0.006255       0.000563       0.002697      -0.023312      -0.011763      -0.002369       0.014133              2.013329       2.042144      -0.250570       0.438664       2.102690      -0.218681       1.895153           0.000126
          290              H      25.151938      28.676256       2.624178       0.125908       0.942073 0.70776167E+01  0.67921249E+02                                 1.638452                            1.591045      -0.859329       2.465789                    0.997282       3.561225      10.114750       0.475859       1.341248      -0.695143       0.015817       0.020035      -0.008555       0.026921       0.003262      -0.007473      -0.001514       0.004670       0.003426      -0.006504      -0.003343       0.009847              1.687164       1.796890       0.378544      -0.225488       1.697631      -0.246230       1.566971           0.000285
          291              H      24.890231      27.543805       3.722136       0.122517       1.075104 0.83682181E+01  0.83569957E+02                                 1.778191                            1.722999      -0.963952       2.417253                    0.996577       3.649453      10.503460       0.461021       1.330358      -0.697987       0.006842      -0.013931       0.027338       0.031436      -0.001815       0.002346      -0.004942      -0.001874       0.017526      -0.005049      -0.003845       0.008894              1.828674       1.742496      -0.280255       0.355985       1.792677      -0.339524       1.950850          -0.000154
          292              H      14.239297       0.876639       3.118547       0.142434       1.295860 0.10332841E+02  0.10657073E+03                                 1.878339                            1.811540      -1.056517       2.373042                    0.998420       3.424317       9.367453       0.498633       1.190987      -0.732417      -0.003598       0.005755      -0.019124       0.020293      -0.007530      -0.000486      -0.001741       0.003863       0.005057      -0.008882       0.001861       0.007021              1.906403       1.803475      -0.245282       0.329314       1.854848      -0.396908       2.060886           0.000935
          293              H      15.194790       0.873763       4.403330       0.142298       1.048167 0.74406031E+01  0.70993274E+02                                 1.646044                            1.543907      -0.840199       2.479674                    0.999236       3.263592       8.706860       0.534357       1.201339      -0.727738       0.015596       0.006411       0.009794       0.019500      -0.000141       0.003887       0.007242       0.004142      -0.009837      -0.009954       0.002608       0.007346              1.692460       1.613068       0.305756       0.374913       1.583260       0.382109       1.881053           0.000035
          294              H      22.822925      28.518171       4.265367       0.137226       1.133285 0.86848746E+01  0.85303632E+02                                 1.676741                            1.627444      -0.877848       2.454551                    0.999435       3.235125       8.485058       0.545284       1.143614      -0.743901      -0.003871      -0.016388       0.003860       0.017276      -0.001109      -0.002623      -0.001607      -0.012076      -0.011141      -0.006828      -0.001333       0.008161              1.696617       1.885502       0.354315      -0.326288       1.563065      -0.220251       1.641284          -0.000023
          295              H      20.560655      24.448254       1.948732       0.080562       1.342192 0.10002768E+02  0.10375692E+03                                 2.000927                            1.838770      -1.214029       2.288429                    0.993560       3.825209      10.978745       0.465847       1.267552      -0.711197       0.017808      -0.039259      -0.016226       0.046062      -0.000820      -0.007907       0.002731      -0.018602      -0.014960      -0.013914       0.001424       0.012490              2.093308       2.031771      -0.580505      -0.401961       2.429775       0.348677       1.818376           0.000715
          296              H      19.113365      24.180949       3.716388       0.131929       1.154433 0.86127734E+01  0.85244786E+02                                 1.752351                            1.668252      -1.000641       2.409935                    0.998088       3.350318       9.105718       0.510705       1.211746      -0.726117      -0.007775      -0.027890       0.011606       0.031193       0.002790      -0.011605      -0.001060      -0.016242       0.000422      -0.016470       0.005768       0.010702              1.783488       1.567726       0.014394      -0.120481       2.250697      -0.319322       1.532042           0.000345
          297              H      18.944749      28.230748       3.943453       0.134916       1.080898 0.79713939E+01  0.76499706E+02                                 1.602707                            1.547224      -0.914396       2.450634                    0.999072       3.138965       8.090811       0.566731       1.126169      -0.748093      -0.008440       0.033364       0.015955       0.037933       0.001306      -0.009859       0.001180      -0.029071      -0.011119      -0.019112       0.002632       0.016480              1.597499       1.545439      -0.145195      -0.266493       1.675504       0.200737       1.571554           0.000281
          298              H      20.272603      28.325600       2.003343       0.100028       1.301341 0.95777970E+01  0.97409910E+02                                 1.908238                            1.763550      -1.039187       2.381739                    0.997358       3.506610       9.681515       0.494569       1.217703      -0.724756       0.011477       0.046365      -0.016722       0.050607       0.000097      -0.009584       0.000286      -0.035992      -0.021735      -0.021036      -0.000585       0.021621              2.005061       1.804336       0.333497      -0.284898       2.302279      -0.574250       1.908567           0.000421
          299              H      17.362215      25.169685       5.142009       0.109301       1.292416 0.10991685E+02  0.11553094E+03                                 1.892478                            1.882162      -0.953293       2.409519                    0.997183       3.631358      10.142377       0.482160       1.208596      -0.727210      -0.023353      -0.015409      -0.004562       0.028348       0.002161      -0.001834       0.003710      -0.004177      -0.028192      -0.010596       0.002438       0.008158              1.884616       1.964382       0.250833      -0.106050       2.021397       0.049291       1.668069           0.000065
          300              H      18.452952      25.942853       6.007154       0.113366       1.153455 0.90001233E+01  0.89375380E+02                                 1.708067                            1.664840      -0.737853       2.511869                    0.999336       3.348787       8.891091       0.534083       1.154856      -0.740558       0.011940       0.009937       0.024246       0.028795      -0.002749       0.008000       0.004971       0.003208       0.002271      -0.010561       0.001329       0.009232              1.726279       1.787355      -0.124813       0.269267       1.346740      -0.040910       2.044744           0.000078
          301              H      10.680793       5.734079      22.502398       0.127807       1.185590 0.86537256E+01  0.86098357E+02                                 1.807332                            1.685839      -1.133676       2.344219                    0.996538       3.475748       9.596934       0.499867       1.231573      -0.720265       0.024161       0.023180       0.005282       0.033896       0.014285      -0.000710      -0.006793      -0.003989       0.023183      -0.018890       0.003800       0.015089              1.882081       2.102876       0.610214       0.201173       1.898365       0.142794       1.645001           0.000144
          302              H       9.881622       5.458154      20.340972       0.096797       1.211861 0.87108602E+01  0.85571721E+02                                 1.740429                            1.621477      -0.799916       2.482304                    0.999211       3.317368       8.684476       0.550865       1.131858      -0.746271       0.014261       0.020521      -0.028807       0.038135       0.016958       0.003485      -0.004860       0.004503       0.030402      -0.023236       0.010907       0.012328              1.803285       1.632617       0.242000      -0.356003       1.658571      -0.366428       2.118667          -0.000177
          303              H       8.156817       3.977923      19.906963       0.110330       1.202965 0.85669883E+01  0.85701598E+02                                 1.883884                            1.721090      -0.968649       2.412332                    0.997762       3.606265      10.247957       0.472210       1.296613      -0.705411      -0.016085      -0.003454      -0.037188       0.040665       0.014580       0.003553      -0.003682      -0.005868       0.044190      -0.022924       0.007464       0.015460              2.024652       1.812709       0.064476       0.452893       1.529452       0.151036       2.731795           0.000128
          304              H      24.788358       2.739125      21.634379       0.109840       1.055914 0.76403233E+01  0.75472069E+02                                 1.812211                            1.688089      -1.443875       2.186589                    0.992331       3.994252      11.883674       0.443324       1.398654      -0.681199      -0.028038      -0.023465      -0.011168       0.038229       0.008271       0.004035       0.000421       0.007017       0.001089      -0.009548      -0.000602       0.010150              1.897158       2.007676       0.453782       0.242086       1.859191       0.166822       1.824609          -0.000007
          305              H      24.163073       0.902481      28.460691       0.142671       1.128809 0.88702606E+01  0.91232102E+02                                 1.912277                            1.827237      -1.688983       2.071533                    0.991205       4.231912      12.976773       0.421901       1.411512      -0.677563      -0.006053      -0.029498      -0.009969       0.031720       0.005647       0.006354       0.000770      -0.010109       0.002019      -0.010708       0.001785       0.008923              1.986102       1.935506       0.594401       0.093473       2.274752      -0.106422       1.748050          -0.001560
          306              H      16.466438       1.554961       0.709936       0.153063       0.973586 0.71870068E+01  0.69554480E+02                                 1.701904                            1.623912      -1.079506       2.371703                    0.997097       3.604183      10.435239       0.459961       1.375967      -0.687553       0.023888      -0.011359       0.013399       0.029651       0.006226       0.009894      -0.008076       0.004371      -0.005910      -0.016444       0.005621       0.010822              1.771622       1.662879       0.035799       0.420311       1.485841      -0.259382       2.166145          -0.000302
          307              H      15.744553      26.506200       9.703423       0.091600       1.174798 0.83276182E+01  0.83392633E+02                                 1.906989                            1.733177      -1.174256       2.317678                    0.994103       3.805250      11.109477       0.452171       1.352684      -0.692345       0.018094       0.000218       0.045770       0.049217       0.001730       0.006502      -0.001215       0.020002       0.028949      -0.015111       0.000822       0.014289              2.037905       1.706147      -0.016810       0.256340       1.389317      -0.005438       3.018251           0.000231
          308              H      17.298984      26.799374       8.042114       0.123537       1.142992 0.84440903E+01  0.83102807E+02                                 1.731337                            1.642962      -0.980834       2.412461                    0.998080       3.373308       9.120656       0.519170       1.198764      -0.728602       0.031134       0.004410       0.006179       0.032046       0.004923      -0.001971      -0.003295       0.028477       0.018709      -0.018532       0.005616       0.012915              1.760283       2.289178       0.047495       0.197612       1.278039       0.018264       1.713632           0.000366
          309              H      14.337660      26.529198       5.340332       0.125811       1.071499 0.74935665E+01  0.73144638E+02                                 1.778307                            1.632725      -1.400837       2.210461                    0.993633       3.815301      11.025798       0.470374       1.334040      -0.694199      -0.010424      -0.003445      -0.031330       0.033198       0.007438      -0.003012       0.000171       0.015318       0.018264      -0.013805       0.004086       0.009720              1.881312       1.684946      -0.007462       0.357128       1.278116      -0.041725       2.680875           0.000792
          310              H      12.851729      26.238899       7.090742       0.097321       1.177068 0.82395933E+01  0.82042820E+02                                 1.890244                            1.710802      -1.136083       2.339351                    0.995004       3.698418      10.660661       0.461792       1.332064      -0.697122      -0.045941      -0.007289      -0.011853       0.048002       0.006634       0.003451       0.000807       0.022749       0.013366      -0.015396       0.002897       0.012500              2.006079       2.900740       0.128513       0.193691       1.401853       0.017747       1.715644           0.000417
          311              H      16.494544      27.204645       4.555665       0.113760       1.244399 0.98675777E+01  0.10240425E+03                                 1.941267                            1.854456      -1.171442       2.316516                    0.993410       3.793469      11.029427       0.451591       1.306934      -0.703040      -0.011880      -0.003929      -0.025296       0.028222      -0.006312       0.003366      -0.000765       0.002589       0.002599      -0.007197      -0.000293       0.007490              2.006495       2.079061      -0.131012       0.369951       1.491394      -0.204603       2.449031           0.000010
          312              H      17.495703      27.868592       5.610510       0.113457       1.169849 0.92456289E+01  0.91971658E+02                                 1.697075                            1.666630      -0.722717       2.522587                    0.999349       3.282250       8.580494       0.546532       1.126609      -0.748896       0.021935       0.015407       0.008107       0.028004       0.001597       0.002580       0.003911      -0.002558      -0.019922      -0.008264       0.001304       0.006960              1.685713       1.697917       0.279435      -0.066694       1.791899       0.096452       1.567322           0.000075
          313              C      18.424850      26.127948      12.035003       0.321551      30.467919 0.34345471E+03  0.76655002E+04                                 8.769886                            6.443425      -0.069316       1.999131                    0.999501      25.229597      72.288948       0.605396       0.453310      -1.034655      -0.069023      -0.038513      -0.004016       0.079143       0.012604       0.006674      -0.002032       0.031595      -0.088184      -0.030557      -0.004842       0.035399             10.560689      12.657472       2.696725      -2.692434       8.210529       2.747447      10.814065           0.000750
          314              C      19.160790      26.030800      10.842770      -0.238100      35.918077 0.47288470E+03  0.11360753E+05                                 9.381424                            7.226732       0.192417       2.022501                    0.999777      30.745033      89.531288       0.615594       0.414152      -1.064989       0.017010       0.009468      -0.003592       0.019796       0.022252       0.017153       0.023719       0.002875      -0.023690      -0.026997      -0.015728       0.042725             10.870215      14.090375       2.586619      -3.019131       7.314245       1.606296      11.206024           0.006967
          315              C      20.327053      26.705096      10.659394      -0.068392      30.571626 0.41179583E+03  0.95710338E+04                                 8.495559                            6.795459       0.102969       2.002961                    0.999808      29.046248      83.599565       0.626675       0.420520      -1.059364      -0.020346       0.000889       0.027673       0.034359       0.000520      -0.023143       0.008337       0.005703       0.060157      -0.022751      -0.011578       0.034329              9.588116      12.179855       2.716291      -1.569246       6.906493       1.840598       9.678000           0.002851
          316              C      20.855735      27.520228      11.665377      -0.145536      34.210621 0.46189228E+03  0.11044336E+05                                 9.181637                            7.191284       0.067446       1.982937                    0.999593      30.309340      88.386375       0.610104       0.419859      -1.060129      -0.025313      -0.014138       0.005260       0.029466       0.046481      -0.014823       0.025508       0.050250      -0.013787      -0.064957       0.009820       0.055137             10.705904      13.991026       2.110088      -2.854067       7.384938       2.601610      10.741748           0.012980
          317              C      20.121552      27.682334      12.859335      -0.086445      36.025958 0.44861921E+03  0.10657457E+05                                 9.547413                            7.125488      -0.046023       1.949112                    0.999617      29.803811      86.853625       0.607502       0.424407      -1.056444      -0.021792      -0.012298      -0.013660       0.028508       0.010094       0.021053       0.017418      -0.005389       0.001405      -0.023483      -0.009290       0.032773             11.544463      15.064759       1.861718      -4.682511       7.665140       2.834265      11.903491           0.004781
          318              C      18.921917      27.010625      13.045298      -0.161443      47.293754 0.52172046E+03  0.12785308E+05                                11.307584                            7.605472      -0.069301       1.956289                    0.999134      29.810954      86.336193       0.601156       0.415763      -1.068988       0.032606       0.028285      -0.008833       0.044059       0.008061      -0.015431      -0.001546       0.016883       0.028402      -0.017446      -0.005963       0.023409             15.054001      17.267811       1.535072      -6.179694      10.400033       5.729772      17.494158           0.009089
          319              C      18.185977      27.262407      14.285818       0.457926      31.669969 0.29645891E+03  0.64026162E+04                                 9.218250                            6.077948      -0.081472       2.012313                    0.999556      23.849265      68.083926       0.606921       0.467284      -1.022825       0.007289       0.042705       0.052156       0.067802      -0.039215       0.020636      -0.037452      -0.016098      -0.008858      -0.041885      -0.025121       0.067006             12.377664      13.404907       1.286708      -4.739074       9.159300       4.992798      14.568784           0.032646
          320              C      15.355858      26.298386      15.936780       0.485235      25.174791 0.28242268E+03  0.59988772E+04                                 7.828427                            5.886699       0.078458       2.077009                    0.999676      22.824646      63.675466       0.626701       0.460125      -1.031416      -0.030130      -0.046605      -0.028940       0.062589      -0.037849       0.021035      -0.037176      -0.007075      -0.008618      -0.041723      -0.023526       0.065248              9.237758       9.174746       2.128673      -2.707643       7.658142       2.734556      10.880384           0.017288
          321              C      14.564239      26.513378      17.185348      -0.244449      28.476072 0.44104230E+03  0.10422352E+05                                 8.139151                            6.969539      -0.106112       1.963122                    0.997829      29.464871      85.356302       0.627569       0.413009      -1.064739      -0.078265      -0.091711       0.009648       0.120952       0.010708      -0.005281      -0.007639       0.002201      -0.011574      -0.010368      -0.006334       0.016702              8.875182       8.652081       1.026517      -1.782585       8.489321       1.138672       9.484142          -0.003639
          322              C      13.464720      25.506245      17.452077      -0.409988      25.433386 0.40506796E+03  0.93331948E+04                                 7.244234                            6.435790       0.526014       2.125660                    0.999785      30.819647      87.009635       0.693261       0.383449      -1.089058       0.092570       0.083288      -0.020645       0.126223       0.036478      -0.002431      -0.003547       0.008089      -0.069023      -0.025635      -0.022815       0.048450              7.539579       7.152257       1.180112      -0.345063       8.377032       0.169817       7.089450           0.000510
          323              C      17.896168      27.916290      19.304523       0.317707      31.798741 0.35139865E+03  0.78641243E+04                                 8.970622                            6.464126      -0.107905       1.986129                    0.999627      25.204205      71.608854       0.613769       0.445914      -1.042042       0.025213      -0.014587      -0.071540       0.077243       0.010434      -0.017270       0.007683      -0.006964       0.097035      -0.032497      -0.005451       0.037948             10.864651       8.325045      -2.893351       0.251579       7.253311      -1.368060      17.015596           0.001941
          324              C      18.686557      27.150880      20.185476      -0.223049      37.079645 0.45132243E+03  0.10711410E+05                                 9.580217                            7.043920       0.032025       1.968762                    0.999601      30.542978      88.253128       0.625998       0.412262      -1.066761      -0.004243      -0.005298       0.011307       0.013188      -0.025473      -0.024120       0.015799       0.017174       0.018675      -0.030068      -0.015050       0.045118             11.260355       8.448013      -2.948161       0.766699       7.566328      -1.941912      17.766725           0.005932
          325              C      18.451197      27.130184      21.512224      -0.068985      32.326657 0.40778435E+03  0.94420928E+04                                 8.777257                            6.715082       0.062742       1.987491                    0.999780      29.016273      82.995274       0.637918       0.414671      -1.064492      -0.019416       0.014115      -0.021899       0.032493      -0.031582       0.014017      -0.012931       0.003590      -0.009298      -0.030086      -0.011276       0.041362             10.098571       7.799647      -2.591096      -0.244116       6.774371      -0.847864      15.721696           0.002995
          326              C      17.381538      27.861102      22.071838      -0.137017      36.219251 0.46529663E+03  0.11160270E+05                                 9.622408                            7.257091       0.056613       1.985607                    0.999311      30.201992      88.574647       0.601637       0.424450      -1.055916       0.009413       0.004180      -0.030285       0.031988      -0.024851      -0.010305       0.005525       0.012304       0.107060      -0.043497       0.003629       0.039868             11.575213       8.556908      -3.002863       0.282884       7.758591      -1.768578      18.410141           0.012203
          327              C      16.589392      28.609842      21.219052      -0.088214      37.430688 0.45208238E+03  0.10819566E+05                                 9.926471                            7.223755      -0.248362       1.885677                    0.999282      30.442679      90.653966       0.591254       0.432852      -1.045503       0.023515      -0.009567      -0.025809       0.036202       0.003443      -0.013792       0.016563       0.017187      -0.049598      -0.030749       0.008581       0.022168             12.408378       8.561137      -3.164556       1.539030       8.211958      -2.453771      20.452040           0.003995
          328              C      16.830022      28.656406      19.846891      -0.173766      46.624799 0.53336999E+03  0.13140179E+05                                11.189648                            7.672937      -0.049490       1.959264                    0.999308      30.063007      87.232438       0.600631       0.413929      -1.070413      -0.013930      -0.001174       0.045286       0.047395      -0.011186       0.009288      -0.014213       0.010042       0.058715      -0.023452      -0.005977       0.029429             14.465267      11.456117      -4.935834       1.854137      10.012376      -2.783900      21.927308           0.009398
          329              C       7.186219       0.812239      19.029746       0.458279      29.270335 0.29513822E+03  0.63796315E+04                                 8.792657                            6.093584      -0.039295       2.029008                    0.999668      23.956457      68.864642       0.600599       0.471793      -1.018349      -0.052741       0.043074       0.014297       0.069580       0.038385       0.013248       0.010296      -0.029093      -0.069169      -0.033125      -0.022709       0.055835             11.080258       9.966820      -3.997101       1.038136       8.078551      -1.931283      15.195404           0.030209
          330              C       6.943130       2.015686      15.843080       0.480177      23.919980 0.28217644E+03  0.60163457E+04                                 7.662459                            5.945363       0.034581       2.066057                    0.999744      23.075699      65.345457       0.611543       0.469751      -1.021997       0.040813      -0.029229      -0.035700       0.061600       0.046648       0.015148      -0.000143      -0.008152      -0.107557      -0.044780      -0.020995       0.065775              8.753528       7.277855      -3.283783       0.058057       8.223139      -1.552962      10.759592           0.018309
          331              C       6.287985       3.055010      14.984258      -0.237360      28.223074 0.45189156E+03  0.10757588E+05                                 8.123751                            7.079429      -0.112143       1.959835                    0.997826      29.694078      86.699560       0.618631       0.415904      -1.061519       0.085915       0.045198      -0.064690       0.116658       0.007170      -0.021332      -0.005804      -0.013788      -0.009711      -0.025656       0.002735       0.022921              8.692735       8.391929      -1.032659       0.363936       9.056165      -1.713274       8.630113          -0.003589
          332              C       7.255773       3.774433      14.060765      -0.415242      24.915954 0.40984086E+03  0.95011731E+04                                 7.185225                            6.510280       0.420869       2.089373                    0.999520      31.375446      89.782605       0.681285       0.387807      -1.082521      -0.079833      -0.056824       0.077127       0.124703       0.021319      -0.035190      -0.021314       0.007832       0.023626      -0.031740      -0.022254       0.053994              7.372951       7.305069       0.120289      -0.151282       7.960303      -0.839304       6.853482           0.001383
          333              C      10.568381       2.316903      17.882063       0.122408      25.961012 0.31297832E+03  0.68057569E+04                                 7.717588                            5.950219       0.235318       2.098702                    0.999835      25.493236      71.440892       0.663989       0.424212      -1.054919       0.012113       0.010781      -0.044655       0.047508      -0.047830      -0.004515      -0.022175       0.022778      -0.019204      -0.054605       0.000397       0.054208              9.120573       9.435505       4.877361      -0.331991       8.884579       0.923848       9.041635           0.002875
          334              C      11.420245       3.395604      18.059978      -0.211930      32.297803 0.41775352E+03  0.97291730E+04                                 8.775000                            6.796025       0.217645       2.047680                    0.999372      29.357419      84.148815       0.634350       0.414592      -1.064798      -0.013755      -0.017896       0.018015       0.028879      -0.010863       0.012936       0.015151      -0.006410      -0.030559      -0.027983       0.010026       0.017956             10.335700      11.130962       5.693115      -1.653054      10.204983      -0.146088       9.671154           0.001555
          335              C      11.934876       3.956944      17.005996       0.173547      32.245989 0.39244318E+03  0.89523566E+04                                 9.028833                            6.712804      -0.159214       1.973081                    0.999284      25.460012      71.035298       0.623567       0.430589      -1.060147       0.025088       0.013739      -0.012093       0.031055       0.013345      -0.001363       0.005240       0.002561      -0.074628      -0.025919      -0.000051       0.025970             11.601764      13.262913       8.082883      -1.271915      12.919310      -0.572291       8.623069           0.001686
          336              C      11.520361       3.494193      15.671775      -0.213973      33.573090 0.47904802E+03  0.11472256E+05                                 8.935028                            7.232589       0.223780       2.036304                    0.999748      30.093353      85.678621       0.624592       0.409487      -1.074888       0.007691       0.004646      -0.000977       0.009038       0.018444      -0.007904      -0.009664      -0.011716       0.081898      -0.033010       0.000010       0.033000             10.382142      11.169975       6.305162       1.048951      11.574773       1.236422       8.401679           0.001222
          337              C      10.707138       2.363756      15.630673       0.085141      27.094668 0.34691696E+03  0.77193251E+04                                 7.879609                            6.236631       0.155148       2.056469                    0.999739      26.404308      74.185299       0.654706       0.420442      -1.060167      -0.008594      -0.019009       0.050303       0.054457      -0.031396       0.002165       0.002045       0.010848       0.065177      -0.042859       0.020881       0.021978              9.147985       9.432852       4.967300       0.569232       9.622185       1.373278       8.388918           0.002324
          338              C      12.858753       5.204362      17.103720      -0.227131      29.689339 0.40612242E+03  0.94505337E+04                                 8.497755                            6.692510      -0.198738       1.920425                    0.997973      29.968568      87.633042       0.636436       0.413573      -1.058827       0.032282      -0.028930      -0.084019       0.094542       0.004243      -0.002588      -0.022121       0.012113       0.007566      -0.025157       0.003585       0.021571             10.787390      13.911544       5.888010      -2.225104      11.775245      -0.982876       6.675382           0.000136
          339              C      12.518009      23.410934       9.975038       0.321515      30.804527 0.34353211E+03  0.76487250E+04                                 8.766117                            6.384480      -0.087413       1.990342                    0.999397      25.125830      71.326327       0.618257       0.444954      -1.042053      -0.037757       0.066746      -0.016598       0.078461      -0.025874      -0.011398      -0.013445      -0.023166      -0.036794      -0.034969      -0.000122       0.035091             10.583254       8.518740      -1.311966       3.476728      15.410528       1.008822       7.820495           0.006106
          340              C      11.980544      22.341431       9.251018      -0.232129      37.843154 0.47767277E+03  0.11498873E+05                                 9.717565                            7.255212       0.016245       1.960027                    0.999523      30.975764      90.144020       0.615716       0.413239      -1.066119       0.006825      -0.016437      -0.001229       0.017840      -0.025315       0.029902      -0.013258       0.002361      -0.010753      -0.032730      -0.013940       0.046670             11.466816       9.058905      -1.156148       3.593922      16.994318       1.044972       8.347226           0.005612
          341              C      12.456534      21.051761       9.414562      -0.076200      31.889713 0.40868839E+03  0.94522233E+04                                 8.642941                            6.687918       0.169042       2.019396                    0.999667      28.887883      82.124694       0.645273       0.410413      -1.069054       0.012427       0.028723       0.007221       0.032119       0.009275       0.018848       0.021224      -0.028072      -0.020392      -0.029230      -0.007354       0.036584              9.910205       8.817245      -1.296437       3.309521      13.506014       0.083987       7.407355           0.008350
          342              C      13.473501      20.793367      10.289767      -0.122500      33.255830 0.43554718E+03  0.10279873E+05                                 9.044615                            6.999596       0.113357       2.011489                    0.999546      29.533547      86.037127       0.615193       0.421834      -1.057107      -0.001655       0.028557      -0.007149       0.029485      -0.018101       0.008869       0.003366      -0.038487      -0.048585      -0.026803      -0.007713       0.034516             10.615660       9.423394      -1.373221       3.351180      14.499939       0.733231       7.923648           0.009191
          343              C      14.026774      21.822917      11.022697      -0.082919      37.965404 0.46984889E+03  0.11345830E+05                                10.073652                            7.404641      -0.278054       1.881218                    0.998807      30.343643      90.560058       0.579625       0.437604      -1.043373      -0.025160       0.016761      -0.017989       0.035179      -0.010010      -0.002789      -0.012255       0.032533       0.019823      -0.027081       0.011203       0.015878             12.598507       8.843166      -1.331024       2.996578      20.459888       1.815384       8.492467           0.008716
          344              C      13.566240      23.149952      10.880997      -0.166571      46.636546 0.52093763E+03  0.12743137E+05                                11.137147                            7.551225      -0.027829       1.967653                    0.999235      29.759760      85.709897       0.610007       0.410469      -1.073950       0.012941      -0.040220       0.006712       0.042780       0.001891       0.003920       0.007972      -0.037899      -0.026817      -0.016627      -0.008837       0.025465             14.786649      10.787895      -0.037442       4.854950      22.932111       3.396849      10.639941           0.007216
          345              C      14.204524      24.196461      11.692969       0.455180      29.377725 0.29672819E+03  0.64157750E+04                                 8.793990                            6.092312      -0.017838       2.034084                    0.999688      23.942487      68.594635       0.603920       0.469069      -1.020912       0.048828      -0.000158       0.050863       0.070508       0.002994      -0.038365      -0.004392       0.038626       0.026205      -0.027115      -0.023576       0.050691             11.357838       8.227607       0.848129       3.510222      17.304733       2.770493       8.541175           0.042754
          346              C      14.300776      27.609617      11.939291       0.475302      25.904639 0.29648754E+03  0.64141586E+04                                 8.085041                            6.075369      -0.054701       2.014153                    0.999656      24.089424      69.207000       0.606461       0.466842      -1.021349      -0.034004       0.013363      -0.041873       0.055572      -0.003478      -0.022448       0.010291       0.039986       0.016541      -0.026548      -0.009438       0.035986              9.927428       7.406961       0.803890       3.430300      13.130531       3.567204       9.244794          -0.022758
          347              C       6.156253       0.007747      12.618186      -0.452907      40.358168 0.63118976E+03  0.16245254E+05                                10.108114                            8.224690       0.200502       1.977983                    0.999169      35.054277     104.521595       0.592146       0.401893      -1.076575       0.028820       0.024323      -0.029003       0.047575      -0.020156       0.031373       0.015008       0.012934       0.055331      -0.046059       0.005095       0.040964             12.305734       9.278084       1.286930       3.683802      15.071835       6.379405      12.567282           0.498637
          348              C      15.291395       8.802620      16.593543       0.103663      27.785562 0.33349601E+03  0.73688415E+04                                 8.117699                            6.167421       0.173538       2.072861                    0.999773      26.030601      73.561431       0.648111       0.427708      -1.052629       0.038332      -0.029471      -0.005194       0.048629      -0.027615      -0.011042      -0.003999      -0.024964       0.103226      -0.049080       0.012810       0.036271              9.573492      10.870399       1.768380       0.600605      13.774326       0.397441       4.075752           0.002106
          349              C      14.356980       7.815032      16.405568      -0.212984      34.443546 0.42723671E+03  0.99893160E+04                                 9.142352                            6.847093       0.249427       2.051531                    0.999643      29.549290      84.403857       0.636596       0.411505      -1.068574       0.004044       0.010586      -0.003781       0.011946       0.005193       0.007368      -0.003407       0.039476      -0.017534      -0.019036      -0.005854       0.024890             10.941202      11.324500       2.753183       0.497875      17.074428       0.570459       4.424679           0.000997
          350              C      14.745148       6.514440      16.349520       0.185540      32.902073 0.36842509E+03  0.82642768E+04                                 9.091573                            6.460450      -0.071699       2.005885                    0.999050      24.855218      68.535760       0.642751       0.424823      -1.064824      -0.021056      -0.024395      -0.004020       0.032475       0.027682      -0.010945      -0.005346       0.003222       0.013748      -0.030423      -0.000243       0.030666             11.827055      14.371150       4.891578       0.633738      16.670181       0.710619       4.439834           0.001149
          351              C      16.088810       6.235926      16.563651      -0.210858      36.402066 0.46354603E+03  0.11074566E+05                                 9.561159                            7.197327       0.137072       2.015967                    0.999004      30.058833      87.124146       0.611774       0.419065      -1.062472       0.011691       0.006186       0.003001       0.013563      -0.003199       0.004229      -0.003875      -0.026329       0.003670      -0.015055       0.000631       0.014424             11.427630      14.252905       1.976071       0.816243      15.406796       0.874426       4.623190           0.002264
          352              C      16.965263       7.288759      16.747314       0.104562      28.427476 0.32847056E+03  0.72209766E+04                                 8.187118                            6.092995       0.237671       2.096474                    0.999771      25.795671      72.406450       0.657370       0.423835      -1.056389      -0.031112       0.035176      -0.008465       0.047718      -0.018729      -0.001363      -0.009703       0.024967       0.107555      -0.041531       0.004241       0.037289              9.808615      11.385498       1.362698       0.709643      13.870832       0.572232       4.169515           0.002346
          353              C      13.747502       5.395788      16.069569      -0.226954      29.561291 0.39755516E+03  0.92085560E+04                                 8.478209                            6.628911      -0.202788       1.923423                    0.998452      29.753674      87.006442       0.637960       0.414494      -1.057484      -0.031385       0.020611       0.076623       0.085328      -0.001193      -0.001456      -0.010892       0.026414      -0.041611      -0.021690       0.001463       0.020227             10.678680      13.316265       5.463858      -1.478409      12.263409      -0.283742       6.456368           0.000098
          354              C       9.642748      16.985586       2.336180       0.322161      30.455878 0.34330531E+03  0.76614436E+04                                 8.768508                            6.442614      -0.068485       1.999434                    0.999462      25.222599      72.268918       0.605342       0.453393      -1.034593      -0.068008       0.038645       0.004553       0.078353      -0.012636      -0.006627      -0.002557       0.031291      -0.085436      -0.029823      -0.004991       0.034814             10.558858      12.654963      -2.696509       2.690955       8.209882       2.747190      10.811728           0.000756
          355              C      10.378688      17.082734       3.528413      -0.236800      35.886968 0.47238418E+03  0.11345929E+05                                 9.378134                            7.224813       0.189059       2.021906                    0.999791      30.725115      89.467524       0.615421       0.414371      -1.064830       0.016595      -0.007990       0.005546       0.019236      -0.022783      -0.016648       0.024409       0.000848      -0.024848      -0.027474      -0.015886       0.043360             10.866019      14.084448      -2.584877       3.018345       7.311288       1.605176      11.202321           0.006961
          356              C      11.544951      16.408438       3.711789      -0.067792      30.565565 0.41170322E+03  0.95684752E+04                                 8.494698                            6.794903       0.100603       2.002350                    0.999827      29.042883      83.591865       0.626663       0.420546      -1.059333      -0.019951      -0.000567      -0.027832       0.034249      -0.001062       0.023538       0.008518       0.004393       0.066109      -0.024025      -0.011734       0.035758              9.587093      12.177188      -2.713896       1.571389       6.904636       1.840289       9.679454           0.002854
          357              C      12.073633      15.593306       2.705806      -0.144521      34.187311 0.46149937E+03  0.11032612E+05                                 9.178965                            7.190216       0.062989       1.981683                    0.999616      30.292458      88.328308       0.609895       0.420092      -1.059980      -0.025670       0.014649      -0.005647       0.030090      -0.046081       0.015219       0.025289       0.051683      -0.010748      -0.065181       0.010555       0.054626             10.702105      13.982384      -2.106448       2.853822       7.382420       2.602081      10.741513           0.012977
          358              C      11.339449      15.431200       1.511848      -0.088252      36.062260 0.44917696E+03  0.10674287E+05                                 9.553842                            7.129930      -0.044040       1.949573                    0.999574      29.822597      86.929995       0.607296       0.424409      -1.056416      -0.022402       0.012983       0.014182       0.029522      -0.010200      -0.020925       0.015877      -0.004253       0.001699      -0.022589      -0.009103       0.031692             11.552667      15.075698      -1.862729       4.685829       7.670428       2.836923      11.911874           0.004780
          359              C      10.139814      16.102909       1.325885      -0.162238      47.335268 0.52224920E+03  0.12801401E+05                                11.312089                            7.608069      -0.069418       1.955842                    0.999164      29.830598      86.401333       0.601207       0.415626      -1.069085       0.032540      -0.028384       0.008945       0.044097      -0.008499       0.014733      -0.002777       0.017733       0.027983      -0.017416      -0.005900       0.023316             15.060488      17.275654      -1.535524       6.182284      10.404605       5.732809      17.501205           0.009088
          360              C       9.403874      15.851127       0.085365       0.458192      31.689453 0.29662182E+03  0.64073309E+04                                 9.224036                            6.081121      -0.086791       2.010676                    0.999590      23.855018      68.117694       0.606508       0.467515      -1.022648       0.006956      -0.042876      -0.051315       0.067230       0.038915      -0.021914      -0.037549      -0.015434      -0.006762      -0.041389      -0.026029       0.067417             12.386420      13.415125      -1.286678       4.743987       9.164795       4.996738      14.579341           0.032650
          361              C      15.355858      16.815118      27.176769       0.484779      25.186016 0.28257872E+03  0.60032880E+04                                 7.832468                            5.889736       0.075938       2.076216                    0.999664      22.829926      63.705280       0.626286       0.460345      -1.031247      -0.030019       0.047094       0.029682       0.063246       0.038332      -0.020931      -0.036674      -0.007257      -0.007266      -0.041842      -0.023316       0.065158              9.242457       9.179288      -2.130513       2.708533       7.661991       2.735782      10.886092           0.017239
          362              C      14.564239      16.600126      25.928201      -0.243872      28.447091 0.44046722E+03  0.10405107E+05                                 8.133753                            6.965208      -0.106207       1.963482                    0.997866      29.442219      85.268728       0.627751       0.413034      -1.064749      -0.077563       0.091287      -0.008565       0.120095      -0.010528       0.005508      -0.006953       0.002250      -0.010485      -0.009663      -0.006566       0.016229              8.868915       8.646729      -1.026612       1.779754       8.482618       1.136868       9.477398          -0.003636
          363              C      13.464720      17.607259      25.661472      -0.408681      25.432891 0.40506377E+03  0.93335536E+04                                 7.245846                            6.437165       0.530293       2.126917                    0.999774      30.819143      87.024937       0.692923       0.383616      -1.088883       0.092409      -0.083652       0.020270       0.126285      -0.036364       0.001504      -0.003145       0.007878      -0.069333      -0.025739      -0.022538       0.048277              7.541258       7.154263      -1.180015       0.344320       8.379008       0.169687       7.090503           0.000511
          364              C      17.896167      15.197214      23.809026       0.319430      31.770255 0.35101782E+03  0.78536365E+04                                 8.967245                            6.461788      -0.105628       1.986859                    0.999633      25.188561      71.560340       0.613701       0.446075      -1.041926       0.025747       0.014586       0.071663       0.077532      -0.010480       0.016198       0.007595      -0.007026       0.100095      -0.032462      -0.005833       0.038295             10.860503       8.323347       2.893574      -0.253077       7.251885      -1.368758      17.006277           0.001927
          365              C      18.686556      15.962624      22.928073      -0.223566      37.043898 0.45072275E+03  0.10692912E+05                                 9.569793                            7.034981       0.039663       1.971177                    0.999622      30.534759      88.192651       0.627006       0.411763      -1.067154      -0.003914       0.005462      -0.010663       0.012604       0.025291       0.023968       0.016578       0.018197       0.015740      -0.029504      -0.015899       0.045403             11.248749       8.442147       2.948062      -0.763477       7.559453      -1.938071      17.744646           0.005928
          366              C      18.451196      15.983320      21.601325      -0.069113      32.307888 0.40741347E+03  0.94307977E+04                                 8.769360                            6.707080       0.068432       1.989046                    0.999787      29.014900      82.963295       0.639043       0.414060      -1.064948      -0.020761      -0.015185       0.022162       0.033952       0.031187      -0.014539      -0.012952       0.003815      -0.010027      -0.029588      -0.011799       0.041388             10.090345       7.794725       2.591521       0.240409       6.769465      -0.850341      15.706847           0.002988
          367              C      17.381536      15.252402      21.041711      -0.138395      36.254549 0.46585983E+03  0.11176452E+05                                 9.624950                            7.257994       0.059781       1.986248                    0.999331      30.224284      88.632326       0.602072       0.424042      -1.056236       0.009248      -0.004267       0.031329       0.032943       0.024324       0.009690       0.005671       0.012837       0.106141      -0.042873       0.003572       0.039301             11.578840       8.561024       3.005534      -0.283457       7.761337      -1.769268      18.414160           0.012203
          368              C      16.589391      14.503662      21.894497      -0.087902      37.459356 0.45245452E+03  0.10831385E+05                                 9.934679                            7.228711      -0.250768       1.884933                    0.999271      30.451140      90.710066       0.590771       0.433090      -1.045294       0.023964       0.010237       0.026942       0.037482      -0.004265       0.014559       0.017803       0.018539      -0.045842      -0.031830       0.008968       0.022862             12.420058       8.568366       3.167602      -1.543425       8.218821      -2.458453      20.472985           0.003990
          369              C      16.830020      14.457098      23.266658      -0.176293      46.708976 0.53448147E+03  0.13173621E+05                                11.199048                            7.678152      -0.047067       1.959809                    0.999208      30.098070      87.337061       0.600788       0.413630      -1.070671      -0.014128       0.000570      -0.045068       0.047234       0.010870      -0.009026      -0.014022       0.008501       0.058991      -0.022785      -0.006354       0.029139             14.479002      11.467179       4.941454      -1.856956      10.021546      -2.787673      21.948282           0.009417
          370              C      15.968321      13.558899      24.083803       0.461143      29.194296 0.29427778E+03  0.63558746E+04                                 8.775735                            6.083195      -0.038324       2.029670                    0.999642      23.915609      68.701104       0.601383       0.471560      -1.018557      -0.053050      -0.042921      -0.014189       0.069698      -0.037746      -0.011614       0.010056      -0.028251      -0.066040      -0.031447      -0.022774       0.054221             11.057732       9.947115       3.987834      -1.035020       8.063231      -1.927597      15.162850           0.030185
          371              C      15.725232      12.355452      27.270469       0.481383      23.901934 0.28191628E+03  0.60094240E+04                                 7.658328                            5.942186       0.041743       2.068283                    0.999758      23.066168      65.311394       0.611772       0.469682      -1.022033       0.040863       0.029576       0.035669       0.061780      -0.047265      -0.014860      -0.000072      -0.006672      -0.106145      -0.044412      -0.021676       0.066087              8.748783       7.274012       3.281929      -0.058766       8.218477      -1.552293      10.753859           0.018312
          372              C      15.070088      11.316128      28.129291      -0.236992      28.221893 0.45187184E+03  0.10759538E+05                                 8.131810                            7.085952      -0.124927       1.956038                    0.997739      29.706313      86.811873       0.617327       0.416689      -1.060769       0.085726      -0.044838       0.064359       0.116196      -0.007644       0.021567      -0.004584      -0.014405      -0.010699      -0.026244       0.003666       0.022578              8.701644       8.400233       1.032883      -0.365358       9.064875      -1.715737       8.639823          -0.003579
          373              C       7.255772      10.596735       0.310418      -0.415941      24.917778 0.40984749E+03  0.95009369E+04                                 7.181742                            6.506120       0.428744       2.091564                    0.999518      31.382625      89.788083       0.682195       0.387305      -1.082920      -0.080133       0.056918      -0.077150       0.124952      -0.020661       0.035412      -0.021678       0.006532       0.021758      -0.032231      -0.021592       0.053823              7.369734       7.302027      -0.119248       0.150239       7.956969      -0.839053       6.850205           0.001381
          374              C      19.350483      12.054235      25.231486       0.119020      26.070538 0.31463669E+03  0.68512561E+04                                 7.739078                            5.965559       0.232545       2.096709                    0.999821      25.564853      71.704398       0.663164       0.424155      -1.054894       0.011209      -0.010031       0.044229       0.046716       0.048336       0.004013      -0.023084       0.024407      -0.022848      -0.055238      -0.000476       0.055714              9.147465       9.465723      -4.894891       0.331901       8.911123       0.927975       9.065549           0.002887
          375              C      20.202347      10.975534      25.053571      -0.210789      32.252147 0.41695615E+03  0.97056542E+04                                 8.765786                            6.788469       0.223827       2.050115                    0.999404      29.330990      84.042814       0.634873       0.414462      -1.064916      -0.014897       0.018380      -0.016993       0.029129       0.010945      -0.012186       0.014478      -0.006146      -0.034218      -0.027442       0.009233       0.018209             10.324726      11.118859      -5.687177       1.650880      10.194368      -0.146169       9.660952           0.001554
          376              C      20.716978      10.414194      26.107553       0.173923      32.256349 0.39257360E+03  0.89563967E+04                                 9.031866                            6.714705      -0.158143       1.973212                    0.999332      25.464912      71.061516       0.623347       0.430689      -1.060047       0.025564      -0.013989       0.012657       0.031771      -0.013680       0.000585       0.005569       0.002507      -0.074095      -0.025745      -0.000561       0.026306             11.605782      13.268705      -8.086544       1.272678      12.923335      -0.572882       8.625306           0.001686
          377              C      20.302463      10.876945      27.441774      -0.215397      33.603944 0.47967682E+03  0.11491198E+05                                 8.939739                            7.236669       0.226570       2.036831                    0.999765      30.114840      85.757100       0.624496       0.409411      -1.074927       0.006787      -0.003432       0.000720       0.007639      -0.018312       0.008084      -0.009212      -0.011837       0.080810      -0.032736       0.000211       0.032525             10.387043      11.175977      -6.308149      -1.049631      11.579525       1.237317       8.405626           0.001224
          378              C      19.489240      12.007382      27.482876       0.084537      27.098279 0.34697430E+03  0.77209860E+04                                 7.881283                            6.237830       0.152691       2.055826                    0.999724      26.403858      74.187953       0.654530       0.420534      -1.060100      -0.009023       0.019155      -0.050856       0.055088       0.030456      -0.003137       0.002138       0.010869       0.059906      -0.041140       0.019470       0.021670              9.149741       9.434525      -4.968003      -0.569128       9.623061       1.373310       8.391636           0.002328
          379              C      21.640854       9.166776      26.009829      -0.229369      29.731112 0.40679122E+03  0.94700263E+04                                 8.506188                            6.698619      -0.195143       1.921616                    0.997974      29.992524      87.722346       0.636057       0.413647      -1.058776       0.032757       0.029607       0.084335       0.095194      -0.004971       0.001903      -0.021867       0.012759       0.007978      -0.025245       0.003992       0.021253             10.799560      13.927888      -5.898974       2.228351      11.788272      -0.984366       6.682521           0.000135
          380              C      21.300108      19.702600       4.396145       0.322515      30.784045 0.34329226E+03  0.76419930E+04                                 8.761213                            6.381448      -0.083226       1.991563                    0.999397      25.117969      71.295775       0.618526       0.444842      -1.042126      -0.038508      -0.066334       0.016861       0.078533       0.027215       0.010907      -0.013144      -0.022000      -0.038573      -0.035155      -0.001145       0.036299             10.576719       8.513675       1.311625      -3.473937      15.400559       1.007954       7.815924           0.006097
          381              C      20.762644      20.772103       5.120165      -0.230961      37.811571 0.47715038E+03  0.11483395E+05                                 9.715113                            7.253960       0.010753       1.958708                    0.999481      30.954504      90.076873       0.615410       0.413548      -1.065898       0.005470       0.015846       0.003028       0.017035       0.025845      -0.031085      -0.013236       0.002971      -0.008941      -0.033869      -0.014017       0.047886             11.463537       9.055220       1.154570      -3.591952      16.990745       1.046668       8.344646           0.005615
          382              C      21.238633      22.061773       4.956621      -0.074667      31.820505 0.40757311E+03  0.94198379E+04                                 8.629639                            6.677922       0.167125       2.019353                    0.999677      28.848345      81.979250       0.645892       0.410307      -1.069140       0.012599      -0.027989      -0.007918       0.031699      -0.008462      -0.018980       0.021203      -0.027891      -0.022977      -0.029819      -0.006376       0.036194              9.894282       8.801786       1.289463      -3.303531      13.484586       0.088772       7.396472           0.008352
          383              C      22.255601      22.320167       4.081416      -0.122839      33.306633 0.43637311E+03  0.10305266E+05                                 9.058097                            7.010376       0.109735       2.010173                    0.999557      29.561151      86.170045       0.614114       0.422334      -1.056690      -0.000586      -0.028243       0.006138       0.028908       0.018343      -0.008620       0.003193      -0.038351      -0.048744      -0.026583      -0.008078       0.034661             10.632066       9.436567       1.373213      -3.355401      14.524292       0.736511       7.935338           0.009177
          384              C      22.808873      21.290617       3.348486      -0.085064      38.014522 0.47053838E+03  0.11366580E+05                                10.081402                            7.409762      -0.280147       1.880371                    0.998812      30.368727      90.649551       0.579464       0.437567      -1.043401      -0.026245      -0.016682       0.019061       0.036475       0.009723       0.003719      -0.011658       0.032278       0.018955      -0.026550       0.010829       0.015721             12.609792       8.846200       1.332496      -2.994993      20.486732       1.818609       8.496443           0.008705
          385              C      22.348339      19.963582       3.490186      -0.166745      46.719082 0.52176509E+03  0.12771165E+05                                11.158240                            7.563128      -0.030141       1.966643                    0.999240      29.786102      85.871680       0.608683       0.411111      -1.073302       0.013610       0.040806      -0.006978       0.043578      -0.001601      -0.003665       0.007507      -0.037452      -0.027612      -0.016212      -0.008906       0.025118             14.817836      10.804834       0.036085      -4.862134      22.990155       3.407673      10.658520           0.007223
          386              C      22.986622      18.917073       2.678214       0.452637      29.455586 0.29756539E+03  0.64382888E+04                                 8.807948                            6.100026      -0.012784       2.034941                    0.999665      23.977322      68.713759       0.603679       0.468935      -1.021005       0.047813       0.001643      -0.049124       0.068571      -0.004105       0.038888      -0.004174       0.038788       0.025316      -0.027256      -0.024041       0.051297             11.378496       8.239872      -0.852288      -3.516458      17.340721       2.779139       8.554894           0.042752
          387              C       5.518674      15.503917       2.431892       0.474851      25.908167 0.29653341E+03  0.64154619E+04                                 8.086173                            6.076152      -0.062133       2.011812                    0.999661      24.092761      69.220484       0.606369       0.466890      -1.021312      -0.034367      -0.012426       0.042608       0.056133       0.004111       0.023365       0.009616       0.040386       0.015063      -0.026051      -0.010911       0.036962              9.929414       7.408255      -0.804988      -3.431493      13.132287       3.569355       9.247699          -0.022777
          388              C       6.156254      14.363421       1.752997      -0.451995      40.291975 0.62985781E+03  0.16201488E+05                                10.091577                            8.210474       0.206937       1.980073                    0.999143      35.030295     104.400043       0.593292       0.401352      -1.076999       0.028151      -0.023055       0.029500       0.046843       0.019490      -0.031831       0.015597       0.012186       0.053090      -0.045997       0.005066       0.040931             12.285030       9.263809      -1.281074      -3.677723      15.044463       6.365055      12.546817           0.498361
          389              C      24.073496       5.568518      26.520006       0.099860      27.911957 0.33539644E+03  0.74222903E+04                                 8.145961                            6.188488       0.164046       2.069038                    0.999777      26.103486      73.854364       0.646375       0.428195      -1.052199       0.038862       0.029950       0.005396       0.049360       0.028396       0.011590      -0.003913      -0.025718       0.107556      -0.050725       0.012891       0.037835              9.608007      10.914520      -1.783120      -0.603321      13.820919       0.399280       4.088582           0.002112
          390              C      23.139081       6.556106      26.707981      -0.210522      34.330109 0.42548199E+03  0.99371452E+04                                 9.117138                            6.828361       0.256703       2.054346                    0.999640      29.498088      84.185141       0.638179       0.410944      -1.069036       0.005786      -0.009565       0.003737       0.011787      -0.005703      -0.007248      -0.002673       0.038683      -0.016364      -0.018567      -0.005885       0.024451             10.909406      11.299284      -2.741331      -0.497125      17.015434       0.568790       4.413500           0.000996
          391              C      23.527250       7.856698      26.764029       0.182087      33.021742 0.37005521E+03  0.83091596E+04                                 9.107685                            6.471180      -0.067710       2.006149                    0.999111      24.914339      68.710238       0.642812       0.424357      -1.065225      -0.020750       0.025608       0.003357       0.033130      -0.027824       0.011867      -0.005636       0.003736       0.016677      -0.031135      -0.000129       0.031264             11.849182      14.396937      -4.902534      -0.635192      16.704007       0.712868       4.446603           0.001150
          392              C      24.870911       8.135212      26.549898      -0.208674      36.322303 0.46227526E+03  0.11036651E+05                                 9.546991                            7.186920       0.139322       2.017039                    0.998972      30.021267      86.986046       0.612284       0.419002      -1.062509       0.011937      -0.006133      -0.002194       0.013598       0.002612      -0.004041      -0.004675      -0.024989       0.000487      -0.013809      -0.000720       0.014529             11.409609      14.224064      -1.967207      -0.814546      15.387811       0.872693       4.616954           0.002262
          393              C      25.747364       7.082379      26.366235       0.105321      28.417942 0.32828095E+03  0.72162630E+04                                 8.190427                            6.096072       0.230073       2.094384                    0.999758      25.784327      72.388140       0.656377       0.424508      -1.055897      -0.031418      -0.035762       0.007358       0.048168       0.019789       0.001785      -0.009933       0.025484       0.105817      -0.042356       0.005578       0.036778              9.812566      11.384681      -1.364342      -0.709379      13.881822       0.572935       4.171195           0.002344
          394              C      22.529603       8.975350      27.043980      -0.224135      29.457116 0.39590731E+03  0.91604139E+04                                 8.455049                            6.612649      -0.206518       1.923031                    0.998471      29.691789      86.764159       0.639140       0.414180      -1.057738      -0.032064      -0.020881      -0.077021       0.086002       0.002565       0.001855      -0.012549       0.026365      -0.046105      -0.024115       0.002987       0.021127             10.644918      13.270211      -5.436443       1.471413      12.221764      -0.282704       6.442778           0.000099
          395              C      22.815899      16.707350      11.756777       0.322663      30.460721 0.34334292E+03  0.76627295E+04                                 8.770914                            6.444022      -0.070996       1.998489                    0.999467      25.223803      72.281767       0.605109       0.453542      -1.034476      -0.068229       0.004828      -0.038446       0.078464      -0.005791       0.011802       0.001971       0.057683      -0.006042      -0.028809      -0.005321       0.034130             10.562236      12.657506       2.691573       2.697444      10.815725      -2.748892       8.213476           0.000752
          396              C      23.551839      17.899584      11.659628      -0.237224      35.884996 0.47234050E+03  0.11344039E+05                                 9.374222                            7.221298       0.187384       2.021318                    0.999784      30.728233      89.458387       0.616009       0.414006      -1.065118       0.017212       0.005961       0.009166       0.020391      -0.017385       0.022668      -0.024509       0.013000       0.010377      -0.027591      -0.016155       0.043746             10.861564      14.076597       3.014825       2.585347      11.198217      -1.605613       7.309879           0.006968
          397              C      24.718102      18.082959      12.333924      -0.068317      30.560784 0.41158335E+03  0.95641899E+04                                 8.490991                            6.791561       0.105826       2.003837                    0.999790      29.040510      83.555565       0.627196       0.420255      -1.059605      -0.019010      -0.027843       0.001077       0.033730       0.023452       0.000547      -0.008633      -0.030386      -0.040333      -0.023533      -0.012230       0.035764              9.583096      12.171819       1.568609       2.714972       9.674283      -1.840061       6.903185           0.002854
          398              C      25.246784      17.076976      13.149058      -0.144230      34.138604 0.46055482E+03  0.11004192E+05                                 9.169150                            7.181152       0.066779       1.983204                    0.999586      30.266553      88.224082       0.610508       0.419893      -1.060125      -0.025627      -0.005962      -0.013925       0.029769       0.015442       0.046591      -0.025232       0.031178      -0.069916      -0.065296       0.010321       0.054975             10.691282      13.970526       2.849764       2.107858      10.727817      -2.597981       7.375502           0.012972
          399              C      24.512601      15.883018      13.311165      -0.089122      36.111589 0.44990187E+03  0.10695688E+05                                 9.561606                            7.134872      -0.043045       1.949400                    0.999585      29.847481      87.015869       0.607197       0.424313      -1.056490      -0.022486       0.014132      -0.013639       0.029856      -0.020625       0.010100      -0.015595      -0.003979       0.007663      -0.022528      -0.008707       0.031235             11.563265      15.091069       4.692093       1.864729      11.922112      -2.838998       7.676614           0.004779
          400              C      23.312966      15.697055      12.639455      -0.161979      47.277829 0.52155425E+03  0.12779113E+05                                11.300630                            7.601078      -0.064520       1.957567                    0.999159      29.808901      86.298741       0.601759       0.415415      -1.069304       0.032974       0.009040       0.029601       0.045224       0.015777       0.008497       0.001884      -0.004579      -0.037661      -0.017313      -0.006286       0.023599             15.044500      17.256104       6.171917       1.536551      17.481111      -5.726740      10.396287           0.009091
          401              C      22.577026      14.456534      12.891239       0.459887      31.652292 0.29624696E+03  0.63972530E+04                                 9.217478                            6.077552      -0.082677       2.011854                    0.999567      23.839350      68.063893       0.606641       0.467557      -1.022618       0.007519      -0.052752       0.042322       0.068047      -0.021583      -0.038670       0.037255      -0.004350       0.026384      -0.041182      -0.025668       0.066850             12.377105      13.403782       4.737948       1.287008      14.567628      -4.993208       9.159905           0.032646
          402              C      19.746906      12.805574      11.927220       0.484380      25.215791 0.28295306E+03  0.60134920E+04                                 7.840048                            5.894738       0.073811       2.075066                    0.999663      22.844637      63.767319       0.625818       0.460517      -1.031105      -0.031664       0.029629      -0.047601       0.064392      -0.020562      -0.037579       0.036836       0.000167       0.015640      -0.041425      -0.023164       0.064589              9.251945       9.188801       2.712804       2.132282      10.897706      -2.739255       7.669328           0.017295
          403              C      18.955287      11.557005      12.142213      -0.244888      28.472834 0.44098736E+03  0.10419901E+05                                 8.136199                            6.967446      -0.103395       1.964068                    0.997824      29.461320      85.319141       0.627937       0.412812      -1.064950      -0.079149      -0.009509      -0.092257       0.121928       0.005554       0.010965       0.007586       0.005036       0.001284      -0.010474      -0.006288       0.016762              8.871616       8.649063       1.781238       1.026288       9.480937      -1.138350       8.484848          -0.003630
          404              C      17.855768      11.290277      11.135080      -0.408924      25.415623 0.40469252E+03  0.93224986E+04                                 7.241661                            6.433569       0.525173       2.125515                    0.999764      30.804229      86.960083       0.693249       0.383539      -1.088980       0.091328       0.019593       0.084043       0.125650       0.001837       0.035845       0.003866       0.038515       0.022491      -0.025680      -0.022111       0.047791              7.536783       7.150361       0.344070       1.179148       7.087457      -0.169887       8.372531           0.000510
          405              C      22.287216       9.437829      13.545127       0.317889      31.794542 0.35131395E+03  0.78616240E+04                                 8.969190                            6.462619      -0.104040       1.987287                    0.999584      25.202029      71.596014       0.613955       0.445813      -1.042118       0.025939       0.072159      -0.014556       0.078049       0.016807       0.011197      -0.008060      -0.053956      -0.036460      -0.033658      -0.004659       0.038317             10.863690       8.323004      -0.252071      -2.892219      17.016021       1.368898       7.252046           0.001931
          406              C      23.077605       8.556876      12.779718      -0.223597      37.126687 0.45195736E+03  0.10730617E+05                                 9.590759                            7.050649       0.033595       1.968834                    0.999572      30.561820      88.334473       0.625442       0.412470      -1.066590      -0.003413      -0.010333      -0.005458       0.012174       0.024735      -0.025414      -0.016669       0.000120      -0.035422      -0.029872      -0.016223       0.046095             11.274517       8.454378      -0.771542      -2.949929      17.795591       1.948520       7.573582           0.005936
          407              C      22.842244       7.230129      12.759024      -0.069884      32.322935 0.40767607E+03  0.94386843E+04                                 8.772650                            6.709670       0.070989       1.989606                    0.999775      29.023137      83.003053       0.638839       0.414112      -1.064881      -0.020355       0.023378       0.014787       0.034344      -0.013767      -0.030842       0.012819       0.005913      -0.001500      -0.029545      -0.010905       0.040450             10.094349       7.797154       0.237920      -2.592189      15.713318       0.853060       6.772576           0.002987
          408              C      21.772584       6.670514      13.489942      -0.137452      36.224652 0.46541326E+03  0.11163389E+05                                 9.621447                            7.255561       0.059531       1.986517                    0.999309      30.206121      88.578222       0.602025       0.424165      -1.056129       0.009439       0.030534       0.004259       0.032242       0.010072      -0.024283      -0.006435      -0.047397      -0.073521      -0.043136       0.002885       0.040251             11.574850       8.556841      -0.282361      -3.003554      18.409540       1.768818       7.758170           0.012197
          409              C      20.980439       7.523299      14.238681      -0.086931      37.425573 0.45196165E+03  0.10816926E+05                                 9.930828                            7.226277      -0.253883       1.884292                    0.999281      30.433719      90.654900       0.590670       0.433270      -1.045157       0.024161       0.026974      -0.009600       0.037463       0.014152       0.003152      -0.016775       0.032267      -0.004548      -0.030506       0.007793       0.022713             12.415118       8.564849      -1.541610      -3.166335      20.464482       2.456961       8.216024           0.003989
          410              C      21.221069       8.895460      14.285243      -0.175136      46.674314 0.53400600E+03  0.13159766E+05                                11.197230                            7.677154      -0.050987       1.958775                    0.999299      30.082340      87.301497       0.600508       0.413891      -1.070438      -0.013400      -0.044446      -0.001856       0.046459      -0.008826      -0.011629       0.014016      -0.023862      -0.042150      -0.023280      -0.005492       0.028772             14.476666      11.464551      -1.857237      -4.940198      21.945612       2.787969      10.019835           0.009414
          411              C      20.359369       9.712604      15.183442       0.459826      29.208926 0.29445435E+03  0.63606719E+04                                 8.778210                            6.084665      -0.035999       2.030309                    0.999641      23.926311      68.738214       0.601360       0.471505      -1.018582      -0.051490      -0.012713       0.041950       0.067621      -0.013262       0.038761      -0.009853       0.018208       0.075429      -0.033539      -0.021815       0.055354             11.061038       9.950295      -1.034942      -3.989360      15.167178       1.927343       8.065642           0.030177
          412              C      20.116281      12.899269      16.386885       0.481195      23.898896 0.28186343E+03  0.60079782E+04                                 7.657947                            5.941902       0.037181       2.067194                    0.999731      23.062684      65.298464       0.611749       0.469725      -1.022015       0.040324       0.035212      -0.028847       0.060812      -0.015225       0.046743       0.000092       0.050961       0.066610      -0.045192      -0.021039       0.066231              8.748323       7.272984      -0.058491      -3.281376      10.753599       1.552621       8.218386           0.018298
          413              C      19.461137      13.758090      17.426209      -0.238643      28.260265 0.45267181E+03  0.10781730E+05                                 8.133947                            7.088196      -0.116461       1.958170                    0.997773      29.725567      86.838102       0.617848       0.416217      -1.061229       0.085718       0.064821       0.044548       0.116335       0.021588       0.008104       0.005191      -0.002017       0.029619      -0.026698       0.003440       0.023258              8.703829       8.402428      -0.364355      -1.034604       8.641051       1.717548       9.068009          -0.003584
          414              C      20.428924      14.681582      18.145631      -0.413423      24.879633 0.40896497E+03  0.94761098E+04                                 7.177804                            6.502200       0.422019       2.090067                    0.999523      31.348157      89.691642       0.681862       0.387673      -1.082578      -0.078688      -0.077537      -0.056517       0.124088       0.035669       0.020974       0.020847      -0.007021      -0.022262      -0.032317      -0.021486       0.053803              7.365944       7.298228       0.149428       0.118449       6.846636       0.836979       7.952968           0.001380
          415              C      23.741532      10.860286      16.688105       0.120949      25.980965 0.31330191E+03  0.68143485E+04                                 7.719705                            5.951611       0.228503       2.096295                    0.999812      25.508548      71.484934       0.664213       0.423972      -1.055099       0.010238       0.043896       0.008768       0.045919       0.004469      -0.048103       0.023917       0.022697      -0.026893      -0.056000       0.000742       0.055258              9.122821       9.437918       0.333812       4.878374       9.044670      -0.922577       8.885875           0.002876
          416              C      24.593396      10.682369      17.766806      -0.211776      32.311604 0.41805096E+03  0.97373057E+04                                 8.774758                            6.796303       0.217610       2.047456                    0.999410      29.367673      84.168530       0.634672       0.414331      -1.065023      -0.015758      -0.016551      -0.018807       0.029597      -0.012610      -0.010168      -0.014439       0.013171       0.026583      -0.027260       0.009651       0.017609             10.334501      11.129732       1.654096       5.692072       9.670427       0.147385      10.203344           0.001555
          417              C      25.108027      11.736351      18.328145       0.174012      32.220443 0.39210077E+03  0.89428910E+04                                 9.025191                            6.710763      -0.161467       1.972630                    0.999275      25.450266      71.009240       0.623517       0.430702      -1.060042       0.026066       0.012628       0.013681       0.032033       0.000624       0.012675      -0.005260       0.038501       0.034284      -0.025872       0.000477       0.025395             11.595508      13.254751       1.270733       8.077197       8.619869       0.571359      12.911903           0.001681
          418              C      24.693512      13.070572      17.865392      -0.217917      33.716623 0.48173548E+03  0.11553543E+05                                 8.962482                            7.254694       0.223310       2.035022                    0.999737      30.172109      85.984837       0.623360       0.409695      -1.074679       0.007008      -0.000128       0.004302       0.008224       0.008558       0.017463       0.009292      -0.047052      -0.023331      -0.032193      -0.000817       0.033011             10.415941      11.210671      -1.057222       6.329249       8.424157      -1.246690      11.612997           0.001227
          419              C      23.880289      13.111675      16.734955       0.087383      27.027344 0.34580291E+03  0.76881563E+04                                 7.865809                            6.225309       0.163748       2.059426                    0.999742      26.361263      74.027510       0.655523       0.420266      -1.060305      -0.008060      -0.050961      -0.018685       0.054874      -0.002866      -0.029506      -0.001971      -0.026525      -0.045935      -0.040545       0.019043       0.021502              9.131569       9.412233      -0.571274       4.955223       8.379717      -1.374153       9.602758           0.002315
          420              C      26.031904      11.638626      19.575563      -0.226586      29.655126 0.40557851E+03  0.94344991E+04                                 8.489961                            6.687184      -0.198479       1.921064                    0.997972      29.949508      87.555084       0.636824       0.413469      -1.058918       0.032165       0.083415      -0.028845       0.093940       0.002401       0.004347       0.021757       0.001485      -0.022177      -0.024712       0.003324       0.021387             10.775627      13.895126       2.221444       5.877512       6.671266       0.980549      11.760490           0.000135
          421              C      16.909058      18.767318       9.039762       0.321658      30.803525 0.34353719E+03  0.76487822E+04                                 8.764731                            6.383541      -0.082872       1.991642                    0.999395      25.127859      71.329267       0.618453       0.444816      -1.042145      -0.037729       0.015873       0.066708       0.078265       0.011350      -0.026075       0.013683       0.008888       0.054367      -0.035227      -0.000589       0.035816             10.581535       8.516729      -3.475157      -1.311936       7.818618      -1.008840      15.409256           0.006100
          422              C      16.371594      19.491340       7.970258      -0.230239      37.814549 0.47716316E+03  0.11484329E+05                                 9.719048                            7.256724       0.007868       1.957972                    0.999528      30.950337      90.081282       0.614925       0.413852      -1.065651       0.006080       0.002903      -0.016018       0.017377      -0.030984      -0.025221       0.013254       0.006738       0.002982      -0.033786      -0.013566       0.047352             11.468689       9.056821      -3.591636      -1.154145       8.346535      -1.048426      17.002710           0.005616
          423              C      16.847583      19.327797       6.680588      -0.074472      31.818734 0.40751445E+03  0.94179824E+04                                 8.627449                            6.675270       0.174459       2.021461                    0.999648      28.851325      81.980973       0.646346       0.410040      -1.069332       0.013137      -0.008072       0.028430       0.032342      -0.019942       0.008848      -0.021335      -0.004064       0.052301      -0.030402      -0.006479       0.036881              9.892350       8.799532      -3.303280      -1.286809       7.394979      -0.090980      13.482538           0.008355
          424              C      17.864550      18.452592       6.422194      -0.124962      33.328411 0.43675129E+03  0.10315814E+05                                 9.058502                            7.009780       0.115394       2.011686                    0.999520      29.575511      86.201836       0.614654       0.421896      -1.057027      -0.000678       0.006613       0.029285       0.030030      -0.008249      -0.017259      -0.003189       0.004326       0.083027      -0.025996      -0.008177       0.034173             10.633140       9.437303      -3.356124      -1.374093       7.935373      -0.736412      14.526743           0.009192
          425              C      18.417823      17.719661       7.451746      -0.083164      37.956359 0.46965538E+03  0.11339953E+05                                10.072968                            7.403815      -0.274619       1.882444                    0.998789      30.336337      90.532507       0.579577       0.437686      -1.043327      -0.026766       0.018233       0.016579       0.036383       0.003776      -0.009726       0.011425       0.006639      -0.060383      -0.027021       0.010939       0.016083             12.598726       8.839487      -2.993174      -1.329243       8.489981      -1.818491      20.466709           0.008707
          426              C      17.957290      17.861359       8.778781      -0.167555      46.748270 0.52222889E+03  0.12784074E+05                                11.157646                            7.562731      -0.027641       1.967283                    0.999216      29.801328      85.892641       0.609214       0.410703      -1.073676       0.014059      -0.007222      -0.040131       0.043132      -0.003774       0.001619      -0.008423      -0.004174       0.069304      -0.016125      -0.009184       0.025308             14.817054      10.805124      -4.862846      -0.034393      10.658661      -3.408670      22.987377           0.007222
          427              C      18.595573      17.049386       9.825290       0.453915      29.398181 0.29690368E+03  0.64209328E+04                                 8.799845                            6.095257      -0.019870       2.033506                    0.999677      23.954315      68.650287       0.603565       0.469245      -1.020751       0.048075      -0.049666      -0.000947       0.069129       0.039058       0.003582       0.004098       0.006933      -0.071271      -0.027443      -0.024036       0.051479             11.366667       8.234020      -3.513532       0.849709       8.547348      -2.773755      17.318633           0.042747
          428              C      18.691825      16.803061      13.238446       0.473829      25.931332 0.29682219E+03  0.64232170E+04                                 8.090333                            6.078650      -0.063368       2.011284                    0.999686      24.104704      69.260969       0.606318       0.466820      -1.021360      -0.034465       0.042433       0.013456       0.056298       0.022977      -0.003803      -0.010226       0.012424      -0.069160      -0.026757      -0.010014       0.036771              9.934966       7.411925      -3.433148       0.805621       9.251104      -3.571317      13.141868          -0.022745
          429              C      19.329405      16.124165      14.378943      -0.452400      40.369525 0.63136023E+03  0.16250751E+05                                10.110019                            8.225794       0.199919       1.977777                    0.999143      35.058738     104.538732       0.592107       0.401892      -1.076574       0.028900       0.029161       0.022429       0.046783      -0.031982      -0.018534      -0.015542      -0.021901      -0.048342      -0.045539       0.003607       0.041932             12.309070       9.280355      -3.686148       1.289613      12.571462      -6.382417      15.075394           0.498465
          430              C      10.900346      12.148799      23.173820       0.098011      27.943495 0.33585080E+03  0.74349147E+04                                 8.151678                            6.192090       0.164387       2.068892                    0.999788      26.124235      73.927593       0.646275       0.428114      -1.052241       0.038784       0.005347      -0.030196       0.049443       0.012267      -0.027379       0.004428      -0.067158      -0.016830      -0.050195       0.011635       0.038560              9.615309      10.920891      -0.603581       1.783624       4.091050      -0.399571      13.833987           0.002113
          431              C      27.530131      12.336775      22.186232      -0.211086      34.368177 0.42602587E+03  0.99533287E+04                                 9.126326                            6.834794       0.249224       2.051881                    0.999631      29.513475      84.252168       0.637570       0.411193      -1.068842       0.005653       0.004020       0.010816       0.012850      -0.006273       0.006341       0.003104       0.029005      -0.053374      -0.019926      -0.005501       0.025427             10.921350      11.306416      -0.497374       2.746896       4.417651      -0.569786      17.039983           0.000998
          432              C      10.354099      12.392824      20.885640       0.182951      32.986227 0.36956502E+03  0.82954999E+04                                 9.102211                            6.467375      -0.073949       2.004548                    0.999109      24.896877      68.653703       0.642921       0.424421      -1.065173      -0.021530       0.004229      -0.023949       0.032480       0.011899       0.027993       0.005173      -0.007765      -0.014886      -0.031769       0.000767       0.031002             11.841392      14.388360      -0.635301       4.896842       4.444109      -0.712414      16.691708           0.001146
          433              C      11.697761      12.178694      20.607127      -0.209846      36.362167 0.46291371E+03  0.11055813E+05                                 9.552322                            7.189397       0.144751       2.018290                    0.998973      30.045001      87.072964       0.612490       0.418713      -1.062683       0.011315      -0.002545       0.005689       0.012918      -0.003595      -0.003047       0.004297      -0.011964       0.035308      -0.013003      -0.000816       0.013819             11.417003      14.232006      -0.815118       1.966117       4.618570      -0.873189      15.400434           0.002266
          434              C      12.574214      11.995029      21.659960       0.105688      28.398860 0.32802427E+03  0.72086969E+04                                 8.182976                            6.089732       0.235615       2.096025                    0.999780      25.776756      72.340385       0.657406       0.423957      -1.056315      -0.032443       0.007722       0.036126       0.049166       0.001495      -0.018781       0.009793      -0.040315      -0.092533      -0.041800       0.004767       0.037033              9.803676      11.378368      -0.709312       1.360585       4.167154      -0.571918      13.865507           0.002340
          435              C      26.920653      12.672776      19.766987      -0.226398      29.521288 0.39693876E+03  0.91905297E+04                                 8.467781                            6.621699      -0.199483       1.924495                    0.998515      29.732848      86.922164       0.638620       0.414235      -1.057671      -0.032391      -0.077460       0.022045       0.086805       0.001526      -0.001123       0.011216       0.034428      -0.020969      -0.022148       0.001356       0.020793             10.663029      13.295990       1.474446       5.450049       6.450808       0.282557      12.242290           0.000099
          436              C      14.033799      26.406184       2.614406       0.322507      30.453356 0.34323503E+03  0.76596201E+04                                 8.768530                            6.442262      -0.069830       1.999100                    0.999471      25.222349      72.271215       0.605305       0.453436      -1.034550      -0.068662      -0.004218       0.039339       0.079245       0.006259      -0.012693       0.002517       0.059412      -0.004469      -0.030171      -0.005115       0.035285             10.559255      12.654843      -2.691136      -2.696673      10.812489      -2.747654       8.210434           0.000753
          437              C      14.769739      25.213950       2.711555      -0.239295      35.970427 0.47376296E+03  0.11387422E+05                                 9.390595                            7.233573       0.190396       2.021617                    0.999766      30.773938      89.644798       0.615270       0.414167      -1.064953       0.016596      -0.004230      -0.009310       0.019493       0.016621      -0.021905      -0.024167       0.013146       0.009146      -0.027349      -0.015124       0.042473             10.881152      14.105421      -3.022285      -2.589078      11.216945      -1.607510       7.321089           0.006969
          438              C      15.936001      25.030575       2.037259      -0.068570      30.574903 0.41186933E+03  0.95731007E+04                                 8.497683                            6.797699       0.105164       2.003712                    0.999804      29.042754      83.589116       0.626350       0.420722      -1.059244      -0.020549       0.027747       0.000399       0.034530      -0.022942      -0.000441      -0.007507      -0.027489      -0.039678      -0.022161      -0.012042       0.034203              9.590398      12.184566      -1.565689      -2.718973       9.677266      -1.841282       6.909360           0.002851
          439              C      16.464684      26.036558       1.222125      -0.143797      34.138303 0.46059949E+03  0.11005229E+05                                 9.167637                            7.180158       0.066393       1.982893                    0.999604      30.268266      88.221170       0.610738       0.419736      -1.060253      -0.025799       0.003945       0.014116       0.029672      -0.014388      -0.047381      -0.025944       0.031653      -0.068951      -0.065783       0.009952       0.055831             10.689352      13.970101      -2.847896      -2.108987      10.723728      -2.596698       7.374227           0.012973
          440              C      15.730500      27.230516       1.060018      -0.087256      36.033367 0.44876646E+03  0.10661337E+05                                 9.545250                            7.123621      -0.038806       1.951159                    0.999603      29.811385      86.864133       0.607998       0.424046      -1.056718      -0.022292      -0.014802       0.013730       0.030076       0.020981      -0.010011      -0.016805      -0.003211       0.004719      -0.022871      -0.009420       0.032291             11.541829      15.058873      -4.677606      -1.863175      11.901152      -2.835813       7.665462           0.004781
          441              C      14.530866      27.416479       1.731728      -0.161970      47.279327 0.52162344E+03  0.12780778E+05                                11.299511                            7.600781      -0.066012       1.957130                    0.999129      29.809580      86.290565       0.601888       0.415327      -1.069399       0.031288      -0.008906      -0.027914       0.042866      -0.015076      -0.007860       0.002040      -0.003956      -0.037611      -0.016484      -0.006291       0.022776             15.042217      17.253432      -6.169962      -1.537017      17.478459      -5.725949      10.394760           0.009085
          442              C      13.794926      28.657000       1.479944       0.459196      31.670118 0.29645001E+03  0.64028037E+04                                 9.220615                            6.079651      -0.085585       2.010946                    0.999530      23.849540      68.101596       0.606527       0.467560      -1.022606       0.005809       0.051695      -0.042456       0.067147       0.020937       0.038793       0.037638      -0.002185       0.027216      -0.041545      -0.025362       0.066906             12.380850      13.407864      -4.739051      -1.287637      14.572076      -4.994899       9.162611           0.032654
          443              C       2.182704       1.565594       2.443963       0.482411      25.220362 0.28301887E+03  0.60145691E+04                                 7.836831                            5.892457       0.076120       2.075777                    0.999680      22.848984      63.754503       0.626482       0.460054      -1.031480      -0.030341      -0.028295       0.046668       0.062442       0.021385       0.039203       0.037105      -0.000410       0.017126      -0.042303      -0.024161       0.066464              9.247796       9.185434      -2.711751      -2.131618      10.892466      -2.736853       7.665490           0.017257
          444              C      18.955285       2.814163       2.228970      -0.245857      28.488525 0.44128094E+03  0.10428289E+05                                 8.137908                            6.968741      -0.101588       1.964372                    0.997853      29.470140      85.343031       0.628035       0.412691      -1.065057      -0.077689       0.008580       0.092920       0.121423      -0.005219      -0.010249       0.007153       0.006107       0.001158      -0.009834      -0.006054       0.015887              8.873362       8.651297      -1.783156      -1.027355       9.482687      -1.136988       8.486102          -0.003628
          445              C      17.855766       3.080891       3.236103      -0.409401      25.443108 0.40528309E+03  0.93399556E+04                                 7.248781                            6.440004       0.528589       2.126363                    0.999791      30.825513      87.051780       0.692588       0.383747      -1.088780       0.092306      -0.020495      -0.083551       0.126179      -0.001672      -0.037067       0.003138       0.039765       0.023682      -0.026077      -0.023274       0.049352              7.544167       7.156943      -0.347465      -1.181112       7.093769      -0.169691       8.381789           0.000510
          446              C       4.723014       4.933339       0.826056       0.319373      31.768005 0.35096836E+03  0.78523743E+04                                 8.966670                            6.461297      -0.102103       1.987917                    0.999638      25.189068      71.564672       0.613720       0.446070      -1.041913       0.026990      -0.072306       0.015176       0.078657      -0.016327      -0.010880      -0.007771      -0.054122      -0.039832      -0.033065      -0.005601       0.038666             10.859905       8.322363       0.253123       2.892974      17.006099       1.368843       7.251254           0.001929
          447              C       5.513403       5.814292       1.591465      -0.223969      37.050059 0.45082592E+03  0.10695705E+05                                 9.568100                            7.033682       0.046378       1.972928                    0.999581      30.541892      88.207477       0.627361       0.411517      -1.067341      -0.004221       0.011617       0.005976       0.013729      -0.024979       0.025398      -0.017160       0.001323      -0.035793      -0.029696      -0.016922       0.046617             11.246501       8.441693       0.761214       2.947965      17.739233       1.935824       7.558576           0.005937
          448              C       5.278043       7.141039       1.612159      -0.070335      32.373248 0.40851784E+03  0.94632895E+04                                 8.784878                            6.720117       0.060358       1.986266                    0.999766      29.043573      83.090780       0.637824       0.414547      -1.064575      -0.020584      -0.021440      -0.015276       0.033417       0.013214       0.031093       0.012095       0.008281      -0.000735      -0.029166      -0.011240       0.040406             10.108326       7.805715      -0.247222       2.593048      15.740048       0.846838       6.779216           0.002991
          449              C       4.208383       7.700654       0.881241      -0.137669      36.218619 0.46522533E+03  0.11158288E+05                                 9.623413                            7.257464       0.055419       1.985470                    0.999309      30.199896      88.571429       0.601498       0.424559      -1.055834       0.009525      -0.029629      -0.003670       0.031338      -0.010466       0.024228      -0.006578      -0.048513      -0.074040      -0.043371       0.002340       0.041031             11.576959       8.558166       0.282667       3.003337      18.413255       1.768631       7.759456           0.012198
          450              C       3.416238       6.847869       0.132502      -0.086701      37.398213 0.45157983E+03  0.10805018E+05                                 9.923601                            7.221743      -0.248064       1.886183                    0.999276      30.423840      90.600539       0.591064       0.433093      -1.045312       0.024343      -0.025372       0.009431       0.036404      -0.013184      -0.003016      -0.016605       0.031618      -0.002776      -0.029773       0.008223       0.021550             12.404497       8.559547       1.538430       3.163841      20.444223       2.452910       8.209721           0.003992
          451              C       3.656867       5.475708       0.085940      -0.175193      46.714948 0.53452745E+03  0.13176394E+05                                11.204995                            7.682180      -0.049162       1.959096                    0.999259      30.096966      87.368654       0.600136       0.414028      -1.070303      -0.012713       0.044987       0.002210       0.046801       0.008265       0.010635       0.013762      -0.024897      -0.043590      -0.022910      -0.005589       0.028498             14.486785      11.472276       1.857136       4.943392      21.962166       2.788540      10.025913           0.009406
          452              C      11.577270       4.658534      27.930107       0.459614      29.204214 0.29443674E+03  0.63597033E+04                                 8.774501                            6.082727      -0.037975       2.029743                    0.999668      23.922318      68.706171       0.601763       0.471233      -1.018808      -0.051838       0.014327      -0.041821       0.068129       0.012773      -0.038200      -0.009879       0.019893       0.077146      -0.032720      -0.022524       0.055244             11.055390       9.946234       1.033898       3.987214      15.158159       1.925965       8.061777           0.030184
          453              C      11.334181       1.471869      26.726664       0.478947      23.920175 0.28218406E+03  0.60165514E+04                                 7.662155                            5.945320       0.033206       2.065747                    0.999754      23.078257      65.353037       0.611564       0.469731      -1.022007       0.041332      -0.035132       0.030448       0.062206       0.014947      -0.047112      -0.000190       0.051041       0.064447      -0.044712      -0.021701       0.066413              8.753064       7.278204       0.058210       3.284133      10.758014       1.552777       8.222974           0.018282
          454              C      10.679036       0.613048      25.687340      -0.235582      28.169039 0.45074150E+03  0.10723195E+05                                 8.112094                            7.069052      -0.106653       1.961776                    0.997811      29.658474      86.562515       0.619275       0.415744      -1.061639       0.086423      -0.063078      -0.043771       0.115601      -0.020295      -0.006565       0.005709      -0.002033       0.028375      -0.025070       0.003353       0.021718              8.680460       8.381500       0.362713       1.030262       8.616799       1.706138       9.043082          -0.003583
          455              C      20.428927      28.431922      24.967918      -0.414783      24.907982 0.40959264E+03  0.94938659E+04                                 7.181276                            6.505756       0.428113       2.091507                    0.999506      31.374576      89.769237       0.681931       0.387503      -1.082746      -0.080278       0.077130       0.056300       0.124753      -0.035370      -0.021190       0.021761      -0.007682      -0.020319      -0.032313      -0.021786       0.054099              7.369326       7.302579      -0.149642      -0.119640       6.849670       0.837051       7.955728           0.001380
          456              C      14.959432       3.510852      26.425444       0.120294      25.992268 0.31346374E+03  0.68186133E+04                                 7.719926                            5.951256       0.237703       2.098995                    0.999820      25.518436      71.511914       0.664563       0.423703      -1.055288       0.011495      -0.043843      -0.010402       0.046504      -0.003008       0.048128       0.023411       0.023892      -0.024263      -0.054724      -0.001259       0.055983              9.123328       9.438013      -0.335304      -4.878202       9.046572      -0.921137       8.885400           0.002880
          457              C      15.811296       3.688769      25.346743      -0.215194      32.394098 0.41935837E+03  0.97757710E+04                                 8.791866                            6.808987       0.213918       2.045849                    0.999394      29.412551      84.342575       0.633767       0.414583      -1.064820      -0.015778       0.017160       0.018879       0.029997       0.012601       0.011724      -0.014249       0.013929       0.027104      -0.027952       0.009181       0.018771             10.356850      11.159088      -1.660589      -5.708791       9.684135       0.150949      10.227326           0.001552
          458              C      16.325927       2.634787      24.785404       0.176725      32.182662 0.39145144E+03  0.89254296E+04                                 9.024450                            6.709255      -0.162561       1.972598                    0.999315      25.424301      70.953440       0.622950       0.431223      -1.059598       0.025701      -0.011394      -0.013614       0.031236      -0.000892      -0.013477      -0.005535       0.037371       0.033628      -0.025384      -0.000469       0.025852             11.596740      13.257848      -1.271055      -8.080268       8.617439       0.571971      12.914934           0.001681
          459              C      15.911412       1.300566      25.248157      -0.215244      33.591239 0.47937930E+03  0.11481813E+05                                 8.937008                            7.234019       0.227412       2.037251                    0.999786      30.105208      85.709616       0.624689       0.409365      -1.075002       0.007037      -0.001377      -0.004417       0.008422      -0.009063      -0.017935       0.009828      -0.046692      -0.022279      -0.032524      -0.000868       0.033392             10.385198      11.174181       1.050703      -6.308195       8.402624      -1.238569      11.578789           0.001224
          460              C      15.098189       1.259463      26.378594       0.084211      27.131051 0.34750575E+03  0.77363765E+04                                 7.888675                            6.242981       0.158808       2.057042                    0.999751      26.427827      74.291392       0.654150       0.420585      -1.059985      -0.008111       0.050644       0.018509       0.054527       0.002587       0.030529      -0.002130      -0.025056      -0.047096      -0.041386       0.020060       0.021327              9.159291       9.444808       0.571079      -4.974208       8.399618      -1.376327       9.633447           0.002324
          461              C      17.249804       2.732512      23.537986      -0.227243      29.693027 0.40612821E+03  0.94512529E+04                                 8.501616                            6.694708      -0.194278       1.921965                    0.998042      29.969778      87.655977       0.635987       0.413839      -1.058595       0.031944      -0.084467       0.027108       0.094287      -0.002466      -0.003231       0.021393       0.001666      -0.021724      -0.024235       0.003532       0.020703             10.793684      13.920325      -2.227385      -5.893429       6.678461       0.983875      11.782267           0.000136
          462              C      25.691158      24.346216       5.331421       0.321854      30.794484 0.34340371E+03  0.76453361E+04                                 8.765230                            6.383783      -0.085716       1.990782                    0.999429      25.121108      71.316076       0.618204       0.445023      -1.041987      -0.038059      -0.016831      -0.066337       0.078310      -0.011184       0.026340       0.014227       0.008015       0.052869      -0.035496      -0.000288       0.035784             10.582395       8.517985       3.475783       1.313500       7.819315      -1.007937      15.409885           0.006092
          463              C      25.153694      23.622194       6.400925      -0.231431      37.830326 0.47748804E+03  0.11493686E+05                                 9.719132                            7.257024       0.008988       1.958051                    0.999506      30.961836      90.110089       0.615210       0.413605      -1.065849       0.007200      -0.002383       0.016622       0.018270       0.030555       0.025630       0.013290       0.006295       0.000564      -0.033314      -0.014078       0.047392             11.468464       9.058112       3.592530       1.155194       8.347414      -1.047379      16.999866           0.005627
          464              C      25.629684      23.785737       7.690595      -0.075316      31.848392 0.40802895E+03  0.94324229E+04                                 8.631325                            6.678636       0.171978       2.020566                    0.999669      28.869743      82.032324       0.646335       0.409936      -1.069448       0.012965       0.008492      -0.028270       0.032240       0.019219      -0.008736      -0.021684      -0.003948       0.050957      -0.029674      -0.006975       0.036649              9.896606       8.804870       3.305514       1.289414       7.398742      -0.089082      13.486204           0.008348
          465              C      26.646651      24.660942       7.948989      -0.123308      33.280130 0.43586951E+03  0.10290204E+05                                 9.051140                            7.003604       0.112178       2.011085                    0.999519      29.551058      86.121949       0.614781       0.422005      -1.056916       0.000509      -0.006261      -0.028492       0.029176       0.008098       0.017168      -0.003326       0.004067       0.085482      -0.026201      -0.008569       0.034770             10.624576       9.429236       3.353023       1.373820       7.929050      -0.735697      14.515443           0.009179
          466              C      27.199923      25.393873       6.919437      -0.085633      38.098112 0.47176771E+03  0.11404976E+05                                10.099722                            7.421558      -0.281536       1.879486                    0.998830      30.405199      90.825924       0.578691       0.437818      -1.043136      -0.027438      -0.019188      -0.016862       0.037488      -0.004569       0.008878       0.010797       0.007410      -0.057098      -0.025604       0.009640       0.015964             12.635362       8.861365       3.000593       1.334564       8.511719      -1.824635      20.533003           0.008709
          467              C      26.739390      25.252175       5.592402      -0.167324      46.669834 0.52119467E+03  0.12751821E+05                                11.143955                            7.553918      -0.022722       1.969274                    0.999166      29.772167      85.771784       0.609759       0.410559      -1.073821       0.013084       0.006069       0.040673       0.043155       0.003632      -0.001636      -0.007839      -0.004605       0.068234      -0.015845      -0.008879       0.024724             14.798521      10.792423       4.856114       0.036696      10.645548      -3.402409      22.957592           0.007225
          468              C       9.813473      26.064148       4.545893       0.453087      29.443224 0.29739126E+03  0.64339816E+04                                 8.807776                            6.099751      -0.021756       2.032459                    0.999639      23.972995      68.712496       0.603430       0.469167      -1.020815       0.047888       0.049511       0.002129       0.068914      -0.039015      -0.004173       0.003984       0.006870      -0.071812      -0.027202      -0.024373       0.051575             11.378831       8.240129       3.516191      -0.851642       8.554541      -2.779029      17.341824           0.042782
          469              C       9.909725      26.310473       1.132737       0.475105      25.913333 0.29658219E+03  0.64170996E+04                                 8.089182                            6.078026      -0.060175       2.012336                    0.999650      24.094373      69.239480       0.606040       0.467102      -1.021146      -0.033926      -0.042373      -0.013048       0.055827      -0.022968       0.004083      -0.009533       0.012969      -0.069576      -0.026376      -0.010451       0.036827              9.933422       7.410859       3.432627      -0.805143       9.250254      -3.570756      13.139154          -0.022751
          470              C      10.547305      26.989369      -0.007760      -0.451921      40.352217 0.63103933E+03  0.16240333E+05                                10.105930                            8.222415       0.200607       1.977981                    0.999151      35.053112     104.513035       0.592371       0.401766      -1.076665       0.028761      -0.027985      -0.023762       0.046637       0.031717       0.019049      -0.015724      -0.022145      -0.047728      -0.045900       0.004285       0.041615             12.303597       9.276475       3.683789      -1.286805      12.565629      -6.378282      15.068686           0.498468
          471              C      19.682445       2.222339      19.939729       0.099513      27.928045 0.33559922E+03  0.74281363E+04                                 8.149592                            6.190776       0.164913       2.069107                    0.999769      26.114844      73.900936       0.646170       0.428253      -1.052130       0.038567      -0.005107       0.029464       0.048802      -0.011934       0.028734       0.004322      -0.066250      -0.013682      -0.051074       0.013569       0.037505              9.612674      10.916864       0.603173      -1.781838       4.090201      -0.399116      13.830959           0.002114
          472              C      18.748029       2.034363      20.927317      -0.210830      34.372881 0.42609992E+03  0.99555841E+04                                 9.129144                            6.837398       0.248793       2.052036                    0.999626      29.509677      84.246109       0.637161       0.411435      -1.068675       0.004527      -0.003647      -0.011157       0.012581       0.007165      -0.006650       0.003073       0.028684      -0.050733      -0.019396      -0.005892       0.025288             10.925290      11.307166       0.497235      -2.751708       4.419265      -0.569840      17.049438           0.000997
          473              C      19.136198       1.978314      22.227909       0.185422      32.925843 0.36874441E+03  0.82724736E+04                                 9.092354                            6.460706      -0.069199       2.006277                    0.999112      24.865665      68.548340       0.643177       0.424488      -1.065132      -0.020337      -0.004329       0.025106       0.032598      -0.012086      -0.028115       0.005320      -0.005752      -0.013794      -0.031333      -0.000229       0.031562             11.828913      14.373225       0.634208      -4.894964       4.440256      -0.711092      16.673259           0.001146
          474              C      20.479860       2.192444      22.506422      -0.210603      36.352949 0.46278759E+03  0.11051654E+05                                 9.550888                            7.189318       0.141825       2.017697                    0.998978      30.037116      87.035447       0.612401       0.418818      -1.062654       0.012366       0.003439      -0.005908       0.014130       0.003490       0.002622       0.004068      -0.013936       0.039465      -0.014470      -0.000309       0.014779             11.415066      14.230924       0.814875      -1.969447       4.618504      -0.873298      15.395769           0.002263
          475              C      21.356313       2.376109      21.453589       0.104720      28.435921 0.32855310E+03  0.72235959E+04                                 8.192373                            6.097150       0.229027       2.093972                    0.999761      25.796037      72.423004       0.656567       0.424306      -1.056044      -0.031861      -0.008082      -0.035883       0.048662      -0.001793       0.018629       0.009389      -0.040700      -0.091224      -0.041371       0.004490       0.036882              9.815140      11.387521       0.709594      -1.363685       4.171901      -0.572995      13.885999           0.002345
          476              C      18.138552       1.698362      23.346562      -0.228096      29.583513 0.39790095E+03  0.92187054E+04                                 8.481980                            6.631454      -0.205095       1.922332                    0.998513      29.772933      87.077074       0.637878       0.414452      -1.057496      -0.031237       0.077537      -0.020068       0.085968      -0.002108       0.002552       0.011591       0.033667      -0.017107      -0.022393       0.002423       0.019970             10.684013      13.324896      -1.478805      -5.467868       6.459382       0.284162      12.267762           0.000100
          477              C      16.703556       2.614388      16.707363       0.321550      30.467911 0.34345464E+03  0.76654983E+04                                 8.769884                            6.443424      -0.069313       1.999132                    0.999501      25.229600      72.288956       0.605396       0.453310      -1.034656       0.069023       0.038513       0.004016       0.079143       0.012605       0.006674      -0.002031       0.031596      -0.088183      -0.030557      -0.004842       0.035399             10.560685      12.657471       2.696724      -2.692433       8.210525       2.747445      10.814060           0.000751
          478              C      15.967616       2.711536      17.899596      -0.238101      35.918088 0.47288491E+03  0.11360759E+05                                 9.381426                            7.226734       0.192418       2.022501                    0.999777      30.745035      89.531292       0.615594       0.414152      -1.064989      -0.017011      -0.009468       0.003592       0.019796       0.022252       0.017153       0.023719       0.002875      -0.023689      -0.026997      -0.015728       0.042725             10.870217      14.090381       2.586618      -3.019134       7.314245       1.606295      11.206025           0.006966
          479              C      14.801353       2.037240      18.082972      -0.068391      30.571600 0.41179543E+03  0.95710224E+04                                 8.495555                            6.795456       0.102970       2.002962                    0.999808      29.046229      83.599501       0.626675       0.420520      -1.059364       0.020345      -0.000889      -0.027673       0.034359       0.000520      -0.023142       0.008337       0.005703       0.060157      -0.022751      -0.011577       0.034328              9.588111      12.179850       2.716288      -1.569247       6.906489       1.840595       9.677995           0.002852
          480              C      14.272671       1.222108      17.076989      -0.145535      34.210608 0.46189213E+03  0.11044332E+05                                 9.181637                            7.191285       0.067446       1.982938                    0.999593      30.309329      88.386347       0.610104       0.419859      -1.060129       0.025312       0.014138      -0.005260       0.029466       0.046482      -0.014823       0.025508       0.050250      -0.013785      -0.064957       0.009820       0.055137             10.705903      13.991027       2.110087      -2.854068       7.384936       2.601608      10.741746           0.012980
          481              C      15.006854       1.060002      15.883031      -0.086444      36.025961 0.44861927E+03  0.10657460E+05                                 9.547416                            7.125490      -0.046024       1.949112                    0.999617      29.803812      86.853646       0.607502       0.424407      -1.056444       0.021791       0.012298       0.013660       0.028508       0.010094       0.021053       0.017418      -0.005389       0.001404      -0.023483      -0.009290       0.032773             11.544465      15.064765       1.861720      -4.682511       7.665140       2.834265      11.903491           0.004781
          482              C      16.206489       1.731711      15.697068      -0.161445      47.293843 0.52172162E+03  0.12785345E+05                                11.307599                            7.605482      -0.069303       1.956288                    0.999134      29.810990      86.336341       0.601155       0.415763      -1.068988      -0.032606      -0.028284       0.008833       0.044059       0.008061      -0.015431      -0.001546       0.016883       0.028402      -0.017447      -0.005963       0.023410             15.054020      17.267839       1.535076      -6.179703      10.400044       5.729777      17.494178           0.009088
          483              C      16.942429       1.479929      14.456548       0.457924      31.669941 0.29645869E+03  0.64026097E+04                                 9.218242                            6.077944      -0.081466       2.012315                    0.999556      23.849255      68.083871       0.606922       0.467284      -1.022825      -0.007290      -0.042704      -0.052157       0.067802      -0.039215       0.020636      -0.037451      -0.016097      -0.008859      -0.041885      -0.025121       0.067005             12.377652      13.404893       1.286707      -4.739068       9.159291       4.992793      14.568771           0.032647
          484              C      19.772548       2.443950      12.805586       0.485236      25.174745 0.28242211E+03  0.59988620E+04                                 7.828417                            5.886693       0.078465       2.077011                    0.999676      22.824620      63.675367       0.626701       0.460125      -1.031416       0.030130       0.046605       0.028940       0.062589      -0.037849       0.021036      -0.037177      -0.007075      -0.008618      -0.041723      -0.023526       0.065249              9.237745       9.174734       2.128670      -2.707637       7.658132       2.734552      10.880369           0.017286
          485              C      20.564167       2.228958      11.557018      -0.244449      28.476085 0.44104253E+03  0.10422359E+05                                 8.139153                            6.969541      -0.106117       1.963121                    0.997829      29.464882      85.356347       0.627569       0.413009      -1.064739       0.078265       0.091711      -0.009648       0.120952       0.010708      -0.005282      -0.007639       0.002201      -0.011573      -0.010368      -0.006334       0.016702              8.875185       8.652082       1.026517      -1.782583       8.489327       1.138674       9.484146          -0.003638
          486              C      21.663686       3.236091      11.290289      -0.409987      25.433368 0.40506759E+03  0.93331837E+04                                 7.244230                            6.435787       0.526013       2.125660                    0.999785      30.819627      87.009550       0.693261       0.383449      -1.089058      -0.092570      -0.083288       0.020645       0.126223       0.036478      -0.002431      -0.003547       0.008090      -0.069025      -0.025634      -0.022816       0.048450              7.539576       7.152253       1.180112      -0.345061       8.377030       0.169816       7.089444           0.000510
          487              C      17.232238       0.826046       9.437843       0.317707      31.798741 0.35139871E+03  0.78641256E+04                                 8.970621                            6.464125      -0.107903       1.986130                    0.999627      25.204203      71.608836       0.613769       0.445914      -1.042042      -0.025213       0.014587       0.071540       0.077243       0.010434      -0.017270       0.007683      -0.006963       0.097036      -0.032497      -0.005451       0.037949             10.864648       8.325043      -2.893350       0.251579       7.253309      -1.368058      17.015592           0.001940
          488              C      16.441849       1.591456       8.556890      -0.223049      37.079625 0.45132223E+03  0.10711404E+05                                 9.580213                            7.043918       0.032026       1.968762                    0.999601      30.542971      88.253095       0.625998       0.412262      -1.066761       0.004243       0.005298      -0.011307       0.013188      -0.025473      -0.024120       0.015799       0.017175       0.018675      -0.030068      -0.015050       0.045118             11.260349       8.448010      -2.948160       0.766698       7.566324      -1.941909      17.766712           0.005933
          489              C      16.677209       1.612152       7.230142      -0.068984      32.326641 0.40778417E+03  0.94420875E+04                                 8.777255                            6.715081       0.062743       1.987491                    0.999781      29.016262      82.995239       0.637918       0.414671      -1.064492       0.019416      -0.014115       0.021899       0.032493      -0.031582       0.014017      -0.012931       0.003591      -0.009298      -0.030086      -0.011276       0.041362             10.098568       7.799644      -2.591095      -0.244116       6.774369      -0.847862      15.721691           0.002994
          490              C      17.746868       0.881234       6.670528      -0.137017      36.219239 0.46529647E+03  0.11160266E+05                                 9.622405                            7.257089       0.056613       1.985607                    0.999311      30.201988      88.574625       0.601637       0.424450      -1.055916      -0.009413      -0.004179       0.030285       0.031988      -0.024851      -0.010305       0.005525       0.012304       0.107059      -0.043497       0.003629       0.039868             11.575209       8.556904      -3.002862       0.282883       7.758588      -1.768576      18.410134           0.012205
          491              C      18.539014       0.132494       7.523314      -0.088214      37.430685 0.45208240E+03  0.10819567E+05                                 9.926469                            7.223754      -0.248362       1.885677                    0.999282      30.442676      90.653938       0.591254       0.432852      -1.045504      -0.023515       0.009567       0.025809       0.036202       0.003443      -0.013793       0.016563       0.017187      -0.049598      -0.030749       0.008581       0.022168             12.408375       8.561133      -3.164554       1.539030       8.211956      -2.453770      20.452035           0.003993
          492              C      18.298384       0.085930       8.895475      -0.173766      46.624779 0.53336982E+03  0.13140174E+05                                11.189645                            7.672936      -0.049490       1.959264                    0.999308      30.063001      87.232415       0.600631       0.413929      -1.070413       0.013931       0.001174      -0.045286       0.047395      -0.011186       0.009288      -0.014213       0.010042       0.058715      -0.023452      -0.005977       0.029429             14.465262      11.456112      -4.935832       1.854137      10.012374      -2.783897      21.927300           0.009400
          493              C      27.942187      27.930097       9.712620       0.458279      29.270330 0.29513817E+03  0.63796299E+04                                 8.792655                            6.093583      -0.039294       2.029008                    0.999668      23.956450      68.864610       0.600599       0.471793      -1.018349       0.052741      -0.043073      -0.014296       0.069579       0.038385       0.013248       0.010296      -0.029093      -0.069169      -0.033125      -0.022709       0.055835             11.080256       9.966816      -3.997101       1.038133       8.078550      -1.931280      15.195401           0.030208
          494              C      28.185276      26.726650      12.899286       0.480177      23.919955 0.28217608E+03  0.60163356E+04                                 7.662453                            5.945359       0.034586       2.066059                    0.999744      23.075678      65.345370       0.611543       0.469750      -1.021997      -0.040813       0.029229       0.035700       0.061600       0.046647       0.015148      -0.000143      -0.008152      -0.107558      -0.044780      -0.020995       0.065775              8.753522       7.277846      -3.283778       0.058056       8.223131      -1.552956      10.759588           0.018307
          495              C      28.840421      25.687326      13.758108      -0.237360      28.223072 0.45189148E+03  0.10757585E+05                                 8.123749                            7.079427      -0.112140       1.959836                    0.997826      29.694067      86.699504       0.618632       0.415904      -1.061519      -0.085914      -0.045199       0.064690       0.116658       0.007170      -0.021331      -0.005805      -0.013788      -0.009712      -0.025656       0.002735       0.022921              8.692734       8.391924      -1.032659       0.363935       9.056163      -1.713269       8.630115          -0.003587
          496              C      27.872633      24.967903      14.681601      -0.415243      24.915958 0.40984088E+03  0.95011741E+04                                 7.185226                            6.510280       0.420870       2.089373                    0.999520      31.375453      89.782639       0.681285       0.387807      -1.082521       0.079833       0.056823      -0.077127       0.124703       0.021319      -0.035191      -0.021314       0.007833       0.023625      -0.031740      -0.022254       0.053994              7.372953       7.305068       0.120286      -0.151284       7.960309      -0.839299       6.853483           0.001382
          497              C      24.560025      26.425433      10.860303       0.122408      25.961005 0.31297820E+03  0.68057533E+04                                 7.717585                            5.950218       0.235319       2.098703                    0.999835      25.493232      71.440872       0.663989       0.424212      -1.054919      -0.012113      -0.010781       0.044655       0.047508      -0.047830      -0.004515      -0.022175       0.022778      -0.019204      -0.054605       0.000397       0.054208              9.120571       9.435501       4.877359      -0.331989       8.884578       0.923850       9.041634           0.002875
          498              C      23.708161      25.346732      10.682388      -0.211930      32.297807 0.41775358E+03  0.97291747E+04                                 8.775000                            6.796026       0.217644       2.047680                    0.999372      29.357421      84.148822       0.634350       0.414592      -1.064798       0.013755       0.017896      -0.018015       0.028879      -0.010863       0.012937       0.015151      -0.006409      -0.030559      -0.027983       0.010027       0.017956             10.335701      11.130963       5.693116      -1.653052      10.204986      -0.146086       9.671155           0.001555
          499              C      23.193530      24.785392      11.736370       0.173548      32.245980 0.39244307E+03  0.89523534E+04                                 9.028832                            6.712803      -0.159215       1.973081                    0.999284      25.460007      71.035283       0.623567       0.430589      -1.060147      -0.025088      -0.013739       0.012093       0.031055       0.013344      -0.001363       0.005239       0.002561      -0.074628      -0.025919      -0.000051       0.025970             11.601763      13.262911       8.082882      -1.271913      12.919310      -0.572289       8.623067           0.001686
          500              C      23.608045      25.248143      13.070591      -0.213973      33.573077 0.47904777E+03  0.11472249E+05                                 8.935026                            7.232587       0.223780       2.036305                    0.999748      30.093343      85.678585       0.624592       0.409487      -1.074888      -0.007691      -0.004646       0.000977       0.009038       0.018444      -0.007904      -0.009664      -0.011716       0.081898      -0.033010       0.000010       0.033000             10.382141      11.169973       6.305162       1.048952      11.574773       1.236423       8.401678           0.001223
          501              C      24.421268      26.378580      13.111693       0.085140      27.094672 0.34691700E+03  0.77193262E+04                                 7.879610                            6.236631       0.155149       2.056469                    0.999739      26.404312      74.185314       0.654706       0.420442      -1.060167       0.008594       0.019009      -0.050303       0.054457      -0.031396       0.002165       0.002045       0.010848       0.065178      -0.042859       0.020881       0.021978              9.147986       9.432853       4.967302       0.569234       9.622187       1.373279       8.388919           0.002324
          502              C      22.269653      23.537974      11.638646      -0.227131      29.689328 0.40612225E+03  0.94505289E+04                                 8.497754                            6.692509      -0.198738       1.920425                    0.997973      29.968564      87.633035       0.636435       0.413573      -1.058827      -0.032282       0.028930       0.084019       0.094542       0.004243      -0.002588      -0.022121       0.012113       0.007566      -0.025157       0.003585       0.021571             10.787389      13.911542       5.888008      -2.225102      11.775243      -0.982875       6.675381           0.000136
          503              C      22.610397       5.331402      18.767328       0.321514      30.804543 0.34353230E+03  0.76487303E+04                                 8.766119                            6.384482      -0.087415       1.990341                    0.999397      25.125840      71.326361       0.618257       0.444954      -1.042053       0.037757      -0.066746       0.016598       0.078461      -0.025874      -0.011397      -0.013445      -0.023166      -0.036794      -0.034969      -0.000122       0.035091             10.583258       8.518742      -1.311963       3.476729      15.410533       1.008824       7.820497           0.006103
          504              C      23.147862       6.400905      19.491348      -0.232128      37.843130 0.47767238E+03  0.11498861E+05                                 9.717561                            7.255209       0.016246       1.960027                    0.999523      30.975749      90.143964       0.615716       0.413239      -1.066119      -0.006825       0.016437       0.001229       0.017840      -0.025315       0.029902      -0.013258       0.002361      -0.010752      -0.032730      -0.013940       0.046670             11.466812       9.058901      -1.156144       3.593920      16.994311       1.044973       8.347223           0.005613
          505              C      22.671872       7.690575      19.327804      -0.076202      31.889753 0.40868906E+03  0.94522424E+04                                 8.642948                            6.687922       0.169042       2.019396                    0.999667      28.887908      82.124776       0.645273       0.410413      -1.069054      -0.012427      -0.028723      -0.007221       0.032119       0.009275       0.018849       0.021225      -0.028073      -0.020392      -0.029231      -0.007354       0.036584              9.910212       8.817251      -1.296437       3.309524      13.506025       0.083988       7.407360           0.008348
          506              C      21.654905       7.948969      18.452599      -0.122500      33.255798 0.43554665E+03  0.10279857E+05                                 9.044609                            6.999592       0.113361       2.011490                    0.999546      29.533526      86.037044       0.615193       0.421834      -1.057107       0.001655      -0.028557       0.007149       0.029485      -0.018101       0.008870       0.003366      -0.038487      -0.048585      -0.026803      -0.007713       0.034517             10.615654       9.423388      -1.373219       3.351177      14.499931       0.733231       7.923642           0.009191
          507              C      21.101632       6.919419      17.719669      -0.082921      37.965458 0.46984962E+03  0.11345852E+05                                10.073660                            7.404646      -0.278052       1.881219                    0.998807      30.343665      90.560130       0.579625       0.437604      -1.043373       0.025160      -0.016761       0.017989       0.035179      -0.010010      -0.002789      -0.012255       0.032532       0.019823      -0.027081       0.011202       0.015878             12.598520       8.843171      -1.331024       2.996579      20.459919       1.815388       8.492471           0.008714
          508              C      21.562166       5.592384      17.861369      -0.166571      46.636584 0.52093784E+03  0.12743144E+05                                11.137152                            7.551226      -0.027830       1.967653                    0.999235      29.759771      85.709937       0.610007       0.410469      -1.073950      -0.012941       0.040220      -0.006712       0.042780       0.001891       0.003921       0.007972      -0.037899      -0.026818      -0.016628      -0.008837       0.025465             14.786661      10.787899      -0.037435       4.854952      22.932138       3.396858      10.639946           0.007218
          509              C      20.923882       4.545875      17.049397       0.455173      29.377813 0.29672902E+03  0.64157968E+04                                 8.794001                            6.092316      -0.017837       2.034084                    0.999688      23.942531      68.594755       0.603920       0.469068      -1.020913      -0.048829       0.000158      -0.050864       0.070508       0.002993      -0.038364      -0.004392       0.038625       0.026204      -0.027115      -0.023575       0.050690             11.357860       8.227613       0.848136       3.510223      17.304783       2.770506       8.541183           0.042748
          510              C      20.827630       1.132719      16.803075       0.475303      25.904520 0.29648529E+03  0.64140998E+04                                 8.085016                            6.075344      -0.054699       2.014154                    0.999656      24.089404      69.206964       0.606462       0.466842      -1.021349       0.034003      -0.013363       0.041872       0.055570      -0.003479      -0.022445       0.010291       0.039986       0.016539      -0.026547      -0.009436       0.035984              9.927401       7.406944       0.803890       3.430289      13.130497       3.567189       9.244762          -0.022765
          511              C      20.190050      -0.007777      16.124180      -0.453007      40.360594 0.63123773E+03  0.16246789E+05                                10.108483                            8.224981       0.200483       1.977964                    0.999169      35.055623     104.526405       0.592139       0.401891      -1.076576      -0.028804      -0.024315       0.028987       0.047551      -0.020170       0.031396       0.015021       0.012916       0.055322      -0.046090       0.005110       0.040981             12.306221       9.278407       1.287065       3.683963      15.072482       6.379749      12.567775           0.498588
          512              C      19.837011      19.939716      12.148823       0.103665      27.785432 0.33349408E+03  0.73687866E+04                                 8.117667                            6.167397       0.173546       2.072865                    0.999773      26.030526      73.561101       0.648114       0.427708      -1.052630      -0.038332       0.029470       0.005194       0.048629      -0.027614      -0.011041      -0.003999      -0.024962       0.103227      -0.049080       0.012809       0.036270              9.573452      10.870356       1.768368       0.600603      13.774263       0.397441       4.075738           0.002106
          513              C      20.771426      20.927304      12.336798      -0.212985      34.443525 0.42723647E+03  0.99893077E+04                                 9.142345                            6.847089       0.249429       2.051532                    0.999643      29.549280      84.403783       0.636596       0.411505      -1.068574      -0.004044      -0.010587       0.003781       0.011947       0.005193       0.007368      -0.003408       0.039475      -0.017534      -0.019035      -0.005854       0.024889             10.941194      11.324493       2.753179       0.497876      17.074413       0.570460       4.424676           0.000998
          514              C      20.383258      22.227896      12.392846       0.185541      32.902061 0.36842497E+03  0.82642736E+04                                 9.091571                            6.460449      -0.071699       2.005885                    0.999050      24.855213      68.535745       0.642751       0.424823      -1.064824       0.021056       0.024395       0.004020       0.032475       0.027682      -0.010945      -0.005346       0.003222       0.013749      -0.030423      -0.000243       0.030666             11.827052      14.371149       4.891576       0.633739      16.670174       0.710619       4.439834           0.001148
          515              C      19.039596      22.506410      12.178715      -0.210859      36.402094 0.46354643E+03  0.11074578E+05                                 9.561164                            7.197330       0.137071       2.015967                    0.999004      30.058847      87.124193       0.611774       0.419065      -1.062472      -0.011691      -0.006186      -0.003001       0.013563      -0.003198       0.004229      -0.003875      -0.026329       0.003670      -0.015055       0.000631       0.014424             11.427637      14.252914       1.976076       0.816244      15.406805       0.874428       4.623193           0.002265
          516              C      18.163143      21.453577      11.995052       0.104562      28.427399 0.32846953E+03  0.72209470E+04                                 8.187099                            6.092982       0.237684       2.096479                    0.999771      25.795629      72.406260       0.657372       0.423834      -1.056389       0.031112      -0.035176       0.008465       0.047718      -0.018728      -0.001363      -0.009703       0.024966       0.107554      -0.041530       0.004241       0.037289              9.808591      11.385470       1.362700       0.709642      13.870796       0.572232       4.169506           0.002346
          517              C      21.380904      23.346548      12.672797      -0.226954      29.561291 0.39755519E+03  0.92085570E+04                                 8.478209                            6.628911      -0.202788       1.923423                    0.998452      29.753676      87.006453       0.637960       0.414494      -1.057484       0.031385      -0.020611      -0.076623       0.085328      -0.001193      -0.001456      -0.010892       0.026414      -0.041610      -0.021691       0.001464       0.020227             10.678681      13.316266       5.463857      -1.478409      12.263407      -0.283741       6.456368           0.000099
          518              C      25.485658      11.756750      26.406186       0.322161      30.455866 0.34330509E+03  0.76614381E+04                                 8.768507                            6.442613      -0.068487       1.999434                    0.999462      25.222599      72.268933       0.605342       0.453393      -1.034593       0.068008      -0.038645      -0.004553       0.078353      -0.012636      -0.006628      -0.002557       0.031290      -0.085436      -0.029823      -0.004990       0.034814             10.558858      12.654963      -2.696508       2.690956       8.209882       2.747190      10.811728           0.000755
          519              C      24.749718      11.659602      25.213953      -0.236801      35.886968 0.47238408E+03  0.11345926E+05                                 9.378134                            7.224812       0.189059       2.021907                    0.999791      30.725110      89.467500       0.615421       0.414371      -1.064830      -0.016595       0.007990      -0.005546       0.019235      -0.022783      -0.016648       0.024409       0.000848      -0.024849      -0.027474      -0.015886       0.043360             10.866020      14.084452      -2.584878       3.018349       7.311287       1.605175      11.202321           0.006962
          520              C      23.583455      12.333898      25.030577      -0.067792      30.565566 0.41170321E+03  0.95684748E+04                                 8.494698                            6.794903       0.100603       2.002350                    0.999827      29.042882      83.591862       0.626663       0.420546      -1.059333       0.019951       0.000566       0.027832       0.034249      -0.001062       0.023539       0.008518       0.004393       0.066110      -0.024025      -0.011734       0.035759              9.587094      12.177190      -2.713896       1.571390       6.904637       1.840288       9.679454           0.002853
          521              C      23.054773      13.149030      26.036560      -0.144522      34.187339 0.46149982E+03  0.11032626E+05                                 9.178971                            7.190220       0.062988       1.981683                    0.999616      30.292474      88.328376       0.609894       0.420092      -1.059980       0.025670      -0.014649       0.005647       0.030090      -0.046081       0.015219       0.025289       0.051684      -0.010748      -0.065181       0.010555       0.054626             10.702112      13.982395      -2.106450       2.853825       7.382424       2.602082      10.741518           0.012978
          522              C      23.788957      13.311136      27.230518      -0.088252      36.062269 0.44917705E+03  0.10674290E+05                                 9.553843                            7.129930      -0.044040       1.949573                    0.999574      29.822601      86.930006       0.607296       0.424409      -1.056417       0.022402      -0.012983      -0.014182       0.029522      -0.010200      -0.020925       0.015877      -0.004252       0.001699      -0.022589      -0.009103       0.031692             11.552668      15.075701      -1.862729       4.685831       7.670428       2.836922      11.911874           0.004780
          523              C      24.988592      12.639427      27.416481      -0.162238      47.335276 0.52224919E+03  0.12801401E+05                                11.312091                            7.608069      -0.069419       1.955841                    0.999164      29.830598      86.401338       0.601207       0.415626      -1.069085      -0.032540       0.028384      -0.008945       0.044097      -0.008499       0.014733      -0.002777       0.017733       0.027982      -0.017416      -0.005900       0.023316             15.060491      17.275660      -1.535525       6.182287      10.404606       5.732809      17.501208           0.009087
          524              C      25.724532      12.891209      28.657001       0.458192      31.689453 0.29662181E+03  0.64073307E+04                                 9.224036                            6.081121      -0.086793       2.010675                    0.999590      23.855023      68.117717       0.606508       0.467515      -1.022648      -0.006956       0.042876       0.051315       0.067231       0.038915      -0.021914      -0.037549      -0.015434      -0.006761      -0.041389      -0.026029       0.067418             12.386420      13.415124      -1.286676       4.743989       9.164795       4.996738      14.579341           0.032650
          525              C      19.772548      11.927218       1.565597       0.484780      25.186012 0.28257859E+03  0.60032851E+04                                 7.832469                            5.889735       0.075937       2.076215                    0.999664      22.829928      63.705306       0.626286       0.460345      -1.031246       0.030019      -0.047094      -0.029682       0.063246       0.038332      -0.020932      -0.036674      -0.007257      -0.007266      -0.041842      -0.023316       0.065159              9.242459       9.179292      -2.130514       2.708535       7.661992       2.735781      10.886093           0.017240
          526              C      20.564167      12.142210       2.814165      -0.243872      28.447089 0.44046714E+03  0.10405104E+05                                 8.133752                            6.965206      -0.106205       1.963483                    0.997866      29.442214      85.268701       0.627751       0.413034      -1.064749       0.077563      -0.091287       0.008565       0.120095      -0.010527       0.005508      -0.006953       0.002250      -0.010486      -0.009664      -0.006565       0.016229              8.868915       8.646729      -1.026611       1.779757       8.482616       1.136868       9.477400          -0.003637
          527              C      21.663686      11.135077       3.080894      -0.408680      25.432883 0.40506358E+03  0.93335483E+04                                 7.245844                            6.437163       0.530295       2.126918                    0.999774      30.819135      87.024908       0.692924       0.383616      -1.088883      -0.092409       0.083652      -0.020271       0.126285      -0.036364       0.001504      -0.003145       0.007877      -0.069332      -0.025739      -0.022538       0.048277              7.541256       7.154261      -1.180014       0.344321       8.379003       0.169687       7.090504           0.000510
          528              C      17.232239      13.545122       4.933340       0.319430      31.770262 0.35101792E+03  0.78536391E+04                                 8.967245                            6.461788      -0.105627       1.986859                    0.999633      25.188562      71.560337       0.613701       0.446075      -1.041927      -0.025747      -0.014586      -0.071663       0.077532      -0.010480       0.016198       0.007595      -0.007026       0.100095      -0.032462      -0.005833       0.038295             10.860504       8.323347       2.893574      -0.253078       7.251885      -1.368760      17.006280           0.001928
          529              C      16.441850      12.779712       5.814293      -0.223566      37.043909 0.45072288E+03  0.10692917E+05                                 9.569796                            7.034983       0.039662       1.971177                    0.999622      30.534766      88.192686       0.627006       0.411763      -1.067154       0.003914      -0.005462       0.010663       0.012604       0.025291       0.023968       0.016578       0.018197       0.015739      -0.029504      -0.015899       0.045403             11.248753       8.442150       2.948063      -0.763477       7.559455      -1.938072      17.744653           0.005927
          530              C      16.677210      12.759016       7.141041      -0.069113      32.307914 0.40741383E+03  0.94308085E+04                                 8.769365                            6.707083       0.068431       1.989046                    0.999787      29.014916      82.963360       0.639043       0.414060      -1.064948       0.020761       0.015185      -0.022162       0.033952       0.031188      -0.014539      -0.012952       0.003815      -0.010027      -0.029589      -0.011799       0.041388             10.090352       7.794729       2.591523       0.240410       6.769468      -0.850343      15.706860           0.002989
          531              C      17.746870      13.489934       7.700655      -0.138395      36.254564 0.46586000E+03  0.11176458E+05                                 9.624955                            7.257996       0.059778       1.986247                    0.999331      30.224289      88.632363       0.602071       0.424042      -1.056236      -0.009248       0.004268      -0.031329       0.032943       0.024324       0.009691       0.005671       0.012837       0.106141      -0.042873       0.003572       0.039301             11.578848       8.561029       3.005536      -0.283457       7.761341      -1.769272      18.414173           0.012202
          532              C      18.539015      14.238674       6.847869      -0.087902      37.459339 0.45245424E+03  0.10831377E+05                                 9.934678                            7.228710      -0.250770       1.884933                    0.999271      30.451130      90.710043       0.590771       0.433090      -1.045294      -0.023964      -0.010237      -0.026942       0.037482      -0.004266       0.014559       0.017803       0.018539      -0.045842      -0.031830       0.008968       0.022862             12.420057       8.568367       3.167603      -1.543425       8.218822      -2.458456      20.472984           0.003991
          533              C      18.298386      14.285238       5.475708      -0.176293      46.708969 0.53448138E+03  0.13173618E+05                                11.199047                            7.678151      -0.047066       1.959810                    0.999208      30.098067      87.337045       0.600788       0.413630      -1.070671       0.014128      -0.000570       0.045068       0.047234       0.010870      -0.009026      -0.014022       0.008501       0.058991      -0.022785      -0.006354       0.029139             14.479001      11.467178       4.941454      -1.856957      10.021546      -2.787675      21.948280           0.009416
          534              C      19.160085      15.183437       4.658563       0.461143      29.194301 0.29427783E+03  0.63558760E+04                                 8.775735                            6.083195      -0.038324       2.029670                    0.999642      23.915611      68.701108       0.601383       0.471560      -1.018557       0.053050       0.042921       0.014189       0.069698      -0.037746      -0.011614       0.010056      -0.028251      -0.066040      -0.031447      -0.022774       0.054221             11.057733       9.947115       3.987834      -1.035020       8.063231      -1.927598      15.162853           0.030184
          535              C      19.403174      16.386884       1.471897       0.481383      23.901941 0.28191639E+03  0.60094269E+04                                 7.658329                            5.942187       0.041742       2.068283                    0.999758      23.066172      65.311409       0.611772       0.469682      -1.022033      -0.040863      -0.029576      -0.035669       0.061780      -0.047265      -0.014861      -0.000072      -0.006673      -0.106145      -0.044412      -0.021676       0.066087              8.748784       7.274014       3.281931      -0.058766       8.218480      -1.552295      10.753858           0.018315
          536              C      20.058318      17.426208       0.613075      -0.236992      28.221898 0.45187197E+03  0.10759542E+05                                 8.131812                            7.085954      -0.124929       1.956037                    0.997739      29.706322      86.811915       0.617327       0.416689      -1.060768      -0.085726       0.044838      -0.064359       0.116196      -0.007644       0.021567      -0.004584      -0.014405      -0.010699      -0.026244       0.003666       0.022578              8.701646       8.400235       1.032884      -0.365359       9.064878      -1.715738       8.639824          -0.003582
          537              C      27.872634      18.145601      28.431948      -0.415941      24.917781 0.40984760E+03  0.95009399E+04                                 7.181743                            6.506122       0.428744       2.091564                    0.999518      31.382627      89.788091       0.682195       0.387305      -1.082920       0.080133      -0.056918       0.077149       0.124952      -0.020661       0.035412      -0.021678       0.006533       0.021759      -0.032231      -0.021592       0.053823              7.369734       7.302028      -0.119249       0.150239       7.956969      -0.839054       6.850205           0.001382
          538              C      15.777923      16.688101       3.510880       0.119020      26.070528 0.31463655E+03  0.68512520E+04                                 7.739077                            5.965558       0.232546       2.096709                    0.999821      25.564846      71.704375       0.663164       0.424155      -1.054894      -0.011209       0.010031      -0.044228       0.046716       0.048336       0.004013      -0.023084       0.024407      -0.022848      -0.055238      -0.000476       0.055714              9.147463       9.465721      -4.894890       0.331900       8.911123       0.927975       9.065546           0.002888
          539              C      14.926059      17.766802       3.688795      -0.210789      32.252144 0.41695611E+03  0.97056529E+04                                 8.765785                            6.788469       0.223827       2.050115                    0.999404      29.330988      84.042808       0.634873       0.414462      -1.064916       0.014898      -0.018380       0.016993       0.029129       0.010945      -0.012186       0.014478      -0.006147      -0.034218      -0.027442       0.009233       0.018209             10.324726      11.118858      -5.687177       1.650879      10.194368      -0.146169       9.660951           0.001552
          540              C      14.411428      18.328142       2.634813       0.173923      32.256346 0.39257357E+03  0.89563960E+04                                 9.031865                            6.714705      -0.158143       1.973212                    0.999332      25.464911      71.061514       0.623347       0.430689      -1.060047      -0.025564       0.013989      -0.012657       0.031771      -0.013680       0.000585       0.005569       0.002507      -0.074095      -0.025746      -0.000561       0.026306             11.605781      13.268703      -8.086544       1.272678      12.923335      -0.572883       8.625306           0.001687
          541              C      14.825943      17.865391       1.300592      -0.215397      33.603945 0.47967683E+03  0.11491199E+05                                 8.939739                            7.236670       0.226571       2.036831                    0.999765      30.114841      85.757107       0.624496       0.409411      -1.074927      -0.006787       0.003432      -0.000720       0.007639      -0.018312       0.008084      -0.009212      -0.011838       0.080810      -0.032736       0.000211       0.032525             10.387043      11.175977      -6.308150      -1.049630      11.579526       1.237316       8.405626           0.001224
          542              C      15.639166      16.734954       1.259490       0.084537      27.098276 0.34697427E+03  0.77209850E+04                                 7.881282                            6.237830       0.152692       2.055827                    0.999724      26.403856      74.187942       0.654530       0.420534      -1.060100       0.009023      -0.019155       0.050856       0.055088       0.030456      -0.003137       0.002137       0.010869       0.059906      -0.041139       0.019470       0.021670              9.149740       9.434524      -4.968003      -0.569128       9.623061       1.373309       8.391634           0.002329
[truncated: 156,052 more chars]
