# Supplementary material for: A collection of forcefield precursors for metal–organic frameworks
Source: RSC Adv. 2019 Nov 13;9(63):36492–507. doi: 10.1039/c9ra07327b (PMC9075174; doi:10.1039/c9ra07327b)
Supplement: RA-009-C9RA07327B-s6114 [file RA-009-C9RA07327B-s6114.xyz]

  808
jmolscript: load "" {1 1 1} spacegroup "x,y,z" unitcell [{     17.413200     0.000000     0.000000 }, {      8.706616    28.714855     0.000000 }, {      8.706616     0.000023    28.714855 }]
Mn    14.406477    25.254141     0.831008     0.957908
Mn    13.138971     0.051995    26.439777     0.926623
Mn    17.868050    26.301662     4.099907     0.938730
Mn    23.113080    17.818153    13.526420     0.957860
Mn    21.845573    14.305467    16.632505     0.928363
Mn     9.161448    16.770632    10.257521     0.939937
Mn    18.759784    27.883856    10.896713     0.958098
Mn     8.785665     2.275090    14.409401     0.929448
Mn    22.221353    24.614958    11.944231     0.939131
Mn    10.053173    15.188438     3.460714     0.957549
Mn    17.492279    12.082372    28.662881     0.927771
Mn    13.514744    18.457336     2.413196     0.938710
Mn    20.419955     3.460737    27.883847     0.957908
Mn    21.687461    28.662883     2.275078     0.926624
Mn    16.958382     2.413216    24.614948     0.938729
Mn    11.713352    10.896725    15.188435     0.957860
Mn    12.980859    14.409411    12.082350     0.928360
Mn    25.664984    11.944246    18.457334     0.939936
Mn    16.066648     0.831022    17.818142     0.958099
Mn    26.040767    26.439788    14.305454     0.929447
Mn    12.605079     4.099920    16.770624     0.939130
Mn    24.773259    13.526440    25.254141     0.957549
Mn    17.334153    16.632506     0.051974     0.927771
Mn    21.311688    10.257542    26.301659     0.938710
H     11.548451    25.579196     4.106224     0.122851
H      9.678274    26.825421     4.335943     0.097261
H     26.253899    28.100359     2.624538     0.115215
H     10.097931    28.232446     0.585783     0.116447
H     25.290961    27.327948    26.047245     0.126353
H     24.178257    26.612948    25.154213     0.127429
H     25.259616    24.686181    25.162827     0.142732
H     26.417594    25.774474    24.987667     0.144556
H     26.161620    25.102547    26.417667     0.137979
H     19.992123    26.641661    23.144173     0.123133
H     20.404814    26.635916    20.887186     0.098758
H     22.200115    27.885012    20.022868     0.104994
H     14.872626     0.307266    21.481583     0.106958
H     16.070660     3.606608    27.520317     0.119633
H     16.312703     2.486729    28.634453     0.116625
H      5.385905     3.017932     0.732229     0.138692
H      6.516022     4.120582     0.996405     0.141518
H     14.174363     4.321609    28.516723     0.137403
H     11.457902     1.975605    28.152044     0.084409
H     10.183257     3.959801    28.080257     0.129787
H     10.406144     3.821967    24.180779     0.123365
H     11.677307     1.926786    24.376040     0.069986
H     25.930013     5.019377    24.993410     0.106088
H      9.596432     5.969839    25.685438     0.108258
H     19.278169    22.521065     5.653955     0.126259
H     18.487609    20.381808     5.409879     0.095908
H     16.718427    19.925241     3.913835     0.113754
H     15.814682    21.656746     2.716425     0.103689
H     14.963179    28.473651     1.027992     0.125118
H      7.323993     0.778174     1.656847     0.132838
H     13.873114    28.513854     3.434297     0.140875
H      4.832165     1.042351     2.483835     0.149123
H      5.964024     1.174440     3.609457     0.146515
H     21.524475     7.121305    26.147747     0.093496
H     22.976735     5.352470    26.440638     0.125893
H     25.940463     8.045924    26.722044     0.120388
H     24.422033     9.699899    26.486582     0.087721
H     25.090697     4.548455    26.991964     0.110010
H     26.144197     5.547732    27.652405     0.110947
H     20.255050    17.493098    10.251203     0.122805
H     18.384871    16.246873    10.021484     0.097232
H     17.547297    14.971935    11.732890     0.114173
H     18.804531    14.839848    13.771644     0.116779
H     25.290950    15.744369    17.025038     0.126237
H     24.178247    16.459369    17.918070     0.127075
H     25.259608    18.386136    17.909455     0.142485
H     26.417585    17.297843    18.084616     0.145104
H     26.161611    17.969770    16.654616     0.138167
H     19.992115    16.430656    19.928109     0.124390
H     20.404809    16.436401    22.185097     0.098718
H     22.200110    15.187305    23.049414     0.104924
H     23.579234    14.050196    21.590699     0.106949
H     24.777257    10.750854    15.551965     0.119561
H     25.019300    11.870733    14.437829     0.117144
H     22.799117    11.339507    13.625199     0.140179
H     23.929233    10.236857    13.361022     0.142167
H     22.880959    10.035853    14.555560     0.138341
H     20.164501    12.381857    14.920239     0.083398
H     18.889854    10.397661    14.992026     0.129534
H     19.112745    10.535495    18.891503     0.123351
H     20.383909    12.430676    18.696242     0.070684
H     17.223411     9.338085    18.078873     0.107052
H     18.303029     8.387623    17.386845     0.108731
H     10.571570    20.551229     8.703473     0.126545
H      9.781012    22.690486     8.947549     0.095747
H     25.425032    23.147053    10.443593     0.115072
H     24.521287    21.415548    11.641002     0.103706
H     23.669778    14.598643    13.329436     0.125171
H     24.737207    13.579265    12.700580     0.132019
H     22.579711    14.558440    10.923131     0.141970
H     22.245377    13.315088    11.873593     0.150178
H     23.377234    13.182999    10.747970     0.147570
H     12.817870     7.236157    16.924536     0.092533
H     14.270132     9.004992    16.631644     0.124997
H     17.233857     6.311538    16.350238     0.119050
H     15.715425     4.657563    16.585700     0.087478
H     16.384094     9.809007    16.080319     0.109863
H     17.437592     8.809730    15.419877     0.109571
H     15.901754    24.608640    11.221765     0.121290
H     14.031577    24.378922    12.467990     0.096851
H     13.194004    26.090328    13.742930     0.114646
H     14.451238    28.129083    13.875018     0.116888
H     12.231040     2.667620    12.970500     0.126757
H     11.118337     3.560652    12.255500     0.127853
H     12.199696     3.552036    10.328733     0.142370
H     13.357674     3.727197    11.417026     0.145122
H     13.101699     2.297197    10.745099     0.138073
H      6.932205     5.570692    12.284215     0.123820
H      7.344899     7.827679    12.278472     0.099594
H      9.140201     8.691997    13.527568     0.105133
H     10.519326     7.233284    14.664676     0.106805
H     11.717353     1.194552    17.964013     0.120534
H     11.959395     0.080415    16.844134     0.118254
H     18.445828    27.982640    17.375359     0.138165
H     19.575945    27.718464    18.478009     0.141876
H      9.821055     0.198147    18.679013     0.137126
H      7.104595     0.562824    16.333010     0.083927
H      5.829950     0.634613    18.317206     0.129426
H     23.466041     4.534090    18.179375     0.123731
H      7.324003     4.338828    16.284194     0.070607
H     21.576709     3.721461    19.376784     0.106459
H     22.656328     3.029433    20.327246     0.108902
H     23.631471    23.060907     8.163633     0.126582
H     22.840911    23.304981     6.024377     0.095765
H     21.071730    24.801025     5.567810     0.114488
H     20.167987    25.998436     7.299316     0.104222
H     19.316486    27.686874    14.116223     0.125209
H     20.383915    27.058020    15.135600     0.132932
H     18.226418    25.280570    14.156424     0.140622
H     17.892086    26.231032    15.399777     0.148724
H     19.023944    25.105410    15.531865     0.146004
H     17.171170     2.567125    21.478712     0.093294
H     18.623430     2.274232    19.709876     0.124907
H     21.587158     1.992829    22.403330     0.116813
H     20.068728     2.228292    24.057306     0.088136
H     20.737391     1.722906    18.905861     0.110688
H     21.790890     1.062466    19.905137     0.110534
H      7.195146    18.463654     3.135662     0.123876
H     22.738168    18.693372     1.889437     0.096380
H     21.900591    16.981966     0.614498     0.113962
H      5.744623    14.943211     0.482410     0.116315
H     12.231039    11.689819     1.386927     0.125399
H     11.118335    10.796787     2.101927     0.126768
H     12.199696    10.805403     4.028694     0.143093
H     13.357673    10.630242     2.940401     0.143412
H     13.101700    12.060242     3.612329     0.137774
H      6.932201     8.786747     2.073213     0.124316
H      7.344893     6.529760     2.078956     0.098608
H      9.140192     5.665442     0.829859     0.105049
H     19.225934     7.124178    28.407606     0.106606
H     20.423964    13.162910    25.108269     0.119792
H     20.666008    14.277047    26.228149     0.117240
H     18.445825    15.089677    25.696924     0.139144
H     19.575942    15.353853    24.594273     0.142106
H     18.527666    14.159315    24.393269     0.138137
H     15.811208    13.794638    26.739273     0.083851
H     14.536561    13.722849    24.755076     0.129880
H     14.759448     9.823372    24.892908     0.123460
H     16.030612    10.018634    26.788088     0.070640
H     12.870115    10.636001    23.695498     0.105400
H     13.949734    11.328029    22.745037     0.108087
H     14.924868    20.011387     6.193794     0.125732
H     14.134310    19.767313     8.333051     0.096942
H     12.365128    18.271269     8.789617     0.114933
H     11.461382    17.073858     7.058111     0.103536
H     10.609871    15.385420     0.241205     0.126193
H     20.383916    16.014297    27.936682     0.133162
H      9.519806    17.791724     0.201004     0.141803
H     17.892088    16.841285    27.672506     0.149500
H     19.023946    17.966907    27.540417     0.146997
H     25.877775    11.790337    21.593571     0.093383
H     27.330037    12.083230    23.362406     0.124150
H     12.880562    12.364633    20.668953     0.117835
H     11.362130    12.129170    19.014977     0.087906
H     12.030800    12.634556    24.166422     0.109912
H     13.084299    13.294996    23.167145     0.109917
H     23.277981     3.135682    24.608631     0.122852
H     25.148158     1.889457    24.378912     0.097261
H      8.572533     0.614519    26.090317     0.115215
H     24.728501     0.482432    28.129072     0.116448
H      9.535471     1.386930     2.667610     0.126354
H     10.648175     2.101930     3.560642     0.127430
H      9.566816     4.028697     3.552028     0.142732
H      8.408838     2.940404     3.727188     0.144557
H      8.664812     3.612331     2.297188     0.137980
H     14.834309     2.073217     5.570682     0.123134
H     14.421618     2.078962     7.827669     0.098758
H     12.626317     0.829866     8.691987     0.104995
H     19.953806    28.407612     7.233272     0.106958
H     18.755772    25.108270     1.194538     0.119633
H     18.513729    26.228149     0.080402     0.116625
H     29.440527    25.696946    27.982626     0.138692
H     28.310410    24.594296    27.718450     0.141518
H     20.652069    24.393269     0.198132     0.137404
H     23.368530    26.739273     0.562811     0.084409
H     24.643175    24.755077     0.634598     0.129788
H     24.420288    24.892911     4.534076     0.123365
H     23.149125    26.788092     4.338815     0.069987
H      8.896419    23.695501     3.721445     0.106088
H      7.816800    22.745039     3.029417     0.108258
H     15.548263     6.193813    23.060900     0.126260
H     16.338823     8.333070    23.304976     0.095909
H     18.108005     8.789637    24.801020     0.113754
H     19.011750     7.058132    25.998430     0.103689
H     19.863253     0.241227    27.686863     0.125118
H     27.502439    27.936704    27.058008     0.132838
H     20.953318     0.201024    25.280558     0.140875
H     29.994267    27.672527    26.231020     0.149124
H     28.862408    27.540438    25.105398     0.146515
H     13.301957    21.593573     2.567108     0.093496
H     11.849697    23.362408     2.274217     0.125894
H      8.885969    20.668954     1.992811     0.120388
H     10.404399    19.014979     2.228273     0.087722
H      9.735735    24.166423     1.722891     0.110010
H      8.682235    23.167146     1.062450     0.110948
H     14.571382    11.221780    18.463652     0.122805
H     16.441561    12.468005    18.693371     0.097232
H     17.279135    13.742943    16.981965     0.114173
H     16.021901    13.875030    14.943211     0.116779
H      9.535482    12.970509    11.689817     0.126236
H     10.648185    12.255509    10.796785     0.127074
H      9.566824    10.328742    10.805400     0.142488
H      8.408847    11.417035    10.630239     0.145106
H      8.664821    10.745108    12.060239     0.138167
H     14.834317    12.284222     8.786746     0.124398
H     14.421623    12.278477     6.529758     0.098720
H     12.626322    13.527573     5.665441     0.104923
H     11.247198    14.664682     7.124156     0.106948
H     10.049175    17.964024    13.162890     0.119560
H      9.807132    16.844145    14.277026     0.117143
H     12.027315    17.375371    15.089656     0.140179
H     10.897199    18.478021    15.353833     0.142166
H     11.945473    18.679025    14.159295     0.138342
H     14.661931    16.333021    13.794616     0.083397
H     15.936578    18.317217    13.722829     0.129536
H     15.713687    18.179383     9.823352     0.123351
H     14.442523    16.284202    10.018613     0.070683
H     17.603021    19.376793    10.635982     0.107051
H     16.523403    20.327255    11.328010     0.108731
H     24.254862     8.163649    20.011382     0.126545
H     25.045420     6.024392    19.767306     0.095747
H      9.401400     5.567825    18.271262     0.115072
H     10.305145     7.299330    17.073853     0.103706
H     11.156654    14.116235    15.385419     0.125172
H     10.089225    15.135613    16.014275     0.132019
H     12.246721    14.156438    17.791724     0.141970
H     12.581055    15.399790    16.841262     0.150181
H     11.449198    15.531879    17.966885     0.147571
H     22.008562    21.478721    11.790319     0.092534
H     20.556300    19.709886    12.083211     0.124998
H     17.592575    22.403340    12.364617     0.119051
H     19.111007    24.057315    12.129155     0.087479
H     18.442338    18.905871    12.634536     0.109863
H     17.388840    19.905148    13.294978     0.109572
H     18.924678     4.106238    17.493090     0.121290
H     20.794855     4.335956    16.246865     0.096850
H     21.632428     2.624550    14.971925     0.114646
H     20.375194     0.585795    14.839837     0.116888
H     22.595392    26.047258    15.744355     0.126757
H     23.708095    25.154226    16.459355     0.127852
H     22.626736    25.162842    18.386122     0.142375
H     21.468758    24.987681    17.297829     0.145125
H     21.724733    26.417681    17.969756     0.138074
H     27.894227    23.144186    16.430640     0.123821
H     27.481533    20.887199    16.436383     0.099595
H     25.686231    20.022881    15.187287     0.105133
H     24.307106    21.481594    14.050179     0.106805
H     23.109079    27.520326    10.750842     0.120533
H     22.867037    28.634463    11.870721     0.118253
H     16.380604     0.732238    11.339496     0.138165
H     15.250487     0.996414    10.236846     0.141875
H     25.005377    28.516731    10.035842     0.137125
H     27.721837    28.152054    12.381845     0.083926
H     28.996482    28.080265    10.397649     0.129427
H     11.360391    24.180788    10.535480     0.123731
H     27.502429    24.376050    12.430661     0.070607
H     13.249723    24.993417     9.338071     0.106458
H     12.170104    25.685445     8.387609     0.108902
H     11.194961     5.653971    20.551222     0.126582
H     11.985521     5.409897    22.690478     0.095766
H     13.754702     3.913853    23.147045     0.114488
H     14.658445     2.716442    21.415539     0.104222
H     15.509946     1.028004    14.598632     0.125209
H     14.442517     1.656858    13.579255     0.132932
H     16.600014     3.434308    14.558431     0.140622
H     16.934346     2.483846    13.315078     0.148725
H     15.802488     3.609468    13.182990     0.146004
H     17.655262    26.147753     7.236143     0.093294
H     16.203002    26.440646     9.004979     0.124907
H     13.239274    26.722049     6.311525     0.116813
H     14.757704    26.486586     4.657549     0.088136
H     14.089041    26.991972     9.808994     0.110688
H     13.035542    27.652412     8.809718     0.110534
H     27.631286    10.251224    25.579193     0.123877
H     12.088264    10.021506    26.825418     0.096380
H     12.925841    11.732912    28.100357     0.113962
H     29.081809    13.771667    28.232445     0.116316
H     22.595393    17.025059    27.327928     0.125399
H     23.708097    17.918091    26.612928     0.126768
H     22.626736    17.909475    24.686161     0.143091
H     21.468759    18.084636    25.774454     0.143413
H     21.724732    16.654636    25.102526     0.137775
H     27.894231    19.928131    26.641642     0.124318
H     27.481539    22.185118    26.635899     0.098609
H     25.686240    23.049436    27.884996     0.105049
H     15.600498    21.590700     0.307249     0.106606
H     14.402468    15.551968     3.606586     0.119792
H     14.160424    14.437831     2.486706     0.117240
H     16.380607    13.625201     3.017931     0.139145
H     15.250490    13.361025     4.120582     0.142107
H     16.298766    14.555563     4.321586     0.138139
H     19.015224    14.920240     1.975582     0.083851
H     20.289871    14.992029     3.959779     0.129879
H     20.066984    18.891506     3.821947     0.123460
H     18.795820    18.696244     1.926767     0.070640
H     21.956317    18.078877     5.019357     0.105399
H     20.876698    17.386849     5.969818     0.108086
H     19.901564     8.703491    22.521061     0.125733
H     20.692122     8.947565    20.381804     0.096943
H     22.461304    10.443609    19.925238     0.114933
H     23.365050    11.641020    21.656744     0.103536
H     24.216561    13.329458    28.473650     0.126193
H     14.442516    12.700581     0.778173     0.133162
H     25.306626    10.923154    28.513851     0.141803
H     16.934344    11.873593     1.042349     0.149500
H     15.802486    10.747971     1.174438     0.146996
H      8.948657    16.924541     7.121284     0.093383
H      7.496395    16.631648     5.352449     0.124150
H     21.945870    16.350245     8.045902     0.117834
H     23.464302    16.585708     9.699878     0.087906
H     22.795632    16.080322     4.548433     0.109911
H     21.742133    15.419882     5.547710     0.109917
C     12.048209    26.168423     2.225401     0.315955
C     11.273322    26.133392     3.385481    -0.238585
C     10.148430    26.857007     3.511827    -0.058144
C      9.659119    27.629436     2.521164    -0.141774
C     10.418334    27.709836     1.315140    -0.095144
C     11.618103    27.035898     1.204014    -0.155105
C     12.351198    27.260448    -0.035319     0.464181
C     23.946662    26.255162    27.159084     0.490239
C     24.785978    26.487464    25.926355    -0.237447
C     25.734997    25.424153    25.596422    -0.414064
C     21.479211    27.885589    23.716747     0.319809
C     20.718253    27.156231    22.813378    -0.239882
C     20.960296    27.141298    21.466651    -0.066803
C     22.025984    27.869219    20.955240    -0.136491
C     22.820027    28.566130    21.829033    -0.080835
C     22.579725    28.638492    23.154510    -0.168861
C     14.717650     0.764122    24.008777     0.446749
C     14.944024     1.903530    27.196126     0.467527
C     15.617916     2.940998    28.094614    -0.230182
C      5.991884     3.661144     0.307249    -0.414743
C     11.221083     2.343154    27.307827     0.089508
C     10.427041     3.497491    27.290598    -0.215893
C     10.016089     3.922470    26.004173     0.180626
C     10.538485     3.434317    25.039354    -0.214188
C     11.334267     2.311566    25.174313     0.130820
C     26.459375     5.160080    25.817526    -0.220484
C     18.007006    23.423285     4.378441     0.329077
C     18.553780    22.362272     5.058122    -0.231262
C     18.094071    21.087906     4.908230    -0.072266
C     17.047537    20.810233     4.024100    -0.129848
C     16.518176    21.842531     3.329487    -0.076351
C     16.944800    23.169732     3.458704    -0.169966
C     16.295288    24.206051     2.690582     0.456522
C     16.140312    27.607038     2.471775     0.478014
C      6.695376     0.043648     1.868763    -0.263417
C      5.546106     0.568557     2.963373    -0.417843
C     22.442151     7.309675    26.297639     0.115608
C     23.304104     6.245502    26.460739    -0.216776
C     24.665816     6.501065    26.647385     0.189260
C     25.024529     7.819076    26.627285    -0.217426
C     24.120784     8.799689    26.483424     0.092041
C     25.613094     5.375442    26.836903    -0.226076
C     20.754809    16.903871    12.132026     0.318891
C     19.979921    16.938902    10.971946    -0.237548
C     18.855028    16.215287    10.845601    -0.060892
C     18.365717    15.442858    11.836263    -0.138302
C     19.124933    15.362458    13.042287    -0.095551
C     20.324703    16.036396    13.153414    -0.159144
C     21.057800    15.811846    14.392747     0.465660
C     23.946651    16.817155    15.913198     0.488651
C     24.785968    16.584853    17.145927    -0.237541
C     25.734988    17.648164    17.475861    -0.413577
C     21.479201    15.186728    19.355535     0.317619
C     20.718246    15.916086    20.258904    -0.241609
C     20.960290    15.931019    21.605631    -0.065466
C     22.025977    15.203098    22.117043    -0.137538
C     22.820019    14.506187    21.243250    -0.081418
C     22.579716    14.433825    19.917772    -0.165713
C     23.424255    13.593340    19.063505     0.445892
C     23.650624    12.453932    15.876156     0.467486
C     24.324514    11.416464    14.977668    -0.229691
C     23.405096    10.696295    14.050179    -0.418825
C     19.927682    12.014308    15.764455     0.088789
C     19.133639    10.859971    15.781684    -0.213994
C     18.722688    10.434992    17.068110     0.181495
C     19.245085    10.923145    18.032929    -0.214088
C     20.040869    12.045896    17.897969     0.129138
C     17.752772     9.197382    17.254756    -0.223428
C      9.300407    19.649009     9.978986     0.327348
C      9.847181    20.710022     9.299306    -0.230139
C     26.800674    21.984388     9.449197    -0.072846
C     25.754141    22.262061    10.333328    -0.132102
C     25.224779    21.229763    11.027940    -0.075149
C     25.651402    19.902562    10.898723    -0.169772
C     25.001890    18.866243    11.666846     0.456848
C     24.846910    15.465256    11.885653     0.473687
C     24.108590    14.313791    12.488665    -0.261475
C     22.959318    13.788882    11.394054    -0.421181
C     13.735545     7.047787    16.774644     0.116143
C     14.597499     8.111960    16.611544    -0.216479
C     15.959211     7.856397    16.424897     0.189523
C     16.317923     6.538386    16.444997    -0.215535
C     15.414177     5.557773    16.588859     0.092396
C     16.906490     8.982020    16.235379    -0.223274
C     16.401514    26.489463    11.810994     0.317287
C     15.626626    25.329383    11.775962    -0.235850
C     14.501734    25.203038    12.499576    -0.059704
C     14.012424    26.193701    13.272006    -0.139446
C     14.771640    27.399725    13.352408    -0.095986
C     15.971409    27.510851    12.678470    -0.156661
C      7.997890     0.035330    12.903020     0.464328
C     10.886740     1.555780    11.897713     0.488470
C     11.726057     2.788509    12.130016    -0.238620
C     12.675076     3.118442    11.066705    -0.414019
C      8.419293     4.998118    13.528142     0.319506
C      7.658336     5.901487    12.798785    -0.241359
C      7.900380     7.248214    12.783853    -0.066426
C      8.966069     7.759626    13.511775    -0.138369
C      9.760110     6.885834    14.208685    -0.080022
C      9.519807     5.560356    14.281046    -0.167749
C     10.364348     4.706090    15.121530     0.446069
C     10.590718     1.518742    16.260935     0.468021
C     11.264609     0.620255    17.298403    -0.233057
C     19.051808    28.407620    18.018572    -0.414159
C      6.867776     1.407041    16.700560     0.088865
C      6.073735     1.424271    17.854897    -0.213950
C     23.075984     2.710697    18.279877     0.180734
C     23.598381     3.675516    17.791724    -0.215558
C      6.980963     3.540555    16.668973     0.130449
C     22.106070     2.897345    19.517487    -0.221927
C     22.360309    24.336421     9.065854     0.325348
C     22.907082    23.656740     8.004840    -0.230007
C     22.447373    23.806630     6.730475    -0.073377
C     21.400840    24.690760     6.452802    -0.130427
C     20.871480    25.385374     7.485101    -0.076950
C     21.298104    25.256158     8.812302    -0.168283
C     20.648593    26.024281     9.848621     0.456998
C     20.493617    26.243091    13.249608     0.474875
C     19.755298    26.846104    14.401074    -0.263043
C     18.606027    25.751494    14.925982    -0.416490
C     18.088846     2.417234    21.667081     0.114640
C     18.950798     2.254133    20.602908    -0.214510
C     20.312511     2.067486    20.858471     0.186336
C     20.671223     2.087588    22.176483    -0.210483
C     19.767479     2.231450    23.157095     0.089866
C     21.259788     1.877967    19.732848    -0.225662
C      7.694904    16.582831     2.546433     0.319149
C      6.920017    17.742911     2.581465    -0.241078
C     23.208324    17.869256     1.857851    -0.056731
C     22.719012    16.878593     1.085422    -0.139992
C      6.065027    15.672569     1.005020    -0.094906
C      7.264797    15.561443     1.678958    -0.157970
C      7.997892    14.322109     1.454407     0.464119
C     10.886741    12.801659     2.459714     0.488515
C     11.726057    11.568930     2.227411    -0.236310
C     12.675076    11.238997     3.290722    -0.412809
C      8.419288     9.359321     0.829285     0.319712
C      7.658331     8.455952     1.558642    -0.242063
C      7.900374     7.109225     1.573574    -0.065474
C      8.966061     6.597813     0.845652    -0.137182
C      9.760103     7.471605     0.148743    -0.080961
C      9.519801     8.797083     0.076382    -0.167523
C     19.070958     9.651372    27.950753     0.447000
C     19.297330    12.838720    26.811347     0.469140
C     19.971221    13.737207    25.773880    -0.231814
C     19.051804    14.664697    25.053711    -0.416226
C     15.574388    12.950421    26.371723     0.090958
C     14.780345    12.933191    25.217386    -0.215488
C     14.369393    11.646765    24.792406     0.180651
C     14.891789    10.681946    25.280558    -0.213623
C     15.687573    10.816907    26.403309     0.129002
C     13.399477    11.460117    23.554796    -0.220576
C     13.653704    18.735873     5.291573     0.328848
C     14.200479    19.415554     6.352587    -0.229061
C     13.740771    19.265664     7.626953    -0.074446
C     12.694237    18.381534     7.904625    -0.131756
C     12.164875    17.686920     6.872326    -0.075485
C     12.591498    17.816136     5.545126    -0.170201
C     11.941985    17.048013     4.508807     0.458331
C     11.787005    16.829203     1.107819     0.474173
C     19.755300    16.226213    28.671208    -0.264905
C     18.606030    17.320823    28.146301    -0.419201
C     26.795451    11.940228    21.405202     0.114679
C     27.657405    12.103329    22.469374    -0.213164
C     11.605917    12.289976    22.213812     0.187115
C     11.964628    12.269874    20.895800    -0.213637
C     11.060882    12.126012    19.915188     0.092351
C     12.553196    12.479495    23.339434    -0.223988
C     22.778223     2.546455    26.489454     0.315955
C     23.553110     2.581486    25.329374    -0.238585
C     24.678002     1.857871    25.203028    -0.058144
C     25.167313     1.085442    26.193691    -0.141774
C     24.408098     1.005042    27.399715    -0.095144
C     23.208329     1.678980    27.510841    -0.155105
C     13.768618     1.454407     0.035319     0.464181
C     10.879770     2.459716     1.555771     0.490239
C     10.040454     2.227414     2.788500    -0.237448
C      9.091435     3.290725     3.118433    -0.414064
C     13.347221     0.829289     4.998108     0.319810
C     14.108179     1.558647     5.901477    -0.239881
C     13.866136     1.573580     7.248204    -0.066802
C     12.800448     0.845659     7.759615    -0.136491
C     12.006405     0.148748     6.885822    -0.080835
C     12.246707     0.076386     5.560345    -0.168861
C     20.108782    27.950756     4.706078     0.446749
C     19.882408    26.811348     1.518729     0.467527
C     19.208516    25.773880     0.620241    -0.230182
C     28.834548    25.053734    28.407606    -0.414743
C     23.605349    26.371724     1.407028     0.089508
C     24.399391    25.217387     1.424257    -0.215893
C     24.810343    24.792408     2.710682     0.180626
C     24.287947    25.280561     3.675501    -0.214188
C     23.492165    26.403312     3.540542     0.130820
C      8.367057    23.554798     2.897329    -0.220484
C     16.819426     5.291593    24.336414     0.329078
C     16.272652     6.352606    23.656733    -0.231261
C     16.732361     7.626972    23.806625    -0.072266
C     17.778895     7.904645    24.690755    -0.129848
C     18.308256     6.872347    25.385368    -0.076352
C     17.881632     5.545146    25.256151    -0.169965
C     18.531144     4.508827    26.024273     0.456522
C     18.686120     1.107840    26.243080     0.478014
C     28.131056    28.671230    26.846092    -0.263417
C     29.280326    28.146321    25.751482    -0.417843
C     12.384281    21.405203     2.417216     0.115608
C     11.522328    22.469376     2.254116    -0.216776
C     10.160616    22.213813     2.067470     0.189260
C      9.801903    20.895802     2.087570    -0.217426
C     10.705648    19.915189     2.231431     0.092041
C      9.213338    23.339436     1.877952    -0.226076
C     14.071623    11.811007    16.582829     0.318891
C     14.846511    11.775976    17.742909    -0.237549
C     15.971404    12.499591    17.869254    -0.060893
C     16.460715    13.272020    16.878592    -0.138304
C     15.701499    13.352420    15.672568    -0.095551
C     14.501729    12.678482    15.561441    -0.159143
C     13.768632    12.903032    14.322108     0.465660
C     10.879781    11.897723    12.801657     0.488650
C     10.040464    12.130025    11.568928    -0.237541
C      9.091444    11.066714    11.238994    -0.413579
C     13.347231    13.528150     9.359320     0.317619
C     14.108186    12.798792     8.455951    -0.241611
C     13.866142    12.783859     7.109224    -0.065467
C     12.800455    13.511780     6.597812    -0.137539
C     12.006413    14.208691     7.471605    -0.081419
C     12.246716    14.281053     8.797083    -0.165714
C     11.402177    15.121538     9.651350     0.445891
C     11.175808    16.260946    12.838699     0.467484
C     10.501918    17.298414    13.737187    -0.229690
C     11.421336    18.018583    14.664676    -0.418825
C     14.898750    16.700570    12.950400     0.088790
C     15.692793    17.854907    12.933171    -0.213996
C     16.103744    18.279886    11.646745     0.181495
C     15.581347    17.791733    10.681926    -0.214088
C     14.785563    16.668982    10.816886     0.129138
C     17.073660    19.517496    11.460099    -0.223428
C     25.526025     9.065869    18.735869     0.327347
C     24.979251     8.004856    19.415549    -0.230138
C      8.025758     6.730490    19.265658    -0.072847
C      9.072291     6.452817    18.381527    -0.132101
C      9.601653     7.485115    17.686915    -0.075149
C      9.175030     8.812316    17.816132    -0.169772
C      9.824542     9.848635    17.048009     0.456848
C      9.979522    13.249622    16.829202     0.473687
C     10.717842    14.401087    16.226190    -0.261475
C     11.867114    14.925996    17.320801    -0.421181
C     21.090887    21.667091    11.940211     0.116144
C     20.228933    20.602918    12.103311    -0.216479
C     18.867221    20.858481    12.289958     0.189524
C     18.508509    22.176492    12.269858    -0.215534
C     19.412255    23.157105    12.125996     0.092397
C     17.919942    19.732858    12.479476    -0.223275
C     18.424918     2.225415    16.903861     0.317287
C     19.199806     3.385495    16.938893    -0.235850
C     20.324698     3.511840    16.215279    -0.059704
C     20.814008     2.521177    15.442849    -0.139446
C     20.054792     1.315153    15.362447    -0.095987
C     18.855023     1.204027    16.036385    -0.156661
C     18.121926    -0.035307    15.811835     0.464328
C     23.939692    27.159098    16.817142     0.488470
C     23.100375    25.926369    16.584839    -0.238619
C     22.151356    25.596436    17.648150    -0.414021
C     26.407139    23.716760    15.186713     0.319506
C     27.168096    22.813391    15.916070    -0.241359
C     26.926052    21.466664    15.931002    -0.066427
C     25.860363    20.955252    15.203080    -0.138369
C     25.066322    21.829044    14.506170    -0.080022
C     25.306625    23.154522    14.433809    -0.167750
C     24.462084    24.008788    13.593325     0.446069
C     24.235714    27.196136    12.453920     0.468022
C     23.561823    28.094623    11.416452    -0.233057
C     15.774624     0.307258    10.696283    -0.414159
C     27.958656    27.307837    12.014295     0.088865
C     28.752697    27.290607    10.859958    -0.213950
C     11.750448    26.004181    10.434978     0.180734
C     11.228051    25.039362    10.923131    -0.215559
C     27.845469    25.174323    12.045882     0.130449
C     12.720362    25.817533     9.197368    -0.221926
C     12.466123     4.378457    19.649001     0.325348
C     11.919350     5.058138    20.710015    -0.230007
C     12.379059     4.908248    21.984380    -0.073378
C     13.425592     4.024118    22.262053    -0.130427
C     13.954952     3.329504    21.229754    -0.076950
C     13.528328     3.458720    19.902553    -0.168282
C     14.177839     2.690597    18.866234     0.456997
C     14.332815     2.471787    15.465247     0.474875
C     15.071134     1.868774    14.313781    -0.263043
C     16.220405     2.963384    13.788873    -0.416490
C     16.737586    26.297644     7.047774     0.114640
C     15.875634    26.460745     8.111947    -0.214510
C     14.513921    26.647392     7.856384     0.186336
C     14.155209    26.627290     6.538372    -0.210483
C     15.058953    26.483428     5.557760     0.089866
C     13.566644    26.836911     8.982007    -0.225663
C     27.131528    12.132047    26.168422     0.319149
C     27.906415    10.971967    26.133390    -0.241078
C     11.618108    10.845622    26.857004    -0.056731
C     12.107420    11.836285    27.629433    -0.139992
C     28.761405    13.042309    27.709835    -0.094905
C     27.561635    13.153435    27.035897    -0.157970
C     26.828540    14.392769    27.260448     0.464119
C     23.939691    15.913219    26.255141     0.488515
C     23.100375    17.145948    26.487444    -0.236311
C     22.151356    17.475881    25.424133    -0.412808
C     26.407144    19.355557    27.885570     0.319713
C     27.168101    20.258926    27.156213    -0.242063
C     26.926058    21.605653    27.141281    -0.065474
C     25.860371    22.117065    27.869203    -0.137182
C     25.066329    21.243273    28.566112    -0.080960
C     25.306631    19.917795    28.638473    -0.167524
C     15.755474    19.063506     0.764102     0.446999
C     15.529102    15.876158     1.903508     0.469140
C     14.855211    14.977671     2.940975    -0.231813
C     15.774628    14.050181     3.661144    -0.416226
C     19.252044    15.764457     2.343132     0.090957
C     20.046087    15.781687     3.497469    -0.215488
C     20.457039    17.068113     3.922449     0.180651
C     19.934643    18.032932     3.434297    -0.213623
C     19.138859    17.897971     2.311546     0.129002
C     21.426955    17.254761     5.160059    -0.220575
C     21.172728     9.979005    23.423282     0.328848
C     20.625953     9.299324    22.362268    -0.229061
C     21.085661     9.449214    21.087902    -0.074446
C     22.132195    10.333344    20.810230    -0.131757
C     22.661557    11.027958    21.842529    -0.075486
C     22.234934    10.898742    23.169729    -0.170201
C     22.884447    11.666865    24.206048     0.458331
C     23.039427    11.885675    27.607036     0.474173
C     15.071132    12.488665     0.043647    -0.264905
C     16.220402    11.394055     0.568554    -0.419201
C      8.030981    16.774650     7.309653     0.114679
C      7.169027    16.611549     6.245481    -0.213164
C     23.220515    16.424902     6.501043     0.187116
C     22.861804    16.445004     7.819055    -0.213637
C     23.765550    16.588866     8.799667     0.092350
C     22.273236    16.235383     5.375421    -0.223987
N     22.219274    26.625872    28.523327    -0.325620
N     22.872268    26.957528    27.303233    -0.339138
N     14.435557     0.927510    25.304105    -0.311517
N     15.231342     1.877398    25.957655    -0.319505
N     11.644222     1.756509    26.252556    -0.208637
N     16.613950    25.477832     2.877516    -0.306114
N     15.877372    26.391251     2.114562    -0.331582
N     22.807829     8.561642    26.336691    -0.228904
N     22.219260    16.446445    14.548956    -0.325795
N     22.872256    16.114789    15.769050    -0.338991
N     23.142160    13.429952    17.768178    -0.311962
N     23.937943    12.480064    17.114628    -0.318103
N     20.350823    12.600953    16.819726    -0.208129
N     25.320550    17.594462    11.479912    -0.305844
N     24.583972    16.681043    12.242866    -0.330240
N     14.101222     5.795820    16.735592    -0.229234
N      9.159350     0.191538    12.268422    -0.326262
N      9.812346     1.411632    12.600078    -0.337138
N     10.082253     3.410763    15.284917    -0.312046
N     10.878037     2.757213    16.234805    -0.319555
N      7.290917     2.462312    16.113915    -0.208648
N     20.967255    25.837348    11.120402    -0.305670
N     20.230677    26.600303    12.033821    -0.331268
N     18.454523     2.378183    22.919049    -0.228027
N      9.159352    14.165901     2.089006    -0.326197
N      9.812346    12.945807     1.757349    -0.337011
N     18.788864    10.946699    27.787365    -0.312222
N     19.584647    11.600249    26.837478    -0.319347
N     15.997528    11.895150    26.958367    -0.209303
N     12.260646    17.234946     3.237026    -0.306746
N     11.524066    16.471991     2.323606    -0.329211
N      9.747927    11.979279    20.153234    -0.230056
N     12.607158     2.089006     0.191528    -0.325620
N     11.954164     1.757350     1.411622    -0.339139
N     20.390875    27.787368     3.410750    -0.311517
N     19.595090    26.837480     2.757200    -0.319505
N     23.182210    26.958369     2.462299    -0.208637
N     18.212482     3.237046    25.837339    -0.306113
N     18.949060     2.323627    26.600293    -0.331583
N     12.018603    20.153236     2.378164    -0.228904
N     12.607172    12.268433    14.165899    -0.325796
N     11.954176    12.600089    12.945805    -0.338989
N     11.684272    15.284926    10.946677    -0.311962
N     10.888489    16.234814    11.600227    -0.318104
N     14.475609    16.113925    11.895129    -0.208128
N      9.505882    11.120416    17.234943    -0.305844
N     10.242460    12.033835    16.471989    -0.330240
N     20.725210    22.919058    11.979263    -0.229234
N     25.667082    28.523340    16.446433    -0.326262
N     25.014086    27.303246    16.114777    -0.337138
N     24.744179    25.304115    13.429938    -0.312046
N     23.948395    25.957665    12.480050    -0.319556
N     27.535515    26.252566    12.600940    -0.208648
N     13.859177     2.877530    17.594453    -0.305671
N     14.595755     2.114575    16.681034    -0.331268
N     16.371909    26.336695     5.795806    -0.228027
N     25.667080    14.548977    26.625849    -0.326197
N     25.014086    15.769071    26.957506    -0.337011
N     16.037568    17.768179     0.927490    -0.312222
N     15.241785    17.114629     1.877377    -0.319348
N     18.828904    16.819728     1.756488    -0.209303
N     22.565786    11.479932    25.477829    -0.306745
N     23.302366    12.242887    26.391249    -0.329210
N      7.665305    16.735599     8.561621    -0.230056
O     13.096483    25.366705     2.146148    -0.493017
O     20.612036    28.075397    27.816941    -0.451771
O     24.314081    25.364428    28.013638    -0.485076
O     21.127465    27.879273    24.976181    -0.476871
O     15.703238     1.384936    23.455155    -0.457302
O     14.036797     1.148616    27.753482    -0.490365
O     18.513731    24.644528     4.589495    -0.487242
O     15.412438    23.868650     1.805877    -0.460339
O     17.005749    27.882414     3.408166    -0.489235
O     21.803084    17.705589    12.211279    -0.494150
O     20.612022    14.996920    15.255341    -0.452079
O     24.314069    17.707889    15.058644    -0.483924
O     21.127454    15.193044    18.096102    -0.476903
O     24.409842    12.972526    19.617127    -0.457999
O     22.743396    13.208846    15.318801    -0.491721
O      9.807130    18.427766     9.767932    -0.486277
O     24.119041    19.203644    12.551550    -0.461025
O      8.299146    15.189880    10.949261    -0.487503
O     17.449789    26.568716    11.009275    -0.493738
O      7.552113     0.897925    13.717948    -0.452442
O     11.254158     0.701226    11.006978    -0.484722
O      8.067545     3.738685    13.521825    -0.477334
O     11.349935     5.259713    15.742345    -0.457405
O      9.683490     0.961386    15.506022    -0.491264
O     22.867033    24.125368    10.287097    -0.485060
O     19.765744    26.908985     9.511221    -0.461035
O     21.359053    25.306700    13.524984    -0.487879
O      8.743179    16.503578     3.348152    -0.493647
O      7.552113    13.459514     0.639480    -0.451408
O     11.254161    13.656213     3.350449    -0.484218
O      8.067542    10.618754     0.835602    -0.477326
O     20.056544     9.097749    27.329938    -0.457896
O     18.390103    13.396076    27.566261    -0.492012
O     14.160427    18.946926     4.070331    -0.486989
O     11.059135    16.163309     4.846206    -0.461860
O     12.652441    17.765594     0.832444    -0.487252
O     21.729949     3.348173    26.568707    -0.493018
O     14.214396     0.639481     0.897914    -0.451772
O     10.512351     3.350450     0.701217    -0.485075
O     13.698967     0.835605     3.738674    -0.476872
O     19.123194    27.329942     5.259700    -0.457301
O     20.789635    27.566262     0.961373    -0.490365
O     16.312701     4.070350    24.125360    -0.487242
O     19.413994     4.846228    26.908978    -0.460340
O     17.820683     0.832464    25.306689    -0.489235
O     13.023348    11.009289    16.503576    -0.494151
O     14.214410    13.717958    13.459514    -0.452080
O     10.512363    11.006989    13.656211    -0.483926
O     13.698978    13.521834    10.618753    -0.476904
O     10.416590    15.742352     9.097728    -0.457999
O     12.083036    15.506032    13.396054    -0.491722
O     25.019302    10.287112    18.946923    -0.486277
O     10.707391     9.511234    16.163305    -0.461025
O     26.527286    13.524998    17.765594    -0.487503
O     17.376643     2.146162    17.705580    -0.493738
O     27.274319    27.816953    14.996907    -0.452442
O     23.572274    28.013652    17.707877    -0.484722
O     26.758887    24.976193    15.193030    -0.477334
O     23.476497    23.455165    12.972510    -0.457405
O     25.142942    27.753492    13.208833    -0.491263
O     11.959399     4.589510    18.427758    -0.485062
O     15.060688     1.805893    19.203634    -0.461035
O     13.467379     3.408178    15.189871    -0.487880
O     26.083253    12.211300    25.366703    -0.493648
O     27.274319    15.255364    28.075375    -0.451409
O     23.572271    15.058665    25.364406    -0.484219
O     26.758890    18.096124    27.879253    -0.477328
O     14.769888    19.617129     1.384917    -0.457897
O     16.436329    15.318802     1.148594    -0.492014
O     20.666005     9.767952    24.644524    -0.486989
O     23.767297    12.551569    23.868649    -0.461861
O     22.173991    10.949284    27.882411    -0.487252

The following XYZ coordinates are in angstroms. Other properties are in atomic units.
The sperically averaged electron density of each atom fit to a function of the form exp(a - br)
eigen_1, eigen_2 and eigen_3 are the three eigenvalues of traceless quadrupole moment tensor
  atom number  atomic symbol              X              Y              Z     net charge C6 coefficient C8 coefficient C10 coefficient fluctuating dipole atomic polarizability isotropic forcefield polarizability              a              b squared Pearson coefficient          <r^3>          <r^4>         wp_QDO          m_QDO          q_QDO       dipole_x       dipole_y       dipole_z         dipole            Qxy            Qxz            Qyz     Q(x^2-y^2)  Q(3z^2 - R^2)        eigen_1        eigen_2        eigen_3 static polarizability      alpha(xx)      alpha(xy)      alpha(xz)      alpha(yy)      alpha(yz)      alpha(zz) atomic spin moment
            1             Mn      14.406477      25.254141       0.831008       0.957908     149.272777 0.30705124E+04  0.11035495E+06                                21.200543                           16.876498       0.373111       1.900324                    0.999322      55.373983     159.553174       0.489937       0.347844      -1.187063       0.035340      -0.098106       0.016020       0.105501      -0.014576      -0.069591      -0.007375      -0.125282      -0.019980      -0.108887       0.041232       0.067655             26.378621      26.920581      -6.301042       2.694745      23.665276     -10.682288      28.550006           3.720855
            2             Mn      13.138971       0.051995      26.439777       0.926623     116.034955 0.21631437E+04  0.72041718E+05                                20.339957                           15.953407       0.434599       1.916314                    0.997812      55.945792     161.061586       0.416826       0.441218      -1.105879      -0.048338      -0.039364       0.056853       0.084370       0.114601      -0.007139       0.050899       0.058024       0.154737      -0.153797       0.047371       0.106427             26.983567      21.180941       1.113246      -0.651902      26.517140     -10.856171      33.252620           3.656399
            3             Mn      17.868050      26.301662       4.099907       0.938730     103.173432 0.19468153E+04  0.63355171E+05                                19.038534                           15.283602       0.425381       1.915545                    0.997792      55.707403     160.208602       0.418303       0.449943      -1.096939       0.057227       0.044863       0.044533       0.085269      -0.032995       0.124872      -0.015024      -0.107667      -0.067069      -0.158693       0.043392       0.115301             23.505685      27.089120       5.094584       1.981864      22.969347      -3.199572      20.458589           3.653349
            4             Mn      23.113080      17.818153      13.526420       0.957860     149.255122 0.30705917E+04  0.11035800E+06                                21.198093                           16.876661       0.373232       1.900351                    0.999312      55.374839     159.553348       0.489939       0.347842      -1.187070       0.035489       0.098578      -0.016166       0.106011       0.014142       0.069568      -0.008124      -0.124399      -0.016713      -0.108611       0.042035       0.066575             26.371319      26.918912       6.296023      -2.687294      23.655574     -10.672298      28.539470           3.721510
            5             Mn      21.845573      14.305467      16.632505       0.928363     115.907780 0.21599161E+04  0.71905036E+05                                20.324256                           15.940439       0.437277       1.917403                    0.997851      55.898497     160.875681       0.417051       0.441159      -1.105952      -0.048071       0.039520      -0.057279       0.084578      -0.114198       0.006732       0.052336       0.057913       0.157203      -0.154153       0.047056       0.107096             26.962148      21.165653      -1.114586       0.650145      26.495242     -10.843015      33.225548           3.659658
            6             Mn       9.161448      16.770632      10.257521       0.939937     103.094746 0.19451461E+04  0.63293177E+05                                19.036894                           15.283093       0.425877       1.915861                    0.997831      55.693631     160.208073       0.418023       0.450300      -1.096620       0.058373      -0.045997      -0.045057       0.086910       0.032968      -0.124740      -0.014773      -0.108254      -0.067007      -0.158737       0.043717       0.115020             23.503110      27.087463      -5.093122      -1.981457      22.963371      -3.200618      20.458494           3.651305
            7             Mn      18.759784      27.883856      10.896713       0.958098     149.126439 0.30665735E+04  0.11017432E+06                                21.184090                           16.863156       0.376445       1.901486                    0.999323      55.349079     159.435641       0.490257       0.347741      -1.187191       0.035776      -0.015961      -0.098511       0.106015       0.069264      -0.013597       0.007304      -0.052067       0.197591      -0.108278       0.040950       0.067328             26.357481      26.901763      -2.690849      -6.297753      28.523457      10.672100      23.647222           3.720889
            8             Mn       8.785665       2.275090      14.409401       0.929448     115.817147 0.21578589E+04  0.71814357E+05                                20.309947                           15.929904       0.439067       1.918430                    0.997839      55.845412     160.660927       0.417334       0.440996      -1.106133      -0.050035      -0.057421      -0.039593       0.085838       0.007259       0.115351      -0.052438      -0.051128      -0.165986      -0.155659       0.048076       0.107583             26.943029      21.149694       0.655451       1.118087      33.206164      10.834759      26.473230           3.658268
            9             Mn      22.221353      24.614958      11.944231       0.939131     103.150394 0.19463912E+04  0.63340597E+05                                19.039194                           15.284485       0.423998       1.915121                    0.997816      55.707637     160.230457       0.418168       0.450094      -1.096802       0.058160      -0.045163       0.046090       0.086871      -0.125836      -0.033638       0.014553      -0.019968       0.195087      -0.159745       0.043671       0.116074             23.506685      27.095197      -1.980338       5.097070      20.458564       3.200831      22.966294           3.656257
           10             Mn      10.053173      15.188438       3.460714       0.957549     149.267703 0.30704646E+04  0.11035180E+06                                21.198658                           16.875634       0.373201       1.900422                    0.999327      55.376312     159.554066       0.489986       0.347814      -1.187100       0.035911       0.015616       0.098701       0.106185      -0.069285       0.013677       0.008058      -0.053550       0.196722      -0.108506       0.041445       0.067061             26.374426      26.920292       2.695055       6.303975      28.541270      10.677333      23.661716           3.721333
           11             Mn      17.492279      12.082372      28.662881       0.927771     115.928769 0.21605142E+04  0.71923540E+05                                20.319146                           15.937048       0.443076       1.919040                    0.997754      55.895067     160.817587       0.417352       0.440849      -1.106245      -0.048890       0.057100       0.039150       0.084755      -0.006915      -0.114359      -0.052309      -0.049333      -0.162811      -0.153918       0.046767       0.107151             26.955008      21.159522      -0.650822      -1.116735      33.218724      10.840627      26.486779           3.660445
           12             Mn      13.514744      18.457336       2.413196       0.938710     103.193858 0.19473696E+04  0.63376648E+05                                19.039792                           15.284987       0.425460       1.915562                    0.997766      55.704301     160.195204       0.418323       0.449897      -1.096986       0.058052       0.044707      -0.046254       0.086650       0.125370       0.032814       0.015151      -0.020560       0.190954      -0.158500       0.042826       0.115674             23.507370      27.093968       1.981356      -5.095951      20.461342       3.199812      22.966800           3.657240
           13             Mn      20.419955       3.460737      27.883847       0.957908     149.272698 0.30705103E+04  0.11035486E+06                                21.200533                           16.876491       0.373112       1.900324                    0.999322      55.373971     159.553110       0.489937       0.347844      -1.187063      -0.035340       0.098106      -0.016020       0.105500      -0.014577      -0.069591      -0.007375      -0.125282      -0.019980      -0.108888       0.041233       0.067655             26.378609      26.920570      -6.301038       2.694742      23.665264     -10.682282      28.549992           3.720854
           14             Mn      21.687461      28.662883       2.275078       0.926624     116.034929 0.21631433E+04  0.72041697E+05                                20.339953                           15.953405       0.434600       1.916315                    0.997812      55.945784     161.061550       0.416826       0.441218      -1.105879       0.048338       0.039364      -0.056853       0.084370       0.114601      -0.007139       0.050899       0.058025       0.154738      -0.153797       0.047371       0.106427             26.983560      21.180938       1.113247      -0.651903      26.517132     -10.856168      33.252611           3.656399
           15             Mn      16.958382       2.413216      24.614948       0.938729     103.173422 0.19468151E+04  0.63355164E+05                                19.038535                           15.283603       0.425381       1.915545                    0.997792      55.707399     160.208603       0.418303       0.449944      -1.096939      -0.057227      -0.044863      -0.044533       0.085269      -0.032995       0.124872      -0.015024      -0.107667      -0.067068      -0.158693       0.043392       0.115301             23.505686      27.089122       5.094584       1.981864      22.969346      -3.199573      20.458590           3.653349
           16             Mn      11.713352      10.896725      15.188435       0.957860     149.255008 0.30705890E+04  0.11035788E+06                                21.198088                           16.876659       0.373230       1.900350                    0.999312      55.374803     159.553247       0.489939       0.347842      -1.187070      -0.035489      -0.098578       0.016166       0.106011       0.014141       0.069568      -0.008125      -0.124399      -0.016713      -0.108611       0.042035       0.066575             26.371307      26.918916       6.296017      -2.687283      23.655558     -10.672280      28.539448           3.721513
           17             Mn      12.980859      14.409411      12.082350       0.928360     115.907917 0.21599202E+04  0.71905208E+05                                20.324273                           15.940456       0.437275       1.917402                    0.997851      55.898506     160.875749       0.417050       0.441159      -1.105952       0.048071      -0.039520       0.057279       0.084578      -0.114198       0.006732       0.052335       0.057913       0.157202      -0.154152       0.047056       0.107096             26.962168      21.165677      -1.114591       0.650162      26.495266     -10.843039      33.225561           3.659655
           18             Mn      25.664984      11.944246      18.457334       0.939936     103.094764 0.19451463E+04  0.63293186E+05                                19.036896                           15.283094       0.425877       1.915861                    0.997831      55.693644     160.208119       0.418023       0.450300      -1.096620      -0.058373       0.045997       0.045057       0.086910       0.032968      -0.124740      -0.014773      -0.108254      -0.067008      -0.158737       0.043717       0.115020             23.503115      27.087473      -5.093131      -1.981457      22.963380      -3.200616      20.458494           3.651307
           19             Mn      16.066648       0.831022      17.818142       0.958099     149.126458 0.30665739E+04  0.11017434E+06                                21.184093                           16.863159       0.376444       1.901485                    0.999323      55.349079     159.435656       0.490257       0.347741      -1.187191      -0.035776       0.015961       0.098511       0.106015       0.069265      -0.013597       0.007305      -0.052067       0.197591      -0.108278       0.040950       0.067328             26.357485      26.901770      -2.690854      -6.297756      28.523457      10.672101      23.647228           3.720890
           20             Mn      26.040767      26.439788      14.305454       0.929447     115.817211 0.21578605E+04  0.71814423E+05                                20.309952                           15.929908       0.439068       1.918430                    0.997839      55.845416     160.660935       0.417334       0.440996      -1.106133       0.050035       0.057421       0.039593       0.085838       0.007259       0.115351      -0.052438      -0.051128      -0.165986      -0.155660       0.048077       0.107583             26.943037      21.149700       0.655457       1.118089      33.206172      10.834771      26.473238           3.658268
           21             Mn      12.605079       4.099920      16.770624       0.939130     103.150272 0.19463880E+04  0.63340483E+05                                19.039198                           15.284486       0.423994       1.915119                    0.997816      55.707629     160.230537       0.418168       0.450094      -1.096801      -0.058160       0.045163      -0.046090       0.086871      -0.125835      -0.033638       0.014553      -0.019968       0.195084      -0.159743       0.043670       0.116073             23.506693      27.095205      -1.980335       5.097073      20.458567       3.200835      22.966307           3.656265
           22             Mn      24.773259      13.526440      25.254141       0.957549     149.267708 0.30704644E+04  0.11035179E+06                                21.198664                           16.875638       0.373200       1.900422                    0.999327      55.376299     159.554062       0.489985       0.347814      -1.187099      -0.035911      -0.015616      -0.098701       0.106185      -0.069285       0.013678       0.008058      -0.053550       0.196722      -0.108506       0.041446       0.067061             26.374434      26.920304       2.695048       6.303981      28.541278      10.677332      23.661721           3.721333
           23             Mn      17.334153      16.632506       0.051974       0.927771     115.928707 0.21605129E+04  0.71923486E+05                                20.319139                           15.937044       0.443076       1.919040                    0.997754      55.895051     160.817526       0.417352       0.440849      -1.106245       0.048890      -0.057100      -0.039150       0.084755      -0.006915      -0.114359      -0.052309      -0.049333      -0.162811      -0.153917       0.046767       0.107150             26.954997      21.159513      -0.650822      -1.116731      33.218710      10.840621      26.486769           3.660445
           24             Mn      21.311688      10.257542      26.301659       0.938710     103.193888 0.19473705E+04  0.63376683E+05                                19.039793                           15.284989       0.425461       1.915563                    0.997766      55.704309     160.195223       0.418323       0.449897      -1.096986      -0.058052      -0.044707       0.046254       0.086650       0.125371       0.032814       0.015151      -0.020560       0.190955      -0.158500       0.042826       0.115674             23.507371      27.093970       1.981355      -5.095951      20.461344       3.199810      22.966799           3.657239
           25              H      11.548451      25.579196       4.106224       0.122851       1.183909 0.88523340E+01  0.88300045E+02                                 1.796806                            1.701229      -0.907533       2.445924                    0.998949       3.373317       9.231662       0.500846       1.226024      -0.723327       0.008347      -0.018898       0.024132       0.031768      -0.010878      -0.006391      -0.009180       0.009006       0.020989      -0.019919       0.008264       0.011655              1.845977       1.678666      -0.137235       0.231557       1.767360      -0.408989       2.091906           0.000158
           26              H       9.678274      26.825421       4.335943       0.097261       1.251086 0.91677281E+01  0.91313068E+02                                 1.792197                            1.676225      -0.785356       2.492245                    0.999270       3.328558       8.804059       0.535058       1.149302      -0.742650      -0.017950       0.000978       0.031429       0.036207      -0.014120      -0.007096      -0.007033       0.006321       0.026684      -0.022100       0.009556       0.012543              1.858065       1.931549       0.014148      -0.523480       1.403449      -0.063994       2.239198          -0.000260
           27              H      26.253899      28.100359       2.624538       0.115215       1.243126 0.88268755E+01  0.88130108E+02                                 1.869294                            1.707764      -0.768456       2.510246                    0.999532       3.399889       9.359849       0.495118       1.239025      -0.720216      -0.036188       0.019220       0.005426       0.041333      -0.017385      -0.006060      -0.009820       0.015806       0.017685      -0.026193       0.010036       0.016156              1.991321       2.749788      -0.519521      -0.153027       1.714069      -0.031741       1.510106           0.000130
           28              H      10.097931      28.232446       0.585783       0.116447       1.080922 0.77449472E+01  0.75292515E+02                                 1.725005                            1.615028      -1.002265       2.399983                    0.998118       3.478333       9.636496       0.498884       1.262912      -0.712486      -0.018310       0.022392      -0.031580       0.042825      -0.013803       0.007261      -0.007178       0.007155       0.002539      -0.014808      -0.004581       0.019389              1.798007       1.738195      -0.233303       0.155162       1.711291      -0.534714       1.944534           0.000022
           29              H      25.290961      27.327948      26.047245       0.126353       0.961643 0.72657802E+01  0.70256058E+02                                 1.664128                            1.613571      -0.948955       2.419096                    0.997179       3.636030      10.400221       0.471389       1.343771      -0.694122       0.021800       0.018411      -0.000856       0.028547       0.000210      -0.000570       0.007037      -0.009332      -0.005292      -0.006186      -0.003637       0.009823              1.705807       1.661135       0.397286       0.017670       2.094960      -0.036086       1.361326           0.000572
           30              H      24.178257      26.612948      25.154213       0.127429       1.103738 0.85015420E+01  0.84517093E+02                                 1.758558                            1.696283      -0.881273       2.459600                    0.997354       3.477362       9.712420       0.485433       1.269200      -0.712268      -0.013009      -0.007473      -0.028388       0.032109       0.000195       0.003127       0.003171       0.010596       0.013384      -0.008346       0.000912       0.007434              1.807908       1.775022      -0.189215       0.456987       1.549244      -0.233771       2.099457           0.000156
           31              H      25.259616      24.686181      25.162827       0.142732       1.098734 0.81772126E+01  0.78640762E+02                                 1.610964                            1.554151      -0.757780       2.516504                    0.999858       3.072475       7.818199       0.574978       1.107675      -0.754404      -0.018601      -0.004947      -0.004862       0.019852       0.000359       0.003227       0.001341       0.010291      -0.011421      -0.005378      -0.002602       0.007980              1.620876       1.410834       0.243854       0.173326       1.932294       0.284050       1.519499          -0.000003
           32              H      26.417594      25.774474      24.987667       0.144556       1.060885 0.77424616E+01  0.73574412E+02                                 1.579884                            1.516772      -0.772714       2.511027                    0.999868       3.057727       7.777262       0.578449       1.114277      -0.752007       0.004726       0.014601      -0.008987       0.017785      -0.000170      -0.002766      -0.004238      -0.004447      -0.008973      -0.006251       0.000300       0.005951              1.597233       1.674788       0.219385      -0.372071       1.459753      -0.209211       1.657157           0.000044
           33              H      26.161620      25.102547      26.417667       0.137979       1.007029 0.73066193E+01  0.70374109E+02                                 1.680047                            1.588649      -0.998219       2.398696                    0.997857       3.552014       9.965057       0.490952       1.295301      -0.704268      -0.000775      -0.000095       0.020822       0.020837      -0.005318       0.006840      -0.001113      -0.007138       0.007357      -0.010257       0.001302       0.008955              1.740525       1.565906      -0.182895       0.364127       1.632391      -0.369176       2.023278          -0.000006
           34              H      19.992123      26.641661      23.144173       0.123133       1.278876 0.95735034E+01  0.96322692E+02                                 1.818602                            1.713478      -0.998347       2.403936                    0.998088       3.302337       8.758101       0.529335       1.150052      -0.743069      -0.025352      -0.019665       0.011071       0.033942       0.016753      -0.000447       0.003992       0.007234       0.024197      -0.021561       0.007615       0.013946              1.838412       2.016366       0.438170      -0.251642       1.749654      -0.163837       1.749215           0.000252
           35              H      20.404814      26.635916      20.887186       0.098758       1.317999 0.94191932E+01  0.94341386E+02                                 1.847233                            1.690989      -0.800513       2.483914                    0.999203       3.354238       8.861937       0.537178       1.138412      -0.745312      -0.022103      -0.022111      -0.021756       0.038089       0.017771      -0.001383       0.004721       0.007251       0.020930      -0.022328       0.007197       0.015131              1.933288       1.780735       0.337508       0.444478       1.731440       0.406931       2.287690          -0.000234
           36              H      22.200115      27.885012      20.022868       0.104994       1.160783 0.77939564E+01  0.76679954E+02                                 1.873018                            1.660878      -1.203671       2.293577                    0.995408       3.812739      10.992536       0.469066       1.327238      -0.696429       0.006341       0.004734      -0.035784       0.036648       0.013426       0.000944      -0.000994       0.009631       0.028079      -0.019008       0.009289       0.009719              2.089174       1.496140       0.042187      -0.177512       1.481824       0.117714       3.289557           0.000075
           37              H      14.872626       0.307266      21.481583       0.106958       1.290471 0.98694819E+01  0.10235480E+03                                 1.965877                            1.841488      -1.321279       2.242392                    0.994111       3.849517      11.162166       0.458371       1.288472      -0.706056       0.030707       0.015181      -0.015995       0.037805       0.005166      -0.009382       0.000535       0.016138       0.006249      -0.011632      -0.003234       0.014865              2.020196       2.099872       0.430416      -0.258563       1.846636      -0.191956       2.114078           0.000193
           38              H      16.070660       3.606608      27.520317       0.119633       1.065898 0.82680718E+01  0.82389807E+02                                 1.771872                            1.715628      -0.965948       2.415079                    0.996429       3.670375      10.580704       0.460430       1.334975      -0.696806       0.007031       0.028751      -0.013046       0.032346       0.002574      -0.001289      -0.004794      -0.010779      -0.005364      -0.005110      -0.004013       0.009122              1.824087       1.746124       0.359893      -0.295181       1.925486      -0.342038       1.800650          -0.000195
           39              H      16.312703       2.486729      28.634453       0.116625       0.981743 0.75081123E+01  0.72774090E+02                                 1.652534                            1.614298      -0.808253       2.481986                    0.998007       3.554699       9.988872       0.485503       1.301571      -0.703749       0.015375      -0.007412       0.021426       0.027393      -0.008952       0.003524      -0.001189       0.002040      -0.003005      -0.008806      -0.001729       0.010535              1.694773       1.788575      -0.217228       0.342115       1.584969      -0.262739       1.710775           0.000570
           40              H       5.385905       3.017932       0.732229       0.138692       1.153531 0.87897818E+01  0.87380669E+02                                 1.746034                            1.672850      -1.042261       2.374313                    0.998473       3.436827       9.340588       0.516062       1.193898      -0.729313      -0.004435      -0.019514       0.001640       0.020079      -0.000520      -0.005557      -0.003241       0.000001      -0.007483      -0.007492       0.001692       0.005800              1.786976       1.791675       0.403592      -0.222133       1.948193      -0.325518       1.621059           0.000048
           41              H       6.516022       4.120582       0.996405       0.141518       1.072772 0.77525750E+01  0.74781256E+02                                 1.677257                            1.580826      -0.838614       2.478109                    0.999301       3.297333       8.863521       0.525298       1.208797      -0.726147       0.015644       0.005854       0.007398       0.018268       0.002486      -0.000303       0.005934       0.005832       0.002110      -0.008001       0.002466       0.005535              1.715217       1.664950       0.305603       0.393532       1.722000       0.333996       1.758702           0.000032
           42              H      14.174363       4.321609      28.516723       0.137403       1.148653 0.88150490E+01  0.86812562E+02                                 1.688146                            1.637103      -0.829449       2.476391                    0.999673       3.218026       8.422151       0.545494       1.140141      -0.745259      -0.000280       0.006675      -0.017239       0.018488      -0.002116      -0.001863      -0.002932      -0.003356       0.024676      -0.007392      -0.001700       0.009092              1.711880       1.709166      -0.351961       0.267146       1.879824      -0.303262       1.546648           0.000008
           43              H      11.457902       1.975605      28.152044       0.084409       1.385556 0.10212013E+02  0.10568826E+03                                 1.992631                            1.821286      -1.101104       2.339161                    0.996799       3.682947      10.305139       0.485864       1.218082      -0.723672       0.010727      -0.018377       0.041534       0.046667      -0.009619      -0.000051      -0.000096      -0.010215       0.062295      -0.021273       0.000508       0.020765              2.114259       1.886162      -0.319308       0.392761       1.985482      -0.647305       2.471132           0.000920
           44              H      10.183257       3.959801      28.080257       0.129787       1.121627 0.83117082E+01  0.80598842E+02                                 1.642053                            1.580019      -0.954471       2.427087                    0.998732       3.186650       8.254895       0.560792       1.126330      -0.748111      -0.005872       0.017771       0.031177       0.036364      -0.009555       0.002481       0.002680      -0.010940       0.049163      -0.019543       0.002735       0.016808              1.634194       1.556834      -0.266316      -0.133243       1.613681       0.223932       1.732069           0.000313
           45              H      10.406144       3.821967      24.180779       0.123365       1.190104 0.87887711E+01  0.87427944E+02                                 1.782555                            1.678913      -1.040519       2.382901                    0.997626       3.434290       9.357657       0.511946       1.202706      -0.727475      -0.002537       0.017542      -0.020951       0.027443      -0.009604       0.000931      -0.004290      -0.010393       0.018466      -0.014097       0.002821       0.011276              1.827343       1.551903      -0.114768      -0.082437       1.591597      -0.388756       2.338529           0.000349
           46              H      11.677307       1.926786      24.376040       0.069986       1.415422 0.10537911E+02  0.11036084E+03                                 2.044010                            1.865739      -1.267521       2.262940                    0.993697       3.862126      11.013425       0.472136       1.238735      -0.717764       0.015301      -0.019390      -0.036877       0.044385      -0.008237      -0.001862       0.004075      -0.007210       0.036561      -0.015102       0.001129       0.013974              2.139854       1.994974      -0.394864      -0.583570       1.859955       0.397569       2.564634           0.001125
           47              H      25.930013       5.019377      24.993410       0.106088       1.300357 0.11092643E+02  0.11675737E+03                                 1.893548                            1.885435      -0.949629       2.409350                    0.997248       3.637908      10.139045       0.484214       1.201764      -0.728875      -0.024518      -0.005714      -0.013266       0.028456      -0.001306       0.002977       0.005280       0.011914       0.013056      -0.010431       0.002660       0.007771              1.880927       1.957912      -0.051886       0.241633       1.668066       0.102082       2.016802           0.000075
           48              H       9.596432       5.969839      25.685438       0.108258       1.178236 0.92203082E+01  0.91983428E+02                                 1.721806                            1.676457      -0.736421       2.509818                    0.999398       3.371809       8.930412       0.537120       1.143065      -0.743537       0.010070       0.024812       0.009525       0.028421       0.006292      -0.003317       0.004865       0.000796      -0.007155      -0.009741       0.002131       0.007610              1.741588       1.781258       0.260742      -0.167789       2.069780      -0.078718       1.373727           0.000054
           49              H      19.278169      22.521065       5.653955       0.126259       1.182938 0.86162920E+01  0.85599147E+02                                 1.801051                            1.678839      -1.120892       2.347496                    0.996678       3.479840       9.588710       0.502606       1.226674      -0.721269       0.024239       0.004657       0.020725       0.032230      -0.000998       0.013413      -0.006440      -0.011917      -0.009729      -0.017789       0.003563       0.014226              1.873914       2.116268       0.197207       0.610304       1.638887       0.140727       1.866588           0.000182
           50              H      18.487609      20.381808       5.409879       0.095908       1.221377 0.87571027E+01  0.86178616E+02                                 1.752693                            1.627991      -0.792668       2.484808                    0.999258       3.329640       8.737137       0.548393       1.134946      -0.745428       0.014424      -0.027490       0.020778       0.037356       0.003028       0.016631      -0.004949      -0.013679      -0.023471      -0.023153       0.010636       0.012517              1.821006       1.644832      -0.376364       0.239736       2.163584      -0.362510       1.654603          -0.000149
           51              H      16.718427      19.925241       3.913835       0.113754       1.191660 0.84296686E+01  0.84033818E+02                                 1.874997                            1.709513      -0.989492       2.403784                    0.997612       3.597649      10.223860       0.472604       1.300066      -0.704557      -0.017145      -0.036745      -0.004748       0.040826       0.003279       0.014786      -0.003496      -0.025620      -0.014646      -0.023251       0.007372       0.015880              2.018173       1.792422       0.440386       0.058144       2.746426       0.144901       1.515671           0.000176
           52              H      15.814682      21.656746       2.716425       0.103689       1.066447 0.77746325E+01  0.77041692E+02                                 1.815033                            1.695167      -1.434149       2.187128                    0.992339       4.019156      11.929858       0.445947       1.386043      -0.683562      -0.027083      -0.011792      -0.023631       0.037828       0.003967       0.007688       0.000709       0.002074      -0.010401      -0.008944      -0.000570       0.009514              1.894236       2.000356       0.233854       0.456295       1.829759       0.162413       1.852594           0.000034
           53              H      14.963179      28.473651       1.027992       0.125118       1.025936 0.79455327E+01  0.79136649E+02                                 1.773427                            1.715513      -1.320869       2.238566                    0.994548       3.961921      11.776433       0.442747       1.388981      -0.683440      -0.014217      -0.007994      -0.025033       0.029878      -0.000641      -0.000974       0.008323       0.009663       0.020367      -0.011930       0.001296       0.010634              1.825107       1.696229       0.071528       0.438940       1.589089      -0.015268       2.190002          -0.000506
           54              H       7.323993       0.778174       1.656847       0.132838       0.907339 0.65677580E+01  0.61439253E+02                                 1.559525                            1.503178      -0.651512       2.567362                    0.999630       3.332674       9.138912       0.507508       1.290134      -0.706749       0.014904       0.022256      -0.004211       0.027114       0.004713      -0.004472      -0.000840       0.000103      -0.019509      -0.008322      -0.000603       0.008925              1.617400       1.580698       0.370065      -0.066213       1.873048      -0.274623       1.398453           0.000352
           55              H      13.873114      28.513854       3.434297       0.140875       1.108203 0.85526084E+01  0.85619085E+02                                 1.793347                            1.725281      -1.042933       2.381874                    0.997732       3.582696      10.222514       0.468794       1.305125      -0.703458      -0.004924      -0.016499       0.005620       0.018112       0.000441      -0.005883      -0.002489      -0.009687      -0.003965      -0.008908       0.001953       0.006955              1.838782       1.639643       0.305205      -0.173539       2.104647      -0.513308       1.772057          -0.000085
           56              H       4.832165       1.042351       2.483835       0.149123       1.157141 0.87718843E+01  0.86994435E+02                                 1.753487                            1.678156      -0.867160       2.468739                    0.999588       3.264745       8.807983       0.512985       1.203936      -0.729159      -0.011625       0.005575      -0.013106       0.018385      -0.005018       0.002236      -0.001124       0.007452       0.009903      -0.007901       0.001365       0.006536              1.795180       1.932968      -0.334328       0.367760       1.705089      -0.362011       1.747482           0.000199
           57              H       5.964024       1.174440       3.609457       0.146515       1.103626 0.84763184E+01  0.82725150E+02                                 1.646171                            1.608915      -0.852684       2.471727                    0.999693       3.171908       8.284339       0.548006       1.145224      -0.743870       0.011416       0.008876       0.009453       0.017276       0.002114       0.000474       0.004775       0.004841       0.001336      -0.006364       0.001413       0.004951              1.627671       1.537370       0.248199       0.208675       1.672045       0.250097       1.673598           0.000036
           58              H      21.524475       7.121305      26.147747       0.093496       1.199360 0.84267403E+01  0.84327650E+02                                 1.909796                            1.726930      -1.138402       2.336228                    0.994976       3.717237      10.720561       0.461184       1.327154      -0.698188      -0.044835      -0.010319      -0.009101       0.046898       0.003239       0.007806       0.001205       0.004516      -0.039147      -0.015554       0.002854       0.012700              2.024282       2.928229       0.200753       0.154235       1.729713       0.026839       1.414903           0.000737
           59              H      22.976735       5.352470      26.440638       0.125893       1.085560 0.75945218E+01  0.74318036E+02                                 1.788915                            1.640032      -1.402180       2.209775                    0.993641       3.807669      10.988463       0.471277       1.328115      -0.695538      -0.011680      -0.030231      -0.002771       0.032527      -0.003873       0.006519       0.000793      -0.000144      -0.033675      -0.013675       0.003321       0.010355              1.897370       1.702873       0.363851      -0.015122       2.711454      -0.053880       1.277784           0.000812
           60              H      25.940463       8.045924      26.722044       0.120388       1.130665 0.83838796E+01  0.82262004E+02                                 1.710309                            1.630310      -0.972930       2.415294                    0.998109       3.360910       9.037247       0.525080       1.188848      -0.731011       0.028688       0.005466       0.004474       0.029545      -0.002157       0.005064      -0.002730       0.003385      -0.052692      -0.018661       0.006042       0.012618              1.732739       2.224176       0.179413       0.046015       1.705142       0.048075       1.268899           0.000479
           61              H      24.422033       9.699899      26.486582       0.087721       1.140241 0.79803549E+01  0.79245401E+02                                 1.879826                            1.702963      -1.218302       2.291687                    0.993606       3.876147      11.351426       0.452621       1.362760      -0.689520       0.017098       0.042773      -0.002275       0.046119       0.005744      -0.000500      -0.002133      -0.004240      -0.047492      -0.016006       0.001829       0.014177              2.021486       1.643731       0.257097       0.015899       3.005788       0.099981       1.414938           0.000542
           62              H      25.090697       4.548455      26.991964       0.110010       1.252187 0.98731539E+01  0.10259064E+03                                 1.954607                            1.857238      -1.194041       2.300760                    0.993217       3.859524      11.269386       0.449929       1.310118      -0.701831      -0.012181      -0.024418      -0.004995       0.027741       0.002503      -0.007210      -0.001231       0.000057      -0.006614      -0.007978       0.000031       0.007947              2.032123       2.125549       0.401807      -0.145927       2.493576      -0.195796       1.477245           0.000022
           63              H      26.144197       5.547732      27.652405       0.110947       1.185996 0.94136725E+01  0.94222192E+02                                 1.722978                            1.688907      -0.743319       2.510040                    0.999096       3.333575       8.789091       0.538553       1.136275      -0.746059       0.022168       0.007242       0.013332       0.026863       0.002796       0.001123       0.003534       0.009189       0.012332      -0.008235       0.002000       0.006236              1.717862       1.767322      -0.110134       0.299976       1.600523       0.072728       1.785741           0.000106
           64              H      20.255050      17.493098      10.251203       0.122805       1.186109 0.88722506E+01  0.88556499E+02                                 1.799827                            1.703746      -0.911758       2.444149                    0.998958       3.375817       9.244266       0.500164       1.226895      -0.723133       0.008013       0.018895      -0.024064       0.031627       0.010980       0.006371      -0.009258       0.009290       0.021018      -0.020085       0.008409       0.011677              1.849235       1.681206       0.137770      -0.232346       1.770360      -0.410569       2.096139           0.000157
           65              H      18.384871      16.246873      10.021484       0.097232       1.247801 0.91385629E+01  0.90926357E+02                                 1.786499                            1.671536      -0.776457       2.495314                    0.999349       3.327054       8.787932       0.536920       1.146528      -0.743292      -0.018057      -0.000636      -0.031640       0.036435       0.014130       0.007084      -0.007052       0.006456       0.026744      -0.022131       0.009571       0.012561              1.851789       1.924914      -0.014018       0.520154       1.399922      -0.063634       2.230530          -0.000262
           66              H      17.547297      14.971935      11.732890       0.114173       1.247680 0.88633870E+01  0.88588737E+02                                 1.874372                            1.711659      -0.772669       2.507760                    0.999498       3.404702       9.379020       0.494380       1.239556      -0.720117      -0.036484      -0.019345      -0.005475       0.041657       0.017401       0.006090      -0.009753       0.015720       0.017652      -0.026161       0.010005       0.016156              1.997265       2.759925       0.522462       0.153897       1.718553      -0.031677       1.513316           0.000128
           67              H      18.804531      14.839848      13.771644       0.116779       1.078983 0.77263817E+01  0.75045615E+02                                 1.720817                            1.611455      -0.987708       2.405892                    0.998239       3.472831       9.608062       0.500340       1.260351      -0.713050      -0.018326      -0.022394       0.031314       0.042637       0.013541      -0.007317      -0.007127       0.006808       0.003122      -0.014588      -0.004558       0.019147              1.793390       1.733845       0.232310      -0.154510       1.707025      -0.532516       1.939301           0.000020
           68              H      25.290950      15.744369      17.025038       0.126237       0.959794 0.72436020E+01  0.69942723E+02                                 1.657568                            1.607615      -0.934238       2.425259                    0.997403       3.624390      10.337685       0.474108       1.337952      -0.695327       0.021578      -0.018528       0.000893       0.028455      -0.000401       0.000624       0.007061      -0.008952      -0.006246      -0.006481      -0.003255       0.009736              1.698852       1.654504      -0.394389      -0.017684       2.085312      -0.035800       1.356739           0.000571
           69              H      24.178247      16.459369      17.918070       0.127075       1.102419 0.84874181E+01  0.84324418E+02                                 1.755556                            1.693617      -0.872203       2.463330                    0.997459       3.474717       9.695566       0.486455       1.267319      -0.712677      -0.012975       0.007316       0.028339       0.032015      -0.000192      -0.003332       0.003061       0.010611       0.013309      -0.008295       0.000711       0.007584              1.804715       1.771821       0.188803      -0.455413       1.547063      -0.233244       2.095262           0.000154
           70              H      25.259608      18.386136      17.909455       0.142485       1.099520 0.81848498E+01  0.78739414E+02                                 1.612666                            1.555652      -0.761766       2.515154                    0.999857       3.072372       7.821405       0.574221       1.108780      -0.754151      -0.018586       0.004897       0.005007       0.019862      -0.000486      -0.003151       0.001335       0.010244      -0.012068      -0.005447      -0.002574       0.008021              1.622617       1.412221      -0.244333      -0.173836       1.934358       0.284808       1.521271          -0.000005
           71              H      26.417585      17.297843      18.084616       0.145104       1.059656 0.77302750E+01  0.73426611E+02                                 1.578409                            1.515319      -0.768192       2.513061                    0.999870       3.055504       7.768853       0.578899       1.113896      -0.752103       0.004682      -0.014637       0.008592       0.017606       0.000295       0.002687      -0.004357      -0.004300      -0.009467      -0.006394       0.000418       0.005976              1.595781       1.673067      -0.219288       0.371719       1.458473      -0.209181       1.655801           0.000041
           72              H      26.161611      17.969770      16.654616       0.138167       1.009414 0.73309203E+01  0.70700211E+02                                 1.685892                            1.593770      -1.020605       2.389492                    0.997707       3.561261      10.012957       0.488787       1.299344      -0.703387      -0.000767      -0.000041      -0.020662       0.020676       0.005302      -0.006858      -0.001133      -0.007254       0.007519      -0.010305       0.001323       0.008981              1.746805       1.571268       0.184028      -0.366292       1.638022      -0.371190       2.031126          -0.000007
           73              H      19.992115      16.430656      19.928109       0.124390       1.280664 0.95935127E+01  0.96605059E+02                                 1.823172                            1.717594      -1.006103       2.401353                    0.998010       3.301822       8.769496       0.527460       1.153174      -0.742330      -0.024778       0.019169      -0.010618       0.033078      -0.016980       0.000484       0.003763       0.007271       0.023610      -0.021655       0.007557       0.014098              1.843068       2.021579      -0.439804       0.252524       1.753957      -0.164388       1.753667           0.000245
           74              H      20.404809      16.436401      22.185097       0.098718       1.325984 0.94874098E+01  0.95220226E+02                                 1.857125                            1.698999      -0.813841       2.478395                    0.999081       3.360816       8.895774       0.534878       1.140958      -0.744708      -0.021962       0.022135       0.021945       0.038130      -0.018147       0.001710       0.004489       0.007544       0.021395      -0.022797       0.007529       0.015268              1.944236       1.790169      -0.340729      -0.448928       1.740518       0.411101       2.302020          -0.000239
           75              H      22.200110      15.187305      23.049414       0.104924       1.159536 0.77861700E+01  0.76592571E+02                                 1.872593                            1.660771      -1.207580       2.292359                    0.995312       3.812539      10.995107       0.468723       1.328394      -0.696201       0.006662      -0.004968       0.035811       0.036763      -0.013245      -0.001093      -0.000921       0.009529       0.028079      -0.018824       0.009048       0.009776              2.088483       1.496105      -0.042233       0.177418       1.481802       0.117520       3.287542           0.000073
           76              H      23.579234      14.050196      21.590699       0.106949       1.285748 0.98207053E+01  0.10167718E+03                                 1.957381                            1.834051      -1.299579       2.251449                    0.994439       3.839431      11.107216       0.460589       1.284433      -0.706928       0.030864      -0.015409       0.016211       0.038116      -0.005083       0.009248       0.000551       0.016137       0.006662      -0.011602      -0.003115       0.014718              2.011181       2.090662      -0.427666       0.256781       1.839007      -0.190642       2.103873           0.000187
           77              H      24.777257      10.750854      15.551965       0.119561       1.065903 0.82671355E+01  0.82374405E+02                                 1.771559                            1.715251      -0.961758       2.416814                    0.996482       3.670173      10.578163       0.460614       1.334541      -0.696894       0.006450      -0.028927       0.013139       0.032419      -0.002841       0.001733      -0.004801      -0.010592      -0.005626      -0.005275      -0.003992       0.009266              1.823804       1.745582      -0.359777       0.295038       1.925349      -0.342274       1.800482          -0.000197
           78              H      25.019300      11.870733      14.437829       0.117144       0.983159 0.75271270E+01  0.73053683E+02                                 1.658644                            1.619953      -0.822107       2.476542                    0.997736       3.564977      10.046351       0.482710       1.307396      -0.702491       0.015721       0.007100      -0.020818       0.027036       0.008942      -0.003558      -0.001442       0.001545      -0.002220      -0.008849      -0.001656       0.010505              1.701262       1.795788       0.218493      -0.344387       1.590624      -0.264276       1.717374           0.000568
           79              H      22.799117      11.339507      13.625199       0.140179       1.149827 0.87599928E+01  0.87051110E+02                                 1.746062                            1.673135      -1.061646       2.367676                    0.998454       3.431271       9.337866       0.514335       1.198366      -0.728293      -0.003966       0.018957      -0.001490       0.019425       0.000464       0.005725      -0.003043      -0.000387      -0.007405      -0.007543       0.001726       0.005817              1.786859       1.791812      -0.402954       0.221912       1.947549      -0.325039       1.621217           0.000047
           80              H      23.929233      10.236857      13.361022       0.142167       1.067922 0.77097083E+01  0.74256672E+02                                 1.671359                            1.575806      -0.831515       2.481482                    0.999311       3.290367       8.835048       0.526513       1.207811      -0.726374       0.015500      -0.005648      -0.007410       0.018084      -0.002509       0.000363       0.005850       0.005774       0.002243      -0.007932       0.002474       0.005458              1.708995       1.658977      -0.303670      -0.390947       1.716031       0.331858       1.751975           0.000031
           81              H      22.880959      10.035853      14.555560       0.138341       1.143196 0.87637031E+01  0.86185997E+02                                 1.683228                            1.632697      -0.821988       2.480505                    0.999702       3.210846       8.399081       0.546012       1.140656      -0.745131      -0.000344      -0.006303       0.017167       0.018291       0.002193       0.001872      -0.002711      -0.003611       0.025048      -0.007541      -0.001573       0.009114              1.706748       1.704057       0.349980      -0.265576       1.874020      -0.301566       1.542166           0.000007
           82              H      20.164501      12.381857      14.920239       0.083398       1.384285 0.10200102E+02  0.10550971E+03                                 1.989316                            1.818626      -1.079887       2.347403                    0.997073       3.682473      10.293314       0.486973       1.215943      -0.724158       0.010584       0.018415      -0.042060       0.047119       0.009712      -0.000094      -0.000243      -0.010330       0.061933      -0.021322       0.000675       0.020648              2.110464       1.883089       0.318320      -0.391573       1.982054      -0.645407       2.466249           0.000919
           83              H      18.889854      10.397661      14.992026       0.129534       1.122921 0.83235159E+01  0.80742794E+02                                 1.643544                            1.581332      -0.951366       2.428735                    0.998823       3.187540       8.258975       0.560452       1.126602      -0.748058      -0.006031      -0.017620      -0.031106       0.036255       0.009424      -0.002524       0.002839      -0.010933       0.049226      -0.019461       0.002590       0.016871              1.635664       1.558072       0.266687       0.133571       1.615068       0.224436       1.733852           0.000311
           84              H      19.112745      10.535495      18.891503       0.123351       1.190958 0.87968181E+01  0.87537051E+02                                 1.784259                            1.680355      -1.045978       2.380820                    0.997520       3.435593       9.365919       0.511366       1.203671      -0.727254      -0.002708      -0.017678       0.020968       0.027559       0.009468      -0.000849      -0.004094      -0.010235       0.018601      -0.013959       0.002979       0.010980              1.829160       1.553161       0.114986       0.082492       1.593047      -0.389448       2.341274           0.000347
           85              H      20.383909      12.430676      18.696242       0.070684       1.412650 0.10516629E+02  0.11012570E+03                                 2.045066                            1.866736      -1.271727       2.262285                    0.993642       3.860025      11.020996       0.470732       1.242570      -0.716927       0.015415       0.019163       0.036690       0.044170       0.008249       0.001583       0.004023      -0.007723       0.036606      -0.015234       0.001353       0.013881              2.140976       1.996079       0.395164       0.583811       1.861034       0.397683       2.565814           0.001123
           86              H      17.223411       9.338085      18.078873       0.107052       1.296544 0.11053818E+02  0.11626957E+03                                 1.891609                            1.883607      -0.952456       2.408985                    0.997206       3.632768      10.127759       0.483785       1.203648      -0.728447      -0.024402       0.005530       0.013093       0.028239       0.001264      -0.003003       0.005282       0.011905       0.012920      -0.010405       0.002624       0.007782              1.879019       1.955939       0.051780      -0.241083       1.666655       0.101870       2.014463           0.000074
           87              H      18.303029       8.387623      17.386845       0.108731       1.178262 0.92238116E+01  0.92051980E+02                                 1.724115                            1.678655      -0.744434       2.507369                    0.999350       3.371461       8.939004       0.535722       1.145628      -0.742920       0.010048      -0.024789      -0.009496       0.028383      -0.006283       0.003432       0.004981       0.000746      -0.006739      -0.009883       0.002344       0.007538              1.743974       1.783653      -0.260930       0.168177       2.072836      -0.078918       1.375432           0.000054
           88              H      10.571570      20.551229       8.703473       0.126545       1.181181 0.85997438E+01  0.85386772E+02                                 1.798697                            1.676786      -1.120917       2.347597                    0.996645       3.476280       9.573674       0.503153       1.226029      -0.721422       0.023940      -0.004491      -0.020906       0.032100       0.000870      -0.013393      -0.006576      -0.011529      -0.010229      -0.017782       0.003584       0.014198              1.871376       2.113272      -0.196789      -0.609055       1.636777       0.140429       1.864080           0.000182
           89              H       9.781012      22.690486       8.947549       0.095747       1.218884 0.87339974E+01  0.85873701E+02                                 1.748151                            1.624135      -0.784534       2.488149                    0.999298       3.327847       8.721595       0.550043       1.132563      -0.746000       0.014657       0.027887      -0.020891       0.037801      -0.003166      -0.016476      -0.004915      -0.013717      -0.023642      -0.023052       0.010689       0.012363              1.816079       1.640745       0.374689      -0.238663       2.157060      -0.360863       1.650433          -0.000148
           90              H      25.425032      23.147053      10.443593       0.115072       1.187064 0.83922643E+01  0.83580044E+02                                 1.871457                            1.706708      -0.994307       2.402489                    0.997479       3.590858      10.204436       0.472511       1.301579      -0.704250      -0.017078       0.036500       0.004509       0.040549      -0.003370      -0.014724      -0.003386      -0.025613      -0.013841      -0.023162       0.007431       0.015731              2.014011       1.789171      -0.438737      -0.057920       2.739553       0.144358       1.513311           0.000175
           91              H      24.521287      21.415548      11.641002       0.103706       1.068999 0.77969202E+01  0.77319512E+02                                 1.817800                            1.697456      -1.434836       2.186247                    0.992329       4.024957      11.952313       0.445692       1.385814      -0.683576      -0.026936       0.011718       0.023464       0.037595      -0.004264      -0.007776       0.000768       0.002211      -0.011240      -0.009176      -0.000688       0.009864              1.897271       2.003765      -0.234621      -0.457671       1.832451       0.162998       1.855596           0.000033
           92              H      23.669778      14.598643      13.329436       0.125171       1.027762 0.79638967E+01  0.79382285E+02                                 1.777008                            1.718616      -1.326867       2.235698                    0.994531       3.968466      11.808781       0.441820       1.390795      -0.683071      -0.014189       0.008272       0.024929       0.029853       0.000664       0.001104       0.008260       0.009534       0.020350      -0.011827       0.001200       0.010627              1.828968       1.699677      -0.071859      -0.440945       1.591890      -0.015175       2.195336          -0.000507
           93              H      24.737207      13.579265      12.700580       0.132019       0.910427 0.65951114E+01  0.61758055E+02                                 1.562801                            1.506040      -0.646020       2.569434                    0.999699       3.339527       9.161783       0.507169       1.289680      -0.706825       0.015057      -0.022391       0.004479       0.027353      -0.004666       0.004544      -0.000816       0.000104      -0.019831      -0.008456      -0.000488       0.008944              1.620998       1.583996      -0.371702       0.066560       1.877952      -0.275778       1.401047           0.000352
           94              H      22.579711      14.558440      10.923131       0.141970       1.101341 0.84856897E+01  0.84765387E+02                                 1.784496                            1.717430      -1.031762       2.387739                    0.997860       3.569331      10.166646       0.470406       1.303474      -0.703822      -0.005033       0.016251      -0.005357       0.017836      -0.000375       0.005833      -0.002424      -0.009610      -0.003952      -0.008838       0.002001       0.006838              1.829321       1.632288      -0.302797       0.172028       2.092690      -0.508631       1.762984          -0.000086
           95              H      22.245377      13.315088      11.873593       0.150178       1.149339 0.86976327E+01  0.86056633E+02                                 1.743671                            1.669520      -0.848303       2.477403                    0.999644       3.254755       8.764684       0.515121       1.201748      -0.729646      -0.011344      -0.005519       0.012960       0.018086       0.004901      -0.002239      -0.001205       0.007789       0.009754      -0.007887       0.001311       0.006576              1.784716       1.921565       0.330771      -0.364042       1.695256      -0.358267       1.737328           0.000197
           96              H      23.377234      13.182999      10.747970       0.147570       1.101382 0.84577854E+01  0.82516914E+02                                 1.645550                            1.608539      -0.855085       2.471631                    0.999688       3.168032       8.278674       0.547245       1.147196      -0.743390       0.011485      -0.008420      -0.009317       0.017018      -0.002196      -0.000171       0.004731       0.004846       0.001292      -0.006411       0.001651       0.004760              1.626994       1.536564      -0.247511      -0.207985       1.671379       0.249554       1.673039           0.000034
           97              H      12.817870       7.236157      16.924536       0.092533       1.201846 0.84462923E+01  0.84561097E+02                                 1.911372                            1.728104      -1.131071       2.338781                    0.995026       3.720506      10.727745       0.461420       1.325883      -0.698448      -0.045336       0.010272       0.009226       0.047392      -0.003185      -0.007782       0.001194       0.004609      -0.039144      -0.015535       0.002856       0.012679              2.026123       2.931475      -0.201170      -0.154453       1.731060       0.026885       1.415835           0.000737
           98              H      14.270132       9.004992      16.631644       0.124997       1.083421 0.75732853E+01  0.73997549E+02                                 1.780520                            1.633232      -1.369340       2.222919                    0.993954       3.795568      10.915882       0.474603       1.320817      -0.697069      -0.012016       0.031073       0.002544       0.033412       0.004156      -0.006608       0.000821       0.000008      -0.034183      -0.013888       0.003158       0.010730              1.887808       1.695207      -0.360610       0.014979       2.695047      -0.053371       1.273171           0.000807
           99              H      17.233857       6.311538      16.350238       0.119050       1.133951 0.84118860E+01  0.82588875E+02                                 1.712057                            1.631782      -0.969164       2.415805                    0.998140       3.365633       9.046800       0.525552       1.187031      -0.731439       0.029027      -0.005510      -0.004129       0.029832       0.001985      -0.005098      -0.002825       0.003679      -0.053119      -0.018826       0.006157       0.012669              1.734567       2.227189      -0.179802      -0.046129       1.706673       0.048170       1.269837           0.000480
          100              H      15.715425       4.657563      16.585700       0.087478       1.140079 0.79794038E+01  0.79227665E+02                                 1.879075                            1.702454      -1.217019       2.292353                    0.993628       3.875359      11.345750       0.452885       1.362108      -0.689655       0.017030      -0.043070       0.002168       0.046366      -0.005602       0.000349      -0.002327      -0.003970      -0.047452      -0.016028       0.002026       0.014001              2.020531       1.643194      -0.256818      -0.015899       3.003821       0.099944       1.414578           0.000543
          101              H      16.384094       9.809007      16.080319       0.109863       1.256476 0.99121954E+01  0.10307870E+03                                 1.957233                            1.859386      -1.210776       2.293970                    0.992962       3.864352      11.281099       0.450305       1.307979      -0.702250      -0.012374       0.024471       0.005159       0.027903      -0.002402       0.007160      -0.001210       0.000053      -0.005746      -0.007812      -0.000028       0.007841              2.035033       2.128617      -0.403215       0.146418       2.497765      -0.196375       1.478717           0.000021
          102              H      17.437592       8.809730      15.419877       0.109571       1.189534 0.94448579E+01  0.94574249E+02                                 1.722808                            1.688681      -0.754552       2.505063                    0.999141       3.340644       8.797952       0.540254       1.132220      -0.747028       0.022378      -0.007428      -0.013532       0.027186      -0.002865      -0.001265       0.003657       0.009586       0.013178      -0.008589       0.001991       0.006598              1.717653       1.767073       0.109913      -0.300206       1.600154       0.072897       1.785733           0.000106
          103              H      15.901754      24.608640      11.221765       0.121290       1.187844 0.88839751E+01  0.88646368E+02                                 1.795886                            1.700317      -0.883900       2.454280                    0.999093       3.380391       9.236152       0.503001       1.220349      -0.724562       0.008531      -0.024719      -0.019118       0.032393       0.006666      -0.010907       0.009502      -0.006094      -0.024237      -0.020278       0.008253       0.012024              1.845037       1.677726      -0.231533      -0.137226       2.090858       0.408865       1.766529           0.000161
          104              H      14.031577      24.378922      12.467990       0.096851       1.251437 0.91711071E+01  0.91337001E+02                                 1.790538                            1.674933      -0.784513       2.491955                    0.999290       3.331338       8.805230       0.536138       1.147108      -0.743152      -0.018139      -0.031752       0.001021       0.036582       0.007148      -0.014174       0.007121      -0.009958      -0.022712      -0.022165       0.009657       0.012508              1.856186       1.929515       0.522325       0.014118       2.236565       0.063925       1.402477          -0.000260
          105              H      13.194004      26.090328      13.742930       0.114646       1.248647 0.88731474E+01  0.88729133E+02                                 1.877118                            1.713982      -0.777070       2.506621                    0.999448       3.405696       9.390396       0.493346       1.241555      -0.719677      -0.036101      -0.005348       0.019258       0.041265       0.006103      -0.017262       0.009783      -0.001125      -0.032644      -0.026116       0.010138       0.015978              2.000367       2.764880       0.154251      -0.523635       1.515291       0.031758       1.720930           0.000130
          106              H      14.451238      28.129083      13.875018       0.116888       1.077880 0.77186048E+01  0.74967405E+02                                 1.721332                            1.611988      -0.994052       2.403578                    0.998217       3.472703       9.614321       0.499524       1.262455      -0.712599      -0.018133       0.031280       0.022454       0.042561      -0.007383      -0.013727       0.007025       0.002032      -0.012393      -0.014808      -0.004498       0.019306              1.793923       1.734490      -0.154373      -0.232297       1.939809       0.532590       1.707469           0.000022
          107              H      12.231040       2.667620      12.970500       0.126757       0.959647 0.72428376E+01  0.69940253E+02                                 1.657975                            1.607961      -0.936215       2.424155                    0.997228       3.625302      10.343912       0.473821       1.338671      -0.695166       0.021457       0.000923       0.018490       0.028339       0.000348       0.000298      -0.007125      -0.001733       0.016280      -0.006285      -0.003505       0.009790              1.699296       1.654968      -0.017618       0.394645       1.356988       0.035878       2.085933           0.000571
          108              H      11.118337       3.560652      12.255500       0.127853       1.100885 0.84731980E+01  0.84154538E+02                                 1.754468                            1.692618      -0.873331       2.463109                    0.997512       3.472662       9.690699       0.486378       1.267949      -0.712532      -0.012839       0.028129      -0.007648       0.031852      -0.003268       0.000145      -0.002964      -0.001553      -0.022680      -0.008280       0.000744       0.007536              1.803549       1.770696      -0.454969      -0.188567       2.093808       0.232980       1.546144           0.000155
          109              H      12.199696       3.552036      10.328733       0.142370       1.098977 0.81799713E+01  0.78679659E+02                                 1.611905                            1.555015      -0.759441       2.516175                    0.999868       3.072379       7.820430       0.574443       1.108533      -0.754203      -0.018749       0.005118      -0.004896       0.020042      -0.003069       0.000435      -0.001296       0.010910      -0.009374      -0.005307      -0.002565       0.007872              1.621822       1.411545      -0.173586       0.243923       1.520656      -0.284480       1.933266          -0.000002
          110              H      13.357674       3.727197      11.417026       0.145122       1.058406 0.77169922E+01  0.73245962E+02                                 1.574331                            1.511668      -0.754913       2.518126                    0.999898       3.056589       7.760769       0.581131       1.110443      -0.752923       0.004696       0.008635       0.014664       0.017653       0.002898      -0.000002       0.004276       0.002125       0.010671      -0.006232       0.000258       0.005975              1.591563       1.668629       0.369973       0.218349       1.651189       0.208159       1.454873           0.000044
          111              H      13.101699       2.297197      10.745099       0.138073       1.007654 0.73145720E+01  0.70494143E+02                                 1.683145                            1.591419      -1.015094       2.391736                    0.997850       3.556470       9.991868       0.489475       1.298408      -0.703604      -0.000731      -0.020498      -0.000067       0.020511      -0.006797      -0.005180       0.001030      -0.007599       0.007077      -0.010275       0.001460       0.008815              1.743802       1.569013      -0.365258      -0.183455       2.027044       0.370003       1.635349          -0.000007
          112              H       6.932205       5.570692      12.284215       0.123820       1.280492 0.95900358E+01  0.96547755E+02                                 1.821755                            1.716266      -1.008797       2.399997                    0.997985       3.302588       8.766501       0.528207       1.151809      -0.742654      -0.025098      -0.010860      -0.019259       0.033448       0.000484       0.016975      -0.003914      -0.008381      -0.023046      -0.021761       0.007657       0.014104              1.841639       2.020048       0.252339       0.439380       1.752236       0.164263       1.752633           0.000251
          113              H       7.344899       7.827679      12.278472       0.099594       1.320973 0.94456745E+01  0.94702482E+02                                 1.852987                            1.695695      -0.815403       2.478371                    0.999095       3.354620       8.876445       0.535161       1.141546      -0.744569      -0.022030       0.021535      -0.021975       0.037842       0.001630       0.017800      -0.004521      -0.006855      -0.021643      -0.022397       0.007395       0.015003              1.939633       1.786188      -0.446941       0.339355       2.295975      -0.409355       1.736736          -0.000236
          114              H       9.140201       8.691997      13.527568       0.105133       1.160640 0.77945700E+01  0.76688910E+02                                 1.872925                            1.661015      -1.206351       2.292545                    0.995288       3.813317      10.995072       0.469007       1.327352      -0.696401       0.006379       0.035757       0.005131       0.036683      -0.001099       0.013363       0.000896      -0.009022      -0.028436      -0.018909       0.009045       0.009864              2.088920       1.496294       0.177414       0.042252       3.288410      -0.117676       1.482056           0.000075
          115              H      10.519326       7.233284      14.664676       0.106805       1.288239 0.98442247E+01  0.10199113E+03                                 1.960675                            1.836831      -1.311421       2.246382                    0.994189       3.843256      11.125501       0.459978       1.285252      -0.706750       0.030855       0.016212       0.015438       0.038120       0.009453       0.005054      -0.000713       0.004817      -0.027594      -0.011725      -0.003168       0.014893              2.014685       2.094448       0.257726       0.428942       2.107645       0.191304       1.841962           0.000190
          116              H      11.717353       1.194552      17.964013       0.120534       1.058708 0.81977630E+01  0.81506253E+02                                 1.763482                            1.708088      -0.962696       2.417300                    0.996513       3.655127      10.521266       0.461588       1.334616      -0.696927       0.006807       0.013162       0.028554       0.032170       0.001414       0.002647       0.004738      -0.002367       0.018251      -0.004934      -0.004041       0.008975              1.815081       1.738025       0.292646       0.356739       1.791783       0.338887       1.915434          -0.000196
          117              H      11.959395       0.080415      16.844134       0.118254       0.976575 0.74580032E+01  0.72161265E+02                                 1.646251                            1.608576      -0.806387       2.483743                    0.998046       3.542340       9.942589       0.486556       1.301044      -0.703881       0.015453      -0.020802      -0.007390       0.026947      -0.003532      -0.008857       0.001217       0.001984      -0.001677      -0.008834      -0.001507       0.010341              1.688076       1.781407      -0.339477      -0.215497       1.703806       0.260706       1.579013           0.000569
          118              H      18.445828      27.982640      17.375359       0.138165       1.154090 0.87959284E+01  0.87466344E+02                                 1.747674                            1.674340      -1.049115       2.371595                    0.998426       3.437258       9.346313       0.515359       1.195190      -0.729038      -0.004581      -0.001922      -0.019465       0.020089       0.005524      -0.000478       0.003064       0.003304       0.004271      -0.007352       0.001715       0.005636              1.788687       1.793330       0.222436       0.404182       1.622508       0.326023       1.950225           0.000049
          119              H      19.575945      27.718464      18.478009       0.141876       1.073044 0.77546344E+01  0.74810080E+02                                 1.677904                            1.581284      -0.839742       2.477443                    0.999276       3.297754       8.866729       0.525070       1.209177      -0.726051       0.015415      -0.007325       0.005496       0.017930       0.000293       0.002575      -0.005881       0.002075      -0.009747      -0.008000       0.002485       0.005515              1.715950       1.665726      -0.393923       0.305940       1.759393      -0.334266       1.722730           0.000032
          120              H       9.821055       0.198147      18.679013       0.137126       1.148913 0.88171159E+01  0.86836715E+02                                 1.688303                            1.637203      -0.824778       2.478202                    0.999679       3.218700       8.423690       0.545531       1.140013      -0.745291      -0.000522       0.017147       0.006654       0.018401       0.002022      -0.002231       0.002916      -0.014483      -0.007322      -0.007698      -0.001631       0.009329              1.712062       1.709183      -0.267233      -0.352028       1.546849       0.303486       1.880155           0.000009
          121              H       7.104595       0.562824      16.333010       0.083927       1.385685 0.10214994E+02  0.10573906E+03                                 1.993880                            1.822455      -1.097889       2.340355                    0.996757       3.684058      10.313118       0.485291       1.219289      -0.723409       0.010603      -0.041677      -0.018476       0.046805       0.000026      -0.009746       0.000039      -0.036454      -0.016191      -0.021447       0.000521       0.020926              2.115589       1.887456      -0.393024      -0.319636       2.472482       0.647742       1.986830           0.000920
          122              H       5.829950       0.634613      18.317206       0.129426       1.125147 0.83447300E+01  0.81007032E+02                                 1.646349                            1.583860      -0.960071       2.424945                    0.998719       3.190496       8.271926       0.559684       1.127334      -0.747873      -0.005867      -0.031113       0.017955       0.036398      -0.002547      -0.009644      -0.002733      -0.030022      -0.008419      -0.019617       0.002766       0.016851              1.638478       1.560682       0.134001      -0.267552       1.736875      -0.225139       1.617877           0.000313
          123              H      23.466041       4.534090      18.179375       0.123731       1.188316 0.87736215E+01  0.87248212E+02                                 1.781586                            1.678132      -1.044928       2.381503                    0.997518       3.432072       9.353072       0.511710       1.203662      -0.727259      -0.002782       0.020860       0.017490       0.027364      -0.000675      -0.009509       0.004239      -0.014648       0.006350      -0.014121       0.003022       0.011099              1.826299       1.551201       0.082399      -0.114699       2.336852       0.388279       1.590844           0.000348
          124              H       7.324003       4.338828      16.284194       0.070607       1.413114 0.10519276E+02  0.11015795E+03                                 2.045401                            1.866864      -1.270959       2.262611                    0.993638       3.859923      11.020152       0.470766       1.242427      -0.716963       0.015550       0.036728      -0.019415       0.044359       0.001561      -0.008112      -0.003957      -0.021777      -0.007069      -0.014966       0.001268       0.013698              2.141415       1.996401       0.584241      -0.395338       2.566625      -0.398013       1.861219           0.001124
          125              H      21.576709       3.721461      19.376784       0.106459       1.299282 0.11081132E+02  0.11660746E+03                                 1.892553                            1.884478      -0.948434       2.409962                    0.997185       3.636750      10.134999       0.484323       1.201792      -0.728861      -0.024511       0.013164      -0.005609       0.028382      -0.003092      -0.001167      -0.005416      -0.000456      -0.024265      -0.010468       0.002551       0.007917              1.879939       1.956863      -0.241434      -0.051785       2.015651      -0.102015       1.667301           0.000075
          126              H      22.656328       3.029433      20.327246       0.108902       1.178041 0.92221687E+01  0.92038744E+02                                 1.724596                            1.679082      -0.749648       2.505278                    0.999354       3.370644       8.939294       0.535336       1.146416      -0.742734       0.009970      -0.009518       0.024437       0.028057       0.003244       0.006332      -0.005014       0.003768       0.002413      -0.009817       0.002167       0.007649              1.744466       1.784204       0.168284       0.261231       1.375701       0.079014       2.073494           0.000055
          127              H      23.631471      23.060907       8.163633       0.126582       1.182146 0.86078927E+01  0.85482679E+02                                 1.799002                            1.677035      -1.115248       2.349816                    0.996688       3.478082       9.577558       0.503392       1.225233      -0.721583       0.023897      -0.020962       0.004420       0.032094      -0.013376      -0.000928       0.006626      -0.000732       0.022965      -0.017849       0.003555       0.014294              1.871714       2.113722      -0.609248       0.196863       1.864403      -0.140476       1.637018           0.000182
          128              H      22.840911      23.304981       6.024377       0.095765       1.218957 0.87355426E+01  0.85899901E+02                                 1.748996                            1.624898      -0.785003       2.487891                    0.999313       3.327644       8.724013       0.549553       1.133427      -0.745795       0.014400      -0.020892      -0.027809       0.037645      -0.016619       0.003034       0.005006       0.005087       0.031715      -0.023090       0.010599       0.012490              1.816978       1.641552      -0.238819      -0.374903       1.651210       0.361061       2.158174          -0.000149
          129              H      21.071730      24.801025       5.567810       0.114488       1.189612 0.84126470E+01  0.83822216E+02                                 1.872875                            1.707810      -0.988742       2.404368                    0.997582       3.594238      10.211793       0.472827       1.300102      -0.704548      -0.017231       0.004804      -0.036714       0.040840      -0.014981       0.003208       0.003536      -0.005696       0.045554      -0.023420       0.007602       0.015819              2.015687       1.790486      -0.058011       0.439465       1.514236      -0.144560       2.742338           0.000177
          130              H      20.167987      25.998436       7.299316       0.104222       1.067881 0.77872157E+01  0.77194710E+02                                 1.816076                            1.696047      -1.437726       2.185238                    0.992292       4.021836      11.938550       0.446042       1.385239      -0.683687      -0.026634       0.023388      -0.011687       0.037322      -0.007725       0.004190      -0.000854       0.006770       0.002404      -0.009111      -0.000701       0.009812              1.895363       2.001516      -0.456786       0.234099       1.853814      -0.162609       1.830757           0.000033
          131              H      19.316486      27.686874      14.116223       0.125209       1.027509 0.79614614E+01  0.79344050E+02                                 1.775932                            1.717736      -1.325163       2.236357                    0.994552       3.967134      11.799944       0.442215       1.389796      -0.683262      -0.014343       0.025037      -0.008323       0.030031       0.001272      -0.000581      -0.008191      -0.005555      -0.024310      -0.011721       0.001066       0.010655              1.827794       1.698717      -0.440245       0.071762       2.193538       0.015216       1.591126          -0.000507
          132              H      20.383915      27.058020      15.135600       0.132932       0.910468 0.65974510E+01  0.61795331E+02                                 1.563687                            1.506976      -0.646677       2.569193                    0.999665       3.341190       9.172279       0.506593       1.290826      -0.706555       0.014590       0.003991       0.022298       0.026944       0.004613       0.004863       0.000947       0.009984       0.009090      -0.008394      -0.000782       0.009176              1.621887       1.584950       0.066579       0.371738       1.401893       0.275913       1.878818           0.000352
          133              H      18.226418      25.280570      14.156424       0.140622       1.107530 0.85427948E+01  0.85468729E+02                                 1.790082                            1.722243      -1.032915       2.386121                    0.997763       3.579791      10.200361       0.470196       1.302027      -0.704103      -0.005270      -0.005759      -0.016561       0.018309       0.005732       0.000335       0.002398      -0.002765       0.016875      -0.008815       0.001941       0.006874              1.835351       1.636830       0.173087       0.304649       1.768471       0.511802       2.100753          -0.000085
          134              H      17.892086      26.231032      15.399777       0.148724       1.157380 0.87716226E+01  0.86967082E+02                                 1.751268                            1.676122      -0.853419       2.473853                    0.999602       3.266023       8.802204       0.514362       1.201054      -0.729798      -0.011505       0.012877       0.005848       0.018231      -0.002415      -0.005055       0.001161      -0.001050      -0.016595      -0.008022       0.001237       0.006785              1.792852       1.930675      -0.367297      -0.333638       1.745303       0.361207       1.702580           0.000200
          135              H      19.023944      25.105410      15.531865       0.146004       1.107915 0.85200098E+01  0.83271995E+02                                 1.651794                            1.614215      -0.862826       2.467063                    0.999665       3.177044       8.308156       0.546429       1.146869      -0.743483       0.011498      -0.009317       0.008896       0.017267      -0.000501       0.002209      -0.004786       0.001623      -0.008329      -0.006444       0.001397       0.005047              1.633186       1.542267      -0.209727       0.249359       1.679500      -0.251550       1.677792           0.000036
          136              H      17.171170       2.567125      21.478712       0.093294       1.199475 0.84272371E+01  0.84318573E+02                                 1.908394                            1.725844      -1.131201       2.339202                    0.995134       3.716211      10.710363       0.461869       1.325407      -0.698545      -0.045202       0.009415      -0.009933       0.047229      -0.007606       0.003522      -0.000963       0.021904       0.013044      -0.015510       0.002763       0.012746              2.022690       2.925397      -0.153973       0.200380       1.414115      -0.026781       1.728558           0.000737
          137              H      18.623430       2.274232      19.709876       0.124907       1.086976 0.76058660E+01  0.74458903E+02                                 1.790831                            1.641538      -1.402687       2.209615                    0.993523       3.810544      10.999967       0.470927       1.328571      -0.695459      -0.011770       0.002618      -0.030920       0.033188      -0.006726      -0.004011      -0.000827       0.017031       0.016790      -0.013882       0.003270       0.010612              1.899575       1.704566       0.015161       0.364680       1.278783       0.054014       2.715376           0.000813
          138              H      21.587158       1.992829      22.403330       0.116813       1.139174 0.84543173E+01  0.83061249E+02                                 1.712425                            1.631953      -0.952828       2.421227                    0.998334       3.374256       9.055672       0.527738       1.181322      -0.732750       0.029897      -0.004521       0.005596       0.030750      -0.004995      -0.001929       0.002953       0.028893       0.021014      -0.019048       0.006241       0.012806              1.734977       2.228359      -0.046230       0.180162       1.269873      -0.048191       1.706698           0.000482
          139              H      20.068728       2.228292      24.057306       0.088136       1.139699 0.79772909E+01  0.79189739E+02                                 1.877327                            1.701206      -1.211528       2.294352                    0.993749       3.873318      11.333090       0.453527       1.360472      -0.689964       0.016846       0.002024       0.042921       0.046153       0.000349       0.005615       0.002331       0.022150       0.029543      -0.016208       0.002151       0.014057              2.018443       1.641983      -0.015886       0.256187       1.413710      -0.099781       2.999635           0.000543
          140              H      20.737391       1.722906      18.905861       0.110688       1.252059 0.98726060E+01  0.10259749E+03                                 1.955640                            1.858089      -1.205944       2.296485                    0.992992       3.859222      11.274206       0.449437       1.311392      -0.701565      -0.012641       0.004980      -0.024138       0.027699       0.007178       0.002251       0.001064       0.002666       0.003103      -0.007863       0.000199       0.007664              2.033261       2.126844       0.146057       0.402425       1.477752       0.195971       2.495187           0.000022
          141              H      21.790890       1.062466      19.905137       0.110534       1.188913 0.94434365E+01  0.94596058E+02                                 1.725940                            1.691675      -0.746858       2.508097                    0.999044       3.337533       8.803466       0.538056       1.136411      -0.746026       0.022290      -0.013270       0.007258       0.026938      -0.001270       0.002642      -0.003546      -0.001653      -0.020559      -0.008335       0.001937       0.006397              1.720817       1.770475      -0.300900      -0.110516       1.788892      -0.072931       1.603084           0.000108
          142              H       7.195146      18.463654       3.135662       0.123876       1.181422 0.88307560E+01  0.88044101E+02                                 1.795485                            1.700091      -0.910364       2.445355                    0.998941       3.369847       9.224489       0.500525       1.227377      -0.723021       0.007912       0.024036       0.018680       0.031453      -0.006505       0.010809       0.009085      -0.006114      -0.023485      -0.019796       0.008141       0.011655              1.844582       1.677584       0.231180       0.136996       2.090154       0.408370       1.766008           0.000156
          143              H      22.738168      18.693372       1.889437       0.096380       1.250041 0.91562644E+01  0.91139998E+02                                 1.788175                            1.672770      -0.777686       2.494905                    0.999365       3.329521       8.794188       0.536945       1.146002      -0.743431      -0.018307       0.031999      -0.001141       0.036883      -0.007100       0.014183       0.007179      -0.010033      -0.022637      -0.022183       0.009713       0.012470              1.853712       1.926889      -0.521453      -0.014104       2.233435       0.063771       1.400810          -0.000262
          144              H      21.900591      16.981966       0.614498       0.113962       1.247665 0.88637483E+01  0.88575219E+02                                 1.872310                            1.710116      -0.765788       2.510215                    0.999544       3.406240       9.376113       0.495389       1.237271      -0.720596      -0.036695       0.005431      -0.019485       0.041901      -0.006056       0.017380       0.009887      -0.000878      -0.032246      -0.026174       0.010003       0.016172              1.994824       2.755725      -0.153596       0.521135       1.512071       0.031695       1.716675           0.000129
          145              H       5.744623      14.943211       0.482410       0.116315       1.081423 0.77494924E+01  0.75345934E+02                                 1.725352                            1.615359      -0.998670       2.401098                    0.998174       3.479005       9.638189       0.498911       1.262689      -0.712535      -0.018208      -0.031708      -0.022468       0.042915       0.007372       0.013820       0.006963       0.002622      -0.011788      -0.014694      -0.004703       0.019396              1.798358       1.738569       0.155207       0.233394       1.944861       0.534851       1.711645           0.000021
          146              H      12.231039      11.689819       1.386927       0.125399       0.963326 0.72765613E+01  0.70337588E+02                                 1.661176                            1.610837      -0.929367       2.426331                    0.997317       3.631962      10.363402       0.473845       1.337237      -0.695451       0.021726      -0.001033      -0.018816       0.028760      -0.000345      -0.000293      -0.007175      -0.001829       0.016406      -0.006299      -0.003574       0.009873              1.702679       1.658159       0.017729      -0.396174       1.359179       0.035879       2.090698           0.000572
          147              H      11.118335      10.796787       2.101927       0.126768       1.105893 0.85215138E+01  0.84757399E+02                                 1.760043                            1.697624      -0.882358       2.459045                    0.997305       3.480703       9.721168       0.485565       1.268229      -0.712471      -0.012915      -0.028712       0.007789       0.032432       0.003217      -0.000189      -0.002933      -0.001231      -0.021705      -0.007973       0.000679       0.007295              1.809503       1.776419       0.457553       0.189594       2.101523       0.234284       1.550566           0.000156
          148              H      12.199696      10.805403       4.028694       0.143093       1.099052 0.81814738E+01  0.78706427E+02                                 1.612915                            1.555939      -0.763958       2.514708                    0.999853       3.070868       7.820020       0.573777       1.109646      -0.753931      -0.018368      -0.004770       0.004811       0.019578       0.003214      -0.000408      -0.001345       0.010961      -0.009835      -0.005397      -0.002645       0.008042              1.622853       1.412322       0.173728      -0.244191       1.521466      -0.284758       1.934772          -0.000003
          149              H      13.357673      10.630242       2.940401       0.143412       1.060970 0.77397199E+01  0.73505408E+02                                 1.575951                            1.513166      -0.748419       2.520058                    0.999910       3.061134       7.771063       0.581343       1.109377      -0.753209       0.005355      -0.009064      -0.015109       0.018415      -0.002845       0.000316       0.004182       0.002412       0.011048      -0.006346       0.000507       0.005839              1.593207       1.670398      -0.370634      -0.218677       1.652914       0.208547       1.456308           0.000043
          150              H      13.101700      12.060242       3.612329       0.137774       1.008371 0.73195984E+01  0.70541880E+02                                 1.682646                            1.590924      -1.010119       2.393399                    0.997782       3.556193       9.985111       0.490121       1.296709      -0.703963      -0.000579       0.020760       0.000350       0.020771       0.006671       0.005197       0.001068      -0.007583       0.006836      -0.010152       0.001384       0.008768              1.743314       1.568433       0.365224       0.183455       2.026681       0.369978       1.634828          -0.000007
          151              H       6.932201       8.786747       2.073213       0.124316       1.277688 0.95643229E+01  0.96219859E+02                                 1.818570                            1.713533      -0.999223       2.403962                    0.998061       3.299708       8.754401       0.528851       1.151230      -0.742781      -0.024836       0.010859       0.019347       0.033302      -0.000430      -0.016856      -0.004087      -0.008257      -0.023165      -0.021663       0.007541       0.014122              1.838338       2.016158      -0.251506      -0.438013       1.749248       0.163731       1.749607           0.000248
          152              H       7.344893       6.529760       2.078956       0.098608       1.320858 0.94429514E+01  0.94644773E+02                                 1.850580                            1.693641      -0.806849       2.481226                    0.999164       3.356442       8.872616       0.536477       1.139112      -0.745152      -0.022487      -0.022182       0.022233       0.038627      -0.001879      -0.017658      -0.004422      -0.006658      -0.021464      -0.022227       0.007398       0.014829              1.937014       1.783919       0.446132      -0.338686       2.292578      -0.408486       1.734544          -0.000235
          153              H       9.140192       5.665442       0.829859       0.105049       1.160950 0.77959801E+01  0.76702809E+02                                 1.872964                            1.660918      -1.202016       2.294230                    0.995352       3.812925      10.992332       0.469147       1.326957      -0.696484       0.006529      -0.035969      -0.005051       0.036904       0.001154      -0.013376       0.000837      -0.008992      -0.028626      -0.018946       0.008986       0.009961              2.089053       1.496238      -0.177460      -0.042215       3.288988      -0.117615       1.481933           0.000075
          154              H      19.225934       7.124178      28.407606       0.106606       1.285555 0.98191818E+01  0.10164759E+03                                 1.956196                            1.833145      -1.293414       2.253667                    0.994345       3.840330      11.105539       0.461036       1.283364      -0.707144       0.031048      -0.016361      -0.015431       0.038338      -0.009336      -0.005150      -0.000617       0.004966      -0.027658      -0.011721      -0.003136       0.014857              2.009905       2.089077      -0.256277      -0.426984       2.102737       0.190291       1.837902           0.000189
          155              H      20.423964      13.162910      25.108269       0.119792       1.064138 0.82537092E+01  0.82234354E+02                                 1.772222                            1.716022      -0.971666       2.413247                    0.996315       3.669874      10.588309       0.459488       1.337912      -0.696225       0.006601      -0.012988      -0.028815       0.032288      -0.001748      -0.002639       0.004778      -0.002364       0.018215      -0.005148      -0.003908       0.009056              1.824426       1.746557      -0.295086      -0.359828       1.800951       0.341872       1.925770          -0.000197
          156              H      20.666008      14.277047      26.228149       0.117240       0.980605 0.74991979E+01  0.72682278E+02                                 1.652794                            1.614591      -0.812880       2.480362                    0.997897       3.554761       9.995941       0.484787       1.303592      -0.703320       0.015446       0.021015       0.007270       0.027075       0.003708       0.008933       0.001300       0.002437      -0.001451      -0.008817      -0.001804       0.010621              1.695041       1.788846       0.342051       0.217079       1.711061       0.262630       1.585217           0.000568
          157              H      18.445825      15.089677      25.696924       0.139144       1.152027 0.87771220E+01  0.87235110E+02                                 1.745610                            1.672547      -1.048809       2.372065                    0.998438       3.434748       9.337984       0.515622       1.195187      -0.729018      -0.004314       0.001537       0.019228       0.019766      -0.005572       0.000458       0.003312       0.003560       0.003913      -0.007508       0.001659       0.005850              1.786484       1.791336      -0.221938      -0.403249       1.620694       0.325174       1.947423           0.000046
          158              H      19.575942      15.353853      24.594273       0.142106       1.070331 0.77316366E+01  0.74539406E+02                                 1.675835                            1.579594      -0.843172       2.476298                    0.999232       3.293855       8.855890       0.524978       1.210182      -0.725837       0.015386       0.007003      -0.005367       0.017736      -0.000102      -0.002710      -0.005853       0.001540      -0.009957      -0.007942       0.002193       0.005749              1.713743       1.663502       0.392913      -0.305128       1.757118      -0.333523       1.720610           0.000030
          159              H      18.527666      14.159315      24.393269       0.138137       1.146825 0.87981980E+01  0.86609104E+02                                 1.686577                            1.635718      -0.827417       2.477579                    0.999673       3.215758       8.415642       0.545610       1.140392      -0.745184      -0.000224      -0.017167      -0.006536       0.018370      -0.001960       0.002151       0.002778      -0.014089      -0.006978      -0.007469      -0.001560       0.009029              1.710226       1.707569       0.266639       0.351311       1.545199       0.302658       1.877911           0.000005
          160              H      15.811208      13.794638      26.739273       0.083851       1.389354 0.10245140E+02  0.10612201E+03                                 1.996680                            1.824546      -1.102608       2.337811                    0.996731       3.687862      10.324911       0.485283       1.218493      -0.723576       0.010927       0.041503       0.018581       0.046767      -0.000301       0.009668       0.000033      -0.036730      -0.016053      -0.021485       0.000442       0.021043              2.118823       1.889768       0.394153       0.320425       2.477154       0.649640       1.989548           0.000919
          161              H      14.536561      13.722849      24.755076       0.129880       1.123197 0.83275203E+01  0.80800161E+02                                 1.644639                            1.582392      -0.956760       2.426423                    0.998747       3.187677       8.263219       0.559842       1.127571      -0.747816      -0.005971       0.031086      -0.017558       0.036198       0.002550       0.009726      -0.002674      -0.030051      -0.008081      -0.019706       0.002909       0.016797              1.636752       1.559160      -0.133636       0.266953       1.734920      -0.224555       1.616175           0.000308
          162              H      14.759448       9.823372      24.892908       0.123460       1.190314 0.87892741E+01  0.87423967E+02                                 1.781688                            1.678098      -1.038285       2.383533                    0.997558       3.434541       9.354284       0.512526       1.201469      -0.727748      -0.002893      -0.020851      -0.017723       0.027518       0.000847       0.009375       0.004082      -0.014717       0.006479      -0.013998       0.003004       0.010994              1.826463       1.551113      -0.082225       0.114737       2.337326       0.388677       1.590950           0.000348
          163              H      16.030612      10.018634      26.788088       0.070640       1.413052 0.10521618E+02  0.11020337E+03                                 2.046506                            1.867994      -1.279148       2.259242                    0.993520       3.861123      11.029446       0.470212       1.243654      -0.716691       0.015552      -0.036863       0.019506       0.044511      -0.001524       0.008049      -0.003951      -0.021616      -0.007152      -0.014853       0.001235       0.013618              2.142530       1.997531      -0.584339       0.395510       2.567793      -0.397895       1.862267           0.001123
          164              H      12.870115      10.636001      23.695498       0.105400       1.300766 0.11097581E+02  0.11682814E+03                                 1.894329                            1.886150      -0.947515       2.409718                    0.997212       3.640322      10.148233       0.483984       1.202141      -0.728782      -0.024615      -0.013525       0.005839       0.028687       0.003115       0.001402      -0.005286      -0.000501      -0.024457      -0.010499       0.002633       0.007867              1.881717       1.958809       0.241899       0.051884       2.017650      -0.102154       1.668693           0.000074
          165              H      13.949734      11.328029      22.745037       0.108087       1.179319 0.92319204E+01  0.92139295E+02                                 1.723957                            1.678404      -0.741386       2.507848                    0.999377       3.372927       8.938811       0.536316       1.144280      -0.743251       0.010023       0.009122      -0.024673       0.028150      -0.003535      -0.006243      -0.005132       0.003807       0.002597      -0.010036       0.002478       0.007558              1.743828       1.783572      -0.168124      -0.261322       1.375139       0.078927       2.072773           0.000053
          166              H      14.924868      20.011387       6.193794       0.125732       1.182243 0.86066976E+01  0.85441456E+02                                 1.796576                            1.674961      -1.103566       2.354088                    0.996782       3.478023       9.566097       0.504742       1.222375      -0.722228       0.024257       0.021013      -0.004669       0.032431       0.013487       0.000825       0.006454      -0.001118       0.021931      -0.017776       0.003631       0.014145              1.869065       2.110511       0.607853      -0.196441       1.861750      -0.140174       1.634932           0.000182
          167              H      14.134310      19.767313       8.333051       0.096942       1.215413 0.87053976E+01  0.85542605E+02                                 1.747006                            1.623186      -0.789530       2.486790                    0.999280       3.321656       8.709567       0.549203       1.134956      -0.745430       0.014484       0.020898       0.027234       0.037259       0.016373      -0.003263       0.004827       0.005133       0.032773      -0.023022       0.010749       0.012274              1.814835       1.639736       0.238383       0.374228       1.649413       0.360387       2.155358          -0.000150
          168              H      12.365128      18.271269       8.789617       0.114933       1.187379 0.83949082E+01  0.83613675E+02                                 1.871839                            1.707039      -0.989232       2.404587                    0.997594       3.591493      10.206972       0.472436       1.301674      -0.704231      -0.016737      -0.004644       0.036562       0.040478       0.014864      -0.003312       0.003517      -0.005770       0.045255      -0.023282       0.007554       0.015728              2.014451       1.789575       0.057948      -0.438839       1.513634      -0.144374       2.740146           0.000175
          169              H      11.461382      17.073858       7.058111       0.103536       1.066165 0.77726812E+01  0.77033302E+02                                 1.816408                            1.696281      -1.425695       2.190480                    0.992421       4.020553      11.942842       0.445187       1.388213      -0.683155      -0.027021      -0.023653       0.011661       0.037757       0.007785      -0.004097      -0.000800       0.006448       0.002122      -0.009071      -0.000669       0.009740              1.895741       2.002100       0.457061      -0.234253       1.854119      -0.162719       1.831003           0.000034
          170              H      10.609871      15.385420       0.241205       0.126193       1.023402 0.79221524E+01  0.78858098E+02                                 1.771701                            1.713951      -1.326256       2.236966                    0.994592       3.957999      11.767423       0.442505       1.390545      -0.683140      -0.014124      -0.024721       0.007961       0.029563      -0.001100       0.000679      -0.008249      -0.005583      -0.024454      -0.011799       0.001112       0.010688              1.823311       1.694680       0.438142      -0.071329       2.187500       0.015464       1.587753          -0.000508
          171              H      20.383916      16.014297      27.936682       0.133162       0.905915 0.65550543E+01  0.61290681E+02                                 1.557912                            1.501754      -0.650299       2.568550                    0.999638       3.330011       9.129367       0.507733       1.290187      -0.706742       0.014760      -0.004264      -0.022120       0.026932      -0.004641      -0.004693       0.000964       0.010247       0.009547      -0.008565      -0.000546       0.009111              1.615648       1.578882      -0.066014      -0.369156       1.397261       0.274153       1.870801           0.000351
          172              H       9.519806      17.791724       0.201004       0.141803       1.103885 0.85112056E+01  0.85100812E+02                                 1.788742                            1.721195      -1.038633       2.384934                    0.997773       3.574519      10.192777       0.469313       1.305271      -0.703442      -0.004997       0.005458       0.016027       0.017653      -0.005551      -0.000495       0.002430      -0.002974       0.016354      -0.008560       0.001727       0.006833              1.833851       1.635910      -0.172807      -0.304084       1.767274       0.510825       2.098370          -0.000086
          173              H      17.892088      16.841285      27.672506       0.149500       1.152510 0.87249735E+01  0.86378681E+02                                 1.745311                            1.670823      -0.846226       2.477434                    0.999613       3.259286       8.774118       0.515627       1.199852      -0.730071      -0.011172      -0.013114      -0.005505       0.018086       0.002410       0.005075       0.001168      -0.000956      -0.016725      -0.008059       0.001245       0.006814              1.786548       1.923504       0.364963       0.331626       1.739145       0.359144       1.696994           0.000196
          174              H      19.023946      17.966907      27.540417       0.146997       1.102738 0.84689332E+01  0.82641644E+02                                 1.645869                            1.608727      -0.855620       2.470992                    0.999679       3.170156       8.281344       0.547733       1.145954      -0.743693       0.011798       0.009113      -0.008662       0.017242       0.000282      -0.002161      -0.004864       0.001758      -0.008029      -0.006512       0.001600       0.004913              1.627334       1.536894       0.208282      -0.247886       1.673249      -0.249895       1.671857           0.000033
          175              H      25.877775      11.790337      21.593571       0.093383       1.199975 0.84322556E+01  0.84392943E+02                                 1.910119                            1.727224      -1.141925       2.335003                    0.994952       3.717794      10.721272       0.461274       1.326738      -0.698274      -0.045079      -0.009440       0.010363       0.047208       0.007472      -0.003150      -0.001220       0.021849       0.013173      -0.015434       0.002985       0.012449              2.024636       2.928604       0.154206      -0.200860       1.415164      -0.026839       1.730141           0.000736
          176              H      27.330037      12.083230      23.362406       0.124150       1.087344 0.76034244E+01  0.74344793E+02                                 1.782478                            1.634664      -1.358341       2.226601                    0.994148       3.799941      10.922236       0.475320       1.317890      -0.697653      -0.011793      -0.002960       0.031157       0.033445       0.006696       0.003876      -0.000765       0.017181       0.017121      -0.013950       0.003412       0.010538              1.890097       1.696708      -0.015022      -0.361606       1.274111       0.053505       2.699472           0.000807
          177              H      12.880562      12.364633      20.668953       0.117835       1.134794 0.84154046E+01  0.82588890E+02                                 1.708565                            1.628653      -0.955189       2.420731                    0.998301       3.367685       9.034989       0.528015       1.181988      -0.732600       0.029650       0.004409      -0.005764       0.030526       0.005108       0.002000       0.002825       0.028413       0.020746      -0.018788       0.006074       0.012714              1.730945       2.221981       0.045983      -0.179204       1.267749      -0.047996       1.703105           0.000480
          178              H      11.362130      12.129170      19.014977       0.087906       1.138431 0.79658096E+01  0.79057971E+02                                 1.877261                            1.701007      -1.217019       2.292716                    0.993654       3.871655      11.331946       0.453082       1.362115      -0.689662       0.016982      -0.001926      -0.042992       0.046264      -0.000270      -0.005443       0.002368       0.021788       0.029678      -0.016059       0.002201       0.013858              2.018427       1.641801       0.015836      -0.256411       1.413432      -0.099713       3.000047           0.000542
          179              H      12.030800      12.634556      24.166422       0.109912       1.252934 0.98795857E+01  0.10266828E+03                                 1.954886                            1.857435      -1.194890       2.300476                    0.993115       3.859926      11.269036       0.450079       1.309543      -0.701949      -0.012642      -0.005261       0.024208       0.027812      -0.007077      -0.002451       0.001331       0.003167       0.003557      -0.007874       0.000073       0.007801              2.032457       2.125786      -0.146084      -0.402009       1.477416       0.196020       2.494170           0.000021
          180              H      13.084299      13.294996      23.167145       0.109917       1.186114 0.94113551E+01  0.94162795E+02                                 1.720318                            1.686384      -0.760207       2.503279                    0.999009       3.335520       8.783262       0.540240       1.133162      -0.746812       0.022366       0.013628      -0.007479       0.027238       0.001189      -0.002561      -0.003566      -0.001430      -0.020011      -0.008170       0.001962       0.006208              1.715190       1.764499       0.299337       0.109774       1.782995      -0.072586       1.598075           0.000103
          181              H      23.277981       3.135682      24.608631       0.122852       1.183908 0.88523309E+01  0.88300005E+02                                 1.796805                            1.701228      -0.907533       2.445924                    0.998949       3.373316       9.231658       0.500846       1.226024      -0.723327      -0.008347       0.018898      -0.024132       0.031768      -0.010878      -0.006391      -0.009180       0.009006       0.020989      -0.019919       0.008264       0.011655              1.845977       1.678666      -0.137235       0.231557       1.767359      -0.408988       2.091905           0.000158
          182              H      25.148158       1.889457      24.378912       0.097261       1.251085 0.91677118E+01  0.91312862E+02                                 1.792195                            1.676224      -0.785356       2.492246                    0.999270       3.328555       8.804048       0.535058       1.149302      -0.742650       0.017950      -0.000978      -0.031429       0.036207      -0.014120      -0.007096      -0.007033       0.006321       0.026684      -0.022100       0.009556       0.012543              1.858064       1.931547       0.014148      -0.523479       1.403448      -0.063993       2.239195          -0.000260
          183              H       8.572533       0.614519      26.090317       0.115215       1.243123 0.88268503E+01  0.88129791E+02                                 1.869291                            1.707762      -0.768455       2.510247                    0.999532       3.399884       9.359831       0.495118       1.239025      -0.720216       0.036188      -0.019220      -0.005426       0.041333      -0.017385      -0.006060      -0.009820       0.015806       0.017685      -0.026193       0.010036       0.016156              1.991318       2.749783      -0.519519      -0.153026       1.714067      -0.031741       1.510104           0.000131
          184              H      24.728501       0.482432      28.129072       0.116448       1.080922 0.77449401E+01  0.75292426E+02                                 1.725003                            1.615027      -1.002264       2.399983                    0.998118       3.478331       9.636488       0.498885       1.262911      -0.712486       0.018310      -0.022392       0.031580       0.042825      -0.013803       0.007261      -0.007178       0.007155       0.002539      -0.014808      -0.004581       0.019389              1.798005       1.738193      -0.233303       0.155162       1.711290      -0.534713       1.944532           0.000022
          185              H       9.535471       1.386930       2.667610       0.126354       0.961643 0.72657800E+01  0.70256055E+02                                 1.664128                            1.613571      -0.948955       2.419096                    0.997179       3.636030      10.400221       0.471389       1.343771      -0.694122      -0.021800      -0.018411       0.000855       0.028547       0.000210      -0.000570       0.007037      -0.009332      -0.005292      -0.006186      -0.003637       0.009823              1.705807       1.661134       0.397286       0.017670       2.094959      -0.036086       1.361326           0.000572
          186              H      10.648175       2.101930       3.560642       0.127430       1.103738 0.85015426E+01  0.84517083E+02                                 1.758557                            1.696281      -0.881273       2.459600                    0.997354       3.477361       9.712410       0.485434       1.269198      -0.712268       0.013009       0.007473       0.028388       0.032109       0.000195       0.003127       0.003171       0.010596       0.013384      -0.008346       0.000912       0.007434              1.807906       1.775021      -0.189215       0.456987       1.549242      -0.233771       2.099455           0.000156
          187              H       9.566816       4.028697       3.552028       0.142732       1.098732 0.81771905E+01  0.78640493E+02                                 1.610961                            1.554149      -0.757778       2.516505                    0.999858       3.072471       7.818185       0.574978       1.107675      -0.754404       0.018601       0.004947       0.004862       0.019852       0.000359       0.003227       0.001341       0.010291      -0.011421      -0.005378      -0.002602       0.007980              1.620873       1.410832       0.243854       0.173326       1.932291       0.284049       1.519497          -0.000002
          188              H       8.408838       2.940404       3.727188       0.144557       1.060882 0.77424351E+01  0.73574087E+02                                 1.579880                            1.516769      -0.772712       2.511028                    0.999868       3.057723       7.777244       0.578451       1.114275      -0.752008      -0.004726      -0.014601       0.008987       0.017785      -0.000170      -0.002766      -0.004238      -0.004447      -0.008973      -0.006251       0.000300       0.005951              1.597228       1.674783       0.219384      -0.372069       1.459749      -0.209210       1.657153           0.000044
          189              H       8.664812       3.612331       2.297188       0.137980       1.007027 0.73066042E+01  0.70373929E+02                                 1.680045                            1.588648      -0.998219       2.398697                    0.997857       3.552010       9.965044       0.490952       1.295302      -0.704268       0.000775       0.000095      -0.020822       0.020837      -0.005318       0.006840      -0.001113      -0.007138       0.007357      -0.010257       0.001302       0.008955              1.740523       1.565904      -0.182895       0.364126       1.632389      -0.369175       2.023275          -0.000006
          190              H      14.834309       2.073217       5.570682       0.123134       1.278869 0.95734326E+01  0.96321767E+02                                 1.818591                            1.713469      -0.998346       2.403937                    0.998088       3.302329       8.758060       0.529338       1.150048      -0.743069       0.025352       0.019665      -0.011071       0.033942       0.016753      -0.000447       0.003992       0.007234       0.024197      -0.021561       0.007615       0.013946              1.838401       2.016354       0.438166      -0.251640       1.749644      -0.163836       1.749206           0.000252
          191              H      14.421618       2.078962       7.827669       0.098758       1.318000 0.94192015E+01  0.94341507E+02                                 1.847236                            1.690991      -0.800512       2.483914                    0.999203       3.354237       8.861941       0.537177       1.138413      -0.745312       0.022103       0.022111       0.021756       0.038089       0.017771      -0.001383       0.004721       0.007252       0.020930      -0.022328       0.007197       0.015131              1.933291       1.780738       0.337509       0.444479       1.731442       0.406932       2.287694          -0.000235
          192              H      12.626317       0.829866       8.691987       0.104995       1.160781 0.77939460E+01  0.76679829E+02                                 1.873016                            1.660877      -1.203671       2.293578                    0.995408       3.812737      10.992530       0.469066       1.327238      -0.696429      -0.006341      -0.004734       0.035784       0.036648       0.013426       0.000944      -0.000994       0.009631       0.028079      -0.019008       0.009289       0.009719              2.089172       1.496139       0.042187      -0.177512       1.481823       0.117715       3.289554           0.000075
          193              H      19.953806      28.407612       7.233272       0.106958       1.290470 0.98694715E+01  0.10235466E+03                                 1.965876                            1.841488      -1.321279       2.242392                    0.994111       3.849515      11.162159       0.458371       1.288472      -0.706056      -0.030707      -0.015181       0.015995       0.037805       0.005166      -0.009382       0.000535       0.016138       0.006249      -0.011632      -0.003234       0.014865              2.020194       2.099871       0.430416      -0.258563       1.846635      -0.191955       2.114077           0.000192
          194              H      18.755772      25.108270       1.194538       0.119633       1.065898 0.82680718E+01  0.82389807E+02                                 1.771872                            1.715628      -0.965948       2.415079                    0.996429       3.670375      10.580704       0.460430       1.334975      -0.696806      -0.007031      -0.028751       0.013046       0.032346       0.002574      -0.001289      -0.004794      -0.010779      -0.005364      -0.005110      -0.004013       0.009122              1.824087       1.746124       0.359893      -0.295181       1.925486      -0.342038       1.800650          -0.000196
          195              H      18.513729      26.228149       0.080402       0.116625       0.981742 0.75081035E+01  0.72773981E+02                                 1.652533                            1.614297      -0.808254       2.481986                    0.998007       3.554697       9.988864       0.485503       1.301571      -0.703749      -0.015375       0.007412      -0.021426       0.027394      -0.008952       0.003524      -0.001189       0.002040      -0.003005      -0.008806      -0.001729       0.010535              1.694772       1.788574      -0.217228       0.342115       1.584968      -0.262738       1.710774           0.000570
          196              H      29.440527      25.696946      27.982626       0.138692       1.153531 0.87897773E+01  0.87380617E+02                                 1.746033                            1.672850      -1.042260       2.374314                    0.998473       3.436826       9.340586       0.516061       1.193899      -0.729312       0.004435       0.019514      -0.001640       0.020079      -0.000520      -0.005557      -0.003241       0.000001      -0.007483      -0.007492       0.001692       0.005800              1.786975       1.791675       0.403592      -0.222133       1.948192      -0.325518       1.621059           0.000048
          197              H      28.310410      24.594296      27.718450       0.141518       1.072772 0.77525744E+01  0.74781260E+02                                 1.677259                            1.580827      -0.838614       2.478109                    0.999301       3.297333       8.863526       0.525297       1.208799      -0.726147      -0.015644      -0.005854      -0.007398       0.018268       0.002486      -0.000303       0.005934       0.005832       0.002110      -0.008001       0.002466       0.005535              1.715218       1.664951       0.305603       0.393532       1.722001       0.333996       1.758703           0.000032
          198              H      20.652069      24.393269       0.198132       0.137404       1.148651 0.88150324E+01  0.86812353E+02                                 1.688144                            1.637101      -0.829447       2.476391                    0.999673       3.218024       8.422142       0.545494       1.140140      -0.745259       0.000280      -0.006675       0.017239       0.018488      -0.002116      -0.001863      -0.002932      -0.003356       0.024676      -0.007392      -0.001700       0.009092              1.711877       1.709164      -0.351960       0.267146       1.879821      -0.303261       1.546646           0.000008
          199              H      23.368530      26.739273       0.562811       0.084409       1.385556 0.10212016E+02  0.10568829E+03                                 1.992631                            1.821286      -1.101103       2.339161                    0.996799       3.682947      10.305136       0.485864       1.218081      -0.723672      -0.010727       0.018377      -0.041534       0.046667      -0.009619      -0.000051      -0.000096      -0.010215       0.062295      -0.021273       0.000508       0.020765              2.114258       1.886162      -0.319307       0.392761       1.985482      -0.647305       2.471132           0.000920
          200              H      24.643175      24.755077       0.634598       0.129788       1.121624 0.83116798E+01  0.80598487E+02                                 1.642049                            1.580015      -0.954470       2.427088                    0.998732       3.186646       8.254877       0.560793       1.126328      -0.748111       0.005872      -0.017771      -0.031177       0.036364      -0.009555       0.002481       0.002680      -0.010940       0.049163      -0.019543       0.002735       0.016808              1.634190       1.556830      -0.266315      -0.133242       1.613677       0.223931       1.732064           0.000312
          201              H      24.420288      24.892911       4.534076       0.123365       1.190102 0.87887530E+01  0.87427717E+02                                 1.782553                            1.678911      -1.040517       2.382902                    0.997626       3.434287       9.357646       0.511947       1.202706      -0.727475       0.002537      -0.017542       0.020951       0.027443      -0.009604       0.000931      -0.004290      -0.010393       0.018466      -0.014097       0.002821       0.011276              1.827341       1.551902      -0.114768      -0.082437       1.591596      -0.388755       2.338526           0.000349
          202              H      23.149125      26.788092       4.338815       0.069987       1.415422 0.10537913E+02  0.11036086E+03                                 2.044009                            1.865738      -1.267519       2.262940                    0.993697       3.862126      11.013423       0.472136       1.238734      -0.717764      -0.015301       0.019390       0.036877       0.044385      -0.008237      -0.001862       0.004075      -0.007210       0.036561      -0.015102       0.001129       0.013974              2.139854       1.994973      -0.394864      -0.583570       1.859954       0.397568       2.564633           0.001125
          203              H       8.896419      23.695501       3.721445       0.106088       1.300356 0.11092632E+02  0.11675724E+03                                 1.893548                            1.885435      -0.949628       2.409350                    0.997248       3.637906      10.139042       0.484214       1.201765      -0.728875       0.024518       0.005714       0.013266       0.028456      -0.001306       0.002977       0.005280       0.011914       0.013056      -0.010431       0.002660       0.007771              1.880927       1.957912      -0.051886       0.241633       1.668066       0.102082       2.016802           0.000075
          204              H       7.816800      22.745039       3.029417       0.108258       1.178235 0.92203005E+01  0.91983339E+02                                 1.721806                            1.676457      -0.736420       2.509819                    0.999398       3.371807       8.930408       0.537119       1.143066      -0.743537      -0.010070      -0.024812      -0.009525       0.028421       0.006292      -0.003317       0.004865       0.000796      -0.007155      -0.009741       0.002131       0.007610              1.741588       1.781258       0.260742      -0.167789       2.069780      -0.078718       1.373727           0.000054
          205              H      15.548263       6.193813      23.060900       0.126260       1.182939 0.86162984E+01  0.85599211E+02                                 1.801049                            1.678838      -1.120893       2.347495                    0.996678       3.479841       9.588707       0.502607       1.226671      -0.721269      -0.024239      -0.004657      -0.020725       0.032230      -0.000998       0.013413      -0.006440      -0.011917      -0.009729      -0.017789       0.003563       0.014226              1.873913       2.116266       0.197207       0.610304       1.638886       0.140726       1.866587           0.000182
          206              H      16.338823       8.333070      23.304976       0.095909       1.221374 0.87570779E+01  0.86178285E+02                                 1.752688                            1.627987      -0.792667       2.484808                    0.999258       3.329637       8.737116       0.548395       1.134942      -0.745428      -0.014424       0.027490      -0.020778       0.037356       0.003028       0.016631      -0.004949      -0.013680      -0.023470      -0.023153       0.010636       0.012517              1.821000       1.644827      -0.376362       0.239735       2.163576      -0.362508       1.654598          -0.000150
          207              H      18.108005       8.789637      24.801020       0.113754       1.191661 0.84296740E+01  0.84033893E+02                                 1.874999                            1.709514      -0.989494       2.403783                    0.997612       3.597650      10.223867       0.472603       1.300067      -0.704557       0.017145       0.036745       0.004748       0.040826       0.003279       0.014786      -0.003496      -0.025620      -0.014646      -0.023251       0.007372       0.015880              2.018174       1.792423       0.440387       0.058144       2.746429       0.144901       1.515672           0.000176
          208              H      19.011750       7.058132      25.998430       0.103689       1.066447 0.77746313E+01  0.77041677E+02                                 1.815033                            1.695167      -1.434150       2.187128                    0.992339       4.019156      11.929858       0.445947       1.386043      -0.683562       0.027083       0.011792       0.023631       0.037828       0.003967       0.007688       0.000709       0.002074      -0.010401      -0.008944      -0.000570       0.009514              1.894236       2.000356       0.233854       0.456295       1.829759       0.162413       1.852594           0.000034
          209              H      19.863253       0.241227      27.686863       0.125118       1.025936 0.79455366E+01  0.79136699E+02                                 1.773427                            1.715513      -1.320869       2.238566                    0.994548       3.961922      11.776437       0.442746       1.388981      -0.683440       0.014217       0.007994       0.025033       0.029878      -0.000641      -0.000974       0.008323       0.009663       0.020367      -0.011930       0.001296       0.010634              1.825107       1.696229       0.071528       0.438940       1.589089      -0.015268       2.190003          -0.000506
          210              H      27.502439      27.936704      27.058008       0.132838       0.907338 0.65677495E+01  0.61439159E+02                                 1.559524                            1.503177      -0.651512       2.567363                    0.999630       3.332672       9.138908       0.507507       1.290135      -0.706749      -0.014905      -0.022256       0.004210       0.027114       0.004713      -0.004472      -0.000840       0.000103      -0.019509      -0.008322      -0.000603       0.008925              1.617399       1.580698       0.370065      -0.066213       1.873048      -0.274623       1.398452           0.000352
          211              H      20.953318       0.201024      25.280558       0.140875       1.108203 0.85526096E+01  0.85619093E+02                                 1.793347                            1.725280      -1.042933       2.381874                    0.997732       3.582696      10.222511       0.468794       1.305125      -0.703458       0.004924       0.016499      -0.005620       0.018112       0.000441      -0.005883      -0.002489      -0.009687      -0.003965      -0.008908       0.001953       0.006955              1.838782       1.639643       0.305205      -0.173539       2.104646      -0.513308       1.772056          -0.000085
          212              H      29.994267      27.672527      26.231020       0.149124       1.157140 0.87718728E+01  0.86994277E+02                                 1.753484                            1.678154      -0.867159       2.468739                    0.999588       3.264744       8.807973       0.512986       1.203933      -0.729159       0.011625      -0.005575       0.013106       0.018385      -0.005018       0.002236      -0.001124       0.007452       0.009903      -0.007901       0.001365       0.006536              1.795177       1.932965      -0.334327       0.367759       1.705086      -0.362010       1.747479           0.000199
          213              H      28.862408      27.540438      25.105398       0.146515       1.103626 0.84763182E+01  0.82725160E+02                                 1.646172                            1.608917      -0.852683       2.471728                    0.999693       3.171907       8.284341       0.548005       1.145226      -0.743870      -0.011416      -0.008876      -0.009453       0.017276       0.002114       0.000474       0.004775       0.004842       0.001336      -0.006364       0.001413       0.004950              1.627672       1.537371       0.248199       0.208675       1.672047       0.250097       1.673599           0.000036
          214              H      13.301957      21.593573       2.567108       0.093496       1.199359 0.84267358E+01  0.84327595E+02                                 1.909796                            1.726930      -1.138401       2.336228                    0.994976       3.717236      10.720558       0.461184       1.327154      -0.698188       0.044835       0.010319       0.009101       0.046898       0.003239       0.007806       0.001205       0.004516      -0.039147      -0.015554       0.002854       0.012700              2.024281       2.928229       0.200753       0.154235       1.729712       0.026839       1.414903           0.000737
          215              H      11.849697      23.362408       2.274217       0.125894       1.085559 0.75945122E+01  0.74317925E+02                                 1.788914                            1.640032      -1.402180       2.209775                    0.993641       3.807667      10.988459       0.471277       1.328115      -0.695538       0.011681       0.030231       0.002771       0.032527      -0.003873       0.006519       0.000793      -0.000144      -0.033675      -0.013675       0.003321       0.010355              1.897369       1.702872       0.363851      -0.015122       2.711452      -0.053880       1.277784           0.000812
          216              H       8.885969      20.668954       1.992811       0.120388       1.130664 0.83838687E+01  0.82261854E+02                                 1.710307                            1.630308      -0.972929       2.415295                    0.998109       3.360907       9.037231       0.525081       1.188847      -0.731011      -0.028688      -0.005466      -0.004474       0.029545      -0.002157       0.005064      -0.002730       0.003385      -0.052692      -0.018661       0.006042       0.012618              1.732737       2.224173       0.179413       0.046014       1.705140       0.048075       1.268897           0.000479
          217              H      10.404399      19.014979       2.228273       0.087722       1.140241 0.79803489E+01  0.79245327E+02                                 1.879825                            1.702962      -1.218302       2.291687                    0.993606       3.876145      11.351419       0.452621       1.362760      -0.689520      -0.017098      -0.042773       0.002275       0.046119       0.005744      -0.000500      -0.002133      -0.004240      -0.047492      -0.016006       0.001829       0.014177              2.021485       1.643731       0.257097       0.015899       3.005786       0.099981       1.414937           0.000542
          218              H       9.735735      24.166423       1.722891       0.110010       1.252186 0.98731485E+01  0.10259058E+03                                 1.954607                            1.857238      -1.194042       2.300760                    0.993217       3.859523      11.269386       0.449928       1.310119      -0.701831       0.012181       0.024418       0.004995       0.027741       0.002502      -0.007210      -0.001231       0.000057      -0.006614      -0.007978       0.000031       0.007947              2.032124       2.125549       0.401807      -0.145927       2.493576      -0.195796       1.477245           0.000022
          219              H       8.682235      23.167146       1.062450       0.110948       1.185991 0.94136100E+01  0.94221374E+02                                 1.722969                            1.688898      -0.743317       2.510041                    0.999096       3.333568       8.789053       0.538556       1.136272      -0.746060      -0.022168      -0.007242      -0.013332       0.026863       0.002796       0.001123       0.003534       0.009189       0.012332      -0.008235       0.002000       0.006236              1.717853       1.767313      -0.110133       0.299973       1.600515       0.072728       1.785732           0.000106
          220              H      14.571382      11.221780      18.463652       0.122805       1.186111 0.88722641E+01  0.88556662E+02                                 1.799828                            1.703747      -0.911760       2.444148                    0.998958       3.375819       9.244271       0.500164       1.226894      -0.723133      -0.008013      -0.018895       0.024063       0.031627       0.010980       0.006371      -0.009258       0.009290       0.021018      -0.020086       0.008409       0.011677              1.849236       1.681207       0.137770      -0.232346       1.770361      -0.410569       2.096140           0.000157
          221              H      16.441561      12.468005      18.693371       0.097232       1.247800 0.91385542E+01  0.90926239E+02                                 1.786496                            1.671534      -0.776457       2.495313                    0.999349       3.327055       8.787930       0.536921       1.146527      -0.743293       0.018057       0.000636       0.031640       0.036435       0.014130       0.007084      -0.007052       0.006456       0.026745      -0.022132       0.009571       0.012561              1.851786       1.924912      -0.014017       0.520152       1.399920      -0.063634       2.230527          -0.000264
          222              H      17.279135      13.742943      16.981965       0.114173       1.247681 0.88634016E+01  0.88588944E+02                                 1.874376                            1.711662      -0.772671       2.507759                    0.999498       3.404709       9.379051       0.494379       1.239558      -0.720116       0.036484       0.019345       0.005475       0.041657       0.017401       0.006090      -0.009753       0.015721       0.017652      -0.026161       0.010005       0.016156              1.997268       2.759931       0.522464       0.153897       1.718556      -0.031677       1.513318           0.000128
          223              H      16.021901      13.875030      14.943211       0.116779       1.078984 0.77263935E+01  0.75045746E+02                                 1.720817                            1.611455      -0.987710       2.405890                    0.998239       3.472833       9.608063       0.500341       1.260349      -0.713051       0.018326       0.022394      -0.031314       0.042637       0.013541      -0.007317      -0.007127       0.006808       0.003122      -0.014588      -0.004558       0.019147              1.793390       1.733845       0.232310      -0.154510       1.707025      -0.532516       1.939301           0.000020
          224              H       9.535482      12.970509      11.689817       0.126236       0.959794 0.72435979E+01  0.69942672E+02                                 1.657567                            1.607614      -0.934238       2.425260                    0.997403       3.624389      10.337680       0.474108       1.337952      -0.695327      -0.021578       0.018528      -0.000893       0.028455      -0.000401       0.000624       0.007061      -0.008952      -0.006246      -0.006481      -0.003255       0.009736              1.698852       1.654504      -0.394389      -0.017684       2.085312      -0.035800       1.356739           0.000571
          225              H      10.648185      12.255509      10.796785       0.127074       1.102420 0.84874209E+01  0.84324388E+02                                 1.755551                            1.693612      -0.872204       2.463329                    0.997459       3.474712       9.695524       0.486458       1.267312      -0.712679       0.012975      -0.007316      -0.028339       0.032015      -0.000192      -0.003332       0.003061       0.010611       0.013309      -0.008295       0.000711       0.007584              1.804711       1.771816       0.188802      -0.455411       1.547059      -0.233243       2.095256           0.000154
          226              H       9.566824      10.328742      10.805400       0.142488       1.099512 0.81847681E+01  0.78738408E+02                                 1.612655                            1.555641      -0.761762       2.515155                    0.999857       3.072362       7.821361       0.574225       1.108776      -0.754152       0.018586      -0.004897      -0.005007       0.019862      -0.000486      -0.003151       0.001335       0.010244      -0.012067      -0.005447      -0.002574       0.008021              1.622605       1.412211      -0.244330      -0.173834       1.934342       0.284804       1.521261          -0.000003
          227              H       8.408847      11.417035      10.630239       0.145106       1.059645 0.77301771E+01  0.73425410E+02                                 1.578394                            1.515306      -0.768188       2.513064                    0.999870       3.055491       7.768792       0.578904       1.113890      -0.752104      -0.004682       0.014637      -0.008592       0.017606       0.000294       0.002687      -0.004357      -0.004300      -0.009466      -0.006393       0.000417       0.005976              1.595765       1.673050      -0.219285       0.371713       1.458460      -0.209178       1.655785           0.000043
          228              H       8.664821      10.745108      12.060239       0.138167       1.009414 0.73309186E+01  0.70700199E+02                                 1.685893                            1.593771      -1.020607       2.389491                    0.997707       3.561262      10.012964       0.488787       1.299345      -0.703387       0.000768       0.000041       0.020662       0.020676       0.005302      -0.006858      -0.001133      -0.007254       0.007519      -0.010305       0.001324       0.008981              1.746805       1.571269       0.184029      -0.366292       1.638023      -0.371190       2.031125          -0.000007
          229              H      14.834317      12.284222       8.786746       0.124398       1.280584 0.95927414E+01  0.96594956E+02                                 1.823057                            1.717493      -1.006086       2.401361                    0.998010       3.301746       8.769071       0.527492       1.153131      -0.742340       0.024778      -0.019169       0.010618       0.033078      -0.016981       0.000484       0.003763       0.007270       0.023608      -0.021655       0.007557       0.014098              1.842949       2.021442      -0.439758       0.252499       1.753847      -0.164371       1.753557           0.000247
          230              H      14.421623      12.278477       6.529758       0.098720       1.325960 0.94871930E+01  0.95217317E+02                                 1.857085                            1.698965      -0.813839       2.478395                    0.999081       3.360792       8.895618       0.534891       1.140939      -0.744713       0.021961      -0.022135      -0.021945       0.038130      -0.018147       0.001711       0.004489       0.007543       0.021395      -0.022797       0.007529       0.015268              1.944192       1.790132      -0.340719      -0.448913       1.740482       0.411087       2.301961          -0.000237
          231              H      12.626322      13.527573       5.665441       0.104923       1.159538 0.77861870E+01  0.76592763E+02                                 1.872594                            1.660771      -1.207584       2.292357                    0.995312       3.812541      10.995106       0.468724       1.328391      -0.696202      -0.006662       0.004968      -0.035811       0.036763      -0.013245      -0.001093      -0.000921       0.009529       0.028079      -0.018824       0.009048       0.009776              2.088484       1.496105      -0.042233       0.177417       1.481803       0.117521       3.287544           0.000074
          232              H      11.247198      14.664682       7.124156       0.106948       1.285749 0.98207115E+01  0.10167722E+03                                 1.957379                            1.834050      -1.299582       2.251448                    0.994439       3.839430      11.107199       0.460590       1.284430      -0.706929      -0.030864       0.015409      -0.016211       0.038116      -0.005083       0.009248       0.000551       0.016137       0.006662      -0.011602      -0.003116       0.014718              2.011178       2.090659      -0.427665       0.256781       1.839005      -0.190641       2.103870           0.000188
          233              H      10.049175      17.964024      13.162890       0.119560       1.065904 0.82671461E+01  0.82374541E+02                                 1.771561                            1.715253      -0.961759       2.416814                    0.996482       3.670175      10.578172       0.460614       1.334541      -0.696894      -0.006450       0.028927      -0.013139       0.032419      -0.002841       0.001733      -0.004801      -0.010592      -0.005626      -0.005275      -0.003992       0.009266              1.823806       1.745583      -0.359778       0.295039       1.925351      -0.342275       1.800484          -0.000197
          234              H       9.807132      16.844145      14.277026       0.117143       0.983160 0.75271376E+01  0.73053815E+02                                 1.658646                            1.619955      -0.822107       2.476542                    0.997736       3.564980      10.046363       0.482709       1.307396      -0.702491      -0.015721      -0.007100       0.020817       0.027035       0.008942      -0.003558      -0.001442       0.001545      -0.002220      -0.008849      -0.001656       0.010505              1.701264       1.795790       0.218493      -0.344388       1.590625      -0.264276       1.717376           0.000568
          235              H      12.027315      17.375371      15.089656       0.140179       1.149825 0.87599678E+01  0.87050722E+02                                 1.746053                            1.673127      -1.061649       2.367674                    0.998454       3.431265       9.337815       0.514340       1.198357      -0.728295       0.003966      -0.018958       0.001490       0.019425       0.000464       0.005725      -0.003043      -0.000387      -0.007405      -0.007543       0.001726       0.005817              1.786849       1.791802      -0.402950       0.221911       1.947537      -0.325035       1.621209           0.000047
          236              H      10.897199      18.478021      15.353833       0.142166       1.067921 0.77097016E+01  0.74256538E+02                                 1.671353                            1.575802      -0.831519       2.481479                    0.999311       3.290363       8.835012       0.526517       1.207805      -0.726376      -0.015500       0.005648       0.007410       0.018084      -0.002509       0.000363       0.005850       0.005774       0.002243      -0.007932       0.002474       0.005458              1.708988       1.658971      -0.303667      -0.390945       1.716025       0.331856       1.751969           0.000031
          237              H      11.945473      18.679025      14.159295       0.138342       1.143190 0.87636360E+01  0.86185103E+02                                 1.683215                            1.632685      -0.821986       2.480505                    0.999702       3.210837       8.399024       0.546017       1.140649      -0.745133       0.000344       0.006303      -0.017167       0.018291       0.002193       0.001872      -0.002711      -0.003611       0.025048      -0.007541      -0.001573       0.009114              1.706735       1.704044       0.349976      -0.265573       1.874005      -0.301562       1.542155           0.000007
          238              H      14.661931      16.333021      13.794616       0.083397       1.384288 0.10200118E+02  0.10550989E+03                                 1.989315                            1.818625      -1.079890       2.347402                    0.997073       3.682473      10.293301       0.486974       1.215940      -0.724158      -0.010584      -0.018416       0.042060       0.047119       0.009712      -0.000094      -0.000243      -0.010330       0.061933      -0.021322       0.000675       0.020648              2.110463       1.883088       0.318320      -0.391572       1.982053      -0.645406       2.466248           0.000918
          239              H      15.936578      18.317217      13.722829       0.129536       1.122909 0.83233940E+01  0.80741240E+02                                 1.643524                            1.581313      -0.951362       2.428736                    0.998823       3.187527       8.258897       0.560460       1.126592      -0.748061       0.006031       0.017620       0.031106       0.036255       0.009424      -0.002524       0.002839      -0.010933       0.049227      -0.019462       0.002590       0.016872              1.635644       1.558054       0.266681       0.133568       1.615048       0.224431       1.733830           0.000311
          240              H      15.713687      18.179383       9.823352       0.123351       1.190958 0.87968171E+01  0.87537049E+02                                 1.784260                            1.680356      -1.045978       2.380820                    0.997520       3.435593       9.365923       0.511365       1.203673      -0.727254       0.002708       0.017678      -0.020968       0.027559       0.009468      -0.000848      -0.004094      -0.010235       0.018601      -0.013959       0.002979       0.010980              1.829161       1.553162       0.114986       0.082492       1.593048      -0.389449       2.341275           0.000348
          241              H      14.442523      16.284202      10.018613       0.070683       1.412651 0.10516641E+02  0.11012586E+03                                 2.045068                            1.866738      -1.271727       2.262285                    0.993642       3.860024      11.020996       0.470731       1.242571      -0.716927      -0.015415      -0.019163      -0.036690       0.044170       0.008249       0.001583       0.004023      -0.007723       0.036606      -0.015234       0.001353       0.013881              2.140978       1.996082       0.395165       0.583813       1.861036       0.397683       2.565817           0.001123
          242              H      17.603021      19.376793      10.635982       0.107051       1.296545 0.11053824E+02  0.11626966E+03                                 1.891611                            1.883609      -0.952455       2.408985                    0.997206       3.632769      10.127769       0.483784       1.203650      -0.728446       0.024402      -0.005530      -0.013093       0.028239       0.001264      -0.003003       0.005282       0.011905       0.012920      -0.010405       0.002624       0.007782              1.879021       1.955941       0.051780      -0.241083       1.666657       0.101870       2.014465           0.000074
          243              H      16.523403      20.327255      11.328010       0.108731       1.178261 0.92238080E+01  0.92051933E+02                                 1.724114                            1.678654      -0.744433       2.507369                    0.999350       3.371460       8.939000       0.535722       1.145628      -0.742920      -0.010048       0.024789       0.009496       0.028383      -0.006283       0.003432       0.004981       0.000746      -0.006739      -0.009883       0.002344       0.007538              1.743973       1.783653      -0.260930       0.168177       2.072836      -0.078918       1.375431           0.000054
          244              H      24.254862       8.163649      20.011382       0.126545       1.181181 0.85997401E+01  0.85386713E+02                                 1.798696                            1.676784      -1.120917       2.347597                    0.996645       3.476279       9.573665       0.503154       1.226028      -0.721422      -0.023940       0.004491       0.020906       0.032099       0.000870      -0.013393      -0.006577      -0.011529      -0.010229      -0.017782       0.003584       0.014198              1.871375       2.113270      -0.196789      -0.609054       1.636775       0.140428       1.864078           0.000181
          245              H      25.045420       6.024392      19.767306       0.095747       1.218883 0.87339813E+01  0.85873488E+02                                 1.748148                            1.624132      -0.784533       2.488149                    0.999298       3.327845       8.721582       0.550044       1.132561      -0.746000      -0.014657      -0.027887       0.020891       0.037801      -0.003166      -0.016476      -0.004915      -0.013717      -0.023642      -0.023052       0.010689       0.012363              1.816076       1.640742       0.374688      -0.238663       2.157055      -0.360862       1.650430          -0.000148
          246              H       9.401400       5.567825      18.271262       0.115072       1.187065 0.83922731E+01  0.83580151E+02                                 1.871458                            1.706709      -0.994308       2.402488                    0.997479       3.590860      10.204442       0.472511       1.301579      -0.704250       0.017078      -0.036500      -0.004509       0.040549      -0.003370      -0.014724      -0.003386      -0.025613      -0.013840      -0.023162       0.007431       0.015731              2.014012       1.789172      -0.438738      -0.057920       2.739554       0.144358       1.513311           0.000176
          247              H      10.305145       7.299330      17.073853       0.103706       1.068998 0.77969114E+01  0.77319411E+02                                 1.817800                            1.697455      -1.434836       2.186247                    0.992329       4.024956      11.952313       0.445692       1.385815      -0.683576       0.026936      -0.011718      -0.023464       0.037595      -0.004264      -0.007776       0.000768       0.002212      -0.011240      -0.009176      -0.000688       0.009864              1.897271       2.003765      -0.234621      -0.457671       1.832450       0.162998       1.855596           0.000034
          248              H      11.156654      14.116235      15.385419       0.125172       1.027760 0.79638799E+01  0.79382082E+02                                 1.777006                            1.718614      -1.326868       2.235698                    0.994531       3.968462      11.808769       0.441820       1.390796      -0.683071       0.014189      -0.008272      -0.024929       0.029853       0.000664       0.001104       0.008260       0.009534       0.020350      -0.011827       0.001200       0.010627              1.828967       1.699676      -0.071859      -0.440944       1.591889      -0.015175       2.195334          -0.000508
          249              H      10.089225      15.135613      16.014275       0.132019       0.910427 0.65951156E+01  0.61758103E+02                                 1.562802                            1.506040      -0.646020       2.569434                    0.999699       3.339528       9.161786       0.507169       1.289680      -0.706825      -0.015057       0.022391      -0.004479       0.027353      -0.004666       0.004544      -0.000816       0.000104      -0.019830      -0.008456      -0.000488       0.008944              1.620999       1.583997      -0.371702       0.066560       1.877952      -0.275778       1.401048           0.000352
          250              H      12.246721      14.156438      17.791724       0.141970       1.101341 0.84856915E+01  0.84765386E+02                                 1.784494                            1.717428      -1.031765       2.387738                    0.997860       3.569330      10.166633       0.470407       1.303471      -0.703823       0.005033      -0.016251       0.005357       0.017836      -0.000375       0.005833      -0.002424      -0.009610      -0.003952      -0.008838       0.002001       0.006837              1.829318       1.632287      -0.302796       0.172028       2.092687      -0.508629       1.762981          -0.000086
          251              H      12.581055      15.399790      16.841262       0.150181       1.149329 0.86975304E+01  0.86055301E+02                                 1.743653                            1.669504      -0.848300       2.477404                    0.999644       3.254740       8.764605       0.515127       1.201739      -0.729647       0.011344       0.005519      -0.012960       0.018086       0.004901      -0.002239      -0.001205       0.007789       0.009753      -0.007887       0.001311       0.006576              1.784698       1.921545       0.330765      -0.364036       1.695240      -0.358261       1.737310           0.000197
          252              H      11.449198      15.531879      17.966885       0.147571       1.101377 0.84577304E+01  0.82516209E+02                                 1.645542                            1.608531      -0.855085       2.471631                    0.999688       3.168026       8.278639       0.547248       1.147192      -0.743391      -0.011485       0.008420       0.009317       0.017018      -0.002196      -0.000171       0.004731       0.004846       0.001292      -0.006411       0.001651       0.004760              1.626985       1.536556      -0.247509      -0.207982       1.671370       0.249552       1.673030           0.000032
          253              H      22.008562      21.478721      11.790319       0.092534       1.201844 0.84462816E+01  0.84560964E+02                                 1.911371                            1.728103      -1.131070       2.338782                    0.995026       3.720503      10.727735       0.461420       1.325883      -0.698448       0.045336      -0.010272      -0.009226       0.047392      -0.003185      -0.007782       0.001194       0.004609      -0.039144      -0.015535       0.002856       0.012679              2.026122       2.931472      -0.201170      -0.154453       1.731059       0.026885       1.415834           0.000736
          254              H      20.556300      19.709886      12.083211       0.124998       1.083421 0.75732803E+01  0.73997485E+02                                 1.780519                            1.633231      -1.369339       2.222920                    0.993954       3.795566      10.915874       0.474603       1.320816      -0.697069       0.012016      -0.031072      -0.002544       0.033412       0.004156      -0.006608       0.000821       0.000008      -0.034182      -0.013888       0.003158       0.010730              1.887807       1.695206      -0.360610       0.014979       2.695045      -0.053371       1.273170           0.000806
          255              H      17.592575      22.403340      12.364617       0.119051       1.133949 0.84118655E+01  0.82588609E+02                                 1.712053                            1.631779      -0.969163       2.415805                    0.998140       3.365628       9.046778       0.525553       1.187029      -0.731439      -0.029027       0.005510       0.004129       0.029832       0.001985      -0.005098      -0.002825       0.003679      -0.053119      -0.018826       0.006157       0.012669              1.734563       2.227185      -0.179801      -0.046129       1.706670       0.048169       1.269835           0.000480
          256              H      19.111007      24.057315      12.129155       0.087479       1.140078 0.79793978E+01  0.79227590E+02                                 1.879074                            1.702453      -1.217019       2.292353                    0.993628       3.875357      11.345743       0.452885       1.362108      -0.689655      -0.017030       0.043070      -0.002168       0.046366      -0.005602       0.000349      -0.002327      -0.003970      -0.047452      -0.016028       0.002026       0.014001              2.020530       1.643193      -0.256818      -0.015899       3.003820       0.099944       1.414578           0.000543
          257              H      18.442338      18.905871      12.634536       0.109863       1.256478 0.99122124E+01  0.10307893E+03                                 1.957235                            1.859388      -1.210778       2.293969                    0.992962       3.864355      11.281114       0.450304       1.307979      -0.702249       0.012374      -0.024471      -0.005159       0.027903      -0.002402       0.007160      -0.001210       0.000053      -0.005746      -0.007812      -0.000028       0.007841              2.035036       2.128619      -0.403215       0.146419       2.497769      -0.196376       1.478719           0.000021
          258              H      17.388840      19.905148      13.294978       0.109572       1.189526 0.94447707E+01  0.94573096E+02                                 1.722795                            1.688668      -0.754550       2.505064                    0.999141       3.340634       8.797894       0.540258       1.132214      -0.747030      -0.022378       0.007428       0.013532       0.027186      -0.002865      -0.001265       0.003658       0.009586       0.013178      -0.008589       0.001991       0.006598              1.717640       1.767058       0.109911      -0.300202       1.600142       0.072896       1.785720           0.000106
          259              H      18.924678       4.106238      17.493090       0.121290       1.187845 0.88839781E+01  0.88646407E+02                                 1.795887                            1.700318      -0.883901       2.454279                    0.999093       3.380391       9.236153       0.503001       1.220349      -0.724562      -0.008531       0.024719       0.019118       0.032393       0.006666      -0.010907       0.009503      -0.006094      -0.024237      -0.020278       0.008253       0.012024              1.845038       1.677727      -0.231534      -0.137227       2.090858       0.408865       1.766529           0.000161
          260              H      20.794855       4.335956      16.246865       0.096850       1.251438 0.91711207E+01  0.91337171E+02                                 1.790540                            1.674934      -0.784514       2.491954                    0.999290       3.331341       8.805240       0.536138       1.147108      -0.743152       0.018139       0.031752      -0.001021       0.036582       0.007148      -0.014174       0.007121      -0.009958      -0.022712      -0.022165       0.009657       0.012508              1.856188       1.929517       0.522326       0.014118       2.236568       0.063925       1.402478          -0.000261
          261              H      21.632428       2.624550      14.971925       0.114646       1.248645 0.88731288E+01  0.88728869E+02                                 1.877113                            1.713977      -0.777070       2.506621                    0.999448       3.405694       9.390375       0.493348       1.241551      -0.719678       0.036101       0.005348      -0.019258       0.041264       0.006103      -0.017262       0.009783      -0.001125      -0.032644      -0.026116       0.010138       0.015977              2.000361       2.764870       0.154250      -0.523632       1.515287       0.031758       1.720925           0.000130
          262              H      20.375194       0.585795      14.839837       0.116888       1.077880 0.77186051E+01  0.74967408E+02                                 1.721331                            1.611988      -0.994052       2.403577                    0.998217       3.472703       9.614320       0.499524       1.262455      -0.712599       0.018133      -0.031280      -0.022454       0.042561      -0.007383      -0.013727       0.007025       0.002032      -0.012393      -0.014808      -0.004498       0.019306              1.793923       1.734490      -0.154373      -0.232297       1.939809       0.532590       1.707469           0.000022
          263              H      22.595392      26.047258      15.744355       0.126757       0.959647 0.72428355E+01  0.69940222E+02                                 1.657974                            1.607961      -0.936213       2.424156                    0.997228       3.625301      10.343906       0.473821       1.338670      -0.695166      -0.021457      -0.000923      -0.018490       0.028339       0.000348       0.000298      -0.007125      -0.001733       0.016280      -0.006285      -0.003505       0.009790              1.699296       1.654968      -0.017618       0.394645       1.356987       0.035879       2.085932           0.000571
          264              H      23.708095      25.154226      16.459355       0.127852       1.100886 0.84732036E+01  0.84154558E+02                                 1.754465                            1.692615      -0.873332       2.463108                    0.997512       3.472659       9.690670       0.486380       1.267944      -0.712533       0.012839      -0.028129       0.007648       0.031852      -0.003268       0.000145      -0.002964      -0.001553      -0.022679      -0.008280       0.000744       0.007536              1.803546       1.770693      -0.454968      -0.188566       2.093805       0.232979       1.546141           0.000155
          265              H      22.626736      25.162842      18.386122       0.142375       1.098946 0.81796676E+01  0.78675873E+02                                 1.611859                            1.554973      -0.759433       2.516179                    0.999868       3.072347       7.820262       0.574459       1.108515      -0.754208       0.018749      -0.005118       0.004896       0.020042      -0.003069       0.000435      -0.001296       0.010909      -0.009374      -0.005307      -0.002565       0.007872              1.621776       1.411508      -0.173579       0.243912       1.520615      -0.284467       1.933204          -0.000003
          266              H      21.468758      24.987681      17.297829       0.145125       1.058390 0.77168412E+01  0.73244084E+02                                 1.574306                            1.511645      -0.754910       2.518127                    0.999898       3.056571       7.760670       0.581141       1.110431      -0.752926      -0.004696      -0.008634      -0.014664       0.017653       0.002898      -0.000002       0.004276       0.002124       0.010671      -0.006232       0.000258       0.005975              1.591537       1.668599       0.369963       0.218342       1.651162       0.208153       1.454849           0.000043
          267              H      21.724733      26.417681      17.969756       0.138074       1.007652 0.73145597E+01  0.70493988E+02                                 1.683142                            1.591416      -1.015097       2.391735                    0.997850       3.556467       9.991854       0.489476       1.298407      -0.703605       0.000731       0.020498       0.000067       0.020511      -0.006797      -0.005180       0.001030      -0.007599       0.007077      -0.010275       0.001460       0.008815              1.743799       1.569011      -0.365256      -0.183455       2.027038       0.370002       1.635348          -0.000007
          268              H      27.894227      23.144186      16.430640       0.123821       1.280475 0.95898756E+01  0.96545629E+02                                 1.821729                            1.716243      -1.008798       2.399997                    0.997985       3.302574       8.766408       0.528215       1.151797      -0.742656       0.025098       0.010860       0.019259       0.033448       0.000484       0.016975      -0.003914      -0.008381      -0.023045      -0.021761       0.007657       0.014104              1.841612       2.020017       0.252334       0.439370       1.752210       0.164260       1.752609           0.000252
          269              H      27.481533      20.887199      16.436383       0.099595       1.320952 0.94454870E+01  0.94699983E+02                                 1.852953                            1.695666      -0.815402       2.478371                    0.999095       3.354601       8.876320       0.535171       1.141531      -0.744572       0.022030      -0.021535       0.021975       0.037842       0.001630       0.017800      -0.004521      -0.006855      -0.021642      -0.022397       0.007394       0.015003              1.939596       1.786156      -0.446928       0.339345       2.295926      -0.409343       1.736705          -0.000237
          270              H      25.686231      20.022881      15.187287       0.105133       1.160640 0.77945697E+01  0.76688899E+02                                 1.872924                            1.661014      -1.206350       2.292545                    0.995288       3.813316      10.995065       0.469008       1.327351      -0.696401      -0.006379      -0.035757      -0.005131       0.036683      -0.001099       0.013363       0.000896      -0.009022      -0.028436      -0.018909       0.009045       0.009864              2.088919       1.496293       0.177414       0.042252       3.288409      -0.117677       1.482056           0.000075
          271              H      24.307106      21.481594      14.050179       0.106805       1.288241 0.98442410E+01  0.10199131E+03                                 1.960674                            1.836830      -1.311423       2.246381                    0.994189       3.843258      11.125497       0.459979       1.285249      -0.706750      -0.030855      -0.016212      -0.015438       0.038120       0.009453       0.005053      -0.000713       0.004817      -0.027594      -0.011725      -0.003168       0.014893              2.014684       2.094446       0.257726       0.428942       2.107645       0.191304       1.841961           0.000189
          272              H      23.109079      27.520326      10.750842       0.120533       1.058709 0.81977688E+01  0.81506326E+02                                 1.763483                            1.708089      -0.962696       2.417300                    0.996513       3.655128      10.521270       0.461587       1.334617      -0.696927      -0.006807      -0.013162      -0.028554       0.032169       0.001414       0.002647       0.004738      -0.002367       0.018251      -0.004934      -0.004041       0.008975              1.815082       1.738026       0.292647       0.356739       1.791784       0.338887       1.915435          -0.000197
          273              H      22.867037      28.634463      11.870721       0.118253       0.976576 0.74580062E+01  0.72161299E+02                                 1.646251                            1.608577      -0.806387       2.483743                    0.998046       3.542341       9.942591       0.486556       1.301044      -0.703881      -0.015453       0.020802       0.007390       0.026947      -0.003532      -0.008857       0.001217       0.001984      -0.001677      -0.008834      -0.001507       0.010341              1.688076       1.781408      -0.339477      -0.215497       1.703806       0.260706       1.579014           0.000569
          274              H      16.380604       0.732238      11.339496       0.138165       1.154088 0.87959134E+01  0.87466125E+02                                 1.747670                            1.674336      -1.049116       2.371594                    0.998426       3.437255       9.346290       0.515361       1.195186      -0.729039       0.004581       0.001922       0.019465       0.020089       0.005524      -0.000478       0.003064       0.003304       0.004271      -0.007352       0.001715       0.005636              1.788683       1.793325       0.222435       0.404181       1.622504       0.326022       1.950219           0.000048
          275              H      15.250487       0.996414      10.236846       0.141875       1.073044 0.77546351E+01  0.74810063E+02                                 1.677902                            1.581283      -0.839743       2.477442                    0.999276       3.297754       8.866718       0.525072       1.209174      -0.726052      -0.015415       0.007325      -0.005496       0.017930       0.000293       0.002575      -0.005881       0.002075      -0.009747      -0.008000       0.002485       0.005515              1.715947       1.665724      -0.393923       0.305939       1.759391      -0.334266       1.722728           0.000032
          276              H      25.005377      28.516731      10.035842       0.137125       1.148911 0.88170945E+01  0.86836422E+02                                 1.688299                            1.637199      -0.824779       2.478202                    0.999679       3.218698       8.423671       0.545533       1.140010      -0.745291       0.000522      -0.017148      -0.006654       0.018401       0.002022      -0.002231       0.002916      -0.014484      -0.007322      -0.007698      -0.001631       0.009329              1.712058       1.709178      -0.267232      -0.352026       1.546845       0.303485       1.880150           0.000008
          277              H      27.721837      28.152054      12.381845       0.083926       1.385686 0.10214999E+02  0.10573911E+03                                 1.993879                            1.822454      -1.097890       2.340355                    0.996757       3.684058      10.313110       0.485292       1.219287      -0.723409      -0.010603       0.041677       0.018476       0.046805       0.000026      -0.009746       0.000039      -0.036454      -0.016191      -0.021447       0.000521       0.020926              2.115588       1.887455      -0.393023      -0.319636       2.472481       0.647741       1.986829           0.000920
          278              H      28.996482      28.080265      10.397649       0.129427       1.125141 0.83446732E+01  0.81006301E+02                                 1.646339                            1.583851      -0.960070       2.424946                    0.998719       3.190491       8.271890       0.559688       1.127328      -0.747874       0.005867       0.031113      -0.017955       0.036398      -0.002547      -0.009644      -0.002733      -0.030022      -0.008420      -0.019617       0.002766       0.016851              1.638468       1.560673       0.134000      -0.267550       1.736864      -0.225137       1.617867           0.000312
          279              H      11.360391      24.180788      10.535480       0.123731       1.188316 0.87736246E+01  0.87248256E+02                                 1.781587                            1.678133      -1.044928       2.381503                    0.997518       3.432073       9.353077       0.511710       1.203663      -0.727259       0.002782      -0.020860      -0.017490       0.027364      -0.000675      -0.009509       0.004240      -0.014648       0.006350      -0.014121       0.003022       0.011099              1.826300       1.551202       0.082400      -0.114699       2.336853       0.388279       1.590844           0.000348
          280              H      27.502429      24.376050      12.430661       0.070607       1.413115 0.10519283E+02  0.11015805E+03                                 2.045401                            1.866865      -1.270959       2.262611                    0.993638       3.859923      11.020151       0.470766       1.242427      -0.716963      -0.015550      -0.036728       0.019415       0.044359       0.001561      -0.008112      -0.003957      -0.021777      -0.007069      -0.014967       0.001268       0.013698              2.141415       1.996401       0.584241      -0.395338       2.566625      -0.398013       1.861219           0.001124
          281              H      13.249723      24.993417       9.338071       0.106458       1.299284 0.11081150E+02  0.11660771E+03                                 1.892556                            1.884480      -0.948434       2.409962                    0.997185       3.636753      10.135015       0.484322       1.201793      -0.728861       0.024511      -0.013164       0.005609       0.028381      -0.003092      -0.001167      -0.005416      -0.000456      -0.024265      -0.010468       0.002551       0.007917              1.879941       1.956867      -0.241434      -0.051785       2.015654      -0.102016       1.667304           0.000075
          282              H      12.170104      25.685445       8.387609       0.108902       1.178042 0.92221767E+01  0.92038853E+02                                 1.724598                            1.679084      -0.749648       2.505278                    0.999354       3.370645       8.939301       0.535335       1.146417      -0.742734      -0.009970       0.009518      -0.024437       0.028057       0.003244       0.006332      -0.005014       0.003768       0.002413      -0.009817       0.002167       0.007649              1.744468       1.784205       0.168284       0.261232       1.375702       0.079015       2.073496           0.000055
          283              H      11.194961       5.653971      20.551222       0.126582       1.182148 0.86079084E+01  0.85482863E+02                                 1.799003                            1.677035      -1.115249       2.349815                    0.996688       3.478085       9.577564       0.503392       1.225231      -0.721584      -0.023897       0.020962      -0.004420       0.032094      -0.013376      -0.000928       0.006626      -0.000732       0.022965      -0.017849       0.003555       0.014294              1.871715       2.113723      -0.609249       0.196863       1.864404      -0.140476       1.637019           0.000182
          284              H      11.985521       5.409897      22.690478       0.095766       1.218958 0.87355463E+01  0.85899941E+02                                 1.748995                            1.624897      -0.785004       2.487891                    0.999313       3.327645       8.724014       0.549554       1.133426      -0.745795      -0.014400       0.020892       0.027809       0.037645      -0.016619       0.003034       0.005006       0.005087       0.031716      -0.023090       0.010600       0.012490              1.816978       1.641551      -0.238818      -0.374903       1.651209       0.361061       2.158173          -0.000149
          285              H      13.754702       3.913853      23.147045       0.114488       1.189612 0.84126443E+01  0.83822183E+02                                 1.872875                            1.707809      -0.988742       2.404368                    0.997582       3.594238      10.211793       0.472827       1.300102      -0.704548       0.017231      -0.004804       0.036714       0.040840      -0.014981       0.003208       0.003536      -0.005696       0.045554      -0.023420       0.007602       0.015819              2.015686       1.790486      -0.058011       0.439465       1.514236      -0.144560       2.742337           0.000177
          286              H      14.658445       2.716442      21.415539       0.104222       1.067881 0.77872145E+01  0.77194696E+02                                 1.816076                            1.696047      -1.437726       2.185238                    0.992292       4.021836      11.938550       0.446042       1.385239      -0.683687       0.026634      -0.023388       0.011687       0.037322      -0.007725       0.004190      -0.000854       0.006770       0.002404      -0.009111      -0.000701       0.009812              1.895363       2.001516      -0.456785       0.234099       1.853814      -0.162609       1.830757           0.000034
          287              H      15.509946       1.028004      14.598632       0.125209       1.027509 0.79614650E+01  0.79344094E+02                                 1.775933                            1.717736      -1.325163       2.236356                    0.994552       3.967135      11.799947       0.442215       1.389796      -0.683262       0.014343      -0.025037       0.008323       0.030031       0.001272      -0.000581      -0.008191      -0.005555      -0.024310      -0.011721       0.001066       0.010655              1.827794       1.698717      -0.440245       0.071762       2.193539       0.015216       1.591127          -0.000507
          288              H      14.442517       1.656858      13.579255       0.132932       0.910469 0.65974589E+01  0.61795420E+02                                 1.563687                            1.506976      -0.646677       2.569193                    0.999665       3.341192       9.172284       0.506593       1.290825      -0.706555      -0.014590      -0.003991      -0.022298       0.026944       0.004613       0.004863       0.000947       0.009984       0.009090      -0.008394      -0.000782       0.009176              1.621888       1.584950       0.066579       0.371738       1.401893       0.275913       1.878819           0.000352
          289              H      16.600014       3.434308      14.558431       0.140622       1.107529 0.85427825E+01  0.85468582E+02                                 1.790081                            1.722242      -1.032914       2.386121                    0.997763       3.579789      10.200356       0.470196       1.302028      -0.704103       0.005270       0.005759       0.016561       0.018309       0.005732       0.000334       0.002398      -0.002765       0.016875      -0.008815       0.001941       0.006874              1.835351       1.636830       0.173087       0.304650       1.768469       0.511801       2.100752          -0.000085
          290              H      16.934346       2.483846      13.315078       0.148725       1.157376 0.87715817E+01  0.86966537E+02                                 1.751261                            1.676115      -0.853418       2.473853                    0.999602       3.266018       8.802171       0.514364       1.201050      -0.729799       0.011505      -0.012877      -0.005848       0.018231      -0.002415      -0.005055       0.001161      -0.001050      -0.016595      -0.008022       0.001237       0.006785              1.792844       1.930666      -0.367295      -0.333636       1.745295       0.361205       1.702572           0.000199
          291              H      15.802488       3.609468      13.182990       0.146004       1.107919 0.85200588E+01  0.83272630E+02                                 1.651802                            1.614222      -0.862828       2.467063                    0.999665       3.177050       8.308191       0.546426       1.146873      -0.743482      -0.011498       0.009317      -0.008896       0.017267      -0.000501       0.002209      -0.004785       0.001623      -0.008328      -0.006444       0.001397       0.005047              1.633194       1.542274      -0.209729       0.249361       1.679507      -0.251552       1.677801           0.000036
          292              H      17.655262      26.147753       7.236143       0.093294       1.199475 0.84272383E+01  0.84318583E+02                                 1.908394                            1.725844      -1.131200       2.339203                    0.995134       3.716211      10.710361       0.461869       1.325406      -0.698545       0.045202      -0.009416       0.009933       0.047229      -0.007607       0.003522      -0.000963       0.021905       0.013044      -0.015510       0.002763       0.012746              2.022690       2.925397      -0.153973       0.200380       1.414115      -0.026781       1.728558           0.000736
          293              H      16.203002      26.440646       9.004979       0.124907       1.086977 0.76058710E+01  0.74458959E+02                                 1.790831                            1.641539      -1.402686       2.209615                    0.993523       3.810545      10.999968       0.470927       1.328570      -0.695459       0.011770      -0.002618       0.030920       0.033188      -0.006726      -0.004011      -0.000827       0.017031       0.016790      -0.013882       0.003270       0.010612              1.899575       1.704566       0.015161       0.364680       1.278783       0.054015       2.715376           0.000813
          294              H      13.239274      26.722049       6.311525       0.116813       1.139173 0.84543079E+01  0.83061138E+02                                 1.712424                            1.631953      -0.952827       2.421227                    0.998334       3.374254       9.055667       0.527737       1.181322      -0.732750      -0.029897       0.004521      -0.005596       0.030751      -0.004995      -0.001929       0.002953       0.028893       0.021014      -0.019048       0.006241       0.012806              1.734976       2.228358      -0.046230       0.180162       1.269872      -0.048191       1.706698           0.000481
          295              H      14.757704      26.486586       4.657549       0.088136       1.139698 0.79772829E+01  0.79189642E+02                                 1.877326                            1.701206      -1.211527       2.294353                    0.993749       3.873316      11.333084       0.453527       1.360473      -0.689964      -0.016846      -0.002024      -0.042921       0.046153       0.000349       0.005615       0.002331       0.022150       0.029543      -0.016208       0.002151       0.014057              2.018442       1.641982      -0.015886       0.256187       1.413709      -0.099781       2.999634           0.000543
          296              H      14.089041      26.991972       9.808994       0.110688       1.252061 0.98726173E+01  0.10259763E+03                                 1.955641                            1.858090      -1.205944       2.296485                    0.992992       3.859224      11.274212       0.449437       1.311392      -0.701565       0.012641      -0.004980       0.024138       0.027699       0.007178       0.002251       0.001064       0.002666       0.003103      -0.007863       0.000199       0.007664              2.033262       2.126845       0.146057       0.402425       1.477752       0.195971       2.495188           0.000022
          297              H      13.035542      27.652412       8.809718       0.110534       1.188912 0.94434200E+01  0.94595840E+02                                 1.725938                            1.691673      -0.746859       2.508096                    0.999044       3.337531       8.803455       0.538057       1.136410      -0.746026      -0.022290       0.013270      -0.007258       0.026938      -0.001270       0.002642      -0.003546      -0.001653      -0.020559      -0.008335       0.001937       0.006398              1.720815       1.770473      -0.300900      -0.110516       1.788889      -0.072930       1.603082           0.000107
          298              H      27.631286      10.251224      25.579193       0.123877       1.181422 0.88307524E+01  0.88044046E+02                                 1.795483                            1.700090      -0.910363       2.445356                    0.998941       3.369847       9.224485       0.500526       1.227375      -0.723021      -0.007912      -0.024036      -0.018680       0.031453      -0.006505       0.010809       0.009085      -0.006114      -0.023485      -0.019796       0.008141       0.011655              1.844580       1.677582       0.231180       0.136996       2.090152       0.408369       1.766007           0.000156
          299              H      12.088264      10.021506      26.825418       0.096380       1.250039 0.91562473E+01  0.91139788E+02                                 1.788174                            1.672769      -0.777684       2.494906                    0.999365       3.329519       8.794182       0.536945       1.146003      -0.743431       0.018307      -0.031999       0.001141       0.036884      -0.007100       0.014183       0.007179      -0.010033      -0.022638      -0.022183       0.009713       0.012470              1.853710       1.926888      -0.521452      -0.014104       2.233432       0.063771       1.400809          -0.000262
          300              H      12.925841      11.732912      28.100357       0.113962       1.247666 0.88637602E+01  0.88575410E+02                                 1.872315                            1.710120      -0.765787       2.510216                    0.999544       3.406243       9.376140       0.495387       1.237276      -0.720595       0.036696      -0.005431       0.019485       0.041901      -0.006056       0.017380       0.009887      -0.000878      -0.032246      -0.026174       0.010003       0.016172              1.994830       2.755735      -0.153597       0.521137       1.512075       0.031695       1.716680           0.000129
          301              H      29.081809      13.771667      28.232445       0.116316       1.081422 0.77494837E+01  0.75345828E+02                                 1.725351                            1.615358      -0.998669       2.401099                    0.998174       3.479003       9.638182       0.498911       1.262689      -0.712535       0.018208       0.031708       0.022468       0.042915       0.007372       0.013820       0.006963       0.002622      -0.011788      -0.014694      -0.004703       0.019396              1.798357       1.738568       0.155207       0.233393       1.944860       0.534850       1.711644           0.000021
          302              H      22.595393      17.025059      27.327928       0.125399       0.963326 0.72765584E+01  0.70337557E+02                                 1.661176                            1.610837      -0.929368       2.426330                    0.997317       3.631962      10.363404       0.473845       1.337237      -0.695451      -0.021726       0.001033       0.018816       0.028760      -0.000345      -0.000293      -0.007175      -0.001829       0.016406      -0.006299      -0.003574       0.009873              1.702679       1.658159       0.017729      -0.396174       1.359179       0.035879       2.090699           0.000572
          303              H      23.708097      17.918091      26.612928       0.126768       1.105893 0.85215103E+01  0.84757350E+02                                 1.760042                            1.697623      -0.882357       2.459045                    0.997305       3.480703       9.721165       0.485566       1.268228      -0.712471       0.012915       0.028712      -0.007789       0.032432       0.003217      -0.000189      -0.002933      -0.001231      -0.021705      -0.007973       0.000679       0.007295              1.809502       1.776418       0.457553       0.189594       2.101521       0.234284       1.550566           0.000155
          304              H      22.626736      17.909475      24.686161       0.143091       1.099070 0.81816433E+01  0.78708546E+02                                 1.612940                            1.555962      -0.763962       2.514706                    0.999853       3.070886       7.820116       0.573768       1.109657      -0.753928       0.018368       0.004770      -0.004811       0.019578       0.003214      -0.000408      -0.001344       0.010961      -0.009835      -0.005397      -0.002645       0.008042              1.622879       1.412342       0.173732      -0.244196       1.521490      -0.284766       1.934806          -0.000006
          305              H      21.468759      18.084636      25.774454       0.143413       1.060968 0.77396958E+01  0.73505114E+02                                 1.575947                            1.513163      -0.748414       2.520060                    0.999910       3.061131       7.771049       0.581345       1.109376      -0.753210      -0.005355       0.009064       0.015109       0.018415      -0.002845       0.000316       0.004182       0.002412       0.011048      -0.006346       0.000507       0.005839              1.593203       1.670395      -0.370632      -0.218677       1.652909       0.208546       1.456305           0.000042
          306              H      21.724732      16.654636      25.102526       0.137775       1.008370 0.73195936E+01  0.70541831E+02                                 1.682646                            1.590924      -1.010119       2.393399                    0.997782       3.556193       9.985115       0.490121       1.296710      -0.703962       0.000579      -0.020760      -0.000350       0.020771       0.006671       0.005197       0.001068      -0.007583       0.006837      -0.010152       0.001384       0.008768              1.743314       1.568433       0.365225       0.183455       2.026682       0.369978       1.634827          -0.000007
          307              H      27.894231      19.928131      26.641642       0.124318       1.277675 0.95641989E+01  0.96218242E+02                                 1.818551                            1.713517      -0.999218       2.403964                    0.998061       3.299696       8.754335       0.528856       1.151223      -0.742783       0.024836      -0.010859      -0.019346       0.033302      -0.000430      -0.016856      -0.004087      -0.008257      -0.023166      -0.021663       0.007541       0.014122              1.838319       2.016136      -0.251501      -0.438005       1.749231       0.163728       1.749589           0.000244
          308              H      27.481539      22.185118      26.635899       0.098609       1.320862 0.94429886E+01  0.94645259E+02                                 1.850586                            1.693646      -0.806848       2.481226                    0.999164       3.356446       8.872638       0.536475       1.139114      -0.745151       0.022487       0.022182      -0.022234       0.038627      -0.001879      -0.017657      -0.004422      -0.006658      -0.021464      -0.022227       0.007398       0.014829              1.937020       1.783925       0.446135      -0.338688       2.292586      -0.408488       1.734549          -0.000236
          309              H      25.686240      23.049436      27.884996       0.105049       1.160951 0.77959864E+01  0.76702889E+02                                 1.872965                            1.660919      -1.202018       2.294230                    0.995352       3.812927      10.992340       0.469147       1.326957      -0.696484      -0.006529       0.035969       0.005051       0.036904       0.001154      -0.013376       0.000837      -0.008992      -0.028626      -0.018946       0.008986       0.009961              2.089054       1.496239      -0.177460      -0.042215       3.288990      -0.117615       1.481934           0.000075
          310              H      15.600498      21.590700       0.307249       0.106606       1.285555 0.98191841E+01  0.10164762E+03                                 1.956195                            1.833145      -1.293415       2.253667                    0.994345       3.840330      11.105537       0.461036       1.283363      -0.707144      -0.031048       0.016361       0.015431       0.038338      -0.009336      -0.005150      -0.000617       0.004966      -0.027658      -0.011721      -0.003136       0.014857              2.009905       2.089077      -0.256277      -0.426984       2.102737       0.190291       1.837902           0.000189
          311              H      14.402468      15.551968       3.606586       0.119792       1.064138 0.82537112E+01  0.82234377E+02                                 1.772222                            1.716022      -0.971666       2.413247                    0.996315       3.669874      10.588308       0.459488       1.337912      -0.696225      -0.006601       0.012988       0.028815       0.032288      -0.001748      -0.002639       0.004778      -0.002364       0.018215      -0.005148      -0.003908       0.009056              1.824426       1.746557      -0.295086      -0.359828       1.800951       0.341872       1.925770          -0.000196
          312              H      14.160424      14.437831       2.486706       0.117240       0.980605 0.74991986E+01  0.72682285E+02                                 1.652794                            1.614591      -0.812880       2.480362                    0.997897       3.554761       9.995940       0.484787       1.303592      -0.703320      -0.015446      -0.021015      -0.007269       0.027076       0.003708       0.008933       0.001300       0.002437      -0.001452      -0.008817      -0.001804       0.010621              1.695041       1.788846       0.342051       0.217079       1.711061       0.262630       1.585216           0.000568
          313              H      16.380607      13.625201       3.017931       0.139145       1.152027 0.87771221E+01  0.87235129E+02                                 1.745611                            1.672548      -1.048809       2.372065                    0.998438       3.434748       9.337991       0.515621       1.195188      -0.729017       0.004314      -0.001537      -0.019228       0.019766      -0.005572       0.000458       0.003312       0.003560       0.003913      -0.007508       0.001659       0.005850              1.786486       1.791337      -0.221939      -0.403249       1.620696       0.325174       1.947424           0.000047
          314              H      15.250490      13.361025       4.120582       0.142107       1.070330 0.77316362E+01  0.74539388E+02                                 1.675833                            1.579593      -0.843173       2.476297                    0.999232       3.293853       8.855879       0.524978       1.210181      -0.725837      -0.015386      -0.007003       0.005367       0.017736      -0.000102      -0.002710      -0.005853       0.001540      -0.009957      -0.007942       0.002193       0.005749              1.713741       1.663501       0.392912      -0.305127       1.757116      -0.333522       1.720608           0.000031
          315              H      16.298766      14.555563       4.321586       0.138139       1.146821 0.87981621E+01  0.86608649E+02                                 1.686572                            1.635713      -0.827413       2.477581                    0.999673       3.215752       8.415617       0.545611       1.140390      -0.745184       0.000224       0.017167       0.006536       0.018370      -0.001960       0.002151       0.002778      -0.014089      -0.006978      -0.007469      -0.001560       0.009029              1.710221       1.707564       0.266638       0.351309       1.545195       0.302656       1.877905           0.000006
          316              H      19.015224      14.920240       1.975582       0.083851       1.389356 0.10245155E+02  0.10612223E+03                                 1.996684                            1.824549      -1.102608       2.337811                    0.996731       3.687866      10.324932       0.485282       1.218495      -0.723576      -0.010927      -0.041503      -0.018581       0.046767      -0.000301       0.009668       0.000033      -0.036730      -0.016053      -0.021485       0.000443       0.021043              2.118827       1.889771       0.394154       0.320426       2.477158       0.649642       1.989551           0.000919
          317              H      20.289871      14.992029       3.959779       0.129879       1.123202 0.83275758E+01  0.80800872E+02                                 1.644648                            1.582401      -0.956761       2.426423                    0.998747       3.187683       8.263256       0.559839       1.127576      -0.747815       0.005971      -0.031086       0.017558       0.036198       0.002550       0.009726      -0.002674      -0.030051      -0.008081      -0.019705       0.002909       0.016797              1.636761       1.559169      -0.133637       0.266955       1.734930      -0.224557       1.616184           0.000310
          318              H      20.066984      18.891506       3.821947       0.123460       1.190314 0.87892689E+01  0.87423910E+02                                 1.781689                            1.678098      -1.038284       2.383533                    0.997558       3.434540       9.354284       0.512526       1.201470      -0.727747       0.002893       0.020851       0.017724       0.027519       0.000847       0.009375       0.004082      -0.014717       0.006479      -0.013998       0.003004       0.010994              1.826463       1.551113      -0.082225       0.114737       2.337327       0.388677       1.590950           0.000348
          319              H      18.795820      18.696244       1.926767       0.070640       1.413054 0.10521637E+02  0.11020361E+03                                 2.046507                            1.867995      -1.279147       2.259242                    0.993520       3.861126      11.029453       0.470213       1.243653      -0.716691      -0.015552       0.036863      -0.019506       0.044511      -0.001524       0.008049      -0.003951      -0.021616      -0.007152      -0.014853       0.001235       0.013618              2.142531       1.997532      -0.584339       0.395510       2.567795      -0.397895       1.862268           0.001123
          320              H      21.956317      18.078877       5.019357       0.105399       1.300768 0.11097598E+02  0.11682838E+03                                 1.894332                            1.886153      -0.947515       2.409718                    0.997212       3.640324      10.148247       0.483983       1.202143      -0.728781       0.024615       0.013525      -0.005839       0.028687       0.003115       0.001402      -0.005286      -0.000501      -0.024457      -0.010499       0.002633       0.007867              1.881720       1.958812       0.241899       0.051884       2.017654      -0.102155       1.668695           0.000074
          321              H      20.876698      17.386849       5.969818       0.108086       1.179323 0.92319624E+01  0.92139849E+02                                 1.723963                            1.678410      -0.741389       2.507847                    0.999377       3.372933       8.938843       0.536314       1.144283      -0.743250      -0.010023      -0.009122       0.024673       0.028150      -0.003535      -0.006243      -0.005132       0.003807       0.002598      -0.010036       0.002478       0.007558              1.743835       1.783579      -0.168125      -0.261324       1.375143       0.078927       2.072782           0.000054
          322              H      19.901564       8.703491      22.521061       0.125733       1.182243 0.86066926E+01  0.85441378E+02                                 1.796573                            1.674960      -1.103566       2.354088                    0.996782       3.478021       9.566084       0.504743       1.222373      -0.722228      -0.024257      -0.021013       0.004669       0.032431       0.013487       0.000825       0.006454      -0.001118       0.021931      -0.017776       0.003631       0.014145              1.869062       2.110509       0.607852      -0.196440       1.861748      -0.140174       1.634930           0.000182
          323              H      20.692122       8.947565      20.381804       0.096943       1.215411 0.87053742E+01  0.85542309E+02                                 1.747002                            1.623183      -0.789529       2.486790                    0.999280       3.321652       8.709550       0.549204       1.134955      -0.745430      -0.014484      -0.020898      -0.027235       0.037259       0.016373      -0.003263       0.004827       0.005133       0.032773      -0.023022       0.010749       0.012274              1.814831       1.639732       0.238382       0.374226       1.649409       0.360386       2.155353          -0.000151
          324              H      22.461304      10.443609      19.925238       0.114933       1.187380 0.83949121E+01  0.83613726E+02                                 1.871839                            1.707039      -0.989233       2.404587                    0.997594       3.591494      10.206976       0.472435       1.301674      -0.704231       0.016737       0.004644      -0.036562       0.040478       0.014864      -0.003312       0.003517      -0.005770       0.045255      -0.023282       0.007554       0.015728              2.014452       1.789575       0.057948      -0.438839       1.513634      -0.144374       2.740146           0.000175
          325              H      23.365050      11.641020      21.656744       0.103536       1.066165 0.77726831E+01  0.77033330E+02                                 1.816409                            1.696282      -1.425695       2.190480                    0.992421       4.020554      11.942848       0.445187       1.388213      -0.683155       0.027021       0.023653      -0.011661       0.037757       0.007785      -0.004097      -0.000800       0.006448       0.002122      -0.009071      -0.000669       0.009740              1.895741       2.002100       0.457061      -0.234253       1.854119      -0.162719       1.831004           0.000033
          326              H      24.216561      13.329458      28.473650       0.126193       1.023402 0.79221485E+01  0.78858049E+02                                 1.771700                            1.713951      -1.326255       2.236966                    0.994592       3.957998      11.767419       0.442505       1.390545      -0.683140       0.014124       0.024721      -0.007961       0.029563      -0.001100       0.000679      -0.008249      -0.005583      -0.024454      -0.011799       0.001112       0.010688              1.823310       1.694679       0.438142      -0.071329       2.187499       0.015464       1.587752          -0.000508
          327              H      14.442516      12.700581       0.778173       0.133162       0.905915 0.65550513E+01  0.61290644E+02                                 1.557912                            1.501754      -0.650299       2.568551                    0.999638       3.330010       9.129362       0.507733       1.290187      -0.706742      -0.014760       0.004263       0.022120       0.026932      -0.004641      -0.004693       0.000964       0.010247       0.009547      -0.008565      -0.000546       0.009111              1.615647       1.578881      -0.066014      -0.369156       1.397260       0.274153       1.870800           0.000351
          328              H      25.306626      10.923154      28.513851       0.141803       1.103886 0.85112110E+01  0.85100909E+02                                 1.788746                            1.721198      -1.038632       2.384935                    0.997773       3.574522      10.192800       0.469312       1.305274      -0.703441       0.004997      -0.005458      -0.016027       0.017653      -0.005551      -0.000495       0.002431      -0.002974       0.016354      -0.008560       0.001727       0.006833              1.833855       1.635913      -0.172807      -0.304085       1.767276       0.510827       2.098375          -0.000086
          329              H      16.934344      11.873593       1.042349       0.149500       1.152515 0.87250256E+01  0.86379377E+02                                 1.745321                            1.670832      -0.846225       2.477435                    0.999613       3.259293       8.774163       0.515624       1.199858      -0.730069       0.011172       0.013114       0.005505       0.018086       0.002410       0.005075       0.001168      -0.000956      -0.016725      -0.008059       0.001245       0.006814              1.786558       1.923516       0.364967       0.331629       1.739156       0.359147       1.697003           0.000197
          330              H      15.802486      10.747971       1.174438       0.146996       1.102747 0.84690274E+01  0.82642858E+02                                 1.645884                            1.608741      -0.855622       2.470992                    0.999679       3.170166       8.281406       0.547727       1.145962      -0.743691      -0.011799      -0.009114       0.008662       0.017242       0.000282      -0.002161      -0.004864       0.001758      -0.008029      -0.006512       0.001599       0.004913              1.627349       1.536908       0.208285      -0.247889       1.673265      -0.249899       1.671873           0.000034
          331              H       8.948657      16.924541       7.121284       0.093383       1.199974 0.84322523E+01  0.84392898E+02                                 1.910118                            1.727224      -1.141924       2.335003                    0.994952       3.717793      10.721267       0.461274       1.326737      -0.698274       0.045079       0.009440      -0.010364       0.047208       0.007472      -0.003150      -0.001220       0.021849       0.013173      -0.015434       0.002985       0.012449              2.024636       2.928602       0.154206      -0.200860       1.415164      -0.026839       1.730141           0.000736
          332              H       7.496395      16.631648       5.352449       0.124150       1.087343 0.76034178E+01  0.74344708E+02                                 1.782477                            1.634663      -1.358340       2.226602                    0.994148       3.799939      10.922227       0.475320       1.317889      -0.697653       0.011793       0.002960      -0.031157       0.033445       0.006696       0.003876      -0.000765       0.017181       0.017121      -0.013950       0.003412       0.010538              1.890096       1.696707      -0.015022      -0.361605       1.274110       0.053505       2.699470           0.000807
          333              H      21.945870      16.350245       8.045902       0.117834       1.134795 0.84154116E+01  0.82588996E+02                                 1.708568                            1.628655      -0.955189       2.420731                    0.998301       3.367687       9.035003       0.528014       1.181991      -0.732600      -0.029650      -0.004409       0.005764       0.030526       0.005108       0.002000       0.002825       0.028413       0.020746      -0.018788       0.006074       0.012714              1.730947       2.221985       0.045983      -0.179204       1.267750      -0.047996       1.703107           0.000480
          334              H      23.464302      16.585708       9.699878       0.087906       1.138431 0.79658083E+01  0.79057961E+02                                 1.877261                            1.701008      -1.217019       2.292716                    0.993654       3.871655      11.331949       0.453082       1.362116      -0.689662      -0.016982       0.001926       0.042992       0.046264      -0.000270      -0.005443       0.002368       0.021788       0.029678      -0.016059       0.002201       0.013858              2.018427       1.641802       0.015836      -0.256411       1.413433      -0.099713       3.000048           0.000542
          335              H      22.795632      16.080322       4.548433       0.109911       1.252935 0.98795896E+01  0.10266834E+03                                 1.954888                            1.857436      -1.194891       2.300476                    0.993115       3.859927      11.269043       0.450079       1.309544      -0.701949       0.012643       0.005261      -0.024208       0.027812      -0.007077      -0.002451       0.001331       0.003167       0.003557      -0.007874       0.000073       0.007801              2.032459       2.125788      -0.146084      -0.402010       1.477417       0.196020       2.494172           0.000021
          336              H      21.742133      15.419882       5.547710       0.109917       1.186118 0.94114010E+01  0.94163399E+02                                 1.720325                            1.686390      -0.760208       2.503279                    0.999009       3.335525       8.783291       0.540238       1.133164      -0.746811      -0.022366      -0.013628       0.007479       0.027238       0.001189      -0.002561      -0.003566      -0.001430      -0.020011      -0.008170       0.001962       0.006208              1.715196       1.764506       0.299339       0.109775       1.783002      -0.072587       1.598081           0.000105
          337              C      12.048209      26.168423       2.225401       0.315955      30.338870 0.34570356E+03  0.77259928E+04                                 8.732784                            6.454952      -0.055345       2.002898                    0.999480      25.252372      72.332181       0.606376       0.451974      -1.035727       0.065414      -0.044557       0.001706       0.079166      -0.017016       0.006388      -0.001454       0.028579      -0.085343      -0.029163      -0.007908       0.037071             10.498114      12.625178      -2.652041      -2.595333       8.431846      -2.750728      10.437317           0.001732
          338              C      11.273322      26.133392       3.385481      -0.238585      35.444105 0.46516094E+03  0.11132723E+05                                 9.295197                            7.166298       0.222199       2.032323                    0.999666      30.612869      89.066768       0.618145       0.414017      -1.064747      -0.024466       0.006077       0.004175       0.025553      -0.022450       0.016545      -0.025574      -0.006045      -0.014065      -0.025936      -0.017902       0.043837             10.760828      14.086579      -2.615486      -2.933138       7.566955      -1.683990      10.628949           0.006765
          339              C      10.148430      26.857007       3.511827      -0.058144      29.093449 0.38313712E+03  0.87615154E+04                                 8.232693                            6.559778       0.091084       2.005722                    0.999817      28.576810      82.063433       0.635954       0.421168      -1.057056       0.021017      -0.004809      -0.027903       0.035262       0.002591      -0.022892       0.001064       0.001818       0.043466      -0.021634      -0.007598       0.029232              9.286542      11.795677      -2.817458      -1.400586       6.887107      -1.817352       9.176842           0.003152
          340              C       9.659119      27.629436       2.521164      -0.141774      32.951977 0.44017032E+03  0.10398011E+05                                 8.937462                            7.005590       0.111555       2.001977                    0.999615      29.841243      86.469378       0.620121       0.418119      -1.061326       0.022385      -0.012819      -0.008398       0.027128      -0.040103      -0.017339      -0.015907       0.050377      -0.003605      -0.055940       0.006745       0.049196             10.396234      13.714806      -2.426181      -2.461876       7.294617      -2.465934      10.179277           0.010945
          341              C      10.418334      27.709836       1.315140      -0.095144      36.146255 0.45709422E+03  0.10897558E+05                                 9.536978                            7.166330       0.004347       1.962643                    0.999582      29.876580      86.903877       0.609766       0.421327      -1.059550       0.017560      -0.018402       0.017983       0.031151      -0.007151       0.019798      -0.016991      -0.006949       0.023182      -0.021990      -0.009644       0.031635             11.522538      15.430634      -2.112094      -4.189746       7.449099      -2.730569      11.687882           0.005992
          342              C      11.618103      27.035898       1.204014      -0.155105      44.791692 0.49979800E+03  0.12121572E+05                                10.903094                            7.440670      -0.040934       1.970894                    0.999296      29.396412      84.791683       0.607968       0.415395      -1.068851      -0.026267       0.023731       0.009344       0.036612      -0.002888      -0.014137       0.009945       0.023277       0.007629      -0.018396      -0.004717       0.023112             14.389988      16.642738      -1.484197      -5.509219       9.996035      -5.487866      16.531189           0.006290
          343              C      12.351198      27.260448      -0.035319       0.464181      30.287842 0.28665676E+03  0.61381564E+04                                 8.933801                            5.969523      -0.041625       2.028826                    0.999582      23.576641      66.984653       0.613595       0.466174      -1.023590      -0.003628       0.037682      -0.055411       0.067108       0.042348       0.019300       0.042892      -0.014089      -0.012405      -0.048412      -0.023859       0.072271             11.903552      12.837568      -1.360062      -4.173109       8.859352      -4.813846      14.013736           0.033297
          344              C      23.946662      26.255162      27.159084       0.490239      24.325308 0.27060142E+03  0.56885140E+04                                 7.645705                            5.760391       0.093575       2.085343                    0.999545      22.574827      62.719324       0.633625       0.459838      -1.031242       0.026276      -0.049598       0.032440       0.064828       0.037104       0.018956       0.045113      -0.017029       0.002364      -0.046754      -0.023578       0.070332              9.005282       9.134010      -2.149991      -2.585742       7.574041      -2.699517      10.307795           0.015621
          345              C      24.785978      26.487464      25.926355      -0.237447      27.955674 0.43021840E+03  0.10106962E+05                                 8.024384                            6.867671      -0.072999       1.973540                    0.998176      29.318027      84.773307       0.634181       0.411113      -1.065611       0.067114      -0.099766      -0.016736       0.121399      -0.006245      -0.003851       0.006746      -0.001112       0.010803      -0.008455      -0.003239       0.011694              8.739881       8.594391      -1.043907      -1.822979       8.530046      -1.022752       9.095206          -0.003699
          346              C      25.734997      25.424153      25.596422      -0.414064      25.039021 0.39514620E+03  0.90543826E+04                                 7.173019                            6.357313       0.547005       2.133474                    0.999708      30.710457      86.651509       0.696922       0.383549      -1.088257      -0.088883       0.091413       0.027151       0.130360      -0.022752      -0.003096      -0.000871      -0.002916      -0.034228      -0.018287      -0.010272       0.028558              7.467624       6.953313      -1.168078      -0.425046       8.450162      -0.158591       6.999397           0.000438
          347              C      21.479211      27.885589      23.716747       0.319809      31.793853 0.34557879E+03  0.77015601E+04                                 8.963205                            6.408863      -0.047153       2.004782                    0.999500      25.086954      71.123751       0.616635       0.445704      -1.042178      -0.025790      -0.011042       0.072446       0.077688      -0.011491      -0.016275      -0.012310      -0.007076       0.078509      -0.032237      -0.001063       0.033300             10.951466       8.182276       2.673947       0.144359       7.004153       1.522507      17.667970           0.002410
          348              C      20.718253      27.156231      22.813378      -0.239882      38.170362 0.46107903E+03  0.11007141E+05                                 9.764982                            7.116873       0.012193       1.957313                    0.999642      30.952954      89.846349       0.622834       0.411940      -1.066435       0.003671      -0.006485      -0.020884       0.022174       0.030344      -0.031310      -0.015322       0.022859       0.027776      -0.037986      -0.016342       0.054328             11.600663       8.507073       2.887519       0.795855       7.543822       2.083579      18.751095           0.007140
          349              C      20.960296      27.141298      21.466651      -0.066803      32.540564 0.40752050E+03  0.94393854E+04                                 8.836590                            6.722817       0.067291       1.989545                    0.999805      29.013373      83.143666       0.635810       0.415896      -1.063152       0.013912       0.011311       0.027137       0.032525       0.029760       0.014133       0.013909       0.002681       0.002303      -0.030177      -0.009367       0.039545             10.251860       7.901669       2.627968      -0.130890       6.774464       0.999751      16.079447           0.004408
          350              C      22.025984      27.869219      20.955240      -0.136491      36.033487 0.45026341E+03  0.10722492E+05                                 9.606213                            7.145680       0.039059       1.983555                    0.999317      30.006715      87.984172       0.604819       0.425257      -1.054321      -0.004611       0.009721       0.034947       0.036566       0.017401      -0.008351      -0.006238       0.012864       0.098212      -0.034922      -0.001031       0.035953             11.714380       8.619564       3.018916       0.539887       7.602514       1.817391      18.921062           0.011736
          351              C      22.820027      28.566130      21.829033      -0.080835      36.733697 0.42491702E+03  0.10031061E+05                                 9.821944                            7.017891      -0.256486       1.887875                    0.999382      30.067636      89.448374       0.596929       0.434651      -1.042549      -0.027457      -0.012696       0.020710       0.036661      -0.009571      -0.011745      -0.018349       0.010770      -0.078769      -0.038055       0.013919       0.024137             12.454678       8.595049       3.041222       1.781208       7.848407       2.748289      20.920579           0.005559
          352              C      22.579725      28.638492      23.154510      -0.168861      46.658943 0.51751393E+03  0.12656887E+05                                11.185929                            7.554643      -0.033022       1.966996                    0.999227      29.819642      86.281843       0.605570       0.413559      -1.070384       0.008472       0.001507      -0.046181       0.046976       0.012558       0.008295       0.012473       0.008771       0.013031      -0.017408      -0.005014       0.022422             14.667751      11.289860       4.664425       2.152321       9.648057       3.156092      23.065335           0.008157
          353              C      14.717650       0.764122      24.008777       0.446749      30.324155 0.30295725E+03  0.65833743E+04                                 8.965482                            6.149312      -0.015521       2.032586                    0.999712      24.108171      69.201630       0.602193       0.468061      -1.021647       0.051687       0.042195      -0.010364       0.067523      -0.035192       0.010612      -0.011635      -0.028174      -0.063002      -0.028571      -0.023178       0.051749             11.418836      10.130418       3.979353       1.318642       8.052297       2.164726      16.073792           0.032917
          354              C      14.944024       1.903530      27.196126       0.467527      23.779037 0.27876080E+03  0.59186640E+04                                 7.583478                            5.878740       0.083207       2.080821                    0.999770      23.034370      64.848634       0.620506       0.464909      -1.025822      -0.045606      -0.029385       0.032289       0.063135      -0.046419       0.017929       0.001008      -0.016421      -0.121040      -0.050226      -0.018170       0.068397              8.691537       7.273390       3.129865      -0.149562       7.637573       1.310796      11.163648           0.019273
          355              C      15.617916       2.940998      28.094614      -0.230182      27.837886 0.45146178E+03  0.10747062E+05                                 8.056101                            7.084557      -0.118609       1.955905                    0.997909      29.730845      86.865427       0.617165       0.416904      -1.060659      -0.087075       0.049300       0.064402       0.118997      -0.005464      -0.015026       0.001679      -0.007929      -0.001991      -0.017651       0.002435       0.015216              8.567900       8.161294       1.034699       0.270445       8.714461       1.583641       8.827945          -0.003971
          356              C       5.991884       3.661144       0.307249      -0.414743      24.732214 0.40610901E+03  0.93893168E+04                                 7.134637                            6.469037       0.458224       2.102350                    0.999407      31.234738      89.140535       0.685562       0.386427      -1.083928       0.080175      -0.059475      -0.081777       0.129045      -0.014523      -0.028216       0.014490      -0.000489       0.039336      -0.027600      -0.014033       0.041634              7.327468       7.079294      -0.025903      -0.154617       7.986632       0.645331       6.916476           0.000906
          357              C      11.221083       2.343154      27.307827       0.089508      25.879078 0.32464182E+03  0.71183485E+04                                 7.659397                            6.033105       0.166043       2.064578                    0.999752      26.070489      73.164710       0.664389       0.420444      -1.058151       0.004724      -0.011983      -0.055151       0.056635       0.034291       0.006613      -0.012717       0.014352       0.030648      -0.043799       0.013395       0.030404              8.918584       8.916272      -4.744056       0.677068       9.380302      -1.482361       8.459179           0.001987
          358              C      10.427041       3.497491      27.290598      -0.215893      32.538063 0.46027471E+03  0.10920971E+05                                 8.745385                            7.083499       0.272826       2.054447                    0.999847      29.800131      84.651692       0.631469       0.408799      -1.074561      -0.000601       0.006061      -0.005712       0.008350      -0.012534      -0.013832       0.010793      -0.010981       0.074007      -0.026790      -0.006932       0.033722             10.105514      10.529378      -5.959769       1.005175      11.298090      -1.115224       8.489074           0.002192
          359              C      10.016089       3.922470      26.004173       0.180626      29.076657 0.33844055E+03  0.74704180E+04                                 8.490689                            6.274274      -0.138532       1.987947                    0.999025      24.733926      68.795388       0.636162       0.436190      -1.052416      -0.029204       0.014105       0.016909       0.036575      -0.001389       0.002306      -0.005067       0.004648      -0.115377      -0.038997       0.016838       0.022159             10.951670      12.671565      -7.546387      -1.150038      11.829745       0.293573       8.353701           0.001185
          360              C      10.538485       3.434317      25.039354      -0.214188      30.413839 0.37166597E+03  0.84410706E+04                                 8.498324                            6.455654       0.152373       2.034697                    0.999448      28.816485      82.667040       0.641361       0.420493      -1.056701       0.027734      -0.017780      -0.011993       0.035059       0.024620       0.022590      -0.018948      -0.001937      -0.081765      -0.049679       0.011330       0.038349             10.102352      10.553943      -5.570330      -1.945995      10.273905      -0.018944       9.479207           0.002149
          361              C      11.334267       2.311566      25.174313       0.130820      24.750804 0.28934733E+03  0.61733070E+04                                 7.476929                            5.716507       0.303971       2.130624                    0.999830      24.856823      69.132878       0.677851       0.423519      -1.054718      -0.014348       0.011647       0.046831       0.050345       0.048239      -0.007828       0.026885       0.032527      -0.053036      -0.059171      -0.001786       0.060956              8.830160       8.638129      -4.624421      -0.404773       8.839890      -0.800722       9.012461           0.003028
          362              C      26.459375       5.160080      25.817526      -0.220484      29.190396 0.39505089E+03  0.91275185E+04                                 8.401435                            6.595143      -0.169420       1.932890                    0.997821      29.653825      86.339660       0.642066       0.412883      -1.059510      -0.030322      -0.020865       0.079244       0.087375      -0.008848       0.000078       0.022484       0.012380      -0.028609      -0.029166       0.007348       0.021819             10.736316      13.831994      -5.875311      -2.364350      11.656621       1.081459       6.720333           0.000318
          363              C      18.007006      23.423285       4.378441       0.329077      30.610143 0.33802382E+03  0.74933223E+04                                 8.727711                            6.332316      -0.052785       2.004112                    0.999429      24.897010      70.448764       0.621112       0.444845      -1.042451       0.039594       0.065613       0.018201       0.078765       0.026814      -0.012529       0.016684      -0.020278      -0.032701      -0.038001       0.002778       0.035223             10.538250       8.303283       0.932841       3.343152      15.713999      -1.136951       7.597466           0.005400
          364              C      18.553780      22.362272       5.058122      -0.231262      37.209872 0.45718709E+03  0.10897270E+05                                 9.611409                            7.105162      -0.000887       1.958426                    0.999510      30.690444      89.179252       0.620579       0.414081      -1.064453      -0.005726      -0.016274       0.001151       0.017290       0.022388       0.024735       0.014164       0.013505       0.003327      -0.025136      -0.017203       0.042339             11.367437       8.939129       0.866805       3.494670      17.131910      -1.094302       8.031270           0.003937
          365              C      18.094071      21.087906       4.908230      -0.072266      32.139197 0.41024582E+03  0.94922646E+04                                 8.680783                            6.694581       0.200746       2.029265                    0.999629      28.829843      81.836008       0.646170       0.409670      -1.070102      -0.015572       0.029996      -0.012218       0.035938      -0.010834       0.020138      -0.021108      -0.021585      -0.019524      -0.028762      -0.007896       0.036658              9.978861       8.744571       1.119766       3.231123      13.901488      -0.155050       7.290525           0.006183
          366              C      17.047537      20.810233       4.024100      -0.129848      33.641468 0.43850742E+03  0.10359972E+05                                 9.098629                            7.012486       0.140642       2.019812                    0.999495      29.541577      85.904873       0.616490       0.420531      -1.058672       0.002054       0.024178       0.006745       0.025185       0.019145       0.014209      -0.000523      -0.031505      -0.045376      -0.029526      -0.003527       0.033054             10.729695       9.322959       1.298577       3.222401      15.102402      -0.772739       7.763724           0.008929
          367              C      16.518176      21.842531       3.329487      -0.076351      37.230729 0.44974068E+03  0.10753976E+05                                 9.948753                            7.247916      -0.281497       1.882859                    0.998908      30.087469      89.676759       0.584795       0.438021      -1.041977       0.028669       0.020058       0.017805       0.039259       0.010422      -0.007056       0.014660       0.041693       0.025343      -0.033572       0.012772       0.020800             12.495884       8.525126       0.988869       2.869922      20.747287      -1.903102       8.215238           0.006092
          368              C      16.944800      23.169732       3.458704      -0.169966      46.870600 0.51393442E+03  0.12532176E+05                                11.173987                            7.502883      -0.027858       1.969282                    0.999255      29.641867      85.298261       0.611515       0.410752      -1.073523      -0.013063      -0.040135      -0.011251       0.043681       0.000692       0.003430      -0.005570      -0.029949      -0.024900      -0.013678      -0.006534       0.020213             14.918681      10.664524      -0.500861       4.774373      23.656467      -3.552427      10.435053           0.007918
          369              C      16.295288      24.206051       2.690582       0.456522      29.648526 0.29382760E+03  0.63388576E+04                                 8.841003                            6.060485      -0.002617       2.039059                    0.999697      23.892849      68.424560       0.605668       0.468763      -1.020856      -0.048213      -0.003427      -0.049871       0.069451      -0.003628      -0.036948       0.004328       0.041195       0.023260      -0.025771      -0.024105       0.049876             11.483953       8.148240      -1.159745       3.468764      17.881389      -2.758939       8.422228           0.032520
          370              C      16.140312      27.607038       2.471775       0.478014      24.312756 0.28514390E+03  0.60945281E+04                                 7.738173                            5.953042      -0.007829       2.044384                    0.999659      23.300573      66.027427       0.614872       0.466064      -1.024182       0.029496       0.021079       0.041199       0.054878      -0.015028      -0.040950      -0.012639       0.057359       0.035572      -0.049479      -0.009235       0.058715              9.312115       7.682224      -1.797434       3.185237      12.630747      -2.586421       7.623372           0.019246
          371              C       6.695376       0.043648       1.868763      -0.263417      30.618434 0.50012436E+03  0.12181171E+05                                 8.593255                            7.471821      -0.153333       1.940928                    0.997137      30.347049      88.899441       0.600743       0.418607      -1.062442      -0.070204       0.035387       0.077686       0.110526      -0.019367      -0.038520       0.021493       0.040118       0.023050      -0.034780      -0.025740       0.060520              9.869950       8.724936      -1.786444       1.422198      11.103641      -3.497033       9.781272          -0.003257
          372              C       5.546106       0.568557       2.963373      -0.417843      24.986465 0.44434099E+03  0.10496305E+05                                 7.193093                            6.805579       0.418475       2.089428                    0.998617      31.787906      91.396023       0.663347       0.390881      -1.081922       0.081078      -0.041766      -0.078711       0.120472      -0.022502      -0.056534       0.025296       0.052915       0.043925      -0.044787      -0.038424       0.083210              7.280796       7.467629      -0.340473      -0.127374       7.202586      -0.889733       7.172173           0.001890
          373              C      22.442151       7.309675      26.297639       0.115608      27.694550 0.31441305E+03  0.68433942E+04                                 8.051866                            5.965921       0.212680       2.093183                    0.999763      25.506839      71.465482       0.662902       0.424508      -1.054948       0.031958       0.030894       0.008384       0.045233       0.018006      -0.002649       0.005304       0.029855       0.125767      -0.044756       0.002428       0.042328              9.654095      11.051326      -1.310934       0.712532      13.828335      -0.316367       4.082624           0.003117
          374              C      23.304104       6.245502      26.460739      -0.216776      36.690882 0.46698744E+03  0.11170803E+05                                 9.599393                            7.212656       0.156453       2.024136                    0.999327      30.081250      87.074909       0.612929       0.417750      -1.063938      -0.015750       0.007623       0.000736       0.017513       0.002892       0.004505       0.004664      -0.026271      -0.007269      -0.013756      -0.002366       0.016121             11.518048      14.142121      -2.219231       0.617529      15.828512      -0.796325       4.583509           0.003090
          375              C      24.665816       6.501065      26.647385       0.189260      33.908829 0.36391973E+03  0.81385004E+04                                 9.279612                            6.418327      -0.055262       2.012315                    0.999241      24.741043      68.127331       0.645205       0.424492      -1.064985       0.026394      -0.022046       0.001727       0.034433      -0.024285      -0.012166       0.005758       0.001847       0.020332      -0.028271      -0.000245       0.028516             12.375554      14.334330      -5.818020       0.271668      18.324925      -0.220118       4.467407           0.001335
          376              C      25.024529       7.819076      26.627285      -0.217426      34.683571 0.42022043E+03  0.97827050E+04                                 9.159162                            6.769874       0.272622       2.058035                    0.999766      29.486853      83.987565       0.643293       0.408992      -1.070427      -0.010688       0.003089      -0.000154       0.011126      -0.002364       0.006977       0.000447       0.048625      -0.004805      -0.023656      -0.003265       0.026921             11.116538      10.955309      -3.079803       0.336686      17.982812      -0.027515       4.411494           0.001423
          377              C      24.120784       8.799689      26.483424       0.092041      28.265428 0.33652212E+03  0.74564766E+04                                 8.216083                            6.200618       0.132038       2.056852                    0.999732      26.232719      74.365010       0.645206       0.428438      -1.051622      -0.042738      -0.028413      -0.001828       0.051354       0.027340      -0.013532      -0.001871      -0.017308       0.102273      -0.046934       0.008349       0.038585              9.777445      10.736165      -1.777875       0.561885      14.452641       0.079236       4.143530           0.002508
          378              C      25.613094       5.375442      26.836903      -0.226076      29.651871 0.37823842E+03  0.86718340E+04                                 8.511253                            6.468088      -0.223795       1.917131                    0.998713      29.650926      86.887549       0.644085       0.414780      -1.054970       0.026886       0.021358      -0.076551       0.083899       0.006415       0.004108       0.011934       0.022871      -0.050739      -0.023768       0.000836       0.022932             10.978334      13.558403      -5.982684      -1.751336      13.001089       0.647721       6.375508           0.000224
          379              C      20.754809      16.903871      12.132026       0.318891      30.261981 0.34465700E+03  0.76974941E+04                                 8.722687                            6.448198      -0.058761       2.002500                    0.999537      25.214021      72.220637       0.606210       0.452398      -1.035387       0.065368       0.044497      -0.001796       0.079096       0.017472      -0.005493      -0.001955       0.028310      -0.085773      -0.029119      -0.008173       0.037292             10.485312      12.608480       2.648455       2.591528       8.421422      -2.747336      10.426035           0.001728
          380              C      19.979921      16.938902      10.971946      -0.237548      35.376271 0.46402149E+03  0.11097976E+05                                 9.280652                            7.154912       0.226516       2.033985                    0.999653      30.576332      88.913013       0.619011       0.413715      -1.065005      -0.025125      -0.006689      -0.003840       0.026282       0.022915      -0.017241      -0.025747      -0.005592      -0.014235      -0.026174      -0.018475       0.044649             10.743832      14.058481       2.610544       2.925333       7.556515      -1.685348      10.616501           0.006759
          381              C      18.855028      16.215287      10.845601      -0.060892      29.180269 0.38463435E+03  0.88043800E+04                                 8.250243                            6.574404       0.082788       2.002709                    0.999818      28.629706      82.257032       0.634979       0.421401      -1.056904       0.020393       0.004225       0.026200       0.033469      -0.003510       0.022590       0.001229       0.001581       0.043228      -0.021824      -0.007067       0.028891              9.306557      11.825012       2.826100       1.399493       6.903261      -1.822338       9.191398           0.003153
          382              C      18.365717      15.442858      11.836263      -0.138302      32.847740 0.43829026E+03  0.10341913E+05                                 8.916195                            6.987788       0.127885       2.008073                    0.999662      29.781811      86.231766       0.621324       0.417781      -1.061604       0.022153       0.012905       0.007878       0.026821       0.040665       0.018044      -0.016870       0.050739      -0.001521      -0.057470       0.007985       0.049485             10.371927      13.688130       2.424978       2.456234       7.277678      -2.455716      10.149973           0.010938
          383              C      19.124933      15.362458      13.042287      -0.095551      36.146953 0.45710087E+03  0.10897780E+05                                 9.538257                            7.167593      -0.003331       1.960538                    0.999596      29.876079      86.903300       0.609557       0.421469      -1.059458       0.018709       0.019201      -0.016852       0.031665       0.006870      -0.019970      -0.017133      -0.007066       0.022211      -0.022364      -0.009263       0.031627             11.524325      15.436997       2.111587       4.194413       7.448202      -2.728011      11.687775           0.005987
          384              C      20.324703      16.036396      13.153414      -0.159144      45.045210 0.50293617E+03  0.12218636E+05                                10.945755                            7.465942      -0.044217       1.968719                    0.999284      29.500542      85.207265       0.606609       0.415612      -1.068550      -0.027093      -0.023647      -0.009496       0.037194       0.002795       0.013452       0.011237       0.021307       0.004866      -0.018749      -0.003544       0.022292             14.450845      16.715371       1.487803       5.538661      10.035035      -5.513329      16.602130           0.006296
          385              C      21.057800      15.811846      14.392747       0.465660      30.222786 0.28594669E+03  0.61189037E+04                                 8.920201                            5.961167      -0.040187       2.030109                    0.999566      23.547270      66.870067       0.614198       0.466025      -1.023714      -0.004427      -0.037725       0.053442       0.065565      -0.043411      -0.018897       0.043638      -0.013173      -0.010934      -0.050085      -0.023102       0.073187             11.884255      12.816897       1.358043       4.165216       8.845812      -4.804788      13.990057           0.033267
          386              C      23.946651      16.817155      15.913198       0.488651      24.344530 0.27086244E+03  0.56953511E+04                                 7.648479                            5.762376       0.091388       2.084697                    0.999600      22.588957      62.765201       0.633649       0.459712      -1.031317       0.026181       0.049284      -0.031827       0.064244      -0.037663      -0.018704       0.045222      -0.016148       0.002810      -0.047486      -0.023034       0.070520              9.008177       9.138180       2.152549       2.586149       7.576497      -2.698579      10.309852           0.015639
          387              C      24.785968      16.584853      17.145927      -0.237541      27.972894 0.43057380E+03  0.10118746E+05                                 8.035993                            6.878171      -0.084980       1.969821                    0.998225      29.326988      84.850508       0.632554       0.412031      -1.064875       0.065847       0.098810       0.016097       0.119826       0.005200       0.003036       0.006246       0.000606       0.012247      -0.007981      -0.002341       0.010323              8.752408       8.607554       1.049755       1.828473       8.540738      -1.024863       9.108932          -0.003699
          388              C      25.734988      17.648164      17.475861      -0.413577      25.020308 0.39473136E+03  0.90421249E+04                                 7.165964                            6.350209       0.552628       2.135312                    0.999679      30.698968      86.594120       0.697962       0.383094      -1.088625      -0.091110      -0.091537      -0.026834       0.131910       0.023499       0.002550      -0.000643      -0.004184      -0.036506      -0.018376      -0.011337       0.029714              7.460575       6.946566       1.165689       0.421358       8.439616      -0.159408       6.995544           0.000430
          389              C      21.479201      15.186728      19.355535       0.317619      31.841693 0.34618653E+03  0.77180750E+04                                 8.968559                            6.412189      -0.082527       1.995225                    0.999643      25.113123      71.199028       0.616841       0.445383      -1.042422      -0.026397       0.011228      -0.072445       0.077918       0.012458       0.015889      -0.011953      -0.008350       0.078114      -0.032867       0.000115       0.032751             10.958343       8.187424      -2.676568      -0.147267       7.009291       1.525810      17.678314           0.002406
          390              C      20.718246      15.916086      20.258904      -0.241609      38.214932 0.46167276E+03  0.11024847E+05                                 9.771315                            7.120193       0.019829       1.959038                    0.999602      30.977914      89.932817       0.622855       0.411794      -1.066531       0.004261       0.005617       0.020096       0.021297      -0.029554       0.031083      -0.015404       0.021717       0.028870      -0.037233      -0.016377       0.053610             11.609525       8.512342      -2.890239      -0.797526       7.548971       2.086754      18.767263           0.007129
          391              C      20.960290      15.931019      21.605631      -0.065466      32.434349 0.40577220E+03  0.93875397E+04                                 8.810451                            6.701922       0.078913       1.993542                    0.999800      28.963643      82.914861       0.637806       0.415095      -1.063806       0.014054      -0.012000      -0.027891       0.033457      -0.029540      -0.015250       0.013615       0.002143       0.001450      -0.029828      -0.010078       0.039906             10.221565       7.879548      -2.621723       0.125237       6.756257       1.001575      16.028889           0.004397
          392              C      22.025977      15.203098      22.117043      -0.137538      36.140396 0.45195353E+03  0.10773615E+05                                 9.627769                            7.161401       0.035885       1.981723                    0.999267      30.061379      88.210083       0.603816       0.425533      -1.054073      -0.004428      -0.009285      -0.034274       0.035784      -0.017536       0.007670      -0.005944       0.010728       0.098058      -0.034682      -0.000814       0.035496             11.742083       8.637858      -3.025746      -0.540940       7.619563       1.821647      18.968829           0.011733
          393              C      22.820019      14.506187      21.243250      -0.081418      36.696942 0.42444019E+03  0.10015978E+05                                 9.814087                            7.013167      -0.257239       1.887979                    0.999394      30.043969      89.331364       0.597291       0.434553      -1.042713      -0.027249       0.012878      -0.019400       0.035843       0.009821       0.011325      -0.017807       0.010108      -0.080139      -0.037811       0.013405       0.024407             12.444759       8.586074      -3.036700      -1.782379       7.841996       2.748542      20.906207           0.005555
          394              C      22.579716      14.433825      19.917772      -0.165713      46.598144 0.51662306E+03  0.12631428E+05                                11.184847                            7.553819      -0.038972       1.965647                    0.999239      29.788624      86.219050       0.604835       0.414181      -1.069832       0.008002      -0.000407       0.046334       0.047022      -0.013721      -0.007418       0.012154       0.009320       0.016763      -0.018920      -0.003488       0.022408             14.666739      11.289907      -4.665267      -2.157142       9.649132       3.159783      23.061177           0.008150
          395              C      23.424255      13.593340      19.063505       0.445892      30.340815 0.30315251E+03  0.65882521E+04                                 8.966094                            6.149338      -0.014398       2.032702                    0.999707      24.115329      69.210878       0.602518       0.467764      -1.021875       0.051732      -0.042479       0.010211       0.067712       0.035822      -0.010698      -0.010537      -0.026907      -0.062773      -0.029221      -0.022506       0.051727             11.419904      10.132818      -3.980915      -1.319573       8.053805       2.165214      16.073088           0.032908
          396              C      23.650624      12.453932      15.876156       0.467486      23.791075 0.27891731E+03  0.59227020E+04                                 7.584665                            5.879313       0.087388       2.081988                    0.999779      23.042776      64.872069       0.620658       0.464739      -1.025936      -0.047100       0.029957      -0.032944       0.064816       0.045901      -0.017828       0.001466      -0.015997      -0.122963      -0.050590      -0.017500       0.068090              8.693148       7.274958      -3.130509       0.147686       7.637873       1.312101      11.166611           0.019262
          397              C      24.324514      11.416464      14.977668      -0.229691      27.824267 0.45112829E+03  0.10737835E+05                                 8.053456                            7.081331      -0.118427       1.956175                    0.997841      29.728902      86.872902       0.617346       0.416832      -1.060636      -0.087694      -0.050062      -0.065369       0.120289       0.005081       0.015982       0.001806      -0.009053       0.001180      -0.018676       0.002740       0.015935              8.565520       8.161239      -1.032799      -0.272960       8.710262       1.580773       8.825059          -0.003964
          398              C      23.405096      10.696295      14.050179      -0.418825      24.815011 0.40810515E+03  0.94471163E+04                                 7.151763                            6.486511       0.456534       2.101042                    0.999430      31.302130      89.390306       0.684380       0.386617      -1.083787       0.080610       0.058462       0.081906       0.128936       0.013596       0.027850       0.014753      -0.001796       0.038607      -0.027325      -0.013599       0.040924              7.344203       7.096098       0.027926       0.159661       8.006003       0.649765       6.930509           0.000905
          399              C      19.927682      12.014308      15.764455       0.088789      25.894348 0.32490139E+03  0.71258709E+04                                 7.665437                            6.038304       0.161503       2.063193                    0.999737      26.078547      73.210391       0.663606       0.420833      -1.057846       0.006636       0.014038       0.054378       0.056552      -0.034606      -0.007297      -0.013704       0.014784       0.033357      -0.045089       0.014719       0.030370              8.925411       8.924512       4.748699      -0.676147       9.388252      -1.481828       8.463469           0.001987
          400              C      19.133639      10.859971      15.781684      -0.213994      32.490902 0.45946523E+03  0.10897067E+05                                 8.737207                            7.077291       0.274352       2.055394                    0.999840      29.773643      84.560718       0.631737       0.408802      -1.074549       0.000221      -0.005470       0.004982       0.007402       0.013941       0.013215       0.010201      -0.012969       0.072425      -0.028166      -0.004818       0.032984             10.094485      10.515936       5.951227      -1.002154      11.285076      -1.111589       8.482441           0.002189
          401              C      18.722688      10.434992      17.068110       0.181495      29.075910 0.33840558E+03  0.74698283E+04                                 8.492751                            6.275496      -0.136815       1.988563                    0.998973      24.731292      68.800187       0.635833       0.436405      -1.052233      -0.028773      -0.014061      -0.015631       0.035636       0.002343      -0.002170      -0.005128       0.004558      -0.116518      -0.039367       0.016411       0.022956             10.954396      12.673982       7.548688       1.150901      11.833547       0.294255       8.355660           0.001185
          402              C      19.245085      10.923145      18.032929      -0.214088      30.395889 0.37134416E+03  0.84317088E+04                                 8.493404                            6.451274       0.154454       2.035444                    0.999474      28.806611      82.621395       0.641832       0.420287      -1.056859       0.027912       0.018503       0.012343       0.035690      -0.025109      -0.022141      -0.019262      -0.001149      -0.083618      -0.050010       0.010901       0.039110             10.096819      10.546919       5.567644       1.944060      10.269332      -0.019373       9.474204           0.002147
          403              C      20.040869      12.045896      17.897969       0.129138      24.804924 0.29014063E+03  0.61946844E+04                                 7.487572                            5.723889       0.309511       2.131747                    0.999823      24.893352      69.267171       0.677470       0.423453      -1.054723      -0.014479      -0.011020      -0.047075       0.050469      -0.048965       0.007976       0.027373       0.032057      -0.052396      -0.060030      -0.001505       0.061535              8.843674       8.652098       4.633288       0.404659       8.854375      -0.803013       9.024548           0.003023
          404              C      17.752772       9.197382      17.254756      -0.223428      29.268599 0.39634299E+03  0.91647005E+04                                 8.414459                            6.604329      -0.169007       1.932199                    0.997869      29.703321      86.513741       0.641862       0.412684      -1.059655      -0.030518       0.020998      -0.080148       0.088295       0.009091       0.000684       0.022466       0.012605      -0.028021      -0.029015       0.006658       0.022357             10.755026      13.857603       5.888845       2.370454      11.678502       1.083089       6.728972           0.000318
          405              C       9.300407      19.649009       9.978986       0.327348      30.634981 0.33836444E+03  0.75026352E+04                                 8.731647                            6.335135      -0.053783       2.003637                    0.999382      24.910075      70.490118       0.621039       0.444793      -1.042499       0.039735      -0.065989      -0.017359       0.078961      -0.026911       0.012547       0.016250      -0.020052      -0.031971      -0.037794       0.002768       0.035025             10.543144       8.306215      -0.934193      -3.344023      15.723153      -1.137314       7.600063           0.005409
          406              C       9.847181      20.710022       9.299306      -0.230139      37.187323 0.45689158E+03  0.10888555E+05                                 9.608531                            7.103749       0.001165       1.959251                    0.999526      30.676801      89.135156       0.620520       0.414184      -1.064379      -0.006293       0.016859      -0.000361       0.017999      -0.022741      -0.024384       0.014338       0.011951      -0.000048      -0.024946      -0.017297       0.042243             11.363523       8.936133      -0.867433      -3.492728      17.125999      -1.093228       8.028438           0.003939
          407              C      26.800674      21.984388       9.449197      -0.072846      32.154453 0.41052594E+03  0.95007018E+04                                 8.685627                            6.699045       0.197040       2.028058                    0.999647      28.837541      81.875707       0.645616       0.409936      -1.069890      -0.016247      -0.029183       0.012020       0.035497       0.010749      -0.019960      -0.021035      -0.020990      -0.020171      -0.028582      -0.007794       0.036376              9.984046       8.749755      -1.122446      -3.232235      13.908366      -0.153026       7.294018           0.006186
          408              C      25.754141      22.262061      10.333328      -0.132102      33.700611 0.43961775E+03  0.10392464E+05                                 9.107497                            7.020332       0.135167       2.017633                    0.999477      29.577085      86.025702       0.616299       0.420408      -1.058780       0.003572      -0.025732      -0.007052       0.026919      -0.019035      -0.013729       0.000075      -0.030102      -0.043042      -0.028397      -0.003884       0.032281             10.739299       9.333108      -1.298757      -3.226203      15.112695      -0.773606       7.772095           0.008930
          409              C      25.224779      21.229763      11.027940      -0.075149      37.162796 0.44880074E+03  0.10725834E+05                                 9.936666                            7.240216      -0.284717       1.882280                    0.998923      30.057181      89.561308       0.585124       0.438007      -1.041991       0.028846      -0.019783      -0.018024       0.039349      -0.010616       0.007191       0.013515       0.040143       0.024706      -0.032300       0.011870       0.020431             12.478329       8.517645      -0.989241      -2.868626      20.710329      -1.897362       8.207012           0.006082
          410              C      25.651402      19.902562      10.898723      -0.169772      46.815082 0.51339868E+03  0.12514535E+05                                11.161555                            7.496475      -0.020873       1.971654                    0.999294      29.623765      85.201373       0.612146       0.410479      -1.073815      -0.013281       0.040050       0.010770       0.043547      -0.000262      -0.004284      -0.005684      -0.029970      -0.024589      -0.014439      -0.005793       0.020231             14.899770      10.652023       0.497444      -4.767461      23.625166      -3.545381      10.422120           0.007909
          411              C      25.001890      18.866243      11.666846       0.456848      29.632169 0.29369018E+03  0.63347733E+04                                 8.836522                            6.058463      -0.003455       2.039056                    0.999681      23.882033      68.374187       0.605895       0.468670      -1.020968      -0.047509       0.003136       0.050130       0.069137       0.002778       0.036997       0.004148       0.042942       0.022920      -0.026514      -0.023773       0.050287             11.476681       8.143778       1.157877      -3.466310      17.868977      -2.756088       8.417287           0.032510
          412              C      24.846910      15.465256      11.885653       0.473687      24.402976 0.28640307E+03  0.61276175E+04                                 7.752272                            5.962841      -0.003392       2.045002                    0.999662      23.355771      66.197102       0.614939       0.465543      -1.024563       0.029953      -0.021488      -0.040256       0.054584       0.014732       0.042023      -0.012832       0.057314       0.037490      -0.049937      -0.009898       0.059836              9.330342       7.695698       1.802732      -3.192545      12.656754      -2.595201       7.638573           0.019251
          413              C      24.108590      14.313791      12.488665      -0.261475      30.544759 0.49841257E+03  0.12128148E+05                                 8.574741                            7.454419      -0.144998       1.943699                    0.997197      30.301731      88.703032       0.602047       0.418090      -1.062851      -0.069884      -0.035775      -0.078196       0.110807       0.019057       0.038655       0.020783       0.040870       0.021118      -0.034389      -0.025900       0.060289              9.848138       8.704470       1.777245      -1.418987      11.078600      -3.486660       9.761346          -0.003257
          414              C      22.959318      13.788882      11.394054      -0.421181      25.050292 0.44615879E+03  0.10549750E+05                                 7.208370                            6.823826       0.407555       2.085789                    0.998641      31.832236      91.561756       0.661844       0.391379      -1.081605       0.082102       0.042173       0.079433       0.121774       0.023337       0.057501       0.025440       0.052774       0.042500      -0.044740      -0.039627       0.084367              7.294402       7.483204       0.342447       0.132139       7.213149      -0.885929       7.186853           0.001883
          415              C      13.735545       7.047787      16.774644       0.116143      27.685602 0.31425457E+03  0.68393324E+04                                 8.050860                            5.965160       0.215444       2.093850                    0.999748      25.502524      71.458709       0.662796       0.424614      -1.054844       0.030967      -0.030519      -0.007779       0.044169      -0.018133       0.003006       0.006078       0.030843       0.122985      -0.044837       0.003306       0.041531              9.652419      11.053590       1.308739      -0.712739      13.821436      -0.315933       4.082232           0.003121
          416              C      14.597499       8.111960      16.611544      -0.216479      36.728214 0.46759758E+03  0.11190004E+05                                 9.611383                            7.223301       0.196870       2.034197                    0.999163      30.093381      87.152235       0.611671       0.418437      -1.063410      -0.017444      -0.006834      -0.000070       0.018735      -0.002526      -0.003347       0.004888      -0.025917      -0.007049      -0.012886      -0.002992       0.015878             11.531781      14.165088       2.229050      -0.618465      15.840933      -0.797818       4.589320           0.003089
          417              C      15.959211       7.856397      16.424897       0.189523      33.901238 0.36388673E+03  0.81375271E+04                                 9.278305                            6.418166      -0.053789       2.012698                    0.999241      24.737319      68.114703       0.645198       0.424509      -1.064981       0.024893       0.022037      -0.002045       0.033309       0.024460       0.012908       0.005188       0.002114       0.018784      -0.028469      -0.000411       0.028880             12.373344      14.330907       5.818293      -0.271297      18.322158      -0.220256       4.466968           0.001335
          418              C      16.317923       6.538386      16.444997      -0.215535      34.614767 0.41921879E+03  0.97532364E+04                                 9.145821                            6.760990       0.273962       2.058996                    0.999758      29.453265      83.856201       0.643853       0.408894      -1.070527      -0.008654      -0.003607      -0.000441       0.009386       0.001927      -0.007795       0.000534       0.049282      -0.006491      -0.023669      -0.004143       0.027812             11.098634      10.941968       3.072075      -0.336413      17.948332      -0.027453       4.405603           0.001423
          419              C      15.414177       5.557773      16.588859       0.092396      28.287642 0.33686448E+03  0.74661377E+04                                 8.221308                            6.204858       0.127555       2.055265                    0.999698      26.244559      74.414699       0.644801       0.428588      -1.051505      -0.043643       0.027899       0.002203       0.051846      -0.027982       0.013406      -0.001844      -0.017523       0.103078      -0.047672       0.008875       0.038797              9.783411      10.744659       1.780077      -0.562350      14.459670       0.079301       4.145905           0.002510
          420              C      16.906490       8.982020      16.235379      -0.223274      29.548058 0.37668287E+03  0.86269738E+04                                 8.491897                            6.454860      -0.221668       1.918297                    0.998783      29.588993      86.649937       0.644755       0.414791      -1.055000       0.028747      -0.021790       0.075757       0.083907      -0.005854      -0.004136       0.011957       0.023727      -0.051165      -0.023991       0.000968       0.023022             10.949792      13.521580       5.957727       1.746744      12.964663       0.645003       6.363132           0.000222
          421              C      16.401514      26.489463      11.810994       0.317287      30.306211 0.34526171E+03  0.77143304E+04                                 8.730745                            6.453626      -0.058048       2.002405                    0.999524      25.235415      72.296016       0.605991       0.452367      -1.035411       0.066099      -0.001531      -0.044704       0.079811      -0.005735      -0.018394       0.001451       0.058486      -0.000649      -0.029696      -0.008966       0.038662             10.495622      12.622103       2.594291      -2.651660      10.434364       2.749952       8.430399           0.001722
          422              C      15.626626      25.329383      11.775962      -0.235850      35.358152 0.46368977E+03  0.11089253E+05                                 9.284729                            7.158548       0.221418       2.032777                    0.999654      30.561325      88.897462       0.617985       0.414432      -1.064430      -0.024170      -0.004489       0.005350       0.025159      -0.016748      -0.022889       0.026647       0.002713       0.015483      -0.026774      -0.018214       0.044988             10.748472      14.068669       2.928830      -2.612355      10.617613       1.682575       7.559134           0.006764
          423              C      14.501734      25.203038      12.499576      -0.059704      29.138731 0.38390226E+03  0.87832330E+04                                 8.241152                            6.566663       0.086789       2.004207                    0.999836      28.604005      82.156407       0.635583       0.421211      -1.057048       0.020919       0.026122      -0.005128       0.033856       0.023184       0.003256      -0.001335      -0.021333      -0.024532      -0.022282      -0.007338       0.029620              9.296352      11.809898       1.400011      -2.821888       9.184153       1.819998       6.895006           0.003154
          424              C      14.012424      26.193701      13.272006      -0.139446      32.866426 0.43858915E+03  0.10350735E+05                                 8.918604                            6.989122       0.132397       2.009092                    0.999653      29.794951      86.277356       0.621404       0.417656      -1.061683       0.022232       0.007631      -0.013206       0.026961       0.017762      -0.040326       0.016504       0.028437      -0.074258      -0.056647       0.006664       0.049982             10.375100      13.692591       2.456640      -2.426125      10.152988       2.456903       7.279722           0.010942
          425              C      14.771640      27.399725      13.352408      -0.095986      36.200888 0.45789884E+03  0.10921955E+05                                 9.549149                            7.174839      -0.000792       1.960886                    0.999543      29.899079      87.000834       0.609101       0.421586      -1.059347       0.017939      -0.017628      -0.018446       0.031190      -0.020419      -0.006593       0.017262      -0.014926      -0.002073      -0.022747      -0.009275       0.032022             11.538936      15.459614       4.202758      -2.113970      11.701269       2.730593       7.455925           0.005992
          426              C      15.971409      27.510851      12.678470      -0.156661      44.887808 0.50098608E+03  0.12157628E+05                                10.916075                            7.447843      -0.034647       1.972227                    0.999272      29.437601      84.936394       0.607878       0.415209      -1.068968      -0.026572      -0.008429       0.023511       0.036467       0.013627      -0.002813      -0.010405       0.009533      -0.038883      -0.018966      -0.003963       0.022929             14.409075      16.666998       5.519911      -1.485115      16.552492       5.494909      10.007734           0.006293
          427              C       7.997890       0.035330      12.903020       0.464328      30.254804 0.28626338E+03  0.61278514E+04                                 8.928687                            5.966064      -0.041647       2.029511                    0.999545      23.563597      66.945251       0.613652       0.466274      -1.023498      -0.003801       0.055090       0.037576       0.066793      -0.018607       0.043292      -0.043635      -0.001775       0.026840      -0.049988      -0.023080       0.073068             11.896786      12.830611       4.169476      -1.360012      14.004554       4.810696       8.855193           0.033267
          428              C      10.886740       1.555780      11.897713       0.488470      24.332459 0.27069473E+03  0.56909798E+04                                 7.646903                            5.761227       0.087633       2.083460                    0.999629      22.580104      62.737260       0.633603       0.459813      -1.031254       0.027251      -0.031498      -0.050268       0.065281      -0.018123       0.037487      -0.045702      -0.010280       0.025040      -0.047759      -0.022921       0.070680              9.006308       9.137074       2.586713      -2.151545      10.307432       2.697651       7.574417           0.015637
          429              C      11.726057       2.788509      12.130016      -0.238620      27.976892 0.43066451E+03  0.10120983E+05                                 8.034971                            6.877351      -0.080644       1.971203                    0.998232      29.328578      84.843826       0.632831       0.411846      -1.065040       0.067404       0.016444      -0.099703       0.121468       0.004642      -0.006527      -0.006597      -0.005539      -0.007241      -0.008858      -0.003372       0.012230              8.751330       8.605436       1.828510      -1.047975       9.107996       1.025492       8.540558          -0.003695
          430              C      12.675076       3.118442      11.066705      -0.414019      25.033861 0.39506004E+03  0.90520484E+04                                 7.172676                            6.357127       0.547277       2.133731                    0.999671      30.704297      86.636592       0.696839       0.383610      -1.088198      -0.090551      -0.027703       0.090827       0.131212       0.002823      -0.023656       0.000142       0.015912       0.022949      -0.018533      -0.011159       0.029692              7.467067       6.952614       0.422145      -1.168543       6.999756       0.157580       8.448832           0.000437
          431              C       8.419293       4.998118      13.528142       0.319506      31.796793 0.34561883E+03  0.77025415E+04                                 8.962109                            6.408074      -0.047853       2.004501                    0.999515      25.091139      71.131982       0.616851       0.445542      -1.042290      -0.025993      -0.070962      -0.011398       0.076427       0.016434      -0.011877       0.011964      -0.040832      -0.027096      -0.032077      -0.000104       0.032181             10.950117       8.181733      -0.146026       2.674216      17.664207      -1.524267       7.004410           0.002404
          432              C       7.658336       5.901487      12.798785      -0.241359      38.185095 0.46123567E+03  0.11011380E+05                                 9.765207                            7.116012       0.017450       1.958738                    0.999627      30.962706      89.865088       0.623169       0.411701      -1.066632       0.003391       0.021282      -0.006215       0.022429       0.031348       0.029848       0.016672      -0.003670      -0.046475      -0.037207      -0.017405       0.054612             11.601939       8.507892      -0.795897       2.888657      18.753256      -2.084844       7.544668           0.007140
          433              C       7.900380       7.248214      12.783853      -0.066426      32.499836 0.40685033E+03  0.94193586E+04                                 8.824829                            6.713099       0.070543       1.990787                    0.999809      28.998244      83.062386       0.636908       0.415377      -1.063554       0.015733      -0.027457       0.012160       0.033901      -0.013641       0.029806      -0.012587      -0.000501      -0.004853      -0.030362      -0.008133       0.038495             10.238569       7.891437       0.128044       2.625165      16.057861      -1.001774       6.766408           0.004405
          434              C       8.966069       7.759626      13.511775      -0.138369      36.147850 0.45200207E+03  0.10775333E+05                                 9.630097                            7.162559       0.038251       1.982377                    0.999275      30.064963      88.230156       0.603655       0.425625      -1.053990      -0.004134      -0.034699       0.009469       0.036204       0.008249       0.016815       0.005498      -0.042881      -0.067621      -0.034273      -0.001325       0.035597             11.746024       8.639479      -0.542298       3.026422      18.977049      -1.824070       7.621544           0.011734
          435              C       9.760110       6.885834      14.208685      -0.080022      36.634552 0.42354556E+03  0.99897120E+04                                 9.802743                            7.005039      -0.255173       1.888965                    0.999381      30.015293      89.226469       0.597724       0.434462      -1.042755      -0.027197      -0.020340      -0.012849       0.036311       0.010883      -0.009470       0.018097       0.043602       0.023478      -0.037085       0.013505       0.023580             12.429785       8.578314      -1.778617       3.034346      20.877229      -2.744477       7.833811           0.005553
          436              C       9.519807       5.560356      14.281046      -0.167749      46.734288 0.51823753E+03  0.12682521E+05                                11.210573                            7.568708      -0.049492       1.961617                    0.999347      29.840718      86.447956       0.603787       0.414520      -1.069467       0.008617       0.045803       0.001280       0.046624      -0.008614       0.012960      -0.012131      -0.003068      -0.024326      -0.018397      -0.004482       0.022879             14.703652      11.315335      -2.164555       4.676831      23.125012      -3.169850       9.670608           0.008155
          437              C      10.364348       4.706090      15.121530       0.446069      30.346259 0.30318319E+03  0.65894870E+04                                 8.968552                            6.150487      -0.013356       2.032923                    0.999713      24.120889      69.243595       0.602302       0.467892      -1.021743       0.050843       0.009294       0.043158       0.067335      -0.009522      -0.035933       0.011192       0.018201       0.072106      -0.028296      -0.023571       0.051867             11.423370      10.135576      -1.320498       3.981876      16.078946      -2.166685       8.055588           0.032879
          438              C      10.590718       1.518742      16.260935       0.468021      23.777342 0.27870419E+03  0.59173033E+04                                 7.582839                            5.877792       0.084272       2.081056                    0.999744      23.036868      64.859875       0.620597       0.464854      -1.025828      -0.046695      -0.032716      -0.029528       0.064208      -0.017489      -0.046415      -0.000750       0.053275       0.087083      -0.050279      -0.018521       0.068800              8.690847       7.271309       0.150045       3.127959      11.165012      -1.310995       7.636220           0.019285
          439              C      11.264609       0.620255      17.298403      -0.233057      27.942373 0.45371572E+03  0.10814201E+05                                 8.078342                            7.104801      -0.118333       1.955258                    0.997890      29.795596      87.109670       0.615948       0.417207      -1.060464      -0.087906      -0.064803       0.050074       0.120143       0.016021      -0.004964      -0.002098      -0.004972       0.015470      -0.019037       0.003192       0.015845              8.591031       8.181804      -0.272122       1.039335       8.853097      -1.598139       8.738192          -0.003967
          440              C      19.051808      28.407620      18.018572      -0.414159      24.720958 0.40582796E+03  0.93813822E+04                                 7.132091                            6.466105       0.454568       2.101457                    0.999422      31.228349      89.121288       0.685814       0.386345      -1.083965       0.079200       0.082432      -0.059711       0.128969       0.027713      -0.013400      -0.013873      -0.019427      -0.015818      -0.027262      -0.012785       0.040047              7.325011       7.075535       0.153068      -0.024626       6.914191      -0.644622       7.985308           0.000907
          441              C       6.867776       1.407041      16.700560       0.088865      25.912662 0.32518101E+03  0.71335724E+04                                 7.667720                            6.039298       0.161051       2.062779                    0.999777      26.093809      73.262462       0.663812       0.420609      -1.057981       0.005669       0.054520      -0.012450       0.056210      -0.006870       0.034131       0.014095      -0.008377      -0.040706      -0.044781       0.014489       0.030292              8.928787       8.927294      -0.677594      -4.751063       8.467027       1.483821       9.392039           0.001990
          442              C       6.073735       1.424271      17.854897      -0.213950      32.464180 0.45892019E+03  0.10880689E+05                                 8.731412                            7.072008       0.277452       2.056369                    0.999856      29.759599      84.501799       0.632131       0.408676      -1.074653      -0.000514       0.006040       0.005882       0.008446       0.013303      -0.012656      -0.010382      -0.043620      -0.023193      -0.027111      -0.006796       0.033907             10.088017      10.507807      -1.001031      -5.947436       8.478032       1.110087      11.278211           0.002193
          443              C      23.075984       2.710697      18.279877       0.180734      29.083007 0.33852885E+03  0.74727216E+04                                 8.491080                            6.274516      -0.137448       1.988300                    0.998980      24.737341      68.802523       0.636249       0.436110      -1.052483      -0.028703      -0.015198       0.014476       0.035558      -0.001948      -0.001674       0.004639       0.059702       0.048914      -0.038451       0.016104       0.022347             10.951979      12.670943       1.149705      -7.546735       8.354058      -0.293267      11.830935           0.001186
          444              C      23.598381       3.675516      17.791724      -0.215558      30.449713 0.37219697E+03  0.84564424E+04                                 8.505965                            6.461025       0.152566       2.034644                    0.999507      28.839464      82.758571       0.640958       0.420592      -1.056602       0.027806       0.011654      -0.018527       0.035387      -0.022387       0.025743       0.019813       0.039896       0.042650      -0.050423       0.011102       0.039321             10.112172      10.565725       1.948376      -5.577729       9.485787       0.017884      10.285005           0.002150
          445              C       6.980963       3.540555      16.668973       0.130449      24.768605 0.28961749E+03  0.61803942E+04                                 7.478718                            5.717370       0.311698       2.132932                    0.999825      24.870034      69.172698       0.678134       0.423252      -1.054905      -0.014474      -0.047055       0.012213       0.050723       0.007042       0.048441      -0.026831       0.042217      -0.022897      -0.058902      -0.002221       0.061123              8.832471       8.640138       0.405547      -4.625637       9.015384       0.800426       8.841893           0.003022
          446              C      22.106070       2.897345      19.517487      -0.221927      29.220301 0.39554288E+03  0.91417377E+04                                 8.406042                            6.598359      -0.162265       1.934717                    0.997862      29.674525      86.413660       0.642039       0.412771      -1.059581      -0.030787      -0.079372      -0.021632       0.087839       0.000468      -0.008851      -0.022463       0.020923      -0.004614      -0.029163       0.007066       0.022097             10.742702      13.840469       2.367184      -5.879104       6.723657      -1.081983      11.663979           0.000318
          447              C      22.360309      24.336421       9.065854       0.325348      30.692255 0.33910569E+03  0.75228102E+04                                 8.739483                            6.340114      -0.052544       2.003642                    0.999387      24.939608      70.579725       0.621113       0.444519      -1.042712       0.039466      -0.017755       0.065172       0.078232       0.013046       0.026280      -0.017009       0.004494       0.047211      -0.038303       0.003641       0.034662             10.553260       8.313847      -3.347578       0.935184       7.606498       1.138915      15.739434           0.005413
          448              C      22.907082      23.656740       8.004840      -0.230007      37.176196 0.45669309E+03  0.10883063E+05                                 9.608231                            7.103490      -0.001746       1.958580                    0.999491      30.671859      89.128923       0.620339       0.414334      -1.064241      -0.006606      -0.000357      -0.016576       0.017847      -0.023920       0.023003      -0.014117       0.007241      -0.019261      -0.024822      -0.017297       0.042118             11.363086       8.936429      -3.492906       0.867263       8.028328       1.093493      17.124500           0.003939
          449              C      22.447373      23.806630       6.730475      -0.073377      32.181812 0.41095765E+03  0.95133987E+04                                 8.690677                            6.702581       0.197802       2.028168                    0.999629      28.853040      81.937169       0.645430       0.409938      -1.069866      -0.015469       0.012068       0.029618       0.035527      -0.020179      -0.011244       0.021142      -0.000471       0.041983      -0.028739      -0.008171       0.036911              9.990193       8.755208      -3.234502       1.123131       7.298102       0.153508      13.917269           0.006182
          450              C      21.400840      24.690760       6.452802      -0.130427      33.657646 0.43883263E+03  0.10369969E+05                                 9.102827                            7.016354       0.137645       2.018994                    0.999498      29.552499      85.956848       0.616130       0.420683      -1.058536       0.003716      -0.007769       0.025129       0.026564      -0.013421       0.019147       0.000407       0.005590       0.066660      -0.028337      -0.003796       0.032133             10.734028       9.328383      -3.224292       1.299282       7.767738       0.773144      15.105962           0.008931
          451              C      20.871480      25.385374       7.485101      -0.076950      37.223880 0.44969169E+03  0.10752217E+05                                 9.946149                            7.246696      -0.284709       1.882104                    0.998966      30.086892      89.664535       0.584960       0.437922      -1.042065       0.028803      -0.018236       0.019354       0.039201       0.007155       0.011145      -0.013913       0.008414      -0.075002      -0.033391       0.012315       0.021076             12.491504       8.524085      -2.870467       0.989328       8.214301       1.901592      20.736128           0.006090
          452              C      21.298104      25.256158       8.812302      -0.168283      46.771655 0.51279643E+03  0.12496575E+05                                11.156433                            7.493086      -0.025919       1.970398                    0.999271      29.606756      85.149915       0.612142       0.410589      -1.073709      -0.012989       0.010533      -0.040300       0.043632      -0.004471       0.001220       0.005114      -0.003928       0.057441      -0.014902      -0.005194       0.020096             14.892958      10.648157      -4.766292      -0.499931      10.418573       3.545766      23.612143           0.007914
          453              C      20.648593      26.024281       9.848621       0.456998      29.640432 0.29373859E+03  0.63365092E+04                                 8.840393                            6.060298      -0.002552       2.039371                    0.999687      23.886914      68.407078       0.605562       0.468876      -1.020787      -0.047833       0.049576      -0.002691       0.068942       0.036469      -0.003468      -0.004239       0.008558      -0.074944      -0.025834      -0.023768       0.049602             11.482939       8.147447      -3.468588      -1.159591       8.421379       2.758604      17.879989           0.032573
          454              C      20.493617      26.243091      13.249608       0.474875      24.375483 0.28600250E+03  0.61172743E+04                                 7.748805                            5.960158      -0.006377       2.044231                    0.999660      23.340749      66.157929       0.614810       0.465776      -1.024374       0.030019      -0.041164       0.020878       0.055059       0.041781      -0.014717       0.012928       0.010260      -0.105963      -0.050095      -0.009727       0.059822              9.326182       7.692446      -3.190755      -1.801769       7.634635       2.593612      12.651467           0.019256
          455              C      19.755298      26.846104      14.401074      -0.263043      30.603911 0.49974013E+03  0.12169527E+05                                 8.588825                            7.467048      -0.149703       1.941932                    0.997162      30.343840      88.882961       0.601162       0.418394      -1.062573      -0.069761      -0.078042       0.034663       0.110266       0.039414      -0.020141      -0.020536       0.009277      -0.074559      -0.034833      -0.026805       0.061639              9.865039       8.719598      -1.421888      -1.783306       9.776745       3.494912      11.098773          -0.003252
          456              C      18.606027      25.751494      14.925982      -0.416490      24.952717 0.44349394E+03  0.10471567E+05                                 7.188296                            6.801072       0.414676       2.088752                    0.998626      31.757571      91.295807       0.663260       0.391109      -1.081737       0.081125       0.078687      -0.041660       0.120452       0.055590      -0.022615      -0.025293       0.003823      -0.101557      -0.044651      -0.037751       0.082403              7.275563       7.462075       0.126011      -0.339071       7.167756       0.885620       7.196857           0.001889
          457              C      18.088846       2.417234      21.667081       0.114640      27.723531 0.31476098E+03  0.68529840E+04                                 8.058535                            5.970383       0.213820       2.093280                    0.999757      25.520564      71.518634       0.662449       0.424673      -1.054826       0.030984      -0.008537       0.030429       0.044259       0.003218       0.018919      -0.006220      -0.048733      -0.107698      -0.045699       0.002825       0.042874              9.662919      11.058635      -0.712778      -1.313007       4.085581       0.317202      13.844540           0.003122
          458              C      18.950798       2.254133      20.602908      -0.214510      36.644259 0.46620973E+03  0.11147474E+05                                 9.590325                            7.205714       0.206275       2.037095                    0.999180      30.059270      86.990830       0.613348       0.417642      -1.064014      -0.015940      -0.000143       0.007228       0.017503      -0.003854       0.003366      -0.004986      -0.008108       0.043447      -0.012902      -0.003546       0.016448             11.507001      14.126169      -0.616897      -2.216725       4.579618       0.795776      15.815217           0.003087
          459              C      20.312511       2.067486      20.858471       0.186336      33.989040 0.36494801E+03  0.81668880E+04                                 9.291820                            6.426152      -0.054286       2.012092                    0.999206      24.775503      68.234731       0.645028       0.424329      -1.065135       0.025967      -0.001832      -0.023184       0.034859       0.013798      -0.024974      -0.004895      -0.010032      -0.014320      -0.029771       0.000203       0.029568             12.393094      14.355864      -0.272167      -5.829626       4.472426       0.221118      18.350991           0.001335
          460              C      20.671223       2.087588      22.176483      -0.210483      34.467378 0.41693401E+03  0.96870770E+04                                 9.123504                            6.744946       0.273461       2.059813                    0.999747      29.370891      83.572375       0.644258       0.409186      -1.070310      -0.007315      -0.001099       0.002834       0.007921      -0.007605      -0.000782      -0.000584       0.031313      -0.067959      -0.022694      -0.006046       0.028740             11.070677      10.916831      -0.336181      -3.062706       4.395910       0.028021      17.899290           0.001425
          461              C      19.767479       2.231450      23.157095       0.089866      28.367952 0.33803079E+03  0.74990344E+04                                 8.239218                            6.217902       0.123964       2.053683                    0.999719      26.290822      74.599467       0.643716       0.428907      -1.051230      -0.043089       0.002753      -0.028585       0.051782       0.013861       0.028573       0.001488      -0.060692      -0.027117      -0.048485       0.009084       0.039402              9.805808      10.770406      -0.563881      -1.787732       4.154118      -0.079080      14.492899           0.002516
          462              C      21.259788       1.877967      19.732848      -0.225662      29.622213 0.37784627E+03  0.86602637E+04                                 8.502519                            6.462350      -0.222187       1.917702                    0.998744      29.639738      86.830919       0.644753       0.414474      -1.055205       0.028318       0.076341       0.022536       0.084485      -0.004395       0.005985      -0.012299       0.036131      -0.007720      -0.023895       0.001483       0.022412             10.964605      13.542454       1.748667      -5.970161       6.370576      -0.646200      12.980787           0.000224
          463              C       7.694904      16.582831       2.546433       0.319149      30.282293 0.34490711E+03  0.77048250E+04                                 8.727635                            6.451289      -0.061378       2.001510                    0.999537      25.225909      72.273530       0.605931       0.452504      -1.035280       0.065002       0.000763       0.044699       0.078891       0.006101       0.017795       0.002317       0.058408       0.000482      -0.029924      -0.008288       0.038212             10.491774      12.617256      -2.593171       2.650515      10.431763       2.749088       8.426304           0.001726
          464              C       6.920017      17.742911       2.581465      -0.241078      35.503593 0.46615290E+03  0.11162694E+05                                 9.305924                            7.174317       0.224878       2.032587                    0.999649      30.645057      89.192836       0.617734       0.414061      -1.064691      -0.023528       0.003361      -0.007162       0.024823       0.016868       0.022266       0.024853       0.004731       0.017347      -0.025259      -0.018194       0.043454             10.773715      14.104063      -2.937693       2.617150      10.642472       1.686698       7.574611           0.006767
          465              C      23.208324      17.869256       1.857851      -0.056731      29.093840 0.38314856E+03  0.87619688E+04                                 8.234364                            6.561616       0.089495       2.005334                    0.999827      28.573869      82.059752       0.635603       0.421391      -1.056901       0.021966      -0.026636       0.005865       0.035020      -0.023641      -0.002399      -0.000950      -0.020855      -0.021776      -0.022625      -0.006850       0.029475              9.288341      11.799348      -1.398861       2.818736       9.176699       1.818049       6.888976           0.003149
          466              C      22.719012      16.878593       1.085422      -0.139992      32.903170 0.43923875E+03  0.10370276E+05                                 8.927813                            6.997316       0.128737       2.007903                    0.999633      29.812872      86.356959       0.620616       0.418017      -1.061415       0.020525      -0.008307       0.012508       0.025431      -0.018479       0.040009       0.016068       0.026969      -0.073817      -0.056390       0.006949       0.049442             10.385506      13.704433      -2.459657       2.426228      10.165437       2.460821       7.286647           0.010937
          467              C       6.065027      15.672569       1.005020      -0.094906      36.149610 0.45711897E+03  0.10898466E+05                                 9.537709                            7.166677       0.006396       1.963206                    0.999591      29.879682      86.918599       0.609723       0.421345      -1.059522       0.017442       0.018009       0.018287       0.031032       0.020593       0.007065       0.016831      -0.015865      -0.000441      -0.022871      -0.009250       0.032121             11.523712      15.433885      -4.190515       2.113006      11.687900       2.730028       7.449351           0.005988
          468              C       7.264797      15.561443       1.678958      -0.157970      44.935923 0.50155710E+03  0.12175686E+05                                10.926032                            7.453924      -0.040853       1.970155                    0.999287      29.455410      85.019203       0.607368       0.415414      -1.068772      -0.027055       0.008499      -0.024188       0.037273      -0.013109       0.002566      -0.010753       0.007500      -0.036542      -0.018572      -0.003390       0.021963             14.422887      16.683340      -5.525419       1.486836      16.569113       5.500835      10.016209           0.006290
          469              C       7.997892      14.322109       1.454407       0.464119      30.289168 0.28666001E+03  0.61380554E+04                                 8.931888                            5.968076      -0.040657       2.029066                    0.999573      23.580572      66.988189       0.613917       0.465943      -1.023748      -0.003835      -0.053503      -0.037485       0.065441       0.018800      -0.042988      -0.043403      -0.002053       0.026138      -0.049586      -0.023157       0.072743             11.901040      12.834668      -4.171792       1.359915      14.010560       4.812945       8.857893           0.033288
          470              C      10.886741      12.801659       2.459714       0.488515      24.346203 0.27089199E+03  0.56959106E+04                                 7.648474                            5.762532       0.088892       2.083645                    0.999627      22.586159      62.749268       0.633691       0.459686      -1.031371       0.027952       0.031809       0.049586       0.065207       0.017861      -0.037280      -0.045175      -0.009603       0.022609      -0.047605      -0.022194       0.069798              9.008312       9.137542      -2.587058       2.151576      10.311388       2.699383       7.576006           0.015659
          471              C      11.726057      11.568930       2.227411      -0.236310      27.926249 0.42963868E+03  0.10090587E+05                                 8.022990                            6.866925      -0.081023       1.971482                    0.998192      29.299527      84.725984       0.633637       0.411578      -1.065241       0.067284      -0.017065       0.098184       0.120243      -0.003604       0.005850      -0.006394      -0.003834      -0.006450      -0.008149      -0.002667       0.010815              8.738209       8.591824      -1.820471       1.045141       9.094267       1.023493       8.528534          -0.003696
          472              C      12.675076      11.238997       3.290722      -0.412809      25.019515 0.39473858E+03  0.90426981E+04                                 7.169386                            6.354080       0.544439       2.132990                    0.999662      30.693534      86.592208       0.697093       0.383555      -1.088254      -0.088580       0.026688      -0.092300       0.130682      -0.003224       0.022716       0.000547       0.014909       0.019323      -0.018370      -0.009797       0.028167              7.463900       6.949279      -0.421457       1.167818       6.996410       0.158464       8.446012           0.000434
          473              C       8.419288       9.359321       0.829285       0.319712      31.814395 0.34582951E+03  0.77087085E+04                                 8.966997                            6.411337      -0.088436       1.993577                    0.999614      25.098273      71.167975       0.616482       0.445724      -1.042144      -0.025878       0.072128       0.011398       0.077472      -0.016667       0.011402       0.011524      -0.041100      -0.027043      -0.031690      -0.000606       0.032296             10.956380       8.185033       0.145505      -2.674871      17.676765      -1.524795       7.007343           0.002404
          474              C       7.658331       8.455952       1.558642      -0.242063      38.214959 0.46173505E+03  0.11026424E+05                                 9.770891                            7.120825       0.012408       1.957125                    0.999604      30.977111      89.923325       0.622824       0.411812      -1.066547       0.004156      -0.020975       0.005481       0.022074      -0.031047      -0.029876       0.015416      -0.003043      -0.045464      -0.037257      -0.016410       0.053667             11.608309       8.510630       0.797583      -2.888668      18.766140      -2.086754       7.548155           0.007137
          475              C       7.900374       7.109225       1.573574      -0.065474      32.477259 0.40651578E+03  0.94094561E+04                                 8.820833                            6.710863       0.071103       1.991176                    0.999797      28.983162      83.003287       0.636954       0.415442      -1.063538       0.014356       0.028273      -0.011514       0.033735       0.014545      -0.029392      -0.013926      -0.000408      -0.004596      -0.029896      -0.009565       0.039460             10.233149       7.887853      -0.127900      -2.623687      16.048163      -1.000472       6.763431           0.004406
          476              C       8.966061       6.597813       0.845652      -0.137182      36.099498 0.45128727E+03  0.10753544E+05                                 9.619179                            7.155063       0.039268       1.982912                    0.999291      30.042455      88.131459       0.604230       0.425407      -1.054173      -0.004409       0.034830      -0.009890       0.036474      -0.007729      -0.017044       0.005320      -0.042503      -0.065436      -0.034062      -0.000769       0.034831             11.731410       8.628985       0.539993      -3.021650      18.953215      -1.819814       7.612029           0.011733
          477              C       9.760103       7.471605       0.148743      -0.080961      36.750446 0.42511524E+03  0.10037211E+05                                 9.829766                            7.023649      -0.263307       1.885945                    0.999372      30.065913      89.458535       0.596142       0.435161      -1.042212      -0.026536       0.020274       0.012891       0.035796      -0.010835       0.009392       0.017963       0.043938       0.024483      -0.037160       0.013559       0.023601             12.466312       8.597718       1.787589      -3.040740      20.947511      -2.754840       7.853706           0.005557
          478              C       9.519801       8.797083       0.076382      -0.167523      46.591778 0.51660585E+03  0.12629446E+05                                11.177910                            7.549560      -0.029875       1.968446                    0.999227      29.789116      86.182680       0.605572       0.413728      -1.070248       0.008489      -0.046419      -0.001333       0.047207       0.008987      -0.012225      -0.011769      -0.004154      -0.022728      -0.017325      -0.005157       0.022482             14.657187      11.282001       2.154882      -4.661059      23.047140      -3.157451       9.642421           0.008152
          479              C      19.070958       9.651372      27.950753       0.447000      30.333977 0.30308743E+03  0.65863330E+04                                 8.963458                            6.147741      -0.009416       2.034213                    0.999694      24.113268      69.197118       0.602748       0.467621      -1.021976       0.051418      -0.010023      -0.042158       0.067243       0.009861       0.035904       0.011420       0.017543       0.070145      -0.028474      -0.023122       0.051596             11.416445      10.129609       1.318274      -3.979026      16.068589      -2.164230       8.051136           0.032893
          480              C      19.297330      12.838720      26.811347       0.469140      23.762629 0.27849707E+03  0.59118207E+04                                 7.580745                            5.876271       0.089064       2.082750                    0.999769      23.024926      64.820791       0.620571       0.464959      -1.025768      -0.046880       0.033294       0.030086       0.064895       0.017745       0.045878      -0.001344       0.052576       0.086949      -0.050412      -0.017649       0.068061              8.688661       7.270597      -0.147958      -3.128654      11.160337      -1.311777       7.635050           0.019268
          481              C      19.971221      13.737207      25.773880      -0.231814      27.894546 0.45265631E+03  0.10783849E+05                                 8.069659                            7.095774      -0.121651       1.954503                    0.997867      29.777545      87.068022       0.616366       0.417121      -1.060400      -0.086270       0.064445      -0.049836       0.118656      -0.015507       0.004890      -0.000957      -0.004306       0.014210      -0.018437       0.003577       0.014860              8.582802       8.175476       0.271651      -1.038281       8.843198      -1.589203       8.729732          -0.003967
          482              C      19.051804      14.664697      25.053711      -0.416226      24.758563 0.40674565E+03  0.94079839E+04                                 7.140705                            6.474931       0.452854       2.100747                    0.999439      31.255727      89.227353       0.685100       0.386526      -1.083829       0.080637      -0.081824       0.060308       0.129748      -0.028350       0.013913      -0.015726      -0.020803      -0.016567      -0.027819      -0.014291       0.042110              7.333465       7.084966      -0.156033       0.026566       6.922070      -0.647655       7.993358           0.000901
          483              C      15.574388      12.950421      26.371723       0.090958      25.825648 0.32379945E+03  0.70950161E+04                                 7.647813                            6.024038       0.168691       2.065957                    0.999768      26.036169      73.034905       0.665117       0.420272      -1.058297       0.005394      -0.055744       0.012799       0.057448       0.006780      -0.034418       0.012637      -0.009797      -0.041015      -0.044691       0.014829       0.029861              8.903949       8.897752       0.676463       4.732741       8.451342       1.481131       9.362754           0.001978
          484              C      14.780345      12.933191      25.217386      -0.215488      32.523780 0.46008433E+03  0.10915313E+05                                 8.742497                            7.081655       0.272207       2.054387                    0.999860      29.794491      84.630948       0.631603       0.408755      -1.074591      -0.000436      -0.005859      -0.006264       0.008588      -0.013352       0.013449      -0.010666      -0.041588      -0.019239      -0.027199      -0.005927       0.033127             10.100925      10.522953       1.003087       5.955473       8.487537       1.112936      11.292284           0.002189
          485              C      14.369393      11.646765      24.792406       0.180651      29.082211 0.33853418E+03  0.74728312E+04                                 8.491318                            6.274686      -0.136476       1.988357                    0.999037      24.736394      68.798729       0.636225       0.436127      -1.052478      -0.029829       0.016039      -0.014965       0.037027       0.003165       0.001430       0.005342       0.060590       0.050514      -0.039371       0.016782       0.022590             10.952349      12.672042      -1.150402       7.547040       8.354065      -0.293904      11.830939           0.001185
          486              C      14.891789      10.681946      25.280558      -0.213623      30.395016 0.37131787E+03  0.84309642E+04                                 8.493985                            6.451707       0.153623       2.035442                    0.999476      28.805706      82.618118       0.641712       0.420373      -1.056805       0.028186      -0.011249       0.018351       0.035465       0.022325      -0.025419       0.019032       0.039133       0.040490      -0.049412       0.010739       0.038674             10.097584      10.548921      -1.944170       5.568826       9.473283       0.019129      10.270548           0.002149
          487              C      15.687573      10.816907      26.403309       0.129002      24.831647 0.29051030E+03  0.62052303E+04                                 7.495374                            5.729189       0.308846       2.131257                    0.999837      24.913875      69.363869       0.676790       0.423698      -1.054456      -0.014225       0.046846      -0.011515       0.050294      -0.007070      -0.048980      -0.026621       0.043603      -0.022982      -0.059168      -0.002841       0.062009              8.853463       8.662838      -0.405574       4.639309       9.033786       0.803726       8.863765           0.003026
          488              C      13.399477      11.460117      23.554796      -0.220576      29.169296 0.39474766E+03  0.91188190E+04                                 8.397392                            6.592434      -0.167059       1.933754                    0.997796      29.641974      86.298910       0.642220       0.412860      -1.059518      -0.031114       0.078624       0.019932       0.086873       0.001000       0.007931      -0.022871       0.020394      -0.004698      -0.029561       0.008661       0.020900             10.730018      13.823294      -2.361929       5.868536       6.717014      -1.079320      11.649745           0.000317
          489              C      13.653704      18.735873       5.291573       0.328848      30.625084 0.33824054E+03  0.74996278E+04                                 8.732269                            6.335628      -0.055830       2.003188                    0.999445      24.903437      70.483199       0.620736       0.445025      -1.042304       0.040474       0.017652      -0.066341       0.079692      -0.012006      -0.027320      -0.016867       0.006732       0.046420      -0.038016       0.002215       0.035801             10.544007       8.306314       3.343686      -0.935014       7.599979       1.136882      15.725727           0.005401
          490              C      14.200479      19.415554       6.352587      -0.229061      37.164960 0.45652100E+03  0.10878152E+05                                 9.608667                            7.104160      -0.002396       1.958406                    0.999528      30.661266      89.100572       0.620034       0.414568      -1.064070      -0.005877       0.001182       0.017400       0.018403       0.024361      -0.022601      -0.014322       0.006029      -0.017042      -0.024818      -0.017268       0.042086             11.363602       8.935429       3.491863      -0.867778       8.027872       1.092971      17.127505           0.003935
          491              C      13.740771      19.265664       7.626953      -0.074446      32.192593 0.41120212E+03  0.95200365E+04                                 8.690484                            6.702819       0.201218       2.028991                    0.999633      28.862092      81.954805       0.645702       0.409724      -1.070055      -0.017011      -0.013236      -0.029405       0.036458       0.019753       0.010583       0.020051      -0.000451       0.040987      -0.028016      -0.007336       0.035352              9.989713       8.754679       3.234036      -1.123420       7.297961       0.152629      13.916498           0.006186
          492              C      12.694237      18.381534       7.904625      -0.131756      33.716530 0.43984210E+03  0.10399973E+05                                 9.113245                            7.024422       0.139809       2.019095                    0.999478      29.588056      86.090488       0.615765       0.420684      -1.058518       0.002874       0.006935      -0.025568       0.026647       0.013060      -0.019716       0.000305       0.006654       0.066206      -0.028100      -0.004483       0.032583             10.746616       9.338763       3.227899      -1.300222       7.776437       0.774034      15.124648           0.008931
          493              C      12.164875      17.686920       6.872326      -0.075485      37.184762 0.44916520E+03  0.10736299E+05                                 9.938069                            7.241197      -0.286370       1.881785                    0.998937      30.068307      89.590233       0.585345       0.437770      -1.042173       0.028019       0.017413      -0.020061       0.038609      -0.007045      -0.011715      -0.014351       0.008223      -0.074033      -0.033672       0.012820       0.020852             12.480406       8.517927       2.868295      -0.988231       8.207705       1.899215      20.715587           0.006085
          494              C      12.591498      17.816136       5.545126      -0.170201      46.817006 0.51341415E+03  0.12515010E+05                                11.161892                            7.496555      -0.020710       1.971555                    0.999256      29.624076      85.202671       0.612147       0.410475      -1.073817      -0.013377      -0.010635       0.040349       0.043819       0.004016      -0.000380       0.005253      -0.003195       0.057204      -0.014195      -0.005863       0.020058             14.900626      10.651920       4.767411       0.498965      10.422476       3.547027      23.627482           0.007906
          495              C      11.941985      17.048013       4.508807       0.458331      29.611289 0.29343353E+03  0.63283051E+04                                 8.835171                            6.057581      -0.002255       2.039754                    0.999696      23.872917      68.358964       0.605631       0.468943      -1.020747      -0.046966      -0.050203       0.003594       0.068841      -0.036244       0.003297      -0.004424       0.008611      -0.075565      -0.026136      -0.023347       0.049484             11.474871       8.143078       3.466032       1.157820       8.416388       2.755397      17.865147           0.032566
          496              C      11.787005      16.829203       1.107819       0.474173      24.387637 0.28615282E+03  0.61214110E+04                                 7.751737                            5.962062      -0.010227       2.043041                    0.999662      23.347199      66.185343       0.614648       0.465829      -1.024325       0.029772       0.040812      -0.022004       0.055101      -0.040984       0.015130       0.013956       0.010297      -0.106999      -0.050959      -0.008230       0.059189              9.329797       7.696042       3.192303       1.802803       7.637401       2.594024      12.655949           0.019254
          497              C      19.755300      16.226213      28.671208      -0.264905      30.674812 0.50127725E+03  0.12216909E+05                                 8.605386                            7.481749      -0.151550       1.940745                    0.997259      30.383648      89.049494       0.600155       0.418755      -1.062294      -0.069466       0.078829      -0.035509       0.110907      -0.038568       0.019427      -0.020758       0.009347      -0.072789      -0.034533      -0.025917       0.060450              9.885217       8.736389       1.426269       1.793060       9.796985       3.506131      11.122277          -0.003260
          498              C      18.606030      17.320823      28.146301      -0.419201      24.998739 0.44477153E+03  0.10508713E+05                                 7.196848                            6.811237       0.411729       2.087386                    0.998632      31.791607      91.407667       0.662746       0.391153      -1.081766       0.081173      -0.079369       0.041733       0.120955      -0.056986       0.023696      -0.025437       0.004564      -0.099904      -0.044421      -0.039538       0.083959              7.283399       7.470953      -0.130245       0.340033       7.175124       0.886362       7.204119           0.001883
          499              C      26.795451      11.940228      21.405202       0.114679      27.735450 0.31496877E+03  0.68586106E+04                                 8.059073                            5.971129       0.209803       2.091894                    0.999750      25.531846      71.555017       0.662614       0.424499      -1.054939       0.031008       0.008027      -0.031745       0.045096      -0.003953      -0.018550      -0.005999      -0.048621      -0.105908      -0.045001       0.002434       0.042566              9.662732      11.062073       0.713075       1.311653       4.085911       0.316755      13.840211           0.003120
          500              C      27.657405      12.103329      22.469374      -0.213164      36.607685 0.46560491E+03  0.11129933E+05                                 9.589828                            7.207333       0.196888       2.034915                    0.999179      30.031111      86.910910       0.612447       0.418372      -1.063499      -0.016314       0.000969      -0.007087       0.017813       0.003321      -0.003000      -0.004864      -0.007948       0.045270      -0.012778      -0.003993       0.016772             11.505171      14.128838       0.617165       2.221752       4.579889       0.795666      15.806787           0.003081
          501              C      11.605917      12.289976      22.213812       0.187115      33.936123 0.36437624E+03  0.81504056E+04                                 9.280231                            6.419315      -0.048783       2.014075                    0.999224      24.756276      68.152925       0.645682       0.424091      -1.065349       0.026530       0.002460       0.022531       0.034893      -0.012118       0.024882      -0.004609      -0.008556      -0.013782      -0.028968       0.000627       0.028341             12.376062      14.334155       0.271344       5.821576       4.467788       0.220270      18.326244           0.001334
          502              C      11.964628      12.269874      20.895800      -0.213637      34.581518 0.41867628E+03  0.97381297E+04                                 9.145219                            6.760926       0.268977       2.057798                    0.999752      29.428624      83.794120       0.643197       0.409416      -1.070112      -0.007704       0.000827      -0.002977       0.008301       0.007281       0.001864       0.000050       0.029353      -0.069353      -0.023190      -0.004817       0.028007             11.097981      10.939746       0.336370       3.074640       4.405641       0.027872      17.948556           0.001421
          503              C      11.060882      12.126012      19.915188       0.092351      28.300152 0.33706743E+03  0.74720368E+04                                 8.225097                            6.207898       0.128892       2.055722                    0.999717      26.250656      74.447954       0.644437       0.428749      -1.051367      -0.043693      -0.002442       0.029093       0.052550      -0.013582      -0.027733       0.001686      -0.058715      -0.026013      -0.046990       0.008708       0.038282              9.787884      10.750272       0.562553       1.781603       4.147707      -0.079038      14.465674           0.002510
          504              C      12.553196      12.479495      23.339434      -0.223988      29.609832 0.37762423E+03  0.86542774E+04                                 8.505858                            6.464660      -0.225515       1.916969                    0.998748      29.621129      86.784178       0.643980       0.415014      -1.054816       0.027921      -0.076431      -0.021524       0.084170       0.004464      -0.005783      -0.011105       0.037057      -0.009032      -0.023178       0.000458       0.022720             10.970299      13.547775      -1.751040       5.975643       6.371991      -0.646619      12.991132           0.000220
          505              C      22.778223       2.546455      26.489454       0.315955      30.338871 0.34570357E+03  0.77259933E+04                                 8.732784                            6.454952      -0.055346       2.002897                    0.999480      25.252374      72.332191       0.606376       0.451974      -1.035727      -0.065414       0.044557      -0.001706       0.079166      -0.017016       0.006388      -0.001454       0.028579      -0.085343      -0.029163      -0.007908       0.037071             10.498114      12.625179      -2.652041      -2.595332       8.431846      -2.750729      10.437318           0.001732
          506              C      23.553110       2.581486      25.329374      -0.238585      35.444109 0.46516103E+03  0.11132725E+05                                 9.295197                            7.166298       0.222198       2.032323                    0.999666      30.612871      89.066769       0.618145       0.414017      -1.064747       0.024466      -0.006077      -0.004175       0.025553      -0.022450       0.016545      -0.025574      -0.006045      -0.014066      -0.025936      -0.017901       0.043837             10.760827      14.086579      -2.615485      -2.933139       7.566954      -1.683990      10.628949           0.006765
          507              C      24.678002       1.857871      25.203028      -0.058144      29.093429 0.38313684E+03  0.87615070E+04                                 8.232688                            6.559774       0.091084       2.005723                    0.999817      28.576796      82.063364       0.635955       0.421168      -1.057056      -0.021017       0.004809       0.027903       0.035262       0.002590      -0.022892       0.001064       0.001818       0.043466      -0.021634      -0.007598       0.029232              9.286536      11.795669      -2.817455      -1.400585       6.887103      -1.817350       9.176835           0.003152
          508              C      25.167313       1.085442      26.193691      -0.141774      32.951947 0.44016991E+03  0.10397998E+05                                 8.937454                            7.005585       0.111556       2.001977                    0.999615      29.841225      86.469286       0.620122       0.418119      -1.061327      -0.022385       0.012819       0.008398       0.027128      -0.040103      -0.017340      -0.015907       0.050376      -0.003605      -0.055940       0.006745       0.049196             10.396223      13.714792      -2.426178      -2.461872       7.294611      -2.465932      10.179267           0.010945
          509              C      24.408098       1.005042      27.399715      -0.095144      36.146250 0.45709421E+03  0.10897557E+05                                 9.536976                            7.166329       0.004348       1.962644                    0.999582      29.876579      86.903857       0.609767       0.421327      -1.059550      -0.017560       0.018402      -0.017983       0.031151      -0.007151       0.019798      -0.016991      -0.006949       0.023182      -0.021990      -0.009644       0.031635             11.522534      15.430629      -2.112094      -4.189743       7.449097      -2.730568      11.687877           0.005991
          510              C      23.208329       1.678980      27.510841      -0.155105      44.791698 0.49979812E+03  0.12121576E+05                                10.903095                            7.440670      -0.040934       1.970893                    0.999296      29.396416      84.791693       0.607968       0.415395      -1.068851       0.026267      -0.023731      -0.009344       0.036612      -0.002888      -0.014137       0.009945       0.023277       0.007629      -0.018396      -0.004717       0.023113             14.389987      16.642737      -1.484197      -5.509217       9.996036      -5.487867      16.531188           0.006290
          511              C      13.768618       1.454407       0.035319       0.464181      30.287843 0.28665679E+03  0.61381569E+04                                 8.933799                            5.969522      -0.041624       2.028826                    0.999582      23.576642      66.984646       0.613596       0.466174      -1.023590       0.003628      -0.037683       0.055411       0.067108       0.042348       0.019300       0.042892      -0.014089      -0.012405      -0.048412      -0.023859       0.072271             11.903549      12.837565      -1.360062      -4.173107       8.859351      -4.813846      14.013733           0.033297
          512              C      10.879770       2.459716       1.555771       0.490239      24.325307 0.27060142E+03  0.56885139E+04                                 7.645703                            5.760390       0.093575       2.085343                    0.999545      22.574827      62.719315       0.633625       0.459838      -1.031243      -0.026276       0.049597      -0.032440       0.064828       0.037104       0.018956       0.045113      -0.017030       0.002364      -0.046754      -0.023578       0.070332              9.005280       9.134008      -2.149990      -2.585741       7.574040      -2.699517      10.307793           0.015621
          513              C      10.040454       2.227414       2.788500      -0.237448      27.955689 0.43021872E+03  0.10106971E+05                                 8.024387                            6.867674      -0.073000       1.973540                    0.998176      29.318038      84.773338       0.634181       0.411113      -1.065611      -0.067114       0.099766       0.016735       0.121399      -0.006245      -0.003851       0.006746      -0.001112       0.010803      -0.008455      -0.003239       0.011694              8.739884       8.594393      -1.043906      -1.822981       8.530048      -1.022753       9.095210          -0.003699
          514              C       9.091435       3.290725       3.118433      -0.414064      25.039011 0.39514604E+03  0.90543772E+04                                 7.173016                            6.357312       0.547004       2.133474                    0.999708      30.710442      86.651441       0.696922       0.383549      -1.088257       0.088883      -0.091413      -0.027151       0.130360      -0.022752      -0.003096      -0.000871      -0.002917      -0.034230      -0.018287      -0.010272       0.028559              7.467621       6.953310      -1.168079      -0.425045       8.450158      -0.158590       6.999395           0.000439
          515              C      13.347221       0.829289       4.998108       0.319810      31.793858 0.34557889E+03  0.77015623E+04                                 8.963204                            6.408863      -0.047153       2.004782                    0.999500      25.086956      71.123744       0.616635       0.445703      -1.042178       0.025790       0.011042      -0.072446       0.077688      -0.011491      -0.016275      -0.012310      -0.007076       0.078510      -0.032237      -0.001063       0.033300             10.951465       8.182273       2.673945       0.144357       7.004151       1.522507      17.667971           0.002410
          516              C      14.108179       1.558647       5.901477      -0.239881      38.170340 0.46107883E+03  0.11007133E+05                                 9.764974                            7.116869       0.012196       1.957314                    0.999642      30.952941      89.846250       0.622835       0.411940      -1.066435      -0.003671       0.006485       0.020884       0.022174       0.030344      -0.031310      -0.015322       0.022859       0.027776      -0.037986      -0.016342       0.054328             11.600654       8.507062       2.887513       0.795858       7.543815       2.083582      18.751085           0.007140
          517              C      13.866136       1.573580       7.248204      -0.066802      32.540551 0.40752033E+03  0.94393808E+04                                 8.836589                            6.722816       0.067292       1.989546                    0.999805      29.013366      83.143649       0.635810       0.415896      -1.063152      -0.013912      -0.011311      -0.027137       0.032525       0.029760       0.014133       0.013909       0.002681       0.002303      -0.030177      -0.009367       0.039544             10.251858       7.901668       2.627968      -0.130885       6.774464       0.999757      16.079443           0.004407
          518              C      12.800448       0.845659       7.759615      -0.136491      36.033480 0.45026334E+03  0.10722490E+05                                 9.606213                            7.145680       0.039059       1.983555                    0.999317      30.006708      87.984152       0.604819       0.425257      -1.054321       0.004611      -0.009721      -0.034947       0.036566       0.017401      -0.008351      -0.006238       0.012864       0.098211      -0.034922      -0.001031       0.035953             11.714380       8.619564       3.018917       0.539890       7.602515       1.817396      18.921061           0.011736
          519              C      12.006405       0.148748       6.885822      -0.080835      36.733699 0.42491702E+03  0.10031061E+05                                 9.821943                            7.017890      -0.256485       1.887876                    0.999382      30.067635      89.448362       0.596930       0.434651      -1.042549       0.027457       0.012696      -0.020710       0.036661      -0.009571      -0.011745      -0.018349       0.010770      -0.078769      -0.038055       0.013919       0.024136             12.454679       8.595048       3.041222       1.781210       7.848408       2.748293      20.920580           0.005558
          520              C      12.246707       0.076386       5.560345      -0.168861      46.658952 0.51751404E+03  0.12656890E+05                                11.185930                            7.554644      -0.033022       1.966995                    0.999227      29.819646      86.281856       0.605570       0.413559      -1.070384      -0.008472      -0.001507       0.046181       0.046976       0.012558       0.008295       0.012473       0.008771       0.013031      -0.017408      -0.005014       0.022422             14.667753      11.289861       4.664425       2.152323       9.648058       3.156096      23.065342           0.008157
          521              C      20.108782      27.950756       4.706078       0.446749      30.324163 0.30295733E+03  0.65833764E+04                                 8.965483                            6.149312      -0.015521       2.032585                    0.999712      24.108175      69.201643       0.602193       0.468061      -1.021647      -0.051686      -0.042195       0.010364       0.067523      -0.035192       0.010612      -0.011635      -0.028174      -0.063002      -0.028571      -0.023178       0.051749             11.418838      10.130419       3.979354       1.318643       8.052298       2.164727      16.073796           0.032917
          522              C      19.882408      26.811348       1.518729       0.467527      23.779035 0.27876077E+03  0.59186629E+04                                 7.583477                            5.878740       0.083208       2.080821                    0.999770      23.034368      64.848623       0.620506       0.464909      -1.025822       0.045606       0.029385      -0.032289       0.063135      -0.046419       0.017929       0.001008      -0.016421      -0.121041      -0.050226      -0.018171       0.068397              8.691536       7.273389       3.129865      -0.149562       7.637572       1.310796      11.163647           0.019273
          523              C      19.208516      25.773880       0.620241      -0.230182      27.837881 0.45146167E+03  0.10747059E+05                                 8.056101                            7.084557      -0.118609       1.955905                    0.997909      29.730840      86.865412       0.617165       0.416904      -1.060659       0.087075      -0.049300      -0.064402       0.118997      -0.005464      -0.015026       0.001679      -0.007929      -0.001991      -0.017651       0.002435       0.015216              8.567900       8.161293       1.034700       0.270445       8.714461       1.583641       8.827946          -0.003971
          524              C      28.834548      25.053734      28.407606      -0.414743      24.732225 0.40610928E+03  0.93893247E+04                                 7.134639                            6.469039       0.458224       2.102350                    0.999408      31.234746      89.140567       0.685562       0.386427      -1.083928      -0.080175       0.059475       0.081777       0.129046      -0.014523      -0.028216       0.014490      -0.000489       0.039337      -0.027600      -0.014034       0.041634              7.327470       7.079297      -0.025902      -0.154617       7.986635       0.645332       6.916479           0.000905
          525              C      23.605349      26.371724       1.407028       0.089508      25.879070 0.32464171E+03  0.71183455E+04                                 7.659395                            6.033104       0.166043       2.064578                    0.999752      26.070485      73.164690       0.664390       0.420444      -1.058151      -0.004723       0.011983       0.055151       0.056635       0.034291       0.006613      -0.012717       0.014353       0.030648      -0.043799       0.013395       0.030404              8.918581       8.916269      -4.744053       0.677068       9.380298      -1.482361       8.459177           0.001987
          526              C      24.399391      25.217387       1.424257      -0.215893      32.538062 0.46027476E+03  0.10920972E+05                                 8.745385                            7.083500       0.272826       2.054447                    0.999847      29.800128      84.651677       0.631469       0.408799      -1.074561       0.000601      -0.006061       0.005712       0.008350      -0.012533      -0.013832       0.010793      -0.010980       0.074007      -0.026790      -0.006932       0.033722             10.105514      10.529379      -5.959768       1.005176      11.298089      -1.115225       8.489073           0.002192
          527              C      24.810343      24.792408       2.710682       0.180626      29.076648 0.33844044E+03  0.74704148E+04                                 8.490687                            6.274273      -0.138532       1.987947                    0.999025      24.733921      68.795369       0.636162       0.436190      -1.052416       0.029204      -0.014105      -0.016909       0.036575      -0.001389       0.002306      -0.005067       0.004648      -0.115377      -0.038997       0.016838       0.022159             10.951667      12.671562      -7.546385      -1.150037      11.829742       0.293572       8.353697           0.001185
          528              C      24.287947      25.280561       3.675501      -0.214188      30.413831 0.37166589E+03  0.84410684E+04                                 8.498323                            6.455654       0.152373       2.034697                    0.999448      28.816478      82.667014       0.641361       0.420493      -1.056701      -0.027734       0.017780       0.011993       0.035059       0.024620       0.022590      -0.018948      -0.001937      -0.081766      -0.049679       0.011330       0.038349             10.102350      10.553942      -5.570329      -1.945994      10.273904      -0.018944       9.479203           0.002149
          529              C      23.492165      26.403312       3.540542       0.130820      24.750802 0.28934732E+03  0.61733067E+04                                 7.476929                            5.716507       0.303972       2.130625                    0.999830      24.856823      69.132876       0.677851       0.423519      -1.054718       0.014348      -0.011647      -0.046831       0.050345       0.048239      -0.007828       0.026885       0.032527      -0.053036      -0.059171      -0.001786       0.060956              8.830159       8.638129      -4.624420      -0.404774       8.839888      -0.800722       9.012460           0.003028
          530              C       8.367057      23.554798       2.897329      -0.220484      29.190393 0.39505085E+03  0.91275170E+04                                 8.401433                            6.595142      -0.169418       1.932890                    0.997821      29.653821      86.339640       0.642066       0.412883      -1.059510       0.030322       0.020865      -0.079244       0.087375      -0.008848       0.000078       0.022484       0.012380      -0.028610      -0.029166       0.007348       0.021819             10.736313      13.831992      -5.875309      -2.364348      11.656618       1.081458       6.720330           0.000318
          531              C      16.819426       5.291593      24.336414       0.329078      30.610136 0.33802374E+03  0.74933200E+04                                 8.727709                            6.332314      -0.052785       2.004112                    0.999429      24.897006      70.448746       0.621112       0.444845      -1.042451      -0.039594      -0.065612      -0.018201       0.078765       0.026814      -0.012529       0.016684      -0.020278      -0.032700      -0.038001       0.002778       0.035223             10.538246       8.303281       0.932842       3.343151      15.713994      -1.136949       7.597464           0.005400
          532              C      16.272652       6.352606      23.656733      -0.231261      37.209868 0.45718705E+03  0.10897268E+05                                 9.611407                            7.105162      -0.000888       1.958426                    0.999510      30.690445      89.179249       0.620579       0.414081      -1.064454       0.005726       0.016274      -0.001151       0.017290       0.022388       0.024735       0.014164       0.013505       0.003328      -0.025136      -0.017203       0.042339             11.367434       8.939129       0.866806       3.494670      17.131904      -1.094300       8.031270           0.003936
          533              C      16.732361       7.626972      23.806625      -0.072266      32.139231 0.41024642E+03  0.94922815E+04                                 8.680787                            6.694585       0.200745       2.029264                    0.999629      28.829865      81.836069       0.646170       0.409670      -1.070102       0.015572      -0.029996       0.012219       0.035938      -0.010834       0.020138      -0.021108      -0.021585      -0.019524      -0.028762      -0.007896       0.036658              9.978865       8.744576       1.119771       3.231125      13.901492      -0.155046       7.290528           0.006182
          534              C      17.778895       7.904645      24.690755      -0.129848      33.641484 0.43850766E+03  0.10359979E+05                                 9.098632                            7.012488       0.140640       2.019811                    0.999495      29.541589      85.904923       0.616490       0.420531      -1.058672      -0.002054      -0.024178      -0.006745       0.025185       0.019145       0.014209      -0.000523      -0.031505      -0.045376      -0.029527      -0.003527       0.033054             10.729699       9.322961       1.298579       3.222401      15.102410      -0.772738       7.763726           0.008928
          535              C      18.308256       6.872347      25.385368      -0.076352      37.230739 0.44974081E+03  0.10753981E+05                                 9.948755                            7.247918      -0.281499       1.882859                    0.998908      30.087474      89.676785       0.584795       0.438022      -1.041977      -0.028670      -0.020058      -0.017804       0.039259       0.010422      -0.007056       0.014660       0.041693       0.025343      -0.033572       0.012772       0.020800             12.495887       8.525128       0.988869       2.869923      20.747294      -1.903103       8.215239           0.006092
          536              C      17.881632       5.545146      25.256151      -0.169965      46.870579 0.51393416E+03  0.12532168E+05                                11.173983                            7.502881      -0.027858       1.969282                    0.999255      29.641858      85.298227       0.611516       0.410752      -1.073523       0.013063       0.040135       0.011251       0.043681       0.000692       0.003430      -0.005570      -0.029949      -0.024900      -0.013678      -0.006534       0.020213             14.918676      10.664520      -0.500860       4.774371      23.656459      -3.552425      10.435050           0.007918
          537              C      18.531144       4.508827      26.024273       0.456522      29.648528 0.29382763E+03  0.63388583E+04                                 8.841003                            6.060485      -0.002617       2.039059                    0.999697      23.892850      68.424561       0.605668       0.468763      -1.020856       0.048213       0.003427       0.049872       0.069451      -0.003628      -0.036948       0.004328       0.041195       0.023260      -0.025771      -0.024105       0.049876             11.483952       8.148240      -1.159745       3.468763      17.881389      -2.758939       8.422228           0.032520
          538              C      18.686120       1.107840      26.243080       0.478014      24.312753 0.28514386E+03  0.60945271E+04                                 7.738172                            5.953042      -0.007829       2.044384                    0.999659      23.300571      66.027421       0.614872       0.466064      -1.024182      -0.029496      -0.021079      -0.041198       0.054878      -0.015028      -0.040950      -0.012639       0.057359       0.035572      -0.049479      -0.009235       0.058715              9.312114       7.682224      -1.797434       3.185237      12.630746      -2.586421       7.623372           0.019246
          539              C      28.131056      28.671230      26.846092      -0.263417      30.618433 0.50012435E+03  0.12181171E+05                                 8.593254                            7.471820      -0.153332       1.940929                    0.997137      30.347048      88.899436       0.600743       0.418607      -1.062442       0.070204      -0.035387      -0.077686       0.110526      -0.019367      -0.038520       0.021493       0.040118       0.023050      -0.034780      -0.025740       0.060520              9.869949       8.724935      -1.786443       1.422198      11.103640      -3.497032       9.781272          -0.003257
          540              C      29.280326      28.146321      25.751482      -0.417843      24.986469 0.44434109E+03  0.10496308E+05                                 7.193093                            6.805580       0.418476       2.089428                    0.998617      31.787909      91.396030       0.663347       0.390881      -1.081922      -0.081078       0.041766       0.078711       0.120472      -0.022502      -0.056534       0.025296       0.052915       0.043925      -0.044786      -0.038424       0.083210              7.280796       7.467629      -0.340471      -0.127375       7.202587      -0.889732       7.172173           0.001890
[truncated: 178,355 more chars]
