# Supplementary material for: A collection of forcefield precursors for metal–organic frameworks
Source: RSC Adv. 2019 Nov 13;9(63):36492–507. doi: 10.1039/c9ra07327b (PMC9075174; doi:10.1039/c9ra07327b)
Supplement: RA-009-C9RA07327B-s6115 [file RA-009-C9RA07327B-s6115.xyz]

  808
jmolscript: load "" {1 1 1} spacegroup "x,y,z" unitcell [{     17.215100     0.000000     0.000000 }, {      8.607531    28.955511     0.000000 }, {      8.607531     0.000029    28.955511 }]
Mn    22.803104    25.474770     0.832471     0.955583
Mn    21.562756     0.025797    26.655575     0.936407
Mn    26.270567    26.538019     4.092861     0.939555
Mn    14.195551    17.958511    13.645285     0.957249
Mn    12.955203    14.452002    16.777692     0.936156
Mn    17.663019    16.895262    10.384894     0.938400
Mn    27.106871    28.123051    10.997014     0.955880
Mn    17.258987     2.299951    14.503526     0.936140
Mn    13.359238    24.862662    12.060260     0.941125
Mn    18.499334    15.310230     3.480742     0.955567
Mn    17.258991    12.177819    -0.025770     0.935383
Mn    21.966798    18.570619     2.417496     0.939519
Mn    11.627058     3.480770    28.123040     0.955584
Mn     4.259875    -0.025768     2.299936     0.936407
Mn     8.159595     2.417521    24.862650     0.939556
Mn    20.234611    10.997029    15.310226     0.957248
Mn    21.474959    14.503538    12.177819     0.936154
Mn    16.767143    12.060278    18.570617     0.938400
Mn     7.323291     0.832489    17.958497     0.955878
Mn    17.171175    26.655589    14.451985     0.936141
Mn    21.070924     4.092878    16.895251     0.941125
Mn    15.930828    13.645310    25.474769     0.955568
Mn     8.563640    16.777692     0.025770     0.935385
Mn    12.463364    10.384921    26.538015     0.939519
H     19.997041    25.828320     4.117474     0.128047
H     18.125758    27.119736     4.395447     0.099375
H     17.308041    28.460374     2.637847     0.116609
H     18.516542    28.550134     0.613857     0.116531
H     16.430056    27.484597    26.326351     0.123502
H     32.527897    26.812829    25.411356     0.125843
H     16.326768    24.838063    25.486641     0.142279
H     17.456078    25.926790    25.162339     0.145682
H     17.321800    25.327412    26.641966     0.135668
H     28.298148    26.905484    23.332351     0.123935
H     28.740578    26.891004    21.094090     0.097308
H     30.553328    28.136090    20.219633     0.108278
H     23.283408     0.359070    21.699260     0.105164
H     24.638231     3.434151    27.774126     0.116857
H     15.973890     2.409099     0.040538     0.112773
H     13.639521     3.396482     0.118718     0.133837
H     14.873843     3.914786     0.996070     0.136907
H     23.112971     4.647388    28.576194     0.140677
H     19.879978     1.922674    28.411147     0.091619
H     18.521705     3.845320    28.387983     0.128044
H     18.938313     3.920601    24.450033     0.119187
H     20.201902     2.015328    24.548482     0.084947
H     17.092853     5.177271    25.365028     0.108840
H     18.158466     6.054624    26.161304     0.111415
H     10.528737    22.756142     5.585518     0.124888
H      9.769552    20.636598     5.336501     0.092701
H      7.989512    20.147248     3.903203     0.113677
H     24.216465    21.893265     2.730505     0.106303
H     23.319555    28.683330     1.059772     0.125124
H     15.791410     0.749949     1.664942     0.130770
H     22.028421    28.804946     3.219853     0.141646
H     13.508686     1.305896     2.562563     0.152130
H     14.476175     0.917893     3.772903     0.146010
H     12.635861     7.233113    26.268440     0.091951
H     14.052665     5.440767    26.566681     0.130177
H     17.048090     8.098884    27.128418     0.126429
H     15.519389     9.786989    26.737519     0.086671
H     16.214882     4.577894    27.342689     0.110064
H     17.196141     5.637666    28.031830     0.110577
H     11.389492    17.604961    10.360282     0.126723
H      9.518211    16.313545    10.082309     0.099163
H      8.700494    14.972907    11.839908     0.116177
H      9.908993    14.883147    13.863899     0.117007
H     16.430070    15.948713    17.106916     0.124274
H     15.312809    16.620481    18.021910     0.125804
H     16.326777    18.595247    17.946626     0.142040
H     17.456088    17.506520    18.270927     0.144468
H     17.321811    18.105898    16.791301     0.135567
H     11.083057    16.527826    20.100916     0.124853
H     11.525484    16.542306    22.339177     0.096946
H     13.338234    15.297220    23.213633     0.108324
H     14.675849    14.118729    21.734007     0.104223
H     16.030684    11.043648    15.659140     0.117359
H     15.973874    12.068671    14.437218     0.112801
H     13.639507    11.081288    14.359038     0.132416
H     14.873831    10.562984    13.481686     0.136789
H     14.505427     9.830411    14.857073     0.141060
H     11.272429    12.555125    15.022119     0.090481
H      9.914159    10.632479    15.045284     0.127738
H     10.330762    10.557198    18.983233     0.118909
H     11.594349    12.462471    18.884784     0.085319
H      8.485305     9.300528    18.068239     0.108245
H      9.550921     8.423175    17.271962     0.111622
H     19.136286    20.677139     8.892237     0.124644
H     18.377098    22.796683     9.141255     0.093093
H     16.597056    23.286033    10.574553     0.114298
H     15.608909    21.540016    11.747251     0.106590
H     14.712006    14.749951    13.417984     0.126180
H     15.791394    13.727821    12.812814     0.130518
H     13.420875    14.628335    11.257903     0.142796
H     13.508673    13.171874    11.915193     0.151847
H     14.476162    13.559877    10.704852     0.146941
H     21.243417     7.244686    17.164827     0.092422
H     22.660219     9.037032    16.866585     0.129967
H      8.440549     6.378915    16.304848     0.125813
H      6.911849     4.690810    16.695748     0.084950
H     24.822436     9.899905    16.090577     0.109921
H      8.588597     8.840133    15.401436     0.110278
H     24.300811    24.838049    11.350560     0.126904
H     22.429529    24.560077    12.641976     0.099317
H     21.611810    26.317678    13.982616     0.116518
H     22.820309    28.341668    14.072378     0.116812
H     20.733856     2.629173    13.006816     0.123280
H     19.616596     3.544167    12.335048     0.125956
H     20.630567     3.468881    10.360282     0.141552
H      4.544776     3.793183    11.449009     0.144088
H      4.410500     2.313556    10.849630     0.135224
H     15.386845     5.623173    12.427705     0.125025
H     15.829271     7.861434    12.413228     0.097819
H     17.642020     8.735891    13.658315     0.109145
H     18.979633     7.256266    14.836804     0.104500
H     20.334464     1.181403    17.911879     0.116765
H     28.885186    28.914990    16.886854     0.113044
H     26.550818    28.836811    17.874237     0.133939
H     27.785141    27.959460    18.392541     0.137575
H     18.809205     0.379336    19.125115     0.141367
H     15.576211     0.544380    16.400401     0.091184
H     14.217939     0.567546    18.323047     0.128323
H     14.634541     4.505496    18.398332     0.119296
H     15.898131     4.407045    16.493059     0.085466
H     12.789083     3.590503    19.655001     0.108268
H     13.854697     2.794227    20.532353     0.112467
H     14.832509    23.370001     8.278381     0.124617
H     14.073325    23.619016     6.158837     0.093002
H     12.293283    25.052314     5.669489     0.113573
H     11.305134    26.225014     7.415506     0.105482
H     27.623322    27.895754    14.205574     0.126474
H     28.702708    27.290584    15.227703     0.129660
H     26.332191    25.735673    14.327187     0.142896
H     26.419986    26.392964    15.783649     0.152367
H     27.387476    25.182623    15.395645     0.146837
H      8.332092     2.687093    21.710842     0.091425
H      9.748896     2.388850    19.918496     0.129711
H     12.744323     1.827115    22.576612     0.126229
H     11.215620     2.218016    24.264718     0.085929
H     11.911114     1.612841    19.055622     0.112149
H     12.892375     0.923701    20.115393     0.111211
H     15.693271    18.595232     3.127195     0.126494
H     13.821990    18.873204     1.835779     0.099967
H     13.004275    17.115603     0.495139     0.117372
H     14.212776    15.091613     0.405377     0.116789
H     20.733858    11.848597     1.470940     0.124205
H     19.616598    10.933603     2.142708     0.125615
H     20.630566    11.008889     4.117474     0.141503
H      4.544777    10.684587     3.028746     0.144084
H     21.625598    12.164214     3.628126     0.135603
H     15.386849     8.854597     2.050050     0.124268
H     15.829279     6.616336     2.064528     0.098160
H     17.642030     5.741879     0.819441     0.107835
H     27.587174     7.221533    28.596463     0.104814
H     11.726901    13.296396    25.521387     0.116130
H     28.885189    14.518320    26.546412     0.112431
H     26.550822    14.596499    25.559030     0.133104
H     27.785145    15.473850    25.040726     0.137174
H     27.416743    14.098463    24.308151     0.141560
H     24.183746    13.933419    27.032865     0.091622
H     22.825475    13.910253    25.110219     0.128511
H     23.242084     9.972303    25.034935     0.118309
H     24.505671    10.070754    26.940207     0.086091
H     21.396625    10.887296    23.778266     0.108278
H     22.462240    11.683572    22.900914     0.111282
H     23.440063    20.063280     6.199375     0.124904
H     22.680876    19.814265     8.318918     0.092057
H     20.900835    18.380967     8.808266     0.112821
H     19.912690    17.208267     7.062249     0.107095
H     19.015789    15.537527     0.272182     0.126163
H     28.702707    16.142726    28.205563     0.129615
H     17.724655    17.697608     0.150569     0.142695
H     26.419985    17.040346    27.649617     0.153119
H     27.387472    18.250687    28.037621     0.147113
H     16.939636    11.790706    21.722424     0.091248
H     18.356438    12.088949    23.514770     0.130759
H     21.351867    12.650684    20.856655     0.127079
H     19.823167    12.259783    19.168548     0.086130
H     20.518653    12.864958    24.377645     0.111070
H     21.499914    13.554098    23.317873     0.110493
H     14.433121     3.127220    24.838037     0.128048
H     16.304404     1.835804    24.560064     0.099376
H     17.122121     0.495166    26.317664     0.116611
H     15.913620     0.405406    28.341654     0.116531
H     18.000106     1.470943     2.629160     0.123503
H      1.902265     2.142711     3.544155     0.125843
H     18.103394     4.117477     3.468870     0.142280
H     16.974084     3.028750     3.793172     0.145682
H     17.108362     3.628128     2.313545     0.135669
H      6.132014     2.050056     5.623160     0.123932
H      5.689584     2.064536     7.861421     0.097308
H      3.876834     0.819450     8.735878     0.108279
H     11.146754    28.596470     7.256251     0.105165
H      9.791931    25.521389     1.181385     0.116858
H     18.456272    26.546441    28.914973     0.112773
H     20.790641    25.559058    28.836793     0.133837
H     19.556319    25.040754    27.959441     0.136907
H     11.317191    24.308152     0.379317     0.140676
H     14.550184    27.032866     0.544364     0.091619
H     15.908457    25.110220     0.567528     0.128044
H     15.491849    25.034939     4.505478     0.119188
H     14.228260    26.940212     4.407029     0.084947
H     17.337309    23.778269     3.590483     0.108841
H     16.271696    22.900916     2.794207     0.111416
H     23.901425     6.199398    23.369993     0.124889
H     24.660610     8.318942    23.619010     0.092703
H     26.440650     8.808292    25.052308     0.113677
H     10.213697     7.062275    26.225006     0.106303
H     11.110607     0.272210    27.895739     0.125124
H     18.638752    28.205591    27.290569     0.130770
H     12.401741     0.150594    25.735658     0.141646
H     20.921476    27.649644    26.392948     0.152129
H     19.953987    28.037647    25.182608     0.146011
H     21.794301    21.722427     2.687071     0.091951
H     20.377497    23.514773     2.388830     0.130177
H     17.382072    20.856656     1.827093     0.126429
H     18.910773    19.168551     2.217992     0.086671
H     18.215280    24.377646     1.612822     0.110065
H     17.234021    23.317874     0.923681     0.110578
H     23.040670    11.350579    18.595229     0.126724
H     24.911951    12.641995    18.873202     0.099164
H     25.729668    13.982633    17.115603     0.116177
H     24.521169    14.072393    15.091612     0.117007
H     18.000092    13.006827    11.848595     0.124275
H     19.117353    12.335059    10.933601     0.125804
H     18.103385    10.360293    11.008885     0.142039
H     16.974074    11.449020    10.684584     0.144468
H     17.108351    10.849642    12.164210     0.135567
H     23.347105    12.427714     8.854595     0.124849
H      5.689578    12.413234     6.616334     0.096945
H     21.091928    13.658320     5.741878     0.108324
H     19.754313    14.836811     7.221504     0.104224
H     18.399478    17.911892    13.296371     0.117360
H     18.456288    16.886869    14.518293     0.112802
H     20.790655    17.874252    14.596473     0.132415
H     19.556331    18.392556    15.473825     0.136789
H     19.924735    19.125129    14.098438     0.141059
H     23.157733    16.400415    13.933392     0.090481
H     24.516003    18.323061    13.910227     0.127738
H     24.099400    18.398342     9.972278     0.118910
H     22.835813    16.493069    10.070727     0.085320
H     25.944857    19.655012    10.887272     0.108244
H     24.879241    20.532365    11.683549     0.111622
H     15.293876     8.278401    20.063274     0.124645
H     16.053064     6.158857    19.814256     0.093093
H     17.833106     5.669507    18.380958     0.114298
H     18.821253     7.415524    17.208260     0.106590
H     19.718156    14.205589    15.537527     0.126180
H     18.638768    15.227719    16.142697     0.130517
H     21.009287    14.327205    17.697608     0.142795
H     20.921489    15.783666    17.040318     0.151847
H     19.954000    15.395663    18.250659     0.146941
H     13.186745    21.710854    11.790684     0.092422
H     11.769943    19.918508    12.088926     0.129967
H     25.989613    22.576625    12.650663     0.125813
H     27.518313    24.264730    12.259763     0.084950
H      9.607726    19.055635    12.864934     0.109921
H     25.841565    20.115407    13.554075     0.110277
H     10.129351     4.117491    17.604951     0.126903
H     12.000633     4.395463    16.313535     0.099315
H     12.818352     2.637862    14.972895     0.116515
H     11.609853     0.613872    14.883133     0.116810
H     13.696306    26.326367    15.948695     0.123279
H     14.813566    25.411373    16.620463     0.125955
H     13.799595    25.486659    18.595229     0.141552
H     12.670286    25.162357    17.506502     0.144087
H     30.019662    26.641984    18.105881     0.135223
H     19.043317    23.332367    16.527806     0.125024
H     18.600891    21.094106    16.542283     0.097817
H     16.788142    20.219649    15.297196     0.109144
H     15.450529    21.699274    14.118707     0.104498
H     14.095698    27.774137    11.043632     0.116764
H      5.544976     0.040550    12.068657     0.113043
H      7.879344     0.118729    11.081274     0.133938
H      6.645021     0.996080    10.562970     0.137573
H     15.620957    28.576204     9.830396     0.141365
H     18.853951    28.411160    12.555110     0.091184
H     20.212223    28.387994    10.632464     0.128320
H     19.795621    24.450044    10.557179     0.119295
H     18.532031    24.548495    12.462452     0.085466
H     21.641079    25.365037     9.300510     0.108267
H     20.575465    26.161313     8.423158     0.112467
H     19.597653     5.585539    20.677130     0.124617
H     20.356837     5.336524    22.796674     0.093002
H     22.136879     3.903226    23.286022     0.113573
H     23.125028     2.730526    21.540005     0.105482
H      6.806840     1.059786    14.749937     0.126474
H      5.727454     1.664956    13.727808     0.129659
H      8.097971     3.219867    14.628324     0.142895
H      8.010176     2.562576    13.171862     0.152366
H      7.042686     3.772917    13.559866     0.146836
H     26.098070    26.268447     7.244669     0.091425
H     24.681266    26.566690     9.037015     0.129710
H     21.685839    27.128425     6.378899     0.126230
H     23.214542    26.737524     4.690793     0.085929
H     22.519048    27.342699     9.899889     0.112149
H     21.537787    28.031839     8.840118     0.111209
H     18.736891    10.360308    25.828316     0.126495
H     20.608172    10.082336    27.119732     0.099967
H     21.425887    11.839937    28.460372     0.117372
H     20.217386    13.863927    28.550134     0.116790
H     13.696304    17.106943    27.484571     0.124206
H     14.813564    18.021937    26.812803     0.125615
H     13.799596    17.946651    24.838037     0.141501
H     29.885385    18.270953    25.926765     0.144083
H     12.804564    16.791326    25.327385     0.135603
H     19.043313    20.100943    26.905461     0.124269
H     18.600883    22.339204    26.890983     0.098159
H     16.788132    23.213661    28.136070     0.107837
H      6.842988    21.734007     0.359048     0.104816
H     22.703261    15.659144     3.434124     0.116131
H      5.544973    14.437220     2.409099     0.112432
H      7.879340    14.359041     3.396481     0.133105
H      6.645017    13.481690     3.914785     0.137175
H      7.013419    14.857077     4.647360     0.141560
H     10.246416    15.022121     1.922646     0.091623
H     11.604687    15.045287     3.845292     0.128511
H     11.188078    18.983237     3.920576     0.118309
H      9.924491    18.884786     2.015304     0.086092
H     13.033537    18.068244     5.177245     0.108277
H     11.967922    17.271968     6.054597     0.111281
H     10.990099     8.892260    22.756136     0.124904
H     11.749286     9.141275    20.636593     0.092058
H     13.529327    10.574573    20.147245     0.112821
H     14.517472    11.747273    21.893262     0.107095
H     15.414373    13.418013    28.683329     0.126163
H      5.727455    12.812814     0.749948     0.129615
H     16.705507    11.257932    28.804942     0.142696
H      8.010177    11.915194     1.305894     0.153118
H      7.042690    10.704853     0.917890     0.147114
H     17.490526    17.164834     7.233087     0.091249
H     16.073724    16.866591     5.440741     0.130759
H     13.078295    16.304856     8.098856     0.127079
H     14.606995    16.695757     9.786963     0.086130
H     13.911509    16.090582     4.577866     0.111070
H     12.930248    15.401442     5.637638     0.110492
C     20.441191    26.429724     2.203804     0.311570
C     19.706105    26.389477     3.408643    -0.235471
C     18.590566    27.143768     3.565292    -0.061716
C     18.106822    27.957417     2.528685    -0.140369
C     18.831579    28.012431     1.328189    -0.091517
C     20.012535    27.282173     1.177621    -0.155345
C     29.377531    27.463752    28.908024     0.458711
C     32.252455    26.458126    27.397415     0.482573
C     15.904996    26.659365    26.189101    -0.229489
C     16.826005    25.602199    25.842504    -0.411055
C     29.802747    28.131172    23.916963     0.320109
C     29.034955    27.410758    23.006601    -0.232082
C     29.293182    27.397726    21.675516    -0.065951
C     30.369126    28.127984    21.150843    -0.140754
C     31.145526    28.828129    22.038039    -0.083745
C     30.904513    28.865772    23.390841    -0.171503
C     23.159458     0.748235    24.236921     0.452040
C     23.362593     1.877503    27.445771     0.472914
C     24.027095     2.891526    28.330072    -0.220284
C     14.539871     3.783327     0.082813    -0.407488
C     19.651017     2.313283    27.577518     0.086869
C     18.835021     3.462528    27.575491    -0.210471
C     18.502770     4.017893    26.348357     0.183368
C     19.067426     3.501036    25.291770    -0.212460
C     19.845549     2.367138    25.356631     0.109288
C     17.588647     5.246765    26.218057    -0.225642
C      9.213503    23.663317     4.323926     0.314325
C      9.797095    22.592542     5.003223    -0.219649
C      9.352947    21.339058     4.850627    -0.073354
C      8.301105    21.038789     4.003099    -0.129253
C      7.726120    22.077712     3.315116    -0.086485
C      8.163383    23.381868     3.441942    -0.157934
C     24.705372    24.456985     2.669119     0.451709
C     24.502232    27.840437     2.500308     0.480129
C     15.157894     0.022877     1.891664    -0.264567
C     14.025140     0.580851     2.973152    -0.420049
C     13.551705     7.404240    26.457519     0.118449
C     14.384916     6.330280    26.627488    -0.209484
C     15.701871     6.562214    26.884323     0.174863
C     16.139133     7.893010    26.946288    -0.223257
C     15.216404     8.887631    26.738098     0.097087
C     16.712398     5.422236    27.196174    -0.219999
C     11.833641    17.003557    12.273952     0.311399
C     11.098557    17.043804    11.069113    -0.232862
C      9.983019    16.289513    10.912463    -0.062208
C      9.499274    15.475864    11.949071    -0.139446
C     10.224029    15.420850    13.149566    -0.092719
C     11.404984    16.151108    13.300135    -0.155263
C     12.162448    15.969558    14.525243     0.460671
C     15.037368    16.975184    16.035852     0.482442
C     15.905009    16.773945    17.244165    -0.231990
C     16.826015    17.831111    17.590762    -0.407878
C     12.587658    15.302138    19.516304     0.322775
C     11.819864    16.022552    20.426665    -0.232909
C     12.078089    16.035584    21.757750    -0.065819
C     13.154033    15.305326    22.282424    -0.141513
C     13.930435    14.605181    21.395227    -0.081605
C     13.689425    14.567538    20.042426    -0.174214
C     14.551902    13.729564    19.196346     0.450047
C     14.755043    12.600296    15.987496     0.472818
C     15.419548    11.586273    15.103195    -0.221464
C     14.539857    10.694443    14.394943    -0.405649
C     11.043468    12.164516    15.855748     0.088974
C     10.227473    11.015271    15.857775    -0.212148
C      9.895221    10.459906    17.084910     0.184584
C     10.459876    10.976763    18.141496    -0.212201
C     11.237997    12.110661    18.076636     0.107363
C      8.981100     9.231034    17.215210    -0.223306
C     17.821052    19.769964    10.153829     0.315052
C     18.404644    20.840739     9.474533    -0.220069
C     17.960493    22.094223     9.627128    -0.073762
C     16.908650    22.394492    10.474656    -0.130862
C     16.333666    21.355569    11.162639    -0.086077
C     16.770930    20.051413    11.035814    -0.156819
C     16.097820    18.976296    11.808636     0.450433
C     15.894684    15.592844    11.977447     0.479369
C     15.157878    14.454893    12.586092    -0.265080
C     14.025125    13.896919    11.504604    -0.421968
C     22.159261     7.073559    16.975747     0.116736
C     22.992471     8.147519    16.805779    -0.208341
C     24.309427     7.915585    16.548943     0.175801
C      7.531591     6.584789    16.486978    -0.221917
C      6.608862     5.590168    16.695169     0.099008
C      8.104852     9.055563    16.237092    -0.222014
C     24.744959    26.751719    11.951966     0.311508
C     24.009875    25.546880    11.911718    -0.231894
C     22.894337    25.390232    12.666009    -0.063130
C     22.410591    26.426840    13.479659    -0.139450
C     23.135346    27.627335    13.534675    -0.092158
C     24.316302    27.777903    12.804417    -0.155425
C     16.466235     0.047500    12.985968     0.456271
C     19.341156     1.558108    11.980343     0.481702
C     20.208796     2.766422    12.181583    -0.230590
C     21.129804     3.113018    11.124418    -0.406997
C     16.891444     5.038562    13.653392     0.321682
C     16.123650     5.948923    12.932979    -0.232162
C     16.381876     7.280008    12.919949    -0.067652
C     17.457819     7.804682    13.650207    -0.141229
C     18.234220     6.917486    14.350351    -0.083011
C     17.993209     5.564685    14.387993    -0.173408
C     18.855686     4.718605    15.225966     0.451511
C     19.058825     1.509757    16.355231     0.471968
C     19.723328     0.625456    17.369253    -0.218845
C     27.451168    28.872717    18.261083    -0.410004
C     15.347250     1.378010    16.791011     0.088443
C     14.531253     1.380038    17.940256    -0.211700
C     14.199001     2.607173    18.495622     0.182592
C     14.763656     3.663759    17.978766    -0.211874
C     15.541779     3.598897    16.844869     0.108090
C     13.284878     2.737474    19.724494    -0.224347
C     13.517274    24.631594     9.185557     0.315350
C     14.100867    23.952296     8.114782    -0.219582
C     13.656719    24.104891     6.861298    -0.074920
C     12.604876    24.952418     6.561029    -0.128981
C     12.029890    25.640402     7.599953    -0.084992
C     12.467153    25.513578     8.904109    -0.157129
C     11.794041    26.286402     9.979227     0.450405
C     28.806001    26.455216    13.362679     0.477851
C     28.069193    27.063862    14.500630    -0.263551
C     26.936440    25.982374    15.058603    -0.422894
C      9.247936     2.498014    21.881969     0.118435
C     10.081147     2.328044    20.808009    -0.208234
C     11.398103     2.071209    21.039943     0.175775
C     11.835365     2.009245    22.370738    -0.221867
C     10.912635     2.217436    23.365360     0.096612
C     12.408630     1.759357    19.899964    -0.224984
C     16.137422    16.681562     2.525789     0.310856
C     15.402337    17.886401     2.566037    -0.231965
C     14.286798    18.043049     1.811746    -0.063360
C     13.803055    17.006441     0.998096    -0.141376
C     14.527812    15.805946     0.943081    -0.092117
C     15.708767    15.655378     1.673339    -0.154371
C     16.466233    14.430270     1.491788     0.457069
C     19.341155    12.919662     2.497413     0.482410
C     20.208797    11.711348     2.296172    -0.230826
C     21.129804    11.364752     3.353338    -0.407596
C     16.891449     9.439208     0.824363     0.322000
C     16.123656     8.528847     1.544777    -0.232285
C     16.381883     7.197762     1.557806    -0.067960
C     17.457828     6.673088     0.827549    -0.139282
C     18.234229     7.560284     0.127404    -0.083593
C     17.993217     8.913085     0.089762    -0.172764
C     27.463224     9.759194    28.207301     0.451660
C     27.666361    12.968042    27.078036     0.472770
C     28.330864    13.852343    26.064014    -0.217290
C     27.451172    14.560593    25.172184    -0.408999
C     23.954786    13.099789    26.642255     0.087295
C     23.138791    13.097761    25.493011    -0.212555
C     22.806540    11.870626    24.937644     0.184406
C     23.371196    10.814040    25.454500    -0.211056
C     24.149318    10.878902    26.588398     0.107019
C     21.892419    11.740325    23.708772    -0.223427
C     22.124831    18.801687     5.292199     0.315958
C     22.708421    19.480985     6.362974    -0.221993
C     22.264271    19.328390     7.616458    -0.072424
C     21.212429    18.480863     7.916726    -0.127859
C     20.637446    17.792879     6.877803    -0.086777
C     21.074710    17.919703     5.573646    -0.157992
C     20.401601    17.146879     4.498528     0.450989
C     20.198465    16.978065     1.115077     0.480427
C     19.461660    16.369419    -0.022875    -0.263498
C     26.936437    17.450936    28.374663    -0.423836
C     17.855480    11.979785    21.551297     0.119374
C     18.688690    12.149755    22.625257    -0.211056
C     20.005645    12.406590    22.393324     0.177216
C     20.442909    12.468554    21.062528    -0.222447
C     19.520181    12.260363    20.067906     0.096003
C     21.016170    12.718442    23.533302    -0.223596
C     13.988971     2.525816    26.751707     0.311571
C     14.724057     2.566063    25.546868    -0.235471
C     15.839596     1.811772    25.390219    -0.061716
C     16.323340     0.998123    26.426826    -0.140368
C     15.598583     0.943109    27.627322    -0.091517
C     14.417627     1.673367    27.777890    -0.155344
C      5.052631     1.491788     0.047487     0.458710
C      2.177707     2.497414     1.558096     0.482573
C     18.525166     2.296175     2.766410    -0.229489
C     17.604157     3.353341     3.113007    -0.411056
C      4.627415     0.824368     5.038548     0.320109
C      5.395207     1.544782     5.948910    -0.232081
C      5.136980     1.557814     7.279995    -0.065951
C      4.061036     0.827556     7.804668    -0.140753
C      3.284636     0.127411     6.917472    -0.083745
C      3.525649     0.089768     5.564670    -0.171502
C     11.270704    28.207305     4.718590     0.452040
C     11.067569    27.078037     1.509740     0.472914
C     10.403067    26.064014     0.625439    -0.220285
C     19.890291    25.172213    28.872698    -0.407487
C     14.779145    26.642257     1.377993     0.086869
C     15.595141    25.493012     1.380020    -0.210470
C     15.927392    24.937647     2.607154     0.183368
C     15.362736    25.454504     3.663741    -0.212459
C     14.584613    26.588402     3.598880     0.109289
C     16.841515    23.708775     2.737454    -0.225642
C     25.216659     5.292223    24.631585     0.314325
C     24.633067     6.362998    23.952288    -0.219648
C     25.077215     7.616482    24.104884    -0.073354
C     26.129057     7.916751    24.952412    -0.129251
C     26.704042     6.877828    25.640395    -0.086484
C     26.266779     5.573672    25.513569    -0.157934
C      9.724790     4.498555    26.286392     0.451710
C      9.927930     1.115103    26.455203     0.480129
C     10.664737    -0.022848    27.063847    -0.264567
C     20.405022    28.374689    25.982359    -0.420049
C     20.878457    21.551300     2.497992     0.118449
C     20.045246    22.625260     2.328023    -0.209483
C     18.728291    22.393326     2.071188     0.174863
C     18.291029    21.062530     2.009223    -0.223257
C     19.213758    20.067909     2.217413     0.097087
C     17.717764    23.533304     1.759337    -0.220000
C     22.596521    11.951983    16.681559     0.311399
C     23.331605    11.911736    17.886398    -0.232863
C     24.447143    12.666027    18.043048    -0.062208
C     24.930888    13.479676    17.006440    -0.139446
C     24.206133    13.534690    15.805945    -0.092719
C     23.025178    12.804432    15.655376    -0.155262
C     22.267714    12.985982    14.430268     0.460671
C     19.392794    11.980356    12.919659     0.482441
C     18.525153    12.181595    11.711346    -0.231990
C     17.604147    11.124429    11.364749    -0.407879
C     21.842504    13.653402     9.439207     0.322774
C     22.610298    12.932988     8.528846    -0.232908
C     22.352073    12.919956     7.197761    -0.065819
C     21.276129    13.650214     6.673087    -0.141513
C     20.499727    14.350359     7.560284    -0.081606
C     20.740737    14.388002     8.913085    -0.174213
C     19.878260    15.225976     9.759165     0.450047
C     19.675119    16.355244    12.968015     0.472818
C     19.010614    17.369267    13.852316    -0.221465
C     19.890305    18.261097    14.560568    -0.405648
C     23.386694    16.791024    13.099763     0.088975
C     24.202689    17.940269    13.097736    -0.212148
C     24.534941    18.495634    11.870601     0.184584
C     23.970286    17.978777    10.814015    -0.212201
C     23.192165    16.844879    10.878875     0.107363
C     25.449062    19.724506    11.740301    -0.223305
C     16.609110     9.185576    18.801682     0.315052
C     16.025518     8.114801    19.480978    -0.220068
C     16.469669     6.861317    19.328383    -0.073763
C     17.521512     6.561048    18.480855    -0.130862
C     18.096496     7.599971    17.792872    -0.086078
C     17.659232     8.904127    17.919697    -0.156820
C     18.332342     9.979244    17.146875     0.450434
C     18.535478    13.362696    16.978064     0.479369
C     19.272284    14.500647    16.369419    -0.265080
C     20.405037    15.058621    17.450907    -0.421968
C     12.270901    21.881981    11.979764     0.116737
C     11.437691    20.808021    12.149732    -0.208341
C     10.120735    21.039955    12.406568     0.175801
C     26.898571    22.370751    12.468533    -0.221917
C     10.606200    23.365372    12.260342     0.099008
C     26.325310    19.899977    12.718419    -0.222014
C      9.685203     2.203821    17.003545     0.311507
C     10.420287     3.408660    17.043793    -0.231895
C     11.535825     3.565308    16.289502    -0.063130
C     12.019571     2.528700    15.475852    -0.139451
C     11.294816     1.328205    15.420836    -0.092159
C     10.113860     1.177637    16.151094    -0.155426
C     17.963927    28.908040    15.969543     0.456271
C     15.089006    27.397432    16.975168     0.481702
C     14.221366    26.189118    16.773928    -0.230589
C     13.300358    25.842522    17.831093    -0.406998
C     17.538718    23.916978    15.302119     0.321681
C     18.306512    23.006617    16.022532    -0.232163
C     18.048286    21.675532    16.035562    -0.067652
C     16.972343    21.150858    15.305304    -0.141229
C     16.195942    22.038054    14.605160    -0.083012
C     16.436953    23.390855    14.567518    -0.173409
C     15.574476    24.236935    13.729545     0.451512
C     15.371337    27.445783    12.600280     0.471968
C     14.706834    28.330084    11.586258    -0.218846
C      6.978994     0.082823    10.694428    -0.410004
C     19.082912    27.577530    12.164500     0.088443
C     19.898909    27.575502    11.015255    -0.211700
C     20.231161    26.348367    10.459889     0.182591
C     19.666506    25.291781    10.976745    -0.211874
C     18.888383    25.356643    12.110642     0.108090
C     21.145284    26.218066     9.231017    -0.224347
C     20.912888     4.323946    19.769954     0.315350
C     20.329295     5.003244    20.840729    -0.219582
C     20.773443     4.850649    22.094213    -0.074920
C     21.825286     4.003122    22.394482    -0.128981
C     22.400272     3.315138    21.355558    -0.084992
C     21.963009     3.441962    20.051402    -0.157130
C     22.636121     2.669138    18.976284     0.450405
C      5.624161     2.500324    15.592832     0.477851
C      6.360969     1.891678    14.454881    -0.263551
C      7.493722     2.973166    13.896908    -0.422894
C     25.182226    26.457526     7.073542     0.118434
C     24.349015    26.627496     8.147502    -0.208235
C     23.032059    26.884331     7.915568     0.175775
C     22.594797    26.946295     6.584773    -0.221868
C     23.517527    26.738104     5.590151     0.096612
C     22.021532    27.196183     9.055547    -0.224984
C     18.292740    12.273978    26.429722     0.310857
C     19.027825    11.069139    26.389474    -0.231966
C     20.143364    10.912491    27.143765    -0.063360
C     20.627107    11.949099    27.957415    -0.141375
C     19.902350    13.149594    28.012430    -0.092117
C     18.721395    13.300162    27.282172    -0.154371
C     17.963929    14.525270    27.463723     0.457069
C     15.089007    16.035878    26.458098     0.482410
C     14.221365    17.244192    26.659339    -0.230826
C     13.300358    17.590788    25.602173    -0.407595
C     17.538713    19.516332    28.131148     0.322001
C     18.306506    20.426693    27.410734    -0.232284
C     18.048279    21.757778    27.397705    -0.067959
C     16.972334    22.282452    28.127962    -0.139280
C     16.195933    21.395256    28.828107    -0.083592
C     16.436945    20.042455    28.865749    -0.172763
C      6.966938    19.196346     0.748210     0.451660
C      6.763801    15.987498     1.877475     0.472771
C      6.099298    15.103197     2.891497    -0.217291
C      6.978990    14.394947     3.783327    -0.408999
C     10.475376    15.855751     2.313256     0.087294
C     11.291371    15.857779     3.462500    -0.212554
C     11.623622    17.084914     4.017867     0.184406
C     11.058966    18.141500     3.501011    -0.211055
C     10.280844    18.076638     2.367113     0.107019
C     12.537743    17.215215     5.246739    -0.223426
C     12.305331    10.153853    23.663312     0.315958
C     11.721741     9.474555    22.592537    -0.221994
C     12.165891     9.627150    21.339053    -0.072425
C     13.217733    10.474677    21.038785    -0.127859
C     13.792716    11.162661    22.077708    -0.086777
C     13.355452    11.035837    23.381865    -0.157992
C     14.028561    11.808661    24.456983     0.450988
C     14.231697    11.977475    27.840434     0.480427
C      6.360971    12.586092     0.022875    -0.263498
C      7.493725    11.504604     0.580848    -0.423837
C     16.574682    16.975755     7.404214     0.119374
C     15.741472    16.805785     6.330254    -0.211056
C     14.424517    16.548950     6.562187     0.177216
C     13.987253    16.486986     7.892983    -0.222447
C     14.909981    16.695177     8.887605     0.096003
C     13.413992    16.237098     5.422209    -0.223596
N     30.516311    26.824125    28.734580    -0.320106
N     31.169108    27.153927    27.513527    -0.328178
N     22.873514     0.885485    25.529495    -0.312196
N     23.675220     1.827409    26.196340    -0.324967
N     20.114104     1.753572    26.470549    -0.217964
N     25.007324    25.715392     2.874703    -0.306468
N     24.256057    26.621988     2.107093    -0.332073
N     13.944208     8.664384    26.542069    -0.227318
N     13.301226    16.609185    14.698686    -0.320417
N     13.954022    16.279383    15.919740    -0.328496
N     14.265961    13.592314    17.903772    -0.310674
N     15.067669    12.650390    17.236926    -0.322498
N     11.506553    12.724227    16.962717    -0.216824
N     16.399774    17.717889    11.603052    -0.305731
N     15.648507    16.811293    12.370663    -0.332488
N     22.551766     5.813415    16.891197    -0.228160
N     17.605014     0.220943    12.346340    -0.318422
N     18.257809     1.441997    12.676144    -0.328723
N     18.569744     3.426031    15.363215    -0.312776
N     19.371451     2.759187    16.305138    -0.323844
N     15.810336     2.484978    16.231301    -0.217886
N     12.095993    26.080819    11.237634    -0.307565
N     28.559825    26.848431    12.144231    -0.329739
N      9.640439     2.413465    23.142113    -0.227302
N     17.605011    14.256827     2.131415    -0.317526
N     18.257809    13.035773     1.801612    -0.329123
N     27.177281    11.051768    28.070051    -0.311336
N     27.978988    11.718612    27.128129    -0.323694
N     24.417872    11.992821    27.201965    -0.216976
N     20.703554    17.352462     3.240122    -0.305326
N     19.952288    16.584850     2.333525    -0.333121
N     18.247985    12.064334    20.291153    -0.227562
N      3.913851     2.131415     0.220931    -0.320106
N      3.261054     1.801613     1.441984    -0.328178
N     11.556648    28.070055     3.426016    -0.312196
N     10.754942    27.128131     2.759171    -0.324966
N     14.316058    27.201968     2.484962    -0.217964
N      9.422838     3.240148    26.080808    -0.306468
N     10.174105     2.333552    26.848418    -0.332074
N     20.485954    20.291156     2.413442    -0.227318
N     21.128936    12.346355    14.256825    -0.320417
N     20.476140    12.676157    13.035771    -0.328496
N     20.164201    15.363226    11.051739    -0.310674
N     19.362493    16.305150    11.718585    -0.322498
N     22.923609    16.231313    11.992794    -0.216824
N     18.030388    11.237651    17.352459    -0.305731
N     18.781655    12.144247    16.584848    -0.332488
N     11.878396    23.142125    12.064314    -0.228160
N     16.825148    28.734597    16.609171    -0.318421
N     16.172353    27.513543    16.279367    -0.328723
N     15.860418    25.529509    13.592296    -0.312776
N     15.058711    26.196353    12.650373    -0.323844
N     18.619826    26.470562    12.724210    -0.217887
N     22.334169     2.874721    17.717877    -0.307565
N      5.870337     2.107109    16.811280    -0.329739
N     24.789723    26.542075     5.813398    -0.227301
N     16.825151    14.698713    26.824096    -0.317526
N     16.172353    15.919767    27.153899    -0.329124
N      7.252881    17.903772     0.885460    -0.311336
N      6.451174    17.236928     1.827382    -0.323694
N     10.012290    16.962719     1.753546    -0.216976
N     13.726608    11.603078    25.715389    -0.305326
N     14.477874    12.370690    26.621986    -0.333121
N     16.182177    16.891206     8.664358    -0.227562
O     21.484254    25.604202     2.123018    -0.497841
O     28.919437    28.284350    28.022564    -0.464415
O     32.616037    25.566007    28.269265    -0.486017
O     29.456206    28.106561    25.185503    -0.482189
O     24.139685     1.387282    23.705008    -0.458777
O     22.456218     1.097152    27.963206    -0.496367
O      9.734259    24.888424     4.548911    -0.485254
O     23.801236    24.101121     1.811167    -0.459280
O     25.374004    28.114646     3.428912    -0.489057
O     12.876703    17.829079    12.354737    -0.498828
O     11.704354    15.148960    15.410702    -0.465403
O     15.400951    17.867303    15.164001    -0.486261
O     12.241119    15.326749    18.247763    -0.483603
O     15.532130    13.090517    19.728258    -0.457549
O     13.848668    13.380647    15.470061    -0.498011
O     18.341810    18.544857     9.928845    -0.485637
O     15.193682    19.332160    12.666588    -0.459422
O     16.766457    15.318635    11.048844    -0.487948
O     25.788023    26.832504    11.126445    -0.498719
O     16.008140     0.932960    13.806567    -0.463288
O     19.704740     0.686257    11.088223    -0.485887
O     16.544905     3.770021    13.628780    -0.482494
O     19.835913     5.250519    15.865014    -0.458404
O     18.152451     0.992321    15.574880    -0.496466
O     14.038030    24.406611    10.410664    -0.486760
O     28.105004    27.144353     9.623364    -0.458961
O     12.462674    25.526613    13.636887    -0.488291
O     17.180485    16.600777     3.351311    -0.498243
O     16.008140    13.544810     0.671189    -0.464224
O     19.704736    13.791513     3.389532    -0.485667
O     16.544909    10.707749     0.848976    -0.483348
O     11.228353     9.227280    27.568252    -0.458167
O     26.759985    13.485478    27.858387    -0.497957
O     22.645588    19.026670     4.067091    -0.486367
O     19.497464    16.288928     4.854391    -0.459514
O     21.070237    17.906668     0.840868    -0.489175
O     12.945908     3.351338    26.832493    -0.497839
O      5.510725     0.671190     0.932947    -0.464414
O      1.814125     3.389533     0.686246    -0.486014
O      4.973956     0.848979     3.770008    -0.482188
O     10.290477    27.568258     5.250503    -0.458776
O     11.973944    27.858388     0.992305    -0.496367
O     24.695903     4.067116    24.406600    -0.485253
O     10.628926     4.854419    27.144344    -0.459279
O      9.056158     0.840894    25.526599    -0.489056
O     21.553459    11.126461    16.600774    -0.498828
O     22.725808    13.806580    13.544809    -0.465402
O     19.029211    11.088237    13.791510    -0.486261
O     22.189043    13.628791    10.707748    -0.483603
O     18.898032    15.865023     9.227253    -0.457549
O     20.581494    15.574893    13.485450    -0.498010
O     16.088352    10.410683    19.026666    -0.485637
O     19.236480     9.623380    16.288923    -0.459423
O     17.663705    13.636905    17.906667    -0.487948
O      8.642139     2.123036    17.829066    -0.498719
O     18.422022    28.022580    15.148944    -0.463287
O     14.725422    28.269283    17.867288    -0.485887
O     17.885257    25.185519    15.326731    -0.482493
O     14.594249    23.705021    13.090497    -0.458405
O     16.277711    27.963219    13.380631    -0.496465
O     20.392132     4.548929    18.544847    -0.486761
O      6.325158     1.811187    19.332147    -0.458960
O     21.967488     3.428927    15.318624    -0.488293
O     17.249677    12.354763    25.604200    -0.498243
O     18.422022    15.410730    28.284322    -0.464223
O     14.725426    15.164027    25.565979    -0.485666
O     17.885253    18.247791    28.106535    -0.483348
O     23.201809    19.728260     1.387259    -0.458167
O      7.670177    15.470062     1.097124    -0.497956
O     11.784574     9.928870    24.888420    -0.486367
O     14.932698    12.666612    24.101120    -0.459514
O     13.359925    11.048872    28.114643    -0.489175

The following XYZ coordinates are in angstroms. Other properties are in atomic units.
The sperically averaged electron density of each atom fit to a function of the form exp(a - br)
eigen_1, eigen_2 and eigen_3 are the three eigenvalues of traceless quadrupole moment tensor
  atom number  atomic symbol              X              Y              Z     net charge C6 coefficient C8 coefficient C10 coefficient fluctuating dipole atomic polarizability isotropic forcefield polarizability              a              b squared Pearson coefficient          <r^3>          <r^4>         wp_QDO          m_QDO          q_QDO       dipole_x       dipole_y       dipole_z         dipole            Qxy            Qxz            Qyz     Q(x^2-y^2)  Q(3z^2 - R^2)        eigen_1        eigen_2        eigen_3 static polarizability      alpha(xx)      alpha(xy)      alpha(xz)      alpha(yy)      alpha(yz)      alpha(zz) atomic spin moment
            1             Mn      22.803104      25.474770       0.832471       0.955583     148.255748 0.30492688E+04  0.10942324E+06                                21.094082                           16.805748       0.356830       1.895713                    0.999326      55.407484     159.631121       0.491407       0.347337      -1.187259       0.035641      -0.096227       0.020162       0.104577      -0.013239      -0.067836      -0.011742      -0.117790      -0.023375      -0.105065       0.040283       0.064782             26.172132      27.137730      -6.486242       2.774865      23.282264     -10.296160      28.096402           3.723675
            2             Mn      21.562756       0.025797      26.655575       0.936407     114.094969 0.21172951E+04  0.70190805E+05                                20.174488                           15.825548       0.421004       1.913411                    0.997853      55.834386     160.765073       0.416524       0.443575      -1.103578      -0.051384      -0.039528       0.055597       0.085404       0.113295      -0.004360       0.051345       0.067317       0.160869      -0.154344       0.046939       0.107404             26.655523      21.010340       1.248841      -0.777857      26.254575     -10.418562      32.701655           3.642865
            3             Mn      26.270567      26.538019       4.092861       0.939555     102.735861 0.19361023E+04  0.62938696E+05                                19.007362                           15.257271       0.411598       1.911413                    0.997780      55.726401     160.335130       0.417888       0.450876      -1.096041       0.056162       0.047748       0.043196       0.085439      -0.038425       0.126158      -0.007946      -0.103118      -0.079495      -0.160946       0.045650       0.115296             23.436130      27.230380       5.128689       2.013625      22.834771      -2.860373      20.243240           3.649263
            4             Mn      14.195551      17.958511      13.645285       0.957249     147.915805 0.30401927E+04  0.10901009E+06                                21.059960                           16.778438       0.355331       1.896041                    0.999291      55.335520     159.330414       0.491934       0.347243      -1.187407       0.035178       0.095636      -0.020746       0.103991       0.013522       0.067970      -0.011468      -0.117346      -0.019164      -0.105067       0.041219       0.063849             26.129741      27.094028       6.477571      -2.769510      23.245549     -10.278857      28.049645           3.712728
            5             Mn      12.955203      14.452002      16.777692       0.936156     114.111728 0.21177494E+04  0.70214189E+05                                20.180996                           15.830549       0.418122       1.912352                    0.997888      55.860316     160.883382       0.416301       0.443761      -1.103391      -0.050729       0.039836      -0.056682       0.085867      -0.114309       0.003014       0.052313       0.066911       0.161261      -0.155257       0.045688       0.109569             26.662880      21.014205      -1.246828       0.771631      26.258817     -10.419132      32.715617           3.644280
            6             Mn      17.663019      16.895262      10.384894       0.938400     102.840448 0.19388186E+04  0.63050494E+05                                19.019992                           15.268128       0.413651       1.911469                    0.997827      55.775665     160.518456       0.417724       0.450885      -1.096011       0.056462      -0.046911      -0.043520       0.085338       0.037600      -0.125471      -0.007849      -0.104050      -0.084578      -0.160731       0.046522       0.114209             23.450309      27.243101      -5.128408      -2.018500      22.852351      -2.863575      20.255476           3.647277
            7             Mn      27.106871      28.123051      10.997014       0.955880     148.169211 0.30465372E+04  0.10929945E+06                                21.085479                           16.797463       0.356993       1.895887                    0.999276      55.387518     159.548747       0.491567       0.347306      -1.187300       0.034851      -0.020342      -0.096058       0.104190       0.068880      -0.013044       0.010402      -0.049100       0.186241      -0.105816       0.042040       0.063776             26.162997      27.130666      -2.773533      -6.487729      28.084848      10.294318      23.273477           3.713907
            8             Mn      17.258987       2.299951      14.503526       0.936140     114.077624 0.21168218E+04  0.70169702E+05                                20.170838                           15.822313       0.424284       1.914190                    0.997831      55.832006     160.740883       0.416633       0.443493      -1.103652      -0.050798      -0.056189      -0.039790       0.085562       0.004012       0.112599      -0.051644      -0.046222      -0.181002      -0.153595       0.046263       0.107332             26.651700      21.005189       0.777729       1.248367      32.700235      10.419562      26.249677           3.638085
            9             Mn      13.359238      24.862662      12.060260       0.941125     102.640034 0.19338341E+04  0.62842022E+05                                18.991441                           15.244948       0.418147       1.913431                    0.997740      55.679527     160.133411       0.418226       0.450676      -1.096241       0.056825      -0.043253       0.047050       0.085520      -0.126949      -0.037537       0.008291      -0.009977       0.198076      -0.162086       0.046631       0.115456             23.415444      27.204055      -2.015049       5.122745      20.226127       2.855537      22.816149           3.649635
           10             Mn      18.499334      15.310230       3.480742       0.955567     148.277893 0.30499640E+04  0.10945625E+06                                21.097882                           16.809312       0.353745       1.894882                    0.999312      55.408506     159.648682       0.491274       0.347405      -1.187181       0.035621       0.021311       0.096460       0.105012      -0.067641       0.013206       0.011178      -0.047014       0.188555      -0.104808       0.040098       0.064710             26.175505      27.144304       2.773606       6.486275      28.097819      10.295694      23.284391           3.724432
           11             Mn      17.258991      12.177819      -0.025770       0.935383     114.158078 0.21187497E+04  0.70247972E+05                                20.177508                           15.827924       0.421637       1.913561                    0.997833      55.848497     160.792663       0.416632       0.443404      -1.103733      -0.051449       0.056582       0.039935       0.086275      -0.002882      -0.113662      -0.052580      -0.046202      -0.182151      -0.154771       0.045370       0.109401             26.657926      21.012070      -0.776428      -1.250985      32.707751      10.416254      26.253956           3.640862
           12             Mn      21.966798      18.570619       2.417496       0.939519     102.762035 0.19369241E+04  0.62969775E+05                                19.006988                           15.258130       0.413839       1.911869                    0.997802      55.731601     160.336373       0.417989       0.450735      -1.096167       0.056654       0.042490      -0.046951       0.084968       0.126919       0.037923       0.007506      -0.009831       0.195369      -0.161771       0.046529       0.115242             23.433772      27.221518       2.018194      -5.122873      20.242446       2.861643      22.837353           3.648937
           13             Mn      11.627058       3.480770      28.123040       0.955584     148.255704 0.30492683E+04  0.10942319E+06                                21.094063                           16.805734       0.356838       1.895715                    0.999326      55.407510     159.631109       0.491407       0.347337      -1.187260      -0.035641       0.096228      -0.020162       0.104578      -0.013239      -0.067836      -0.011741      -0.117789      -0.023378      -0.105064       0.040283       0.064781             26.172107      27.137698      -6.486233       2.774868      23.282247     -10.296154      28.096376           3.723684
           14             Mn       4.259875      -0.025768       2.299936       0.936407     114.095022 0.21172961E+04  0.70190843E+05                                20.174492                           15.825549       0.421006       1.913412                    0.997853      55.834416     160.765162       0.416524       0.443575      -1.103578       0.051384       0.039527      -0.055597       0.085404       0.113295      -0.004360       0.051345       0.067317       0.160869      -0.154344       0.046939       0.107404             26.655528      21.010343       1.248842      -0.777849      26.254577     -10.418556      32.701665           3.642869
           15             Mn       8.159595       2.417521      24.862650       0.939556     102.735819 0.19361015E+04  0.62938658E+05                                19.007353                           15.257265       0.411599       1.911414                    0.997780      55.726370     160.334996       0.417888       0.450875      -1.096041      -0.056162      -0.047748      -0.043195       0.085439      -0.038425       0.126158      -0.007946      -0.103119      -0.079495      -0.160946       0.045650       0.115297             23.436118      27.230367       5.128688       2.013625      22.834756      -2.860371      20.243231           3.649265
           16             Mn      20.234611      10.997029      15.310226       0.957248     147.915938 0.30401956E+04  0.10901023E+06                                21.059977                           16.778450       0.355330       1.896041                    0.999291      55.335539     159.330522       0.491934       0.347243      -1.187407      -0.035178      -0.095636       0.020746       0.103991       0.013522       0.067970      -0.011468      -0.117345      -0.019164      -0.105067       0.041219       0.063849             26.129765      27.094046       6.477580      -2.769516      23.245572     -10.278874      28.049676           3.712731
           17             Mn      21.474959      14.503538      12.177819       0.936154     114.111762 0.21177499E+04  0.70214218E+05                                20.181007                           15.830556       0.418123       1.912352                    0.997888      55.860372     160.883616       0.416300       0.443761      -1.103391       0.050729      -0.039837       0.056682       0.085867      -0.114309       0.003014       0.052313       0.066910       0.161261      -0.155257       0.045688       0.109568             26.662895      21.014215      -1.246826       0.771621      26.258832     -10.419133      32.715637           3.644281
           18             Mn      16.767143      12.060278      18.570617       0.938400     102.840424 0.19388183E+04  0.63050482E+05                                19.019988                           15.268127       0.413649       1.911468                    0.997827      55.775646     160.518393       0.417724       0.450885      -1.096011      -0.056462       0.046911       0.043520       0.085338       0.037600      -0.125471      -0.007849      -0.104049      -0.084577      -0.160730       0.046522       0.114209             23.450303      27.243088      -5.128405      -2.018501      22.852344      -2.863573      20.255476           3.647278
           19             Mn       7.323291       0.832489      17.958497       0.955878     148.169275 0.30465391E+04  0.10929953E+06                                21.085481                           16.797466       0.356993       1.895887                    0.999276      55.387543     159.548814       0.491567       0.347306      -1.187300      -0.034851       0.020342       0.096058       0.104190       0.068879      -0.013045       0.010402      -0.049101       0.186240      -0.105816       0.042040       0.063776             26.162998      27.130671      -2.773536      -6.487732      28.084845      10.294315      23.273479           3.713905
           20             Mn      17.171175      26.655589      14.451985       0.936141     114.077599 0.21168214E+04  0.70169686E+05                                20.170833                           15.822311       0.424283       1.914191                    0.997831      55.831954     160.740701       0.416633       0.443493      -1.103652       0.050798       0.056189       0.039791       0.085562       0.004012       0.112599      -0.051645      -0.046223      -0.181002      -0.153596       0.046263       0.107333             26.651693      21.005184       0.777729       1.248365      32.700221      10.419559      26.249673           3.638082
           21             Mn      21.070924       4.092878      16.895251       0.941125     102.640013 0.19338334E+04  0.62841993E+05                                18.991438                           15.244946       0.418147       1.913431                    0.997740      55.679522     160.133390       0.418226       0.450676      -1.096241      -0.056825       0.043253      -0.047050       0.085520      -0.126949      -0.037537       0.008291      -0.009977       0.198075      -0.162086       0.046631       0.115456             23.415443      27.204051      -2.015050       5.122746      20.226124       2.855539      22.816153           3.649635
           22             Mn      15.930828      13.645310      25.474769       0.955568     148.277879 0.30499634E+04  0.10945622E+06                                21.097879                           16.809309       0.353745       1.894882                    0.999312      55.408506     159.648670       0.491274       0.347405      -1.187181      -0.035621      -0.021311      -0.096459       0.105011      -0.067641       0.013207       0.011178      -0.047014       0.188554      -0.104808       0.040099       0.064710             26.175504      27.144295       2.773608       6.486275      28.097824      10.295699      23.284392           3.724429
           23             Mn       8.563640      16.777692       0.025770       0.935385     114.157989 0.21187472E+04  0.70247873E+05                                20.177501                           15.827917       0.421637       1.913561                    0.997833      55.848501     160.792680       0.416632       0.443404      -1.103733       0.051449      -0.056582      -0.039935       0.086275      -0.002882      -0.113662      -0.052580      -0.046204      -0.182151      -0.154772       0.045370       0.109401             26.657919      21.012059      -0.776421      -1.250982      32.707747      10.416245      26.253950           3.640858
           24             Mn      12.463364      10.384921      26.538015       0.939519     102.762035 0.19369242E+04  0.62969777E+05                                19.006987                           15.258129       0.413839       1.911870                    0.997802      55.731585     160.336311       0.417989       0.450735      -1.096167      -0.056655      -0.042490       0.046951       0.084968       0.126919       0.037923       0.007506      -0.009832       0.195369      -0.161771       0.046529       0.115242             23.433769      27.221513       2.018194      -5.122870      20.242446       2.861644      22.837349           3.648938
           25              H      19.997041      25.828320       4.117474       0.128047       1.159644 0.86367820E+01  0.85531308E+02                                 1.765871                            1.675927      -0.895934       2.454775                    0.999133       3.318152       9.017219       0.507158       1.219521      -0.725046       0.009000      -0.019744       0.024578       0.032786      -0.010628      -0.006376      -0.008707       0.007764       0.022427      -0.019386       0.007566       0.011820              1.811292       1.651522      -0.145983       0.225028       1.747707      -0.393635       2.034648           0.000148
           26              H      18.125758      27.119736       4.395447       0.099375       1.247300 0.91427662E+01  0.90936660E+02                                 1.781362                            1.668509      -0.798111       2.485139                    0.999205       3.325619       8.769390       0.539304       1.141855      -0.744395      -0.019301       0.000123       0.035070       0.040031      -0.014568      -0.007389      -0.007542       0.004555       0.029508      -0.023040       0.009699       0.013342              1.845198       1.909424       0.004928      -0.510939       1.393236      -0.050050       2.232934          -0.000240
           27              H      17.308041      28.460374       2.637847       0.116609       1.236182 0.88476659E+01  0.88482144E+02                                 1.869897                            1.715697      -0.783103       2.504616                    0.999403       3.410187       9.428025       0.490903       1.247623      -0.718220      -0.036906       0.021743       0.004268       0.043047      -0.017927      -0.006667      -0.009593       0.011411       0.019241      -0.026202       0.010582       0.015620              1.984802       2.689891      -0.523965      -0.170263       1.732985      -0.016032       1.531530           0.000145
           28              H      18.516542      28.550134       0.613857       0.116531       1.050256 0.74673883E+01  0.72027317E+02                                 1.699375                            1.591001      -0.982237       2.409912                    0.998168       3.473187       9.624875       0.499544       1.271170      -0.710413      -0.017954       0.023139      -0.030438       0.042240      -0.013608       0.006509      -0.007054       0.004591       0.000136      -0.013953      -0.004709       0.018663              1.774304       1.705956      -0.234436       0.155555       1.704700      -0.530263       1.912257           0.000029
           29              H      16.430056      27.484597      26.326351       0.123502       0.965479 0.73060588E+01  0.70648853E+02                                 1.661501                            1.612519      -0.912465       2.436400                    0.997318       3.611584      10.285589       0.474598       1.334621      -0.696238       0.022766       0.018177      -0.000045       0.029133       0.000708      -0.001311       0.007390      -0.007874      -0.009356      -0.007776      -0.001967       0.009743              1.699582       1.670962       0.399748       0.027083       2.066587      -0.015803       1.361197           0.000611
           30              H      32.527897      26.812829      25.411356       0.125843       1.109207 0.85443320E+01  0.85019463E+02                                 1.762655                            1.699043      -0.880010       2.460278                    0.997317       3.477041       9.704843       0.485852       1.266957      -0.712832      -0.013141      -0.007667      -0.028730       0.032510      -0.000487       0.003399       0.003308       0.009229       0.013951      -0.008006       0.000514       0.007492              1.812598       1.766713      -0.204013       0.445355       1.563806      -0.251968       2.107276           0.000115
           31              H      16.326768      24.838063      25.486641       0.142279       1.124478 0.84258821E+01  0.81724150E+02                                 1.644538                            1.584341      -0.787842       2.503985                    0.999754       3.101134       7.951018       0.565272       1.117155      -0.752036      -0.019784      -0.004932      -0.003172       0.020635       0.000138       0.002575       0.001163       0.010747      -0.014932      -0.005890      -0.002481       0.008371              1.657278       1.448019       0.274268       0.152288       2.032581       0.250657       1.491234          -0.000006
           32              H      17.456078      25.926790      25.162339       0.145682       1.057354 0.76772696E+01  0.72643993E+02                                 1.564254                            1.500667      -0.757360       2.517836                    0.999888       3.024725       7.623012       0.588464       1.100001      -0.756064       0.004370       0.014168      -0.010556       0.018200      -0.000590      -0.003137      -0.004191      -0.004912      -0.007510      -0.006435       0.000491       0.005944              1.582702       1.597815       0.176287      -0.383688       1.421688      -0.207727       1.728604           0.000040
           33              H      17.321800      25.327412      26.641966       0.135668       1.032082 0.75428204E+01  0.73092033E+02                                 1.698365                            1.607191      -0.986445       2.405410                    0.998132       3.531062       9.875746       0.492195       1.284199      -0.707111       0.000114       0.001163       0.020771       0.020804      -0.004980       0.006755      -0.000830      -0.007662       0.009591      -0.010432       0.001775       0.008657              1.753753       1.640778      -0.187754       0.420617       1.611519      -0.322947       2.008963           0.000011
           34              H      28.298148      26.905484      23.332351       0.123935       1.278355 0.95423555E+01  0.95904067E+02                                 1.816266                            1.709242      -0.990393       2.407835                    0.998168       3.293811       8.722663       0.530813       1.148108      -0.743593      -0.025941      -0.019084       0.010800       0.033967       0.016774      -0.000656       0.003600       0.008563       0.022702      -0.021460       0.007465       0.013995              1.837958       2.036785       0.436276      -0.256580       1.732035      -0.158768       1.745053           0.000243
           35              H      28.740578      26.891004      21.094090       0.097308       1.331879 0.95857890E+01  0.96466872E+02                                 1.864949                            1.709966      -0.791608       2.488932                    0.999264       3.364780       8.921528       0.532080       1.143875      -0.744150      -0.021889      -0.021750      -0.022358       0.038106       0.017618      -0.001967       0.004661       0.008773       0.020937      -0.022458       0.007551       0.014906              1.949466       1.789444       0.338757       0.438324       1.750074       0.417540       2.308880          -0.000219
           36              H      30.553328      28.136090      20.219633       0.108278       1.147248 0.77123366E+01  0.75693777E+02                                 1.862071                            1.655556      -1.167726       2.312474                    0.995823       3.774281      10.876147       0.468272       1.332703      -0.695564       0.007668       0.004142      -0.036550       0.037575       0.013825       0.000912      -0.000479       0.009834       0.029317      -0.019588       0.009325       0.010263              2.072720       1.489861       0.036317      -0.197044       1.476083       0.117860       3.252215           0.000081
           37              H      23.283408       0.359070      21.699260       0.105164       1.296012 0.99433410E+01  0.10333582E+03                                 1.971082                            1.847902      -1.330551       2.236552                    0.993759       3.880749      11.272523       0.457647       1.287825      -0.705990       0.030099       0.017459      -0.017176       0.038804       0.006074      -0.008923       0.000241       0.013898       0.008170      -0.011633      -0.002486       0.014119              2.024485       2.083018       0.442502      -0.242365       1.880788      -0.203537       2.109649           0.000150
           38              H      24.638231       3.434151      27.774126       0.116857       1.009060 0.76799255E+01  0.75473648E+02                                 1.733288                            1.671541      -1.015327       2.388718                    0.995971       3.747086      10.888119       0.456835       1.364295      -0.689878       0.011063       0.027385      -0.012225       0.031965       0.004157      -0.002146      -0.002087      -0.006702      -0.011688      -0.005143      -0.002815       0.007958              1.785902       1.877111       0.364155      -0.363863       1.745244      -0.263305       1.735351          -0.000160
           39              H      15.973890       2.409099       0.040538       0.112773       0.989649 0.74823041E+01  0.72279554E+02                                 1.646152                            1.598327      -0.696932       2.530811                    0.999203       3.526603       9.812283       0.495221       1.280345      -0.708427       0.009922      -0.005888       0.024844       0.027393      -0.008128       0.004452      -0.001721      -0.000942       0.000766      -0.008801      -0.001169       0.009970              1.698388       1.632649      -0.198906       0.343637       1.636712      -0.348386       1.825805           0.000651
           40              H      13.639521       3.396482       0.118718       0.133837       1.193972 0.91229505E+01  0.91399272E+02                                 1.771415                            1.691343      -1.112642       2.332190                    0.998436       3.501592       9.505640       0.519923       1.175870      -0.733221      -0.008571      -0.015859      -0.007566       0.019551       0.001827      -0.002735       0.002861       0.008814      -0.006775      -0.006510       0.000020       0.006490              1.807837       2.392709       0.380129       0.026536       1.630108       0.006735       1.400696           0.000054
           41              H      14.873843       3.914786       0.996070       0.136907       1.129925 0.84502787E+01  0.82937587E+02                                 1.714345                            1.635124      -0.785315       2.497416                    0.999813       3.288025       8.794105       0.525974       1.186483      -0.732606       0.013096      -0.004989       0.010510       0.017517      -0.002906       0.001648       0.001789       0.000735       0.009783      -0.005254       0.001298       0.003957              1.732638       1.533458       0.071415       0.359471       1.513528       0.140414       2.150929          -0.000011
           42              H      23.112971       4.647388      28.576194       0.140677       1.130345 0.85852545E+01  0.84253978E+02                                 1.695022                            1.635652      -0.787133       2.501983                    0.999825       3.190784       8.421151       0.534083       1.168584      -0.738388       0.009306       0.008984      -0.017027       0.021383       0.000073      -0.005614      -0.003425      -0.003754       0.015977      -0.007385      -0.001518       0.008903              1.731269       1.411308      -0.018141       0.022111       2.298835      -0.353951       1.483662           0.000072
           43              H      19.879978       1.922674      28.411147       0.091619       1.335600 0.98286221E+01  0.10088074E+03                                 1.952821                            1.793128      -1.108819       2.340572                    0.996759       3.650686      10.215171       0.486440       1.226764      -0.721465       0.010434      -0.019307       0.043764       0.048958      -0.010320      -0.001248      -0.001520      -0.006375       0.063173      -0.021415       0.000261       0.021154              2.072046       1.857708      -0.302665       0.345977       1.995671      -0.642919       2.362759           0.000690
           44              H      18.521705       3.845320      28.387983       0.128044       1.124910 0.84238782E+01  0.81995449E+02                                 1.649729                            1.593681      -0.939739       2.433627                    0.998649       3.201243       8.319850       0.556553       1.130634      -0.747082      -0.010834       0.013612       0.030690       0.035278      -0.009890      -0.001463      -0.000822      -0.008101       0.046911      -0.018588       0.002868       0.015720              1.643394       1.596256      -0.262805      -0.182323       1.571977       0.167414       1.761950           0.000313
           45              H      18.938313       3.920601      24.450033       0.119187       1.166154 0.86685970E+01  0.85996299E+02                                 1.761126                            1.668966      -1.058523       2.373351                    0.997269       3.453462       9.418488       0.512387       1.204973      -0.726625      -0.002872       0.016417      -0.025068       0.030103      -0.009690       0.000024      -0.003402      -0.010366       0.018545      -0.014229       0.004091       0.010139              1.801809       1.537263      -0.111251      -0.089983       1.609803      -0.390388       2.258361           0.000415
           46              H      20.201902       2.015328      24.548482       0.084947       1.351677 0.10039079E+02  0.10420938E+03                                 2.010325                            1.842943      -1.205347       2.294097                    0.993807       3.804468      10.916835       0.465084       1.268707      -0.711162       0.015651      -0.017607      -0.039381       0.045890      -0.007692      -0.001625       0.002326      -0.007043       0.034310      -0.014179       0.001899       0.012280              2.105454       1.972742      -0.353992      -0.588146       1.799654       0.345463       2.543966           0.000858
           47              H      17.092853       5.177271      25.365028       0.108840       1.319075 0.11241862E+02  0.11869289E+03                                 1.912415                            1.898483      -0.966730       2.404084                    0.997112       3.631379      10.127781       0.482518       1.202282      -0.728987      -0.024239      -0.004699      -0.014587       0.028678      -0.000682       0.002388       0.003517       0.012876       0.018476      -0.010371       0.002400       0.007971              1.903546       1.952900      -0.122795       0.239692       1.680772       0.052254       2.076967           0.000083
           48              H      18.158466       6.054624      26.161304       0.111415       1.189212 0.92962176E+01  0.92928726E+02                                 1.733689                            1.683974      -0.748877       2.504431                    0.999263       3.370333       8.934830       0.535632       1.143921      -0.743416       0.010808       0.024245       0.012362       0.029282       0.007061      -0.002804       0.005621       0.002309      -0.004024      -0.010570       0.002419       0.008151              1.755265       1.803952       0.277779      -0.128853       2.107074      -0.036682       1.354770           0.000084
           49              H      10.528737      22.756142       5.585518       0.124888       1.171813 0.84819729E+01  0.83876315E+02                                 1.784392                            1.661696      -1.102322       2.355811                    0.996834       3.459610       9.489484       0.507372       1.220780      -0.722638       0.024484       0.004092       0.020099       0.031940      -0.001412       0.013354      -0.006649      -0.009981      -0.014405      -0.017740       0.003330       0.014410              1.855666       2.101140       0.213044       0.595861       1.632945       0.155266       1.832914           0.000206
           50              H       9.769552      20.636598       5.336501       0.092701       1.235260 0.88466347E+01  0.87241445E+02                                 1.762211                            1.632951      -0.794045       2.481573                    0.999237       3.347526       8.780101       0.549492       1.130315      -0.746531       0.015374      -0.026309       0.019823       0.036353       0.003030       0.016579      -0.004789      -0.011861      -0.023316      -0.022703       0.010408       0.012296              1.833579       1.660878      -0.398255       0.244425       2.205778      -0.348145       1.634081          -0.000217
           51              H       7.989512      20.147248       3.903203       0.113677       1.183404 0.83282941E+01  0.82871102E+02                                 1.873745                            1.704588      -0.996732       2.400669                    0.997419       3.612905      10.297775       0.470484       1.308320      -0.702606      -0.015448      -0.036807      -0.004402       0.040160       0.003326       0.014983      -0.003056      -0.023432      -0.017169      -0.022897       0.007775       0.015122              2.020037       1.775088       0.421420       0.051244       2.777605       0.139522       1.507417           0.000217
           52              H      24.216465      21.893265       2.730505       0.106303       1.051631 0.75941601E+01  0.74794648E+02                                 1.797740                            1.675567      -1.408412       2.201531                    0.992543       3.968136      11.733186       0.448580       1.386358      -0.683689      -0.028191      -0.011307      -0.022195       0.037619       0.004824       0.008201       0.000913       0.002478      -0.013553      -0.009960      -0.000835       0.010794              1.877081       2.032925       0.239666       0.442468       1.802873       0.154069       1.795444           0.000007
           53              H      23.319555      28.683330       1.059772       0.125124       1.017987 0.78702686E+01  0.78235747E+02                                 1.768153                            1.710505      -1.320135       2.241292                    0.993968       3.953715      11.757875       0.441977       1.394088      -0.682507      -0.015300      -0.008449      -0.025146       0.030624      -0.001507      -0.000938       0.008367       0.009899       0.018281      -0.011958       0.001705       0.010253              1.817899       1.702227       0.077538       0.438513       1.579740      -0.009632       2.171730          -0.000472
           54              H      15.791410       0.749949       1.664942       0.130770       0.922943 0.66983006E+01  0.62942534E+02                                 1.574439                            1.515216      -0.653916       2.562444                    0.999660       3.356506       9.212059       0.507120       1.285334      -0.707711       0.014466       0.020404      -0.003786       0.025297       0.003910      -0.004974       0.000263       0.001559      -0.016985      -0.008172       0.000257       0.007915              1.634052       1.595733       0.377122      -0.079841       1.885142      -0.296587       1.421282           0.000396
           55              H      22.028421      28.804946       3.219853       0.141646       1.100548 0.85534678E+01  0.85695247E+02                                 1.789340                            1.729286      -1.045315       2.379922                    0.997846       3.594844      10.286846       0.466304       1.311061      -0.702124      -0.009017      -0.015395       0.000881       0.017863       0.001499      -0.004824       0.000427      -0.006314      -0.006296      -0.007092       0.002431       0.004662              1.817396       1.906512       0.494769      -0.143865       1.998813      -0.264172       1.546863          -0.000078
           56              H      13.508686       1.305896       2.562563       0.152130       1.087983 0.80576027E+01  0.77865917E+02                                 1.653611                            1.585504      -0.725031       2.535361                    0.999972       3.121075       8.185680       0.541757       1.169930      -0.737850      -0.006774       0.010566      -0.011828       0.017247      -0.004251      -0.000595      -0.004078      -0.000656       0.007833      -0.006755       0.000917       0.005838              1.689955       1.598887      -0.336386       0.210429       1.883611      -0.404429       1.587368           0.000186
           57              H      14.476175       0.917893       3.772903       0.146010       1.153420 0.89776726E+01  0.88977197E+02                                 1.702092                            1.661116      -0.918923       2.439351                    0.999360       3.239997       8.556172       0.536196       1.152570      -0.741921       0.012961       0.003618       0.011839       0.017923       0.000559       0.001879       0.004482       0.008694       0.009035      -0.007728       0.001665       0.006063              1.691219       1.613101       0.137709       0.318423       1.496724       0.158366       1.963831           0.000048
           58              H      12.635861       7.233113      26.268440       0.091951       1.220786 0.85841325E+01  0.86218524E+02                                 1.925601                            1.737809      -1.123131       2.341353                    0.995095       3.723860      10.725821       0.462235       1.319285      -0.699896      -0.045333      -0.010545      -0.011117       0.047853       0.003212       0.008860       0.002197       0.004810      -0.041244      -0.016815       0.003011       0.013805              2.042351       2.954928       0.185181       0.208867       1.730353       0.031362       1.441773           0.000680
           59              H      14.052665       5.440767      26.566681       0.130177       1.079150 0.74866261E+01  0.72886330E+02                                 1.776350                            1.624758      -1.299506       2.261183                    0.994504       3.707789      10.618269       0.475799       1.322278      -0.697396      -0.011143      -0.030531      -0.003816       0.032724      -0.004391       0.007389       0.002375       0.001206      -0.033905      -0.014721       0.003734       0.010987              1.885506       1.680817       0.368764       0.006785       2.700828      -0.019863       1.274874           0.000763
           60              H      17.048090       8.098884      27.128418       0.126429       1.143960 0.85022311E+01  0.83700353E+02                                 1.723938                            1.643234      -0.980056       2.415736                    0.998227       3.342978       8.998405       0.522414       1.190960      -0.730824       0.031705       0.006512       0.008436       0.033448      -0.001448       0.008391      -0.001685       0.003640      -0.051102      -0.019460       0.006227       0.013233              1.744368       2.225041       0.147584       0.120977       1.709113       0.062746       1.298951           0.000471
           61              H      15.519389       9.786989      26.737519       0.086671       1.145102 0.80620635E+01  0.80240189E+02                                 1.884697                            1.711753      -1.216162       2.294670                    0.993571       3.866692      11.327143       0.451537       1.362910      -0.689679       0.016631       0.042328      -0.002478       0.045546       0.005922       0.001522      -0.002491      -0.004343      -0.040918      -0.014177       0.000997       0.013180              2.021250       1.657701       0.275037       0.017950       2.996788       0.085423       1.409261           0.000753
           62              H      16.214882       4.577894      27.342689       0.110064       1.236935 0.97434253E+01  0.10080358E+03                                 1.931245                            1.839885      -1.159660       2.317092                    0.993663       3.819995      11.092025       0.454402       1.302870      -0.703536      -0.010122      -0.025683      -0.005086       0.028070       0.002148      -0.005957      -0.001106       0.001571      -0.005331      -0.006281      -0.000696       0.006977              2.002366       2.080155       0.397602      -0.135390       2.460519      -0.200007       1.466425           0.000018
           63              H      17.196141       5.637666      28.031830       0.110577       1.191956 0.95122744E+01  0.95324215E+02                                 1.720123                            1.691810      -0.754555       2.504765                    0.999056       3.319111       8.716388       0.541673       1.128366      -0.748407       0.023107       0.007165       0.014065       0.027984       0.003156       0.001136       0.003778       0.010125       0.009511      -0.008523       0.002208       0.006315              1.705047       1.671222      -0.067068       0.256631       1.618060       0.121090       1.825859           0.000090
           64              H      11.389492      17.604961      10.360282       0.126723       1.163930 0.86745862E+01  0.85981863E+02                                 1.768393                            1.678121      -0.891744       2.455652                    0.999150       3.325088       9.034005       0.507597       1.217388      -0.725513       0.009353       0.019895      -0.025196       0.033438       0.010598       0.006416      -0.008802       0.007721       0.022111      -0.019395       0.007585       0.011810              1.813961       1.653757       0.146445      -0.225646       1.750257      -0.394721       2.037867           0.000148
           65              H       9.518211      16.313545      10.082309       0.099163       1.249958 0.91686498E+01  0.91277640E+02                                 1.785882                            1.672484      -0.804319       2.483125                    0.999189       3.327704       8.784896       0.537771       1.144062      -0.743881      -0.019198      -0.000155      -0.035335       0.040214       0.014745       0.007417      -0.007345       0.004537       0.028711      -0.023026       0.009916       0.013110              1.850046       1.914600      -0.004928       0.513028       1.396251      -0.050264       2.239288          -0.000242
           66              H       8.700494      14.972907      11.839908       0.116177       1.238139 0.88657199E+01  0.88742075E+02                                 1.875563                            1.720339      -0.792973       2.501302                    0.999305       3.411907       9.448886       0.488816       1.251830      -0.717340      -0.037284      -0.021539      -0.003994       0.043243       0.017832       0.006797      -0.009547       0.011207       0.020124      -0.026217       0.010873       0.015343              1.991255       2.700226       0.526832       0.171130       1.738067      -0.016049       1.535472           0.000141
           67              H       9.908993      14.883147      13.863899       0.117007       1.048697 0.74543145E+01  0.71871551E+02                                 1.697923                            1.589811      -0.979277       2.411829                    0.998236       3.470308       9.615712       0.499623       1.271495      -0.710350      -0.017773      -0.023154       0.030296       0.042070       0.013521      -0.006448      -0.006931       0.004480       0.000340      -0.013878      -0.004594       0.018472              1.772687       1.704494       0.233993      -0.155207       1.703117      -0.529393       1.910449           0.000028
           68              H      16.430070      15.948713      17.106916       0.124274       0.963473 0.72873118E+01  0.70418692E+02                                 1.658854                            1.610208      -0.909198       2.438027                    0.997387       3.606212      10.264998       0.475070       1.334221      -0.696326       0.022461      -0.017729       0.000243       0.028616      -0.000862       0.001235       0.007424      -0.008109      -0.008769      -0.007686      -0.002152       0.009837              1.696755       1.668155      -0.398263      -0.026912       2.062664      -0.015947       1.359444           0.000610
           69              H      15.312809      16.620481      18.021910       0.125804       1.107274 0.85222853E+01  0.84703076E+02                                 1.756539                            1.693568      -0.858720       2.468441                    0.997545       3.472638       9.671238       0.488295       1.262061      -0.713878      -0.013092       0.007582       0.028935       0.032652       0.000514      -0.003615       0.003268       0.009237       0.014329      -0.008061       0.000326       0.007735              1.806050       1.760565       0.202805      -0.442633       1.558851      -0.250384       2.098734           0.000113
           70              H      16.326777      18.595247      17.946626       0.142040       1.123987 0.84199902E+01  0.81645731E+02                                 1.643344                            1.583186      -0.787505       2.504143                    0.999757       3.101056       7.947559       0.565849       1.116307      -0.752243      -0.019879       0.004897       0.002974       0.020688      -0.000210      -0.002617       0.001136       0.010681      -0.015068      -0.005911      -0.002469       0.008380              1.656068       1.447154      -0.274193      -0.152279       2.030858       0.250490       1.490193          -0.000008
           71              H      17.456088      17.506520      18.270927       0.144468       1.060030 0.77000815E+01  0.72903228E+02                                 1.565777                            1.501963      -0.754988       2.517905                    0.999893       3.029566       7.633832       0.588844       1.098638      -0.756410       0.004587      -0.014255       0.010619       0.018358       0.000610       0.003311      -0.004264      -0.004620      -0.006875      -0.006515       0.000621       0.005894              1.584310       1.599366      -0.176614       0.384438       1.422934      -0.208170       1.730630           0.000036
           72              H      17.321811      18.105898      16.791301       0.135567       1.034364 0.75630210E+01  0.73334408E+02                                 1.700443                            1.608985      -0.993322       2.402063                    0.998040       3.534948       9.888705       0.492100       1.283631      -0.707212      -0.000178      -0.001361      -0.020815       0.020860       0.005190      -0.006824      -0.000777      -0.007526       0.009872      -0.010589       0.001788       0.008802              1.755984       1.642721       0.188209      -0.421512       1.613419      -0.323680       2.011812           0.000010
           73              H      11.083057      16.527826      20.100916       0.124853       1.281563 0.95730324E+01  0.96309800E+02                                 1.821246                            1.713520      -1.005522       2.401680                    0.998027       3.295206       8.736754       0.529328       1.150165      -0.743104      -0.025384       0.019065      -0.010859       0.033552      -0.016906       0.000544       0.003931       0.008952       0.022553      -0.021656       0.007329       0.014327              1.843121       2.042941      -0.438403       0.257861       1.736704      -0.159575       1.749719           0.000238
           74              H      11.525484      16.542306      22.339177       0.096946       1.332667 0.95928920E+01  0.96550183E+02                                 1.864988                            1.710085      -0.794971       2.487281                    0.999256       3.366668       8.925254       0.532335       1.143187      -0.744308      -0.022229       0.022131       0.022506       0.038606      -0.017541       0.001762       0.004445       0.008702       0.021292      -0.022337       0.007556       0.014780              1.949444       1.789422      -0.338681      -0.438256       1.750031       0.417425       2.308880          -0.000222
           75              H      13.338234      15.297220      23.213633       0.108324       1.147416 0.77148062E+01  0.75751377E+02                                 1.865189                            1.657976      -1.181008       2.307528                    0.995762       3.778083      10.902331       0.466851       1.336172      -0.694862       0.007449      -0.004134       0.036595       0.037573      -0.013970      -0.000987      -0.000591       0.009488       0.028806      -0.019592       0.009313       0.010280              2.076594       1.492090      -0.036419       0.197603       1.478223       0.118150       3.259469           0.000079
           76              H      14.675849      14.118729      21.734007       0.104223       1.294939 0.99285560E+01  0.10308633E+03                                 1.965133                            1.842760      -1.309756       2.244438                    0.994069       3.876733      11.235160       0.459947       1.282575      -0.707105       0.030482      -0.017950       0.017174       0.039323      -0.006005       0.009112       0.000103       0.013971       0.008349      -0.011603      -0.002727       0.014330              2.018158       2.076609      -0.440421       0.241097       1.875213      -0.202459       2.102651           0.000147
           77              H      16.030684      11.043648      15.659140       0.117359       1.008763 0.76789752E+01  0.75479995E+02                                 1.734682                            1.672813      -1.017810       2.388074                    0.995971       3.748863      10.902915       0.455989       1.366542      -0.689429       0.010811      -0.026992       0.012245       0.031550      -0.004191       0.002161      -0.002030      -0.006818      -0.012992      -0.005445      -0.002737       0.008182              1.787395       1.878628      -0.364660       0.364365       1.746751      -0.263723       1.736806          -0.000160
           78              H      15.973874      12.068671      14.437218       0.112801       0.990099 0.74893315E+01  0.72387474E+02                                 1.648872                            1.600860      -0.688095       2.534136                    0.999241       3.530912       9.837220       0.493845       1.283202      -0.707807       0.009769       0.005974      -0.024876       0.027385       0.008141      -0.004454      -0.001551      -0.000832       0.000722      -0.008852      -0.001049       0.009900              1.701280       1.635349       0.199421      -0.344580       1.639431      -0.349284       1.829059           0.000650
           79              H      13.639507      11.081288      14.359038       0.132416       1.194693 0.91262510E+01  0.91413026E+02                                 1.769988                            1.689918      -1.100626       2.336925                    0.998429       3.501880       9.496056       0.521099       1.173465      -0.733818      -0.009274       0.016116       0.007882       0.020195      -0.001718       0.002933       0.002888       0.008514      -0.007446      -0.006536       0.000012       0.006524              1.806420       2.390835      -0.380112      -0.026574       1.628905       0.006712       1.399520           0.000053
           80              H      14.873831      10.562984      13.481686       0.136789       1.131964 0.84697005E+01  0.83186203E+02                                 1.717469                            1.637866      -0.790271       2.495259                    0.999795       3.290315       8.806851       0.525053       1.187736      -0.732322       0.013270       0.004890      -0.010605       0.017677       0.002937      -0.001582       0.001752       0.000954       0.009026      -0.005161       0.001469       0.003692              1.735850       1.535926      -0.071579      -0.360623       1.515944       0.140796       2.155680          -0.000012
           81              H      14.505427       9.830411      14.857073       0.141060       1.131979 0.86017443E+01  0.84472318E+02                                 1.698362                            1.638617      -0.792931       2.499569                    0.999803       3.191204       8.430295       0.532818       1.170576      -0.737933       0.009427      -0.008975       0.016673       0.021152      -0.000039       0.005792      -0.003370      -0.003667       0.016957      -0.007561      -0.001637       0.009198              1.734817       1.413600       0.018366      -0.022238       2.304434      -0.355338       1.486418           0.000071
           82              H      11.272429      12.555125      15.022119       0.090481       1.337851 0.98449463E+01  0.10105094E+03                                 1.951490                            1.791870      -1.095333       2.345103                    0.996905       3.653380      10.209873       0.487920       1.223012      -0.722299       0.010148       0.019077      -0.044277       0.049268       0.010471       0.001004      -0.001698      -0.006350       0.063328      -0.021574       0.000359       0.021215              2.070614       1.856300       0.302371      -0.345851       1.994158      -0.642537       2.361385           0.000689
           83              H       9.914159      10.632479      15.045284       0.127738       1.125441 0.84297889E+01  0.82071910E+02                                 1.650757                            1.594656      -0.943195       2.432212                    0.998656       3.202144       8.324655       0.556134       1.131224      -0.746943      -0.010934      -0.013559      -0.030881       0.035455       0.009966       0.001732      -0.000752      -0.008162       0.046509      -0.018622       0.003009       0.015613              1.644421       1.597253       0.263028       0.182406       1.572937       0.167460       1.763074           0.000311
           84              H      10.330762      10.557198      18.983233       0.118909       1.166184 0.86683869E+01  0.85984276E+02                                 1.760197                            1.668184      -1.053001       2.375122                    0.997354       3.454051       9.416181       0.512914       1.203874      -0.726870      -0.003034      -0.016467       0.025327       0.030362       0.009744       0.000203      -0.003395      -0.010226       0.018331      -0.014246       0.004215       0.010031              1.800825       1.536582       0.111147       0.089936       1.609016      -0.389998       2.256876           0.000414
           85              H      11.594349      12.462471      18.884784       0.085319       1.351290 0.10035639E+02  0.10415279E+03                                 2.008743                            1.841687      -1.206686       2.293134                    0.993776       3.803845      10.909864       0.465653       1.267412      -0.711425       0.015727       0.017554       0.039366       0.045882       0.007662       0.001753       0.002276      -0.007181       0.033988      -0.014129       0.001927       0.012202              2.103684       1.971196       0.353506       0.587280       1.798364       0.344934       2.541493           0.000856
           86              H       8.485305       9.300528      18.068239       0.108245       1.322284 0.11273889E+02  0.11909642E+03                                 1.914006                            1.899893      -0.962921       2.404901                    0.997178       3.635724      10.137314       0.482909       1.200648      -0.729353      -0.024195       0.004521       0.014942       0.028794       0.000694      -0.002464       0.003728       0.012914       0.018028      -0.010424       0.002430       0.007993              1.905082       1.954487       0.122700      -0.240535       1.681724       0.052625       2.079035           0.000083
           87              H       9.550921       8.423175      17.271962       0.111622       1.192812 0.93330077E+01  0.93410508E+02                                 1.739254                            1.688989      -0.758893       2.500240                    0.999197       3.373444       8.955379       0.533911       1.146208      -0.742872       0.010729      -0.023572      -0.012331       0.028685      -0.007222       0.002690       0.005710       0.001884      -0.004563      -0.010634       0.002184       0.008450              1.761029       1.810035      -0.279595       0.129531       2.114898      -0.036914       1.358153           0.000084
           88              H      19.136286      20.677139       8.892237       0.124644       1.173428 0.84970731E+01  0.84073490E+02                                 1.787074                            1.663989      -1.113396       2.351047                    0.996778       3.462329       9.503515       0.506586       1.221976      -0.722371       0.024852      -0.003984      -0.020343       0.032363       0.001235      -0.012959      -0.006690      -0.010328      -0.014125      -0.017444       0.003310       0.014134              1.858585       2.104635      -0.213552      -0.597329       1.635340       0.155636       1.835779           0.000205
           89              H      18.377098      22.796683       9.141255       0.093093       1.234302 0.88392332E+01  0.87164213E+02                                 1.762763                            1.633419      -0.799236       2.479777                    0.999178       3.345544       8.779293       0.548745       1.131910      -0.746149       0.015201       0.026315      -0.019700       0.036216      -0.003037      -0.016655      -0.004604      -0.011518      -0.023196      -0.022652       0.010332       0.012320              1.834196       1.661401       0.398464      -0.244531       2.206627      -0.348288       1.634562          -0.000216
           90              H      16.597056      23.286033      10.574553       0.114298       1.181905 0.83166610E+01  0.82728336E+02                                 1.872273                            1.703506      -0.991332       2.402988                    0.997498       3.610767      10.290775       0.470578       1.308487      -0.702567      -0.015480       0.036698       0.004402       0.040072      -0.003239      -0.015077      -0.003023      -0.023375      -0.017068      -0.022949       0.007892       0.015057              2.018246       1.773795      -0.420669      -0.051175       2.774460       0.139254       1.506482           0.000218
           91              H      15.608909      21.540016      11.747251       0.106590       1.054234 0.76200990E+01  0.75156427E+02                                 1.804640                            1.681396      -1.425644       2.194095                    0.992383       3.981486      11.802681       0.446365       1.391267      -0.682701      -0.027825       0.011378       0.022071       0.037293      -0.004774      -0.008170       0.000936       0.002272      -0.014193      -0.010050      -0.000697       0.010747              1.884625       2.041457      -0.241423      -0.445566       1.809898       0.155268       1.802521           0.000007
           92              H      14.712006      14.749951      13.417984       0.126180       1.016881 0.78606991E+01  0.78123177E+02                                 1.767335                            1.709841      -1.324628       2.239821                    0.993910       3.951782      11.753921       0.441881       1.394703      -0.682377      -0.015258       0.008293       0.024595       0.030108       0.001524       0.000898       0.008359       0.010183       0.018546      -0.012094       0.001817       0.010276              1.816998       1.701362      -0.077368      -0.437924       1.579155      -0.009747       2.170477          -0.000473
           93              H      15.791394      13.727821      12.812814       0.130518       0.921661 0.66855981E+01  0.62779608E+02                                 1.571615                            1.512722      -0.655632       2.561734                    0.999603       3.352184       9.190426       0.508181       1.283539      -0.708113       0.014747      -0.020581       0.003923       0.025621      -0.003884       0.004881       0.000272       0.001530      -0.017016      -0.008108       0.000262       0.007847              1.630964       1.592749      -0.375827       0.079578       1.881218      -0.295647       1.418926           0.000395
           94              H      13.420875      14.628335      11.257903       0.142796       1.097985 0.85296309E+01  0.85421818E+02                                 1.789162                            1.728947      -1.052864       2.377453                    0.997747       3.590198      10.281291       0.465375       1.314209      -0.701498      -0.008805       0.015096      -0.000645       0.017488      -0.001493       0.004691       0.000348      -0.006361      -0.006025      -0.006939       0.002293       0.004646              1.817298       1.906106      -0.495163       0.143927       1.999350      -0.264355       1.546437          -0.000079
           95              H      13.508673      13.171874      11.915193       0.151847       1.091456 0.80924108E+01  0.78321091E+02                                 1.661159                            1.592211      -0.746694       2.526975                    0.999960       3.123088       8.208978       0.538705       1.174774      -0.736764      -0.006527      -0.010769       0.011938       0.017352       0.004314       0.000494      -0.003773      -0.000107       0.007647      -0.006635       0.001093       0.005542              1.697954       1.606157       0.339177      -0.212239       1.893065      -0.407666       1.594640           0.000184
           96              H      14.476162      13.559877      10.704852       0.146941       1.155836 0.90033556E+01  0.89315863E+02                                 1.706491                            1.665109      -0.930576       2.434766                    0.999308       3.241157       8.569653       0.534650       1.154814      -0.741391       0.013008      -0.003589      -0.011340       0.017626      -0.000584      -0.001682       0.004506       0.008763       0.009750      -0.007839       0.001796       0.006043              1.695647       1.617232      -0.138219      -0.320176       1.499992       0.159045       1.969715           0.000045
           97              H      21.243417       7.244686      17.164827       0.092422       1.218645 0.85656402E+01  0.85972452E+02                                 1.922034                            1.734916      -1.125455       2.340712                    0.995042       3.719271      10.703166       0.463104       1.317736      -0.700215      -0.045415       0.010549       0.011036       0.047912      -0.003336      -0.008908       0.002204       0.004536      -0.040878      -0.016751       0.002964       0.013787              2.038369       2.948332      -0.184654      -0.208237       1.727230       0.031277       1.439545           0.000678
           98              H      22.660219       9.037032      16.866585       0.129967       1.082395 0.75117307E+01  0.73175369E+02                                 1.777930                            1.625926      -1.299581       2.260609                    0.994550       3.711456      10.624140       0.476418       1.319753      -0.697887      -0.011247       0.030268       0.004106       0.032550       0.004393      -0.007305       0.002383       0.000677      -0.034836      -0.014928       0.003935       0.010993              1.887351       1.682156      -0.369607      -0.006777       2.704254      -0.019864       1.275644           0.000763
           99              H       8.440549       6.378915      16.304848       0.125813       1.146264 0.85224868E+01  0.83939421E+02                                 1.725177                            1.644306      -0.978542       2.415764                    0.998203       3.346772       9.007148       0.522729       1.189680      -0.731110       0.031627      -0.006448      -0.008852       0.033470       0.001501      -0.008255      -0.001705       0.004102      -0.052345      -0.019745       0.006206       0.013539              1.745642       2.227089      -0.147810      -0.121188       1.710182       0.062864       1.299656           0.000471
          100              H       6.911849       4.690810      16.695748       0.084950       1.149986 0.81000037E+01  0.80655134E+02                                 1.884137                            1.711289      -1.193208       2.302473                    0.993904       3.869285      11.311072       0.453698       1.355791      -0.691074       0.016721      -0.043348       0.002814       0.046546      -0.006138      -0.001615      -0.002375      -0.003933      -0.040703      -0.014108       0.000844       0.013264              2.020568       1.657141      -0.274965      -0.017943       2.995692       0.085417       1.408872           0.000753
          101              H      24.822436       9.899905      16.090577       0.109921       1.236376 0.97366858E+01  0.10068971E+03                                 1.928293                            1.837364      -1.154557       2.318940                    0.993828       3.818417      11.075411       0.455535       1.300202      -0.704084      -0.010005       0.025964       0.005151       0.028297      -0.002285       0.005882      -0.001058       0.001700      -0.004740      -0.006122      -0.000867       0.006989              1.999141       2.076730      -0.396263       0.134973       2.455982      -0.199463       1.464712           0.000017
          102              H       8.588597       8.840133      15.401436       0.110278       1.191725 0.95100533E+01  0.95290707E+02                                 1.719266                            1.691099      -0.776420       2.497050                    0.999087       3.320069       8.716690       0.542066       1.127681      -0.748565       0.022914      -0.007226      -0.014247       0.027933      -0.003549      -0.001199       0.003614       0.010091       0.009106      -0.008536       0.002074       0.006462              1.704210       1.670452       0.067232      -0.256163       1.617404       0.120722       1.824774           0.000088
          103              H      24.300811      24.838049      11.350560       0.126904       1.164225 0.86770379E+01  0.86014318E+02                                 1.768883                            1.678513      -0.893085       2.455076                    0.999115       3.325057       9.035062       0.507455       1.217613      -0.725462       0.009228      -0.024972      -0.020179       0.033406       0.006414      -0.010463       0.008610      -0.007322      -0.023087      -0.019240       0.007399       0.011841              1.814484       1.654092      -0.225799      -0.146535       2.038616       0.395048       1.750745           0.000148
          104              H      22.429529      24.560077      12.641976       0.099317       1.247670 0.91490092E+01  0.91042409E+02                                 1.784763                            1.671559      -0.804873       2.483339                    0.999182       3.324057       8.776226       0.537447       1.145251      -0.743613      -0.019313      -0.035036       0.000174       0.040007       0.007323      -0.014798       0.007576      -0.012266      -0.020845      -0.023137       0.010047       0.013091              1.848833       1.913356       0.512403       0.004909       2.237559       0.050191       1.395583          -0.000242
          105              H      21.611810      26.317678      13.982616       0.116518       1.236229 0.88485632E+01  0.88515233E+02                                 1.872364                            1.717685      -0.785634       2.504344                    0.999367       3.409367       9.434655       0.489683       1.250391      -0.717645      -0.036735      -0.004049       0.021535       0.042774       0.006651      -0.017933       0.009512      -0.004200      -0.027233      -0.026249       0.010724       0.015525              1.987644       2.694458       0.170634      -0.525293       1.533234       0.016049       1.735238           0.000143
          106              H      22.820309      28.341668      14.072378       0.116812       1.047607 0.74430664E+01  0.71717373E+02                                 1.694942                            1.587214      -0.973044       2.414149                    0.998267       3.466286       9.593360       0.500822       1.269260      -0.710847      -0.017839       0.030365       0.023239       0.042194      -0.006399      -0.013532       0.006878       0.002268      -0.006265      -0.013764      -0.004688       0.018452              1.769429       1.701411      -0.154808      -0.233332       1.906815       0.527886       1.700062           0.000029
          107              H      20.733856       2.629173      13.006816       0.123280       0.966477 0.73142015E+01  0.70728382E+02                                 1.660706                            1.611863      -0.900882       2.440862                    0.997324       3.610593      10.273850       0.475509       1.332050      -0.696760       0.022744       0.000108       0.018032       0.029025       0.001410       0.000809      -0.007373       0.000435       0.016299      -0.007732      -0.001994       0.009727              1.698714       1.670171      -0.027025       0.399218       1.360722       0.015874       2.065250           0.000612
          108              H      19.616596       3.544167      12.335048       0.125956       1.107835 0.85307604E+01  0.84842708E+02                                 1.760457                            1.697104      -0.870351       2.464060                    0.997324       3.474603       9.692675       0.486429       1.266077      -0.713023      -0.013017       0.028918      -0.007385       0.032561      -0.003559      -0.000489      -0.003280      -0.002413      -0.020778      -0.007991       0.000362       0.007629              1.810241       1.764506      -0.444315      -0.203535       2.104187       0.251343       1.562029           0.000116
          109              H      20.630567       3.468881      10.360282       0.141552       1.124840 0.84271210E+01  0.81725026E+02                                 1.643519                            1.583326      -0.782067       2.506004                    0.999782       3.102439       7.949327       0.566158       1.115559      -0.752435      -0.019874       0.002858      -0.004931       0.020675      -0.002684       0.000071      -0.001314       0.012815      -0.008129      -0.006075      -0.002237       0.008312              1.656254       1.447257      -0.152279       0.274310       1.490242      -0.250572       2.031263           0.000001
          110              H       4.544776       3.793183      11.449009       0.144088       1.061560 0.77130046E+01  0.73044345E+02                                 1.565861                            1.502040      -0.749255       2.519799                    0.999889       3.033050       7.639541       0.589620       1.096910      -0.756830       0.004922       0.011112       0.014313       0.018776       0.002998      -0.000551       0.004353       0.001332       0.010713      -0.006368       0.000386       0.005982              1.584384       1.599514       0.384559       0.176660       1.730661       0.208179       1.422979           0.000045
          111              H       4.410500       2.313556      10.849630       0.135224       1.032805 0.75489054E+01  0.73166906E+02                                 1.699364                            1.608018      -0.991203       2.403281                    0.998034       3.531964       9.879854       0.491979       1.284485      -0.707060      -0.000160      -0.020782       0.001124       0.020813      -0.006947      -0.005070       0.000908      -0.008560       0.006081      -0.010504       0.001585       0.008919              1.754830       1.641612      -0.421140      -0.188013       2.010519       0.323390       1.612358           0.000012
          112              H      15.386845       5.623173      12.427705       0.125025       1.286494 0.96199261E+01  0.96930763E+02                                 1.829153                            1.720325      -1.027156       2.393325                    0.997874       3.297547       8.758809       0.526909       1.153667      -0.742303      -0.025484      -0.011013      -0.018947       0.033611       0.000478       0.016742      -0.003844      -0.007173      -0.024165      -0.021462       0.007359       0.014102              1.851315       2.052726       0.259791       0.441799       1.757060       0.160804       1.744160           0.000255
          113              H      15.829271       7.861434      12.413228       0.097819       1.332234 0.95912643E+01  0.96555245E+02                                 1.867115                            1.711952      -0.800124       2.485933                    0.999197       3.364055       8.927028       0.530967       1.145879      -0.743674      -0.021949       0.022144      -0.021996       0.038157       0.001766       0.017547      -0.004432      -0.006171      -0.023539      -0.022298       0.007477       0.014821              1.951745       1.791361      -0.438911       0.339157       2.311957      -0.418058       1.751918          -0.000214
          114              H      17.642020       8.735891      13.658315       0.109145       1.145864 0.77025925E+01  0.75604879E+02                                 1.863807                            1.656893      -1.182278       2.307095                    0.995727       3.775272      10.893896       0.466885       1.336544      -0.694782       0.007664       0.036086       0.003968       0.037104      -0.000847       0.013942       0.000547      -0.010189      -0.028700      -0.019659       0.009455       0.010204              2.074888       1.491090       0.197413       0.036383       3.256354      -0.118004       1.477220           0.000079
          115              H      18.979633       7.256266      14.836804       0.104500       1.298515 0.99652960E+01  0.10360504E+03                                 1.972167                            1.848798      -1.321064       2.239842                    0.993900       3.884137      11.278885       0.458032       1.286234      -0.706318       0.030163       0.017098       0.017733       0.038944       0.009163       0.006136      -0.000134       0.003290      -0.025232      -0.011722      -0.002761       0.014483              2.025651       2.084321       0.242668       0.442993       2.110812       0.203778       1.881820           0.000150
          116              H      20.334464       1.181403      17.911879       0.116765       1.012061 0.77104259E+01  0.75869250E+02                                 1.738473                            1.676206      -1.021320       2.385991                    0.995829       3.756780      10.932951       0.455524       1.366493      -0.689412       0.010608       0.012314       0.027255       0.031733       0.002206       0.004430       0.002090       0.002993       0.016176      -0.005370      -0.002908       0.008278              1.791454       1.883162       0.365659       0.366138       1.740568       0.264636       1.750632          -0.000159
          117              H      28.885186      28.914990      16.886854       0.113044       0.990374 0.74893031E+01  0.72368728E+02                                 1.647289                            1.599314      -0.701143       2.529060                    0.999138       3.528728       9.821720       0.494925       1.280729      -0.708329       0.009859      -0.024751      -0.005865       0.027280      -0.004265      -0.008106       0.001687      -0.000935       0.000508      -0.008759      -0.001047       0.009805              1.699642       1.633593      -0.344070      -0.199110       1.827432       0.349008       1.637902           0.000651
          118              H      26.550818      28.836811      17.874237       0.133939       1.189099 0.90776713E+01  0.90836097E+02                                 1.767224                            1.687707      -1.108744       2.334842                    0.998451       3.494066       9.480694       0.520201       1.176660      -0.733069      -0.008966       0.007446      -0.015744       0.019589       0.002628       0.001774      -0.002858       0.007706      -0.009009      -0.006366       0.000111       0.006255              1.803403       2.385854      -0.026401       0.378267       1.398056      -0.006624       1.626299           0.000053
          119              H      27.785141      27.959460      18.392541       0.137575       1.125924 0.84147396E+01  0.82511700E+02                                 1.711335                            1.632554      -0.782602       2.499336                    0.999826       3.282280       8.778080       0.525903       1.187751      -0.732322       0.013238      -0.010368      -0.004867       0.017505      -0.001453      -0.002984      -0.001636      -0.004314      -0.006240      -0.005192       0.001423       0.003768              1.729509       1.530876      -0.358073       0.071177       2.146348      -0.140017       1.511304          -0.000012
          120              H      18.809205       0.379336      19.125115       0.141367       1.125306 0.85384616E+01  0.83684686E+02                                 1.690517                            1.631667      -0.777305       2.506799                    0.999841       3.183439       8.397667       0.534472       1.169269      -0.738241       0.009378       0.016788       0.009187       0.021311       0.005577       0.000172       0.003273      -0.010146      -0.003035      -0.007274      -0.001717       0.008991              1.726480       1.408192      -0.022106      -0.018243       1.480002       0.352133       2.291246           0.000072
          121              H      15.576211       0.544380      16.400401       0.091184       1.333402 0.98067401E+01  0.10057549E+03                                 1.948592                            1.789511      -1.094687       2.346196                    0.996966       3.647539      10.194134       0.487712       1.224546      -0.721968       0.010384      -0.044064      -0.018829       0.049031       0.001173      -0.010321       0.001752      -0.034843      -0.021776      -0.021444       0.000276       0.021168              2.067359       1.853669      -0.344893      -0.301583       2.357306       0.640822       1.991102           0.000690
          122              H      14.217939       0.567546      18.323047       0.128323       1.121903 0.83947292E+01  0.81633192E+02                                 1.645934                            1.590218      -0.926452       2.439298                    0.998837       3.197937       8.304687       0.557582       1.129634      -0.747318      -0.010855      -0.030791       0.013564       0.035354       0.001526      -0.009972       0.000850      -0.027278      -0.011516      -0.018590       0.002941       0.015649              1.639612       1.592635       0.181496      -0.261753       1.757733      -0.166638       1.568468           0.000311
          123              H      14.634541       4.505496      18.398332       0.119296       1.167254 0.86799095E+01  0.86150848E+02                                 1.763580                            1.671123      -1.066869       2.370062                    0.997289       3.455187       9.430601       0.511480       1.206516      -0.726272      -0.002811       0.025233       0.016622       0.030347       0.000204      -0.009625       0.003285      -0.013856       0.006295      -0.013983       0.004141       0.009842              1.804382       1.539136       0.090184      -0.111474       2.262118       0.391330       1.611892           0.000415
          124              H      15.898131       4.407045      16.493059       0.085466       1.351863 0.10041518E+02  0.10424222E+03                                 2.010501                            1.843161      -1.215672       2.289851                    0.993632       3.804431      10.917529       0.465054       1.268698      -0.711155       0.015699       0.039035      -0.017705       0.045647       0.001761      -0.007566      -0.002244      -0.021052      -0.006650      -0.014200       0.001748       0.012452              2.105627       1.972981       0.588137      -0.354080       2.543997      -0.345470       1.799902           0.000857
          125              H      12.789083       3.590503      19.655001       0.108268       1.318825 0.11238893E+02  0.11865412E+03                                 1.912208                            1.898266      -0.963355       2.405004                    0.997104       3.632124      10.129656       0.482531       1.202325      -0.728978      -0.024235       0.015016      -0.004611       0.028881      -0.002458      -0.000700      -0.003628      -0.002860      -0.028064      -0.010276       0.002278       0.007998              1.903282       1.952670      -0.239894      -0.122478       2.076764      -0.052575       1.680413           0.000084
          126              H      13.854697       2.794227      20.532353       0.112467       1.190705 0.93150247E+01  0.93207397E+02                                 1.739179                            1.688988      -0.763432       2.499014                    0.999168       3.370058       8.952123       0.533015       1.148419      -0.742340       0.010807      -0.012483       0.023261       0.028525       0.002702       0.007198      -0.005678       0.002960      -0.000580      -0.010596       0.002238       0.008358              1.760937       1.809972       0.129546       0.279298       1.358258       0.036869       2.114583           0.000085
          127              H      14.832509      23.370001       8.278381       0.124617       1.169342 0.84595157E+01  0.83585645E+02                                 1.780670                            1.658576      -1.094784       2.358919                    0.996910       3.456186       9.471329       0.508350       1.219430      -0.722952       0.024791      -0.020379       0.004241       0.032371      -0.013205      -0.001416       0.006621       0.001992       0.022487      -0.017622       0.003293       0.014329              1.851605       2.096128      -0.593611       0.212300       1.828842      -0.154702       1.629844           0.000205
          128              H      14.073325      23.619016       6.158837       0.093002       1.234637 0.88416902E+01  0.87191151E+02                                 1.762761                            1.633376      -0.827065       2.469887                    0.999180       3.346100       8.779787       0.548909       1.131536      -0.746239       0.015206      -0.019846      -0.026201       0.036216      -0.016461       0.002969       0.004653       0.005852       0.029414      -0.022548       0.010386       0.012162              1.834218       1.661441      -0.244584      -0.398494       1.634612       0.348350       2.206601          -0.000217
          129              H      12.293283      25.052314       5.669489       0.113573       1.182252 0.83191486E+01  0.82754685E+02                                 1.872337                            1.703545      -0.996743       2.400614                    0.997468       3.610973      10.289600       0.470688       1.308156      -0.702651      -0.015373       0.004586      -0.036676       0.040031      -0.015010       0.003437       0.003084      -0.003108       0.043648      -0.022934       0.007816       0.015118              2.018322       1.773803      -0.051151       0.420709       1.506510      -0.139257       2.774654           0.000218
          130              H      11.305134      26.225014       7.415506       0.105482       1.057548 0.76460961E+01  0.75432171E+02                                 1.803724                            1.680627      -1.417097       2.196904                    0.992469       3.981599      11.781606       0.448183       1.385269      -0.683845      -0.028187       0.022455      -0.011348       0.037782      -0.008206       0.004869      -0.001082       0.008494       0.003531      -0.010085      -0.000876       0.010960              1.883597       2.040252      -0.445168       0.241155       1.801578      -0.155075       1.808960           0.000007
          131              H      27.623322      27.895754      14.205574       0.126474       1.016603 0.78590544E+01  0.78122785E+02                                 1.768986                            1.711216      -1.329152       2.238255                    0.993920       3.953865      11.771178       0.440989       1.397238      -0.681892      -0.014920       0.024454      -0.008418       0.029858       0.000743      -0.001479      -0.008275      -0.004298      -0.024377      -0.011983       0.001789       0.010194              1.818774       1.703029      -0.439039       0.077715       2.172992       0.009425       1.580302          -0.000472
          132              H      28.702708      27.290584      15.227703       0.129660       0.923755 0.67061142E+01  0.63041330E+02                                 1.576308                            1.516872      -0.656075       2.561740                    0.999589       3.359334       9.225024       0.506400       1.286643      -0.707452       0.014584       0.003652       0.020865       0.025717       0.005109       0.003896      -0.000159       0.009621       0.006203      -0.008350       0.000257       0.008094              1.636094       1.597700       0.080120       0.378052       1.422799       0.297270       1.887783           0.000397
          133              H      26.332191      25.735673      14.327187       0.142896       1.098121 0.85314089E+01  0.85438313E+02                                 1.788554                            1.728519      -1.055914       2.376285                    0.997787       3.591160      10.281701       0.465710       1.313284      -0.701668      -0.008775      -0.000994      -0.015235       0.017609       0.004702       0.001334      -0.000615      -0.000028       0.012260      -0.006918       0.002514       0.004404              1.816607       1.905518       0.143732       0.494553       1.546130       0.264025       1.998173          -0.000079
          134              H      26.419986      26.392964      15.783649       0.152367       1.089243 0.80720886E+01  0.78068409E+02                                 1.657901                            1.589392      -0.744511       2.527785                    0.999967       3.121435       8.199324       0.539646       1.173566      -0.737019      -0.006589       0.011816       0.010555       0.017159       0.000640      -0.004300       0.003941      -0.003666      -0.003046      -0.006684       0.001093       0.005592              1.694462       1.603108      -0.211402      -0.337837       1.591538       0.406098       1.888740           0.000183
          135              H      27.387476      25.182623      15.395645       0.146837       1.154696 0.89934938E+01  0.89199206E+02                                 1.705861                            1.664638      -0.933143       2.433810                    0.999321       3.240067       8.567629       0.534480       1.155426      -0.741246       0.012606      -0.011603       0.003588       0.017505      -0.001826       0.000606      -0.004490      -0.000393      -0.017561      -0.007716       0.001634       0.006082              1.694983       1.616617      -0.319599       0.138052       1.968663      -0.158822       1.499667           0.000044
          136              H       8.332092       2.687093      21.710842       0.091425       1.217514 0.85556243E+01  0.85834113E+02                                 1.919814                            1.733180      -1.111750       2.345976                    0.995235       3.717125      10.689469       0.463694       1.316639      -0.700465      -0.046020       0.011079      -0.010812       0.048554      -0.008944       0.003093      -0.002114       0.022833       0.014034      -0.016888       0.003260       0.013628              2.035856       2.943912      -0.207782       0.184204       1.438231      -0.031199       1.725425           0.000679
          137              H       9.748896       2.388850      19.918496       0.129711       1.081549 0.75050062E+01  0.73101933E+02                                 1.778097                            1.626047      -1.305379       2.258370                    0.994546       3.710584      10.625074       0.475972       1.321133      -0.697624      -0.011243       0.003643      -0.030330       0.032551      -0.007589      -0.004143      -0.002385       0.017829       0.015961      -0.015041       0.004136       0.010906              1.887555       1.682345      -0.006769       0.369770       1.275738       0.019878       2.704581           0.000763
          138              H      12.744323       1.827115      22.576612       0.126229       1.143464 0.84979603E+01  0.83651712E+02                                 1.723944                            1.643244      -0.981017       2.415489                    0.998208       3.342003       8.996800       0.522186       1.191573      -0.730696       0.031483      -0.008662       0.006018       0.033203      -0.008321      -0.001224       0.001852       0.027866       0.020811      -0.019777       0.006566       0.013211              1.744351       2.225073      -0.121029       0.147511       1.298951      -0.062788       1.709030           0.000471
          139              H      11.215620       2.218016      24.264718       0.085929       1.148480 0.80900556E+01  0.80567249E+02                                 1.886014                            1.712908      -1.209582       2.296570                    0.993692       3.871100      11.333659       0.452221       1.360028      -0.690227       0.016643       0.002692       0.042657       0.045867      -0.001543       0.006159       0.002445       0.018174       0.027204      -0.014159       0.000742       0.013417              2.022726       1.658843      -0.017983       0.275082       1.410157      -0.085532       2.999178           0.000753
          140              H      11.911114       1.612841      19.055622       0.112149       1.230088 0.96829783E+01  0.10007882E+03                                 1.928952                            1.838051      -1.171944       2.313728                    0.993575       3.812698      11.085719       0.452934       1.308391      -0.702397      -0.009385       0.005345      -0.025267       0.027479       0.006138       0.002347       0.001048       0.003216      -0.000264      -0.006364      -0.000879       0.007243              1.999845       2.077548       0.135098       0.396140       1.465362       0.199553       2.456625           0.000018
          141              H      12.892375       0.923701      20.115393       0.111211       1.187934 0.94737709E+01  0.94852176E+02                                 1.717124                            1.689137      -0.751446       2.506584                    0.999146       3.313988       8.701988       0.541681       1.129374      -0.748161       0.022860      -0.013909       0.007269       0.027728      -0.001185       0.003367      -0.003565       0.000236      -0.019794      -0.008457       0.002116       0.006341              1.702098       1.668397      -0.255415      -0.067035       1.822306      -0.120443       1.615591           0.000087
          142              H      15.693271      18.595232       3.127195       0.126494       1.166565 0.87005697E+01  0.86328890E+02                                 1.773652                            1.682716      -0.905265       2.449997                    0.999020       3.327912       9.054921       0.505816       1.220408      -0.724854       0.008992       0.024929       0.020115       0.033271      -0.006374       0.010511       0.008706      -0.007553      -0.022723      -0.019290       0.007384       0.011906              1.819540       1.658303       0.226814       0.147256       2.044805       0.396969       1.755512           0.000147
          143              H      13.821990      18.873204       1.835779       0.099967       1.248244 0.91540364E+01  0.91105310E+02                                 1.785157                            1.671867      -0.806995       2.482343                    0.999144       3.324741       8.778767       0.537469       1.145043      -0.743644      -0.019134       0.034868      -0.000258       0.039774      -0.007361       0.014815       0.007550      -0.012409      -0.021763      -0.023261       0.009949       0.013312              1.849261       1.913836      -0.512717      -0.004895       2.238178       0.050179       1.395769          -0.000242
          144              H      13.004275      17.115603       0.495139       0.117372       1.234381 0.88325159E+01  0.88298028E+02                                 1.868555                            1.714592      -0.780935       2.505824                    0.999374       3.407477       9.420616       0.490875       1.248154      -0.718101      -0.036558       0.004117      -0.021971       0.042851      -0.006778       0.017689       0.009520      -0.003954      -0.027289      -0.026078       0.010713       0.015365              1.983292       2.687471      -0.169977       0.523335       1.530582       0.016072       1.731823           0.000142
          145              H      14.212776      15.091613       0.405377       0.116789       1.048177 0.74487542E+01  0.71798093E+02                                 1.696801                            1.588772      -0.977690       2.412148                    0.998235       3.468651       9.606973       0.500041       1.270781      -0.710513      -0.018186      -0.030505      -0.023283       0.042466       0.006187       0.013405       0.006766       0.002410      -0.006500      -0.013657      -0.004523       0.018179              1.771503       1.703314       0.155131       0.233794       1.909135       0.528946       1.702060           0.000028
          146              H      20.733858      11.848597       1.470940       0.124205       0.965295 0.73045225E+01  0.70629986E+02                                 1.661149                            1.612233      -0.911734       2.436792                    0.997318       3.610490      10.282040       0.474694       1.334428      -0.696266       0.022473      -0.000097      -0.017684       0.028596      -0.001160      -0.000908      -0.007379       0.000461       0.016575      -0.007668      -0.002121       0.009789              1.699199       1.670538       0.026995      -0.399483       1.360958       0.015947       2.066101           0.000610
          147              H      19.616598      10.933603       2.142708       0.125615       1.109224 0.85415272E+01  0.84954039E+02                                 1.759741                            1.696373      -0.864215       2.466301                    0.997488       3.475938       9.688242       0.487438       1.263393      -0.713590      -0.012925      -0.028848       0.007531       0.032496       0.003567       0.000582      -0.003107      -0.002416      -0.021869      -0.008237       0.000495       0.007743              1.809506       1.763820       0.444228       0.203428       2.103346       0.251239       1.561351           0.000116
          148              H      20.630566      11.008889       4.117474       0.141503       1.123744 0.84163507E+01  0.81584857E+02                                 1.641268                            1.581329      -0.774118       2.508856                    0.999784       3.102719       7.945241       0.567111       1.114171      -0.752758      -0.019834      -0.003094       0.005114       0.020715       0.002526      -0.000378      -0.001180       0.012827      -0.008724      -0.005846      -0.002532       0.008378              1.653929       1.445442       0.152016      -0.273546       1.488517      -0.249988       2.027827           0.000000
          149              H       4.544777      10.684587       3.028746       0.144084       1.059322 0.76926154E+01  0.72799993E+02                                 1.563300                            1.499775      -0.746151       2.521040                    0.999904       3.030639       7.629732       0.590255       1.096502      -0.756932       0.004733      -0.011069      -0.014667       0.018976      -0.003099       0.000678       0.004126       0.001185       0.010024      -0.006269       0.000618       0.005652              1.581733       1.596622      -0.383349      -0.176057       1.727787       0.207603       1.420789           0.000045
          150              H      21.625598      12.164214       3.628126       0.135603       1.034853 0.75688833E+01  0.73418106E+02                                 1.702147                            1.610542      -1.000927       2.399161                    0.997981       3.537573       9.903425       0.491350       1.285120      -0.706885      -0.000202       0.020399      -0.001104       0.020429       0.006991       0.005124       0.000821      -0.008702       0.006133      -0.010633       0.001700       0.008933              1.757784       1.644408       0.422049       0.188580       2.013770       0.324187       1.615174           0.000011
          151              H      15.386849       8.854597       2.050050       0.124268       1.280401 0.95615162E+01  0.96155044E+02                                 1.819232                            1.711764      -0.999844       2.403906                    0.998128       3.294942       8.731335       0.529991       1.149191      -0.743338      -0.025838       0.011089       0.019227       0.034062      -0.000372      -0.016601      -0.003804      -0.006975      -0.024556      -0.021328       0.007281       0.014048              1.841054       2.040488      -0.257351      -0.437574       1.747835       0.159256       1.734840           0.000254
          152              H      15.829279       6.616336       2.064528       0.098160       1.328717 0.95596470E+01  0.96135725E+02                                 1.861503                            1.707253      -0.791762       2.488984                    0.999230       3.361970       8.910194       0.532694       1.143365      -0.744251      -0.022062      -0.022174       0.021895       0.038181      -0.001988      -0.017529      -0.004518      -0.006463      -0.023679      -0.022412       0.007734       0.014678              1.945612       1.786110       0.436674      -0.337523       2.303880      -0.415937       1.746845          -0.000212
          153              H      17.642030       5.741879       0.819441       0.107835       1.147555 0.77142844E+01  0.75738709E+02                                 1.864799                            1.657527      -1.171479       2.311211                    0.995781       3.777146      10.896140       0.467118       1.335540      -0.695001       0.007665      -0.036648      -0.004133       0.037668       0.001061      -0.013877       0.000502      -0.009929      -0.028969      -0.019602       0.009229       0.010373              2.076216       1.491655      -0.197676      -0.036357       3.259207      -0.118165       1.477788           0.000081
          154              H      27.587174       7.221533      28.596463       0.104814       1.295277 0.99363291E+01  0.10323547E+03                                 1.969575                            1.846689      -1.318855       2.241098                    0.993871       3.879713      11.264709       0.458047       1.287042      -0.706161       0.030123      -0.016825      -0.017550       0.038710      -0.009241      -0.006261      -0.000038       0.003091      -0.024710      -0.011706      -0.002812       0.014519              2.022868       2.081334      -0.241880      -0.441833       2.107992       0.203101       1.879278           0.000151
          155              H      11.726901      13.296396      25.521387       0.116130       1.014055 0.77296392E+01  0.76109960E+02                                 1.741117                            1.678542      -1.095047       2.352075                    0.994982       3.762387      10.955015       0.455079       1.366900      -0.689321       0.010906      -0.012545      -0.027207       0.031883      -0.002203      -0.004284       0.002041       0.003093       0.017077      -0.005541      -0.002800       0.008341              1.794313       1.886257      -0.366824      -0.367261       1.743292       0.265500       1.753390          -0.000159
          156              H      28.885189      14.518320      26.546412       0.112431       0.989075 0.74809465E+01  0.72311026E+02                                 1.650460                            1.602181      -0.697837       2.530492                    0.999130       3.531464       9.850120       0.492448       1.286761      -0.707074       0.009771       0.024835       0.006037       0.027363       0.004415       0.008124       0.001637      -0.000729       0.001140      -0.008777      -0.001148       0.009925              1.703062       1.636798       0.345425       0.199939       1.831309       0.350266       1.641080           0.000651
          157              H      26.550822      14.596499      25.559030       0.133104       1.195317 0.91356394E+01  0.91559383E+02                                 1.773063                            1.692761      -1.117658       2.329907                    0.998408       3.503485       9.512892       0.519588       1.176206      -0.733159      -0.008937      -0.007478       0.015790       0.019624      -0.002666      -0.001868      -0.002881       0.007731      -0.009684      -0.006496       0.000085       0.006411              1.809606       2.395433       0.026452      -0.380841       1.401764      -0.006717       1.631621           0.000051
          158              H      27.785145      15.473850      25.040726       0.137174       1.128634 0.84388469E+01  0.82804683E+02                                 1.713837                            1.634678      -0.784346       2.498228                    0.999805       3.285946       8.789985       0.525681       1.187442      -0.732393       0.013426       0.010472       0.004626       0.017644       0.001451       0.002937      -0.001693      -0.004170      -0.006002      -0.005121       0.001430       0.003691              1.732118       1.533040       0.359381      -0.071353       2.150305      -0.140277       1.513008          -0.000013
          159              H      27.416743      14.098463      24.308151       0.141560       1.130293 0.85876006E+01  0.84309870E+02                                 1.697770                            1.638176      -0.797704       2.498065                    0.999813       3.188717       8.426184       0.532376       1.171874      -0.737631       0.009558      -0.016741      -0.008800       0.021191      -0.005476       0.000040       0.003352      -0.009736      -0.002868      -0.007202      -0.001567       0.008769              1.734155       1.413353       0.022150       0.018232       1.485794       0.354791       2.303318           0.000069
          160              H      24.183746      13.933419      27.032865       0.091622       1.338280 0.98512824E+01  0.10117422E+03                                 1.955597                            1.795284      -1.112956       2.338541                    0.996656       3.653879      10.228061       0.486098       1.226888      -0.721428       0.010417       0.043683       0.018844       0.048702      -0.001291       0.010337       0.001739      -0.035152      -0.022200      -0.021570       0.000175       0.021395              2.075264       1.860235       0.347036       0.303532       2.366947       0.644715       1.998611           0.000689
          161              H      22.825475      13.910253      25.110219       0.128511       1.124023 0.84176592E+01  0.81935603E+02                                 1.650536                            1.594480      -0.943500       2.432481                    0.998681       3.198948       8.319164       0.555580       1.132604      -0.746612      -0.010838       0.030505      -0.013806       0.035194      -0.001582       0.009858       0.000902      -0.027214      -0.011488      -0.018471       0.002851       0.015620              1.644213       1.597121      -0.182308       0.262965       1.762715      -0.167376       1.572804           0.000306
          162              H      23.242084       9.972303      25.034935       0.118309       1.167814 0.86812849E+01  0.86128324E+02                                 1.760320                            1.668224      -1.046423       2.377777                    0.997444       3.455946       9.416547       0.513556       1.202143      -0.727266      -0.002934      -0.025526      -0.016732       0.030661      -0.000166       0.009661       0.003393      -0.014137       0.005791      -0.014105       0.004150       0.009955              1.800947       1.536504      -0.089802       0.111160       2.257251       0.390236       1.609087           0.000415
          163              H      24.505671      10.070754      26.940207       0.086091       1.351923 0.10043742E+02  0.10429720E+03                                 2.012824                            1.845077      -1.218520       2.288996                    0.993619       3.805131      10.930149       0.464050       1.271056      -0.710647       0.015522      -0.038554       0.017635       0.045148      -0.001720       0.007489      -0.002392      -0.021105      -0.007160      -0.014134       0.001539       0.012595              2.108191       1.975277      -0.589212       0.354674       2.547493      -0.346021       1.801802           0.000857
          164              H      21.396625      10.887296      23.778266       0.108278       1.318234 0.11230094E+02  0.11852173E+03                                 1.910291                            1.896393      -0.953274       2.408943                    0.997355       3.631467      10.121595       0.483267       1.200893      -0.729295      -0.024370      -0.014982       0.004586       0.028972       0.002334       0.000675      -0.003563      -0.002682      -0.028651      -0.010420       0.002497       0.007923              1.901345       1.950632       0.239705       0.122213       2.074683      -0.052439       1.678719           0.000083
          165              H      22.462240      11.683572      22.900914       0.111282       1.192309 0.93264507E+01  0.93308500E+02                                 1.736833                            1.686805      -0.747922       2.504643                    0.999264       3.373994       8.948832       0.535127       1.144049      -0.743381       0.010610       0.012580      -0.023998       0.029099      -0.002742      -0.007272      -0.005617       0.003327      -0.001266      -0.010667       0.002250       0.008417              1.758502       1.807381      -0.129238      -0.278819       1.356646       0.036806       2.111480           0.000083
          166              H      23.440063      20.063280       6.199375       0.124904       1.169763 0.84649513E+01  0.83667004E+02                                 1.782453                            1.660174      -1.098182       2.357745                    0.996970       3.457190       9.480909       0.507530       1.220996      -0.722597       0.024735       0.020353      -0.003840       0.032262       0.013146       0.001216       0.006699       0.001869       0.022724      -0.017654       0.003412       0.014243              1.853498       2.098329       0.594469      -0.212592       1.830682      -0.154909       1.631483           0.000205
          167              H      22.680876      19.814265       8.318918       0.092057       1.239233 0.88816582E+01  0.87693417E+02                                 1.768189                            1.637897      -0.802711       2.478007                    0.999147       3.351380       8.802121       0.547675       1.132688      -0.745970       0.015470       0.020133       0.026122       0.036429       0.016443      -0.002956       0.004784       0.005908       0.029841      -0.022631       0.010422       0.012209              1.840155       1.666372       0.245904       0.400724       1.639402       0.350364       2.214690          -0.000218
          168              H      20.900835      18.380967       8.808266       0.112821       1.186032 0.83487697E+01  0.83092539E+02                                 1.873018                            1.704025      -0.984881       2.404637                    0.997671       3.615327      10.292288       0.471852       1.304249      -0.703435      -0.015714      -0.004572       0.037071       0.040522       0.015120      -0.003391       0.003059      -0.003299       0.044034      -0.023101       0.007871       0.015230              2.019139       1.774393       0.051182      -0.421187       1.506863      -0.139421       2.776159           0.000219
          169              H      19.912690      17.208267       7.062249       0.107095       1.052439 0.76029157E+01  0.74924858E+02                                 1.800701                            1.678047      -1.412111       2.199904                    0.992450       3.973499      11.763978       0.447508       1.388862      -0.683176      -0.027937      -0.022204       0.011540       0.037506       0.007965      -0.004655      -0.000984       0.008384       0.003557      -0.009840      -0.000745       0.010584              1.880317       2.036715       0.443883      -0.240440       1.798433      -0.154573       1.805802           0.000006
          170              H      19.015789      15.537527       0.272182       0.126163       1.017118 0.78613578E+01  0.78121691E+02                                 1.766718                            1.709200      -1.318225       2.242353                    0.994006       3.949892      11.742948       0.442295       1.393541      -0.682604      -0.015055      -0.024636       0.008487       0.030093      -0.000920       0.001430      -0.008173      -0.004143      -0.025031      -0.012066       0.001909       0.010157              1.816353       1.700771       0.437868      -0.077435       2.169748       0.009562       1.578539          -0.000472
          171              H      28.702707      16.142726      28.205563       0.129615       0.925081 0.67134088E+01  0.63077520E+02                                 1.572263                            1.513227      -0.653169       2.561388                    0.999629       3.355333       9.188081       0.509657       1.279076      -0.709053       0.015002      -0.003855      -0.020810       0.025942      -0.004850      -0.003912      -0.000274       0.009157       0.006322      -0.008072       0.000251       0.007821              1.631701       1.593469      -0.079703      -0.376294       1.419396       0.295945       1.882238           0.000396
          172              H      17.724655      17.697608       0.150569       0.142695       1.096377 0.85141035E+01  0.85218225E+02                                 1.786566                            1.726719      -1.049414       2.379241                    0.997805       3.587506      10.267040       0.465990       1.313214      -0.701707      -0.008623       0.001096       0.015264       0.017566      -0.004609      -0.001593      -0.000693       0.000011       0.012765      -0.006970       0.002300       0.004669              1.814553       1.902978      -0.143534      -0.493489       1.544709       0.263794       1.995973          -0.000079
          173              H      26.419985      17.040346      27.649617       0.153119       1.089071 0.80733604E+01  0.78112207E+02                                 1.660869                            1.592093      -0.749897       2.526261                    0.999954       3.118914       8.204101       0.537685       1.177372      -0.736154      -0.006165      -0.011639      -0.010399       0.016781      -0.000551       0.004291       0.003856      -0.003931      -0.003688      -0.006687       0.001097       0.005590              1.697583       1.605931       0.211861       0.338758       1.594276       0.407157       1.892543           0.000181
          174              H      27.387472      18.250687      28.037621       0.147113       1.151155 0.89569282E+01  0.88733339E+02                                 1.701189                            1.660265      -0.923496       2.438077                    0.999328       3.235641       8.546937       0.535737       1.154056      -0.741572       0.012830       0.011724      -0.003435       0.017716       0.001681      -0.000581      -0.004465      -0.000163      -0.017411      -0.007676       0.001793       0.005883              1.690348       1.612336       0.318309      -0.137399       1.962919      -0.157941       1.495790           0.000042
          175              H      16.939636      11.790706      21.722424       0.091248       1.222459 0.85964007E+01  0.86341967E+02                                 1.924331                            1.736761      -1.120958       2.341837                    0.995114       3.724214      10.714441       0.463453       1.315815      -0.700605      -0.045869      -0.011354       0.010538       0.048414       0.008724      -0.003314      -0.002173       0.023011       0.014342      -0.016877       0.003175       0.013703              2.040924       2.952679       0.208709      -0.184982       1.440915      -0.031325       1.729177           0.000678
          176              H      18.356438      12.088949      23.514770       0.130759       1.082211 0.75136111E+01  0.73240662E+02                                 1.782112                            1.629428      -1.328067       2.249180                    0.994223       3.716447      10.661986       0.474187       1.325113      -0.696777      -0.011136      -0.003730       0.030119       0.032328       0.007439       0.004279      -0.002420       0.017292       0.015095      -0.014654       0.003837       0.010817              1.892071       1.686126       0.006775      -0.371027       1.278070       0.020018       2.712016           0.000765
          177              H      21.351867      12.650684      20.856655       0.127079       1.144152 0.85052565E+01  0.83756405E+02                                 1.726076                            1.645063      -0.986137       2.413873                    0.998181       3.342046       9.003915       0.521274       1.193189      -0.730318       0.031185       0.008502      -0.005989       0.032873       0.008455       0.001441       0.001628       0.027886       0.020542      -0.019783       0.006387       0.013395              1.746600       2.228575       0.121348      -0.147959       1.300210      -0.062922       1.711016           0.000468
          178              H      19.823167      12.259783      19.168548       0.086130       1.147378 0.80807272E+01  0.80442667E+02                                 1.883956                            1.711287      -1.204408       2.298761                    0.993721       3.868260      11.319219       0.452734       1.359022      -0.690428       0.016687      -0.002468      -0.042734       0.045943       0.001502      -0.005944       0.002495       0.018648       0.027207      -0.014382       0.001083       0.013298              2.020319       1.657211       0.017967      -0.274627       1.408950      -0.085406       2.994795           0.000752
          179              H      20.518653      12.864958      24.377645       0.111070       1.229718 0.96755077E+01  0.99934154E+02                                 1.924536                            1.834187      -1.155387       2.319883                    0.993844       3.809649      11.055705       0.454801       1.303901      -0.703340      -0.009856      -0.005252       0.025860       0.028169      -0.005819      -0.002182       0.001078       0.003326      -0.000495      -0.006008      -0.000933       0.006941              1.995019       2.072523      -0.134489      -0.394586       1.462535       0.198780       2.450000           0.000016
          180              H      21.499914      13.554098      23.317873       0.110493       1.188438 0.94757084E+01  0.94846980E+02                                 1.714719                            1.686886      -0.765473       2.501614                    0.999150       3.317132       8.700289       0.543380       1.126136      -0.748931       0.023148       0.014288      -0.007465       0.028208       0.001067      -0.003396      -0.003554       0.000354      -0.020311      -0.008620       0.002317       0.006304              1.699701       1.666078       0.254847       0.066968       1.819614      -0.120093       1.613413           0.000081
          181              H      14.433121       3.127220      24.838037       0.128048       1.159643 0.86367722E+01  0.85531185E+02                                 1.765870                            1.675926      -0.895933       2.454776                    0.999133       3.318149       9.017209       0.507159       1.219521      -0.725046      -0.009000       0.019744      -0.024578       0.032786      -0.010628      -0.006376      -0.008707       0.007764       0.022427      -0.019386       0.007566       0.011820              1.811291       1.651521      -0.145983       0.225028       1.747706      -0.393635       2.034647           0.000151
          182              H      16.304404       1.835804      24.560064       0.099376       1.247297 0.91427382E+01  0.90936296E+02                                 1.781358                            1.668506      -0.798112       2.485139                    0.999205       3.325613       8.769365       0.539305       1.141854      -0.744396       0.019301      -0.000123      -0.035070       0.040031      -0.014568      -0.007389      -0.007542       0.004555       0.029508      -0.023040       0.009699       0.013342              1.845194       1.909419       0.004928      -0.510937       1.393234      -0.050050       2.232928          -0.000236
          183              H      17.122121       0.495166      26.317664       0.116611       1.236178 0.88476268E+01  0.88481646E+02                                 1.869891                            1.715692      -0.783103       2.504617                    0.999403       3.410178       9.427991       0.490904       1.247622      -0.718220       0.036906      -0.021743      -0.004268       0.043047      -0.017927      -0.006667      -0.009593       0.011411       0.019241      -0.026202       0.010582       0.015620              1.984796       2.689881      -0.523963      -0.170262       1.732980      -0.016032       1.531526           0.000144
          184              H      15.913620       0.405406      28.341654       0.116531       1.050254 0.74673671E+01  0.72027067E+02                                 1.699373                            1.591000      -0.982234       2.409914                    0.998168       3.473182       9.624860       0.499544       1.271171      -0.710413       0.017955      -0.023139       0.030438       0.042240      -0.013608       0.006509      -0.007054       0.004591       0.000136      -0.013953      -0.004709       0.018663              1.774302       1.705954      -0.234436       0.155555       1.704698      -0.530262       1.912254           0.000029
          185              H      18.000106       1.470943       2.629160       0.123503       0.965477 0.73060418E+01  0.70648652E+02                                 1.661500                            1.612518      -0.912465       2.436400                    0.997318       3.611580      10.285577       0.474598       1.334622      -0.696238      -0.022766      -0.018177       0.000045       0.029133       0.000708      -0.001311       0.007390      -0.007874      -0.009356      -0.007776      -0.001967       0.009743              1.699580       1.670961       0.399748       0.027083       2.066584      -0.015803       1.361195           0.000611
          186              H       1.902265       2.142711       3.544155       0.125843       1.109207 0.85443307E+01  0.85019459E+02                                 1.762656                            1.699044      -0.880010       2.460278                    0.997317       3.477041       9.704848       0.485852       1.266958      -0.712832       0.013141       0.007667       0.028731       0.032510      -0.000487       0.003399       0.003308       0.009229       0.013952      -0.008006       0.000514       0.007492              1.812600       1.766714      -0.204013       0.445355       1.563807      -0.251968       2.107278           0.000116
          187              H      18.103394       4.117477       3.468870       0.142280       1.124461 0.84257150E+01  0.81722029E+02                                 1.644512                            1.584317      -0.787841       2.503985                    0.999754       3.101119       7.950925       0.565282       1.117143      -0.752039       0.019784       0.004932       0.003172       0.020635       0.000138       0.002575       0.001163       0.010747      -0.014932      -0.005890      -0.002481       0.008371              1.657251       1.447997       0.274261       0.152284       2.032544       0.250650       1.491212           0.000002
          188              H      16.974084       3.028750       3.793172       0.145682       1.057348 0.76772140E+01  0.72643303E+02                                 1.564245                            1.500659      -0.757362       2.517836                    0.999888       3.024719       7.622977       0.588468       1.099997      -0.756065      -0.004370      -0.014168       0.010555       0.018200      -0.000590      -0.003137      -0.004191      -0.004913      -0.007511      -0.006435       0.000491       0.005944              1.582693       1.597805       0.176284      -0.383684       1.421679      -0.207724       1.728594           0.000046
          189              H      17.108362       3.628128       2.313545       0.135669       1.032080 0.75427958E+01  0.73091722E+02                                 1.698361                            1.607187      -0.986443       2.405412                    0.998132       3.531055       9.875716       0.492197       1.284197      -0.707111      -0.000114      -0.001162      -0.020771       0.020804      -0.004980       0.006755      -0.000830      -0.007662       0.009591      -0.010432       0.001775       0.008657              1.753748       1.640774      -0.187754       0.420615       1.611516      -0.322946       2.008956           0.000012
          190              H       6.132014       2.050056       5.623160       0.123932       1.278384 0.95426369E+01  0.95907740E+02                                 1.816308                            1.709278      -0.990399       2.407832                    0.998168       3.293838       8.722814       0.530802       1.148123      -0.743589       0.025942       0.019084      -0.010799       0.033967       0.016774      -0.000656       0.003600       0.008563       0.022702      -0.021460       0.007465       0.013995              1.838001       2.036835       0.436293      -0.256589       1.732074      -0.158774       1.745093           0.000254
          191              H       5.689584       2.064536       7.861421       0.097308       1.331888 0.95858690E+01  0.96467964E+02                                 1.864966                            1.709980      -0.791609       2.488932                    0.999264       3.364786       8.921583       0.532075       1.143884      -0.744148       0.021889       0.021750       0.022358       0.038106       0.017618      -0.001967       0.004661       0.008773       0.020937      -0.022458       0.007551       0.014906              1.949484       1.789459       0.338761       0.438330       1.750089       0.417546       2.308904          -0.000214
          192              H       3.876834       0.819450       8.735878       0.108279       1.147247 0.77123316E+01  0.75693714E+02                                 1.862070                            1.655556      -1.167724       2.312475                    0.995823       3.774280      10.876143       0.468273       1.332702      -0.695564      -0.007668      -0.004142       0.036550       0.037575       0.013824       0.000912      -0.000479       0.009834       0.029317      -0.019588       0.009325       0.010263              2.072718       1.489860       0.036317      -0.197044       1.476083       0.117860       3.252212           0.000081
          193              H      11.146754      28.596470       7.256251       0.105165       1.296010 0.99433295E+01  0.10333569E+03                                 1.971082                            1.847903      -1.330550       2.236553                    0.993759       3.880748      11.272527       0.457646       1.287827      -0.705990      -0.030099      -0.017459       0.017176       0.038804       0.006074      -0.008923       0.000241       0.013898       0.008170      -0.011633      -0.002486       0.014119              2.024486       2.083019       0.442502      -0.242365       1.880789      -0.203537       2.109650           0.000149
          194              H       9.791931      25.521389       1.181385       0.116858       1.009057 0.76799033E+01  0.75473381E+02                                 1.733286                            1.671539      -1.015327       2.388719                    0.995971       3.747081      10.888104       0.456835       1.364296      -0.689878      -0.011063      -0.027385       0.012225       0.031965       0.004157      -0.002146      -0.002087      -0.006702      -0.011688      -0.005143      -0.002815       0.007958              1.785899       1.877108       0.364154      -0.363863       1.745241      -0.263305       1.735349          -0.000161
          195              H      18.456272      26.546441      28.914973       0.112773       0.989648 0.74822906E+01  0.72279391E+02                                 1.646150                            1.598325      -0.696932       2.530811                    0.999203       3.526600       9.812272       0.495221       1.280345      -0.708427      -0.009922       0.005888      -0.024844       0.027393      -0.008128       0.004452      -0.001721      -0.000942       0.000766      -0.008801      -0.001169       0.009970              1.698387       1.632647      -0.198906       0.343637       1.636710      -0.348385       1.825803           0.000651
          196              H      20.790641      25.559058      28.836793       0.133837       1.193974 0.91229733E+01  0.91399586E+02                                 1.771420                            1.691347      -1.112641       2.332190                    0.998436       3.501596       9.505665       0.519922       1.175873      -0.733220       0.008571       0.015859       0.007566       0.019551       0.001827      -0.002735       0.002861       0.008814      -0.006775      -0.006510       0.000020       0.006489              1.807842       2.392716       0.380131       0.026537       1.630112       0.006735       1.400699           0.000051
          197              H      19.556319      25.040754      27.959441       0.136907       1.129926 0.84502883E+01  0.82937746E+02                                 1.714350                            1.635128      -0.785315       2.497417                    0.999813       3.288028       8.794131       0.525972       1.186487      -0.732605      -0.013096       0.004989      -0.010510       0.017517      -0.002906       0.001648       0.001789       0.000734       0.009784      -0.005254       0.001297       0.003957              1.732643       1.533462       0.071415       0.359473       1.513532       0.140415       2.150935          -0.000013
          198              H      11.317191      24.308152       0.379317       0.140676       1.130345 0.85852635E+01  0.84254109E+02                                 1.695025                            1.635655      -0.787134       2.501983                    0.999825       3.190786       8.421165       0.534082       1.168586      -0.738387      -0.009306      -0.008984       0.017027       0.021383       0.000074      -0.005614      -0.003425      -0.003754       0.015977      -0.007385      -0.001518       0.008903              1.731272       1.411310      -0.018141       0.022111       2.298840      -0.353952       1.483665           0.000068
          199              H      14.550184      27.032866       0.544364       0.091619       1.335600 0.98286192E+01  0.10088071E+03                                 1.952822                            1.793128      -1.108817       2.340573                    0.996759       3.650686      10.215173       0.486440       1.226765      -0.721465      -0.010434       0.019307      -0.043764       0.048958      -0.010320      -0.001248      -0.001520      -0.006375       0.063173      -0.021415       0.000261       0.021154              2.072046       1.857709      -0.302665       0.345977       1.995671      -0.642919       2.362760           0.000689
          200              H      15.908457      25.110220       0.567528       0.128044       1.124910 0.84238744E+01  0.81995415E+02                                 1.649730                            1.593682      -0.939736       2.433629                    0.998649       3.201241       8.319849       0.556552       1.130636      -0.747081       0.010834      -0.013612      -0.030690       0.035278      -0.009890      -0.001463      -0.000822      -0.008101       0.046911      -0.018588       0.002868       0.015720              1.643395       1.596256      -0.262805      -0.182323       1.571978       0.167414       1.761951           0.000307
          201              H      15.491849      25.034939       4.505478       0.119188       1.166151 0.86685699E+01  0.85995966E+02                                 1.761123                            1.668963      -1.058519       2.373353                    0.997269       3.453458       9.418475       0.512387       1.204973      -0.726625       0.002872      -0.016417       0.025068       0.030103      -0.009690       0.000024      -0.003402      -0.010366       0.018545      -0.014229       0.004091       0.010139              1.801806       1.537261      -0.111250      -0.089983       1.609800      -0.390387       2.258357           0.000412
          202              H      14.228260      26.940212       4.407029       0.084947       1.351675 0.10039064E+02  0.10420918E+03                                 2.010323                            1.842941      -1.205346       2.294097                    0.993807       3.804466      10.916825       0.465085       1.268706      -0.711162      -0.015651       0.017607       0.039381       0.045890      -0.007692      -0.001625       0.002326      -0.007042       0.034310      -0.014179       0.001899       0.012280              2.105452       1.972740      -0.353991      -0.588145       1.799652       0.345463       2.543963           0.000856
          203              H      17.337309      23.778269       3.590483       0.108841       1.319074 0.11241857E+02  0.11869285E+03                                 1.912416                            1.898484      -0.966729       2.404085                    0.997112       3.631379      10.127789       0.482517       1.202284      -0.728987       0.024239       0.004699       0.014587       0.028678      -0.000682       0.002388       0.003517       0.012876       0.018476      -0.010371       0.002400       0.007971              1.903547       1.952901      -0.122795       0.239692       1.680773       0.052254       2.076968           0.000079
          204              H      16.271696      22.900916       2.794207       0.111416       1.189212 0.92962206E+01  0.92928778E+02                                 1.733690                            1.683975      -0.748876       2.504431                    0.999263       3.370334       8.934838       0.535631       1.143922      -0.743416      -0.010808      -0.024245      -0.012362       0.029282       0.007061      -0.002804       0.005621       0.002309      -0.004024      -0.010570       0.002419       0.008151              1.755266       1.803953       0.277780      -0.128853       2.107075      -0.036682       1.354770           0.000080
          205              H      23.901425       6.199398      23.369993       0.124889       1.171812 0.84819572E+01  0.83876087E+02                                 1.784387                            1.661691      -1.102324       2.355810                    0.996834       3.459605       9.489453       0.507374       1.220776      -0.722639      -0.024484      -0.004092      -0.020099       0.031940      -0.001412       0.013354      -0.006649      -0.009981      -0.014405      -0.017740       0.003330       0.014410              1.855661       2.101134       0.213043       0.595858       1.632941       0.155265       1.832909           0.000210
          206              H      24.660610       8.318942      23.619010       0.092703       1.235254 0.88465761E+01  0.87240681E+02                                 1.762201                            1.632943      -0.794042       2.481575                    0.999237       3.347516       8.780052       0.549496       1.130311      -0.746533      -0.015374       0.026309      -0.019823       0.036353       0.003030       0.016579      -0.004789      -0.011861      -0.023315      -0.022703       0.010408       0.012296              1.833568       1.660869      -0.398251       0.244423       2.205763      -0.348142       1.634072          -0.000212
          207              H      26.440650       8.808292      25.052308       0.113677       1.183402 0.83282791E+01  0.82870926E+02                                 1.873744                            1.704587      -0.996732       2.400669                    0.997419       3.612901      10.297766       0.470484       1.308322      -0.702606       0.015448       0.036807       0.004403       0.040160       0.003326       0.014983      -0.003055      -0.023432      -0.017169      -0.022897       0.007775       0.015122              2.020036       1.775087       0.421420       0.051244       2.777605       0.139522       1.507417           0.000219
          208              H      10.213697       7.062275      26.225006       0.106303       1.051629 0.75941453E+01  0.74794475E+02                                 1.797739                            1.675567      -1.408411       2.201531                    0.992543       3.968133      11.733179       0.448580       1.386359      -0.683689       0.028191       0.011307       0.022195       0.037620       0.004824       0.008201       0.000913       0.002478      -0.013553      -0.009960      -0.000835       0.010794              1.877080       2.032924       0.239666       0.442468       1.802872       0.154069       1.795443           0.000009
          209              H      11.110607       0.272210      27.895739       0.125124       1.017988 0.78702831E+01  0.78235922E+02                                 1.768154                            1.710506      -1.320134       2.241292                    0.993968       3.953718      11.757884       0.441978       1.394088      -0.682508       0.015300       0.008448       0.025146       0.030624      -0.001507      -0.000938       0.008367       0.009899       0.018281      -0.011958       0.001705       0.010253              1.817900       1.702228       0.077538       0.438513       1.579741      -0.009632       2.171731          -0.000472
          210              H      18.638752      28.205591      27.290569       0.130770       0.922941 0.66982837E+01  0.62942339E+02                                 1.574438                            1.515215      -0.653916       2.562444                    0.999660       3.356502       9.212047       0.507120       1.285335      -0.707711      -0.014466      -0.020405       0.003786       0.025297       0.003910      -0.004975       0.000263       0.001559      -0.016985      -0.008172       0.000257       0.007915              1.634051       1.595732       0.377121      -0.079841       1.885140      -0.296587       1.421281           0.000396
          211              H      12.401741       0.150594      25.735658       0.141646       1.100550 0.85534812E+01  0.85695401E+02                                 1.789340                            1.729286      -1.045316       2.379921                    0.997846       3.594845      10.286845       0.466304       1.311059      -0.702124       0.009017       0.015395      -0.000881       0.017863       0.001499      -0.004824       0.000427      -0.006314      -0.006296      -0.007092       0.002431       0.004662              1.817396       1.906513       0.494769      -0.143865       1.998813      -0.264172       1.546863          -0.000077
          212              H      20.921476      27.649644      26.392948       0.152129       1.087983 0.80576045E+01  0.77865949E+02                                 1.653612                            1.585505      -0.725031       2.535362                    0.999972       3.121074       8.185682       0.541756       1.169932      -0.737850       0.006774      -0.010566       0.011828       0.017247      -0.004251      -0.000596      -0.004078      -0.000656       0.007833      -0.006755       0.000917       0.005838              1.689957       1.598889      -0.336387       0.210429       1.883613      -0.404430       1.587370           0.000182
          213              H      19.953987      28.037647      25.182608       0.146011       1.153415 0.89776174E+01  0.88976511E+02                                 1.702087                            1.661111      -0.918918       2.439354                    0.999360       3.239988       8.556141       0.536197       1.152570      -0.741921      -0.012961      -0.003618      -0.011839       0.017923       0.000559       0.001879       0.004482       0.008694       0.009035      -0.007728       0.001665       0.006063              1.691213       1.613097       0.137709       0.318421       1.496720       0.158365       1.963824           0.000045
          214              H      21.794301      21.722427       2.687071       0.091951       1.220785 0.85841263E+01  0.86218444E+02                                 1.925600                            1.737808      -1.123130       2.341353                    0.995095       3.723859      10.725816       0.462236       1.319285      -0.699896       0.045333       0.010545       0.011118       0.047853       0.003212       0.008860       0.002197       0.004810      -0.041244      -0.016815       0.003011       0.013805              2.042350       2.954926       0.185181       0.208866       1.730352       0.031362       1.441772           0.000677
          215              H      20.377497      23.514773       2.388830       0.130177       1.079148 0.74866120E+01  0.72886163E+02                                 1.776349                            1.624758      -1.299506       2.261183                    0.994504       3.707786      10.618261       0.475799       1.322279      -0.697395       0.011143       0.030531       0.003816       0.032724      -0.004391       0.007389       0.002375       0.001206      -0.033905      -0.014720       0.003733       0.010987              1.885505       1.680816       0.368764       0.006785       2.700826      -0.019863       1.274874           0.000761
          216              H      17.382072      20.856656       1.827093       0.126429       1.143959 0.85022209E+01  0.83700221E+02                                 1.723937                            1.643233      -0.980054       2.415737                    0.998227       3.342976       8.998396       0.522414       1.190959      -0.730824      -0.031705      -0.006512      -0.008436       0.033448      -0.001448       0.008391      -0.001685       0.003640      -0.051101      -0.019460       0.006227       0.013233              1.744367       2.225039       0.147584       0.120977       1.709112       0.062746       1.298950           0.000468
          217              H      18.910773      19.168551       2.217992       0.086671       1.145101 0.80620610E+01  0.80240156E+02                                 1.884697                            1.711753      -1.216161       2.294670                    0.993571       3.866691      11.327139       0.451537       1.362910      -0.689679      -0.016631      -0.042328       0.002478       0.045546       0.005922       0.001522      -0.002491      -0.004343      -0.040918      -0.014177       0.000997       0.013180              2.021249       1.657701       0.275037       0.017950       2.996787       0.085423       1.409260           0.000752
          218              H      18.215280      24.377646       1.612822       0.110065       1.236933 0.97434043E+01  0.10080330E+03                                 1.931242                            1.839883      -1.159660       2.317092                    0.993663       3.819991      11.092008       0.454403       1.302869      -0.703537       0.010122       0.025683       0.005086       0.028070       0.002148      -0.005957      -0.001106       0.001571      -0.005331      -0.006281      -0.000696       0.006977              2.002363       2.080152       0.397601      -0.135390       2.460514      -0.200006       1.466423           0.000017
          219              H      17.234021      23.317874       0.923681       0.110578       1.191953 0.95122424E+01  0.95323802E+02                                 1.720119                            1.691805      -0.754553       2.504766                    0.999056       3.319108       8.716372       0.541675       1.128364      -0.748408      -0.023107      -0.007165      -0.014065       0.027984       0.003156       0.001136       0.003778       0.010125       0.009511      -0.008523       0.002208       0.006315              1.705043       1.671217      -0.067068       0.256630       1.618056       0.121090       1.825854           0.000082
          220              H      23.040670      11.350579      18.595229       0.126724       1.163931 0.86745880E+01  0.85981876E+02                                 1.768392                            1.678120      -0.891745       2.455652                    0.999150       3.325087       9.033999       0.507598       1.217387      -0.725513      -0.009353      -0.019895       0.025196       0.033438       0.010598       0.006416      -0.008802       0.007721       0.022111      -0.019395       0.007585       0.011810              1.813960       1.653757       0.146444      -0.225646       1.750256      -0.394721       2.037866           0.000150
          221              H      24.911951      12.641995      18.873202       0.099164       1.249954 0.91686103E+01  0.91277108E+02                                 1.785874                            1.672477      -0.804319       2.483125                    0.999189       3.327698       8.784861       0.537774       1.144058      -0.743882       0.019198       0.000155       0.035335       0.040214       0.014745       0.007417      -0.007345       0.004537       0.028711      -0.023026       0.009916       0.013110              1.850038       1.914592      -0.004928       0.513024       1.396246      -0.050264       2.239277          -0.000240
          222              H      25.729668      13.982633      17.115603       0.116177       1.238139 0.88657168E+01  0.88742016E+02                                 1.875561                            1.720337      -0.792973       2.501301                    0.999305       3.411904       9.448869       0.488817       1.251828      -0.717340       0.037284       0.021539       0.003994       0.043244       0.017832       0.006797      -0.009547       0.011207       0.020124      -0.026217       0.010873       0.015343              1.991253       2.700223       0.526831       0.171130       1.738065      -0.016049       1.535471           0.000141
          223              H      24.521169      14.072393      15.091612       0.117007       1.048698 0.74543192E+01  0.71871604E+02                                 1.697923                            1.589811      -0.979277       2.411829                    0.998236       3.470309       9.615714       0.499623       1.271494      -0.710350       0.017773       0.023154      -0.030296       0.042070       0.013521      -0.006448      -0.006931       0.004480       0.000340      -0.013878      -0.004594       0.018472              1.772687       1.704494       0.233993      -0.155207       1.703117      -0.529393       1.910449           0.000027
          224              H      18.000092      13.006827      11.848595       0.124275       0.963473 0.72873138E+01  0.70418714E+02                                 1.658854                            1.610208      -0.909198       2.438027                    0.997387       3.606212      10.264997       0.475070       1.334220      -0.696326      -0.022461       0.017729      -0.000243       0.028616      -0.000862       0.001235       0.007424      -0.008109      -0.008769      -0.007686      -0.002152       0.009837              1.696754       1.668155      -0.398262      -0.026912       2.062664      -0.015947       1.359444           0.000610
          225              H      19.117353      12.335059      10.933601       0.125804       1.107273 0.85222794E+01  0.84703037E+02                                 1.756542                            1.693570      -0.858719       2.468441                    0.997545       3.472639       9.671255       0.488294       1.262066      -0.713877       0.013092      -0.007582      -0.028935       0.032652       0.000514      -0.003615       0.003268       0.009237       0.014329      -0.008061       0.000326       0.007735              1.806053       1.760568       0.202806      -0.442634       1.558853      -0.250385       2.098737           0.000114
          226              H      18.103385      10.360293      11.008885       0.142039       1.123995 0.84200690E+01  0.81646718E+02                                 1.643356                            1.583196      -0.787509       2.504141                    0.999757       3.101065       7.947603       0.565845       1.116311      -0.752242       0.019879      -0.004897      -0.002974       0.020688      -0.000210      -0.002617       0.001136       0.010681      -0.015067      -0.005910      -0.002469       0.008380              1.656080       1.447163      -0.274195      -0.152281       2.030874       0.250493       1.490202          -0.000000
          227              H      16.974074      11.449020      10.684584       0.144468       1.060033 0.77001067E+01  0.72903549E+02                                 1.565782                            1.501968      -0.754987       2.517905                    0.999893       3.029568       7.633849       0.588841       1.098641      -0.756409      -0.004587       0.014255      -0.010619       0.018358       0.000609       0.003310      -0.004264      -0.004620      -0.006875      -0.006515       0.000621       0.005894              1.584315       1.599372      -0.176615       0.384440       1.422939      -0.208171       1.730636           0.000043
          228              H      17.108351      10.849642      12.164210       0.135567       1.034366 0.75630368E+01  0.73334601E+02                                 1.700445                            1.608987      -0.993324       2.402061                    0.998040       3.534952       9.888719       0.492100       1.283631      -0.707212       0.000178       0.001361       0.020815       0.020860       0.005190      -0.006824      -0.000777      -0.007526       0.009873      -0.010589       0.001788       0.008802              1.755986       1.642722       0.188209      -0.421513       1.613420      -0.323681       2.011814           0.000011
          229              H      23.347105      12.427714       8.854595       0.124849       1.281608 0.95734732E+01  0.96315583E+02                                 1.821314                            1.713580      -1.005528       2.401677                    0.998027       3.295244       8.736987       0.529308       1.150192      -0.743098       0.025384      -0.019065       0.010859       0.033552      -0.016906       0.000544       0.003931       0.008952       0.022554      -0.021656       0.007330       0.014327              1.843191       2.043023      -0.438430       0.257876       1.736768      -0.159585       1.749784           0.000248
          230              H       5.689578      12.413234       6.616334       0.096945       1.332685 0.95930653E+01  0.96552505E+02                                 1.865020                            1.710112      -0.794973       2.487281                    0.999256       3.366684       8.925366       0.532325       1.143201      -0.744305       0.022229      -0.022131      -0.022506       0.038606      -0.017541       0.001762       0.004445       0.008702       0.021292      -0.022337       0.007557       0.014780              1.949479       1.789451      -0.338690      -0.438268       1.750059       0.417436       2.308926          -0.000216
          231              H      21.091928      13.658320       5.741878       0.108324       1.147415 0.77147972E+01  0.75751270E+02                                 1.865188                            1.657975      -1.181008       2.307528                    0.995762       3.778081      10.902325       0.466851       1.336173      -0.694862      -0.007449       0.004134      -0.036595       0.037573      -0.013970      -0.000987      -0.000591       0.009488       0.028806      -0.019592       0.009313       0.010280              2.076593       1.492089      -0.036419       0.197604       1.478223       0.118149       3.259466           0.000079
          232              H      19.754313      14.836811       7.221504       0.104224       1.294938 0.99285459E+01  0.10308622E+03                                 1.965133                            1.842760      -1.309755       2.244439                    0.994069       3.876732      11.235161       0.459947       1.282576      -0.707105      -0.030482       0.017950      -0.017174       0.039323      -0.006005       0.009112       0.000103       0.013971       0.008349      -0.011603      -0.002727       0.014330              2.018158       2.076609      -0.440421       0.241097       1.875213      -0.202459       2.102650           0.000147
          233              H      18.399478      17.911892      13.296371       0.117360       1.008762 0.76789597E+01  0.75479807E+02                                 1.734680                            1.672812      -1.017809       2.388075                    0.995971       3.748859      10.902902       0.455989       1.366542      -0.689429      -0.010811       0.026992      -0.012245       0.031550      -0.004191       0.002161      -0.002030      -0.006818      -0.012992      -0.005445      -0.002737       0.008182              1.787393       1.878626      -0.364660       0.364364       1.746749      -0.263723       1.736805          -0.000161
          234              H      18.456288      16.886869      14.518293       0.112802       0.990099 0.74893290E+01  0.72387445E+02                                 1.648872                            1.600860      -0.688096       2.534136                    0.999241       3.530911       9.837217       0.493845       1.283202      -0.707807      -0.009769      -0.005974       0.024876       0.027385       0.008141      -0.004454      -0.001551      -0.000832       0.000722      -0.008852      -0.001049       0.009900              1.701279       1.635348       0.199421      -0.344580       1.639431      -0.349284       1.829059           0.000650
          235              H      20.790655      17.874252      14.596473       0.132415       1.194695 0.91262711E+01  0.91413281E+02                                 1.769991                            1.689920      -1.100625       2.336925                    0.998429       3.501883       9.496068       0.521098       1.173466      -0.733818       0.009274      -0.016116      -0.007882       0.020195      -0.001718       0.002933       0.002888       0.008514      -0.007446      -0.006536       0.000012       0.006524              1.806423       2.390839      -0.380113      -0.026574       1.628907       0.006712       1.399522           0.000050
          236              H      19.556331      18.392556      15.473825       0.136789       1.131960 0.84696668E+01  0.83185775E+02                                 1.717465                            1.637862      -0.790267       2.495261                    0.999795       3.290309       8.806825       0.525054       1.187734      -0.732322      -0.013271      -0.004890       0.010605       0.017677       0.002937      -0.001582       0.001752       0.000954       0.009026      -0.005161       0.001469       0.003692              1.735846       1.535923      -0.071579      -0.360622       1.515941       0.140795       2.155674          -0.000015
          237              H      19.924735      19.125129      14.098438       0.141059       1.131979 0.86017523E+01  0.84472431E+02                                 1.698365                            1.638619      -0.792931       2.499569                    0.999803       3.191204       8.430302       0.532816       1.170578      -0.737933      -0.009427       0.008975      -0.016673       0.021152      -0.000039       0.005792      -0.003370      -0.003667       0.016957      -0.007561      -0.001637       0.009198              1.734820       1.413602       0.018366      -0.022238       2.304439      -0.355338       1.486420           0.000067
          238              H      23.157733      16.400415      13.933392       0.090481       1.337850 0.98449404E+01  0.10105087E+03                                 1.951489                            1.791870      -1.095333       2.345103                    0.996905       3.653379      10.209871       0.487919       1.223013      -0.722299      -0.010148      -0.019077       0.044277       0.049268       0.010471       0.001004      -0.001698      -0.006350       0.063328      -0.021574       0.000359       0.021215              2.070614       1.856300       0.302371      -0.345851       1.994157      -0.642537       2.361384           0.000688
          239              H      24.516003      18.323061      13.910227       0.127738       1.125441 0.84297869E+01  0.82071879E+02                                 1.650756                            1.594655      -0.943195       2.432213                    0.998656       3.202145       8.324655       0.556135       1.131223      -0.746943       0.010934       0.013559       0.030881       0.035455       0.009966       0.001732      -0.000752      -0.008162       0.046509      -0.018622       0.003009       0.015613              1.644420       1.597252       0.263028       0.182406       1.572936       0.167460       1.763072           0.000305
          240              H      24.099400      18.398342       9.972278       0.118910       1.166182 0.86683680E+01  0.85984058E+02                                 1.760196                            1.668183      -1.052999       2.375123                    0.997354       3.454048       9.416177       0.512913       1.203875      -0.726870       0.003034       0.016468      -0.025327       0.030362       0.009744       0.000203      -0.003395      -0.010227       0.018331      -0.014246       0.004215       0.010031              1.800824       1.536581       0.111147       0.089936       1.609015      -0.389998       2.256875           0.000412
          241              H      22.835813      16.493069      10.070727       0.085320       1.351289 0.10035632E+02  0.10415271E+03                                 2.008741                            1.841686      -1.206686       2.293134                    0.993776       3.803845      10.909863       0.465653       1.267412      -0.711425      -0.015727      -0.017554      -0.039366       0.045882       0.007662       0.001753       0.002276      -0.007181       0.033988      -0.014129       0.001927       0.012202              2.103683       1.971195       0.353505       0.587279       1.798363       0.344934       2.541491           0.000855
          242              H      25.944857      19.655012      10.887272       0.108244       1.322284 0.11273898E+02  0.11909656E+03                                 1.914009                            1.899896      -0.962920       2.404902                    0.997178       3.635726      10.137331       0.482908       1.200651      -0.729352       0.024195      -0.004521      -0.014942       0.028795       0.000694      -0.002464       0.003728       0.012914       0.018028      -0.010424       0.002430       0.007993              1.905085       1.954490       0.122700      -0.240535       1.681727       0.052626       2.079039           0.000079
          243              H      24.879241      20.532365      11.683549       0.111622       1.192814 0.93330327E+01  0.93410853E+02                                 1.739259                            1.688994      -0.758893       2.500240                    0.999197       3.373448       8.955404       0.533909       1.146211      -0.742871      -0.010729       0.023572       0.012331       0.028685      -0.007222       0.002690       0.005710       0.001884      -0.004563      -0.010634       0.002184       0.008450              1.761034       1.810040      -0.279596       0.129531       2.114905      -0.036914       1.358156           0.000080
          244              H      15.293876       8.278401      20.063274       0.124645       1.173427 0.84970646E+01  0.84073351E+02                                 1.787069                            1.663985      -1.113397       2.351047                    0.996778       3.462326       9.503491       0.506589       1.221972      -0.722372      -0.024852       0.003985       0.020343       0.032363       0.001235      -0.012959      -0.006690      -0.010328      -0.014124      -0.017443       0.003310       0.014134              1.858580       2.104630      -0.213551      -0.597327       1.635336       0.155636       1.835775           0.000209
          245              H      16.053064       6.158857      19.814256       0.093093       1.234298 0.88392021E+01  0.87163795E+02                                 1.762757                            1.633414      -0.799235       2.479778                    0.999178       3.345539       8.779263       0.548747       1.131907      -0.746149      -0.015201      -0.026315       0.019700       0.036216      -0.003037      -0.016655      -0.004604      -0.011518      -0.023195      -0.022652       0.010332       0.012320              1.834190       1.661395       0.398462      -0.244530       2.206617      -0.348286       1.634556          -0.000211
          246              H      17.833106       5.669507      18.380958       0.114298       1.181909 0.83166895E+01  0.82728686E+02                                 1.872276                            1.703508      -0.991333       2.402987                    0.997498       3.610773      10.290794       0.470578       1.308486      -0.702567       0.015480      -0.036698      -0.004402       0.040072      -0.003239      -0.015077      -0.003023      -0.023375      -0.017068      -0.022949       0.007892       0.015057              2.018249       1.773798      -0.420670      -0.051175       2.774465       0.139255       1.506484           0.000220
          247              H      18.821253       7.415524      17.208260       0.106590       1.054237 0.76201194E+01  0.75156675E+02                                 1.804642                            1.681398      -1.425645       2.194095                    0.992383       3.981491      11.802698       0.446365       1.391267      -0.682701       0.027825      -0.011378      -0.022070       0.037293      -0.004774      -0.008170       0.000936       0.002272      -0.014193      -0.010050      -0.000697       0.010747              1.884628       2.041459      -0.241424      -0.445567       1.809900       0.155269       1.802523           0.000008
          248              H      19.718156      14.205589      15.537527       0.126180       1.016883 0.78607124E+01  0.78123337E+02                                 1.767336                            1.709842      -1.324628       2.239821                    0.993910       3.951785      11.753930       0.441881       1.394702      -0.682377       0.015258      -0.008293      -0.024595       0.030108       0.001524       0.000898       0.008359       0.010183       0.018546      -0.012094       0.001817       0.010276              1.816999       1.701363      -0.077368      -0.437925       1.579156      -0.009747       2.170479          -0.000473
          249              H      18.638768      15.227719      16.142697       0.130517       0.921661 0.66856004E+01  0.62779635E+02                                 1.571615                            1.512722      -0.655632       2.561734                    0.999603       3.352185       9.190429       0.508181       1.283539      -0.708113      -0.014747       0.020581      -0.003923       0.025621      -0.003884       0.004881       0.000272       0.001530      -0.017016      -0.008109       0.000262       0.007847              1.630965       1.592750      -0.375828       0.079578       1.881219      -0.295647       1.418926           0.000395
          250              H      21.009287      14.327205      17.697608       0.142795       1.097985 0.85296327E+01  0.85421831E+02                                 1.789162                            1.728947      -1.052865       2.377452                    0.997747       3.590197      10.281284       0.465375       1.314208      -0.701498       0.008805      -0.015096       0.000645       0.017488      -0.001493       0.004691       0.000348      -0.006361      -0.006025      -0.006939       0.002293       0.004646              1.817297       1.906106      -0.495162       0.143927       1.999349      -0.264355       1.546437          -0.000079
          251              H      20.921489      15.783666      17.040318       0.151847       1.091453 0.80923815E+01  0.78320704E+02                                 1.661152                            1.592205      -0.746694       2.526975                    0.999960       3.123086       8.208956       0.538708       1.174770      -0.736765       0.006527       0.010769      -0.011938       0.017352       0.004314       0.000494      -0.003773      -0.000107       0.007647      -0.006635       0.001093       0.005542              1.697947       1.606150       0.339175      -0.212237       1.893058      -0.407663       1.594633           0.000179
          252              H      19.954000      15.395663      18.250659       0.146941       1.155831 0.90032969E+01  0.89315084E+02                                 1.706480                            1.665099      -0.930575       2.434766                    0.999308       3.241152       8.569614       0.534654       1.154808      -0.741392      -0.013008       0.003589       0.011340       0.017626      -0.000584      -0.001682       0.004506       0.008763       0.009750      -0.007839       0.001796       0.006043              1.695636       1.617223      -0.138218      -0.320173       1.499984       0.159044       1.969702           0.000040
          253              H      13.186745      21.710854      11.790684       0.092422       1.218644 0.85656300E+01  0.85972331E+02                                 1.922033                            1.734916      -1.125455       2.340712                    0.995042       3.719269      10.703162       0.463103       1.317737      -0.700215       0.045415      -0.010549      -0.011035       0.047912      -0.003336      -0.008908       0.002204       0.004536      -0.040878      -0.016751       0.002964       0.013787              2.038369       2.948332      -0.184654      -0.208237       1.727230       0.031277       1.439544           0.000676
          254              H      11.769943      19.918508      12.088926       0.129967       1.082395 0.75117323E+01  0.73175384E+02                                 1.777929                            1.625926      -1.299580       2.260609                    0.994550       3.711456      10.624138       0.476418       1.319753      -0.697887       0.011247      -0.030268      -0.004106       0.032550       0.004393      -0.007305       0.002383       0.000677      -0.034836      -0.014928       0.003934       0.010993              1.887351       1.682155      -0.369607      -0.006777       2.704253      -0.019864       1.275644           0.000762
          255              H      25.989613      22.576625      12.650663       0.125813       1.146266 0.85225089E+01  0.83939707E+02                                 1.725180                            1.644309      -0.978542       2.415763                    0.998203       3.346777       9.007170       0.522728       1.189681      -0.731110      -0.031627       0.006448       0.008852       0.033469       0.001502      -0.008255      -0.001705       0.004102      -0.052345      -0.019745       0.006206       0.013539              1.745645       2.227093      -0.147811      -0.121188       1.710185       0.062864       1.299658           0.000468
          256              H      27.518313      24.264730      12.259763       0.084950       1.149989 0.81000276E+01  0.80655433E+02                                 1.884140                            1.711292      -1.193210       2.302472                    0.993904       3.869291      11.311095       0.453697       1.355791      -0.691074      -0.016720       0.043348      -0.002814       0.046546      -0.006138      -0.001615      -0.002375      -0.003933      -0.040703      -0.014108       0.000844       0.013264              2.020572       1.657143      -0.274965      -0.017943       2.995698       0.085417       1.408874           0.000751
          257              H       9.607726      19.055635      12.864934       0.109921       1.236376 0.97366844E+01  0.10068970E+03                                 1.928293                            1.837364      -1.154557       2.318940                    0.993828       3.818417      11.075411       0.455535       1.300202      -0.704084       0.010005      -0.025964      -0.005151       0.028297      -0.002285       0.005882      -0.001058       0.001700      -0.004740      -0.006122      -0.000867       0.006989              1.999141       2.076729      -0.396263       0.134973       2.455982      -0.199463       1.464712           0.000016
          258              H      25.841565      20.115407      13.554075       0.110277       1.191727 0.95100740E+01  0.95290972E+02                                 1.719268                            1.691101      -0.776422       2.497049                    0.999087       3.320073       8.716705       0.542065       1.127682      -0.748565      -0.022913       0.007226       0.014247       0.027933      -0.003549      -0.001199       0.003614       0.010091       0.009106      -0.008536       0.002074       0.006462              1.704213       1.670454       0.067232      -0.256164       1.617406       0.120722       1.824777           0.000081
          259              H      10.129351       4.117491      17.604951       0.126903       1.164228 0.86770633E+01  0.86014621E+02                                 1.768885                            1.678515      -0.893090       2.455074                    0.999115       3.325060       9.035069       0.507455       1.217612      -0.725462      -0.009228       0.024972       0.020179       0.033406       0.006414      -0.010463       0.008610      -0.007322      -0.023088      -0.019240       0.007400       0.011841              1.814487       1.654094      -0.225800      -0.146535       2.038619       0.395049       1.750747           0.000152
          260              H      12.000633       4.395463      16.313535       0.099315       1.247672 0.91490248E+01  0.91042577E+02                                 1.784763                            1.671559      -0.804876       2.483337                    0.999182       3.324061       8.776229       0.537448       1.145249      -0.743614       0.019312       0.035036      -0.000174       0.040006       0.007323      -0.014798       0.007576      -0.012266      -0.020845      -0.023137       0.010046       0.013091              1.848832       1.913355       0.512403       0.004909       2.237559       0.050191       1.395583          -0.000236
          261              H      12.818352       2.637862      14.972895       0.116515       1.236236 0.88486277E+01  0.88516050E+02                                 1.872373                            1.717693      -0.785637       2.504341                    0.999367       3.409379       9.434701       0.489682       1.250392      -0.717645       0.036735       0.004049      -0.021535       0.042774       0.006651      -0.017933       0.009512      -0.004200      -0.027234      -0.026249       0.010724       0.015525              1.987653       2.694474       0.170635      -0.525297       1.533241       0.016049       1.735246           0.000145
          262              H      11.609853       0.613872      14.883133       0.116810       1.047609 0.74430852E+01  0.71717599E+02                                 1.694944                            1.587217      -0.973047       2.414147                    0.998267       3.466291       9.593377       0.500821       1.269260      -0.710847       0.017839      -0.030364      -0.023240       0.042194      -0.006399      -0.013532       0.006878       0.002268      -0.006265      -0.013764      -0.004688       0.018452              1.769432       1.701413      -0.154808      -0.233332       1.906818       0.527887       1.700065           0.000029
          263              H      13.696306      26.326367      15.948695       0.123279       0.966478 0.73142121E+01  0.70728507E+02                                 1.660707                            1.611864      -0.900882       2.440862                    0.997324       3.610595      10.273856       0.475509       1.332050      -0.696760      -0.022744      -0.000108      -0.018032       0.029025       0.001410       0.000810      -0.007373       0.000435       0.016300      -0.007732      -0.001994       0.009727              1.698716       1.670172      -0.027025       0.399219       1.360722       0.015874       2.065252           0.000611
          264              H      14.813566      25.411373      16.620463       0.125955       1.107833 0.85307475E+01  0.84842557E+02                                 1.760457                            1.697104      -0.870352       2.464060                    0.997324       3.474600       9.692669       0.486428       1.266079      -0.713022       0.013018      -0.028918       0.007385       0.032561      -0.003559      -0.000489      -0.003280      -0.002413      -0.020778      -0.007991       0.000362       0.007629              1.810241       1.764506      -0.444315      -0.203535       2.104188       0.251343       1.562029           0.000115
          265              H      13.799595      25.486659      18.595229       0.141552       1.124837 0.84270885E+01  0.81724615E+02                                 1.643514                            1.583321      -0.782066       2.506005                    0.999782       3.102436       7.949309       0.566160       1.115557      -0.752436       0.019874      -0.002859       0.004931       0.020676      -0.002684       0.000071      -0.001313       0.012815      -0.008130      -0.006075      -0.002237       0.008312              1.656249       1.447252      -0.152278       0.274309       1.490238      -0.250571       2.031256          -0.000004
          266              H      12.670286      25.162357      17.506502       0.144087       1.061556 0.77129702E+01  0.73043893E+02                                 1.565852                            1.502033      -0.749260       2.519796                    0.999889       3.033050       7.639519       0.589624       1.096904      -0.756832      -0.004921      -0.011112      -0.014313       0.018776       0.002998      -0.000551       0.004353       0.001331       0.010713      -0.006368       0.000386       0.005982              1.584376       1.599505       0.384556       0.176658       1.730651       0.208177       1.422971           0.000040
          267              H      30.019662      26.641984      18.105881       0.135223       1.032809 0.75489410E+01  0.73167323E+02                                 1.699367                            1.608020      -0.991205       2.403279                    0.998034       3.531971       9.879872       0.491979       1.284482      -0.707061       0.000160       0.020782      -0.001124       0.020813      -0.006947      -0.005070       0.000908      -0.008560       0.006081      -0.010504       0.001585       0.008919              1.754833       1.641615      -0.421141      -0.188013       2.010522       0.323391       1.612361           0.000012
          268              H      19.043317      23.332367      16.527806       0.125024       1.286488 0.96198698E+01  0.96930019E+02                                 1.829144                            1.720317      -1.027158       2.393324                    0.997874       3.297544       8.758783       0.526912       1.153663      -0.742304       0.025484       0.011013       0.018947       0.033611       0.000478       0.016742      -0.003844      -0.007173      -0.024166      -0.021462       0.007359       0.014103              1.851306       2.052715       0.259789       0.441795       1.757051       0.160803       1.744152           0.000241
          269              H      18.600891      21.094106      16.542283       0.097817       1.332233 0.95912535E+01  0.96555082E+02                                 1.867112                            1.711949      -0.800126       2.485932                    0.999197       3.364056       8.927020       0.530968       1.145876      -0.743675       0.021949      -0.022144       0.021996       0.038157       0.001766       0.017547      -0.004432      -0.006171      -0.023539      -0.022298       0.007477       0.014821              1.951742       1.791358      -0.438910       0.339157       2.311952      -0.418056       1.751915          -0.000225
          270              H      16.788142      20.219649      15.297196       0.109144       1.145866 0.77026057E+01  0.75605033E+02                                 1.863808                            1.656894      -1.182278       2.307095                    0.995727       3.775274      10.893900       0.466885       1.336543      -0.694783      -0.007664      -0.036086      -0.003968       0.037104      -0.000847       0.013942       0.000547      -0.010190      -0.028700      -0.019659       0.009455       0.010204              2.074889       1.491091       0.197413       0.036383       3.256357      -0.118004       1.477221           0.000078
          271              H      15.450529      21.699274      14.118707       0.104498       1.298517 0.99653216E+01  0.10360536E+03                                 1.972170                            1.848800      -1.321064       2.239841                    0.993900       3.884141      11.278895       0.458032       1.286233      -0.706318      -0.030163      -0.017097      -0.017733       0.038944       0.009163       0.006136      -0.000134       0.003290      -0.025232      -0.011722      -0.002761       0.014483              2.025653       2.084323       0.242669       0.442994       2.110814       0.203778       1.881822           0.000148
          272              H      14.095698      27.774137      11.043632       0.116764       1.012063 0.77104512E+01  0.75869557E+02                                 1.738476                            1.676208      -1.021320       2.385990                    0.995829       3.756786      10.932971       0.455524       1.366493      -0.689412      -0.010607      -0.012314      -0.027255       0.031733       0.002206       0.004430       0.002090       0.002993       0.016176      -0.005370      -0.002907       0.008278              1.791457       1.883165       0.365660       0.366138       1.740571       0.264636       1.750634          -0.000160
          273              H       5.544976       0.040550      12.068657       0.113043       0.990377 0.74893253E+01  0.72368989E+02                                 1.647291                            1.599316      -0.701143       2.529059                    0.999138       3.528733       9.821734       0.494925       1.280728      -0.708329      -0.009858       0.024751       0.005865       0.027280      -0.004265      -0.008106       0.001687      -0.000935       0.000508      -0.008759      -0.001047       0.009805              1.699644       1.633595      -0.344071      -0.199111       1.827435       0.349009       1.637904           0.000651
          274              H       7.879344       0.118729      11.081274       0.133938       1.189097 0.90776500E+01  0.90835849E+02                                 1.767224                            1.687707      -1.108743       2.334843                    0.998451       3.494062       9.480688       0.520200       1.176663      -0.733069       0.008966      -0.007446       0.015744       0.019589       0.002628       0.001774      -0.002858       0.007706      -0.009009      -0.006366       0.000111       0.006255              1.803403       2.385854      -0.026401       0.378268       1.398056      -0.006624       1.626299           0.000053
          275              H       6.645021       0.996080      10.562970       0.137573       1.125927 0.84147662E+01  0.82512021E+02                                 1.711337                            1.632556      -0.782602       2.499336                    0.999826       3.282286       8.778097       0.525903       1.187751      -0.732322      -0.013238       0.010368       0.004867       0.017505      -0.001453      -0.002984      -0.001636      -0.004314      -0.006240      -0.005192       0.001423       0.003768              1.729512       1.530878      -0.358074       0.071178       2.146351      -0.140017       1.511306          -0.000011
          276              H      15.620957      28.576204       9.830396       0.141365       1.125309 0.85384993E+01  0.83685157E+02                                 1.690522                            1.631671      -0.777308       2.506797                    0.999841       3.183446       8.397694       0.534471       1.169271      -0.738241      -0.009378      -0.016788      -0.009187       0.021311       0.005577       0.000172       0.003273      -0.010146      -0.003035      -0.007274      -0.001717       0.008991              1.726485       1.408196      -0.022106      -0.018243       1.480006       0.352134       2.291254           0.000069
          277              H      18.853951      28.411160      12.555110       0.091184       1.333399 0.98067167E+01  0.10057521E+03                                 1.948591                            1.789510      -1.094688       2.346196                    0.996966       3.647535      10.194125       0.487711       1.224548      -0.721968      -0.010385       0.044064       0.018829       0.049031       0.001173      -0.010321       0.001752      -0.034843      -0.021776      -0.021444       0.000276       0.021168              2.067358       1.853668      -0.344893      -0.301583       2.357304       0.640821       1.991101           0.000690
          278              H      20.212223      28.387994      10.632464       0.128320       1.121912 0.83948121E+01  0.81634243E+02                                 1.645947                            1.590230      -0.926457       2.439296                    0.998837       3.197947       8.304740       0.557577       1.129640      -0.747317       0.010854       0.030791      -0.013564       0.035354       0.001526      -0.009972       0.000850      -0.027278      -0.011515      -0.018590       0.002941       0.015649              1.639625       1.592647       0.181498      -0.261757       1.757747      -0.166641       1.568481           0.000312
          279              H      19.795621      24.450044      10.557179       0.119295       1.167255 0.86799195E+01  0.86150996E+02                                 1.763583                            1.671126      -1.066870       2.370062                    0.997289       3.455190       9.430620       0.511479       1.206519      -0.726272       0.002811      -0.025233      -0.016622       0.030347       0.000204      -0.009625       0.003285      -0.013856       0.006296      -0.013983       0.004141       0.009842              1.804385       1.539139       0.090184      -0.111474       2.262123       0.391332       1.611895           0.000412
          280              H      18.532031      24.548495      12.462452       0.085466       1.351862 0.10041509E+02  0.10424211E+03                                 2.010501                            1.843161      -1.215674       2.289850                    0.993632       3.804430      10.917530       0.465054       1.268699      -0.711155      -0.015699      -0.039035       0.017706       0.045648       0.001761      -0.007566      -0.002244      -0.021052      -0.006650      -0.014200       0.001748       0.012452              2.105627       1.972981       0.588137      -0.354081       2.543998      -0.345470       1.799902           0.000855
          281              H      21.641079      25.365037       9.300510       0.108267       1.318831 0.11238952E+02  0.11865492E+03                                 1.912215                            1.898272      -0.963356       2.405003                    0.997104       3.632134      10.129700       0.482529       1.202327      -0.728978       0.024235      -0.015016       0.004611       0.028881      -0.002458      -0.000700      -0.003628      -0.002860      -0.028064      -0.010276       0.002278       0.007998              1.903289       1.952677      -0.239895      -0.122479       2.076772      -0.052576       1.680418           0.000079
          282              H      20.575465      26.161313       8.423158       0.112467       1.190707 0.93150486E+01  0.93207728E+02                                 1.739184                            1.688992      -0.763432       2.499015                    0.999168       3.370062       8.952148       0.533013       1.148422      -0.742339      -0.010807       0.012483      -0.023261       0.028525       0.002702       0.007198      -0.005678       0.002960      -0.000580      -0.010596       0.002238       0.008358              1.760942       1.809977       0.129547       0.279299       1.358261       0.036870       2.114589           0.000081
          283              H      19.597653       5.585539      20.677130       0.124617       1.169341 0.84595054E+01  0.83585489E+02                                 1.780666                            1.658573      -1.094785       2.358919                    0.996910       3.456183       9.471307       0.508352       1.219426      -0.722952      -0.024791       0.020379      -0.004241       0.032371      -0.013205      -0.001416       0.006621       0.001992       0.022487      -0.017622       0.003293       0.014329              1.851601       2.096123      -0.593609       0.212300       1.828838      -0.154701       1.629840           0.000209
          284              H      20.356837       5.336524      22.796674       0.093002       1.234634 0.88416639E+01  0.87190795E+02                                 1.762755                            1.633371      -0.827065       2.469887                    0.999180       3.346096       8.779761       0.548911       1.131533      -0.746240      -0.015206       0.019846       0.026201       0.036216      -0.016461       0.002969       0.004653       0.005852       0.029414      -0.022548       0.010386       0.012162              1.834212       1.661436      -0.244583      -0.398492       1.634607       0.348348       2.206593          -0.000211
          285              H      22.136879       3.903226      23.286022       0.113573       1.182252 0.83191412E+01  0.82754595E+02                                 1.872336                            1.703544      -0.996743       2.400614                    0.997468       3.610971      10.289594       0.470688       1.308156      -0.702651       0.015373      -0.004586       0.036676       0.040031      -0.015010       0.003437       0.003084      -0.003108       0.043648      -0.022934       0.007816       0.015118              2.018322       1.773802      -0.051151       0.420709       1.506510      -0.139257       2.774654           0.000220
          286              H      23.125028       2.730526      21.540005       0.105482       1.057547 0.76460870E+01  0.75432063E+02                                 1.803723                            1.680626      -1.417097       2.196904                    0.992469       3.981597      11.781601       0.448183       1.385270      -0.683845       0.028187      -0.022455       0.011348       0.037782      -0.008206       0.004869      -0.001082       0.008494       0.003531      -0.010085      -0.000876       0.010960              1.883596       2.040251      -0.445168       0.241155       1.801577      -0.155075       1.808960           0.000008
          287              H       6.806840       1.059786      14.749937       0.126474       1.016600 0.78590306E+01  0.78122498E+02                                 1.768985                            1.711214      -1.329153       2.238255                    0.993920       3.953860      11.771164       0.440989       1.397240      -0.681892       0.014920      -0.024454       0.008418       0.029858       0.000743      -0.001479      -0.008275      -0.004298      -0.024377      -0.011983       0.001789       0.010194              1.818773       1.703027      -0.439038       0.077715       2.172989       0.009425       1.580301          -0.000471
          288              H       5.727454       1.664956      13.727808       0.129659       0.923757 0.67061297E+01  0.63041508E+02                                 1.576309                            1.516873      -0.656075       2.561739                    0.999589       3.359338       9.225035       0.506400       1.286642      -0.707452      -0.014583      -0.003652      -0.020865       0.025717       0.005109       0.003896      -0.000159       0.009621       0.006203      -0.008350       0.000256       0.008094              1.636096       1.597702       0.080120       0.378052       1.422800       0.297270       1.887785           0.000397
          289              H       8.097971       3.219867      14.628324       0.142895       1.098120 0.85313959E+01  0.85438139E+02                                 1.788553                            1.728517      -1.055914       2.376285                    0.997787       3.591156      10.281683       0.465710       1.313284      -0.701668       0.008775       0.000994       0.015235       0.017609       0.004702       0.001334      -0.000615      -0.000028       0.012260      -0.006918       0.002514       0.004404              1.816605       1.905516       0.143732       0.494552       1.546128       0.264025       1.998171          -0.000077
          290              H       8.010176       2.562576      13.171862       0.152366       1.089242 0.80720752E+01  0.78068242E+02                                 1.657899                            1.589391      -0.744511       2.527785                    0.999967       3.121432       8.199312       0.539646       1.173566      -0.737019       0.006589      -0.011816      -0.010555       0.017159       0.000640      -0.004300       0.003941      -0.003666      -0.003046      -0.006684       0.001093       0.005592              1.694460       1.603107      -0.211402      -0.337837       1.591536       0.406097       1.888738           0.000187
          291              H       7.042686       3.772917      13.559866       0.146836       1.154697 0.89935027E+01  0.89199289E+02                                 1.705860                            1.664636      -0.933145       2.433808                    0.999321       3.240070       8.567628       0.534481       1.155423      -0.741247      -0.012606       0.011603      -0.003588       0.017505      -0.001826       0.000606      -0.004491      -0.000393      -0.017561      -0.007716       0.001634       0.006082              1.694981       1.616616      -0.319599       0.138052       1.968662      -0.158822       1.499666           0.000048
          292              H      26.098070      26.268447       7.244669       0.091425       1.217515 0.85556294E+01  0.85834179E+02                                 1.919815                            1.733180      -1.111749       2.345976                    0.995235       3.717127      10.689477       0.463693       1.316639      -0.700465       0.046020      -0.011079       0.010812       0.048554      -0.008944       0.003093      -0.002114       0.022833       0.014034      -0.016888       0.003260       0.013628              2.035857       2.943913      -0.207782       0.184204       1.438231      -0.031199       1.725426           0.000677
          293              H      24.681266      26.566690       9.037015       0.129710       1.081552 0.75050301E+01  0.73102228E+02                                 1.778100                            1.626050      -1.305377       2.258370                    0.994546       3.710591      10.625100       0.475972       1.321133      -0.697624       0.011243      -0.003643       0.030329       0.032551      -0.007589      -0.004143      -0.002385       0.017829       0.015961      -0.015041       0.004136       0.010906              1.887559       1.682349      -0.006769       0.369771       1.275740       0.019878       2.704586           0.000762
          294              H      21.685839      27.128425       6.378899       0.126230       1.143463 0.84979527E+01  0.83651648E+02                                 1.723946                            1.643245      -0.981015       2.415491                    0.998208       3.342003       8.996811       0.522185       1.191576      -0.730695      -0.031483       0.008662      -0.006018       0.033203      -0.008321      -0.001224       0.001852       0.027866       0.020811      -0.019777       0.006566       0.013211              1.744353       2.225074      -0.121029       0.147511       1.298952      -0.062788       1.709032           0.000469
          295              H      23.214542      26.737524       4.690793       0.085929       1.148478 0.80900408E+01  0.80567063E+02                                 1.886012                            1.712907      -1.209581       2.296571                    0.993692       3.871096      11.333644       0.452222       1.360029      -0.690227      -0.016643      -0.002692      -0.042657       0.045867      -0.001543       0.006159       0.002445       0.018174       0.027204      -0.014159       0.000742       0.013417              2.022724       1.658842      -0.017983       0.275081       1.410156      -0.085532       2.999174           0.000752
          296              H      22.519048      27.342699       9.899889       0.112149       1.230092 0.96830130E+01  0.10007927E+03                                 1.928955                            1.838054      -1.171943       2.313728                    0.993575       3.812706      11.085747       0.452934       1.308390      -0.702398       0.009385      -0.005345       0.025267       0.027478       0.006138       0.002347       0.001048       0.003216      -0.000264      -0.006364      -0.000879       0.007243              1.999849       2.077553       0.135098       0.396142       1.465363       0.199554       2.456630           0.000018
          297              H      21.537787      28.031839       8.840118       0.111209       1.187948 0.94739230E+01  0.94854168E+02                                 1.717146                            1.689157      -0.751451       2.506582                    0.999146       3.314004       8.702078       0.541674       1.129384      -0.748159      -0.022860       0.013909      -0.007269       0.027729      -0.001185       0.003367      -0.003564       0.000237      -0.019793      -0.008457       0.002116       0.006341              1.702120       1.668418      -0.255420      -0.067037       1.822330      -0.120446       1.615611           0.000088
          298              H      18.736891      10.360308      25.828316       0.126495       1.166564 0.87005587E+01  0.86328743E+02                                 1.773650                            1.682714      -0.905264       2.449998                    0.999020       3.327910       9.054910       0.505817       1.220407      -0.724854      -0.008992      -0.024929      -0.020115       0.033271      -0.006374       0.010511       0.008706      -0.007553      -0.022723      -0.019290       0.007384       0.011906              1.819538       1.658301       0.226813       0.147256       2.044802       0.396968       1.755509           0.000151
          299              H      20.608172      10.082336      27.119732       0.099967       1.248245 0.91540401E+01  0.91105363E+02                                 1.785158                            1.671868      -0.806994       2.482344                    0.999144       3.324741       8.778770       0.537468       1.145044      -0.743643       0.019134      -0.034869       0.000258       0.039774      -0.007362       0.014815       0.007550      -0.012409      -0.021763      -0.023261       0.009949       0.013312              1.849262       1.913837      -0.512718      -0.004895       2.238180       0.050180       1.395770          -0.000236
          300              H      21.425887      11.839937      28.460372       0.117372       1.234382 0.88325265E+01  0.88298214E+02                                 1.868561                            1.714597      -0.780934       2.505825                    0.999374       3.407477       9.420639       0.490872       1.248161      -0.718100       0.036559      -0.004118       0.021971       0.042851      -0.006778       0.017689       0.009520      -0.003954      -0.027289      -0.026078       0.010713       0.015366              1.983299       2.687483      -0.169978       0.523338       1.530587       0.016072       1.731829           0.000144
          301              H      20.217386      13.863927      28.550134       0.116790       1.048177 0.74487532E+01  0.71798083E+02                                 1.696801                            1.588772      -0.977689       2.412149                    0.998235       3.468651       9.606974       0.500041       1.270781      -0.710513       0.018186       0.030505       0.023283       0.042466       0.006187       0.013405       0.006766       0.002410      -0.006500      -0.013657      -0.004523       0.018179              1.771503       1.703314       0.155131       0.233794       1.909135       0.528946       1.702060           0.000028
          302              H      13.696304      17.106943      27.484571       0.124206       0.965296 0.73045277E+01  0.70630045E+02                                 1.661149                            1.612233      -0.911734       2.436791                    0.997318       3.610491      10.282042       0.474694       1.334428      -0.696266      -0.022473       0.000097       0.017683       0.028596      -0.001160      -0.000908      -0.007379       0.000461       0.016575      -0.007668      -0.002121       0.009789              1.699199       1.670538       0.026995      -0.399483       1.360958       0.015947       2.066102           0.000610
          303              H      14.813564      18.021937      26.812803       0.125615       1.109223 0.85415300E+01  0.84954110E+02                                 1.759744                            1.696376      -0.864214       2.466302                    0.997488       3.475942       9.688269       0.487436       1.263397      -0.713590       0.012925       0.028848      -0.007531       0.032496       0.003567       0.000582      -0.003107      -0.002416      -0.021869      -0.008237       0.000495       0.007743              1.809509       1.763823       0.444229       0.203429       2.103350       0.251239       1.561354           0.000114
          304              H      13.799596      17.946651      24.838037       0.141501       1.123760 0.84165056E+01  0.81586811E+02                                 1.641292                            1.581351      -0.774121       2.508855                    0.999784       3.102734       7.945326       0.567103       1.114181      -0.752756       0.019834       0.003094      -0.005115       0.020715       0.002526      -0.000378      -0.001180       0.012827      -0.008723      -0.005846      -0.002532       0.008378              1.653953       1.445461       0.152019      -0.273552       1.488537      -0.249994       2.027861          -0.000007
          305              H      29.885385      18.270953      25.926765       0.144083       1.059326 0.76926508E+01  0.72800430E+02                                 1.563305                            1.499780      -0.746152       2.521040                    0.999904       3.030644       7.629756       0.590253       1.096504      -0.756932      -0.004733       0.011070       0.014667       0.018976      -0.003099       0.000678       0.004126       0.001185       0.010024      -0.006269       0.000618       0.005652              1.581739       1.596629      -0.383351      -0.176059       1.727793       0.207605       1.420794           0.000038
          306              H      12.804564      16.791326      25.327385       0.135603       1.034853 0.75688772E+01  0.73418027E+02                                 1.702147                            1.610542      -1.000924       2.399163                    0.997981       3.537571       9.903416       0.491350       1.285120      -0.706885       0.000202      -0.020399       0.001104       0.020429       0.006991       0.005124       0.000821      -0.008702       0.006133      -0.010633       0.001700       0.008933              1.757783       1.644407       0.422049       0.188579       2.013770       0.324186       1.615172           0.000011
          307              H      19.043313      20.100943      26.905461       0.124269       1.280409 0.95616039E+01  0.96156239E+02                                 1.819249                            1.711778      -0.999841       2.403908                    0.998128       3.294949       8.731395       0.529985       1.149200      -0.743336       0.025838      -0.011089      -0.019227       0.034062      -0.000373      -0.016601      -0.003804      -0.006975      -0.024558      -0.021328       0.007281       0.014048              1.841071       2.040506      -0.257354      -0.437580       1.747851       0.159258       1.734855           0.000238
          308              H      18.600883      22.339204      26.890983       0.098159       1.328741 0.95598672E+01  0.96138680E+02                                 1.861544                            1.707287      -0.791760       2.488986                    0.999230       3.361990       8.910338       0.532681       1.143385      -0.744247       0.022062       0.022174      -0.021895       0.038181      -0.001988      -0.017528      -0.004518      -0.006463      -0.023680      -0.022412       0.007734       0.014678              1.945657       1.786149       0.436689      -0.337535       2.303939      -0.415953       1.746882          -0.000222
          309              H      16.788132      23.213661      28.136070       0.107837       1.147551 0.77142581E+01  0.75738396E+02                                 1.864796                            1.657525      -1.171478       2.311212                    0.995781       3.777140      10.896124       0.467118       1.335541      -0.695001      -0.007665       0.036648       0.004133       0.037669       0.001061      -0.013877       0.000502      -0.009929      -0.028969      -0.019602       0.009229       0.010373              2.076213       1.491653      -0.197676      -0.036357       3.259199      -0.118164       1.477786           0.000080
          310              H       6.842988      21.734007       0.359048       0.104816       1.295275 0.99363124E+01  0.10323525E+03                                 1.969574                            1.846687      -1.318855       2.241099                    0.993871       3.879710      11.264699       0.458048       1.287042      -0.706161      -0.030123       0.016825       0.017550       0.038710      -0.009241      -0.006261      -0.000038       0.003091      -0.024709      -0.011706      -0.002812       0.014519              2.022866       2.081332      -0.241879      -0.441833       2.107990       0.203101       1.879276           0.000148
          311              H      22.703261      15.659144       3.434124       0.116131       1.014054 0.77296304E+01  0.76109852E+02                                 1.741116                            1.678541      -1.095046       2.352075                    0.994982       3.762385      10.955008       0.455080       1.366900      -0.689321      -0.010906       0.012545       0.027207       0.031883      -0.002203      -0.004284       0.002041       0.003093       0.017077      -0.005541      -0.002800       0.008341              1.794312       1.886256      -0.366823      -0.367261       1.743290       0.265499       1.753389          -0.000160
          312              H       5.544973      14.437220       2.409099       0.112432       0.989074 0.74809352E+01  0.72310887E+02                                 1.650458                            1.602179      -0.697837       2.530493                    0.999130       3.531461       9.850109       0.492448       1.286760      -0.707074      -0.009772      -0.024835      -0.006037       0.027363       0.004415       0.008124       0.001637      -0.000729       0.001140      -0.008777      -0.001148       0.009925              1.703061       1.636797       0.345424       0.199939       1.831307       0.350265       1.641078           0.000650
          313              H       7.879340      14.359041       3.396481       0.133105       1.195316 0.91356387E+01  0.91559424E+02                                 1.773067                            1.692764      -1.117655       2.329908                    0.998408       3.503486       9.512914       0.519585       1.176211      -0.733158       0.008937       0.007477      -0.015790       0.019624      -0.002666      -0.001868      -0.002881       0.007731      -0.009684      -0.006496       0.000085       0.006411              1.809610       2.395439       0.026452      -0.380842       1.401766      -0.006718       1.631624           0.000052
          314              H       6.645017      13.481690       3.914785       0.137175       1.128634 0.84388502E+01  0.82804775E+02                                 1.713842                            1.634682      -0.784344       2.498229                    0.999805       3.285947       8.790009       0.525678       1.187448      -0.732392      -0.013426      -0.010472      -0.004626       0.017644       0.001451       0.002937      -0.001693      -0.004170      -0.006002      -0.005121       0.001430       0.003691              1.732123       1.533044       0.359382      -0.071353       2.150312      -0.140278       1.513013          -0.000012
          315              H       7.013419      14.857077       4.647360       0.141560       1.130293 0.85876022E+01  0.84309928E+02                                 1.697774                            1.638180      -0.797703       2.498066                    0.999813       3.188718       8.426201       0.532374       1.171878      -0.737631      -0.009558       0.016741       0.008800       0.021191      -0.005476       0.000040       0.003352      -0.009737      -0.002868      -0.007202      -0.001567       0.008769              1.734158       1.413355       0.022150       0.018231       1.485797       0.354792       2.303323           0.000067
          316              H      10.246416      15.022121       1.922646       0.091623       1.338279 0.98512781E+01  0.10117419E+03                                 1.955598                            1.795285      -1.112954       2.338542                    0.996656       3.653881      10.228076       0.486098       1.226890      -0.721428      -0.010417      -0.043683      -0.018844       0.048702      -0.001291       0.010337       0.001739      -0.035152      -0.022200      -0.021570       0.000175       0.021395              2.075265       1.860236       0.347036       0.303533       2.366947       0.644716       1.998613           0.000689
          317              H      11.604687      15.045287       3.845292       0.128511       1.124033 0.84177646E+01  0.81936968E+02                                 1.650554                            1.594497      -0.943500       2.432481                    0.998681       3.198959       8.319237       0.555573       1.132614      -0.746610       0.010839      -0.030505       0.013806       0.035194      -0.001582       0.009858       0.000902      -0.027213      -0.011488      -0.018471       0.002851       0.015620              1.644232       1.597139      -0.182312       0.262970       1.762735      -0.167379       1.572821           0.000309
          318              H      11.188078      18.983237       3.920576       0.118309       1.167812 0.86812647E+01  0.86128098E+02                                 1.760320                            1.668224      -1.046421       2.377778                    0.997444       3.455943       9.416546       0.513555       1.202146      -0.727265       0.002934       0.025526       0.016732       0.030662      -0.000166       0.009661       0.003393      -0.014137       0.005791      -0.014105       0.004150       0.009955              1.800948       1.536504      -0.089802       0.111160       2.257251       0.390236       1.609087           0.000412
          319              H       9.924491      18.884786       2.015304       0.086092       1.351923 0.10043739E+02  0.10429717E+03                                 2.012824                            1.845076      -1.218520       2.288996                    0.993619       3.805132      10.930153       0.464050       1.271056      -0.710647      -0.015522       0.038554      -0.017634       0.045148      -0.001720       0.007489      -0.002392      -0.021105      -0.007160      -0.014134       0.001539       0.012595              2.108190       1.975276      -0.589211       0.354674       2.547492      -0.346021       1.801802           0.000856
          320              H      13.033537      18.068244       5.177245       0.108277       1.318235 0.11230118E+02  0.11852208E+03                                 1.910296                            1.896397      -0.953274       2.408943                    0.997355       3.631471      10.121621       0.483265       1.200896      -0.729295       0.024371       0.014982      -0.004586       0.028973       0.002334       0.000675      -0.003563      -0.002682      -0.028651      -0.010420       0.002497       0.007923              1.901350       1.950637       0.239706       0.122214       2.074689      -0.052440       1.678723           0.000079
          321              H      11.967922      17.271968       6.054597       0.111281       1.192312 0.93264848E+01  0.93308976E+02                                 1.736841                            1.686812      -0.747923       2.504643                    0.999264       3.373999       8.948867       0.535123       1.144054      -0.743380      -0.010610      -0.012580       0.023998       0.029099      -0.002742      -0.007272      -0.005617       0.003327      -0.001265      -0.010667       0.002250       0.008417              1.758510       1.807388      -0.129239      -0.278821       1.356651       0.036806       2.111490           0.000080
          322              H      10.990099       8.892260      22.756136       0.124904       1.169763 0.84649530E+01  0.83667003E+02                                 1.782452                            1.660173      -1.098184       2.357744                    0.996970       3.457189       9.480897       0.507532       1.220993      -0.722597      -0.024735      -0.020353       0.003840       0.032262       0.013146       0.001216       0.006700       0.001869       0.022724      -0.017654       0.003411       0.014243              1.853496       2.098327       0.594468      -0.212592       1.830680      -0.154908       1.631482           0.000209
          323              H      11.749286       9.141275      20.636593       0.092058       1.239230 0.88816321E+01  0.87693065E+02                                 1.768183                            1.637892      -0.802711       2.478007                    0.999147       3.351376       8.802096       0.547677       1.132685      -0.745971      -0.015470      -0.020133      -0.026122       0.036429       0.016443      -0.002956       0.004784       0.005908       0.029841      -0.022631       0.010422       0.012209              1.840149       1.666367       0.245903       0.400722       1.639397       0.350363       2.214682          -0.000212
          324              H      13.529327      10.574573      20.147245       0.112821       1.186031 0.83487627E+01  0.83092458E+02                                 1.873018                            1.704025      -0.984882       2.404637                    0.997671       3.615325      10.292284       0.471852       1.304250      -0.703435       0.015714       0.004572      -0.037071       0.040522       0.015120      -0.003392       0.003059      -0.003298       0.044034      -0.023101       0.007871       0.015230              2.019139       1.774393       0.051182      -0.421187       1.506863      -0.139421       2.776159           0.000221
          325              H      14.517472      11.747273      21.893262       0.107095       1.052438 0.76029057E+01  0.74924740E+02                                 1.800700                            1.678046      -1.412111       2.199904                    0.992450       3.973497      11.763974       0.447508       1.388863      -0.683176       0.027937       0.022204      -0.011540       0.037506       0.007965      -0.004655      -0.000984       0.008384       0.003557      -0.009840      -0.000745       0.010584              1.880316       2.036714       0.443883      -0.240440       1.798433      -0.154573       1.805801           0.000007
          326              H      15.414373      13.418013      28.683329       0.126163       1.017120 0.78613710E+01  0.78121851E+02                                 1.766719                            1.709201      -1.318225       2.242353                    0.994006       3.949895      11.742957       0.442296       1.393540      -0.682604       0.015055       0.024636      -0.008487       0.030093      -0.000920       0.001430      -0.008173      -0.004143      -0.025031      -0.012066       0.001909       0.010157              1.816354       1.700772       0.437869      -0.077435       2.169749       0.009562       1.578540          -0.000472
          327              H       5.727455      12.812814       0.749948       0.129615       0.925081 0.67134083E+01  0.63077513E+02                                 1.572263                            1.513227      -0.653169       2.561388                    0.999629       3.355333       9.188080       0.509657       1.279076      -0.709053      -0.015002       0.003855       0.020810       0.025942      -0.004850      -0.003912      -0.000274       0.009157       0.006322      -0.008072       0.000251       0.007821              1.631700       1.593469      -0.079703      -0.376294       1.419395       0.295945       1.882237           0.000396
          328              H      16.705507      11.257932      28.804942       0.142696       1.096376 0.85140969E+01  0.85218167E+02                                 1.786567                            1.726720      -1.049413       2.379241                    0.997805       3.587506      10.267050       0.465989       1.313217      -0.701706       0.008623      -0.001096      -0.015264       0.017566      -0.004609      -0.001593      -0.000693       0.000011       0.012765      -0.006970       0.002300       0.004669              1.814555       1.902978      -0.143534      -0.493489       1.544710       0.263795       1.995975          -0.000077
          329              H       8.010177      11.915194       1.305894       0.153118       1.089077 0.80734183E+01  0.78112956E+02                                 1.660880                            1.592103      -0.749898       2.526260                    0.999954       3.118921       8.204146       0.537681       1.177379      -0.736153       0.006165       0.011638       0.010399       0.016781      -0.000551       0.004291       0.003856      -0.003931      -0.003688      -0.006687       0.001097       0.005590              1.697595       1.605942       0.211863       0.338762       1.594286       0.407161       1.892557           0.000185
          330              H       7.042690      10.704853       0.917890       0.147114       1.151153 0.89569149E+01  0.88733192E+02                                 1.701189                            1.660265      -0.923494       2.438078                    0.999328       3.235637       8.546931       0.535736       1.154058      -0.741572      -0.012830      -0.011724       0.003435       0.017716       0.001681      -0.000581      -0.004465      -0.000163      -0.017412      -0.007676       0.001793       0.005883              1.690349       1.612336       0.318309      -0.137399       1.962920      -0.157941       1.495790           0.000048
          331              H      17.490526      17.164834       7.233087       0.091249       1.222459 0.85964001E+01  0.86341960E+02                                 1.924330                            1.736761      -1.120956       2.341838                    0.995114       3.724214      10.714441       0.463453       1.315815      -0.700605       0.045869       0.011354      -0.010538       0.048414       0.008724      -0.003314      -0.002173       0.023011       0.014342      -0.016877       0.003175       0.013703              2.040923       2.952679       0.208709      -0.184982       1.440914      -0.031325       1.729177           0.000677
          332              H      16.073724      16.866591       5.440741       0.130759       1.082210 0.75136039E+01  0.73240580E+02                                 1.782112                            1.629428      -1.328066       2.249181                    0.994223       3.716446      10.661985       0.474187       1.325114      -0.696777       0.011136       0.003730      -0.030119       0.032328       0.007439       0.004279      -0.002420       0.017292       0.015095      -0.014654       0.003837       0.010817              1.892070       1.686126       0.006775      -0.371027       1.278070       0.020018       2.712015           0.000764
          333              H      13.078295      16.304856       8.098856       0.127079       1.144151 0.85052590E+01  0.83756471E+02                                 1.726079                            1.645066      -0.986135       2.413874                    0.998181       3.342048       9.003935       0.521272       1.193193      -0.730317      -0.031185      -0.008502       0.005989       0.032873       0.008455       0.001441       0.001628       0.027886       0.020542      -0.019783       0.006387       0.013395              1.746604       2.228580       0.121349      -0.147959       1.300212      -0.062922       1.711019           0.000467
          334              H      14.606995      16.695757       9.786963       0.086130       1.147379 0.80807297E+01  0.80442691E+02                                 1.883955                            1.711287      -1.204407       2.298761                    0.993721       3.868260      11.319216       0.452735       1.359021      -0.690428      -0.016687       0.002468       0.042734       0.045943       0.001502      -0.005944       0.002495       0.018648       0.027207      -0.014382       0.001083       0.013299              2.020318       1.657211       0.017967      -0.274627       1.408949      -0.085406       2.994794           0.000751
          335              H      13.911509      16.090582       4.577866       0.111070       1.229717 0.96754973E+01  0.99934033E+02                                 1.924536                            1.834187      -1.155385       2.319883                    0.993844       3.809648      11.055706       0.454801       1.303902      -0.703340       0.009856       0.005252      -0.025860       0.028169      -0.005819      -0.002182       0.001078       0.003326      -0.000495      -0.006008      -0.000933       0.006941              1.995020       2.072524      -0.134489      -0.394587       1.462534       0.198779       2.450001           0.000017
          336              H      12.930248      15.401442       5.637638       0.110492       1.188452 0.94758628E+01  0.94849020E+02                                 1.714742                            1.686908      -0.765475       2.501613                    0.999150       3.317146       8.700381       0.543371       1.126147      -0.748928      -0.023148      -0.014288       0.007465       0.028208       0.001067      -0.003396      -0.003554       0.000355      -0.020311      -0.008620       0.002317       0.006304              1.699725       1.666101       0.254853       0.066971       1.819639      -0.120096       1.613435           0.000085
          337              C      20.441191      26.429724       2.203804       0.311570      30.569152 0.35419117E+03  0.79608379E+04                                 8.777842                            6.530174      -0.122045       1.981532                    0.999672      25.422804      72.938380       0.603590       0.451485      -1.036396       0.063199      -0.047927       0.006354       0.079571      -0.021491       0.000684       0.000355       0.030964      -0.087467      -0.029181      -0.011886       0.041067             10.532125      12.322802      -2.731342      -2.508537       8.556206      -2.795222      10.717366           0.002913
          338              C      19.706105      26.389477       3.408643      -0.235471      35.295930 0.47460693E+03  0.11406001E+05                                 9.265176                            7.236112       0.211023       2.029311                    0.999770      30.684267      89.203478       0.616026       0.413721      -1.065873      -0.016162       0.000273       0.004481       0.016774      -0.019840       0.014835      -0.024536      -0.002449      -0.013779      -0.025566      -0.014472       0.040039             10.641428      13.575423      -2.654516      -2.919787       7.596092      -1.589710      10.752769           0.005248
          339              C      18.590566      27.143768       3.565292      -0.061716      30.014925 0.40904165E+03  0.94873525E+04                                 8.382178                            6.764782       0.111946       2.006997                    0.999821      28.908907      83.011461       0.629444       0.419538      -1.060400       0.013544      -0.002527      -0.028720       0.031854      -0.006494      -0.021987      -0.006126       0.001454       0.065439      -0.026385      -0.006768       0.033153              9.405661      11.746160      -2.801204      -1.583148       6.962304      -1.725736       9.508518           0.003670
          340              C      18.106822      27.957417       2.528685      -0.140369      33.432193 0.45620397E+03  0.10869566E+05                                 9.028312                            7.137878       0.081213       1.990286                    0.999550      30.082000      87.435591       0.613822       0.418804      -1.061286       0.018682      -0.018782      -0.000038       0.026491      -0.046558      -0.015127      -0.021720       0.044118      -0.004595      -0.062268       0.009954       0.052314             10.454084      13.544871      -2.467319      -2.606938       7.349481      -2.361925      10.467898           0.010882
          341              C      18.831579      28.012431       1.328189      -0.091517      35.879673 0.45294502E+03  0.10779417E+05                                 9.503668                            7.145596       0.000648       1.963391                    0.999607      29.793593      86.726358       0.608827       0.422730      -1.058143       0.021603      -0.019670       0.011215       0.031295      -0.009435       0.019137      -0.017923      -0.003748       0.000520      -0.022119      -0.009265       0.031384             11.473416      15.292832      -2.444777      -4.123089       7.542169      -2.511409      11.585247           0.004857
          342              C      20.012535      27.282173       1.177621      -0.155345      45.093999 0.50321898E+03  0.12223966E+05                                10.944221                            7.463246      -0.048336       1.967445                    0.999283      29.456245      84.999909       0.607465       0.415078      -1.069178      -0.035088       0.029473       0.002889       0.045915      -0.008562      -0.011564       0.004983       0.016893       0.008103      -0.013380      -0.006517       0.019897             14.407148      16.850650      -1.886415      -5.619218       9.933194      -5.062143      16.437601           0.007665
          343              C      29.377531      27.463752      28.908024       0.458711      30.607699 0.29034308E+03  0.62364982E+04                                 8.990490                            6.004813      -0.044170       2.026167                    0.999602      23.692294      67.401104       0.612291       0.465713      -1.023923      -0.003420       0.034623      -0.053393       0.063729       0.041244       0.018448       0.039677      -0.020234      -0.009575      -0.045405      -0.023982       0.069387             11.944992      13.118451      -1.598744      -4.282624       8.759544      -4.506659      13.956980           0.033072
          344              C      32.252455      26.458126      27.397415       0.482573      24.716269 0.27462903E+03  0.57922277E+04                                 7.720346                            5.797706       0.083321       2.080364                    0.999556      22.665542      62.992809       0.632717       0.458984      -1.032135       0.025809      -0.047842       0.032779       0.063478       0.036292       0.018434       0.044865      -0.019614       0.002669      -0.045882      -0.023831       0.069713              9.088448       9.436514      -2.252326      -2.694961       7.531439      -2.563738      10.297391           0.016381
          345              C      15.904996      26.659365      26.189101      -0.229489      27.635409 0.41868527E+03  0.97730226E+04                                 7.960654                            6.770209      -0.028690       1.989111                    0.998502      29.111265      84.006443       0.639171       0.410533      -1.065595       0.065841      -0.102848      -0.014753       0.123006      -0.001420      -0.000713       0.005549      -0.000440       0.010198      -0.005300      -0.001929       0.007229              8.664701       8.635037      -1.173592      -1.940754       8.417762      -0.776442       8.941304          -0.003574
          346              C      16.826005      25.602199      25.842504      -0.411055      24.884281 0.38845430E+03  0.88622902E+04                                 7.125033                            6.283439       0.561302       2.137514                    0.999763      30.606010      86.142349       0.704391       0.381141      -1.090073      -0.087228       0.090137       0.029383       0.128828      -0.020165      -0.002544      -0.000152      -0.004449      -0.026614      -0.016386      -0.008411       0.024798              7.432857       6.909124      -1.248155      -0.446592       8.462026      -0.060240       6.927420           0.000419
          347              C      29.802747      28.131172      23.916963       0.320109      31.767438 0.34352708E+03  0.76472928E+04                                 8.965118                            6.391795      -0.097875       1.991111                    0.999652      25.077899      71.144843       0.616941       0.445981      -1.041628      -0.026374      -0.013912       0.070757       0.076783      -0.014055      -0.017463      -0.012080      -0.009822       0.076538      -0.035084       0.002130       0.032954             10.985938       8.291256       2.737081       0.222134       6.991815       1.503864      17.674744           0.003559
          348              C      29.034955      27.410758      23.006601      -0.232082      37.815087 0.45350667E+03  0.10783105E+05                                 9.710297                            7.061609       0.018936       1.961904                    0.999620      30.737950      89.083259       0.624728       0.412339      -1.066032       0.004085      -0.006098      -0.014414       0.016176       0.028494      -0.028855      -0.014597       0.020602       0.017427      -0.034123      -0.016340       0.050464             11.564625       8.576290       2.866703       0.754966       7.427317       2.083182      18.690269           0.005840
          349              C      29.293182      27.397726      21.675516      -0.065951      32.623704 0.40936401E+03  0.94965881E+04                                 8.858699                            6.743738       0.065787       1.988342                    0.999786      29.093540      83.546158       0.633760       0.416604      -1.062275       0.018914       0.013243       0.024705       0.033815       0.032840       0.015030       0.016125       0.007974       0.002166      -0.033606      -0.010283       0.043889             10.285500       7.908442       2.597097      -0.277817       6.762671       0.988028      16.185386           0.004730
          350              C      30.369126      28.127984      21.150843      -0.140754      36.226292 0.45794396E+03  0.10948890E+05                                 9.638718                            7.207453       0.058798       1.988164                    0.999244      30.140261      88.480087       0.602235       0.425385      -1.054503      -0.007537       0.005545       0.029878       0.031309       0.022920      -0.009360      -0.005817       0.010263       0.105855      -0.041153       0.002227       0.038926             11.738197       8.568575       2.930639       0.335743       7.578986       1.777456      19.067030           0.011210
          351              C      31.145526      28.828129      22.038039      -0.083745      37.252070 0.43825408E+03  0.10419300E+05                                 9.908551                            7.121696      -0.256742       1.885020                    0.999274      30.289045      90.232029       0.593638       0.433982      -1.043636      -0.026954      -0.012492       0.023025       0.037586      -0.003749      -0.013352      -0.016551       0.014929      -0.066985      -0.033923       0.011230       0.022692             12.551983       8.564718       3.044354       1.718213       7.928740       2.582128      21.162491           0.005326
          352              C      30.904513      28.865772      23.390841      -0.171503      46.862841 0.52322004E+03  0.12830700E+05                                11.225352                            7.598261      -0.037459       1.964797                    0.999194      29.906812      86.630623       0.603622       0.413786      -1.070310       0.010528       0.000986      -0.042906       0.044190       0.011958       0.006921       0.012098       0.009151       0.047219      -0.021826      -0.002751       0.024577             14.707699      11.534489       4.757979       2.167034       9.636702       3.005075      22.951906           0.008822
          353              C      23.159458       0.748235      24.236921       0.452040      30.068893 0.29911914E+03  0.64804120E+04                                 8.917597                            6.111960      -0.006445       2.037120                    0.999717      24.011330      68.858968       0.603670       0.468326      -1.021325       0.052057       0.043082      -0.009610       0.068252      -0.036896       0.010541      -0.010239      -0.025108      -0.061897      -0.029715      -0.022451       0.052166             11.347463      10.256338       4.062765       1.320766       8.015164       2.086262      15.770888           0.033366
          354              C      23.362593       1.877503      27.445771       0.472914      23.776192 0.27783324E+03  0.58925831E+04                                 7.581753                            5.865178       0.103720       2.087626                    0.999665      22.943583      64.505358       0.621978       0.464311      -1.026409      -0.045743      -0.027615       0.032250       0.062410      -0.046356       0.018877      -0.000035      -0.018488      -0.124096      -0.051201      -0.018077       0.069279              8.676282       7.336761       3.249873      -0.060973       7.911477       1.500121      10.780608           0.020228
          355              C      24.027095       2.891526      28.330072      -0.220284      27.135920 0.42623367E+03  0.10015109E+05                                 7.935288                            6.891588      -0.126294       1.959689                    0.997957      29.277988      85.359736       0.623844       0.417852      -1.058636      -0.090520       0.069024       0.051347       0.124878      -0.001223      -0.008782      -0.004175      -0.019394       0.001342      -0.015337       0.003953       0.011385              8.476990       7.984200       0.748564       0.353108       9.087240       1.689692       8.359530          -0.003139
          356              C      14.539871       3.783327       0.082813      -0.407488      23.927179 0.38554203E+03  0.88131071E+04                                 6.988985                            6.302634       0.458846       2.108542                    0.999122      30.889717      88.124996       0.693498       0.386370      -1.082201       0.085738      -0.079098      -0.066567       0.134308      -0.011649      -0.014979       0.013316      -0.000606       0.008267      -0.014609      -0.012268       0.026878              7.197353       7.057812      -0.188242      -0.080315       8.119464       0.790601       6.414783           0.001118
          357              C      19.651017       2.313283      27.577518       0.086869      27.254273 0.34726655E+03  0.77386635E+04                                 7.950894                            6.259584       0.104037       2.040602                    0.999703      26.462087      74.705943       0.649597       0.423116      -1.057173       0.003580      -0.007267      -0.052601       0.053221       0.031637      -0.000820      -0.011795       0.020048       0.040378      -0.041427       0.011232       0.030195              9.340726       9.580834      -5.046653       0.511753       9.916995      -1.624215       8.524349           0.002789
          358              C      18.835021       3.462528      27.575491      -0.210471      32.605399 0.45539542E+03  0.10790044E+05                                 8.790152                            7.061142       0.226175       2.041511                    0.999816      29.797869      84.934924       0.629621       0.410575      -1.072044      -0.001168      -0.006023       0.001392       0.006291      -0.010988      -0.014276       0.011244      -0.006986       0.042254      -0.019702      -0.008060       0.027762             10.279474      10.761570      -6.143461       0.788308      11.639195      -1.600066       8.437656           0.001959
          359              C      18.502770       4.017893      26.348357       0.183368      30.991503 0.36125098E+03  0.80873459E+04                                 8.818579                            6.448509      -0.181742       1.973151                    0.999324      24.952428      69.398865       0.633823       0.431659      -1.057471      -0.028375       0.018694       0.005976       0.034501      -0.006426      -0.004877       0.004634       0.003949      -0.091334      -0.031299       0.008516       0.022783             11.447077      12.842900      -7.999137      -1.265309      13.021354       0.078117       8.476977           0.001713
          360              C      19.067426       3.501036      25.291770      -0.212460      32.707330 0.41922973E+03  0.97774532E+04                                 8.865102                            6.815723       0.194631       2.036814                    0.999608      29.501232      84.770830       0.632018       0.415531      -1.063621       0.017582      -0.013276      -0.001480       0.022081       0.015400       0.017608      -0.021133      -0.002994      -0.021289      -0.036977       0.015602       0.021375             10.451254      10.789531      -5.604787      -2.378477      10.706276       0.171212       9.857956           0.001764
          361              C      19.845549       2.367138      25.356631       0.109288      25.790007 0.31376976E+03  0.68286970E+04                                 7.676171                            5.954770       0.254674       2.104996                    0.999791      25.586594      71.781398       0.664093       0.423789      -1.054962      -0.005189      -0.001959       0.046090       0.046423       0.041823      -0.002275       0.018319       0.028431      -0.021018      -0.047327      -0.001809       0.049137              8.970393       8.632396      -4.451239      -0.806071       8.977064      -0.799777       9.301719           0.003435
          362              C      17.588647       5.246765      26.218057      -0.225642      29.000440 0.38341669E+03  0.88081963E+04                                 8.364946                            6.494018      -0.205339       1.920114                    0.998148      29.742062      86.845487       0.646402       0.412465      -1.057921      -0.030133      -0.029226       0.078117       0.088682      -0.001459       0.007363       0.022465       0.010130      -0.011010      -0.027081       0.006706       0.020376             10.701920      13.663897      -5.950231      -2.180942      11.879168       0.931258       6.562696           0.000257
          363              C       9.213503      23.663317       4.323926       0.314325      31.050022 0.34510388E+03  0.76865254E+04                                 8.802749                            6.390396      -0.045578       2.003776                    0.999421      25.077204      71.020980       0.619711       0.443749      -1.043569       0.038258       0.066846       0.016386       0.078744       0.025747      -0.013142       0.014817      -0.029833      -0.036869      -0.037761       0.000950       0.036811             10.643317       8.486932       1.100599       3.362303      15.918805      -0.865312       7.524214           0.004353
          364              C       9.797095      22.592542       5.003223      -0.219649      36.743979 0.45045889E+03  0.10699200E+05                                 9.548550                            7.063173       0.004488       1.962676                    0.999560      30.485490      88.482675       0.620918       0.415313      -1.063462      -0.006447      -0.012851      -0.000202       0.014379       0.019797       0.023487       0.010793       0.016072      -0.000811      -0.023277      -0.015162       0.038440             11.285939       8.928743       0.903556       3.434487      17.092701      -0.875486       7.836373           0.004165
          365              C       9.352947      21.339058       4.850627      -0.073354      31.654681 0.39662245E+03  0.91140368E+04                                 8.612420                            6.595055       0.166309       2.020573                    0.999684      28.738706      81.710258       0.648159       0.411236      -1.067423      -0.016552       0.026618      -0.012442       0.033724      -0.014247       0.018488      -0.020743      -0.013017      -0.008396      -0.023446      -0.012996       0.036442              9.923848       8.687745       1.180471       3.140007      14.066341       0.008374       7.017459           0.003821
          366              C       8.301105      21.038789       4.003099      -0.129253      33.891552 0.44134249E+03  0.10442207E+05                                 9.148464                            7.035975       0.154891       2.024418                    0.999502      29.547316      85.942514       0.615440       0.420634      -1.058765       0.002970       0.029756       0.004216       0.030199       0.017472       0.016039      -0.002807      -0.036445      -0.049652      -0.032776      -0.000996       0.033772             10.810900       9.398247       1.269681       3.175236      15.448859      -0.657117       7.585593           0.009849
          367              C       7.726120      22.077712       3.315116      -0.086485      37.564710 0.45558874E+03  0.10927490E+05                                10.002613                            7.295959      -0.283116       1.880390                    0.998956      30.261432      90.292349       0.582822       0.438150      -1.042049       0.028514       0.017933       0.016129       0.037347       0.010245      -0.003511       0.013424       0.038872       0.027417      -0.031301       0.013891       0.017410             12.540619       8.858745       1.023795       2.941245      20.685739      -1.708983       8.077372           0.004342
          368              C       8.163383      23.381868       3.441942      -0.157934      45.278113 0.50037694E+03  0.12118371E+05                                10.916558                            7.395317       0.003507       1.982007                    0.999188      29.367693      84.176805       0.617038       0.409871      -1.074271      -0.017460      -0.042180      -0.014457       0.047885      -0.006157       0.003775      -0.009906      -0.027778      -0.014350      -0.013339      -0.008394       0.021733             14.485230      10.556762      -0.181770       4.574215      23.001151      -3.023484       9.897777           0.007404
          369              C      24.705372      24.456985       2.669119       0.451709      29.546629 0.29822931E+03  0.64513799E+04                                 8.819312                            6.103761       0.025021       2.048502                    0.999698      23.888417      68.283692       0.604405       0.468464      -1.022032      -0.050532      -0.002345      -0.049875       0.071039      -0.004348      -0.038960       0.001929       0.044983       0.032881      -0.028848      -0.024465       0.053313             11.385366       8.232931      -1.102899       3.420135      17.739094      -2.481181       8.184071           0.033430
          370              C      24.502232      27.840437       2.500308       0.480129      24.297306 0.28577962E+03  0.61112540E+04                                 7.735092                            5.960403      -0.029760       2.037422                    0.999682      23.294068      66.016663       0.614406       0.466177      -1.024163       0.029975       0.021182       0.039355       0.053814      -0.014736      -0.043817      -0.015302       0.059107       0.037562      -0.052789      -0.009273       0.062062              9.270551       7.762067      -1.930981       3.266119      12.409305      -2.476412       7.640279           0.018926
          371              C      15.157894       0.022877       1.891664      -0.264567      30.435421 0.49595714E+03  0.12056851E+05                                 8.552433                            7.432803      -0.144799       1.942487                    0.997628      30.341484      88.857385       0.603148       0.417727      -1.062788      -0.071280       0.036874       0.075689       0.110315      -0.021845      -0.036774       0.026661       0.043050       0.018972      -0.040036      -0.022778       0.062814              9.792435       8.789227      -1.865735       1.410075      10.932438      -3.361301       9.655641          -0.003025
          372              C      14.025140       0.580851       2.973152      -0.420049      24.751803 0.43862218E+03  0.10322528E+05                                 7.130386                            6.750204       0.470647       2.107118                    0.998964      31.627110      90.614990       0.668092       0.389560      -1.083382       0.079463      -0.043087      -0.082196       0.122177      -0.023050      -0.051745       0.025753       0.050166       0.044534      -0.043818      -0.034894       0.078712              7.199163       7.516484      -0.320641      -0.159202       7.062525      -0.711032       7.018479           0.001813
          373              C      13.551705       7.404240      26.457519       0.118449      28.025227 0.31712044E+03  0.69134788E+04                                 8.118024                            5.990988       0.220145       2.096035                    0.999783      25.467720      71.290344       0.661957       0.424428      -1.055555       0.033072       0.031415       0.012672       0.047342       0.019584      -0.004004       0.004945       0.028264       0.115420      -0.043858       0.004864       0.038994              9.769406      11.108957      -1.311229       0.950699      14.019629      -0.227579       4.179634           0.003017
          374              C      14.384916       6.330280      26.627488      -0.209484      35.498894 0.44194216E+03  0.10437366E+05                                 9.388270                            7.018347       0.209522       2.043618                    0.999203      29.684643      85.656569       0.620505       0.417961      -1.062748      -0.015265       0.004296       0.003442       0.016227       0.002886       0.000879       0.005275      -0.025934       0.014199      -0.015655       0.001659       0.013996             11.249476      13.665521      -2.088697       0.992797      15.520890      -0.691086       4.562018           0.002912
          375              C      15.701871       6.562214      26.884323       0.174863      33.881161 0.38485822E+03  0.87186384E+04                                 9.267318                            6.599335      -0.066441       2.003759                    0.998940      25.140304      69.432146       0.637129       0.424357      -1.066210       0.019862      -0.020224       0.000167       0.028347      -0.028427      -0.016092       0.005600      -0.004688      -0.009715      -0.029749      -0.006292       0.036041             12.142704      14.835160      -5.263949       0.805271      17.066828      -0.351279       4.526125           0.001320
          376              C      16.139133       7.893010      26.946288      -0.223257      35.109707 0.44917782E+03  0.10614713E+05                                 9.216033                            6.991183       0.249327       2.046937                    0.999829      29.927234      85.414607       0.635187       0.408051      -1.072838      -0.004269       0.006485       0.007272       0.010637      -0.002966       0.011568      -0.000224       0.041239      -0.035512      -0.015557      -0.014390       0.029946             11.007650      11.165994      -2.833296       0.756098      17.322570      -0.015863       4.534385           0.001641
          377              C      15.216404       8.887631      26.738098       0.097087      27.494195 0.33116437E+03  0.73104338E+04                                 8.060580                            6.145749       0.159420       2.066246                    0.999737      26.162123      74.094612       0.648738       0.427698      -1.051781      -0.037920      -0.030837      -0.003101       0.048975       0.028109      -0.012549      -0.000927      -0.026756       0.117123      -0.051789       0.009799       0.041990              9.500228      10.491797      -1.525690       0.800596      13.889379      -0.046496       4.119508           0.002384
          378              C      16.712398       5.422236      27.196174      -0.219999      28.899343 0.38421514E+03  0.88302111E+04                                 8.353631                            6.510663      -0.180786       1.930694                    0.998402      29.604016      86.430974       0.644173       0.413721      -1.057228       0.033023       0.020569      -0.075096       0.084575       0.001575       0.009842       0.013254       0.022403      -0.072476      -0.031190       0.005173       0.026016             10.571070      13.059997      -5.371449      -1.599624      12.289870       0.382410       6.363345           0.000197
          379              C      11.833641      17.003557      12.273952       0.311399      30.580645 0.35434511E+03  0.79651378E+04                                 8.779838                            6.531411      -0.118058       1.982357                    0.999655      25.428546      72.957942       0.603560       0.451459      -1.036414       0.064680       0.048262      -0.005752       0.080906       0.020672      -0.001514       0.000051       0.030753      -0.088118      -0.029427      -0.011049       0.040475             10.534742      12.326686       2.732382       2.509982       8.557792      -2.795278      10.719747           0.002911
          380              C      11.098557      17.043804      11.069113      -0.232862      35.231198 0.47343179E+03  0.11370950E+05                                 9.255686                            7.228162       0.212398       2.030285                    0.999781      30.647832      89.077046       0.616222       0.413837      -1.065776      -0.015862       0.000189      -0.004111       0.016387       0.020672      -0.014310      -0.025250      -0.003399      -0.012641      -0.026214      -0.014650       0.040864             10.630839      13.561380       2.653196       2.916435       7.589196      -1.588215      10.741941           0.005249
          381              C       9.983019      16.289513      10.912463      -0.062208      30.034551 0.40933626E+03  0.94958136E+04                                 8.384657                            6.765755       0.115857       2.007959                    0.999815      28.922780      83.056095       0.629608       0.419357      -1.060524       0.013479       0.002858       0.028302       0.031478       0.006529       0.022102      -0.006914       0.001584       0.065952      -0.026835      -0.006630       0.033465              9.409252      11.750959       2.802936       1.584833       6.964337      -1.726480       9.512459           0.003667
          382              C       9.499274      15.475864      11.949071      -0.139446      33.398487 0.45556027E+03  0.10850167E+05                                 9.020375                            7.130302       0.080442       1.990212                    0.999573      30.064757      87.363041       0.614489       0.418506      -1.061497       0.018112       0.018855      -0.000521       0.026150       0.046805       0.015133      -0.021027       0.042683      -0.003556      -0.061879       0.009806       0.052073             10.445467      13.535493       2.468068       2.604281       7.343642      -2.358642      10.457267           0.010882
          383              C      10.224029      15.420850      13.149566      -0.092719      35.928981 0.45369650E+03  0.10801427E+05                                 9.510960                            7.150510       0.002237       1.963422                    0.999578      29.819120      86.808059       0.608766       0.422610      -1.058252       0.021332       0.019247      -0.011550       0.030966       0.008651      -0.019446      -0.017571      -0.004731       0.002802      -0.022358      -0.008646       0.031004             11.483146      15.308990       2.446709       4.129948       7.546544      -2.511556      11.593904           0.004859
          384              C      11.404984      16.151108      13.300135      -0.155263      45.087527 0.50316105E+03  0.12221804E+05                                10.941837                            7.461829      -0.045730       1.968393                    0.999234      29.453726      84.980858       0.607663       0.414968      -1.069284      -0.036139      -0.029717      -0.003220       0.046899       0.008568       0.012292       0.004876       0.017451       0.010262      -0.013941      -0.006720       0.020661             14.403560      16.847945       1.887170       5.617693       9.930481      -5.059304      16.432254           0.007667
          385              C      12.162448      15.969558      14.525243       0.460671      30.543816 0.28965645E+03  0.62183301E+04                                 8.981286                            5.999674      -0.045569       2.026333                    0.999583      23.660079      67.300221       0.612227       0.466019      -1.023712      -0.003799      -0.035182       0.053820       0.064411      -0.040406      -0.018210       0.039323      -0.020232      -0.011980      -0.044442      -0.024077       0.068519             11.931630      13.103893       1.597455       4.276880       8.749984      -4.500349      13.941013           0.033069
          386              C      15.037368      16.975184      16.035852       0.482442      24.718313 0.27466172E+03  0.57927538E+04                                 7.718518                            5.796472       0.083891       2.080890                    0.999612      22.667343      62.985001       0.633080       0.458734      -1.032335       0.025573       0.048353      -0.032836       0.063798      -0.036348      -0.018906       0.045106      -0.018599       0.002984      -0.046041      -0.023997       0.070038              9.085698       9.436090       2.252554       2.694275       7.528885      -2.561335      10.292119           0.016348
          387              C      15.905009      16.773945      17.244165      -0.231990      27.694526 0.41985650E+03  0.98072527E+04                                 7.974035                            6.782101      -0.030557       1.988060                    0.998546      29.149119      84.146483       0.638265       0.410827      -1.065399       0.064302       0.102320       0.014193       0.121678       0.000843       0.000067       0.005488       0.000683       0.012427      -0.005653      -0.001629       0.007282              8.678960       8.651040       1.177788       1.949385       8.430742      -0.777352       8.955098          -0.003572
          388              C      16.826015      17.831111      17.590762      -0.407878      24.836116 0.38742081E+03  0.88335402E+04                                 7.118973                            6.277653       0.568034       2.140100                    0.999780      30.563610      86.020526       0.704225       0.381455      -1.089761      -0.087200      -0.091771      -0.027889       0.129628       0.020360       0.003657      -0.000606      -0.004946      -0.028855      -0.017044      -0.008386       0.025431              7.426542       6.903635       1.245605       0.445900       8.452161      -0.061104       6.923830           0.000413
          389              C      12.587658      15.302138      19.516304       0.322775      31.684330 0.34248911E+03  0.76186967E+04                                 8.952978                            6.384366      -0.097008       1.992079                    0.999676      25.035551      71.007531       0.616953       0.446293      -1.041408      -0.026561       0.013475      -0.071695       0.077636       0.012786       0.017472      -0.012136      -0.011905       0.077008      -0.034456       0.001251       0.033204             10.969964       8.281232      -2.733810      -0.222296       6.983376       1.501912      17.645284           0.003548
          390              C      11.819864      16.022552      20.426665      -0.232909      37.786850 0.45312044E+03  0.10770586E+05                                 9.700124                            7.054102       0.021795       1.962854                    0.999616      30.731836      89.023654       0.625719       0.411814      -1.066475       0.004693       0.004742       0.015844       0.017192      -0.028436       0.028151      -0.013790       0.020406       0.018038      -0.034202      -0.015228       0.049430             11.552202       8.570118      -2.865533      -0.750948       7.420418       2.078303      18.666069           0.005835
          391              C      12.078089      16.035584      21.757750      -0.065819      32.626067 0.40939607E+03  0.94974415E+04                                 8.859016                            6.744092       0.067553       1.988944                    0.999795      29.096077      83.551735       0.633736       0.416615      -1.062277       0.019228      -0.013296      -0.023978       0.033488      -0.032052      -0.015102       0.016122       0.007519       0.001763      -0.032722      -0.010597       0.043318             10.285829       7.908759      -2.596947       0.280355       6.762204       0.986117      16.186524           0.004721
          392              C      13.154033      15.305326      22.282424      -0.141513      36.259801 0.45845333E+03  0.10963940E+05                                 9.642575                            7.209016       0.059756       1.988190                    0.999261      30.160063      88.545184       0.602485       0.425097      -1.054699      -0.007604      -0.005265      -0.029348       0.030771      -0.023076       0.009917      -0.005788       0.011046       0.103952      -0.041088       0.002401       0.038688             11.744843       8.570506      -2.930497      -0.335522       7.580792       1.778666      19.083230           0.011205
          393              C      13.930435      14.605181      21.395227      -0.081605      37.216435 0.43764527E+03  0.10402020E+05                                 9.909385                            7.122106      -0.257853       1.885183                    0.999351      30.262359      90.163300       0.592904       0.434636      -1.043162      -0.026326       0.012479      -0.023038       0.037142       0.004310       0.013522      -0.017212       0.014546      -0.066214      -0.034411       0.011929       0.022482             12.554639       8.563595      -3.042979      -1.723053       7.928780       2.586646      21.171542           0.005318
          394              C      13.689425      14.567538      20.042426      -0.174214      46.967620 0.52455503E+03  0.12871265E+05                                11.238496                            7.605565      -0.044185       1.962123                    0.999336      29.950989      86.776841       0.603633       0.413526      -1.070508       0.010429      -0.000277       0.043693       0.044922      -0.011252      -0.006562       0.011055       0.006580       0.047729      -0.020467      -0.003121       0.023589             14.727118      11.547941      -4.764274      -2.174448       9.648180       3.012851      22.985234           0.008820
          395              C      14.551902      13.729564      19.196346       0.450047      30.125596 0.29975712E+03  0.64974059E+04                                 8.926021                            6.116615      -0.006596       2.036571                    0.999732      24.039561      68.946787       0.603742       0.468041      -1.021525       0.052055      -0.041569       0.011503       0.067602       0.036224      -0.011265      -0.010017      -0.026974      -0.065391      -0.030018      -0.022432       0.052450             11.359434      10.268091      -4.068535      -1.323070       8.023270       2.088906      15.786940           0.033368
          396              C      14.755043      12.600296      15.987496       0.472818      23.794220 0.27807285E+03  0.58991015E+04                                 7.586724                            5.868580       0.106918       2.088440                    0.999640      22.953220      64.546224       0.621642       0.464450      -1.026304      -0.046920       0.027897      -0.033286       0.063936       0.045505      -0.017630      -0.000325      -0.018148      -0.127241      -0.050610      -0.018193       0.068803              8.682408       7.342263      -3.253384       0.059523       7.916943       1.501902      10.788017           0.020219
          397              C      15.419548      11.586273      15.103195      -0.221464      27.152615 0.42658191E+03  0.10024722E+05                                 7.934801                            6.891011      -0.120148       1.961232                    0.997997      29.290091      85.383967       0.624369       0.417441      -1.058962      -0.090507      -0.068130      -0.051919       0.124615       0.000999       0.008815      -0.004384      -0.018791      -0.001435      -0.015056       0.003485       0.011571              8.476818       7.983969      -0.749282      -0.353936       9.088072       1.688204       8.358413          -0.003142
          398              C      14.539857      10.694443      14.394943      -0.405649      23.893260 0.38473517E+03  0.87892178E+04                                 6.977925                            6.291823       0.461539       2.109605                    0.999173      30.862113      87.991510       0.694857       0.385853      -1.082667       0.084600       0.080992       0.066479       0.134671       0.010956       0.015425       0.013350       0.002140       0.008930      -0.014473      -0.012433       0.026905              7.186385       7.045464       0.187501       0.078452       8.107353       0.786794       6.406340           0.001116
          399              C      11.043468      12.164516      15.855748       0.088974      27.184258 0.34614122E+03  0.77067681E+04                                 7.936470                            6.249236       0.105978       2.041850                    0.999700      26.414604      74.521199       0.650212       0.423089      -1.057267       0.003391       0.007256       0.051643       0.052260      -0.031329      -0.000105      -0.012790       0.019371       0.040321      -0.041494       0.011633       0.029861              9.322329       9.559552       5.033954      -0.510926       9.896630      -1.621021       8.510804           0.002784
          400              C      10.227473      11.015271      15.857775      -0.212148      32.640260 0.45608354E+03  0.10810242E+05                                 8.794693                            7.065457       0.226984       2.041376                    0.999809      29.822630      85.016049       0.629575       0.410457      -1.072140      -0.001492       0.005817      -0.002661       0.006569       0.010679       0.014185       0.012621      -0.006423       0.043649      -0.019216      -0.009541       0.028757             10.283866      10.765492       6.144798      -0.787775      11.643262      -1.600437       8.442844           0.001955
          401              C       9.895221      10.459906      17.084910       0.184584      30.982137 0.36117942E+03  0.80856563E+04                                 8.818231                            6.449076      -0.178944       1.973862                    0.999342      24.948926      69.397519       0.633593       0.431821      -1.057331      -0.027534      -0.017831      -0.006696       0.033480       0.006553       0.004316       0.004763       0.005466      -0.089323      -0.030578       0.007848       0.022729             11.445288      12.838839       7.996625       1.265576      13.020074       0.078272       8.476951           0.001711
          402              C      10.459876      10.976763      18.141496      -0.212201      32.730590 0.41961487E+03  0.97892057E+04                                 8.870816                            6.820394       0.194532       2.036459                    0.999593      29.515807      84.839524       0.631554       0.415718      -1.063444       0.018601       0.013902       0.002381       0.023344      -0.015322      -0.017605      -0.021028      -0.003542      -0.021855      -0.036890       0.015420       0.021470             10.457403      10.796166       5.607973       2.380070      10.712704       0.171497       9.863340           0.001761
          403              C      11.237997      12.110661      18.076636       0.107363      25.815781 0.31415358E+03  0.68391386E+04                                 7.681004                            5.958583       0.253443       2.104387                    0.999801      25.604057      71.841298       0.663852       0.423814      -1.054947      -0.005213       0.002140      -0.046186       0.046529      -0.042906       0.001582       0.018816       0.030061      -0.021457      -0.048442      -0.002271       0.050713              8.976142       8.638933       4.455129       0.805566       8.983886      -0.801226       9.305608           0.003439
          404              C       8.981100       9.231034      17.215210      -0.223306      28.887014 0.38172123E+03  0.87590185E+04                                 8.340050                            6.477003      -0.189310       1.925677                    0.998166      29.674799      86.581820       0.647685       0.412129      -1.058199      -0.031328       0.029801      -0.079225       0.090256       0.001358      -0.006400       0.022683       0.009666      -0.009148      -0.026775       0.006317       0.020458             10.664663      13.611919       5.917248       2.170794      11.836725       0.926772       6.545344           0.000256
          405              C      17.821052      19.769964      10.153829       0.315052      31.012556 0.34461328E+03  0.76729559E+04                                 8.796794                            6.386403      -0.047341       2.003498                    0.999489      25.057954      70.956870       0.619817       0.443825      -1.043512       0.039003      -0.066440      -0.016743       0.078841      -0.026302       0.013106       0.014468      -0.029731      -0.035879      -0.037855       0.000862       0.036994             10.635684       8.481326      -1.098536      -3.360152      15.905957      -0.865110       7.519768           0.004342
          406              C      18.404644      20.840739       9.474533      -0.220069      36.768666 0.45078684E+03  0.10708827E+05                                 9.551220                            7.064243       0.011369       1.964398                    0.999528      30.501125      88.532651       0.621075       0.415137      -1.063586      -0.006208       0.013103       0.000050       0.014499      -0.019048      -0.022866       0.011293       0.016668      -0.000840      -0.022027      -0.015797       0.037824             11.289706       8.932294      -0.904196      -3.436721      17.097640      -0.875221       7.839183           0.004169
          407              C      17.960493      22.094223       9.627128      -0.073762      31.674275 0.39691206E+03  0.91222755E+04                                 8.614869                            6.596342       0.171862       2.021938                    0.999682      28.752273      81.753562       0.648267       0.411096      -1.067523      -0.016513      -0.027077       0.011961       0.033895       0.014268      -0.018011      -0.020924      -0.012121      -0.007142      -0.022798      -0.013439       0.036237              9.927053       8.690684      -1.181107      -3.141419      14.070868       0.008809       7.019606           0.003824
          408              C      16.908650      22.394492      10.474656      -0.130862      33.940857 0.44217022E+03  0.10466403E+05                                 9.155993                            7.041853       0.155143       2.024009                    0.999481      29.575758      86.036423       0.615294       0.420548      -1.058848       0.003735      -0.029426      -0.004769       0.030043      -0.016728      -0.014334      -0.002667      -0.035415      -0.050421      -0.030757      -0.002180       0.032937             10.819623       9.407624      -1.268592      -3.179918      15.457939      -0.658854       7.593307           0.009846
          409              C      16.333666      21.355569      11.162639      -0.086077      37.506893 0.45479828E+03  0.10902998E+05                                 9.986530                            7.284440      -0.275981       1.882463                    0.998900      30.241297      90.187818       0.583948       0.437527      -1.042497       0.028504      -0.017334      -0.016550       0.037240      -0.009653       0.003226       0.013177       0.037454       0.026298      -0.030177       0.013492       0.016685             12.518276       8.849005      -1.022671      -2.940724      20.638290      -1.703242       8.067533           0.004342
          410              C      16.770930      20.051413      11.035814      -0.156819      45.287828 0.50045275E+03  0.12121894E+05                                10.923777                            7.399933      -0.003170       1.979909                    0.999251      29.365454      84.204109       0.616275       0.410321      -1.073867      -0.017396       0.041588       0.014946       0.047493       0.006599      -0.003871      -0.010499      -0.031327      -0.017172      -0.014678      -0.009307       0.023985             14.495205      10.564256       0.179976      -4.578138      23.017156      -3.023589       9.904205           0.007392
          411              C      16.097820      18.976296      11.808636       0.450433      29.533916 0.29812521E+03  0.64482091E+04                                 8.814671                            6.101384       0.024957       2.048685                    0.999669      23.883778      68.253261       0.604751       0.468262      -1.022198      -0.050409       0.001820       0.050018       0.071037       0.005387       0.040001       0.001849       0.043543       0.033482      -0.029465      -0.024623       0.054088             11.378240       8.228002       1.101787      -3.417345      17.727803      -2.478617       8.178917           0.033400
          412              C      15.894684      15.592844      11.977447       0.479369      24.295988 0.28575391E+03  0.61106570E+04                                 7.735007                            5.960271      -0.025887       2.038608                    0.999726      23.294913      66.021985       0.614383       0.466199      -1.024136       0.029375      -0.021258      -0.039407       0.053551       0.014111       0.044703      -0.014636       0.060241       0.034952      -0.052337      -0.010795       0.063133              9.270408       7.762347       1.931405      -3.266247      12.408807      -2.476219       7.640070           0.018886
          413              C      15.157878      14.454893      12.586092      -0.265080      30.468512 0.49668720E+03  0.12079133E+05                                 8.559671                            7.439592      -0.145242       1.941991                    0.997598      30.360793      88.932867       0.602708       0.417875      -1.062685      -0.070322      -0.037427      -0.076903       0.110726       0.022038       0.037898       0.026780       0.042510       0.018982      -0.039925      -0.023917       0.063842              9.800988       8.796165       1.871599      -1.412338      10.943485      -3.365067       9.663314          -0.003027
          414              C      14.025125      13.896919      11.504604      -0.421968      24.744014 0.43828757E+03  0.10311048E+05                                 7.119261                            6.737425       0.482546       2.110424                    0.999030      31.631486      90.564696       0.670351       0.388383      -1.084375       0.078992       0.042128       0.083500       0.122420       0.024386       0.052243       0.024963       0.049868       0.045347      -0.043448      -0.035935       0.079382              7.188807       7.503392       0.321217       0.153910       7.054616      -0.711550       7.008413           0.001807
          415              C      22.159261       7.073559      16.975747       0.116736      28.040226 0.31732898E+03  0.69186536E+04                                 8.118512                            5.991619       0.217260       2.095127                    0.999772      25.476701      71.301601       0.662193       0.424238      -1.055751       0.032325      -0.032517      -0.013325       0.047748      -0.020056       0.003781       0.004506       0.027770       0.120593      -0.044881       0.004252       0.040629              9.770255      11.106951       1.313187      -0.950159      14.023851      -0.227910       4.179963           0.003014
          416              C      22.992471       8.147519      16.805779      -0.208341      35.435006 0.44087145E+03  0.10405257E+05                                 9.375712                            7.008789       0.213861       2.045411                    0.999220      29.649881      85.514557       0.621098       0.417835      -1.062880      -0.015821      -0.005039      -0.002532       0.016796      -0.002621      -0.001109       0.003989      -0.026065       0.011789      -0.015285       0.002146       0.013139             11.234411      13.644643       2.083957      -0.991270      15.502245      -0.689624       4.556344           0.002906
          417              C      24.309427       7.915585      16.548943       0.175801      33.871879 0.38470992E+03  0.87153351E+04                                 9.270263                            6.601501      -0.078968       1.999838                    0.999001      25.131344      69.430940       0.636461       0.424799      -1.065823       0.019026       0.021670      -0.000689       0.028846       0.029317       0.015828       0.005272      -0.005299      -0.013240      -0.030187      -0.006723       0.036911             12.146354      14.840886       5.265832      -0.805606      17.070974      -0.351234       4.527202           0.001319
          418              C       7.531591       6.584789      16.486978      -0.221917      35.053254 0.44828054E+03  0.10588126E+05                                 9.206477                            6.984450       0.246377       2.046395                    0.999817      29.894532      85.297241       0.635464       0.408080      -1.072828      -0.003316      -0.006482      -0.007205       0.010243       0.002382      -0.011402      -0.000066       0.039778      -0.041055      -0.016761      -0.013091       0.029852             10.995396      11.156332       2.830037      -0.755890      17.299780      -0.015951       4.530075           0.001640
          419              C       6.608862       5.590168      16.695169       0.099008      27.460277 0.33059397E+03  0.72949080E+04                                 8.055628                            6.142466       0.155519       2.065171                    0.999727      26.142214      74.030310       0.648574       0.427978      -1.051578      -0.038199       0.029539       0.002866       0.048373      -0.028555       0.012846      -0.000323      -0.026705       0.115670      -0.052067       0.010525       0.041542              9.493858      10.485521       1.525111      -0.800201      13.878769      -0.046598       4.117285           0.002383
          420              C       8.104852       9.055563      16.237092      -0.222014      28.963754 0.38525415E+03  0.88606903E+04                                 8.369982                            6.522750      -0.186794       1.928726                    0.998328      29.645963      86.605495       0.643044       0.414138      -1.056887       0.033177      -0.020129       0.073505       0.083119      -0.001873      -0.010437       0.013143       0.022607      -0.070636      -0.030802       0.004575       0.026226             10.594116      13.091792       5.389983       1.604622      12.316480       0.383254       6.374076           0.000195
          421              C      24.744959      26.751719      11.951966       0.311508      30.556747 0.35402200E+03  0.79560397E+04                                 8.775464                            6.528490      -0.119399       1.982198                    0.999674      25.416091      72.913188       0.603689       0.451467      -1.036412       0.064485      -0.005191      -0.048227       0.080691      -0.001266      -0.021948       0.000472       0.058211      -0.003165      -0.028606      -0.012489       0.041094             10.529264      12.319332       2.508469      -2.730455      10.714859       2.793970       8.553603           0.002912
          422              C      24.009875      25.546880      11.911718      -0.231894      35.194202 0.47281091E+03  0.11352095E+05                                 9.248742                            7.222966       0.210683       2.030124                    0.999747      30.625928      88.992351       0.616514       0.413785      -1.065830      -0.016228      -0.003783       0.000597       0.016674      -0.013891      -0.020671       0.024865       0.004308       0.008320      -0.026153      -0.014052       0.040205             10.622583      13.548713       2.913497      -2.650571      10.735188       1.587952       7.583849           0.005250
          423              C      22.894337      25.390232      12.666009      -0.063130      30.066513 0.40994330E+03  0.95134789E+04                                 8.390178                            6.770558       0.108858       2.005666                    0.999840      28.944140      83.134783       0.629411       0.419330      -1.060534       0.012903       0.028100      -0.002483       0.031020       0.022911      -0.006287       0.005932      -0.032410      -0.037495      -0.026706      -0.007730       0.034436              9.415312      11.758944       1.586405      -2.804184       9.518387       1.727499       6.968605           0.003667
          424              C      22.410591      26.426840      13.479659      -0.139450      33.414361 0.45585004E+03  0.10859177E+05                                 9.025038                            7.134438       0.077893       1.989479                    0.999562      30.071793      87.402011       0.614048       0.418725      -1.061321       0.018468       0.000165      -0.018675       0.026265       0.014901      -0.046437       0.020639       0.024492      -0.062864      -0.061285       0.009036       0.052248             10.450847      13.542282       2.607013      -2.467754      10.463343       2.359900       7.346915           0.010876
          425              C      23.135346      27.627335      13.534675      -0.092158      35.916645 0.45349692E+03  0.10795570E+05                                 9.509647                            7.149823      -0.001525       1.962425                    0.999608      29.811073      86.782355       0.608678       0.422715      -1.058178       0.022035      -0.011164      -0.020015       0.031793      -0.020343      -0.009482       0.017635      -0.002980       0.006788      -0.023082      -0.008982       0.032064             11.481414      15.307746       4.131094      -2.445419      11.591877       2.509977       7.544620           0.004861
          426              C      24.316302      27.777903      12.804417      -0.155425      45.158433 0.50396287E+03  0.12247544E+05                                10.956699                            7.470440      -0.048680       1.967116                    0.999221      29.482049      85.115898       0.606919       0.415265      -1.068972      -0.034425      -0.001057       0.030010       0.045682       0.012199      -0.008309      -0.005341       0.002953      -0.031405      -0.013844      -0.006754       0.020598             14.425076      16.873342       5.629666      -1.887691      16.458425       5.067756       9.943462           0.007665
          427              C      16.466235       0.047500      12.985968       0.456271      30.627845 0.29055319E+03  0.62417097E+04                                 8.991602                            6.005110      -0.043310       2.026273                    0.999610      23.702133      67.417678       0.612605       0.465423      -1.024153      -0.003669       0.054262       0.035038       0.064695      -0.018526       0.041380      -0.041093      -0.004238       0.035530      -0.046218      -0.024344       0.070561             11.947050      13.120625       4.284561      -1.598242      13.960599       4.507377       8.759925           0.033084
          428              C      19.341156       1.558108      11.980343       0.481702      24.714895 0.27461094E+03  0.57915125E+04                                 7.718245                            5.796272       0.084172       2.080976                    0.999610      22.666364      62.984809       0.633025       0.458787      -1.032288       0.026150      -0.032456      -0.048204       0.063725      -0.018920       0.036861      -0.045343      -0.012833       0.029098      -0.046284      -0.024584       0.070868              9.085772       9.433822       2.693572      -2.251318      10.294204       2.563286       7.529290           0.016379
          429              C      20.208796       2.766422      12.181583      -0.230590      27.666880 0.41932126E+03  0.97920244E+04                                 7.969318                            6.777890      -0.027990       1.989097                    0.998454      29.133616      84.101174       0.638421       0.410841      -1.065347       0.065298       0.013431      -0.101722       0.121621      -0.000143      -0.000526      -0.005561      -0.004924      -0.003175      -0.005036      -0.001852       0.006888              8.674063       8.645270       1.945619      -1.175360       8.951333       0.777710       8.425586          -0.003568
          430              C      21.129804       3.113018      11.124418      -0.406997      24.818013 0.38704162E+03  0.88222800E+04                                 7.114106                            6.273502       0.564248       2.138922                    0.999771      30.547128      85.946940       0.704676       0.381324      -1.089911      -0.086938      -0.027840       0.091046       0.128929       0.001969      -0.019880       0.000335       0.010942       0.021197      -0.015960      -0.008620       0.024579              7.421411       6.898919       0.445478      -1.243980       6.918738       0.061138       8.446577           0.000428
          431              C      16.891444       5.038562      13.653392       0.321682      31.730264 0.34306500E+03  0.76346723E+04                                 8.960441                            6.389004      -0.099227       1.991083                    0.999660      25.058443      71.085935       0.616838       0.446191      -1.041473      -0.025022      -0.070567      -0.012360       0.075885       0.017010      -0.013314       0.012204      -0.043510      -0.022392      -0.034382       0.001571       0.032811             10.979538       8.289486      -0.224726       2.737985      17.658975      -1.504407       6.990153           0.003551
          432              C      16.123650       5.948923      12.932979      -0.232162      37.737558 0.45236899E+03  0.10748020E+05                                 9.688420                            7.044890       0.024761       1.963960                    0.999628      30.716846      88.954196       0.626590       0.411421      -1.066754       0.005566       0.015781      -0.005195       0.017521       0.028502       0.027801       0.013552       0.000859      -0.041553      -0.034027      -0.015307       0.049334             11.537774       8.564499      -0.747505       2.865663      18.635333      -2.073179       7.413489           0.005851
          433              C      16.381876       7.280008      12.919949      -0.067652      32.673580 0.41012117E+03  0.95185891E+04                                 8.867426                            6.749550       0.058947       1.986067                    0.999824      29.124210      83.654872       0.633544       0.416552      -1.062304       0.018950      -0.024356       0.014116       0.033935      -0.014661       0.031810      -0.016012       0.002563      -0.011465      -0.032495      -0.010282       0.042777             10.296435       7.916398       0.281421       2.600076      16.204592      -0.986726       6.768316           0.004729
          434              C      17.457819       7.804682      13.650207      -0.141229      36.229936 0.45800529E+03  0.10950123E+05                                 9.636571                            7.204810       0.062420       1.989260                    0.999235      30.144016      88.474340       0.602770       0.425017      -1.054790      -0.007920      -0.030881       0.004932       0.032260       0.009064       0.023294       0.006109      -0.045599      -0.067225      -0.040925       0.003074       0.037851             11.736399       8.567652      -0.336307       2.930887      19.063828      -1.777871       7.577716           0.011205
          435              C      18.234220       6.917486      14.350351      -0.083011      37.225047 0.43781153E+03  0.10406350E+05                                 9.904939                            7.118573      -0.254256       1.886032                    0.999351      30.277781      90.193616       0.593697       0.434040      -1.043581      -0.026024      -0.022927      -0.012188       0.036762       0.013596      -0.003976       0.017739       0.040171       0.010053      -0.034596       0.011861       0.022734             12.547654       8.562894      -1.718032       3.044247      21.153322      -2.581673       7.926745           0.005321
          436              C      17.993209       5.564685      14.387993      -0.173408      46.981002 0.52461652E+03  0.12875039E+05                                11.247996                            7.611146      -0.049230       1.960583                    0.999311      29.951216      86.826712       0.602712       0.414085      -1.069990       0.010848       0.043977       0.001524       0.045321      -0.007608       0.011182      -0.011951      -0.021177      -0.034133      -0.020619      -0.004390       0.025009             14.740571      11.557952      -2.174202       4.768954      23.007474      -3.013642       9.656287           0.008819
          437              C      18.855686       4.718605      15.225966       0.451511      30.056044 0.29897072E+03  0.64763228E+04                                 8.914327                            6.109717      -0.010555       2.035936                    0.999702      24.007372      68.840541       0.603895       0.468215      -1.021397       0.052768       0.009994       0.042038       0.068202      -0.010659      -0.036284       0.010803       0.017844       0.071478      -0.029418      -0.022749       0.052168             11.343428      10.253408      -1.320226       4.061579      15.764082      -2.085002       8.012794           0.033368
          438              C      19.058825       1.509757      16.355231       0.471968      23.812047 0.27831468E+03  0.59054284E+04                                 7.589794                            5.870612       0.103794       2.087202                    0.999664      22.963013      64.577206       0.621626       0.464368      -1.026364      -0.046694      -0.031292      -0.028026       0.062809      -0.019199      -0.046768       0.000615       0.053425       0.093525      -0.051968      -0.018438       0.070405              8.686025       7.345176       0.058823       3.255141      10.792307      -1.503149       7.920592           0.020215
          439              C      19.723328       0.625456      17.369253      -0.218845      27.110151 0.42566459E+03  0.99995464E+04                                 7.932716                            6.888471      -0.130551       1.958574                    0.997918      29.269866      85.358753       0.623712       0.418032      -1.058400      -0.091496      -0.051933       0.068769       0.125689       0.009826      -0.000591       0.003437      -0.009584       0.029065      -0.015989       0.004780       0.011209              8.474684       7.982902      -0.352225       0.750283       8.357364      -1.686074       9.083785          -0.003138
          440              C      27.451168      28.872717      18.261083      -0.410004      23.991896 0.38705668E+03  0.88554702E+04                                 6.998653                            6.312931       0.456488       2.107101                    0.999181      30.942570      88.283858       0.693346       0.386117      -1.082493       0.084578       0.066827      -0.079238       0.133783       0.015001      -0.010701      -0.013428      -0.004857      -0.006247      -0.014276      -0.012256       0.026532              7.206575       7.066922       0.082830      -0.191612       6.423087      -0.794839       8.129717           0.001118
          441              C      15.347250       1.378010      16.791011       0.088443      27.232555 0.34693037E+03  0.77292738E+04                                 7.948131                            6.258028       0.104885       2.040891                    0.999710      26.444158      74.645338       0.649450       0.423315      -1.057052       0.003448       0.053068      -0.008359       0.053833       0.000883       0.030178       0.011913      -0.010276      -0.047646      -0.039715       0.010582       0.029133              9.337351       9.577796      -0.511194      -5.044593       8.520813       1.622982       9.913444           0.002780
          442              C      14.531253       1.380038      17.940256      -0.211700      32.639159 0.45601730E+03  0.10808696E+05                                 8.797798                            7.067538       0.219365       2.039427                    0.999807      29.814294      85.003075       0.629112       0.410758      -1.071902      -0.000905      -0.001634      -0.006299       0.006570       0.014060      -0.010805      -0.011674      -0.023034      -0.010285      -0.018858      -0.008611       0.027469             10.289422      10.773591      -0.790630      -6.150600       8.443225       1.603434      11.651450           0.001958
          443              C      14.199001       2.607173      18.495622       0.182592      31.017162 0.36156051E+03  0.80959366E+04                                 8.822666                            6.450763      -0.185420       1.971745                    0.999339      24.964583      69.437780       0.633793       0.431591      -1.057522      -0.027303      -0.007305       0.017709       0.033353       0.004638      -0.006206      -0.004524       0.047319       0.038353      -0.030859       0.008454       0.022405             11.453971      12.850692       1.267743      -8.005742       8.480014      -0.080138      13.031206           0.001712
          444              C      14.763656       3.663759      17.978766      -0.211874      32.689451 0.41894803E+03  0.97687743E+04                                 8.858848                            6.810961       0.194410       2.036532                    0.999559      29.494454      84.728968       0.632613       0.415229      -1.063865       0.017043       0.000373      -0.012860       0.021354      -0.017127       0.014791       0.020417       0.010044       0.013424      -0.035847       0.015587       0.020260             10.443419      10.779643       2.376526      -5.599399       9.852460      -0.170733      10.698154           0.001762
          445              C      15.541779       3.598897      16.844869       0.108090      25.808668 0.31405205E+03  0.68362008E+04                                 7.678975                            5.956954       0.257976       2.105613                    0.999796      25.598150      71.814900       0.664072       0.423719      -1.055033      -0.005746      -0.045654      -0.001566       0.046041       0.001765       0.042026      -0.018148       0.025969      -0.034222      -0.047399      -0.002373       0.049773              8.973989       8.636623       0.806193      -4.454164       9.303735       0.800201       8.981609           0.003440
          446              C      13.284878       2.737474      19.724494      -0.224347      28.953791 0.38266227E+03  0.87868213E+04                                 8.354639                            6.486282      -0.200764       1.921725                    0.998101      29.719989      86.770223       0.646968       0.412294      -1.057996      -0.031929      -0.078597      -0.030786       0.090248      -0.007486      -0.002408      -0.022502       0.010092      -0.009850      -0.027300       0.007111       0.020189             10.687176      13.643681       2.177312      -5.936336       6.554527      -0.930004      11.863321           0.000257
          447              C      13.517274      24.631594       9.185557       0.315350      31.009469 0.34455653E+03  0.76713966E+04                                 8.796480                            6.386149      -0.080470       1.994900                    0.999487      25.055423      70.948945       0.619788       0.443863      -1.043487       0.039834      -0.017904       0.066900       0.079893       0.013340       0.025578      -0.014187       0.003585       0.061549      -0.037370       0.001223       0.036148             10.635430       8.480723      -3.359372       1.099815       7.518943       0.864448      15.906623           0.004345
          448              C      14.100867      23.952296       8.114782      -0.219582      36.783017 0.45102304E+03  0.10716195E+05                                 9.556947                            7.069216       0.005668       1.962731                    0.999572      30.501012      88.549133       0.620425       0.415504      -1.063316      -0.006321      -0.000056      -0.013933       0.015300      -0.023098       0.019761      -0.010846       0.009410      -0.024595      -0.022870      -0.015434       0.038303             11.296455       8.933638      -3.435191       0.904047       7.841352       0.877375      17.114376           0.004169
          449              C      13.656719      24.104891       6.861298      -0.074920      31.679748 0.39700719E+03  0.91247783E+04                                 8.614373                            6.596162       0.173046       2.022288                    0.999673      28.757075      81.761901       0.648435       0.410975      -1.067628      -0.016096       0.012155       0.026222       0.033082      -0.018258      -0.014555       0.020859      -0.002738       0.020425      -0.022693      -0.013767       0.036460              9.926314       8.689563      -3.140665       1.179513       7.019152      -0.007288      14.070226           0.003824
          450              C      12.604876      24.952418       6.561029      -0.128981      33.907832 0.44163142E+03  0.10451117E+05                                 9.153282                            7.040034       0.154980       2.024306                    0.999494      29.554559      85.981894       0.615011       0.420844      -1.058596       0.003565      -0.005206       0.028913       0.029593      -0.015889       0.017242       0.002941       0.007412       0.079892      -0.032686      -0.001056       0.033742             10.816216       9.404437      -3.178506       1.268336       7.590932       0.658798      15.453278           0.009855
          451              C      12.029890      25.640402       7.599953      -0.084992      37.486051 0.45443651E+03  0.10892484E+05                                 9.985911                            7.284250      -0.279601       1.881594                    0.998912      30.229496      90.153798       0.583613       0.437852      -1.042272       0.028051      -0.016350       0.017955       0.037102       0.002388       0.010559      -0.013650       0.006124      -0.070847      -0.031114       0.013294       0.017820             12.517630       8.847698      -2.939984       1.021759       8.066871       1.704587      20.638323           0.004344
          452              C      12.467153      25.513578       8.904109      -0.157129      45.260754 0.50017992E+03  0.12112221E+05                                10.914309                            7.394204       0.001160       1.981357                    0.999241      29.357649      84.139006       0.617050       0.409909      -1.074262      -0.016301       0.014209      -0.041446       0.046748      -0.003831      -0.006006       0.009310      -0.005505       0.051346      -0.013343      -0.008533       0.021876             14.481816      10.555380      -4.574094      -0.180533       9.896195       3.021769      22.993873           0.007392
          453              C      11.794041      26.286402       9.979227       0.450405      29.543738 0.29824536E+03  0.64517428E+04                                 8.817141                            6.102885       0.023552       2.048081                    0.999700      23.893739      68.296536       0.604609       0.468304      -1.022131      -0.050751       0.050511      -0.002759       0.071656       0.039443      -0.004976      -0.001782       0.006430      -0.085411      -0.029724      -0.024372       0.054096             11.381368       8.231528      -3.419208      -1.101061       8.181955       2.478951      17.730621           0.033389
          454              C      28.806001      26.455216      13.362679       0.477851      24.327564 0.28620527E+03  0.61224024E+04                                 7.740352                            5.964176      -0.028471       2.037638                    0.999684      23.310400      66.065820       0.614338       0.466074      -1.024259       0.029553      -0.039390       0.021109       0.053577       0.044799      -0.013840       0.014997       0.013437      -0.110049      -0.052790      -0.010857       0.063647              9.277171       7.766677      -3.268326      -1.933118       7.644732       2.479103      12.420105           0.018904
          455              C      28.069193      27.063862      14.500630      -0.263551      30.397495 0.49515554E+03  0.12031665E+05                                 8.541708                            7.423485      -0.136383       1.945071                    0.997713      30.315245      88.739467       0.603972       0.417355      -1.063098      -0.069163      -0.076848       0.038146       0.110201       0.037704      -0.021641      -0.025362       0.013782      -0.073436      -0.038987      -0.023981       0.062968              9.779277       8.778243      -1.406541      -1.860511       9.642221       3.354119      10.917367          -0.003028
          456              C      26.936440      25.982374      15.058603      -0.422894      24.786681 0.43942975E+03  0.10345510E+05                                 7.131711                            6.750632       0.477580       2.108637                    0.998923      31.666191      90.722058       0.668980       0.388894      -1.083928       0.079678       0.083195      -0.042208       0.122685       0.051225      -0.023987      -0.026071       0.003736      -0.097628      -0.044220      -0.034550       0.078769              7.200853       7.517653       0.156971      -0.322228       7.020740       0.711515       7.064166           0.001807
          457              C       9.247936       2.498014      21.881969       0.118435      28.055248 0.31753080E+03  0.69246584E+04                                 8.125020                            5.996424       0.219101       2.095489                    0.999777      25.480281      71.336849       0.661399       0.424649      -1.055419       0.031731      -0.013002       0.032668       0.047362       0.003700       0.020560      -0.005172      -0.044967      -0.101000      -0.045008       0.005199       0.039809              9.778530      11.114015      -0.950371      -1.314544       4.182882       0.228073      14.038693           0.003021
          458              C      10.081147       2.328044      20.808009      -0.208234      35.435794 0.44090890E+03  0.10406192E+05                                 9.374564                            7.007941       0.212669       2.045013                    0.999229      29.651639      85.515285       0.621298       0.417699      -1.062984      -0.015787      -0.002815       0.004203       0.016578      -0.001256       0.002781      -0.004865      -0.019403       0.036285      -0.016056       0.001434       0.014622             11.233129      13.643590      -0.990756      -2.082839       4.555752       0.689334      15.500044           0.002908
          459              C      11.398103       2.071209      21.039943       0.175775      33.872820 0.38459178E+03  0.87121122E+04                                 9.271093                            6.600742      -0.076542       2.000821                    0.998973      25.128031      69.422794       0.636452       0.424832      -1.065788       0.019447      -0.000476      -0.021039       0.028654       0.015466      -0.029232      -0.005416       0.002856       0.013295      -0.030132      -0.006355       0.036487             12.149865      14.843841      -0.804891      -5.270840       4.527636       0.350629      17.078118           0.001319
          460              C      11.835365       2.009245      22.370738      -0.221867      35.076438 0.44859601E+03  0.10597761E+05                                 9.211688                            6.987320       0.247170       2.046548                    0.999836      29.902990      85.338588       0.635258       0.408129      -1.072764      -0.003779      -0.007376       0.006981       0.010836      -0.011246      -0.002229      -0.000177       0.040062      -0.038143      -0.016752      -0.012683       0.029435             11.003601      11.160296      -0.755777      -2.835830       4.532498       0.015794      17.318011           0.001639
          461              C      10.912635       2.217436      23.365360       0.096612      27.525720 0.33154583E+03  0.73217477E+04                                 8.070360                            6.152324       0.155321       2.064643                    0.999743      26.180459      74.187215       0.647842       0.428121      -1.051408      -0.038174       0.003048      -0.029446       0.048308       0.013033       0.027779       0.000093      -0.072840      -0.017693      -0.052038       0.009799       0.042239              9.513030      10.505102      -0.801554      -1.530440       4.123881       0.046549      13.910107           0.002389
          462              C      12.408630       1.759357      19.899964      -0.224984      29.060575 0.38675007E+03  0.89037592E+04                                 8.385725                            6.532895      -0.180567       1.929297                    0.998342      29.706603      86.826203       0.642911       0.413821      -1.057085       0.034016       0.075017       0.021878       0.085224      -0.010372       0.000693      -0.012851       0.046170      -0.005003      -0.029965       0.003373       0.026592             10.618093      13.123847       1.609770      -5.409314       6.383358      -0.384849      12.347073           0.000196
          463              C      16.137422      16.681562       2.525789       0.310856      30.594263 0.35453469E+03  0.79705378E+04                                 8.782648                            6.533367      -0.118256       1.982290                    0.999668      25.435450      72.985140       0.603435       0.451489      -1.036388       0.063754       0.005670       0.049426       0.080868       0.001056       0.021127      -0.000726       0.058322      -0.003479      -0.028662      -0.011808       0.040470             10.538385      12.328157      -2.510857       2.732427      10.725814       2.798164       8.561184           0.002912
          464              C      15.402337      17.886401       2.566037      -0.231965      35.186475 0.47268373E+03  0.11347710E+05                                 9.243397                            7.218502       0.245097       2.038989                    0.999703      30.628133      88.978968       0.617183       0.413385      -1.066141      -0.016713       0.005605      -0.000203       0.017629       0.015020       0.020799       0.025713       0.004753       0.006883      -0.026941      -0.014540       0.041481             10.616177      13.536445      -2.908592       2.649725      10.730996       1.589859       7.581089           0.005248
          465              C      14.286798      18.043049       1.811746      -0.063360      30.045623 0.40955987E+03  0.95019303E+04                                 8.384972                            6.766300       0.116814       2.008081                    0.999829      28.931684      83.075217       0.629789       0.419195      -1.060667       0.012837      -0.029839       0.001450       0.032516      -0.022173       0.005800       0.006183      -0.032393      -0.035138      -0.026071      -0.007433       0.033504              9.409289      11.750597      -1.584895       2.802866       9.512678       1.726551       6.964592           0.003666
          466              C      13.803055      17.006441       0.998096      -0.141376      33.449432 0.45650250E+03  0.10878273E+05                                 9.030652                            7.139669       0.077085       1.988876                    0.999564      30.093088      87.469372       0.613826       0.418740      -1.061344       0.019225      -0.000457       0.019745       0.027563      -0.014892       0.045699       0.020864       0.023097      -0.064918      -0.061189       0.010055       0.051135             10.456900      13.547312      -2.608202       2.466790      10.472204       2.363307       7.351185           0.010882
          467              C      14.527812      15.805946       0.943081      -0.092117      35.901068 0.45327559E+03  0.10788944E+05                                 9.506319                            7.147478      -0.000062       1.963200                    0.999591      29.803777      86.754600       0.608856       0.422644      -1.058226       0.021684       0.011796       0.019332       0.031354       0.019055       0.008807       0.017748      -0.003344       0.004817      -0.021997      -0.008939       0.030936             11.476930      15.298714      -4.126264       2.444807      11.588525       2.511258       7.543551           0.004858
          468              C      15.708767      15.655378       1.673339      -0.154371      45.099243 0.50321907E+03  0.12224993E+05                                10.948652                            7.465769      -0.051233       1.966684                    0.999256      29.456907      85.028661       0.607004       0.415359      -1.068908      -0.034634       0.003005      -0.029277       0.045450      -0.011667       0.009471      -0.005326       0.003446      -0.032209      -0.014834      -0.005946       0.020780             14.413712      16.857029      -5.621962       1.886939      16.446234       5.065415       9.937874           0.007668
          469              C      16.466233      14.430270       1.491788       0.457069      30.617996 0.29045464E+03  0.62392319E+04                                 8.991172                            6.005115      -0.045063       2.026017                    0.999593      23.696013      67.404264       0.612432       0.465581      -1.024038      -0.004564      -0.052584      -0.035703       0.063723       0.018896      -0.041078      -0.040158      -0.004073       0.034961      -0.045260      -0.024558       0.069818             11.946350      13.118662      -4.283661       1.598133      13.959982       4.507925       8.760405           0.033106
          470              C      19.341155      12.919662       2.497413       0.482410      24.750983 0.27508774E+03  0.58044883E+04                                 7.727754                            5.802863       0.085124       2.080680                    0.999597      22.685937      63.069387       0.632366       0.459034      -1.032077       0.025581       0.033113       0.047695       0.063449       0.019162      -0.036148      -0.044262      -0.011303       0.026171      -0.045182      -0.024218       0.069399              9.097274       9.446407      -2.697662       2.255038      10.306510       2.566651       7.538906           0.016355
          471              C      20.208797      11.711348       2.296172      -0.230826      27.636978 0.41872894E+03  0.97743225E+04                                 7.962204                            6.771850      -0.026595       1.989936                    0.998514      29.111758      84.009787       0.638910       0.410689      -1.065491       0.063988      -0.014469       0.103218       0.122302      -0.000000       0.000728      -0.005235      -0.004748      -0.002594      -0.004705      -0.001835       0.006539              8.666115       8.637659      -1.941995       1.174175       8.941457       0.777006       8.419229          -0.003570
          472              C      21.129804      11.364752       3.353338      -0.407596      24.840296 0.38753173E+03  0.88370439E+04                                 7.122438                            6.281160       0.562030       2.138438                    0.999770      30.562535      86.033127       0.703562       0.381772      -1.089493      -0.086955       0.027679      -0.091056       0.128912      -0.002840       0.019918      -0.000252       0.011569       0.021651      -0.015976      -0.008923       0.024898              7.430162       6.906614      -0.444950       1.248858       6.926860       0.061770       8.457013           0.000428
          473              C      16.891449       9.439208       0.824363       0.322000      31.708752 0.34278757E+03  0.76267054E+04                                 8.955707                            6.385888      -0.099269       1.991224                    0.999693      25.046817      71.037001       0.617086       0.446117      -1.041551      -0.026422       0.071558       0.012989       0.077378      -0.016946       0.013204       0.012893      -0.043520      -0.022699      -0.034499       0.001390       0.033109             10.973676       8.283137       0.222081      -2.734272      17.652761      -1.502383       6.985131           0.003550
          474              C      16.123656       8.528847       1.544777      -0.232285      37.801060 0.45331114E+03  0.10776696E+05                                 9.704216                            7.057076       0.022570       1.962948                    0.999607      30.738017      89.060033       0.625363       0.411988      -1.066319       0.004757      -0.014923       0.005756       0.016687      -0.028764      -0.028466       0.014122       0.002872      -0.040202      -0.034037      -0.016222       0.050259             11.557143       8.572524       0.751785      -2.865780      18.675789      -2.079652       7.423115           0.005848
          475              C      16.381883       7.197762       1.557806      -0.067960      32.688785 0.41041371E+03  0.95271102E+04                                 8.871028                            6.753292       0.062604       1.987025                    0.999816      29.130100      83.680352       0.633179       0.416716      -1.062195       0.019033       0.025762      -0.013649       0.034817       0.014668      -0.031242      -0.015922       0.002861      -0.011513      -0.031872      -0.010445       0.042317             10.300059       7.918789      -0.282791      -2.599823      16.210727      -0.985895       6.770661           0.004735
          476              C      17.457828       6.673088       0.827549      -0.139282      36.172108 0.45708664E+03  0.10922687E+05                                 9.626333                            7.197572       0.063176       1.989861                    0.999259      30.113982      88.364342       0.603074       0.425016      -1.054789      -0.008058       0.029101      -0.004694       0.030559      -0.009850      -0.023560       0.005960      -0.046145      -0.069944      -0.041690       0.002841       0.038849             11.723260       8.557191       0.333549      -2.925712      19.044232      -1.774455       7.568357           0.011204
          477              C      18.234229       7.560284       0.127404      -0.083593      37.282374 0.43864512E+03  0.10431599E+05                                 9.918180                            7.128144      -0.260197       1.883930                    0.999352      30.298612      90.292636       0.592922       0.434381      -1.043329      -0.026946       0.022669       0.012130       0.037244      -0.013920       0.003756       0.017207       0.041896       0.009356      -0.034839       0.011116       0.023723             12.565475       8.571958       1.722580      -3.046678      21.188694      -2.587393       7.935773           0.005325
          478              C      17.993217       8.913085       0.089762      -0.172764      46.859533 0.52324888E+03  0.12830107E+05                                11.219336                            7.594530      -0.040759       1.963639                    0.999263      29.908843      86.599567       0.604309       0.413356      -1.070711       0.010751      -0.044045       0.000095       0.045339       0.006613      -0.011415      -0.011738      -0.019786      -0.035220      -0.020978      -0.003038       0.024017             14.699463      11.527948       2.165403      -4.754634      22.939226      -3.003692       9.631214           0.008822
          479              C      27.463224       9.759194      28.207301       0.451660      30.096957 0.29944874E+03  0.64892103E+04                                 8.921517                            6.114306      -0.003119       2.037683                    0.999682      24.026055      68.905529       0.603717       0.468169      -1.021430       0.052009      -0.010415      -0.042635       0.068053       0.011534       0.036073       0.010534       0.017873       0.070130      -0.029882      -0.022008       0.051891             11.352950      10.261834       1.320674      -4.065069      15.778433      -2.086675       8.018584           0.033398
          480              C      27.666361      12.968042      27.078036       0.472770      23.830765 0.27860318E+03  0.59129910E+04                                 7.592577                            5.872937       0.108671       2.088313                    0.999681      22.976229      64.619023       0.621626       0.464254      -1.026443      -0.047453       0.031615       0.028866       0.063910       0.017587       0.045205       0.000871       0.055275       0.094065      -0.050998      -0.018137       0.069135              8.689226       7.348600      -0.058880      -3.257011      10.795476      -1.503878       7.923603           0.020228
          481              C      28.330864      13.852343      26.064014      -0.217290      27.076328 0.42497964E+03  0.99780158E+04                                 7.919664                            6.877122      -0.118516       1.962268                    0.998002      29.238770      85.205176       0.625106       0.417327      -1.058998      -0.090298       0.052532      -0.068845       0.125112      -0.009302       0.000775       0.004646      -0.009109       0.030189      -0.015773       0.003550       0.012223              8.461072       7.971699       0.350905      -0.747452       8.342407      -1.678943       9.069110          -0.003142
          482              C      27.451172      14.560593      25.172184      -0.408999      23.945512 0.38591071E+03  0.88225869E+04                                 6.986966                            6.300385       0.461196       2.108922                    0.999164      30.909330      88.151744       0.694574       0.385726      -1.082782       0.083279      -0.065832       0.080072       0.132969      -0.014908       0.010459      -0.012881      -0.004750      -0.007327      -0.013943      -0.012051       0.025994              7.195687       7.057603      -0.080981       0.188156       6.412042      -0.789101       8.117416           0.001114
          483              C      23.954786      13.099789      26.642255       0.087295      27.199508 0.34635886E+03  0.77126540E+04                                 7.937400                            6.248821       0.112717       2.043739                    0.999704      26.426868      74.555409       0.650620       0.422767      -1.057492       0.002790      -0.052763       0.007567       0.053376      -0.000260      -0.031403       0.012049      -0.010322      -0.046787      -0.040873       0.011086       0.029787              9.324334       9.560887       0.511904       5.035225       8.513940       1.622451       9.898175           0.002785
          484              C      23.138791      13.097761      25.493011      -0.212555      32.661016 0.45639590E+03  0.10819878E+05                                 8.800069                            7.068863       0.228393       2.041827                    0.999792      29.831098      85.058743       0.629270       0.410571      -1.072027      -0.000843       0.002172       0.007109       0.007481      -0.014285       0.011355      -0.011861      -0.024203      -0.009935      -0.019770      -0.008423       0.028194             10.291984      10.775819       0.789806       6.152080       8.446479       1.602697      11.653654           0.001955
          485              C      22.806540      11.870626      24.937644       0.184406      30.982251 0.36112630E+03  0.80842084E+04                                 8.819143                            6.448938      -0.182960       1.972720                    0.999352      24.945702      69.388525       0.633547       0.431866      -1.057298      -0.027315       0.007358      -0.018102       0.033584      -0.004219       0.006612      -0.003625       0.046092       0.039445      -0.030218       0.007995       0.022223             11.447907      12.842880      -1.266377       7.999468       8.477934      -0.079232      13.022907           0.001712
          486              C      23.371196      10.814040      25.454500      -0.211056      32.668336 0.41859858E+03  0.97588942E+04                                 8.858402                            6.810933       0.191615       2.036096                    0.999605      29.478262      84.683562       0.632203       0.415572      -1.063612       0.017765      -0.001749       0.013325       0.022276       0.018231      -0.014875       0.021551       0.008799       0.012296      -0.037315       0.016272       0.021043             10.442550      10.779575      -2.376901       5.599078       9.850873      -0.171981      10.697201           0.001762
          487              C      24.149318      10.878902      26.588398       0.107019      25.820234 0.31423999E+03  0.68413697E+04                                 7.680655                            5.957820       0.256386       2.105220                    0.999826      25.607864      71.849690       0.664171       0.423589      -1.055105      -0.006028       0.046171       0.001358       0.046583      -0.002044      -0.042229      -0.017490       0.025305      -0.034379      -0.047349      -0.002220       0.049568              8.975923       8.638078      -0.807615       4.454342       9.307660       0.799320       8.982030           0.003441
          488              C      21.892419      11.740325      23.708772      -0.223427      28.911572 0.38205161E+03  0.87689850E+04                                 8.348022                            6.482426      -0.207165       1.920194                    0.998050      29.688403      86.649083       0.646985       0.412462      -1.057926      -0.030683       0.078901       0.029662       0.089703       0.006508       0.001288      -0.022647       0.009519      -0.009744      -0.026762       0.006289       0.020473             10.676896      13.629675      -2.173311       5.929176       6.549073      -0.928054      11.851939           0.000255
          489              C      22.124831      18.801687       5.292199       0.315958      31.011289 0.34456172E+03  0.76718298E+04                                 8.798106                            6.387076      -0.043654       2.004467                    0.999419      25.056035      70.960869       0.619592       0.443985      -1.043376       0.040711       0.017321      -0.066800       0.080123      -0.013032      -0.025579      -0.014835       0.003049       0.064163      -0.037672       0.000802       0.036870             10.637537       8.482379       3.360351      -1.099025       7.520877       0.865502      15.909356           0.004345
          490              C      22.708421      19.480985       6.362974      -0.221993      36.809113 0.45141599E+03  0.10727558E+05                                 9.559809                            7.070904       0.005261       1.962586                    0.999526      30.516520      88.594206       0.620552       0.415340      -1.063451      -0.005720       0.000597       0.012927       0.014149       0.022430      -0.019717      -0.011957       0.009327      -0.026640      -0.022147      -0.016273       0.038420             11.300285       8.935527       3.436061      -0.902558       7.843588       0.879423      17.121740           0.004168
          491              C      22.264271      19.328390       7.616458      -0.072424      31.620536 0.39603654E+03  0.90965728E+04                                 8.602280                            6.586483       0.173272       2.022651                    0.999678      28.723313      81.629852       0.649173       0.410774      -1.067797      -0.015162      -0.011218      -0.026571       0.032584       0.018676       0.014591       0.021237      -0.002077       0.028862      -0.024445      -0.012978       0.037423              9.912471       8.676580       3.136005      -1.174383       7.009494      -0.003836      14.051340           0.003823
          492              C      21.212429      18.480863       7.916726      -0.127859      33.851274 0.44063205E+03  0.10420896E+05                                 9.142077                            7.031707       0.148468       2.022906                    0.999506      29.519350      85.834455       0.615461       0.420801      -1.058691       0.003125       0.004892      -0.028728       0.029309       0.015163      -0.017734       0.002232       0.007586       0.081818      -0.032196      -0.002455       0.034651             10.802467       9.392837       3.174104      -1.267030       7.581504       0.657831      15.433059           0.009842
          493              C      20.637446      17.792879       6.877803      -0.086777      37.534558 0.45521945E+03  0.10914699E+05                                 9.989060                            7.286728      -0.279820       1.881303                    0.998979      30.250058      90.195710       0.584036       0.437397      -1.042662       0.029752       0.016935      -0.018487       0.038907      -0.003083      -0.009383      -0.012947       0.007125      -0.068855      -0.029835       0.012605       0.017230             12.521843       8.849223       2.938964      -1.022639       8.067913       1.705511      20.648393           0.004344
          494              C      21.074710      17.919703       5.573646      -0.157992      45.270643 0.50028065E+03  0.12115550E+05                                10.916519                            7.395702      -0.001197       1.980737                    0.999184      29.362273      84.161716       0.616879       0.409993      -1.074183      -0.017065      -0.013377       0.042149       0.047400       0.003761       0.006060       0.009879      -0.008323       0.047349      -0.013745      -0.007651       0.021396             14.484332      10.557954       4.575213       0.180879       9.898623       3.022749      22.996420           0.007397
          495              C      20.401601      17.146879       4.498528       0.450989      29.561986 0.29843650E+03  0.64567664E+04                                 8.820185                            6.104646       0.027864       2.048960                    0.999673      23.897577      68.307185       0.604564       0.468274      -1.022170      -0.049676      -0.050050       0.003240       0.070592      -0.038634       0.005162      -0.001524       0.005741      -0.082855      -0.029235      -0.023603       0.052838             11.385868       8.234150       3.420301       1.102215       8.184515       2.481005      17.738939           0.033411
          496              C      20.198465      16.978065       1.115077       0.480427      24.292410 0.28570557E+03  0.61096562E+04                                 7.736260                            5.961252      -0.026490       2.038427                    0.999687      23.292233      66.024850       0.614074       0.466431      -1.023960       0.030132       0.039311      -0.020450       0.053586      -0.044575       0.014108       0.014224       0.012439      -0.104572      -0.051547      -0.010907       0.062454              9.271831       7.763746       3.266713       1.931403       7.640832       2.476049      12.410915           0.018890
          497              C      19.461660      16.369419      -0.022875      -0.263498      30.408186 0.49534117E+03  0.12037821E+05                                 8.548044                            7.429271      -0.148040       1.941747                    0.997516      30.320800      88.774275       0.603175       0.417849      -1.062738      -0.070308       0.076896      -0.038216       0.110981      -0.037836       0.021848      -0.026135       0.012681      -0.070047      -0.038828      -0.024293       0.063121              9.787068       8.785224       1.409303       1.866698       9.648958       3.358288      10.927022          -0.003024
          498              C      26.936437      17.450936      28.374663      -0.423836      24.805506 0.43992563E+03  0.10359662E+05                                 7.134071                            6.753169       0.482089       2.109608                    0.998975      31.680991      90.762615       0.669071       0.388747      -1.084077       0.079038      -0.083209       0.043142       0.122605      -0.051919       0.023556      -0.025989       0.004619      -0.098200      -0.044316      -0.034955       0.079271              7.203308       7.519941      -0.157158       0.325414       7.021677       0.713615       7.068304           0.001803
          499              C      17.855480      11.979785      21.551297       0.119374      27.999659 0.31673140E+03  0.69026471E+04                                 8.113235                            5.987664       0.220175       2.096110                    0.999745      25.451742      71.225689       0.662105       0.424478      -1.055560       0.032268       0.014265      -0.031556       0.047334      -0.003087      -0.019946      -0.004369      -0.044537      -0.103445      -0.044880       0.005021       0.039859              9.763706      11.099540       0.949874       1.309382       4.177299       0.227311      14.014280           0.003009
          500              C      18.688690      12.149755      22.625257      -0.211056      35.503130 0.44195773E+03  0.10437094E+05                                 9.384813                            7.014532       0.217193       2.045856                    0.999235      29.691074      85.652876       0.621240       0.417492      -1.063121      -0.016277       0.002068      -0.004744       0.017080       0.001697      -0.002074      -0.003700      -0.020655       0.032406      -0.015986       0.003160       0.012827             11.246269      13.657796       0.991923       2.083069       4.559983       0.690228      15.521028           0.002906
          501              C      20.005645      12.406590      22.393324       0.177216      33.820305 0.38398147E+03  0.86943079E+04                                 9.260184                            6.594478      -0.076251       2.001076                    0.999063      25.106894      69.334827       0.636941       0.424700      -1.065935       0.019305       0.000801       0.021126       0.028629      -0.015608       0.029707      -0.005855       0.002836       0.012503      -0.030463      -0.006664       0.037128             12.132688      14.824634       0.804320       5.255376       4.522747       0.349448      17.050682           0.001317
          502              C      20.442909      12.468554      21.062528      -0.222447      35.063964 0.44844132E+03  0.10592336E+05                                 9.205323                            6.982712       0.251726       2.047776                    0.999835      29.903001      85.308928       0.635984       0.407731      -1.073112      -0.005300       0.006870      -0.007187       0.011267       0.011572       0.002937      -0.000128       0.039715      -0.037504      -0.016919      -0.012502       0.029421             10.994760      11.155610       0.756075       2.829340       4.529576       0.015536      17.299094           0.001634
          503              C      19.520181      12.260363      20.067906       0.096003      27.533717 0.33169185E+03  0.73257743E+04                                 8.072245                            6.154318       0.149479       2.062803                    0.999739      26.186503      74.208268       0.647636       0.428210      -1.051354      -0.038828      -0.003177       0.029594       0.048924      -0.013904      -0.028882       0.000590      -0.073528      -0.020209      -0.053281       0.009777       0.043504              9.514511      10.509220       0.802150       1.530984       4.124896       0.046540      13.909417           0.002381
          504              C      21.016170      12.718442      23.533302      -0.223596      29.044656 0.38653192E+03  0.88973458E+04                                 8.385485                            6.533768      -0.188227       1.927495                    0.998423      29.690025      86.766636       0.642477       0.414165      -1.056881       0.033503      -0.074478      -0.020452       0.084189       0.009920      -0.001415      -0.012635       0.045392      -0.003695      -0.029388       0.003356       0.026032             10.617208      13.124680      -1.608966       5.411203       6.382188      -0.384835      12.344756           0.000191
          505              C      13.988971       2.525816      26.751707       0.311571      30.569145 0.35419111E+03  0.79608362E+04                                 8.777840                            6.530173      -0.122045       1.981532                    0.999672      25.422799      72.938361       0.603590       0.451485      -1.036396      -0.063199       0.047928      -0.006354       0.079571      -0.021491       0.000684       0.000355       0.030964      -0.087468      -0.029181      -0.011886       0.041068             10.532122      12.322797      -2.731340      -2.508536       8.556205      -2.795223      10.717366           0.002915
          506              C      14.724057       2.566063      25.546868      -0.235471      35.295912 0.47460672E+03  0.11405995E+05                                 9.265173                            7.236111       0.211022       2.029311                    0.999770      30.684256      89.203436       0.616026       0.413721      -1.065873       0.016163      -0.000273      -0.004480       0.016774      -0.019840       0.014835      -0.024536      -0.002449      -0.013779      -0.025566      -0.014472       0.040038             10.641424      13.575415      -2.654513      -2.919785       7.596089      -1.589710      10.752767           0.005251
          507              C      15.839596       1.811772      25.390219      -0.061716      30.014889 0.40904112E+03  0.94873367E+04                                 8.382171                            6.764778       0.111943       2.006996                    0.999821      28.908880      83.011352       0.629444       0.419538      -1.060400      -0.013544       0.002528       0.028720       0.031854      -0.006494      -0.021987      -0.006126       0.001454       0.065438      -0.026384      -0.006768       0.033152              9.405652      11.746148      -2.801200      -1.583146       6.962298      -1.725734       9.508509           0.003673
          508              C      16.323340       0.998123      26.426826      -0.140368      33.432132 0.45620307E+03  0.10869539E+05                                 9.028301                            7.137871       0.081211       1.990286                    0.999550      30.081959      87.435430       0.613822       0.418804      -1.061286      -0.018682       0.018782       0.000039       0.026491      -0.046557      -0.015126      -0.021720       0.044118      -0.004595      -0.062267       0.009954       0.052313             10.454069      13.544849      -2.467313      -2.606933       7.349473      -2.361923      10.467886           0.010881
          509              C      15.598583       0.943109      27.627322      -0.091517      35.879636 0.45294458E+03  0.10779403E+05                                 9.503661                            7.145592       0.000649       1.963392                    0.999607      29.793570      86.726267       0.608827       0.422730      -1.058143      -0.021602       0.019671      -0.011215       0.031294      -0.009435       0.019137      -0.017923      -0.003748       0.000519      -0.022119      -0.009265       0.031384             11.473407      15.292818      -2.444775      -4.123083       7.542165      -2.511408      11.585237           0.004858
          510              C      14.417627       1.673367      27.777890      -0.155344      45.093963 0.50321861E+03  0.12223954E+05                                10.944214                            7.463242      -0.048333       1.967446                    0.999283      29.456231      84.999848       0.607465       0.415078      -1.069178       0.035089      -0.029473      -0.002888       0.045915      -0.008562      -0.011564       0.004983       0.016893       0.008104      -0.013380      -0.006517       0.019897             14.407138      16.850633      -1.886412      -5.619212       9.933189      -5.062141      16.437592           0.007666
          511              C       5.052631       1.491788       0.047487       0.458710      30.607701 0.29034311E+03  0.62364995E+04                                 8.990492                            6.004815      -0.044169       2.026167                    0.999602      23.692296      67.401122       0.612291       0.465714      -1.023922       0.003420      -0.034623       0.053394       0.063729       0.041244       0.018448       0.039677      -0.020234      -0.009576      -0.045405      -0.023982       0.069387             11.944994      13.118451      -1.598743      -4.282624       8.759547      -4.506662      13.956984           0.033074
          512              C       2.177707       2.497414       1.558096       0.482573      24.716262 0.27462895E+03  0.57922257E+04                                 7.720345                            5.797706       0.083322       2.080364                    0.999556      22.665536      62.992793       0.632717       0.458984      -1.032135      -0.025809       0.047843      -0.032779       0.063478       0.036291       0.018434       0.044865      -0.019614       0.002668      -0.045882      -0.023832       0.069713              9.088447       9.436511      -2.252324      -2.694959       7.531440      -2.563741      10.297389           0.016383
          513              C      18.525166       2.296175       2.766410      -0.229489      27.635393 0.41868504E+03  0.97730160E+04                                 7.960651                            6.770208      -0.028690       1.989111                    0.998502      29.111253      84.006406       0.639171       0.410533      -1.065595      -0.065841       0.102848       0.014753       0.123006      -0.001420      -0.000714       0.005549      -0.000439       0.010199      -0.005300      -0.001929       0.007229              8.664698       8.635038      -1.173587      -1.940751       8.417752      -0.776447       8.941304          -0.003572
          514              C      17.604157       3.353341       3.113007      -0.411056      24.884294 0.38845474E+03  0.88623003E+04                                 7.125035                            6.283445       0.561301       2.137514                    0.999763      30.605993      86.142226       0.704391       0.381142      -1.090073       0.087228      -0.090137      -0.029383       0.128828      -0.020165      -0.002544      -0.000152      -0.004449      -0.026616      -0.016386      -0.008412       0.024799              7.432857       6.909128      -1.248166      -0.446594       8.462022      -0.060243       6.927421           0.000431
          515              C       4.627415       0.824368       5.038548       0.320109      31.767458 0.34352723E+03  0.76472973E+04                                 8.965123                            6.391797      -0.097873       1.991111                    0.999652      25.077908      71.144883       0.616941       0.445981      -1.041628       0.026373       0.013912      -0.070757       0.076783      -0.014055      -0.017463      -0.012080      -0.009821       0.076539      -0.035084       0.002130       0.032954             10.985945       8.291268       2.737091       0.222145       6.991825       1.503872      17.674744           0.003559
          516              C       5.395207       1.544782       5.948910      -0.232081      37.815066 0.45350583E+03  0.10783084E+05                                 9.710300                            7.061604       0.018936       1.961904                    0.999620      30.737954      89.083383       0.624728       0.412340      -1.066032      -0.004084       0.006098       0.014415       0.016176       0.028494      -0.028854      -0.014597       0.020602       0.017427      -0.034123      -0.016340       0.050463             11.564632       8.576308       2.866718       0.754955       7.427324       2.083174      18.690264           0.005846
          517              C       5.136980       1.557814       7.279995      -0.065951      32.623706 0.40936375E+03  0.94965823E+04                                 8.858705                            6.743738       0.065787       1.988342                    0.999786      29.093536      83.546204       0.633760       0.416604      -1.062275      -0.018914      -0.013243      -0.024704       0.033815       0.032840       0.015030       0.016125       0.007975       0.002166      -0.033606      -0.010283       0.043889             10.285511       7.908448       2.597102      -0.277822       6.762675       0.988027      16.185409           0.004732
          518              C       4.061036       0.827556       7.804668      -0.140753      36.226304 0.45794408E+03  0.10948894E+05                                 9.638721                            7.207454       0.058798       1.988164                    0.999244      30.140264      88.480106       0.602235       0.425385      -1.054503       0.007538      -0.005545      -0.029878       0.031309       0.022920      -0.009360      -0.005817       0.010263       0.105855      -0.041153       0.002228       0.038926             11.738200       8.568583       2.930645       0.335739       7.578990       1.777454      19.067026           0.011210
          519              C       3.284636       0.127411       6.917472      -0.083745      37.252096 0.43825442E+03  0.10419311E+05                                 9.908558                            7.121700      -0.256744       1.885019                    0.999274      30.289055      90.232087       0.593637       0.433983      -1.043636       0.026953       0.012492      -0.023025       0.037586      -0.003749      -0.013351      -0.016552       0.014929      -0.066985      -0.033923       0.011230       0.022692             12.551991       8.564726       3.044359       1.718214       7.928747       2.582130      21.162498           0.005325
          520              C       3.525649       0.089768       5.564670      -0.171502      46.862830 0.52321979E+03  0.12830692E+05                                11.225350                            7.598258      -0.037458       1.964798                    0.999194      29.906805      86.630595       0.603622       0.413785      -1.070310      -0.010528      -0.000985       0.042906       0.044190       0.011958       0.006921       0.012098       0.009151       0.047219      -0.021826      -0.002751       0.024577             14.707697      11.534494       4.757984       2.167035       9.636704       3.005076      22.951892           0.008821
          521              C      11.270704      28.207305       4.718590       0.452040      30.068901 0.29911919E+03  0.64804134E+04                                 8.917600                            6.111961      -0.006445       2.037120                    0.999717      24.011332      68.858979       0.603670       0.468326      -1.021325      -0.052057      -0.043082       0.009610       0.068252      -0.036896       0.010541      -0.010239      -0.025108      -0.061897      -0.029715      -0.022450       0.052166             11.347468      10.256345       4.062770       1.320768       8.015168       2.086264      15.770891           0.033365
          522              C      11.067569      27.078037       1.509740       0.472914      23.776196 0.27783329E+03  0.58925844E+04                                 7.581755                            5.865178       0.103721       2.087626                    0.999665      22.943585      64.505367       0.621978       0.464312      -1.026409       0.045743       0.027615      -0.032250       0.062410      -0.046355       0.018877      -0.000035      -0.018488      -0.124096      -0.051201      -0.018078       0.069279              8.676284       7.336762       3.249874      -0.060972       7.911479       1.500123      10.780610           0.020227
          523              C      10.403067      26.064014       0.625439      -0.220285      27.135918 0.42623365E+03  0.10015108E+05                                 7.935289                            6.891588      -0.126295       1.959689                    0.997957      29.277982      85.359713       0.623844       0.417852      -1.058636       0.090519      -0.069024      -0.051347       0.124878      -0.001223      -0.008782      -0.004174      -0.019394       0.001342      -0.015337       0.003953       0.011384              8.476990       7.984199       0.748564       0.353108       9.087242       1.689695       8.359530          -0.003140
          524              C      19.890291      25.172213      28.872698      -0.407487      23.927175 0.38554193E+03  0.88131053E+04                                 6.988986                            6.302634       0.458846       2.108543                    0.999122      30.889714      88.125023       0.693498       0.386370      -1.082201      -0.085738       0.079098       0.066567       0.134308      -0.011650      -0.014979       0.013316      -0.000605       0.008267      -0.014609      -0.012269       0.026878              7.197355       7.057813      -0.188239      -0.080312       8.119466       0.790601       6.414785           0.001111
          525              C      14.779145      26.642257       1.377993       0.086869      27.254261 0.34726639E+03  0.77386589E+04                                 7.950891                            6.259583       0.104038       2.040602                    0.999703      26.462080      74.705916       0.649597       0.423116      -1.057173      -0.003580       0.007267       0.052601       0.053221       0.031637      -0.000820      -0.011794       0.020048       0.040379      -0.041427       0.011232       0.030195              9.340723       9.580831      -5.046651       0.511753       9.916992      -1.624213       8.524345           0.002788
          526              C      15.595141      25.493012       1.380020      -0.210470      32.605385 0.45539522E+03  0.10790038E+05                                 8.790151                            7.061142       0.226174       2.041511                    0.999816      29.797858      84.934899       0.629621       0.410575      -1.072044       0.001168       0.006023      -0.001392       0.006291      -0.010988      -0.014276       0.011243      -0.006985       0.042253      -0.019702      -0.008060       0.027762             10.279472      10.761569      -6.143460       0.788308      11.639193      -1.600065       8.437655           0.001953
          527              C      15.927392      24.937647       2.607154       0.183368      30.991495 0.36125089E+03  0.80873436E+04                                 8.818578                            6.448509      -0.181743       1.973151                    0.999324      24.952424      69.398856       0.633823       0.431659      -1.057471       0.028375      -0.018694      -0.005976       0.034501      -0.006426      -0.004877       0.004634       0.003949      -0.091333      -0.031299       0.008516       0.022783             11.447076      12.842899      -7.999137      -1.265307      13.021353       0.078116       8.476975           0.001711
          528              C      15.362736      25.454504       3.663741      -0.212459      32.707315 0.41922956E+03  0.97774483E+04                                 8.865100                            6.815723       0.194632       2.036815                    0.999608      29.501219      84.770784       0.632018       0.415531      -1.063621      -0.017582       0.013276       0.001480       0.022081       0.015400       0.017608      -0.021133      -0.002994      -0.021290      -0.036977       0.015602       0.021375             10.451251      10.789528      -5.604785      -2.378477      10.706273       0.171212       9.857951           0.001760
          529              C      14.584613      26.588402       3.598880       0.109289      25.789995 0.31376963E+03  0.68286934E+04                                 7.676167                            5.954768       0.254675       2.104997                    0.999791      25.586586      71.781363       0.664094       0.423789      -1.054962       0.005189       0.001959      -0.046090       0.046423       0.041823      -0.002275       0.018319       0.028432      -0.021017      -0.047328      -0.001809       0.049137              8.970389       8.632392      -4.451236      -0.806070       8.977060      -0.799776       9.301714           0.003433
          530              C      16.841515      23.708775       2.737454      -0.225642      29.000434 0.38341661E+03  0.88081945E+04                                 8.364945                            6.494018      -0.205337       1.920115                    0.998148      29.742060      86.845491       0.646402       0.412465      -1.057921       0.030133       0.029226      -0.078117       0.088682      -0.001459       0.007363       0.022465       0.010130      -0.011011      -0.027081       0.006706       0.020375             10.701919      13.663897      -5.950229      -2.180940      11.879167       0.931257       6.562694           0.000252
          531              C      25.216659       5.292223      24.631585       0.314325      31.050017 0.34510389E+03  0.76865252E+04                                 8.802746                            6.390395      -0.045576       2.003776                    0.999421      25.077202      71.020957       0.619711       0.443748      -1.043569      -0.038259      -0.066846      -0.016385       0.078744       0.025747      -0.013142       0.014817      -0.029833      -0.036869      -0.037761       0.000950       0.036811             10.643312       8.486929       1.100600       3.362302      15.918796      -0.865311       7.524211           0.004357
          532              C      24.633067       6.362998      23.952288      -0.219648      36.743922 0.45045819E+03  0.10699178E+05                                 9.548535                            7.063165       0.004490       1.962677                    0.999560      30.485467      88.482536       0.620919       0.415313      -1.063462       0.006447       0.012851       0.000203       0.014379       0.019797       0.023486       0.010793       0.016072      -0.000810      -0.023277      -0.015162       0.038439             11.285919       8.928729       0.903554       3.434480      17.092665      -0.875485       7.836361           0.004174
          533              C      25.077215       7.616482      24.104884      -0.073354      31.654664 0.39662237E+03  0.91140325E+04                                 8.612411                            6.595051       0.166311       2.020573                    0.999684      28.738695      81.710163       0.648160       0.411235      -1.067423       0.016552      -0.026618       0.012443       0.033724      -0.014246       0.018488      -0.020743      -0.013017      -0.008395      -0.023445      -0.012996       0.036441              9.923837       8.687737       1.180473       3.140003      14.066322       0.008378       7.017453           0.003828
          534              C      26.129057       7.916751      24.952412      -0.129251      33.891512 0.44134192E+03  0.10442190E+05                                 9.148457                            7.035970       0.154889       2.024418                    0.999502      29.547289      85.942413       0.615440       0.420634      -1.058765      -0.002971      -0.029755      -0.004215       0.030199       0.017471       0.016039      -0.002807      -0.036445      -0.049651      -0.032775      -0.000996       0.033772             10.810891       9.398238       1.269681       3.175231      15.448849      -0.657116       7.585586           0.009852
          535              C      26.704042       6.877828      25.640395      -0.086484      37.564678 0.45558831E+03  0.10927477E+05                                10.002607                            7.295956      -0.283116       1.880391                    0.998956      30.261411      90.292267       0.582822       0.438150      -1.042049      -0.028515      -0.017933      -0.016128       0.037347       0.010245      -0.003511       0.013425       0.038872       0.027416      -0.031301       0.013891       0.017410             12.540612       8.858739       1.023797       2.941242      20.685729      -1.708981       8.077366           0.004346
          536              C      26.266779       5.573672      25.513569      -0.157934      45.278103 0.50037687E+03  0.12118369E+05                                10.916556                            7.395316       0.003509       1.982007                    0.999188      29.367690      84.176790       0.617038       0.409871      -1.074271       0.017459       0.042180       0.014458       0.047885      -0.006157       0.003775      -0.009906      -0.027779      -0.014350      -0.013339      -0.008394       0.021734             14.485227      10.556760      -0.181766       4.574213      23.001148      -3.023482       9.897774           0.007407
          537              C       9.724790       4.498555      26.286392       0.451710      29.546629 0.29822932E+03  0.64513801E+04                                 8.819312                            6.103761       0.025021       2.048502                    0.999698      23.888416      68.283687       0.604405       0.468464      -1.022032       0.050532       0.002345       0.049875       0.071039      -0.004348      -0.038960       0.001929       0.044983       0.032881      -0.028848      -0.024465       0.053312             11.385365       8.232930      -1.102897       3.420134      17.739094      -2.481180       8.184070           0.033433
          538              C       9.927930       1.115103      26.455203       0.480129      24.297305 0.28577960E+03  0.61112538E+04                                 7.735093                            5.960403      -0.029761       2.037422                    0.999682      23.294067      66.016662       0.614406       0.466177      -1.024163      -0.029975      -0.021181      -0.039354       0.053814      -0.014736      -0.043817      -0.015303       0.059107       0.037561      -0.052789      -0.009273       0.062062              9.270552       7.762068      -1.930981       3.266120      12.409307      -2.476412       7.640280           0.018927
          539              C      10.664737      -0.022848      27.063847      -0.264567      30.435422 0.49595715E+03  0.12056851E+05                                 8.552432                            7.432803      -0.144798       1.942487                    0.997628      30.341483      88.857377       0.603148       0.417727      -1.062788       0.071280      -0.036874      -0.075689       0.110315      -0.021846      -0.036774       0.026661       0.043050       0.018972      -0.040036      -0.022778       0.062814              9.792435       8.789227      -1.865736       1.410077      10.932438      -3.361301       9.655640          -0.003024
          540              C      20.405022      28.374689      25.982359      -0.420049      24.751798 0.43862207E+03  0.10322525E+05                                 7.130384                            6.750203       0.470649       2.107119                    0.998964      31.627102      90.614952       0.668092       0.389560      -1.083383      -0.079463       0.043087       0.082196       0.122176      -0.023050      -0.051746       0.025753       0.050166       0.044533      -0.043818      -0.034894       0.078712              7.199162       7.516482      -0.320642      -0.159203       7.062527      -0.711033       7.018476           0.001808
[truncated: 178,355 more chars]
