# Supplementary material for: A collection of forcefield precursors for metal–organic frameworks
Source: RSC Adv. 2019 Nov 13;9(63):36492–507. doi: 10.1039/c9ra07327b (PMC9075174; doi:10.1039/c9ra07327b)
Supplement: RA-009-C9RA07327B-s6116 [file RA-009-C9RA07327B-s6116.xyz]

 1024
jmolscript: load "" {1 1 1} spacegroup "x,y,z" unitcell [{     17.442000     0.000000     0.000000 }, {      8.720983    28.844348     0.000000 }, {      8.721033    -0.000038    28.844332 }]
Mn    12.654101     4.142892    16.831245     0.941579
Mn    16.270092     1.027701    17.816279     0.955545
Mn     8.843109     2.261666    14.477259     0.932097
Mn    21.374934    10.279225    26.435253     0.939281
Mn    24.991093    13.394416    25.450219     0.955402
Mn    17.564120    12.160451    28.789239     0.928243
Mn    25.735511    12.013070    18.565366     0.943439
Mn    11.909670    11.027751    15.449890     0.954487
Mn    21.924605    14.367059    16.683850     0.933240
Mn    17.014523     2.409047    24.701132     0.942736
Mn    20.630515     3.394366    27.816608     0.954845
Mn    13.203624     0.055058    26.582648     0.932067
Mn    22.229915    24.701418    12.013087     0.941570
Mn    18.613924    27.816609    11.028053     0.955505
Mn    26.040907    26.582644    14.367073     0.932100
Mn    13.509082    18.565085     2.409079     0.941702
Mn     9.892923    15.449894     3.394113     0.952877
Mn    17.319896    16.683859     0.055093     0.932197
Mn     9.148505    16.831240    10.278966     0.943354
Mn    22.974346    17.816559    13.394442     0.954469
Mn    12.959411    14.477251    12.160482     0.933286
Mn    17.869493    26.435263     4.143200     0.942739
Mn    14.253501    25.449944     1.027724     0.954600
Mn    21.680392    28.789252     2.261684     0.932069
H     11.117551     5.535203    20.626582     0.125314
H     11.916397     5.307330    22.763947     0.093642
H     13.789669     3.951645    23.196612     0.111506
H     14.796071     2.846909    21.434223     0.104367
H     15.760607     1.306630    14.609654     0.128438
H     14.663504     1.892171    13.597218     0.131531
H     16.997244     3.392076    14.543312     0.091984
H     15.854791     4.072804    13.643369     0.097993
H     16.442585     2.947877    11.803101     0.086960
H     17.056545     1.727760    12.630933     0.098291
H     18.080389     4.136263    12.304992     0.081824
H     18.690861     2.942106    13.176091     0.083697
H     18.247831     2.595978    10.268582     0.141878
H     19.672842     3.051718    10.833931     0.142145
H     19.102490     1.595078    11.182948     0.137884
H     12.788490     7.326442    17.070076     0.094003
H     14.262338     9.100369    17.159493     0.125479
H     17.281549     6.472649    16.868165     0.118129
H     15.757119     4.767949    16.847974     0.091016
H     16.618752     9.818593    17.658500     0.113008
H     16.772240     9.662835    16.077831     0.121813
H     19.198427     4.214136    17.274870     0.126252
H     21.164139     4.268942    16.083600     0.094686
H     21.917633     2.394061    14.883675     0.117990
H     20.525762     0.542254    14.745223     0.109857
H     22.180995    26.678116    16.542224     0.128677
H     23.384493    25.749328    16.040333     0.129394
H     22.716467    26.106995    18.803620     0.092583
H     22.257742    24.837844    17.949828     0.099002
H     24.971718    25.478188    18.590172     0.092762
H     24.563574    24.255189    17.649847     0.097251
H     23.862409    24.448442    20.410249     0.086955
H     23.466475    23.216790    19.467040     0.084028
H     26.156032    23.894631    20.162188     0.138190
H     25.350213    22.654324    20.767919     0.134731
H     25.756610    22.662979    19.224747     0.136463
H      6.966346     5.535214    12.319414     0.129122
H      7.348324     7.799495    12.385756     0.095740
H      9.014036     8.705206    13.741440     0.110228
H     10.386724     7.271640    14.932711     0.108226
H     12.216396     1.023951    17.615234     0.127030
H     20.368770    28.590496    16.827783     0.125266
H     18.328057    28.763560    18.114240     0.087926
H     19.597836    28.405889    19.014184     0.093082
H      9.757075     2.160417    18.780545     0.091140
H     11.042552     1.820052    19.663181     0.097093
H      8.412299     0.847997    20.208339     0.070919
H      9.696032     0.473020    21.085207     0.081054
H      9.875684     2.662305    21.838044     0.138274
H      8.377417     2.163297    22.100527     0.130023
H      8.696603     3.129584    20.863105     0.134730
H     20.262381    12.388628    14.967324     0.087710
H     19.097257    10.381061    15.030781     0.124632
H     19.174006    10.606042    19.034375     0.119627
H     20.436806    12.504000    18.867078     0.088045
H     18.563534     8.338879    16.374927     0.113503
H     18.404814     8.480215    17.964250     0.111503
H     19.838551     8.886914    22.639916     0.124895
H     20.637392     9.114787    20.502551     0.093698
H     22.510662    10.470472    20.069886     0.111916
H     23.517067    11.575208    21.832275     0.105204
H     24.481616    13.115487    28.656844     0.127829
H     14.663483    12.529984     0.824948     0.130512
H     25.718255    11.030041    28.723186     0.091937
H     15.854773    10.349351     0.778797     0.098239
H     16.442570    11.474278     2.619065     0.087506
H     17.056526    12.694395     1.791233     0.097041
H     18.080374    10.285892     2.117174     0.082066
H     18.690842    11.480049     1.246075     0.082295
H     18.247818    11.826177     4.153584     0.142270
H     19.672829    11.370437     3.588235     0.142312
H     19.102475    12.827077     3.239218     0.139120
H     21.509500     7.095675    26.196422     0.095702
H     22.983350     5.321748    26.107005     0.124928
H     26.002559     7.949468    26.398333     0.118078
H     24.478127     9.654168    26.418524     0.090785
H     25.339764     4.603524    25.607998     0.113238
H     25.493256     4.759282    27.188667     0.121607
H     27.919433    10.207981    25.991628     0.126674
H     12.443148    10.153175    27.182898     0.094427
H     13.196643    12.028056    28.382823     0.118566
H     29.246770    13.879863    28.521275     0.111071
H     22.181012    16.588349    26.724274     0.129034
H     23.384510    17.517137    27.226165     0.129923
H     22.716479    17.159470    24.462878     0.093174
H     22.257754    18.428621    25.316670     0.098070
H     24.971729    17.788277    24.676326     0.094136
H     24.563587    19.011276    25.616651     0.096427
H     23.862415    18.818023    22.856249     0.086140
H     23.466482    20.049675    23.799458     0.083800
H     26.156038    19.371834    23.104310     0.137631
H     25.350216    20.612141    22.498579     0.133487
H     25.756617    20.603486    24.041751     0.136636
H      6.966332     8.886941     2.102752     0.129523
H      7.348313     6.622660     2.036410     0.094225
H      9.014023     5.716949     0.680726     0.110340
H     19.107739     7.150477    28.333787     0.109325
H     20.937398    13.398166    25.651264     0.127287
H     20.368789    14.675969    26.438715     0.124895
H     18.328074    14.502905    25.152258     0.087032
H     19.597850    14.860576    24.252314     0.093356
H     18.478076    12.261700    24.485953     0.090816
H     19.763550    12.602065    23.603317     0.096604
H     17.133295    13.574120    23.058159     0.070735
H     18.417025    13.949097    22.181291     0.080081
H     18.596678    11.759812    21.428454     0.138581
H     17.098410    12.258820    21.165971     0.129764
H     17.417600    11.292533    22.403393     0.134537
H     11.541403     2.033489    28.299174     0.088489
H     10.376276     4.041056    28.235717     0.123678
H     10.453016     3.816075    24.232123     0.120528
H     11.715818     1.918117    24.399420     0.087262
H     27.284548     6.083238    26.891571     0.112160
H      9.683824     5.941902    25.302248     0.111061
H     24.199049     8.217728    19.957393     0.125551
H     24.997893     6.080363    19.729523     0.092722
H      9.429163     5.647699    18.373839     0.111393
H     10.435564     7.410090    17.269102     0.103954
H     11.400101    14.234665    15.728814     0.128155
H     10.302999    15.247101    16.314354     0.130786
H     12.636741    14.301004    17.814259     0.091116
H     11.494290    15.200947    18.494986     0.097980
H     12.082083    17.041218    17.370057     0.087339
H     12.696041    16.213387    16.149941     0.097587
H     13.719889    16.539325    18.558443     0.081290
H     14.330358    15.668227    17.364288     0.082925
H     13.887329    18.575738    17.018156     0.142074
H     15.312341    18.010388    17.473896     0.142549
H     14.741986    17.661373    16.017258     0.138982
H     25.869992    11.774234    21.748626     0.094818
H     27.343843    11.684814    23.522553     0.124694
H     12.921050    11.976146    20.894834     0.117842
H     11.396618    11.996339    19.190134     0.091209
H     12.258259    11.185806    24.240777     0.113383
H     12.411747    12.766477    24.085017     0.121579
H     14.837924    11.569443    18.636323     0.127272
H     16.803637    12.760715    18.691127     0.094140
H     17.557128    13.960642    16.816246     0.117057
H     16.165254    14.099098    14.964439     0.110877
H      9.099498    12.302098    12.255957     0.129139
H     10.302995    12.803991    11.327169     0.129430
H      9.634968    10.040702    11.684839     0.093110
H      9.176242    10.894497    10.415688     0.097728
H     11.890218    10.254151    11.056032     0.095202
H     11.482073    11.194479     9.833033     0.097043
H     10.780907     8.434074    10.026290     0.086425
H     10.384971     9.377286     8.794637     0.082750
H     13.074529     8.682136     9.472479     0.137089
H     12.268707     8.076407     8.232172     0.135350
H     12.675105     9.619579     8.240826     0.136046
H     20.047848    16.524901    19.957393     0.129183
H     20.429830    16.458556    22.221673     0.094886
H     22.095543    15.102870    23.127385     0.108973
H     23.468228    13.911600    21.693822     0.109173
H     25.297888    11.229084    15.446140     0.127262
H     24.729277    12.016537    14.168336     0.125902
H     22.688564    10.730079    14.341402     0.086491
H     23.958341     9.830135    13.983732     0.093272
H     22.838568    10.063771    16.582606     0.092153
H     24.124043     9.181135    16.242243     0.095907
H     21.493789     8.635978    15.270189     0.071310
H     22.777520     7.759110    14.895213     0.080879
H     22.957176     7.006270    17.084498     0.138282
H     21.458908     6.743787    16.585491     0.130003
H     21.778097     7.981208    17.551776     0.135673
H     15.901894    13.876981    26.810807     0.089961
H     14.736766    13.813526    24.803241     0.124598
H     14.813513     9.809930    25.028227     0.121122
H     16.076316     9.977225    26.926184     0.086331
H     14.203039    12.469382    22.761062     0.112998
H     14.044318    10.880058    22.902400     0.111033
H     15.478054     6.204389    23.309105     0.125743
H     16.276896     8.341754    23.536975     0.093124
H     18.150169     8.774418    24.892659     0.111575
H     19.156574     7.012027    25.997396     0.104647
H     20.121123     0.187452    27.537684     0.129102
H     27.745004    28.019364    26.952144     0.131346
H     21.357758     0.121113    25.452239     0.091380
H     28.936290    28.065518    24.771512     0.098008
H     29.524088    26.225247    25.896441     0.088540
H     30.138047    27.053078    27.116557     0.097847
H     31.161890    26.727140    24.708055     0.081478
H     31.772361    27.598238    25.902210     0.083699
H     31.329336    24.690727    26.248342     0.142009
H     32.754346    25.256077    25.792602     0.141521
H     32.183994    25.605092    27.249240     0.138755
H     17.148997     2.647883    21.517872     0.094932
H     18.622844     2.737303    19.743945     0.125466
H     21.642058     2.445971    22.371664     0.117246
H     20.117629     2.425778    24.076364     0.092028
H     20.979257     3.236311    19.025721     0.114161
H     21.132748     1.655640    19.181481     0.122276
H     23.558936     2.852674    24.630175     0.125813
H      8.082650     1.661402    24.575371     0.094278
H      8.836147     0.461475    26.450252     0.118444
H     24.886278     0.323019    28.302059     0.110115
H      9.099493     2.120057     2.166209     0.128729
H     10.302992     1.618164     3.094997     0.129448
H      9.634961     4.381453     2.737327     0.092379
H      9.176239     3.527658     4.006478     0.097322
H     11.890213     4.168004     3.366134     0.094186
H     11.482072     3.227676     4.589133     0.096735
H     10.780902     5.988081     4.395876     0.086026
H     10.384970     5.044869     5.627529     0.082855
H     13.074525     5.740019     4.949687     0.137622
H     12.268706     6.345748     6.189994     0.134009
H     12.675106     4.802576     6.181340     0.135912
H     20.047846    26.741564    23.309105     0.129046
H     20.429823    26.807909    21.044825     0.094495
H     22.095532    28.163595    20.139113     0.110183
H     14.747235     0.510517    21.572676     0.108753
H     16.576907     3.193033    27.820358     0.127205
H      7.287266     2.405618     0.253830     0.124693
H      5.246552     3.692076     0.080764     0.087098
H      6.516329     4.592020     0.438434     0.092433
H     14.117583     4.358346    26.683892     0.090978
H     15.403058     5.240982    27.024255     0.096238
H     12.772805     5.786139    27.996309     0.070649
H     14.056536     6.663007    28.371285     0.079761
H     14.236186     7.415847    26.182000     0.138646
H     12.737919     7.678330    26.681007     0.130122
H     13.057107     6.440909    25.714722     0.135620
H      7.180890     0.545136    16.455691     0.088214
H      6.015767     0.608591    18.463257     0.124335
H     23.534509     4.612187    18.238271     0.120828
H      7.355307     4.444892    16.340314     0.087093
H     22.924043     1.952735    20.505436     0.114335
H     22.765320     3.542059    20.364098     0.111304
H     23.766465    23.309107     8.217750     0.125278
H     22.967619    23.536980     6.080385     0.093585
H     21.094347    24.892665     5.647720     0.111492
H     20.087945    25.997401     7.410109     0.104372
H     19.123409    27.537680    14.234678     0.128447
H     20.220512    26.952139    15.247114     0.131546
H     17.886772    25.452234    14.301020     0.091972
H     19.029225    24.771506    15.200963     0.097987
H     18.441431    25.896433    17.041231     0.086971
H     17.827471    27.116550    16.213399     0.098303
H     16.803627    24.708047    16.539340     0.081814
H     16.193155    25.902204    15.668241     0.083687
H     16.636185    26.248332    18.575750     0.141886
H     15.211174    25.792592    18.010401     0.142141
H     15.781526    27.249232    17.661384     0.137898
H     22.095526    21.517868    11.774256     0.093998
H     20.621678    19.743941    11.684839     0.125474
H     17.602467    22.371661    11.976167     0.118124
H     19.126897    24.076361    11.996358     0.091027
H     18.265264    19.025717    11.185832     0.112985
H     18.111776    19.181475    12.766501     0.121847
H     15.685589    24.630174    11.569462     0.126218
H     13.719877    24.575368    12.760732     0.094669
H     12.966383    26.450249    13.960657     0.117995
H     14.358254    28.302056    14.099109     0.109873
H     12.703021     2.166194    12.302108     0.128679
H     11.499523     3.094982    12.803999     0.129406
H     12.167549     2.737315    10.040712     0.092574
H     12.626274     4.006466    10.894504     0.099003
H      9.912298     3.366122    10.254160     0.092762
H     10.320442     4.589121    11.194485     0.097260
H     11.021607     4.395868     8.434083     0.086956
H     11.417541     5.627520     9.377292     0.084020
H      8.727984     4.949679     8.682144     0.138199
H      9.533803     6.189986     8.076413     0.134720
H      9.127406     6.181331     9.619585     0.136463
H     27.917670    23.309096    16.524918     0.129131
H     27.535692    21.044815    16.458576     0.095753
H     25.869980    20.139104    15.102892     0.110228
H     24.497292    21.572670    13.911621     0.108217
H     22.667620    27.820359    11.229098     0.127025
H     14.515246     0.253814    12.016549     0.125282
H     16.555959     0.080750    10.730092     0.087934
H     15.286180     0.438421     9.830148     0.093088
H     25.126941    26.683893    10.063787     0.091133
H     23.841464    27.024258     9.181151     0.097088
H     26.471717    27.996313     8.635993     0.070930
H     25.187984    28.371290     7.759125     0.081067
H     25.008332    26.182005     7.006288     0.138264
H     26.506599    26.681013     6.743805     0.130010
H     26.187413    25.714726     7.981227     0.134707
H     14.621635    16.455682    13.877008     0.087753
H     15.786759    18.463249    13.813551     0.124673
H     15.710010    18.238268     9.809957     0.119544
H     14.447210    16.340310     9.977254     0.087976
H     16.320482    20.505431    12.469405     0.113534
H     16.479202    20.364095    10.880082     0.111448
H     15.045465    19.957396     6.204416     0.125085
H     14.246624    19.729523     8.341781     0.093903
H     12.373354    18.373838     8.774446     0.112118
H     11.366949    17.269102     7.012057     0.105318
H     10.402400    15.728823     0.187488     0.127861
H     20.220533    16.314326    28.019384     0.130888
H      9.165761    17.814269     0.121146     0.091816
H     19.029243    18.494959    28.065535     0.098296
H     18.441446    17.370032    26.225267     0.087690
H     17.827490    16.149915    27.053099     0.097074
H     16.803642    18.558418    26.727158     0.082069
H     16.193174    17.364261    27.598257     0.082197
H     16.636198    17.018133    24.690748     0.142375
H     15.211187    17.473873    25.256097     0.142366
H     15.781541    16.017233    25.605114     0.139230
H     13.374516    21.748635     2.647910     0.095828
H     11.900666    23.522562     2.737327     0.125085
H      8.881457    20.894842     2.445999     0.118164
H     10.405889    19.190142     2.425808     0.090720
H      9.544252    24.240786     3.236334     0.113334
H      9.390760    24.085028     1.655665     0.121733
H      6.964583    18.636329     2.852704     0.126685
H     22.440868    18.691135     1.661434     0.094535
H     21.687373    16.816254     0.461509     0.118712
H      5.637246    14.964447     0.323057     0.111329
H     12.703004    12.255961     2.120058     0.129163
H     11.499506    11.327173     1.618167     0.130526
H     12.167537    11.684840     4.381454     0.093052
H     12.626262    10.415689     3.527662     0.098293
H      9.912287    11.056033     4.168006     0.094005
H     10.320429     9.833034     3.227681     0.096589
H     11.021601    10.026287     5.988083     0.086077
H     11.417534     8.794635     5.044874     0.083871
H      8.727978     9.472476     5.740022     0.137590
H      9.533800     8.232169     6.345753     0.133522
H      9.127399     8.240824     4.802581     0.136723
H     27.917684    19.957369    26.741580     0.129660
H     27.535703    22.221650    26.807922     0.094281
H     25.869993    23.127361    28.163606     0.110418
H     15.776277    21.693833     0.510545     0.109330
H     13.946618    15.446144     3.193068     0.126792
H     14.515227    14.168341     2.405617     0.125147
H     16.555942    14.341405     3.692074     0.087241
H     15.286166    13.983734     4.592018     0.093423
H     16.405940    16.582610     4.358379     0.090748
H     15.120466    16.242245     5.241015     0.096419
H     17.750721    15.270190     5.786173     0.070820
H     16.466991    14.895213     6.663041     0.080157
H     16.287338    17.084498     7.415878     0.138537
H     17.785606    16.585490     7.678361     0.129869
H     17.466416    17.551777     6.440939     0.134502
H     23.342613    26.810821     0.545158     0.088526
H     24.507740    24.803254     0.608615     0.123668
H     24.431000    25.028235     4.612209     0.120517
H     23.168198    26.926193     4.444912     0.087285
H      7.599468    22.761072     1.952761     0.112128
H     25.200192    22.902408     3.542084     0.111027
H     10.684967    20.626582     8.886939     0.125441
H      9.886123    22.763947     9.114809     0.092710
H     25.454853    23.196611    10.470493     0.111426
H     24.448452    21.434220    11.575230     0.103981
H     23.483915    14.609645    13.115518     0.128196
H     24.581017    13.597209    12.529978     0.130816
H     22.247275    14.543306    11.030073     0.091086
H     23.389726    13.643363    10.349346     0.097923
H     22.801933    11.803092    11.474275     0.087352
H     22.187975    12.630923    12.694391     0.097633
H     21.164127    12.304985    10.285889     0.081241
H     20.553658    13.176083    11.480044     0.082913
H     20.996687    10.268572    11.826176     0.142092
H     19.571675    10.833922    11.370436     0.142533
H     20.142030    11.182937    12.827074     0.139026
H      9.014024    17.070076     7.095706     0.094697
H      7.540173    17.159496     5.321779     0.124534
H     21.962966    16.868164     7.949498     0.117882
H     23.487398    16.847971     9.654198     0.091273
H     22.625757    17.658504     4.603555     0.113341
H     22.472269    16.077833     4.759315     0.121543
H     20.046092    17.274867    10.208009     0.127207
H     18.080379    16.083595    10.153205     0.094077
H     17.326888    14.883668    12.028086     0.117046
H     18.718762    14.745212    13.879893     0.110911
H     25.784518    16.542212    16.588375     0.129127
H     24.581021    16.040319    17.517163     0.129481
H     25.249048    18.803608    17.159493     0.093071
H     25.707774    17.949813    18.428644     0.097751
H     22.993798    18.590159    17.788300     0.095182
H     23.401943    17.649831    19.011299     0.097099
H     24.103109    20.410236    18.818042     0.086387
H     24.499045    19.467024    20.049695     0.082769
H     21.809487    20.162174    19.371853     0.137066
H     22.615309    20.767903    20.612160     0.135329
H     22.208911    19.224731    20.603506     0.136093
H     14.836168    12.319409     8.886939     0.129254
H     14.454186    12.385754     6.622659     0.094937
H     12.788473    13.741440     5.716947     0.108799
H     11.415788    14.932710     7.150510     0.109006
H      9.586128    17.615226    13.398192     0.127267
H     10.154739    16.827773    14.675996     0.125959
H     12.195452    18.114231    14.502930     0.086508
H     10.925675    19.014175    14.860600     0.093311
H     12.045448    18.780539    12.261726     0.092097
H     10.759973    19.663175    12.602089     0.095902
H     13.390227    20.208332    13.574143     0.071327
H     12.106496    21.085200    13.949119     0.080921
H     11.926840    21.838040    11.759834     0.138288
H     13.425108    22.100523    12.258841     0.130029
H     13.105919    20.863102    11.292556     0.135588
H     18.982122    14.967329     2.033525     0.090263
H     20.147250    15.030784     4.041091     0.124732
H     20.070503    19.034380     3.816105     0.121213
H     18.807700    18.867085     1.918148     0.086431
H     20.680977    16.374928     6.083270     0.113066
H     20.839698    17.964252     5.941932     0.111084
H     19.405962    22.639921     5.535227     0.125760
H     18.607120    20.502556     5.307357     0.093087
H     16.733847    20.069892     3.951673     0.111453
H     15.727442    21.832283     2.846936     0.104559
H     14.762893    28.656858     1.306648     0.129116
H      7.139012     0.824946     1.892188     0.131386
H     13.526258    28.723197     3.392093     0.091357
H      5.947726     0.778792     4.072820     0.098001
H      5.359928     2.619063     2.947891     0.088573
H      4.745969     1.791232     1.727775     0.097868
H      3.722126     2.117170     4.136277     0.081456
H      3.111655     1.246072     2.942122     0.083673
H      3.554680     4.153583     2.595990     0.142045
H      2.129670     3.588233     3.051730     0.141520
H      2.700022     3.239218     1.595092     0.138786
H     17.735019    26.196427     7.326460     0.094935
H     16.261172    26.107007     9.100387     0.125475
H     13.241958    26.398339     6.472668     0.117237
H     14.766387    26.418532     4.767968     0.092023
H     13.904759    25.607999     9.818611     0.114153
H     13.751268    27.188670     9.662851     0.122308
H     11.325080    25.991636     4.214157     0.125769
H     26.801366    27.182908     4.268961     0.094275
H     26.047869    28.382835     2.394080     0.118465
H      9.997738    28.521291     0.542273     0.110158
H     25.784523    26.724253    26.678123     0.128733
H     24.581024    27.226146    25.749335     0.129483
H     25.249055    24.462857    26.107005     0.092324
H     25.707777    25.316652    24.837854     0.097335
H     22.993803    24.676306    25.478198     0.094163
H     23.401944    25.616634    24.255199     0.096762
H     24.103114    22.856229    24.448456     0.086009
H     24.499046    23.799441    23.216803     0.082869
H     21.809491    23.104291    23.894645     0.137601
H     22.615310    22.498562    22.654338     0.134039
H     22.208910    24.041734    22.662992     0.135920
H     14.836170     2.102746     5.535227     0.129064
H     14.454193     2.036401     7.799507     0.094504
H     12.788484     0.680715     8.705219     0.110186
H     20.136781    28.333793     7.271656     0.108748
H     18.307109    25.651277     1.023974     0.127185
H     27.596750    26.438692    28.590502     0.124726
H     29.637464    25.152234    28.763568     0.087123
H     28.367687    24.252290    28.405898     0.092403
H     20.766433    24.485964     2.160440     0.091003
H     19.480958    23.603328     1.820077     0.096219
H     22.111211    23.058171     0.848023     0.070668
H     20.827480    22.181303     0.473047     0.079739
H     20.647830    21.428463     2.662332     0.138622
H     22.146097    21.165980     2.163325     0.130055
H     21.826909    22.403401     3.129610     0.135645
H     27.703126    28.299174    12.388641     0.088231
H     28.868249    28.235719    10.381075     0.124343
H     11.349507    24.232123    10.606061     0.120794
H     27.528709    24.399418    12.504018     0.087089
H     11.959973    26.891575     8.338896     0.114341
H     12.118696    25.302251     8.480234     0.111248
C     12.481515     4.343356    19.694333     0.321180
C     11.878023     4.985718    20.780322    -0.223776
C     12.347214     4.850437    22.049184    -0.079731
C     13.454782     4.047698    22.311379    -0.131538
C     14.046065     3.403893    21.262022    -0.085538
C     13.603037     3.526772    19.954797    -0.168737
C     14.326879     2.776820    18.896787     0.458090
C     14.489086     2.655967    15.502098     0.477646
C     15.277463     2.126098    14.337075    -0.309077
C     16.323982     3.222761    13.836338    -0.153106
C     17.005963     2.717121    12.581898    -0.163149
C     18.129227     3.149786    12.385756    -0.119741
C     18.863534     2.535404    11.027188    -0.462956
C     13.721637     7.150491    17.033155     0.112123
C     14.595480     8.214559    17.066326    -0.207241
C     15.938514     7.997650    16.965371     0.176863
C     16.353635     6.673983    16.904509    -0.214865
C     15.446651     5.663277    16.895279     0.096551
C     16.894335     9.192671    16.940276    -0.223376
C     18.657725     2.308391    16.785382     0.317693
C     19.465289     3.449762    16.781055    -0.242665
C     20.639135     3.477742    16.071196    -0.062994
C     21.082162     2.380792    15.334224    -0.132029
C     20.264132     1.279515    15.283458    -0.081661
C     19.064124     1.198462    15.990432    -0.167365
C     18.228652     0.015555    15.807271     0.462529
C     24.031591    27.489218    16.923546     0.484060
C     23.077514    26.333425    16.779613    -0.290516
C     22.974608    25.511937    18.057994    -0.157566
C     24.272294    24.800058    18.421433    -0.177645
C     24.157178    23.905593    19.636644    -0.119062
C     25.472306    23.218808    19.978450    -0.451313
C      8.462871     4.988035    13.606737     0.320548
C      7.669259     5.873846    12.862265    -0.228748
C      7.892516     7.222319    12.907550    -0.071597
C      8.886710     7.764015    13.695000    -0.128417
C      9.685555     6.912817    14.404283    -0.084891
C      9.498926     5.525404    14.377169    -0.175090
C     10.407656     4.710262    15.194617     0.460493
C     10.707662     1.497866    16.301951     0.484383
C     11.391390     0.588979    17.282370    -0.292568
C     10.463477     0.272843    18.463834    -0.156144
C     10.180917     1.460075    19.335510    -0.176784
C      9.284399     1.187783    20.535434    -0.111912
C      9.036723     2.391168    21.411148    -0.439010
C     20.058311    12.001247    15.811597     0.094179
C     19.353655    10.805360    15.842749    -0.216330
C     19.030980    10.235394    17.062288     0.187678
C     19.416449    10.928811    18.176833    -0.209473
C     20.143779    12.079701    18.067224     0.103265
C     18.251323     8.935956    17.098920    -0.229193
C     21.202516    10.078761    23.572165     0.319998
C     20.599022     9.436399    22.486176    -0.223847
C     21.068210     9.571680    21.217314    -0.078990
C     22.175777    10.374419    20.955119    -0.133284
C     22.767061    11.018224    22.004476    -0.085921
C     22.324036    10.895345    23.311701    -0.169806
C     23.047880    11.645297    24.369711     0.455776
C     23.210094    11.766150    27.764400     0.476684
C     15.277441    12.296057     0.085091    -0.307443
C     16.323962    11.199394     0.585828    -0.153437
C     17.005945    11.705034     1.840268    -0.162680
C     18.129210    11.272369     2.036410    -0.117178
C     18.863520    11.886751     3.394978    -0.465658
C     22.442647     7.271626    26.233343     0.108929
C     23.316492     6.207558    26.200172    -0.205498
C     24.659526     6.424467    26.301127     0.175916
C     25.074645     7.748134    26.361989    -0.214811
C     24.167660     8.758840    26.371219     0.095672
C     25.615348     5.229446    26.326222    -0.223527
C     27.378731    12.113726    26.481116     0.318050
C     28.186296    10.972355    26.485443    -0.242526
C     11.918143    10.944375    27.195302    -0.063398
C     12.361170    12.041325    27.932274    -0.131996
C     28.985140    13.142602    27.983040    -0.084911
C     27.785129    13.223655    27.276066    -0.164404
C     26.949657    14.406562    27.459227     0.460773
C     24.031608    15.777247    26.342952     0.484739
C     23.077531    16.933040    26.486885    -0.291460
C     22.974621    17.754528    25.208504    -0.157454
C     24.272305    18.466407    24.845065    -0.177756
C     24.157186    19.360872    23.629854    -0.118457
C     25.472312    20.047657    23.288048    -0.449395
C      8.462854     9.434120     0.815429     0.321632
C      7.669244     8.548309     1.559901    -0.231237
C      7.892502     7.199836     1.514616    -0.067146
C      8.886696     6.658140     0.727166    -0.130511
C      9.685538     7.509338     0.017883    -0.085523
C      9.498908     8.896751     0.044997    -0.178164
C     19.128668     9.711855    28.071881     0.459388
C     19.428667    12.924251    26.964547     0.484597
C     20.112392    13.833138    25.984128    -0.291772
C     19.184476    14.149274    24.802664    -0.157098
C     18.901915    12.962042    23.930988    -0.174306
C     18.005395    13.234334    22.731064    -0.111138
C     17.757718    12.030949    21.855350    -0.439134
C     11.337330     2.420870    27.454901     0.093316
C     10.632672     3.616757    27.423749    -0.214495
C     10.309994     4.186723    26.204210     0.185938
C     10.695461     3.493306    25.089665    -0.210112
C     11.422793     2.342416    25.199274     0.103595
C     26.972336     5.486161    26.167578    -0.226470
C     25.563011     9.149979    18.765546     0.320941
C     24.959519     8.063989    19.407909    -0.225183
C      7.986710     6.795126    19.272629    -0.077442
C      9.094276     6.532932    18.469891    -0.132298
C      9.685559     7.582290    17.826086    -0.083289
C      9.242531     8.889516    17.948962    -0.169985
C      9.966373     9.947528    17.199010     0.455040
C     10.128581    13.342219    17.078152     0.478476
C     10.916958    14.507243    16.548282    -0.308832
C     11.963479    15.007979    17.644943    -0.152059
C     12.645460    16.262421    17.139302    -0.162082
C     13.768725    16.458562    17.571967    -0.119197
C     14.503032    17.817131    16.957583    -0.464418
C     26.803139    11.811155    21.572676     0.110528
C     27.676985    11.777983    22.636743    -0.205645
C     11.578018    11.878938    22.419834     0.176154
C     11.993136    11.939802    21.096168    -0.213685
C     11.086151    11.949033    20.085462     0.095341
C     12.533841    11.904031    23.614855    -0.223159
C     14.297219    12.058935    16.730578     0.318044
C     15.104785    12.063260    17.871948    -0.244244
C     16.278632    12.773119    17.899927    -0.062562
C     16.721657    13.510094    16.802977    -0.130176
C     15.903626    13.560861    15.701701    -0.084354
C     14.703616    12.853886    15.620648    -0.165328
C     13.868143    13.037049    14.437742     0.460755
C     10.950096    11.920775    13.067059     0.482617
C      9.996017    12.064710    11.911267    -0.290760
C      9.893109    10.786329    11.089780    -0.156915
C     11.190793    10.422891    10.377902    -0.179906
C     11.075675     9.207680     9.483439    -0.117782
C     12.390802     8.865876     8.796656    -0.449850
C     21.544372    15.237578    19.410216     0.321085
C     20.750761    15.982050    20.296026    -0.229526
C     20.974020    15.936762    21.644498    -0.068883
C     21.968215    15.149311    22.186195    -0.128313
C     22.767058    14.440029    21.334999    -0.084719
C     22.580427    14.467145    19.947586    -0.177209
C     23.489155    13.649697    19.132445     0.458858
C     23.789155    12.542367    15.920052     0.485056
C     24.472881    11.561949    15.011167    -0.294110
C     23.544966    10.380485    14.695033    -0.154500
C     23.262408     9.508807    15.882266    -0.176289
C     22.365890     8.308882    15.609976    -0.112007
C     22.118215     7.433166    16.813361    -0.440354
C     15.697823    13.032707    26.423427     0.089225
C     14.993164    13.001557    25.227541    -0.214653
C     14.670487    11.782018    24.657577     0.185848
C     15.055957    10.667472    25.350995    -0.210220
C     15.783290    10.777079    26.501884     0.102787
C     13.890829    11.745388    23.358140    -0.227767
C     16.842020     5.272138    24.500952     0.320944
C     16.238526     6.358128    23.858589    -0.227066
C     16.707715     7.626991    23.993869    -0.077553
C     17.815283     7.889185    24.796607    -0.130869
C     18.406568     6.839827    25.440412    -0.087139
C     17.963542     5.532601    25.317536    -0.165628
C     18.687386     4.474589    26.067488     0.453256
C     18.849599     1.079898    26.188346     0.473574
C     28.358961    28.759222    26.718216    -0.309156
C     29.405480    28.258486    25.621555    -0.152176
C     30.087464    27.004044    26.127196    -0.165050
C     31.210728    26.807903    25.694531    -0.118971
C     31.945038    25.449334    26.308915    -0.463120
C     18.082145     2.610962    21.693822     0.110044
C     18.955988     2.644134    20.629755    -0.206926
C     20.299022     2.543179    20.846664     0.177846
C     20.714143     2.482315    22.170330    -0.213405
C     19.807160     2.473084    23.181036     0.094911
C     21.254842     2.518086    19.651643    -0.225788
C     23.018236     2.363182    26.535920     0.316936
C     23.825800     2.358857    25.394550    -0.241984
C     24.999647     1.648998    25.366571    -0.062876
C     25.442675     0.912023    26.463521    -0.132826
C     24.624647     0.861256    27.564797    -0.083505
C     23.424637     1.568231    27.645850    -0.162017
C     13.868133     1.385106    -0.015576     0.459318
C     10.950088     2.501380     1.355107     0.482232
C      9.996012     2.357445     2.510899    -0.290252
C      9.893104     3.635826     3.332386    -0.155689
C     11.190789     3.999264     4.044264    -0.178697
C     11.075673     5.214475     4.938727    -0.117566
C     12.390800     5.556279     5.625510    -0.449095
C     21.544369    28.028887    23.856282     0.319757
C     20.750758    27.284415    22.970472    -0.229204
C     20.974014    27.329703    21.622000    -0.067896
C     21.968207    28.117154    21.080303    -0.130225
C     14.046068    -0.017912    21.931499    -0.084583
C     22.580423    28.799320    23.318912    -0.175164
C     14.768169     0.772420    24.134053     0.459203
C     15.068174     1.879750    27.346446     0.486319
C     15.751901     2.860168    28.255331    -0.292607
C     14.823986     4.041632    28.571465    -0.154391
C     14.541424     4.913310    27.384232    -0.176199
C     13.644905     6.113235    27.656522    -0.109391
C     13.397226     6.988951    26.453137    -0.440977
C      6.976818     1.389410    16.843071     0.095249
C      6.272163     1.420560    18.038957    -0.217330
C     23.391486     2.640099    18.608921     0.188053
C     23.776953     3.754645    17.915503    -0.211318
C      7.062283     3.645038    16.764614     0.104123
C     22.611830     2.676729    19.908358    -0.229528
C     22.402501    24.500954     9.149999     0.321192
C     23.005993    23.858592     8.064010    -0.223820
C     22.536802    23.993873     6.795148    -0.079823
C     21.429234    24.796612     6.532953    -0.131578
C     20.837951    25.440417     7.582310    -0.085529
C     21.280979    25.317538     8.889535    -0.168709
C     20.557137    26.067490     9.947545     0.458072
C     20.394930    26.188343    13.342234     0.477658
C     19.606553    26.718212    14.507257    -0.309078
C     18.560034    25.621549    15.007994    -0.153106
C     17.878053    26.127189    16.262434    -0.163148
C     16.754789    25.694524    16.458576    -0.119744
C     16.020482    26.308906    17.817144    -0.462947
C     21.162379    21.693819    11.811177     0.112122
C     20.288536    20.629751    11.778006    -0.207258
C     18.945502    20.846660    11.878961     0.176838
C     18.530381    22.170327    11.939823    -0.214882
C     19.437365    23.181033    11.949053     0.096575
C     17.989681    19.651639    11.904056    -0.223367
C     16.226291    26.535919    12.058950     0.317690
C     15.418727    25.394548    12.063277    -0.242705
C     14.244881    25.366568    12.773136    -0.063027
C     13.801854    26.463518    13.510108    -0.132024
C     14.619884    27.564795    13.560874    -0.081636
C     15.819892    27.645848    12.853900    -0.167348
C      7.934381    -0.015593    13.037061     0.462519
C     10.852425     1.355092    11.920786     0.484061
C     11.806502     2.510885    12.064719    -0.290515
C     11.909408     3.332373    10.786338    -0.157565
C     10.611722     4.044252    10.422899    -0.177646
C     10.726838     4.938717     9.207688    -0.119063
C      9.411710     5.625502     8.865882    -0.451313
C     26.421145    23.856275    15.237595     0.320548
C     27.214757    22.970464    15.982067    -0.228740
C     26.991500    21.621991    15.936782    -0.071589
C     25.997306    21.080295    15.149332    -0.128421
C     25.198461    21.931493    14.440049    -0.084915
C     25.385090    23.318906    14.467163    -0.175097
C     24.476360    24.134048    13.649715     0.460486
C     24.176354    27.346444    12.542381     0.484387
C     23.492626    28.255331    11.561962    -0.292564
C     24.420539    28.571467    10.380498    -0.156142
C     24.703099    27.384235     9.508822    -0.176783
C     25.599617    27.656527     8.308898    -0.111903
C     25.847293    26.453142     7.433184    -0.439025
C     14.825705    16.843063    13.032735     0.094283
C     15.530361    18.038950    13.001583    -0.216245
C     15.853036    18.608916    11.782044     0.187694
C     15.467567    17.915499    10.667499    -0.209611
C     14.740237    16.764609    10.777108     0.103161
C     16.632693    19.908354    11.745412    -0.229201
C     13.681500    18.765549     5.272167     0.319986
C     14.284994    19.407911     6.358156    -0.223554
C     13.815806    19.272630     7.627018    -0.078484
C     12.708239    18.469891     7.889213    -0.132747
C     12.116955    17.826086     6.839856    -0.085763
C     12.559980    17.948965     5.532631    -0.169850
C     11.836136    17.199013     4.474621     0.455771
C     11.673922    17.078160     1.079932     0.477060
C     19.606575    16.548253    28.759241    -0.307491
C     18.560054    17.644916    28.258504    -0.153411
C     17.878071    17.139276    27.004064    -0.162636
C     16.754806    17.571941    26.807922    -0.117235
C     16.020496    16.957559    25.449354    -0.465533
C     12.441369    21.572684     2.610989     0.109134
C     11.567524    22.636752     2.644160    -0.205203
C     10.224490    22.419843     2.543205     0.176161
C      9.809371    21.096176     2.482343    -0.214635
C     10.716356    20.085470     2.473113     0.095496
C      9.268668    23.614864     2.518110    -0.223594
C      7.505285    16.730584     2.363216     0.317322
C      6.697720    17.871955     2.358889    -0.242366
C     22.965873    17.899935     1.649030    -0.063779
C     22.522846    16.802985     0.912058    -0.131189
C      5.898876    15.701708     0.861292    -0.085139
C      7.098887    15.620655     1.568266    -0.163964
C      7.934359    14.437748     1.385105     0.458405
C     10.852408    13.067063     2.501380     0.484044
C     11.806485    11.911270     2.357447    -0.291363
C     11.909395    11.089782     3.635828    -0.157517
C     10.611711    10.377903     3.999267    -0.177764
C     10.726830     9.483438     5.214478    -0.118461
C      9.411704     8.796653     5.556284    -0.449370
C     26.421162    19.410190    28.028903     0.322177
C     27.214772    20.296001    27.284431    -0.231091
C     26.991514    21.644474    27.329716    -0.066516
C     25.997320    22.186170    28.117166    -0.130646
C     16.477445    21.335010    -0.017883    -0.085002
C     25.385108    19.947559    28.799335    -0.178569
C     15.755348    19.132455     0.772451     0.461349
C     15.455349    15.920059     1.879785     0.485580
C     14.771624    15.011172     2.860204    -0.291763
C     15.699540    14.695036     4.041668    -0.157037
C     15.982101    15.882268     4.913344    -0.174369
C     16.878621    15.609976     6.113268    -0.111118
C     17.126298    16.813361     6.988982    -0.439139
C     23.546686    26.423440     1.389431     0.093387
C     24.251344    25.227553     1.420583    -0.214521
C     24.574022    24.657587     2.640122     0.185851
C     24.188555    25.351004     3.754667    -0.210126
C     23.461223    26.501894     3.645058     0.103644
C      7.911680    23.358149     2.676754    -0.226449
C      9.321005    19.694331    10.078786     0.320920
C      9.924497    20.780321     9.436423    -0.225359
C     26.897306    22.049184     9.571703    -0.077463
C     25.789740    22.311378    10.374441    -0.132240
C     25.198457    21.262020    11.018246    -0.083234
C     25.641485    19.954794    10.895370    -0.169961
C     24.917643    18.896782    11.645322     0.455024
C     24.755435    15.502091    11.766180     0.478485
C     23.967058    14.337067    12.296050    -0.308828
C     22.920537    13.836331    11.199389    -0.152069
C     22.238556    12.581889    11.705030    -0.162082
C     21.115291    12.385748    11.272365    -0.119204
C     20.380984    11.027179    11.886749    -0.464398
C      8.080877    17.033155     7.271656     0.110395
C      7.207031    17.066327     6.207589    -0.205861
C     23.305998    16.965372     6.424498     0.176159
C     22.890880    16.904508     7.748164    -0.213585
C     23.797865    16.895277     8.758870     0.095534
C     22.350175    16.940279     5.229477    -0.223153
C     20.586797    16.785375    12.113754     0.318042
C     19.779231    16.781050    10.972384    -0.244329
C     18.605384    16.071191    10.944405    -0.062672
C     18.162359    15.334216    12.041355    -0.130200
C     18.980390    15.283449    13.142631    -0.084297
C     20.180400    15.990424    13.223684    -0.165274
C     21.015873    15.807261    14.406590     0.460733
C     23.933920    16.923535    15.777273     0.482622
C     24.887999    16.779600    16.933065    -0.290759
C     24.990907    18.057981    17.754552    -0.156910
C     23.693223    18.421419    18.466430    -0.179901
C     23.808341    19.636630    19.360893    -0.117775
C     22.493214    19.978434    20.047676    -0.449853
C     13.339644    13.606732     9.434116     0.321143
C     14.133255    12.862260     8.548306    -0.229374
C     13.909996    12.907548     7.199834    -0.068843
C     12.915801    13.694999     6.658137    -0.128602
C     12.116958    14.404281     7.509333    -0.085016
C     12.303589    14.377165     8.896746    -0.177125
C     11.394861    15.194613     9.711887     0.458782
C     11.094861    16.301943    12.924280     0.485115
C     10.411135    17.282361    13.833165    -0.294102
C     11.339050    18.463825    14.149299    -0.154491
C     11.621608    19.335503    12.962066    -0.176293
C     12.518126    20.535428    13.234356    -0.112006
C     12.765801    21.411144    12.030971    -0.440358
C     19.186193    15.811603     2.420905     0.089639
C     19.890852    15.842753     3.616791    -0.214634
C     20.213529    17.062292     4.186755     0.185926
C     19.828059    18.176838     3.493337    -0.210223
C     19.100726    18.067231     2.342448     0.102684
C     20.993187    17.098922     5.486192    -0.227762
C     18.041996    23.572172     4.343380     0.320986
C     18.645490    22.486182     4.985743    -0.227003
C     18.176301    21.217319     4.850463    -0.077674
C     17.068733    20.955125     4.047725    -0.131125
C     16.477448    22.004483     3.403920    -0.087284
C     16.920474    23.311709     3.526796    -0.165572
C     16.196630    24.369721     2.776844     0.453207
C     16.034417    27.764412     2.655986     0.473615
C      6.525055     0.085088     2.126116    -0.309163
C      5.478536     0.585824     3.222777    -0.152171
C      4.796552     1.840266     2.717136    -0.165051
C      3.673288     2.036407     3.149801    -0.118986
C      2.938978     3.394976     2.535417    -0.463091
C     16.801871    26.233348     7.150510     0.110043
C     15.928028    26.200176     8.214577    -0.206925
C     14.584994    26.301131     7.997668     0.177840
C     14.169873    26.361995     6.674002    -0.213443
C     15.076856    26.371226     5.663296     0.094881
C     13.629174    26.326224     9.192689    -0.225797
C     11.865780    26.481128     2.308412     0.316892
C     11.058216    26.485453     3.449782    -0.242087
C      9.884369    27.195312     3.477761    -0.062911
C      9.441341    27.932287     2.380811    -0.132801
C     10.259369    27.983054     1.279535    -0.083451
C     11.459379    27.276079     1.198482    -0.162000
C     12.294850    27.459242     0.015576     0.459285
C     23.933928    26.342930    27.489225     0.482239
C     24.888004    26.486865    26.333433    -0.290253
C     24.990912    25.208484    25.511946    -0.155689
C     23.693227    24.845046    24.800068    -0.178707
C     23.808343    23.629835    23.905605    -0.117569
C     22.493216    23.288031    23.218822    -0.449085
C     13.339647     0.815423     4.988050     0.319756
C     14.133258     1.559895     5.873860    -0.229190
C     13.910002     1.514607     7.222332    -0.067886
C     12.915809     0.727156     7.764029    -0.130224
C     12.116965     0.017874     6.912833    -0.084594
C     12.303593     0.044990     5.525420    -0.175179
C     20.115847    28.071890     4.710279     0.459205
C     19.815842    26.964560     1.497886     0.486308
C     19.132115    25.984142     0.589001    -0.292594
C     20.060030    24.802678     0.272867    -0.154392
C     20.342592    23.931000     1.460100    -0.176205
C     21.239111    22.731075     1.187810    -0.109392
C     21.486790    21.855359     2.391195    -0.440993
C     27.907198    27.454900    12.001261     0.095283
C     28.611853    27.423750    10.805375    -0.217315
C     11.492530    26.204211    10.235411     0.188032
C     11.107063    25.089665    10.928829    -0.211357
C     27.821733    25.199272    12.079718     0.104118
C     12.272186    26.167581     8.935974    -0.229524
N     13.957630     2.942677    17.641770    -0.316444
N     14.761182     2.250126    16.708656    -0.329921
N     14.128036     5.888551    16.952679    -0.237117
N     25.800208    28.753755    16.460306    -0.322418
N     25.072877    27.572003    16.160614    -0.311110
N     10.173585     3.419766    15.303649    -0.314342
N     11.018477     2.736154    16.204746    -0.316957
N     20.457734    12.631783    16.917489    -0.222714
N     22.678634    11.479440    25.624728    -0.311234
N     23.482188    12.171991    26.557842    -0.331571
N     22.849045     8.533566    26.313819    -0.236082
N     25.800229    14.512710    26.806192    -0.320870
N     25.072897    15.694462    27.105884    -0.311674
N     18.894595    11.002351    27.962849    -0.312655
N     19.739484    11.685963    27.061752    -0.319864
N     11.736751     1.790334    26.349009    -0.222125
N      9.597125    11.202545    17.364865    -0.314025
N     10.400677    12.135661    16.672312    -0.330115
N      9.767536    11.891633    20.310736    -0.236790
N     12.718715    12.384013    14.331595    -0.320703
N     11.991383    12.683708    13.149843    -0.311459
N     23.255082    13.540667    17.841950    -0.314575
N     24.099972    12.639571    17.158339    -0.316943
N     16.097246    11.926814    27.053964    -0.220853
N     18.318139     3.219572    25.901633    -0.312733
N     19.121694     2.286456    26.594186    -0.328855
N     18.488545     2.530484    22.955762    -0.236780
N     12.718705     2.038142     0.090571    -0.321407
N     11.991375     1.738447     1.272323    -0.309635
N     14.534098     0.881450    25.424548    -0.314056
N     15.378989     1.782546    26.108159    -0.318518
N      7.376239     2.495303    16.212534    -0.222468
N     20.926386    25.901633    11.202562    -0.316442
N     20.122834    26.594184    12.135676    -0.329908
N     20.755980    22.955759    11.891653    -0.237108
N      9.083808     0.090555    12.384026    -0.322419
N      9.811139     1.272307    12.683718    -0.311085
N     24.710431    25.424544    13.540683    -0.314340
N     23.865539    26.108156    12.639586    -0.316989
N     14.426282    16.212527    11.926843    -0.222708
N     12.205382    17.364870     3.219604    -0.311238
N     11.401828    16.672319     2.286490    -0.331230
N     12.034971    20.310744     2.530513    -0.236245
N      9.083787    14.331600     2.038140    -0.318906
N      9.811119    13.149848     1.738448    -0.312689
N     15.989421    17.841959     0.881483    -0.313593
N     15.144532    17.158347     1.782580    -0.319127
N     23.147265    27.053976     2.495323    -0.222060
N     25.286891    17.641765    11.479467    -0.314053
N     24.483339    16.708649    12.172020    -0.330077
N      7.674480    16.952677     8.533596    -0.236692
N     22.165301    16.460297    14.512737    -0.320717
N     22.892633    16.160602    15.694489    -0.311356
N     11.628934    15.303643    11.002382    -0.314532
N     10.784044    16.204739    11.685993    -0.317001
N     18.786770    16.917496     1.790368    -0.220050
N     16.565877    25.624738     2.942699    -0.312706
N     15.762322    26.557854     2.250146    -0.328812
N     16.395471    26.313826     5.888570    -0.236816
N     22.165311    26.806168    28.753761    -0.321401
N     22.892641    27.105863    27.572009    -0.309570
N     20.349918    27.962860     3.419784    -0.314060
N     19.505027    27.061764     2.736173    -0.318585
N     27.507777    26.349007    12.631798    -0.222447
O     11.949882     4.546710    18.490659    -0.481575
O     15.302934     2.017060    19.222151    -0.455903
O     13.584717     3.559949    15.248268    -0.482021
O     17.570392     2.333773    17.545142    -0.497241
O     27.343301    27.937173    15.004533    -0.461931
O     23.763159    28.385988    17.852622    -0.493877
O      8.163741     3.698981    13.521069    -0.486160
O     11.378653     5.264361    15.816213    -0.459040
O      9.744165     0.967996    15.591515    -0.506508
O     20.670886     9.875407    24.775839    -0.481904
O     24.023933    12.405057    24.044347    -0.456307
O     22.305727    10.862168    28.018230    -0.482440
O     26.291395    12.088344    25.721356    -0.498201
O     27.343323    15.329292    28.261965    -0.462526
O     23.763176    14.880477    25.413876    -0.494288
O      8.163723    10.723174     0.901097    -0.485104
O     20.099664     9.157756    27.450285    -0.455521
O     18.465171    13.454121    27.674983    -0.504243
O     25.031379    10.353654    18.968898    -0.481546
O     10.942426     9.622164    16.439250    -0.455107
O     26.666214    13.596048    17.982133    -0.483043
O     13.209886    11.299174    16.755961    -0.497461
O     14.261807    13.839789    13.515012    -0.461246
O     10.681665    10.991697    13.963830    -0.492982
O     21.245240    15.323248    18.121163    -0.486175
O     24.460152    13.028101    19.686545    -0.457051
O     22.825658    13.252804    15.390182    -0.507656
O     16.310388     4.068463    24.297600    -0.482150
O     19.663441     4.799953    26.827248    -0.454306
O     17.945230     0.826069    25.284365    -0.480564
O     21.930902     3.122943    26.510537    -0.498296
O     14.261801     0.582366     0.907154    -0.461088
O     10.681654     3.430458     0.458336    -0.493219
O     21.245240    27.943217    25.145335    -0.485712
O     15.739164     1.394016    23.579953    -0.457751
O     14.104679     1.169313    27.876316    -0.508010
O     22.934134    24.297600    10.353673    -0.481615
O     19.581082    26.827250     9.622181    -0.455923
O     21.299299    25.284361    13.596064    -0.482007
O     17.313624    26.510537    11.299190    -0.497281
O      7.540715     0.907137    13.839799    -0.461910
O     11.120857     0.458322    10.991710    -0.493895
O     26.720275    25.145329    15.323263    -0.486149
O     23.505363    23.579949    13.028119    -0.459071
O     25.139851    27.876314    13.252817    -0.506495
O     14.213130    18.968903     4.068493    -0.481172
O     10.860083    16.439253     4.799985    -0.454054
O     12.578289    17.982142     0.826102    -0.481528
O      8.592621    16.755966     3.122976    -0.496105
O      7.540693    13.515018     0.582367    -0.457539
O     11.120840    13.963833     3.430456    -0.489695
O     26.720293    18.121136    27.943235    -0.486324
O     14.784352    19.686554     1.394047    -0.458178
O     16.418845    15.390189     1.169349    -0.507178
O      9.852637    18.490656     9.875434    -0.481781
O     23.941590    19.222146    12.405082    -0.455107
O      8.217802    15.248262    10.862199    -0.483101
O     21.674130    17.545136    12.088371    -0.497562
O     20.622209    15.004521    15.329320    -0.461198
O     24.202351    17.852613    14.880502    -0.493035
O     13.638776    13.521062    10.723169    -0.486125
O     10.423864    15.816209     9.157787    -0.457309
O     12.058358    15.591506    13.454150    -0.507578
O     18.573628    24.775847     4.546732    -0.482165
O     15.220575    24.044357     2.017084    -0.454447
O     16.938786    28.018241     3.559967    -0.480508
O     12.953114    25.721367     2.333795    -0.498422
O     20.622215    28.261944    27.937178    -0.461034
O     24.202362    25.413852    28.385996    -0.493291
O     13.638776     0.901093     3.698997    -0.485682
O     19.144852    27.450294     5.264379    -0.457766
O     20.779337    27.674997     0.968016    -0.507996

The following XYZ coordinates are in angstroms. Other properties are in atomic units.
The sperically averaged electron density of each atom fit to a function of the form exp(a - br)
eigen_1, eigen_2 and eigen_3 are the three eigenvalues of traceless quadrupole moment tensor
  atom number  atomic symbol              X              Y              Z     net charge C6 coefficient C8 coefficient C10 coefficient fluctuating dipole atomic polarizability isotropic forcefield polarizability              a              b squared Pearson coefficient          <r^3>          <r^4>         wp_QDO          m_QDO          q_QDO       dipole_x       dipole_y       dipole_z         dipole            Qxy            Qxz            Qyz     Q(x^2-y^2)  Q(3z^2 - R^2)        eigen_1        eigen_2        eigen_3 static polarizability      alpha(xx)      alpha(xy)      alpha(xz)      alpha(yy)      alpha(yz)      alpha(zz) atomic spin moment
            1             Mn      12.654101       4.142892      16.831245       0.941579     101.919568 0.19363600E+04  0.62962249E+05                                18.924797                           15.270247       0.437875       1.919101                    0.997820      55.741842     160.507798       0.417133       0.451583      -1.095384      -0.055122       0.045446      -0.046180       0.085067      -0.125095      -0.040115      -0.000485      -0.000376       0.192247      -0.160857       0.049900       0.110957             23.064799      27.767420      -1.652433       4.219479      18.732845       2.636071      22.694131           3.661426
            2             Mn      16.270092       1.027701      17.816279       0.955545     147.244091 0.30763190E+04  0.11066778E+06                                21.016263                           16.892865       0.330986       1.887432                    0.999220      55.557107     160.401771       0.489452       0.347862      -1.186492      -0.031714       0.029581       0.092049       0.101754       0.068858      -0.010215       0.017373      -0.033821       0.178151      -0.102771       0.038857       0.063914             25.469473      26.681236      -2.111002      -6.780217      27.990474       8.740973      21.736709           3.722456
            3             Mn       8.843109       2.261666      14.477259       0.932097     107.772262 0.20825788E+04  0.68833090E+05                                19.503416                           15.742569       0.437900       1.914822                    0.998058      56.111087     161.917634       0.415269       0.446253      -1.100671      -0.048667      -0.059288      -0.037773       0.085501       0.008107       0.111452      -0.055139      -0.043389      -0.159450      -0.151313       0.044913       0.106400             24.462148      18.959065       1.306400       1.675707      29.532774       7.679102      24.894605           3.676873
            4             Mn      21.374934      10.279225      26.435253       0.939281     102.017930 0.19387282E+04  0.63058180E+05                                18.935434                           15.278652       0.439999       1.919336                    0.997850      55.774150     160.622121       0.417059       0.451528      -1.095423      -0.056119      -0.042686       0.044522       0.083389       0.123686       0.041217       0.000887      -0.000911       0.191035      -0.159247       0.047693       0.111554             23.078703      27.782131       1.646210      -4.221714      18.744521       2.643907      22.709456           3.654311
            5             Mn      24.991093      13.394416      25.450219       0.955402     147.338172 0.30786217E+04  0.11077446E+06                                21.026281                           16.900217       0.328803       1.886697                    0.999222      55.576307     160.489289       0.489287       0.347904      -1.186422      -0.031954      -0.029742      -0.091358       0.101251      -0.069360       0.009947       0.018089      -0.033673       0.180297      -0.103635       0.038617       0.065017             25.481726      26.691681       2.104012       6.778858      28.008076       8.744515      21.745421           3.720755
            6             Mn      17.564120      12.160451      28.789239       0.928243     108.052040 0.20898150E+04  0.69129916E+05                                19.530825                           15.765704       0.444119       1.915784                    0.998045      56.207188     162.245251       0.415143       0.446016      -1.100853      -0.048100       0.058401       0.038230       0.084769      -0.006937      -0.112630      -0.055820      -0.045574      -0.162195      -0.152991       0.044772       0.108219             24.495531      18.984902      -1.298370      -1.667263      29.565274       7.690236      24.936416          -3.955047
            7             Mn      25.735511      12.013070      18.565366       0.943439     101.819314 0.19341280E+04  0.62863724E+05                                18.905098                           15.255848       0.446228       1.921877                    0.997825      55.666721     160.193303       0.417611       0.451252      -1.095721      -0.055052       0.045762       0.044729       0.084413       0.040696      -0.125617       0.000187      -0.096331      -0.099450      -0.161711       0.049756       0.111955             23.039877      27.731357      -4.212643      -1.641988      22.673867      -2.636732      18.714408           3.662628
            8             Mn      11.909670      11.027751      15.449890       0.954487     147.437828 0.30816778E+04  0.11091143E+06                                21.034909                           16.908399       0.332217       1.887349                    0.999219      55.600011     160.574909       0.489179       0.347896      -1.186434      -0.031614      -0.092280       0.029809       0.101998       0.009442       0.068416      -0.017186      -0.106354      -0.038985      -0.102309       0.038138       0.064171             25.490789      26.705544       6.781301      -2.107144      21.753966      -8.747662      28.012858           3.721483
            9             Mn      21.924605      14.367059      16.683850       0.933240     107.705441 0.20808471E+04  0.68756074E+05                                19.490744                           15.732329       0.439765       1.915695                    0.997995      56.063581     161.715179       0.415583       0.446043      -1.100888      -0.047912       0.036840      -0.058906       0.084396      -0.111600       0.008150       0.054298       0.059285       0.143989      -0.151211       0.045157       0.106055             24.445589      18.947040      -1.674806       1.303657      24.877988      -7.668918      29.511740           3.668922
           10             Mn      17.014523       2.409047      24.701132       0.942736     101.876735 0.19353826E+04  0.62921460E+05                                18.918676                           15.265888       0.436881       1.918923                    0.997824      55.718527     160.420306       0.417220       0.451553      -1.095421      -0.055991      -0.045707      -0.045055       0.085171      -0.040707       0.125617      -0.000092      -0.094530      -0.096264      -0.160991       0.048804       0.112186             23.057279      27.755973       4.215185       1.645784      22.688023      -2.639773      18.727841           3.656699
           11             Mn      20.630515       3.394366      27.816608       0.954845     147.367976 0.30802376E+04  0.11084583E+06                                21.028622                           16.904914       0.332468       1.887564                    0.999214      55.584795     160.517147       0.489213       0.347915      -1.186427      -0.031455       0.092302      -0.029657       0.101925      -0.010537      -0.069442      -0.018213      -0.106146      -0.042383      -0.103665       0.038736       0.064930             25.480845      26.692464      -6.776512       2.103836      21.745712      -8.741914      28.004360           3.726638
           12             Mn      13.203624       0.055058      26.582648       0.932067     107.799241 0.20832525E+04  0.68858348E+05                                19.503702                           15.743054       0.440842       1.915625                    0.998035      56.106747     161.888853       0.415359       0.446136      -1.100784      -0.047661      -0.036881       0.059867       0.084947       0.111759      -0.007866       0.054390       0.058409       0.143023      -0.151050       0.044613       0.106437             24.461743      18.957813       1.676910      -1.303849      24.893848      -7.676588      29.533569           3.678094
           13             Mn      22.229915      24.701418      12.013087       0.941570     101.919448 0.19363473E+04  0.62961801E+05                                18.924863                           15.270255       0.437839       1.919088                    0.997820      55.742054     160.508932       0.417130       0.451586      -1.095381       0.055128      -0.045440       0.046178       0.085066      -0.125101      -0.040127      -0.000498      -0.000393       0.192335      -0.160881       0.049923       0.110958             23.064936      27.767453      -1.652306       4.219562      18.732804       2.636073      22.694551           3.661613
           14             Mn      18.613924      27.816609      11.028053       0.955505     147.249184 0.30764286E+04  0.11067280E+06                                21.016746                           16.893163       0.330954       1.887414                    0.999220      55.558198     160.406152       0.489447       0.347862      -1.186491       0.031725      -0.029588      -0.092038       0.101749       0.068863      -0.010236       0.017369      -0.033797       0.178134      -0.102773       0.038872       0.063902             25.470159      26.681992      -2.111017      -6.780458      27.991224       8.741293      21.737261           3.722453
           15             Mn      26.040907      26.582644      14.367073       0.932100     107.772357 0.20825805E+04  0.68833142E+05                                19.503412                           15.742564       0.437906       1.914825                    0.998058      56.110971     161.917167       0.415269       0.446252      -1.100672       0.048658       0.059288       0.037783       0.085500       0.008110       0.111453      -0.055154      -0.043369      -0.159473      -0.151321       0.044912       0.106409             24.462137      18.959133       1.306470       1.675723      29.532648       7.679135      24.894629           3.676924
           16             Mn      13.509082      18.565085       2.409079       0.941702     101.934290 0.19366943E+04  0.62972855E+05                                18.923632                           15.269341       0.438525       1.919343                    0.997838      55.723805     160.430695       0.417256       0.451451      -1.095516       0.056330       0.044141      -0.045249       0.084670       0.124313       0.040800       0.000468       0.000989       0.191695      -0.159938       0.048409       0.111529             23.064262      27.765914       1.647022      -4.222661      18.731588       2.639179      22.695285           3.655526
           17             Mn       9.892923      15.449894       3.394113       0.952877     147.452999 0.30828075E+04  0.11095213E+06                                21.026564                           16.903723       0.335085       1.888205                    0.999221      55.627817     160.607368       0.489629       0.347576      -1.186816       0.031267       0.030301       0.092891       0.102589      -0.069767       0.010634       0.017487      -0.031509       0.177951      -0.103458       0.039654       0.063803             25.478689      26.689458       2.107121       6.775242      28.002606       8.741848      21.744004           3.678158
           18             Mn      17.319896      16.683859       0.055093       0.932197     107.796787 0.20829659E+04  0.68851613E+05                                19.509200                           15.746092       0.437651       1.914608                    0.998028      56.122651     161.977182       0.415126       0.446370      -1.100559       0.049001      -0.059189      -0.037243       0.085390      -0.007959      -0.112014      -0.054613      -0.042457      -0.159954      -0.151526       0.044846       0.106680             24.471203      18.963335      -1.304578      -1.674331      29.544924       7.681726      24.905349           3.670128
           19             Mn       9.148505      16.831240      10.278966       0.943354     101.817560 0.19340315E+04  0.62860426E+05                                18.905592                           15.255986       0.445991       1.921788                    0.997827      55.669222     160.205516       0.417584       0.451282      -1.095692       0.055078      -0.045763      -0.044684       0.084407       0.040671      -0.125622       0.000235      -0.096490      -0.099591      -0.161769       0.049862       0.111906             23.040735      27.732015      -4.213016      -1.642252      22.675861      -2.636837      18.714330           3.663215
           20             Mn      22.974346      17.816559      13.394442       0.954469     147.438578 0.30816714E+04  0.11091122E+06                                21.035019                           16.908413       0.332172       1.887335                    0.999219      55.600020     160.575290       0.489177       0.347897      -1.186433       0.031608       0.092291      -0.029809       0.102007       0.009427       0.068396      -0.017157      -0.106327      -0.039101      -0.102277       0.038120       0.064158             25.490976      26.705923       6.781317      -2.106697      21.753990      -8.747698      28.013014           3.721651
           21             Mn      12.959411      14.477251      12.160482       0.933286     107.704632 0.20808372E+04  0.68755528E+05                                19.490536                           15.732206       0.439778       1.915707                    0.997995      56.062357     161.710338       0.415589       0.446039      -1.100893       0.047897      -0.036869       0.058900       0.084396      -0.111612       0.008140       0.054363       0.059363       0.143974      -0.151252       0.045143       0.106109             24.445371      18.947094      -1.674621       1.303826      24.878137      -7.669421      29.510881           3.669224
           22             Mn      17.869493      26.435263       4.143200       0.942739     101.876218 0.19353690E+04  0.62920937E+05                                18.918663                           15.265871       0.436840       1.918911                    0.997825      55.718293     160.419786       0.417219       0.451555      -1.095419       0.055998       0.045702       0.045060       0.085176      -0.040741       0.125647      -0.000088      -0.094607      -0.096296      -0.161049       0.048824       0.112224             23.057314      27.755927       4.215534       1.645544      22.688097      -2.639549      18.727918           3.657086
           23             Mn      14.253501      25.449944       1.027724       0.954600     147.406710 0.30811415E+04  0.11088717E+06                                21.032280                           16.907400       0.332250       1.887429                    0.999215      55.593328     160.551385       0.489174       0.347915      -1.186419       0.031552      -0.092179       0.029715       0.101860      -0.010701      -0.069495      -0.018231      -0.106072      -0.042303      -0.103725       0.038856       0.064869             25.485853      26.697550      -6.779056       2.104765      21.750277      -8.743899      28.009732           3.726540
           24             Mn      21.680392      28.789252       2.261684       0.932069     107.800010 0.20832828E+04  0.68859520E+05                                19.503696                           15.743107       0.440858       1.915630                    0.998035      56.106530     161.887792       0.415362       0.446133      -1.100788       0.047640       0.036905      -0.059871       0.084948       0.111763      -0.007870       0.054422       0.058457       0.142969      -0.151066       0.044605       0.106461             24.461646      18.957902       1.677272      -1.304136      24.893512      -7.676641      29.533524           3.678190
           25              H      11.117551       5.535203      20.626582       0.125314       1.144819 0.84664196E+01  0.84019359E+02                                 1.784768                            1.682818      -1.100693       2.355811                    0.997080       3.500810       9.745955       0.492063       1.254312      -0.714895      -0.025680       0.019106      -0.003643       0.032214      -0.012998      -0.002237       0.006495       0.004017       0.023497      -0.017570       0.002897       0.014673              1.836923       2.095366      -0.520233       0.207908       1.800034      -0.142172       1.615368           0.000215
           26              H      11.916397       5.307330      22.763947       0.093642       1.244048 0.90208760E+01  0.90033368E+02                                 1.815475                            1.682990      -0.887959       2.438312                    0.998503       3.479019       9.395903       0.521202       1.177458      -0.733701      -0.016088       0.019434       0.026357       0.036485      -0.016335       0.002281       0.004264       0.009875       0.019933      -0.021209       0.007389       0.013820              1.885422       1.681005      -0.199802      -0.380037       1.643489       0.379309       2.331772          -0.000153
           27              H      13.789669       3.951645      23.196612       0.111506       1.066443 0.73981168E+01  0.71868533E+02                                 1.778618                            1.628263      -1.017360       2.388699                    0.997276       3.667353      10.518648       0.469169       1.343876      -0.694019       0.017222      -0.003952       0.036060       0.040156      -0.014398       0.003457       0.001809      -0.000543       0.041017      -0.021633       0.007376       0.014256              1.906173       1.689553      -0.022229       0.427077       1.426746      -0.040290       2.602222           0.000240
           28              H      14.796071       2.846909      21.434223       0.104367       1.056450 0.76844380E+01  0.75951069E+02                                 1.807382                            1.688711      -1.418416       2.196152                    0.992311       3.994675      11.854580       0.445302       1.391649      -0.682648       0.028956      -0.020921       0.010550       0.037248      -0.008095       0.005692      -0.000726       0.009480       0.002425      -0.010288      -0.001340       0.011628              1.878118       2.104829      -0.420806       0.221329       1.758189      -0.118584       1.771337          -0.000042
           29              H      15.760607       1.306630      14.609654       0.128438       1.006339 0.79135364E+01  0.78993422E+02                                 1.773184                            1.730353      -1.463749       2.179965                    0.991746       4.013525      12.069859       0.432470       1.418829      -0.677623       0.016125      -0.023538       0.006937       0.029362       0.000949      -0.001895      -0.007362       0.001304      -0.029491      -0.013076       0.004706       0.008371              1.810617       1.710413      -0.383941       0.034459       2.091950      -0.045225       1.629490          -0.000434
           30              H      14.663504       1.892171      13.597218       0.131531       0.955950 0.70703537E+01  0.67686618E+02                                 1.640316                            1.578331      -0.903267       2.445301                    0.997491       3.525414       9.929994       0.484237       1.321253      -0.699279      -0.011842      -0.003080      -0.017891       0.021675       0.004997       0.001094      -0.002981       0.003109       0.002227      -0.006841       0.001753       0.005088              1.697777       1.722520       0.103266       0.348530       1.443614       0.284709       1.927197           0.000406
           31              H      16.997244       3.392076      14.543312       0.091984       1.126635 0.93004121E+01  0.95174862E+02                                 1.808450                            1.795866      -1.082283       2.345582                    0.994547       3.875581      11.218099       0.460266       1.300401      -0.703371       0.021938      -0.002406       0.017295       0.028039       0.002770       0.001761       0.001648       0.004326       0.025195      -0.007746      -0.001233       0.008979              1.809063       1.922170       0.071923       0.352920       1.487058       0.186322       2.017962          -0.000091
           32              H      15.854791       4.072804      13.643369       0.097993       1.283712 0.10651293E+02  0.11038516E+03                                 1.842557                            1.822157      -0.716079       2.513799                    0.999329       3.504787       9.523942       0.505589       1.168962      -0.737888      -0.019032       0.021462      -0.013895       0.031873      -0.007882      -0.000604      -0.008472      -0.002010      -0.007512      -0.011630      -0.000393       0.012023              1.834785       1.806440      -0.410933      -0.020010       2.128881      -0.000907       1.569035           0.000065
           33              H      16.442585       2.947877      11.803101       0.086960       1.235852 0.99577948E+01  0.10136949E+03                                 1.785542                            1.749629      -0.674553       2.525302                    0.999684       3.485128       9.354211       0.521918       1.152816      -0.741233       0.002966       0.019834      -0.017257       0.026458      -0.001093      -0.003073      -0.006549       0.002382      -0.001688      -0.008188       0.001880       0.006307              1.784366       1.881853      -0.068748       0.392285       1.458927      -0.037136       2.012317           0.000009
           34              H      17.056545       1.727760      12.630933       0.098291       0.976027 0.74484861E+01  0.72683344E+02                                 1.698715                            1.647691      -1.129245       2.336665                    0.993962       3.806130      11.041456       0.459224       1.366832      -0.689159       0.017205      -0.019729       0.008621       0.027560      -0.002913      -0.002446      -0.001996       0.003211      -0.007880      -0.005364       0.000532       0.004832              1.727953       1.456992       0.078686      -0.086901       2.289175       0.108928       1.437691           0.000087
           35              H      18.080389       4.136263      12.304992       0.081824       1.328839 0.10679460E+02  0.10963028E+03                                 1.808381                            1.758868      -0.822533       2.454028                    0.998942       3.476156       9.094378       0.549258       1.086297      -0.759219      -0.022155       0.014730      -0.005183       0.027105      -0.006635      -0.002880      -0.002023       0.007669      -0.002203      -0.008612       0.000318       0.008293              1.799580       1.505589       0.132253      -0.060031       2.432091      -0.083789       1.461061           0.000019
           36              H      18.690861       2.942106      13.176091       0.083697       1.189509 0.95802127E+01  0.98376275E+02                                 1.843921                            1.794845      -1.141855       2.311464                    0.995373       3.906142      11.180202       0.473021       1.260986      -0.711622      -0.001821      -0.019334       0.022505       0.029725       0.000605      -0.001691      -0.004995       0.003751       0.013860      -0.006445      -0.000846       0.007290              1.840583       2.027671      -0.090278       0.489122       1.442611      -0.062145       2.051467           0.000044
           37              H      18.247831       2.595978      10.268582       0.141878       1.158097 0.89928558E+01  0.88845120E+02                                 1.676640                            1.637516      -0.930854       2.426805                    0.999280       3.251805       8.473564       0.554454       1.118162      -0.750258      -0.012943       0.004773      -0.005525       0.014860      -0.003909       0.002360       0.000170       0.001233       0.003940      -0.005071       0.000729       0.004342              1.666168       1.690627       0.003877       0.343731       1.377020       0.005499       1.930856          -0.000005
           38              H      19.672842       3.051718      10.833931       0.142145       1.142666 0.83665750E+01  0.80659360E+02                                 1.619032                            1.543486      -0.960980       2.408738                    0.999464       3.147067       7.932592       0.594990       1.067798      -0.763846       0.010510       0.013364       0.004678       0.017634       0.005298       0.002194       0.001262      -0.000970      -0.008972      -0.004452      -0.002927       0.007379              1.637580       1.981103       0.421658      -0.193512       1.563924      -0.077001       1.367713           0.000010
           39              H      19.102490       1.595078      11.182948       0.137884       1.010118 0.75089274E+01  0.72419665E+02                                 1.648333                            1.585916      -0.914349       2.438328                    0.998453       3.456385       9.530896       0.505608       1.256070      -0.713610       0.002294      -0.014457       0.010853       0.018222      -0.006067      -0.000472      -0.004521      -0.011476      -0.003321      -0.008552      -0.001764       0.010315              1.651274       1.417845      -0.228230      -0.011697       2.200302      -0.023713       1.335675           0.000001
           40              H      12.788490       7.326442      17.070076       0.094003       1.165009 0.80574208E+01  0.79953509E+02                                 1.887926                            1.698294      -1.182686       2.313212                    0.994611       3.770913      10.927460       0.459837       1.342335      -0.694289      -0.046063       0.009520       0.002640       0.047110      -0.001671      -0.003640       0.002605       0.007003      -0.038727      -0.013799       0.002744       0.011055              2.008085       2.967109      -0.192721      -0.015784       1.677706       0.011640       1.379441           0.000521
           41              H      14.262338       9.100369      17.159493       0.125479       1.128265 0.79936387E+01  0.78977398E+02                                 1.819994                            1.672230      -1.308104       2.259330                    0.993846       3.730291      10.703876       0.472573       1.311833      -0.699933      -0.010690       0.031566       0.006375       0.033932       0.003843      -0.005594       0.004356       0.001425      -0.036234      -0.014975       0.004885       0.010090              1.909811       1.740966      -0.358396       0.000521       2.675341       0.026027       1.313125           0.000752
           42              H      17.281549       6.472649      16.868165       0.118129       1.105385 0.81066361E+01  0.79271407E+02                                 1.709329                            1.620275      -1.060405       2.369253                    0.997492       3.466867       9.459636       0.515777       1.214417      -0.723503       0.030141      -0.009043      -0.000036       0.031468      -0.003217      -0.000417       0.000003       0.000499      -0.054115      -0.018045       0.005796       0.012249              1.743506       2.305637      -0.050363      -0.006155       1.674280       0.040871       1.250601           0.000409
           43              H      15.757119       4.767949      16.847974       0.091016       1.110850 0.78179296E+01  0.77281918E+02                                 1.851159                            1.689101      -1.213642       2.295771                    0.993905       3.855650      11.288512       0.452761       1.368519      -0.688371       0.018857      -0.043901      -0.001210       0.047795      -0.005137       0.000357       0.000436      -0.000794      -0.042130      -0.014063       0.001889       0.012174              1.966792       1.620079      -0.238772      -0.033023       2.869821       0.153736       1.410478           0.000489
           44              H      16.618752       9.818593      17.658500       0.113008       1.166059 0.94994710E+01  0.97303821E+02                                 1.830635                            1.796780      -1.027966       2.374897                    0.996445       3.724536      10.633832       0.469195       1.274447      -0.710006       0.000747       0.012280       0.027473       0.030102      -0.000018       0.000550       0.005841       0.012680       0.031632      -0.013059       0.001044       0.012015              1.838257       1.808653      -0.145573      -0.130054       1.998895       0.363339       1.707223           0.000129
           45              H      16.772240       9.662835      16.077831       0.121813       1.238907 0.10393990E+02  0.10803643E+03                                 1.873346                            1.858474      -0.770765       2.506714                    0.998753       3.502941       9.819285       0.472886       1.246126      -0.719640       0.004605       0.009877      -0.027809       0.029869      -0.002934       0.000938      -0.004549       0.009714       0.026136      -0.010916       0.000840       0.010076              1.877499       1.811831       0.014404       0.106361       1.867445      -0.398782       1.953220           0.000074
           46              H      19.198427       4.214136      17.274870       0.126252       1.097167 0.80912133E+01  0.79214475E+02                                 1.727986                            1.641637      -0.850635       2.475225                    0.999276       3.360553       9.224931       0.500891       1.249027      -0.717246      -0.009816       0.026592       0.017676       0.033406       0.004287      -0.009829       0.009730      -0.005595      -0.025458      -0.018834       0.007081       0.011753              1.765307       1.594498      -0.167717      -0.093520       2.069902       0.351916       1.631519           0.000140
           47              H      21.164139       4.268942      16.083600       0.094686       1.159512 0.82046434E+01  0.80499274E+02                                 1.770467                            1.631589      -0.932181       2.417985                    0.998030       3.532396       9.665627       0.513075       1.216727      -0.722907       0.021793       0.030638      -0.003667       0.037777       0.007573      -0.015213       0.004088      -0.001629      -0.021845      -0.020685       0.005338       0.015347              1.874291       1.956670       0.624741       0.034562       2.295296       0.078521       1.370907          -0.000162
           48              H      21.917633       2.394061      14.883675       0.117990       1.169233 0.82835768E+01  0.81679888E+02                                 1.811896                            1.667027      -0.815091       2.492046                    0.999114       3.415769       9.449478       0.493754       1.258052      -0.715041       0.037455      -0.000127      -0.018759       0.041890       0.006058      -0.014960       0.009851      -0.000492      -0.031359      -0.024093       0.009995       0.014098              1.913614       2.659455       0.061780      -0.413487       1.476411       0.072234       1.604977           0.000131
           49              H      20.525762       0.542254      14.745223       0.109857       1.042901 0.74769640E+01  0.72312934E+02                                 1.707022                            1.603713      -0.966833       2.414848                    0.998038       3.527300       9.863526       0.490971       1.289909      -0.706154       0.014697      -0.030175      -0.024729       0.041691      -0.006122      -0.011509       0.007412       0.000813      -0.004848      -0.012056      -0.004834       0.016890              1.766620       1.676391      -0.149857      -0.168729       1.952077       0.506192       1.671393           0.000031
           50              H      22.180995      26.678116      16.542224       0.128677       0.939404 0.67949813E+01  0.64134454E+02                                 1.598258                            1.528678      -0.708945       2.533689                    0.999337       3.407277       9.398085       0.503185       1.289660      -0.706518      -0.024114       0.003054      -0.000672       0.024316      -0.000666       0.000507      -0.003413       0.004059      -0.008502      -0.005313       0.001505       0.003807              1.642580       2.048847      -0.300706       0.255976       1.440002      -0.056429       1.438891           0.000555
           51              H      23.384493      25.749328      16.040333       0.129394       1.050107 0.80646956E+01  0.80312206E+02                                 1.788071                            1.719383      -1.209811       2.305466                    0.993458       3.771257      11.068396       0.447429       1.374639      -0.687867       0.007504      -0.023513      -0.015798       0.029305       0.002062      -0.001034       0.003380      -0.015657      -0.000242      -0.008335      -0.000925       0.009260              1.854517       1.554412      -0.171113      -0.190501       1.820042       0.429739       2.189098          -0.000058
           52              H      22.716467      26.106995      18.803620       0.092583       1.119255 0.86619425E+01  0.86743960E+02                                 1.773759                            1.708479      -0.972228       2.393719                    0.996687       3.770117      10.660311       0.484002       1.263674      -0.711163       0.000866       0.021368       0.020022       0.029296      -0.008277       0.001406       0.002991      -0.001605       0.010808      -0.010770       0.003704       0.007066              1.821148       1.465815      -0.245840      -0.217412       1.897982       0.419265       2.099646           0.000017
           53              H      22.257742      24.837844      17.949828       0.099002       1.139372 0.89957821E+01  0.88720278E+02                                 1.646156                            1.628796      -0.670463       2.533574                    0.999700       3.296652       8.532318       0.561560       1.105925      -0.753690      -0.011710      -0.021966      -0.008425       0.026279       0.002712       0.005778       0.000249      -0.005148      -0.001058      -0.007609       0.001780       0.005829              1.626704       1.681102       0.281990       0.110250       1.762580      -0.001597       1.436431           0.000050
           54              H      24.971718      25.478188      18.590172       0.092762       1.248207 0.10682953E+02  0.11140980E+03                                 1.844952                            1.854469      -0.716488       2.511398                    0.999064       3.599597       9.991144       0.486513       1.207200      -0.727938       0.014213       0.018997       0.010896       0.026108       0.003464       0.004749      -0.000053      -0.005049      -0.007988      -0.007238       0.000982       0.006256              1.814959       1.739226       0.304753       0.072993       2.070545      -0.042180       1.635106           0.000089
           55              H      24.563574      24.255189      17.649847       0.097251       1.073560 0.84420703E+01  0.83924450E+02                                 1.726314                            1.690780      -0.798207       2.479110                    0.997696       3.638222      10.219482       0.485188       1.269862      -0.710938       0.001723      -0.018555      -0.018911       0.026549      -0.001827       0.002693       0.002010      -0.006380       0.010527      -0.006429       0.001469       0.004960              1.747744       1.406623      -0.218304      -0.221734       1.727136       0.312000       2.109474          -0.000043
           56              H      23.862409      24.448442      20.410249       0.086955       1.151784 0.89607554E+01  0.89618348E+02                                 1.753164                            1.697397      -0.626355       2.549677                    0.999579       3.550884       9.717851       0.507926       1.205740      -0.726639       0.002423       0.019620       0.020767       0.028672      -0.003505       0.001311       0.003617      -0.007846       0.018085      -0.008727       0.000812       0.007915              1.781964       1.377727      -0.184235      -0.217269       1.709294       0.316926       2.258870          -0.000001
           57              H      23.466475      23.216790      19.467040       0.084028       1.172288 0.94962306E+01  0.96089577E+02                                 1.752492                            1.730844      -0.661645       2.529003                    0.999449       3.584085       9.775391       0.511664       1.183030      -0.732170      -0.009569      -0.022361      -0.012434       0.027316       0.004475       0.007161       0.000402      -0.007064      -0.006630      -0.010087       0.001681       0.008406              1.739135       1.597080       0.337741       0.066561       2.108572      -0.004673       1.511754           0.000003
           58              H      26.156032      23.894631      20.162188       0.138190       1.132807 0.87754282E+01  0.85905497E+02                                 1.633848                            1.603212      -0.907898       2.436447                    0.999395       3.200358       8.218967       0.569651       1.098360      -0.755921       0.000952       0.015520       0.000123       0.015549      -0.000981       0.001134       0.001655      -0.006312      -0.015019      -0.005587      -0.000422       0.006008              1.608899       1.647551       0.351153       0.123328       1.731725       0.089807       1.447421          -0.000008
           59              H      25.350213      22.654324      20.767919       0.134731       1.109349 0.79612608E+01  0.77438044E+02                                 1.719137                            1.602580      -0.935343       2.422952                    0.999095       3.426183       9.300149       0.520529       1.209731      -0.724768      -0.011452      -0.005475       0.010022       0.016173       0.000566      -0.003409      -0.005284       0.006132      -0.002303      -0.007400       0.000761       0.006638              1.793970       1.295672       0.046046      -0.092813       1.828675      -0.572012       2.257564          -0.000004
           60              H      25.756610      22.662979      19.224747       0.136463       1.161445 0.88766547E+01  0.88448545E+02                                 1.750402                            1.679063      -1.049872       2.369705                    0.998330       3.458648       9.406257       0.516118       1.191011      -0.729861      -0.004408      -0.004557      -0.014792       0.016094      -0.003873       0.003125       0.002115       0.004507       0.004244      -0.006660       0.001734       0.004926              1.776105       1.417360      -0.179485      -0.243877       1.815858       0.421114       2.095097           0.000039
           61              H       6.966346       5.535214      12.319414       0.129122       1.175709 0.87492702E+01  0.86026331E+02                                 1.710587                            1.631891      -0.940872       2.434479                    0.998493       3.217517       8.421330       0.545764       1.141411      -0.744854      -0.025005      -0.012142      -0.020944       0.034805       0.000744       0.016802      -0.002395      -0.007456      -0.018586      -0.020637       0.006878       0.013760              1.714584       1.850182       0.203261       0.324012       1.609026       0.167413       1.684543           0.000227
           62              H       7.348324       7.799495      12.385756       0.095740       1.298574 0.95125102E+01  0.95633163E+02                                 1.836319                            1.705623      -0.882328       2.444522                    0.998676       3.387636       9.004407       0.531240       1.146838      -0.742990      -0.020406       0.021487      -0.022404       0.037149       0.001716       0.017550      -0.003181      -0.010665      -0.016423      -0.022051       0.008327       0.013724              1.895439       1.776824      -0.430122       0.241251       2.144610      -0.343243       1.764884          -0.000188
           63              H       9.014036       8.705206      13.741440       0.110228       1.037922 0.70285188E+01  0.67362435E+02                                 1.741757                            1.581881      -0.993156       2.398055                    0.997470       3.629339      10.316332       0.478671       1.335103      -0.695635       0.004768       0.036968       0.005880       0.037735      -0.002887       0.013949       0.001650      -0.015279      -0.022660      -0.020092       0.008047       0.012046              1.885093       1.428844       0.104788      -0.028888       2.798565      -0.030340       1.427870           0.000130
           64              H      10.386724       7.271640      14.932711       0.108226       1.228102 0.93343919E+01  0.95512862E+02                                 1.899757                            1.789187      -1.318923       2.243724                    0.993790       3.833466      11.058954       0.465451       1.286046      -0.706041       0.028715       0.018414       0.019595       0.039340       0.007573       0.006793       0.001508      -0.000645      -0.020739      -0.010715      -0.002099       0.012814              1.939865       1.939144       0.208127       0.427070       1.974664       0.219685       1.905786           0.000042
           65              H      12.216396       1.023951      17.615234       0.127030       0.971591 0.74221054E+01  0.72812488E+02                                 1.728228                            1.673062      -1.277005       2.269688                    0.992742       3.884614      11.530722       0.441468       1.414257      -0.679077       0.021290       0.010866       0.015195       0.028323       0.002780       0.002914      -0.001895       0.013076       0.012300      -0.009602       0.002349       0.007252              1.772123       2.140042       0.285896       0.228959       1.591217       0.127718       1.585110          -0.000244
           66              H      20.368770      28.590496      16.827783       0.125266       0.974336 0.71245226E+01  0.68267680E+02                                 1.656349                            1.580034      -0.849334       2.466796                    0.998074       3.525734       9.903292       0.486450       1.314039      -0.700932       0.003000      -0.022650      -0.007900       0.024175      -0.002239      -0.002966       0.000328      -0.008058       0.008277      -0.006811       0.002373       0.004438              1.728673       1.480942      -0.230740      -0.094770       2.045038       0.461555       1.660039           0.000382
           67              H      18.328057      28.763560      18.114240       0.087926       1.082057 0.86012469E+01  0.86707998E+02                                 1.786772                            1.744866      -1.154316       2.308995                    0.993445       3.963820      11.557047       0.457735       1.327376      -0.696614      -0.024385      -0.000771      -0.011363       0.026913       0.004511       0.000790       0.004427       0.012516      -0.004683      -0.009098       0.000135       0.008963              1.812509       2.088954       0.269098       0.323594       1.617069       0.246807       1.731505           0.000041
           68              H      19.597836      28.405889      19.014184       0.093082       1.103084 0.85683823E+01  0.85365165E+02                                 1.748132                            1.695163      -0.785879       2.481483                    0.998118       3.638828      10.180833       0.488842       1.257637      -0.713760       0.018134      -0.013009       0.018882       0.029234      -0.009857      -0.000816      -0.004321      -0.000746       0.002583      -0.011373       0.001193       0.010180              1.771411       1.650632      -0.328407       0.288074       1.779319      -0.305579       1.884284           0.000061
           69              H       9.757075       2.160417      18.780545       0.091140       1.015093 0.82637561E+01  0.82214880E+02                                 1.694702                            1.699486      -0.899588       2.428904                    0.996274       3.791582      10.868938       0.469726       1.310657      -0.701048      -0.015388       0.015303      -0.016460       0.027238      -0.008193       0.003264      -0.002291      -0.005444       0.011396      -0.010658       0.001320       0.009338              1.690702       1.605359      -0.233514       0.156616       1.688150      -0.241628       1.778596          -0.000102
           70              H      11.042552       1.820052      19.663181       0.097093       0.988684 0.78434751E+01  0.77189779E+02                                 1.680094                            1.667245      -0.931802       2.420510                    0.995510       3.766385      10.814819       0.468309       1.328990      -0.697098       0.023436       0.003947       0.011738       0.026507       0.000430      -0.000945       0.004780       0.011125       0.007746      -0.008896       0.003731       0.005166              1.690458       2.029370       0.247335       0.206054       1.464897       0.142861       1.577108          -0.000009
           71              H       8.412299       0.847997      20.208339       0.070919       1.349131 0.11151940E+02  0.11743604E+03                                 1.918821                            1.870510      -0.848928       2.431097                    0.997939       3.805269      10.577905       0.494372       1.176524      -0.733389      -0.021929       0.001062      -0.011094       0.024599       0.001672      -0.001361       0.006706       0.010564       0.000861      -0.010160       0.004663       0.005497              1.927190       2.461804       0.203248       0.318229       1.543602       0.156964       1.776165           0.000003
           72              H       9.696032       0.473020      21.085207       0.081054       1.258689 0.10235846E+02  0.10540365E+03                                 1.826676                            1.788429      -0.837846       2.445230                    0.998213       3.665037      10.043520       0.507602       1.171793      -0.734826       0.020201      -0.010567       0.016986       0.028429      -0.004760      -0.000528       0.000930      -0.002039       0.015287      -0.007418       0.001965       0.005454              1.824766       1.707853      -0.342026       0.238644       1.818953      -0.344832       1.947492           0.000052
           73              H       9.875684       2.662305      21.838044       0.138274       0.967372 0.71826492E+01  0.68833795E+02                                 1.635378                            1.578036      -0.878354       2.457291                    0.999064       3.461838       9.664342       0.491596       1.300111      -0.704137       0.021108      -0.006604       0.000113       0.022117      -0.004718       0.003778       0.002390       0.008778      -0.005953      -0.007926      -0.000202       0.008127              1.658463       1.960657       0.224107       0.348972       1.335930       0.154255       1.678802           0.000049
           74              H       8.377417       2.163297      22.100527       0.130023       1.052426 0.75243293E+01  0.71823800E+02                                 1.632233                            1.537230      -0.828714       2.466003                    0.999766       3.302154       8.744116       0.544834       1.177718      -0.733085      -0.009050      -0.013922       0.006642       0.017885       0.002774      -0.006456      -0.000958      -0.002321       0.000629      -0.007287       0.000202       0.007086              1.702004       1.787539       0.105028      -0.540344       1.260215      -0.103357       2.058257           0.000002
           75              H       8.696603       3.129584      20.863105       0.134730       1.040325 0.80348412E+01  0.78526286E+02                                 1.666354                            1.631183      -0.813670       2.482186                    0.999702       3.397075       9.317521       0.504672       1.241822      -0.718274      -0.001279       0.004244      -0.019021       0.019531      -0.000941       0.001322      -0.002760      -0.005427       0.010312      -0.004698      -0.000801       0.005499              1.666527       1.537584      -0.231973       0.181644       1.764787      -0.332463       1.697210           0.000006
           76              H      20.262381      12.388628      14.967324       0.087710       1.151862 0.82716213E+01  0.82600020E+02                                 1.863769                            1.714091      -1.217657       2.285838                    0.994887       3.866144      11.230422       0.460477       1.332013      -0.695792       0.009874       0.021323      -0.042427       0.048499       0.008441       0.000049      -0.007442      -0.007172       0.051361      -0.018247      -0.001346       0.019593              1.966233       1.651810       0.202613      -0.312991       1.838996      -0.544604       2.407892           0.000678
           77              H      19.097257      10.381061      15.030781       0.124632       1.124913 0.86706706E+01  0.85963919E+02                                 1.718655                            1.671693      -1.021186       2.393182                    0.997826       3.389097       9.219735       0.511153       1.208625      -0.726566      -0.012214      -0.015615      -0.027162       0.033627       0.013432       0.005369       0.003873      -0.013049       0.020351      -0.018583       0.002785       0.015798              1.696322       1.567102       0.162585       0.085798       1.585913       0.159602       1.935951           0.000364
           78              H      19.174006      10.606042      19.034375       0.119627       1.079322 0.79756913E+01  0.78147444E+02                                 1.722752                            1.639300      -1.041828       2.379062                    0.997358       3.530413       9.835967       0.494743       1.263514      -0.712031      -0.011441      -0.010968       0.028186       0.032336       0.014489      -0.003729      -0.003166      -0.005232       0.014232      -0.017128       0.002436       0.014692              1.760607       1.505271       0.090293      -0.104376       1.493756      -0.236471       2.282795           0.000410
           79              H      20.436806      12.504000      18.867078       0.088045       1.169302 0.85897023E+01  0.86384902E+02                                 1.870160                            1.738581      -1.202980       2.298536                    0.993772       3.811806      11.026316       0.461533       1.319603      -0.699073       0.012289       0.019236       0.038634       0.044874       0.006863      -0.000788       0.004078      -0.007613       0.035812      -0.014114       0.001030       0.013083              1.933480       1.708722       0.285244       0.357609       1.740683       0.399441       2.351035           0.000815
           80              H      18.563534       8.338879      16.374927       0.113503       1.218497 0.97448831E+01  0.99339659E+02                                 1.821485                            1.772308      -0.765341       2.503620                    0.998840       3.472256       9.535260       0.497081       1.208741      -0.727550      -0.001240      -0.012347      -0.025668       0.028510      -0.001851      -0.001248       0.005913       0.004723       0.014682      -0.007780      -0.000364       0.008143              1.826806       1.825682      -0.070466      -0.219737       1.964629       0.311541       1.690106           0.000086
           81              H      18.404814       8.480215      17.964250       0.111503       1.205844 0.96822423E+01  0.98298480E+02                                 1.791594                            1.753857      -0.760108       2.504334                    0.999042       3.432461       9.330982       0.506398       1.191362      -0.731999      -0.006739      -0.006202       0.026739       0.028264      -0.000551      -0.000667      -0.002831       0.003815       0.021238      -0.006159      -0.001561       0.007720              1.798990       1.664172       0.013826       0.203232       1.773577      -0.294696       1.959220           0.000034
           82              H      19.838551       8.886914      22.639916       0.124895       1.145222 0.84695807E+01  0.84050981E+02                                 1.784422                            1.682532      -1.098582       2.356562                    0.997086       3.501855       9.746003       0.492413       1.253418      -0.715087      -0.025938      -0.019097       0.003577       0.032407       0.012804       0.002004       0.006497       0.004004       0.023265      -0.017389       0.002995       0.014395              1.836550       2.094915       0.519977      -0.207831       1.799634      -0.142107       1.615102           0.000218
           83              H      20.637392       9.114787      20.502551       0.093698       1.243994 0.90204649E+01  0.90033016E+02                                 1.815896                            1.683320      -0.890734       2.437362                    0.998502       3.478913       9.397441       0.520952       1.177974      -0.733582      -0.015981      -0.019194      -0.026508       0.036421       0.016583      -0.002113       0.004199       0.009755       0.019417      -0.021293       0.007148       0.014145              1.885876       1.681426       0.199938       0.380193       1.643843       0.379531       2.332359          -0.000151
           84              H      22.510662      10.470472      20.069886       0.111916       1.065803 0.73937804E+01  0.71821201E+02                                 1.778415                            1.628176      -1.018497       2.388556                    0.997280       3.667218      10.520425       0.468978       1.344520      -0.693884       0.017235       0.004151      -0.035804       0.039952       0.014348      -0.003557       0.001818      -0.000439       0.040707      -0.021548       0.007351       0.014197              1.905896       1.689465       0.022234      -0.426783       1.426768      -0.040225       2.601456           0.000241
           85              H      23.517067      11.575208      21.832275       0.105204       1.055870 0.76794115E+01  0.75891231E+02                                 1.806821                            1.688222      -1.420962       2.195109                    0.992260       3.993509      11.851478       0.445328       1.391753      -0.682615       0.028762       0.020771      -0.010818       0.037090       0.008067      -0.005548      -0.000663       0.009293       0.002463      -0.010222      -0.001216       0.011438              1.877506       2.104089       0.420621      -0.221211       1.757686      -0.118536       1.770741          -0.000047
           86              H      24.481616      13.115487      28.656844       0.127829       1.008293 0.79295313E+01  0.79164822E+02                                 1.772740                            1.729855      -1.454708       2.183145                    0.991796       4.013537      12.056742       0.433529       1.415152      -0.678304       0.016161       0.024082      -0.007158       0.029872      -0.000934       0.001950      -0.007291       0.001433      -0.029342      -0.013005       0.004702       0.008303              1.810180       1.710022       0.384036      -0.034577       2.091536      -0.045348       1.628980          -0.000437
           87              H      14.663483      12.529984       0.824948       0.130512       0.957818 0.70874049E+01  0.67890128E+02                                 1.642423                            1.580214      -0.904122       2.444622                    0.997472       3.529457       9.944047       0.483962       1.321221      -0.699289      -0.011827       0.003203       0.018281       0.022008      -0.004892      -0.001072      -0.002911       0.003276       0.002119      -0.006724       0.001719       0.005005              1.700043       1.724706      -0.103573      -0.349389       1.445294       0.285440       1.930130           0.000410
           88              H      25.718255      11.030041      28.723186       0.091937       1.127453 0.93081105E+01  0.95267003E+02                                 1.808760                            1.796109      -1.078881       2.346516                    0.994602       3.876432      11.218908       0.460458       1.299677      -0.703516       0.021552       0.002170      -0.017199       0.027659      -0.002648      -0.001904       0.001746       0.004657       0.025317      -0.007788      -0.001305       0.009093              1.809402       1.922463      -0.072078      -0.353180       1.487288       0.186477       2.018454          -0.000091
           89              H      15.854773      10.349351       0.778797       0.098239       1.282705 0.10638032E+02  0.11019558E+03                                 1.840006                            1.819691      -0.711134       2.515453                    0.999365       3.503785       9.513942       0.506568       1.167254      -0.738277      -0.019068      -0.021497       0.013913       0.031926       0.007829       0.000602      -0.008422      -0.001773      -0.006990      -0.011569      -0.000303       0.011872              1.832232       1.803874       0.410059       0.019875       2.125779      -0.000956       1.567042           0.000065
           90              H      16.442570      11.474278       2.619065       0.087506       1.234292 0.99445537E+01  0.10122923E+03                                 1.786689                            1.750703      -0.686571       2.521219                    0.999654       3.481084       9.351613       0.520613       1.155768      -0.740553       0.003210      -0.019235       0.017114       0.025946       0.001088       0.003288      -0.006720       0.001725      -0.002446      -0.008380       0.001796       0.006584              1.785503       1.882970       0.068854      -0.392723       1.459753      -0.037265       2.013787           0.000011
           91              H      17.056526      12.694395       1.791233       0.097041       0.979887 0.74812339E+01  0.73039666E+02                                 1.698854                            1.647794      -1.108702       2.343888                    0.994128       3.807197      11.025944       0.460953       1.361018      -0.690303       0.017339       0.020554      -0.008720       0.028269       0.002859       0.002369      -0.001725       0.003407      -0.007246      -0.005023       0.000251       0.004773              1.728078       1.456963      -0.078587       0.086896       2.289550       0.108807       1.437719           0.000088
           92              H      18.080374      10.285892       2.117174       0.082066       1.328418 0.10673621E+02  0.10954826E+03                                 1.807248                            1.757780      -0.820380       2.454706                    0.998977       3.475836       9.090701       0.549748       1.085546      -0.759400      -0.022204      -0.014406       0.005154       0.026966       0.006742       0.002952      -0.002187       0.007509      -0.002257      -0.008786       0.000446       0.008340              1.798478       1.504745      -0.132296       0.059961       2.430489      -0.083486       1.460200           0.000018
           93              H      18.690842      11.480049       1.246075       0.082295       1.189444 0.95710151E+01  0.98178143E+02                                 1.837392                            1.788781      -1.102969       2.326339                    0.995579       3.899909      11.126797       0.476279       1.253683      -0.713237      -0.001394       0.019367      -0.023137       0.030205      -0.000279       0.001516      -0.005124       0.003760       0.014307      -0.006602      -0.000766       0.007368              1.834001       2.019882       0.089788      -0.486492       1.438255      -0.061801       2.043866           0.000042
           94              H      18.247818      11.826177       4.153584       0.142270       1.153971 0.89528958E+01  0.88349284E+02                                 1.672260                            1.633576      -0.927238       2.428696                    0.999286       3.247217       8.455952       0.555290       1.117755      -0.750348      -0.012894      -0.004867       0.005537       0.014853       0.003575      -0.002353       0.000446       0.001261       0.003532      -0.004821       0.000823       0.003998              1.661736       1.685817      -0.003793      -0.341698       1.374205       0.005409       1.925185          -0.000002
           95              H      19.672829      11.370437       3.588235       0.142312       1.137203 0.83163393E+01  0.80037443E+02                                 1.611954                            1.537294      -0.945984       2.415553                    0.999483       3.142298       7.908286       0.597217       1.065646      -0.764394       0.010515      -0.013391      -0.004117       0.017517      -0.005317      -0.002405       0.001189      -0.000775      -0.008783      -0.004644      -0.002764       0.007408              1.630212       1.970891      -0.418250       0.192022       1.557199      -0.076384       1.362545           0.000007
           96              H      19.102475      12.827077       3.239218       0.139120       1.007155 0.74838837E+01  0.72131592E+02                                 1.646381                            1.584304      -0.921012       2.436149                    0.998401       3.452470       9.522945       0.505274       1.257711      -0.713241       0.002403       0.014121      -0.010983       0.018050       0.005805       0.000470      -0.004420      -0.011534      -0.003407      -0.008335      -0.001796       0.010132              1.649260       1.416653       0.227769       0.011730       2.196574      -0.023337       1.334554           0.000001
           97              H      21.509500       7.095675      26.196422       0.095702       1.155367 0.79816608E+01  0.79024292E+02                                 1.878810                            1.691356      -1.169808       2.319643                    0.994773       3.755727      10.875471       0.460289       1.344028      -0.693988      -0.045535      -0.009462      -0.002844       0.046594       0.001667       0.003384       0.002726       0.006898      -0.038615      -0.013729       0.002809       0.010920              1.997633       2.947897       0.190770       0.015520       1.670521       0.011537       1.374481           0.000555
           98              H      22.983350       5.321748      26.107005       0.124928       1.128277 0.79898771E+01  0.78902729E+02                                 1.817244                            1.669707      -1.281846       2.269656                    0.994063       3.727458      10.680725       0.474005       1.308493      -0.700630      -0.010560      -0.031838      -0.006166       0.034106      -0.003609       0.005521       0.004414       0.001465      -0.036821      -0.015086       0.005128       0.009958              1.906886       1.738122       0.357900      -0.000496       2.671155       0.026069       1.311381           0.000754
           99              H      26.002559       7.949468      26.398333       0.118078       1.104531 0.80998308E+01  0.79194090E+02                                 1.709165                            1.620185      -1.064276       2.368127                    0.997507       3.465442       9.457389       0.515472       1.215303      -0.723318       0.030262       0.009109       0.000610       0.031609       0.003120       0.000152       0.000047       0.000136      -0.053708      -0.017904       0.005830       0.012073              1.743298       2.305132       0.050359       0.006140       1.674235       0.040858       1.250528           0.000414
          100              H      24.478127       9.654168      26.418524       0.090785       1.110634 0.78157912E+01  0.77250101E+02                                 1.850416                            1.688502      -1.214287       2.295767                    0.993933       3.854696      11.282365       0.453021       1.367922      -0.688494       0.018911       0.043709       0.001249       0.047641       0.005202      -0.000568       0.000611      -0.000884      -0.042459      -0.014196       0.001898       0.012298              1.965950       1.619491       0.238476       0.032975       2.868321       0.153600       1.410037           0.000498
          101              H      25.339764       4.603524      25.607998       0.113238       1.165225 0.94944523E+01  0.97274602E+02                                 1.832793                            1.798793      -1.040832       2.369893                    0.996340       3.725307      10.649771       0.467792       1.277980      -0.709260       0.000620      -0.012280      -0.027244       0.029890      -0.000100      -0.000565       0.005818       0.013010       0.031607      -0.013199       0.001207       0.011992              1.840473       1.810766       0.145817       0.130245       2.001597       0.364049       1.709055           0.000128
          102              H      25.493256       4.759282      27.188667       0.121607       1.238170 0.10386799E+02  0.10795127E+03                                 1.873436                            1.858540      -0.778513       2.503565                    0.998684       3.501835       9.818167       0.472570       1.247078      -0.719448       0.005116      -0.009612       0.027668       0.029734       0.002996      -0.001165      -0.004700       0.009689       0.025694      -0.010908       0.000799       0.010109              1.877603       1.811832      -0.014431      -0.106345       1.867571      -0.398874       1.953408           0.000071
          103              H      27.919433      10.207981      25.991628       0.126674       1.097523 0.80991608E+01  0.79364343E+02                                 1.733821                            1.646812      -0.875456       2.465956                    0.999122       3.361916       9.252880       0.497784       1.255681      -0.715819      -0.009156      -0.026539      -0.017511       0.033088      -0.003974       0.009859       0.009612      -0.005485      -0.024688      -0.018553       0.006925       0.011629              1.771416       1.599531       0.168702       0.094101       2.077899       0.354041       1.636819           0.000137
          104              H      12.443148      10.153175      27.182898       0.094427       1.161228 0.82214678E+01  0.80739541E+02                                 1.775649                            1.635935      -0.945559       2.412594                    0.997865       3.536669       9.695109       0.510923       1.220714      -0.722013       0.021813      -0.030894       0.003712       0.038001      -0.007363       0.015136       0.004131      -0.001365      -0.021268      -0.020461       0.005277       0.015184              1.880123       1.963060      -0.627903      -0.034670       2.303047       0.078808       1.374263          -0.000153
          105              H      13.196643      12.028056      28.382823       0.118566       1.165058 0.82462673E+01  0.81197517E+02                                 1.805404                            1.661612      -0.808657       2.494832                    0.999185       3.407939       9.412553       0.495436       1.255548      -0.715598       0.037342       0.000499       0.018709       0.041770      -0.006127       0.014973       0.009856      -0.000749      -0.031747      -0.024201       0.010172       0.014029              1.906319       2.647474      -0.061374       0.411034       1.471841       0.071888       1.599644           0.000185
          106              H      29.246770      13.879863      28.521275       0.111071       1.039801 0.74514100E+01  0.72013922E+02                                 1.704683                            1.601792      -0.966074       2.415763                    0.998072       3.522510       9.850958       0.490821       1.291234      -0.705876       0.015002       0.029780       0.024317       0.041270       0.005771       0.011348       0.007568       0.000882      -0.005088      -0.012056      -0.004588       0.016644              1.764093       1.674331       0.149213       0.168182       1.948935       0.504714       1.669012           0.000030
          107              H      22.181012      16.588349      26.724274       0.129034       0.936932 0.67728170E+01  0.63867848E+02                                 1.594995                            1.525883      -0.713009       2.532232                    0.999345       3.401324       9.374951       0.503835       1.289153      -0.706645      -0.023888      -0.003648       0.000553       0.024171       0.000514      -0.000606      -0.003235       0.004172      -0.008055      -0.005096       0.001372       0.003723              1.639074       2.043417       0.299275      -0.255112       1.437294      -0.056194       1.436511           0.000549
          108              H      23.384510      17.517137      27.226165       0.129923       1.045327 0.80173141E+01  0.79702545E+02                                 1.780959                            1.713050      -1.199178       2.310639                    0.993618       3.758905      11.013460       0.448870       1.372595      -0.688298       0.007673       0.023625       0.015677       0.029374      -0.002186       0.000822       0.003181      -0.015717       0.000015      -0.008358      -0.000815       0.009173              1.846815       1.548933       0.169921       0.189028       1.812506       0.426444       2.179007          -0.000060
          109              H      22.716479      17.159470      24.462878       0.093174       1.116724 0.86390319E+01  0.86475407E+02                                 1.772847                            1.707671      -0.970262       2.395083                    0.996711       3.766494      10.654960       0.483397       1.265827      -0.710712       0.000840      -0.021049      -0.019750       0.028876       0.008313      -0.001209       0.003058      -0.001786       0.010887      -0.010782       0.003544       0.007238              1.820172       1.465167       0.245607       0.217178       1.897004       0.418888       2.098346           0.000016
          110              H      22.257754      18.428621      25.316670       0.098070       1.141034 0.90109632E+01  0.88895622E+02                                 1.646594                            1.629164      -0.668841       2.533795                    0.999722       3.300697       8.540300       0.562092       1.104561      -0.754023      -0.011858       0.022348       0.008213       0.026599      -0.002676      -0.006032       0.000312      -0.005302      -0.001987      -0.007890       0.001871       0.006019              1.627166       1.681571      -0.282145      -0.110278       1.763152      -0.001583       1.436775           0.000050
          111              H      24.971729      17.788277      24.676326       0.094136       1.246541 0.10666239E+02  0.11120629E+03                                 1.844308                            1.853860      -0.718822       2.511098                    0.999133       3.596228       9.984683       0.486199       1.208297      -0.727679       0.013475      -0.018594      -0.010772       0.025364      -0.003519      -0.004942      -0.000190      -0.005210      -0.007930      -0.007509       0.001189       0.006320              1.814315       1.738696      -0.304547      -0.072873       2.069679      -0.042188       1.634572           0.000089
          112              H      24.563587      19.011276      25.616651       0.096427       1.074496 0.84469573E+01  0.83946336E+02                                 1.723781                            1.688394      -0.786243       2.483223                    0.997860       3.637011      10.199031       0.486997       1.265548      -0.711873       0.001732       0.018726       0.019335       0.026972       0.001969      -0.002538       0.001933      -0.006415       0.010475      -0.006413       0.001583       0.004831              1.745136       1.404839       0.217801       0.221262       1.724615       0.311365       2.105956          -0.000043
          113              H      23.862415      18.818023      22.856249       0.086140       1.154856 0.89889036E+01  0.89952777E+02                                 1.754591                            1.698658      -0.624661       2.549993                    0.999666       3.555832       9.728036       0.508466       1.203751      -0.727081       0.002239      -0.019962      -0.021394       0.029346       0.003386      -0.001414       0.003471      -0.007977       0.017744      -0.008649       0.000925       0.007724              1.783474       1.378661       0.184475       0.217618       1.710641       0.317371       2.261120          -0.000000
          114              H      23.466482      20.049675      23.799458       0.083800       1.170207 0.94746944E+01  0.95822832E+02                                 1.751153                            1.729497      -0.659465       2.530037                    0.999448       3.580605       9.765268       0.511560       1.183875      -0.731997      -0.009748       0.022649       0.012348       0.027577      -0.004249      -0.007062       0.000362      -0.006992      -0.006206      -0.009899       0.001787       0.008112              1.737838       1.595904      -0.337452      -0.066520       2.106940      -0.004536       1.510671           0.000003
          115              H      26.156038      19.371834      23.104310       0.137631       1.132241 0.87697489E+01  0.85832339E+02                                 1.633057                            1.602532      -0.906027       2.437533                    0.999389       3.199634       8.215121       0.569882       1.098140      -0.755991       0.001260      -0.015973      -0.000032       0.016023       0.001232      -0.001220       0.001528      -0.006380      -0.014782      -0.005547      -0.000490       0.006037              1.608103       1.646706      -0.350608      -0.123268       1.730626       0.089789       1.446977          -0.000007
          116              H      25.350216      20.612141      22.498579       0.133487       1.108081 0.79469761E+01  0.77216641E+02                                 1.713159                            1.597484      -0.915682       2.430580                    0.999065       3.422922       9.267603       0.523473       1.204211      -0.726046      -0.011234       0.006078      -0.010775       0.016711      -0.000366       0.003708      -0.005237       0.006061      -0.003051      -0.007514       0.000769       0.006745              1.787429       1.291977      -0.045800       0.092340       1.821996      -0.568630       2.248314          -0.000003
          117              H      25.756617      20.603486      24.041751       0.136636       1.160127 0.88642806E+01  0.88294866E+02                                 1.749101                            1.677938      -1.051466       2.369109                    0.998323       3.456583       9.399169       0.516267       1.191076      -0.729848      -0.004260       0.004559       0.014812       0.016072       0.003963      -0.003260       0.002052       0.004802       0.004284      -0.006798       0.001616       0.005181              1.774741       1.416534       0.179254       0.243496       1.814739       0.420510       2.092951           0.000038
          118              H       6.966332       8.886941       2.102752       0.129523       1.179435 0.87870654E+01  0.86515227E+02                                 1.716587                            1.637337      -0.989472       2.412681                    0.998277       3.220994       8.443839       0.543743       1.144099      -0.744208      -0.025184       0.012289       0.020966       0.034998      -0.000407      -0.016668      -0.002359      -0.007637      -0.019288      -0.020593       0.006963       0.013629              1.720638       1.856894      -0.204287      -0.325818       1.614592       0.168290       1.690427          -0.000273
          119              H       7.348313       6.622660       2.036410       0.094225       1.305091 0.95676647E+01  0.96307546E+02                                 1.840592                            1.709063      -0.883425       2.442829                    0.998662       3.396706       9.028250       0.531509       1.144831      -0.743464      -0.020448      -0.021723       0.022748       0.037517      -0.001716      -0.017798      -0.003234      -0.010506      -0.016980      -0.022326       0.008346       0.013980              1.900079       1.780961       0.432259      -0.242507       2.150352      -0.344982       1.768923           0.000201
          120              H       9.014023       5.716949       0.680726       0.110340       1.035798 0.70129537E+01  0.67181833E+02                                 1.740139                            1.580760      -0.989565       2.400028                    0.997573       3.626697      10.309329       0.478512       1.336171      -0.695436       0.004812      -0.036933      -0.005626       0.037668       0.002675      -0.014015       0.001728      -0.015166      -0.022915      -0.020146       0.008226       0.011920              1.883077       1.428011      -0.104421       0.028846       2.794239      -0.030372       1.426980          -0.000218
          121              H      19.107739       7.150477      28.333787       0.109325       1.226552 0.93232368E+01  0.95410107E+02                                 1.901723                            1.790914      -1.335095       2.237601                    0.993627       3.832695      11.072509       0.463943       1.290072      -0.705194       0.028107      -0.018071      -0.019426       0.038651      -0.007346      -0.006590       0.001357      -0.000547      -0.020101      -0.010415      -0.001977       0.012392              1.941914       1.941208      -0.208498      -0.427746       1.976821       0.220036       1.907712          -0.000128
          122              H      20.937398      13.398166      25.651264       0.127287       0.970055 0.74076605E+01  0.72640880E+02                                 1.727095                            1.672011      -1.280730       2.268597                    0.992793       3.881353      11.521512       0.441344       1.415235      -0.678909       0.021137      -0.010857      -0.014885       0.028040      -0.002832      -0.003175      -0.001885       0.012890       0.012069      -0.009529       0.002076       0.007453              1.770927       2.138548      -0.285564      -0.228769       1.590157       0.127524       1.584076           0.000392
          123              H      20.368789      14.675969      26.438715       0.124895       0.975067 0.71281133E+01  0.68279451E+02                                 1.653969                            1.577879      -0.837815       2.470921                    0.998180       3.522323       9.877302       0.488187       1.309798      -0.701820       0.003119       0.022927       0.007606       0.024357       0.002120       0.002972       0.000378      -0.007515       0.008416      -0.006554       0.002146       0.004407              1.726086       1.478874       0.230162       0.094535       2.041755       0.460544       1.657628          -0.000130
          124              H      18.328074      14.502905      25.152258       0.087032       1.078812 0.85678231E+01  0.86276006E+02                                 1.782726                            1.741194      -1.150876       2.311238                    0.993547       3.955562      11.521814       0.458386       1.326952      -0.696759      -0.024901       0.000988       0.011537       0.027462      -0.004440      -0.000756       0.004373       0.012475      -0.004422      -0.009035       0.000191       0.008844              1.808264       2.083527      -0.267818      -0.322168       1.613677       0.245807       1.727588          -0.000051
          125              H      19.597850      14.860576      24.252314       0.093356       1.102365 0.85621656E+01  0.85288822E+02                                 1.747492                            1.694648      -0.781803       2.483031                    0.998161       3.637442      10.176513       0.488867       1.257786      -0.713730       0.018359       0.012967      -0.018785       0.029293       0.009794       0.000827      -0.004166      -0.000659       0.003113      -0.011327       0.001344       0.009982              1.770720       1.649991       0.328001      -0.287669       1.778692      -0.305171       1.883478          -0.000003
          126              H      18.478076      12.261700      24.485953       0.090816       1.013667 0.82475206E+01  0.82008344E+02                                 1.692890                            1.697675      -0.901810       2.428538                    0.996301       3.787522      10.852298       0.470061       1.310440      -0.701117      -0.015445      -0.015584       0.016539       0.027476       0.008293      -0.003112      -0.002331      -0.005181       0.011983      -0.010776       0.001454       0.009322              1.688862       1.603592       0.233270      -0.156382       1.686521      -0.241396       1.776472           0.000044
          127              H      19.763550      12.602065      23.603317       0.096604       0.987804 0.78294980E+01  0.76982784E+02                                 1.676101                            1.663350      -0.915906       2.427184                    0.995721       3.757805      10.769275       0.470091       1.325149      -0.697920       0.023968      -0.003869      -0.011739       0.026967      -0.000517       0.001141       0.004834       0.011084       0.007995      -0.008960       0.003604       0.005356              1.686385       2.024286      -0.246496      -0.205454       1.461616       0.142366       1.573252          -0.000004
          128              H      17.133295      13.574120      23.058159       0.070735       1.351244 0.11173173E+02  0.11770943E+03                                 1.920194                            1.871781      -0.848075       2.430889                    0.997882       3.808342      10.586871       0.494432       1.175885      -0.733528      -0.021630      -0.000902       0.011322       0.024431      -0.001402       0.001455       0.006821       0.010906      -0.000473      -0.010316       0.004419       0.005897              1.928574       2.463769      -0.203541      -0.318591       1.544607       0.157176       1.777347          -0.000002
          129              H      18.417025      13.949097      22.181291       0.080081       1.260899 0.10252686E+02  0.10557051E+03                                 1.824598                            1.786404      -0.823642       2.449977                    0.998294       3.668465      10.037084       0.509622       1.167221      -0.735893       0.020806       0.010632      -0.016923       0.028850       0.004606       0.000549       0.000680      -0.002129       0.015297      -0.007277       0.001936       0.005340              1.822696       1.706111       0.341594      -0.238353       1.816964      -0.344269       1.945012           0.000055
          130              H      18.596678      11.759812      21.428454       0.138581       0.965143 0.71623137E+01  0.68595045E+02                                 1.633588                            1.576409      -0.882541       2.456114                    0.999038       3.457179       9.650441       0.491531       1.301116      -0.703952       0.021012       0.006208      -0.000033       0.021910       0.004817      -0.003909       0.002200       0.008390      -0.005784      -0.007832      -0.000290       0.008122              1.656607       1.958305      -0.223552      -0.348406       1.334605       0.153846       1.676911           0.000050
          131              H      17.098410      12.258820      21.165971       0.129764       1.051467 0.75155526E+01  0.71709805E+02                                 1.630372                            1.535650      -0.820907       2.469337                    0.999755       3.300426       8.734004       0.545549       1.176671      -0.733343      -0.009257       0.013835      -0.007094       0.018095      -0.002927       0.006270      -0.000899      -0.002243       0.000976      -0.007141       0.000137       0.007004              1.699935       1.785107      -0.104869       0.539146       1.259104      -0.103300       2.055596          -0.000001
          132              H      17.417600      11.292533      22.403393       0.134537       1.042030 0.80551847E+01  0.78800607E+02                                 1.670491                            1.635137      -0.824639       2.477927                    0.999684       3.402644       9.347230       0.503023       1.244698      -0.717624      -0.001299      -0.004490       0.019037       0.019602       0.001034      -0.001344      -0.002816      -0.005350       0.010019      -0.004639      -0.000872       0.005511              1.670659       1.541332       0.232818      -0.182240       1.769324      -0.333544       1.701322           0.000008
          133              H      11.541403       2.033489      28.299174       0.088489       1.149240 0.82531044E+01  0.82423862E+02                                 1.866339                            1.716309      -1.239533       2.277408                    0.994693       3.868650      11.262790       0.458211       1.338458      -0.694490       0.009639      -0.020949       0.042072       0.047977      -0.008275      -0.000039      -0.007503      -0.007384       0.051279      -0.018120      -0.001489       0.019609              1.969093       1.654045      -0.203111       0.313611       1.841650      -0.545702       2.411583           0.000677
          134              H      10.376276       4.041056      28.235717       0.123678       1.127539 0.86949594E+01  0.86257193E+02                                 1.720549                            1.673413      -1.028164       2.390021                    0.997784       3.393497       9.231772       0.511221       1.207730      -0.726767      -0.012283       0.016225       0.027112       0.033899      -0.013383      -0.005479       0.003821      -0.013017       0.021156      -0.018688       0.002905       0.015783              1.698188       1.568651      -0.162893      -0.086019       1.587537       0.159991       1.938375           0.000362
          135              H      10.453016       3.816075      24.232123       0.120528       1.079801 0.79855783E+01  0.78324371E+02                                 1.728655                            1.644571      -1.070512       2.368160                    0.997153       3.535375       9.877803       0.491683       1.270077      -0.710603      -0.011271       0.010658      -0.027766       0.031805      -0.014526       0.003733      -0.003212      -0.005365       0.013574      -0.017066       0.002258       0.014808              1.766813       1.509970      -0.090848       0.104947       1.498438      -0.237800       2.292032           0.000409
          136              H      11.715818       1.918117      24.399420       0.087262       1.170500 0.86025840E+01  0.86572234E+02                                 1.873755                            1.741694      -1.204234       2.298313                    0.993701       3.818264      11.059266       0.460268       1.322349      -0.698505       0.012609      -0.019775      -0.038853       0.045383      -0.006803       0.000991       0.003918      -0.007362       0.036324      -0.014106       0.000981       0.013125              1.937328       1.711935      -0.286184      -0.358657       1.744007       0.400611       2.356041           0.000815
          137              H      27.284548       6.083238      26.891571       0.112160       1.219532 0.97545379E+01  0.99458351E+02                                 1.822146                            1.772875      -0.763719       2.503253                    0.998831       3.475607       9.544071       0.497154       1.208316      -0.727646      -0.001691       0.012645       0.026332       0.029259       0.002129       0.001617       0.005900       0.004847       0.014332      -0.007821      -0.000456       0.008277              1.827471       1.826214       0.070573       0.219952       1.965413       0.311891       1.690787           0.000087
          138              H       9.683824       5.941902      25.302248       0.111061       1.207437 0.96977839E+01  0.98490730E+02                                 1.792611                            1.754793      -0.758883       2.503981                    0.998996       3.435533       9.339412       0.506492       1.190722      -0.732135      -0.006354       0.006537      -0.026641       0.028157       0.000433       0.000692      -0.002774       0.004299       0.022170      -0.006467      -0.001518       0.007985              1.800017       1.664962      -0.013849      -0.203454       1.774609      -0.295075       1.960478           0.000033
          139              H      24.199049       8.217728      19.957393       0.125551       1.141518 0.84369030E+01  0.83654182E+02                                 1.781577                            1.680098      -1.096669       2.357588                    0.997068       3.495746       9.727965       0.492362       1.254635      -0.714842      -0.025831       0.003620       0.019080       0.032317       0.002284      -0.012784      -0.006497      -0.009668      -0.017297      -0.017281       0.002710       0.014571              1.833504       2.091093      -0.207266      -0.518491       1.612724       0.141701       1.796695           0.000215
          140              H      24.997893       6.080363      19.729523       0.092722       1.247560 0.90506998E+01  0.90411483E+02                                 1.819622                            1.686345      -0.893799       2.435771                    0.998499       3.483047       9.412972       0.520382       1.178263      -0.733528      -0.016316      -0.026517       0.019482       0.036728      -0.002211      -0.016356      -0.004174      -0.005079      -0.024735      -0.021193       0.007367       0.013826              1.889981       1.684713       0.381820      -0.200796       2.338169      -0.381119       1.647061          -0.000153
          141              H       9.429163       5.647699      18.373839       0.111393       1.067894 0.74119443E+01  0.72051695E+02                                 1.781647                            1.630853      -1.022950       2.386463                    0.997182       3.673131      10.546065       0.468237       1.345639      -0.693645       0.017245      -0.035764      -0.004290       0.039936      -0.003591      -0.014529      -0.001976      -0.021226      -0.019624      -0.021913       0.007424       0.014489              1.909597       1.692399      -0.428215      -0.022285       2.607493       0.040360       1.428899           0.000241
          142              H      10.435564       7.410090      17.269102       0.103954       1.059032 0.77070106E+01  0.76232309E+02                                 1.810352                            1.691182      -1.421562       2.194466                    0.992261       4.000779      11.878374       0.444966       1.391638      -0.682630       0.029067      -0.010822      -0.021092       0.037508      -0.005555      -0.008157       0.000641       0.003299      -0.015483      -0.010375      -0.001118       0.011493              1.881343       2.108899      -0.222131      -0.422264       1.774111       0.119048       1.761019          -0.000042
          143              H      11.400101      14.234665      15.728814       0.128155       1.006486 0.79125651E+01  0.78962295E+02                                 1.771624                            1.728841      -1.457841       2.182354                    0.991841       4.010553      12.049808       0.433291       1.416524      -0.678062       0.015855      -0.007082      -0.023797       0.029459       0.001951       0.000858       0.007390       0.015346       0.012559      -0.013067       0.004766       0.008301              1.808994       1.708958      -0.034529      -0.383519       1.628083       0.045267       2.089942          -0.000434
          144              H      10.302999      15.247101      16.314354       0.130786       0.956185 0.70729984E+01  0.67723003E+02                                 1.641212                            1.579148      -0.910265       2.442527                    0.997448       3.526809       9.937005       0.483838       1.322127      -0.699114      -0.011710       0.018432      -0.003191       0.022069      -0.001044       0.004832       0.003053       0.000785      -0.006031      -0.006745       0.001692       0.005053              1.698736       1.723438      -0.348898       0.103387       1.928455      -0.285008       1.444316           0.000406
          145              H      12.636741      14.301004      17.814259       0.091116       1.126551 0.92930926E+01  0.95034341E+02                                 1.804670                            1.792137      -1.061636       2.353024                    0.994840       3.870426      11.181277       0.462138       1.296026      -0.704311       0.021894      -0.017527      -0.002345       0.028143      -0.001900       0.002816      -0.001580      -0.010209      -0.019495      -0.007851      -0.001127       0.008978              1.805274       1.918093      -0.352111       0.071717       2.013574      -0.185705       1.484154          -0.000091
          146              H      11.494290      15.200947      18.494986       0.097980       1.285386 0.10667430E+02  0.11058585E+03                                 1.843377                            1.822869      -0.710827       2.515125                    0.999380       3.506926       9.528831       0.505806       1.168106      -0.738079      -0.018989       0.013997       0.021480       0.031905       0.000469      -0.007893       0.008316       0.002874       0.006023      -0.011477      -0.000424       0.011901              1.835626       1.807133       0.020072      -0.411342       1.569538       0.000909       2.130206           0.000063
          147              H      12.082083      17.041218      17.370057       0.087339       1.232543 0.99244882E+01  0.10095268E+03                                 1.783194                            1.747442      -0.679006       2.524048                    0.999693       3.479082       9.336453       0.521877       1.153795      -0.741026       0.003040       0.017078       0.019578       0.026157       0.003369      -0.001131       0.006641       0.001754      -0.002422      -0.008342       0.001765       0.006577              1.781981       1.879256      -0.391489      -0.068692       2.009406       0.037125       1.457281           0.000009
          148              H      12.696041      16.213387      16.149941       0.097587       0.976478 0.74512801E+01  0.72703829E+02                                 1.698010                            1.647035      -1.126520       2.337940                    0.994021       3.804727      11.030132       0.459805       1.365231      -0.689490       0.017368      -0.008447      -0.020169       0.027925       0.002211      -0.002931       0.001787       0.005370      -0.000794      -0.005032       0.000295       0.004738              1.727211       1.456400       0.086814       0.078640       1.437123      -0.108898       2.288111           0.000088
          149              H      13.719889      16.539325      18.558443       0.081290       1.328515 0.10673126E+02  0.10952109E+03                                 1.805444                            1.756131      -0.811177       2.457615                    0.999040       3.478886       9.092112       0.550867       1.083562      -0.759892      -0.022169       0.005315       0.014864       0.027214       0.003038      -0.006625       0.002220       0.004809      -0.009861      -0.008718       0.000494       0.008223              1.796647       1.503389       0.059819       0.131863       1.458992       0.083465       2.427560           0.000015
          150              H      14.330358      15.668227      17.364288       0.082925       1.190215 0.95842167E+01  0.98396476E+02                                 1.842113                            1.793179      -1.128938       2.316391                    0.995365       3.905157      11.164629       0.474200       1.258119      -0.712253      -0.001509      -0.022872      -0.019382       0.030018       0.001728       0.000252       0.005183      -0.005203      -0.012472      -0.006592      -0.000835       0.007426              1.838766       2.025484      -0.488385      -0.090008       2.049409       0.061894       1.441406           0.000044
          151              H      13.887329      18.575738      17.018156       0.142074       1.155576 0.89697616E+01  0.88570551E+02                                 1.675284                            1.636333      -0.934239       2.425793                    0.999275       3.248036       8.464816       0.554120       1.119422      -0.749957      -0.013257       0.005794       0.004511       0.015155      -0.002145      -0.003599      -0.000260      -0.000893      -0.003026      -0.004598       0.000647       0.003951              1.664780       1.688937      -0.342908       0.003764       1.929105      -0.005337       1.376299          -0.000008
          152              H      15.312341      18.010388      17.473896       0.142549       1.137616 0.83201347E+01  0.80089259E+02                                 1.613101                            1.538245      -0.949911       2.414177                    0.999504       3.141690       7.909496       0.596637       1.066478      -0.764186       0.010629      -0.004186       0.013424       0.017626      -0.002239       0.005169      -0.001288       0.003514       0.005781      -0.004412      -0.002761       0.007173              1.631438       1.972628       0.192241       0.419010       1.363288       0.076512       1.558397           0.000006
          153              H      14.741986      17.661373      16.017258       0.138982       1.008405 0.74966947E+01  0.72302472E+02                                 1.649451                            1.587032      -0.927715       2.433271                    0.998374       3.455764       9.542270       0.504069       1.259891      -0.712770       0.002018      -0.011135      -0.014075       0.018060       0.000324      -0.006012       0.004286      -0.004076       0.019065      -0.008384      -0.001837       0.010221              1.652384       1.419004       0.011738      -0.228516       1.336652       0.023486       2.201495           0.000001
          154              H      25.869992      11.774234      21.748626       0.094818       1.160801 0.80240011E+01  0.79545673E+02                                 1.884170                            1.695385      -1.170783       2.318480                    0.994802       3.764650      10.906989       0.459942       1.343313      -0.694107      -0.045841      -0.002751       0.009592       0.046915       0.003638      -0.001723      -0.002370       0.022994       0.009309      -0.013868       0.002813       0.011055              2.003810       2.959369       0.015632      -0.192024       1.377378      -0.011595       1.674682           0.000518
          155              H      27.343843      11.684814      23.522553       0.124694       1.125616 0.79694106E+01  0.78665853E+02                                 1.816252                            1.669058      -1.289515       2.267348                    0.994015       3.724607      10.677151       0.473367       1.310834      -0.700177      -0.010673      -0.006213       0.032209       0.034496       0.005552       0.003606      -0.004358       0.018766       0.015312      -0.014805       0.004953       0.009852              1.905700       1.737412      -0.000531      -0.357276       1.310959      -0.026000       2.668730           0.000750
          156              H      12.921050      11.976146      20.894834       0.117842       1.108588 0.81360280E+01  0.79642076E+02                                 1.713651                            1.623978      -1.069223       2.365595                    0.997441       3.472485       9.484294       0.514750       1.215568      -0.723230       0.030008       0.000222      -0.008966       0.031320       0.000254      -0.003342      -0.000005       0.027437       0.026048      -0.018062       0.005671       0.012391              1.748069       2.312953       0.006210      -0.050783       1.253009      -0.041012       1.678245           0.000417
          157              H      11.396618      11.996339      19.190134       0.091209       1.108527 0.77983950E+01  0.77023043E+02                                 1.846922                            1.685785      -1.205552       2.299375                    0.994088       3.848605      11.254689       0.453796       1.366565      -0.688774       0.018723       0.001333      -0.043803       0.047655      -0.000330      -0.005360      -0.000340       0.020783       0.022079      -0.014086       0.001680       0.012406              1.961890       1.616771       0.032863      -0.237625       1.407937      -0.153071       2.860964           0.000489
          158              H      12.258259      11.185806      24.240777       0.113383       1.166074 0.95029217E+01  0.97376703E+02                                 1.833070                            1.799097      -1.037221       2.371500                    0.996409       3.725843      10.649863       0.467978       1.277271      -0.709404       0.000950      -0.027454       0.012018       0.029984      -0.000298       0.000010      -0.005797      -0.009292      -0.034867      -0.013052       0.001157       0.011894              1.840752       1.811240       0.130212      -0.145854       1.709086      -0.363950       2.001931           0.000107
          159              H      12.411747      12.766477      24.085017       0.121579       1.236468 0.10364684E+02  0.10762966E+03                                 1.868622                            1.853964      -0.765011       2.508487                    0.998809       3.500667       9.800477       0.474299       1.243592      -0.720181       0.004976       0.027909       0.009948       0.030044      -0.000988      -0.002911       0.004621      -0.007763      -0.027641      -0.010930       0.001000       0.009930              1.872684       1.807189      -0.105883       0.014279       1.948377       0.397071       1.862486           0.000036
          160              H      14.837924      11.569443      18.636323       0.127272       1.096889 0.80932562E+01  0.79287537E+02                                 1.732569                            1.645725      -0.868949       2.468542                    0.999158       3.360926       9.247341       0.498198       1.254939      -0.715965      -0.009148      -0.017497       0.026393       0.032961       0.009748       0.004069      -0.009635       0.009808       0.020273      -0.018532       0.007003       0.011530              1.770105       1.598507       0.093989      -0.168469       1.635706      -0.353498       2.076102           0.000139
          161              H      16.803637      12.760715      18.691127       0.094140       1.162647 0.82326567E+01  0.80865707E+02                                 1.775917                            1.636109      -0.938078       2.415451                    0.997992       3.538451       9.696580       0.511406       1.219315      -0.722321       0.021947       0.003519       0.030749       0.037942       0.015145       0.007616      -0.004056       0.009950       0.013583      -0.020633       0.005353       0.015280              1.880439       1.963350      -0.034689       0.628185       1.374365      -0.078860       2.303602          -0.000162
          162              H      17.557128      13.960642      16.816246       0.117057       1.170842 0.82943055E+01  0.81778996E+02                                 1.810234                            1.665541      -0.806811       2.494723                    0.999189       3.416767       9.439348       0.495316       1.254186      -0.715881       0.037897       0.019093      -0.000396       0.042437       0.014895       0.006274      -0.009730       0.015566       0.016657      -0.024099       0.010047       0.014053              1.911802       2.656681       0.413112       0.061650       1.603629      -0.072128       1.475096           0.000134
          163              H      16.165254      14.099098      14.964439       0.110877       1.037945 0.74357269E+01  0.71833685E+02                                 1.703866                            1.601087      -0.967249       2.415370                    0.998059       3.519732       9.845332       0.490415       1.292819      -0.705570       0.014668       0.024255      -0.029868       0.041177       0.011598      -0.005892      -0.007424       0.002844       0.001598      -0.012252      -0.004551       0.016802              1.763207       1.673515       0.168059      -0.149155       1.668231      -0.504329       1.947874           0.000032
          164              H       9.099498      12.302098      12.255957       0.129139       0.937442 0.67790957E+01  0.63959904E+02                                 1.597429                            1.528049      -0.708946       2.534013                    0.999320       3.405306       9.396991       0.502616       1.291617      -0.706109      -0.023871       0.000810       0.003273       0.024108      -0.000409      -0.000617       0.003384       0.006217      -0.001938      -0.005265       0.001544       0.003721              1.641668       2.047131      -0.255758      -0.300074       1.438514       0.056349       1.439360           0.000556
          165              H      10.302995      12.803991      11.327169       0.129430       1.046474 0.80288115E+01  0.79851884E+02                                 1.782875                            1.714767      -1.202202       2.309417                    0.993512       3.762408      11.029048       0.448417       1.373378      -0.688145       0.007474       0.015787      -0.023757       0.029487       0.001058       0.002071      -0.003271      -0.007681       0.023108      -0.008251      -0.000804       0.009055              1.848889       1.550483       0.189439      -0.170263       2.181632      -0.427251       1.814552          -0.000058
          166              H       9.634968      10.040702      11.684839       0.093110       1.118253 0.86517708E+01  0.86614703E+02                                 1.772555                            1.707379      -0.965642       2.396365                    0.996867       3.766985      10.648989       0.484210       1.263532      -0.711199       0.001145      -0.019590       0.021047       0.028776      -0.001094      -0.008386      -0.002892      -0.006276      -0.003214      -0.010787       0.003573       0.007214              1.819859       1.464869       0.217099      -0.245523       2.098001      -0.418855       1.896707           0.000019
          167              H       9.176242      10.894497      10.415688       0.097728       1.141837 0.90191444E+01  0.88995615E+02                                 1.647223                            1.629800      -0.665899       2.534686                    0.999731       3.302334       8.545177       0.562042       1.104420      -0.754055      -0.011815       0.008635      -0.022406       0.026761      -0.005823       0.002780      -0.000294      -0.001610       0.009159      -0.007751       0.001802       0.005949              1.627766       1.682193      -0.110329       0.282299       1.437272       0.001633       1.763835           0.000054
          168              H      11.890218      10.254151      11.056032       0.095202       1.239937 0.10593279E+02  0.11025818E+03                                 1.838028                            1.847730      -0.719059       2.511528                    0.999093       3.586344       9.949356       0.486909       1.208587      -0.727622       0.013307      -0.010659       0.018443       0.025116      -0.004991       0.003543       0.000162       0.001162       0.011307      -0.007485       0.001201       0.006284              1.808163       1.732959      -0.072476       0.302719       1.629512       0.041892       2.062019           0.000091
          169              H      11.482073      11.194479       9.833033       0.097043       1.072444 0.84301385E+01  0.83761015E+02                                 1.723749                            1.688503      -0.795244       2.480405                    0.997775       3.635530      10.203144       0.486070       1.268236      -0.711295       0.001910       0.018895      -0.018588       0.026574      -0.002733      -0.002004      -0.002144      -0.008621       0.004033      -0.006598       0.001465       0.005134              1.745036       1.405041       0.221217      -0.217777       2.105675      -0.310796       1.724394          -0.000041
          170              H      10.780907       8.434074      10.026290       0.086425       1.154524 0.89826994E+01  0.89850776E+02                                 1.752026                            1.696257      -0.620420       2.550790                    0.999657       3.553683       9.711381       0.509781       1.201178      -0.727668       0.002181      -0.021327       0.019713       0.029124      -0.001325      -0.003462      -0.003509      -0.012685       0.002743      -0.008577       0.000864       0.007713              1.780814       1.376812       0.217031      -0.184025       2.257391      -0.316924       1.708238           0.000000
          171              H      10.384971       9.377286       8.794637       0.082750       1.174039 0.95151585E+01  0.96339893E+02                                 1.755363                            1.733514      -0.663996       2.527865                    0.999448       3.587482       9.791244       0.510794       1.184323      -0.731888      -0.009824       0.012613      -0.022860       0.027896      -0.007008       0.004269      -0.000237      -0.000515       0.013499      -0.009880       0.001868       0.008012              1.742014       1.599582      -0.066731       0.338783       1.513975       0.004710       2.112485           0.000006
          172              H      13.074529       8.682136       9.472479       0.137089       1.133994 0.87865766E+01  0.86035056E+02                                 1.634415                            1.603770      -0.907161       2.436796                    0.999404       3.202911       8.224351       0.569842       1.097731      -0.756090       0.001616       0.000072       0.016095       0.016176      -0.001340      -0.001272      -0.001762       0.003955       0.016677      -0.005553      -0.000461       0.006014              1.609442       1.648137      -0.123448       0.351174       1.448052      -0.089922       1.732138          -0.000001
          173              H      12.268707       8.076407       8.232172       0.135350       1.105750 0.79296597E+01  0.77050286E+02                                 1.715160                            1.599224      -0.936061       2.422952                    0.999075       3.419719       9.276300       0.521184       1.209471      -0.724842      -0.011459      -0.009821      -0.005403       0.016029       0.003480       0.000484       0.005204       0.004496      -0.008121      -0.007425       0.000776       0.006649              1.789602       1.293244       0.092513       0.045891       2.251423       0.569706       1.824140          -0.000001
          174              H      12.675105       9.619579       8.240826       0.136046       1.161588 0.88772658E+01  0.88445237E+02                                 1.749507                            1.678297      -1.047726       2.370345                    0.998327       3.459167       9.403376       0.516679       1.189843      -0.730130      -0.004192       0.015084      -0.004535       0.016300      -0.003332      -0.003965      -0.002263       0.000491      -0.008379      -0.006835       0.001739       0.005097              1.775161       1.416791       0.243576      -0.179300       2.093654      -0.420693       1.815036           0.000042
          175              H      20.047848      16.524901      19.957393       0.129183       1.180092 0.87939750E+01  0.86614685E+02                                 1.718935                            1.639389      -0.998890       2.409555                    0.998222       3.220316       8.448184       0.542612       1.146067      -0.743765      -0.025311       0.020918      -0.012178       0.035022      -0.016783       0.000422       0.002346       0.005721       0.021082      -0.020693       0.006966       0.013727              1.723039       1.859688      -0.326710       0.204822       1.692759      -0.168689       1.616669           0.000225
          176              H      20.429830      16.458556      22.221673       0.094886       1.303167 0.95508035E+01  0.96084323E+02                                 1.837549                            1.706572      -0.871172       2.447535                    0.998723       3.394981       9.017746       0.532418       1.143511      -0.743765      -0.020717       0.022645       0.021624       0.037544      -0.017600       0.001771       0.003188       0.003041       0.024116      -0.022103       0.008322       0.013781              1.896758       1.777981      -0.241767      -0.430881       1.766033       0.343945       2.146259          -0.000192
          177              H      22.095543      15.102870      23.127385       0.108973       1.041183 0.70551475E+01  0.67674677E+02                                 1.744539                            1.584225      -0.990053       2.398422                    0.997526       3.635577      10.334965       0.478660       1.334009      -0.695849       0.005015      -0.006015       0.037420       0.038231      -0.014347      -0.003020      -0.001729       0.003877       0.034595      -0.020581       0.008349       0.012232              1.888290       1.430950       0.028925       0.105039       1.429963       0.030493       2.803958           0.000130
          178              H      23.468228      13.911600      21.693822       0.109173       1.228120 0.93376697E+01  0.95590138E+02                                 1.902894                            1.791941      -1.334597       2.237910                    0.993672       3.834521      11.077905       0.463971       1.289557      -0.705299       0.028061      -0.019377       0.018163       0.038636      -0.006775       0.007553      -0.001318       0.009896       0.011232      -0.010706      -0.001975       0.012682              1.943158       1.942416      -0.428205       0.208766       1.908886      -0.220326       1.978171           0.000042
          179              H      25.297888      11.229084      15.446140       0.127262       0.971750 0.74277586E+01  0.72917779E+02                                 1.731860                            1.676435      -1.294015       2.262681                    0.992556       3.892724      11.577385       0.439727       1.418884      -0.678188       0.021200      -0.014947       0.010710       0.028064      -0.003139       0.002599       0.001688       0.000405      -0.025541      -0.009407       0.001967       0.007440              1.775960       2.145259      -0.229663       0.286552       1.588352      -0.127938       1.594270          -0.000242
          180              H      24.729277      12.016537      14.168336       0.125902       0.971737 0.71006799E+01  0.67975760E+02                                 1.652884                            1.576992      -0.845320       2.468572                    0.998136       3.519157       9.877140       0.487149       1.313380      -0.701086       0.003166       0.007959      -0.022581       0.024151       0.003014      -0.002015      -0.000110      -0.008110       0.007266      -0.006655       0.002439       0.004216              1.724867       1.478060       0.094295      -0.229707       1.656513      -0.459857       2.040028           0.000383
          181              H      22.688564      10.730079      14.341402       0.086491       1.086849 0.86480266E+01  0.87283891E+02                                 1.790581                            1.748384      -1.150773       2.309465                    0.993384       3.973336      11.585658       0.457826       1.325526      -0.696969      -0.025141       0.011432      -0.001032       0.027637      -0.000724       0.004542      -0.004352       0.008571      -0.016982      -0.009169       0.000176       0.008993              1.816448       2.093831      -0.324677       0.270190       1.735134      -0.247678       1.620379           0.000043
          182              H      23.958341       9.830135      13.983732       0.093272       1.102249 0.85581139E+01  0.85221511E+02                                 1.745906                            1.693063      -0.785336       2.481553                    0.998163       3.635180      10.162006       0.489706       1.256028      -0.714121       0.018196      -0.018833      -0.013134       0.029296       0.000667      -0.009808       0.004158      -0.001969      -0.000291      -0.011274       0.001212       0.010062              1.769133       1.648671      -0.287652      -0.327836       1.881735       0.305069       1.776994           0.000062
          183              H      22.838568      10.063771      16.582606       0.092153       1.010547 0.82177586E+01  0.81658468E+02                                 1.691234                            1.696150      -0.905216       2.427832                    0.996232       3.782814      10.843850       0.469518       1.312824      -0.700627      -0.015264       0.016206       0.014892       0.026784      -0.003146      -0.008441       0.002122      -0.008822       0.002119      -0.011019       0.001712       0.009306              1.687199       1.602188      -0.156057      -0.232665       1.774751       0.240736       1.684659          -0.000101
          184              H      24.124043       9.181135      16.242243       0.095907       0.991306 0.78662017E+01  0.77435911E+02                                 1.679915                            1.667083      -0.917630       2.425358                    0.995664       3.767377      10.803943       0.469622       1.324892      -0.697938       0.024092      -0.012340       0.003832       0.027338       0.001274       0.000623      -0.004743       0.001557      -0.019747      -0.008696       0.003405       0.005291              1.690275       2.029075      -0.205937       0.247344       1.576926      -0.142847       1.464823          -0.000008
          185              H      21.493789       8.635978      15.270189       0.071310       1.349357 0.11156921E+02  0.11753089E+03                                 1.921310                            1.872813      -0.857796       2.427930                    0.997900       3.805296      10.588504       0.493200       1.178896      -0.732838      -0.021512       0.010874       0.000780       0.024116       0.001149       0.001360      -0.006721       0.005307      -0.016555      -0.010192       0.004541       0.005651              1.929723       2.465482      -0.318794       0.203730       1.778318      -0.157277       1.545370           0.000005
          186              H      22.777520       7.759110      14.895213       0.080879       1.259230 0.10238344E+02  0.10540846E+03                                 1.824888                            1.786701      -0.829709       2.447968                    0.998248       3.665818      10.036157       0.508809       1.169245      -0.735417       0.020624      -0.016999      -0.010138       0.028585       0.000638      -0.004689      -0.000760      -0.008578      -0.003911      -0.007303       0.002025       0.005278              1.822989       1.706369      -0.238434      -0.341579       1.945445       0.344373       1.817154           0.000054
          187              H      22.957176       7.006270      17.084498       0.138282       0.967109 0.71784894E+01  0.68763629E+02                                 1.633045                            1.575944      -0.866511       2.462204                    0.999130       3.458393       9.643278       0.492834       1.297417      -0.704711       0.021115      -0.000458      -0.006419       0.022074      -0.003700      -0.004845      -0.002239       0.007263      -0.010027      -0.007825      -0.000309       0.008134              1.656041       1.957369      -0.348173       0.223436       1.676457      -0.153833       1.334298           0.000050
          188              H      21.458908       6.743787      16.585491       0.130003       1.050351 0.75058639E+01  0.71594132E+02                                 1.629250                            1.534717      -0.824112       2.468183                    0.999760       3.298128       8.726453       0.545685       1.176758      -0.733331      -0.009364      -0.007299      -0.013625       0.018072       0.006141       0.002992       0.000901      -0.001455       0.003640      -0.007135       0.000262       0.006873              1.698684       1.783811       0.538408       0.104689       2.053850       0.103076       1.258391           0.000003
          189              H      21.778097       7.981208      17.551776       0.135673       1.039271 0.80291765E+01  0.78492434E+02                                 1.668505                            1.633310      -0.820668       2.480083                    0.999712       3.397415       9.333452       0.502865       1.245942      -0.717356      -0.001139       0.018863       0.004110       0.019339      -0.001226      -0.000987       0.002787      -0.007807       0.003089      -0.004672      -0.000812       0.005484              1.668644       1.539634      -0.181863      -0.232351       1.699183       0.332786       1.767113           0.000007
          190              H      15.901894      13.876981      26.810807       0.089961       1.144666 0.82145011E+01  0.81934654E+02                                 1.860723                            1.711841      -1.229739       2.282324                    0.994796       3.858503      11.222759       0.459032       1.337756      -0.694645       0.009516       0.041467       0.020633       0.047284       0.000008       0.008389       0.007580      -0.029109      -0.014675      -0.018156      -0.001427       0.019583              1.962714       1.649581       0.311751       0.201921       2.402482       0.542521       1.836079          -0.000486
          191              H      14.736766      13.813526      24.803241       0.124598       1.125750 0.86781910E+01  0.86059367E+02                                 1.719732                            1.672603      -1.030055       2.389562                    0.997779       3.389941       9.223934       0.510916       1.208893      -0.726507      -0.012203       0.026823      -0.015902       0.033485      -0.005326       0.013467      -0.003823      -0.016695       0.009087      -0.018598       0.002858       0.015740              1.697392       1.567915      -0.086069       0.162787       1.937400      -0.159967       1.586860          -0.000421
          192              H      14.813513       9.809930      25.028227       0.121122       1.076863 0.79590840E+01  0.78002756E+02                                 1.725924                            1.642166      -1.070996       2.368475                    0.997144       3.530461       9.861442       0.491878       1.270581      -0.710504      -0.011266      -0.027341      -0.010714       0.031452       0.003751       0.014370       0.003162      -0.009822       0.000806      -0.017037       0.002432       0.014604              1.763932       1.507895       0.104575       0.090569       2.287567       0.237098       1.496333          -0.000432
          193              H      16.076316       9.977225      26.926184       0.086331       1.169477 0.85900211E+01  0.86367025E+02                                 1.868511                            1.737262      -1.188637       2.304317                    0.993978       3.811300      11.014388       0.462365       1.317552      -0.699522       0.012695      -0.039450       0.019823       0.045939       0.000902       0.006928      -0.003805      -0.021448      -0.006452      -0.014069       0.001263       0.012806              1.931664       1.707372      -0.356946       0.284820       2.348316      -0.398715       1.739302          -0.000857
          194              H      14.203039      12.469382      22.761062       0.112998       1.218568 0.97436841E+01  0.99306065E+02                                 1.819782                            1.770719      -0.758836       2.505585                    0.998868       3.473922       9.533064       0.498019       1.206722      -0.727989      -0.001188       0.026058      -0.012383       0.028875       0.001369      -0.001992      -0.005938      -0.004779      -0.014148      -0.007770      -0.000382       0.008152              1.825072       1.823879       0.219429      -0.070343       1.688644      -0.311076       1.962695          -0.000004
          195              H      14.044318      10.880058      22.902400       0.111033       1.206810 0.96909532E+01  0.98396520E+02                                 1.791292                            1.753610      -0.752990       2.506603                    0.999065       3.434958       9.334346       0.506947       1.189955      -0.732308      -0.006663      -0.026893      -0.006474       0.028453       0.000475      -0.000486       0.002860      -0.008369      -0.017225      -0.006416      -0.001264       0.007680              1.798682       1.663964      -0.203157       0.013839       1.958698       0.294565       1.773384          -0.000014
          196              H      15.478054       6.204389      23.309105       0.125743       1.140626 0.84289382E+01  0.83545631E+02                                 1.779604                            1.678489      -1.091253       2.359877                    0.997162       3.494514       9.719073       0.493015       1.253416      -0.715100      -0.025661      -0.003694      -0.019038       0.032165      -0.002125       0.012949      -0.006476      -0.009552      -0.017663      -0.017490       0.002956       0.014534              1.831344       2.088212       0.206817       0.517183       1.611281       0.141370       1.794538           0.000213
          197              H      16.276896       8.341754      23.536975       0.093124       1.246103 0.90380933E+01  0.90256115E+02                                 1.818367                            1.685290      -0.894741       2.435535                    0.998463       3.481161       9.407029       0.520478       1.178430      -0.733486      -0.015809       0.026587      -0.019304       0.036461       0.002168       0.016610      -0.004263      -0.005062      -0.024872      -0.021461       0.007370       0.014091              1.888618       1.683577      -0.381305       0.200505       2.336317      -0.380622       1.645961          -0.000180
          198              H      18.150169       8.774418      24.892659       0.111575       1.068141 0.74126995E+01  0.72052662E+02                                 1.781020                            1.630235      -1.016692       2.388666                    0.997186       3.671943      10.538265       0.468681       1.344482      -0.693873       0.017034       0.036222       0.003969       0.040224       0.003688       0.014495      -0.001731      -0.020310      -0.019245      -0.021602       0.007529       0.014073              1.908917       1.691740       0.428133       0.022261       2.606651       0.040346       1.428359           0.000215
          199              H      19.156574       7.012027      25.997396       0.104647       1.056020 0.76826963E+01  0.75940565E+02                                 1.807936                            1.689348      -1.423553       2.194092                    0.992247       3.996040      11.864774       0.444826       1.393015      -0.682382       0.028863       0.010699       0.021005       0.037266       0.005507       0.007865       0.000496       0.003832      -0.015229      -0.010059      -0.001259       0.011318              1.878623       2.105113       0.221324       0.420749       1.772076       0.118546       1.758678          -0.000151
          200              H      20.121123       0.187452      27.537684       0.129102       1.002023 0.78717013E+01  0.78484629E+02                                 1.769660                            1.727077      -1.465517       2.180098                    0.991917       4.005242      12.044405       0.432319       1.420974      -0.677256       0.015761       0.007021       0.023212       0.028923      -0.002250      -0.000874       0.007348       0.015416       0.013288      -0.013180       0.004675       0.008505              1.806957       1.707149       0.034389       0.382652       1.626453       0.045044       2.087269          -0.000434
          201              H      27.745004      28.019364      26.952144       0.131346       0.955611 0.70685964E+01  0.67677683E+02                                 1.641213                            1.579177      -0.905294       2.444531                    0.997477       3.526999       9.940839       0.483542       1.323000      -0.698923      -0.011868      -0.017986       0.003128       0.021774       0.001156      -0.005026       0.002985       0.000604      -0.005723      -0.006874       0.001738       0.005137              1.698746       1.723284       0.348593      -0.103401       1.928408      -0.285151       1.444546           0.000406
          202              H      21.357758       0.121113      25.452239       0.091380       1.128618 0.93204226E+01  0.95426031E+02                                 1.810147                            1.797419      -1.080046       2.345915                    0.994561       3.879097      11.229135       0.460236       1.299854      -0.703481       0.021805       0.017404       0.002226       0.027988       0.001730      -0.002889      -0.001602      -0.010378      -0.020306      -0.008129      -0.000999       0.009127              1.810809       1.924102       0.353632      -0.072118       2.020106      -0.186688       1.488220          -0.000092
          203              H      28.936290      28.065518      24.771512       0.098008       1.282818 0.10640099E+02  0.11023175E+03                                 1.841060                            1.820664      -0.713218       2.514721                    0.999363       3.503351       9.516050       0.506058       1.168275      -0.738053      -0.018983      -0.013669      -0.021602       0.031841      -0.000458       0.007851       0.008406       0.002698       0.005647      -0.011517      -0.000364       0.011881              1.833305       1.805001      -0.019870       0.410597       1.567779       0.001015       2.127135           0.000062
          204              H      29.524088      26.225247      25.896441       0.088540       1.233038 0.99326772E+01  0.10108369E+03                                 1.785799                            1.749891      -0.685840       2.521740                    0.999677       3.479203       9.347097       0.520600       1.156078      -0.740463       0.003213      -0.016818      -0.019167       0.025701      -0.003385       0.001282       0.006682       0.002141      -0.001323      -0.008477       0.001970       0.006506              1.784614       1.882090       0.392279       0.068752       2.012579       0.037104       1.459173           0.000008
          205              H      30.138047      27.053078      27.116557       0.097847       0.976732 0.74528440E+01  0.72709571E+02                                 1.696903                            1.646079      -1.114444       2.342128                    0.994093       3.802965      11.017701       0.460496       1.363360      -0.689853       0.017277       0.008665       0.020146       0.027918      -0.002169       0.002954       0.001915       0.005448      -0.001325      -0.005123       0.000332       0.004791              1.726043       1.455627      -0.086737      -0.078486       1.436347      -0.108728       2.286154           0.000087
          206              H      31.161890      26.727140      24.708055       0.081478       1.325825 0.10646210E+02  0.10917507E+03                                 1.802971                            1.753919      -0.808708       2.458952                    0.999010       3.475437       9.079955       0.551217       1.083566      -0.759897      -0.022100      -0.005255      -0.014899       0.027166      -0.002971       0.006552       0.002016       0.004700      -0.009895      -0.008520       0.000379       0.008141              1.794145       1.501601      -0.059678      -0.131569       1.457293       0.083288       2.423543           0.000014
          207              H      31.772361      27.598238      25.902210       0.083699       1.188469 0.95696651E+01  0.98237464E+02                                 1.842596                            1.793671      -1.135731       2.314157                    0.995358       3.904127      11.171422       0.473266       1.260724      -0.711684      -0.001621       0.022619       0.019367       0.029821      -0.001665      -0.000187       0.005135      -0.004910      -0.011655      -0.006394      -0.000786       0.007180              1.839251       2.026148       0.488442       0.089962       2.049856       0.061788       1.441748           0.000043
          208              H      31.329336      24.690727      26.248342       0.142009       1.159320 0.90063499E+01  0.89022247E+02                                 1.678787                            1.639545      -0.937646       2.423908                    0.999284       3.253044       8.482132       0.553640       1.119255      -0.749987      -0.013188      -0.005506      -0.005086       0.015169       0.002387       0.003703      -0.000458      -0.001110      -0.003174      -0.004919       0.000843       0.004077              1.668295       1.692567       0.344263      -0.003752       1.933630      -0.005355       1.378687          -0.000009
          209              H      32.754346      25.256077      25.792602       0.141521       1.140658 0.83463402E+01  0.80395343E+02                                 1.615018                            1.539861      -0.948780       2.414013                    0.999503       3.146998       7.922501       0.596861       1.065364      -0.764474       0.010997       0.004327      -0.013365       0.017841       0.002258      -0.005380      -0.001242       0.003535       0.005763      -0.004581      -0.002783       0.007364              1.633465       1.975558      -0.192620      -0.420094       1.364573       0.076679       1.560264           0.000004
          210              H      32.183994      25.605092      27.249240       0.138755       1.009278 0.75043264E+01  0.72395578E+02                                 1.650523                            1.587914      -0.930675       2.431974                    0.998410       3.457485       9.548777       0.503886       1.260009      -0.712742       0.002356       0.010966       0.014082       0.018003      -0.000560       0.005718       0.004296      -0.004110       0.018667      -0.008276      -0.001638       0.009914              1.653504       1.419691      -0.011700       0.228920       1.337280       0.023702       2.203541           0.000000
          211              H      17.148997       2.647883      21.517872       0.094932       1.161095 0.80271563E+01  0.79598585E+02                                 1.885906                            1.696779      -1.184055       2.313304                    0.994606       3.766453      10.919884       0.459243       1.344993      -0.693769      -0.045756       0.002681      -0.009490       0.046806      -0.003503       0.001810      -0.002591       0.022621       0.008838      -0.013634       0.002660       0.010974              2.005811       2.962719      -0.015665       0.192280       1.378432      -0.011616       1.676281           0.000521
          212              H      18.622844       2.737303      19.743945       0.125466       1.125599 0.79691750E+01  0.78655314E+02                                 1.815310                            1.668316      -1.286919       2.268176                    0.994021       3.723193      10.669158       0.473824       1.309708      -0.700395      -0.010856       0.006374      -0.031793       0.034195      -0.005309      -0.003749      -0.004233       0.019057       0.015890      -0.014835       0.004787       0.010048              1.904648       1.736577       0.000512       0.356805       1.310477      -0.025972       2.666890           0.000748
          213              H      21.642058       2.445971      22.371664       0.117246       1.107926 0.81253736E+01  0.79461786E+02                                 1.708036                            1.619036      -1.044610       2.374798                    0.997610       3.469212       9.451409       0.517714       1.209765      -0.724551       0.030687      -0.000739       0.008738       0.031916       0.000017       0.003488       0.000110       0.027165       0.026417      -0.017986       0.005500       0.012486              1.742169       2.304017      -0.006163       0.050428       1.249745      -0.040807       1.672743           0.000408
          214              H      20.117629       2.425778      24.076364       0.092028       1.107818 0.77959111E+01  0.77053527E+02                                 1.852334                            1.690184      -1.231031       2.289716                    0.993597       3.856045      11.309766       0.450971       1.374144      -0.687276       0.018571      -0.001319       0.043133       0.046980       0.000329       0.005312      -0.000470       0.021068       0.023061      -0.014397       0.001872       0.012525              1.968070       1.621245      -0.033040       0.238871       1.411348      -0.153853       2.871618           0.000490
          215              H      20.979257       3.236311      19.025721       0.114161       1.163114 0.94713333E+01  0.96962234E+02                                 1.829068                            1.795356      -1.035581       2.372268                    0.996417       3.720625      10.626383       0.468806       1.276207      -0.709626       0.001026       0.026980      -0.012004       0.029548       0.000356       0.000088      -0.005840      -0.009517      -0.034894      -0.013076       0.001050       0.012026              1.836700       1.807278      -0.129705       0.145278       1.705696      -0.362592       1.997126           0.000128
          216              H      21.132748       1.655640      19.181481       0.122276       1.235184 0.10354699E+02  0.10753279E+03                                 1.870194                            1.855473      -0.773984       2.505932                    0.998726       3.497852       9.802650       0.473042       1.246819      -0.719496       0.004789      -0.027762      -0.009885       0.029856       0.000936       0.003033       0.004430      -0.007838      -0.027450      -0.010857       0.001019       0.009838              1.874326       1.808940       0.106037      -0.014339       1.949735       0.397530       1.864305           0.000071
          217              H      23.558936       2.852674      24.630175       0.125813       1.100545 0.81236622E+01  0.79628554E+02                                 1.733135                            1.646198      -0.859115       2.471633                    0.999209       3.366503       9.253230       0.499512       1.250961      -0.716817      -0.009716       0.017829      -0.026556       0.033428      -0.009876      -0.004336      -0.009851       0.009895       0.021194      -0.018959       0.007090       0.011869              1.770700       1.598957      -0.094033       0.168577       1.636230      -0.353794       2.076915           0.000140
          218              H       8.082650       1.661402      24.575371       0.094278       1.162297 0.82296424E+01  0.80832356E+02                                 1.775973                            1.636125      -0.943525       2.413261                    0.997905       3.537755       9.695881       0.511232       1.219785      -0.722218       0.022070      -0.003575      -0.030787       0.038048      -0.015172      -0.007434      -0.004036       0.009760       0.012551      -0.020437       0.005178       0.015259              1.880534       1.963422       0.034735      -0.628328       1.374382      -0.078883       2.303798          -0.000163
          219              H       8.836147       0.461475      26.450252       0.118444       1.165977 0.82562117E+01  0.81342808E+02                                 1.808607                            1.664361      -0.812582       2.493286                    0.999152       3.411010       9.432441       0.494109       1.258188      -0.715021       0.037099      -0.018878       0.000171       0.041626      -0.014831      -0.006120      -0.009871       0.015503       0.016369      -0.024036       0.010026       0.014010              1.909894       2.653155      -0.412072      -0.061579       1.602295      -0.072103       1.474231           0.000130
          220              H      24.886278       0.323019      28.302059       0.110115       1.041909 0.74691417E+01  0.72220911E+02                                 1.706201                            1.603089      -0.966932       2.414628                    0.998097       3.526133       9.860274       0.490951       1.290255      -0.706081       0.014681      -0.024328       0.030221       0.041482      -0.011482       0.006285      -0.007588       0.002637       0.001073      -0.012001      -0.005079       0.017080              1.765734       1.675794      -0.168442       0.149461       1.670537      -0.505533       1.950873           0.000031
          221              H       9.099493       2.120057       2.166209       0.128729       0.936259 0.67666095E+01  0.63793385E+02                                 1.594208                            1.525182      -0.713632       2.532293                    0.999300       3.399784       9.368913       0.503962       1.289150      -0.706660      -0.024184      -0.000893      -0.003699       0.024482       0.000264       0.000346       0.003262       0.005889      -0.001944      -0.005042       0.001656       0.003386              1.638244       2.042263       0.254904       0.299005       1.435842       0.056139       1.436625           0.000558
          222              H      10.302992       1.618164       3.094997       0.129448       1.044848 0.80110935E+01  0.79609407E+02                                 1.779030                            1.711313      -1.191471       2.313557                    0.993711       3.755787      10.995012       0.449609       1.370877      -0.688651       0.007547      -0.015874       0.023700       0.029507      -0.001014      -0.001957      -0.003244      -0.008012       0.023513      -0.008412      -0.000737       0.009149              1.844706       1.547439      -0.188666       0.169628       2.176213      -0.425596       1.810467          -0.000061
          223              H       9.634961       4.381453       2.737327       0.092379       1.119886 0.86667885E+01  0.86792436E+02                                 1.773293                            1.708068      -0.968433       2.395568                    0.996705       3.769812      10.654556       0.484506       1.262360      -0.711448       0.000809       0.020095      -0.021269       0.029271       0.001284       0.008293      -0.002912      -0.005889      -0.002662      -0.010633       0.003484       0.007149              1.820620       1.465527      -0.217316       0.245781       2.098864      -0.418985       1.897469          -0.000055
          224              H       9.176239       3.527658       4.006478       0.097322       1.141992 0.90162252E+01  0.88925183E+02                                 1.644041                            1.626715      -0.651825       2.539302                    0.999787       3.304294       8.537447       0.564257       1.100600      -0.755000      -0.012086      -0.008325       0.022652       0.026991       0.005999      -0.002750      -0.000107      -0.001607       0.008562      -0.007862       0.001944       0.005919              1.624644       1.678896       0.110038      -0.281461       1.434672       0.001530       1.760365           0.000055
          225              H      11.890213       4.168004       3.366134       0.094186       1.240996 0.10602964E+02  0.11036701E+03                                 1.837764                            1.847506      -0.721232       2.510340                    0.999103       3.588254       9.949957       0.487437       1.207190      -0.727946       0.013497       0.010656      -0.018859       0.025523       0.005043      -0.003481       0.000226       0.001282       0.011086      -0.007504       0.001301       0.006203              1.807879       1.732759       0.072393      -0.302653       1.629222       0.041968       2.061655           0.000083
          226              H      11.482072       3.227676       4.589133       0.096735       1.071108 0.84154342E+01  0.83570306E+02                                 1.721802                            1.686640      -0.797375       2.479725                    0.997829       3.631664      10.186340       0.486554       1.267650      -0.711446       0.001690      -0.019007       0.018650       0.026683       0.002459       0.001809      -0.002063      -0.008503       0.004157      -0.006302       0.001332       0.004969              1.743030       1.403614      -0.220854       0.217409       2.103025      -0.310374       1.722452          -0.000042
          227              H      10.780902       5.988081       4.395876       0.086026       1.155417 0.89951557E+01  0.90042160E+02                                 1.756221                            1.700107      -0.629393       2.548083                    0.999566       3.556846       9.736204       0.507801       1.204967      -0.726808       0.002259       0.021078      -0.019847       0.029039       0.001423       0.003477      -0.003490      -0.012944       0.002881      -0.008731       0.000945       0.007786              1.785191       1.379747      -0.217978       0.184785       2.263543      -0.317983       1.712282          -0.000011
          228              H      10.384970       5.044869       5.627529       0.082855       1.173419 0.95043781E+01  0.96167133E+02                                 1.751636                            1.729932      -0.650686       2.532688                    0.999512       3.585215       9.769757       0.512669       1.180771      -0.732715      -0.009996      -0.012408       0.022923       0.027917       0.007278      -0.004180      -0.000223       0.000006       0.013760      -0.010127       0.002007       0.008121              1.738327       1.596335       0.066590      -0.337690       1.510965       0.004470       2.107681           0.000006
          229              H      13.074525       5.740019       4.949687       0.137622       1.133631 0.87840872E+01  0.86015232E+02                                 1.635164                            1.604477      -0.909448       2.435959                    0.999376       3.200884       8.222687       0.569149       1.099010      -0.755776       0.001261       0.000183      -0.016021       0.016071       0.001173       0.001205      -0.001439       0.004128       0.016767      -0.005434      -0.000515       0.005948              1.610185       1.648847       0.123625      -0.351426       1.448675      -0.090131       1.733034          -0.000002
          230              H      12.268706       6.345748       6.189994       0.134009       1.107066 0.79386029E+01  0.77123136E+02                                 1.712966                            1.597308      -0.918972       2.429290                    0.999036       3.421286       9.265653       0.523120       1.205215      -0.725818      -0.011599       0.010635       0.005723       0.016745      -0.003416      -0.000415       0.005278       0.004571      -0.007777      -0.007484       0.000921       0.006563              1.787213       1.291837      -0.092444      -0.045904       2.248107       0.568583       1.821695          -0.000001
          231              H      12.675106       4.802576       6.181340       0.135912       1.163517 0.88967231E+01  0.88699420E+02                                 1.752484                            1.680961      -1.054206       2.367680                    0.998303       3.462396       9.419448       0.515821       1.191012      -0.729854      -0.004272      -0.015069       0.004661       0.016342       0.003087       0.003991      -0.002203       0.000645      -0.009036      -0.006785       0.001752       0.005033              1.778259       1.418899      -0.244235       0.179847       2.097438      -0.421958       1.818439           0.000041
          232              H      20.047846      26.741564      23.309105       0.129046       1.183337 0.88238802E+01  0.86981218E+02                                 1.721836                            1.641962      -1.001040       2.407945                    0.998178       3.224434       8.461916       0.542303       1.145772      -0.743828      -0.025280      -0.021098       0.012261       0.035136       0.016729      -0.000744       0.002427       0.005627       0.020418      -0.020566       0.006857       0.013709              1.725966       1.863039       0.327771      -0.205476       1.695597      -0.169221       1.619262           0.000222
          233              H      20.429823      26.807909      21.044825       0.094495       1.305910 0.95764099E+01  0.96432114E+02                                 1.842904                            1.711093      -0.886103       2.442196                    0.998613       3.395946       9.032382       0.530532       1.146505      -0.743081      -0.020774      -0.022759      -0.022042       0.037887       0.017730      -0.001955       0.003004       0.003226       0.023929      -0.022206       0.008330       0.013876              1.902516       1.783107       0.243008       0.433072       1.771061       0.345735       2.153381          -0.000191
          234              H      22.095532      28.163595      20.139113       0.110183       1.037414 0.70260780E+01  0.67331252E+02                                 1.740927                            1.581470      -0.989416       2.399624                    0.997495       3.628820      10.313288       0.478809       1.334873      -0.695685       0.004772       0.005871      -0.037053       0.037818       0.014058       0.002893      -0.001759       0.003917       0.034398      -0.020255       0.008173       0.012083              1.883967       1.428621      -0.028837      -0.104575       1.427630       0.030402       2.795649           0.000130
          235              H      14.747235       0.510517      21.572676       0.108753       1.227630 0.93333805E+01  0.95547843E+02                                 1.903659                            1.792529      -1.341777       2.235373                    0.993602       3.834887      11.083825       0.463446       1.290995      -0.705009       0.028203       0.019511      -0.018069       0.038763       0.006756      -0.007500      -0.001321       0.009709       0.011426      -0.010668      -0.001928       0.012596              1.943985       1.943354       0.428637      -0.208962       1.909676      -0.220493       1.978927           0.000041
          236              H      16.576907       3.193033      27.820358       0.127205       0.973656 0.74436088E+01  0.73090689E+02                                 1.731833                            1.676356      -1.287662       2.264903                    0.992705       3.892505      11.566913       0.440603       1.415729      -0.678767       0.021138       0.015148      -0.010605       0.028085       0.002947      -0.002984       0.001779       0.000333      -0.025765      -0.009657       0.002347       0.007310              1.775934       2.145196       0.229834      -0.286917       1.588237      -0.128133       1.594368          -0.000250
          237              H       7.287266       2.405618       0.253830       0.124693       0.976117 0.71401047E+01  0.68445754E+02                                 1.657431                            1.581006      -0.841012       2.469949                    0.998150       3.528373       9.908714       0.486710       1.312785      -0.701187       0.003123      -0.007795       0.022950       0.024438      -0.002949       0.002043      -0.000448      -0.008331       0.007235      -0.006675       0.002166       0.004508              1.729845       1.481719      -0.094796       0.230843       1.661178      -0.462148       2.046639           0.000385
          238              H       5.246552       3.692076       0.080764       0.087098       1.080750 0.85882161E+01  0.86550420E+02                                 1.786233                            1.744311      -1.156866       2.308200                    0.993481       3.962308      11.553764       0.457471       1.328545      -0.696408      -0.024940      -0.011551       0.000730       0.027494       0.000588      -0.004499      -0.004372       0.008354      -0.016567      -0.009095       0.000308       0.008787              1.811972       2.088648       0.323691      -0.268931       1.730921      -0.246618       1.616347           0.000044
          239              H       6.516329       4.592020       0.438434       0.092433       1.105992 0.85989743E+01  0.85766777E+02                                 1.753010                            1.699611      -0.794682       2.477349                    0.997993       3.646159      10.215067       0.487472       1.259748      -0.713291       0.018131       0.019155       0.013079       0.029440      -0.000682       0.009931       0.004278      -0.001413      -0.000188      -0.011329       0.001012       0.010316              1.776467       1.655076       0.289420       0.329956       1.889871       0.307142       1.784456           0.000050
          240              H      14.117583       4.358346      26.683892       0.090978       1.015091 0.82647543E+01  0.82235866E+02                                 1.695457                            1.700232      -0.906021       2.426461                    0.996205       3.792890      10.877122       0.469307       1.311650      -0.700842      -0.015257      -0.016353      -0.015299       0.027098       0.003186       0.008458       0.002466      -0.008263       0.001346      -0.010827       0.001280       0.009547              1.691436       1.605970       0.156628       0.233694       1.779314       0.241845       1.689023          -0.000102
          241              H      15.403058       5.240982      27.024255       0.096238       0.989744 0.78483908E+01  0.77203290E+02                                 1.677048                            1.664319      -0.912053       2.428167                    0.995739       3.760925      10.775277       0.470465       1.323500      -0.698244       0.024056       0.011996      -0.003990       0.027176      -0.001277      -0.000539      -0.004842       0.001497      -0.020302      -0.008891       0.003453       0.005438              1.687343       2.025339       0.205499      -0.246608       1.574254      -0.142463       1.462437          -0.000058
          242              H      12.772805       5.786139      27.996309       0.070649       1.353235 0.11193320E+02  0.11797519E+03                                 1.922095                            1.873458      -0.848172       2.430820                    0.997885       3.810830      10.596305       0.494213       1.175873      -0.733527      -0.021798      -0.011197      -0.001022       0.024527      -0.001321      -0.001616      -0.006733       0.005382      -0.016571      -0.010291       0.004531       0.005760              1.930553       2.466894       0.319321      -0.203878       1.779031      -0.157411       1.545734           0.000008
          243              H      14.056536       6.663007      28.371285       0.079761       1.262907 0.10275052E+02  0.10587678E+03                                 1.828116                            1.789653      -0.830820       2.447186                    0.998236       3.671303      10.054135       0.508516       1.168921      -0.735498       0.020403       0.017286       0.010457       0.028714      -0.000509       0.004952      -0.000685      -0.008555      -0.004054      -0.007555       0.002325       0.005230              1.826255       1.709289       0.239220       0.342690       1.949097       0.345476       1.820380          -0.000042
          244              H      14.236186       7.415847      26.182000       0.138646       0.964082 0.71529039E+01  0.68480836E+02                                 1.632249                            1.575290      -0.923426       2.437189                    0.998733       3.455109       9.642241       0.491756       1.300977      -0.703987       0.021170      -0.000028       0.006470       0.022136       0.003734       0.004719      -0.002289       0.006895      -0.009575      -0.007739      -0.000139       0.007878              1.655178       1.956142       0.347626      -0.223290       1.675554      -0.153708       1.333839           0.000030
          245              H      12.737919       7.678330      26.681007       0.130122       1.050235 0.75059184E+01  0.71600734E+02                                 1.629648                            1.535132      -0.822699       2.468994                    0.999772       3.298895       8.731224       0.545348       1.177385      -0.733172      -0.009034       0.006877       0.013542       0.017672      -0.006437      -0.002888       0.001018      -0.001456       0.003204      -0.007291       0.000134       0.007157              1.699091       1.784225      -0.538477      -0.104604       2.054383       0.102946       1.258665           0.000001
          246              H      13.057107       6.440909      25.714722       0.135620       1.038421 0.80189848E+01  0.78348533E+02                                 1.665708                            1.630727      -0.817027       2.481538                    0.999674       3.395211       9.317233       0.504104       1.243582      -0.717874      -0.001557      -0.018820      -0.004231       0.019352       0.001063       0.000839       0.002742      -0.007892       0.002944      -0.004625      -0.000785       0.005411              1.665812       1.537141       0.181276       0.231609       1.696334       0.331820       1.763959           0.000004
          247              H       7.180890       0.545136      16.455691       0.088214       1.151088 0.82659504E+01  0.82564663E+02                                 1.866449                            1.716168      -1.233109       2.279791                    0.994798       3.868301      11.253899       0.458930       1.336158      -0.694953       0.009486      -0.042088      -0.021026       0.047995      -0.000057      -0.008499       0.007548      -0.029289      -0.014662      -0.018302      -0.001354       0.019656              1.969330       1.653922      -0.313943      -0.203235       2.412394       0.546240       1.841675           0.000677
          248              H       6.015767       0.608591      18.463257       0.124335       1.122527 0.86455815E+01  0.85632819E+02                                 1.714318                            1.667764      -1.017231       2.395032                    0.997950       3.385844       9.199339       0.512571       1.206441      -0.727067      -0.012483      -0.027045       0.015857       0.033745       0.005218      -0.013472      -0.004057      -0.017056       0.008649      -0.018676       0.002816       0.015861              1.692047       1.563475       0.085225      -0.161822       1.930484      -0.158639       1.582181           0.000362
          249              H      23.534509       4.612187      18.238271       0.120828       1.078418 0.79718837E+01  0.78140110E+02                                 1.725551                            1.641879      -1.060218       2.372240                    0.997301       3.531733       9.857717       0.492766       1.268097      -0.711029      -0.011158       0.027713       0.010317       0.031606      -0.003850      -0.014470       0.003298      -0.009668       0.000852      -0.017087       0.002256       0.014832              1.763524       1.507602      -0.104472      -0.090511       2.286928       0.236951       1.496041           0.000409
          250              H       7.355307       4.444892      16.340314       0.087093       1.172838 0.86198010E+01  0.86753498E+02                                 1.872883                            1.740794      -1.206439       2.296868                    0.993666       3.817434      11.042659       0.461623       1.318344      -0.699320       0.012588       0.038773      -0.019667       0.045261      -0.001028      -0.006964      -0.004014      -0.021565      -0.007120      -0.014173       0.001127       0.013046              1.936439       1.711045       0.358653      -0.286018       2.355140      -0.400624       1.743132           0.000816
          251              H      22.924043       1.952735      20.505436       0.114335       1.214827 0.97088865E+01  0.98892223E+02                                 1.818838                            1.769869      -0.763551       2.504764                    0.998835       3.466762       9.519772       0.497015       1.209884      -0.727297      -0.001455      -0.025782       0.012095       0.028515      -0.001158       0.002035      -0.005701      -0.004685      -0.013688      -0.007537      -0.000290       0.007828              1.824124       1.822988      -0.219174       0.070318       1.687797      -0.310742       1.961586           0.000084
          252              H      22.765320       3.542059      20.364098       0.111304       1.205768 0.96807197E+01  0.98270026E+02                                 1.790696                            1.753037      -0.753622       2.506708                    0.999088       3.432785       9.328414       0.506859       1.190435      -0.732209      -0.006660       0.026903       0.006569       0.028483      -0.000463       0.000395       0.002705      -0.008516      -0.017191      -0.006323      -0.001362       0.007685              1.798095       1.663481       0.203045      -0.013818       1.958001       0.294342       1.772801           0.000033
          253              H      23.766465      23.309107       8.217750       0.125278       1.145134 0.84694349E+01  0.84057750E+02                                 1.785162                            1.683168      -1.100969       2.355644                    0.997077       3.501518       9.748790       0.491984       1.254387      -0.714876       0.025677      -0.019094       0.003649       0.032205      -0.012998      -0.002236       0.006493       0.004020       0.023512      -0.017572       0.002901       0.014671              1.837342       2.095867      -0.520408       0.207988       1.800432      -0.142226       1.615729           0.000212
          254              H      22.967619      23.536980       6.080385       0.093585       1.244532 0.90252876E+01  0.90089043E+02                                 1.815971                            1.683419      -0.888395       2.438047                    0.998499       3.479889       9.399076       0.521123       1.177483      -0.733692       0.016085      -0.019417      -0.026349       0.036469      -0.016338       0.002287       0.004260       0.009885       0.019948      -0.021216       0.007395       0.013821              1.885956       1.681446      -0.199878      -0.380183       1.643905       0.379455       2.332516          -0.000156
          255              H      21.094347      24.892665       5.647720       0.111492       1.066510 0.73986933E+01  0.71875570E+02                                 1.778690                            1.628324      -1.017419       2.388656                    0.997276       3.667528      10.519272       0.469161       1.343873      -0.694019      -0.017220       0.003961      -0.036057       0.040154      -0.014401       0.003458       0.001810      -0.000540       0.041017      -0.021635       0.007379       0.014256              1.906258       1.689632      -0.022233       0.427114       1.426799      -0.040296       2.602342           0.000239
          256              H      20.087945      25.997401       7.410109       0.104372       1.056451 0.76844511E+01  0.75951394E+02                                 1.807398                            1.688724      -1.418463       2.196131                    0.992311       3.994710      11.854782       0.445295       1.391668      -0.682645      -0.028953       0.020926      -0.010549       0.037249      -0.008096       0.005692      -0.000726       0.009484       0.002423      -0.010289      -0.001340       0.011629              1.878137       2.104853      -0.420813       0.221330       1.758204      -0.118582       1.771353          -0.000043
          257              H      19.123409      27.537680      14.234678       0.128447       1.006310 0.79132548E+01  0.78989934E+02                                 1.773154                            1.730325      -1.463746       2.179973                    0.991746       4.013450      12.069595       0.432472       1.418834      -0.677622      -0.016124       0.023539      -0.006934       0.029363       0.000949      -0.001895      -0.007363       0.001306      -0.029490      -0.013076       0.004705       0.008371              1.810586       1.710383      -0.383929       0.034459       2.091912      -0.045224       1.629463          -0.000434
          258              H      20.220512      26.952139      15.247114       0.131546       0.955903 0.70699177E+01  0.67681480E+02                                 1.640273                            1.578291      -0.903271       2.445312                    0.997492       3.525309       9.929666       0.484239       1.321269      -0.699276       0.011841       0.003082       0.017894       0.021677       0.004997       0.001093      -0.002981       0.003109       0.002230      -0.006841       0.001754       0.005088              1.697731       1.722474       0.103262       0.348517       1.443578       0.284697       1.927141           0.000406
          259              H      17.886772      25.452234      14.301020       0.091972       1.126686 0.93009600E+01  0.95181825E+02                                 1.808497                            1.795912      -1.082306       2.345560                    0.994547       3.875706      11.218523       0.460263       1.300390      -0.703373      -0.021939       0.002409      -0.017292       0.028038       0.002769       0.001762       0.001647       0.004325       0.025195      -0.007745      -0.001234       0.008979              1.809110       1.922221       0.071925       0.352934       1.487091       0.186329       2.018019          -0.000092
          260              H      19.029225      24.771506      15.200963       0.097987       1.283710 0.10651248E+02  0.11038437E+03                                 1.842537                            1.822138      -0.716087       2.513790                    0.999329       3.504798       9.523897       0.505599       1.168942      -0.737892       0.019033      -0.021460       0.013900       0.031875      -0.007882      -0.000603      -0.008473      -0.002010      -0.007512      -0.011630      -0.000394       0.012024              1.834765       1.806422      -0.410928      -0.020007       2.128852      -0.000910       1.569020           0.000060
          261              H      18.441431      25.896433      17.041231       0.086971       1.235794 0.99572021E+01  0.10136206E+03                                 1.785498                            1.749587      -0.674498       2.525337                    0.999685       3.485027       9.353909       0.521919       1.152830      -0.741230      -0.002965      -0.019832       0.017261       0.026458      -0.001093      -0.003071      -0.006549       0.002383      -0.001683      -0.008187       0.001880       0.006307              1.784322       1.881805      -0.068744       0.392273       1.458895      -0.037134       2.012265           0.000008
          262              H      17.827471      27.116550      16.213399       0.098303       0.975992 0.74481434E+01  0.72679215E+02                                 1.698681                            1.647659      -1.129247       2.336673                    0.993962       3.806043      11.041169       0.459225       1.366841      -0.689158      -0.017205       0.019731      -0.008618       0.027561      -0.002913      -0.002446      -0.001995       0.003211      -0.007880      -0.005364       0.000531       0.004833              1.727917       1.456964       0.078685      -0.086897       2.289124       0.108925       1.437664           0.000088
          263              H      16.803627      24.708047      16.539340       0.081814       1.328939 0.10680490E+02  0.10964354E+03                                 1.808473                            1.758953      -0.822611       2.453983                    0.998942       3.476301       9.094882       0.549245       1.086297      -0.759219       0.022157      -0.014728       0.005187       0.027106      -0.006636      -0.002880      -0.002026       0.007672      -0.002202      -0.008615       0.000321       0.008294              1.799671       1.505657       0.132264      -0.060036       2.432231      -0.083799       1.461126           0.000012
          264              H      16.193155      25.902204      15.668241       0.083687       1.189536 0.95804833E+01  0.98379686E+02                                 1.843943                            1.794866      -1.141822       2.311471                    0.995373       3.906201      11.180384       0.473021       1.260979      -0.711623       0.001821       0.019337      -0.022503       0.029726       0.000604      -0.001691      -0.004996       0.003754       0.013860      -0.006447      -0.000844       0.007291              1.840605       2.027694      -0.090283       0.489130       1.442627      -0.062151       2.051493           0.000042
          265              H      16.636185      26.248332      18.575750       0.141886       1.158029 0.89921749E+01  0.88836709E+02                                 1.676578                            1.637458      -0.930780       2.426849                    0.999280       3.251689       8.473181       0.554462       1.118167      -0.750257       0.012943      -0.004769       0.005527       0.014859      -0.003909       0.002360       0.000172       0.001235       0.003943      -0.005073       0.000731       0.004342              1.666105       1.690564       0.003877       0.343713       1.376974       0.005500       1.930778          -0.000008
          266              H      15.211174      25.792592      18.010401       0.142141       1.142662 0.83665373E+01  0.80658764E+02                                 1.619014                            1.543471      -0.960983       2.408732                    0.999464       3.147074       7.932553       0.595001       1.067782      -0.763850      -0.010510      -0.013360      -0.004675       0.017630       0.005297       0.002192       0.001263      -0.000969      -0.008968      -0.004448      -0.002929       0.007377              1.637561       1.981078       0.421649      -0.193511       1.563905      -0.077000       1.367700           0.000004
          267              H      15.781526      27.249232      17.661384       0.137898       1.010059 0.75083739E+01  0.72413070E+02                                 1.648279                            1.585867      -0.914326       2.438353                    0.998453       3.456263       9.530510       0.505610       1.256085      -0.713607      -0.002294       0.014461      -0.010849       0.018223      -0.006067      -0.000473      -0.004520      -0.011476      -0.003319      -0.008552      -0.001762       0.010314              1.651220       1.417801      -0.228218      -0.011696       2.200222      -0.023711       1.335635           0.000001
          268              H      22.095526      21.517868      11.774256       0.093998       1.165037 0.80576718E+01  0.79956835E+02                                 1.887973                            1.698334      -1.182714       2.313195                    0.994610       3.771010      10.927893       0.459825       1.342357      -0.694285       0.046062      -0.009517      -0.002630       0.047108      -0.001670      -0.003642       0.002601       0.007004      -0.038728      -0.013799       0.002743       0.011056              2.008138       2.967197      -0.192723      -0.015784       1.677746       0.011639       1.379471           0.000519
          269              H      20.621678      19.743941      11.684839       0.125474       1.128333 0.79942550E+01  0.78985280E+02                                 1.820086                            1.672307      -1.308201       2.259278                    0.993845       3.730488      10.704683       0.472555       1.311854      -0.699928       0.010690      -0.031568      -0.006361       0.033930       0.003846      -0.005593       0.004355       0.001424      -0.036242      -0.014976       0.004882       0.010094              1.909912       1.741054      -0.358422       0.000524       2.675504       0.026023       1.313178           0.000750
          270              H      17.602467      22.371661      11.976167       0.118124       1.105422 0.81070129E+01  0.79276360E+02                                 1.709397                            1.620336      -1.060412       2.369246                    0.997492       3.466981       9.460158       0.515754       1.214452      -0.723495      -0.030139       0.009047       0.000048       0.031467      -0.003216      -0.000420       0.000003       0.000496      -0.054122      -0.018047       0.005799       0.012249              1.743577       2.305739      -0.050370      -0.006158       1.674351       0.040874       1.250641           0.000406
          271              H      19.126897      24.076361      11.996358       0.091027       1.110816 0.78176446E+01  0.77278526E+02                                 1.851134                            1.689081      -1.213669       2.295766                    0.993905       3.855603      11.288394       0.452759       1.368535      -0.688367      -0.018856       0.043903       0.001215       0.047797      -0.005137       0.000355       0.000434      -0.000795      -0.042130      -0.014063       0.001889       0.012174              1.966764       1.620059      -0.238768      -0.033023       2.869770       0.153731       1.410462           0.000488
          272              H      18.265264      19.025717      11.185832       0.112985       1.166237 0.95013679E+01  0.97328294E+02                                 1.830823                            1.796958      -1.028130       2.374797                    0.996444       3.724919      10.635267       0.469172       1.274445      -0.710005      -0.000741      -0.012283      -0.027458       0.030089      -0.000018       0.000553       0.005840       0.012683       0.031613      -0.013058       0.001048       0.012009              1.838450       1.808853      -0.145600      -0.130072       1.999133       0.363391       1.707363           0.000127
          273              H      18.111776      19.181475      12.766501       0.121847       1.238588 0.10390500E+02  0.10799084E+03                                 1.873018                            1.858160      -0.770548       2.506850                    0.998755       3.502421       9.817331       0.472928       1.246123      -0.719642      -0.004595      -0.009879       0.027819       0.029877      -0.002935       0.000941      -0.004548       0.009713       0.026142      -0.010917       0.000838       0.010078              1.877163       1.811500       0.014393       0.106328       1.867100      -0.398670       1.952889           0.000070
          274              H      15.685589      24.630174      11.569462       0.126218       1.097391 0.80933269E+01  0.79240551E+02                                 1.728225                            1.641853      -0.850858       2.475084                    0.999274       3.361011       9.226581       0.500856       1.249029      -0.717243       0.009818      -0.026585      -0.017669       0.033396       0.004288      -0.009830       0.009726      -0.005591      -0.025465      -0.018833       0.007085       0.011748              1.765555       1.594716      -0.167749      -0.093540       2.070214       0.351987       1.631736           0.000137
          275              H      13.719877      24.575368      12.760732       0.094669       1.159575 0.82052086E+01  0.80506175E+02                                 1.770524                            1.631640      -0.932174       2.417972                    0.998030       3.532531       9.666066       0.513070       1.216719      -0.722909      -0.021792      -0.030635       0.003672       0.037774       0.007574      -0.015215       0.004087      -0.001630      -0.021854      -0.020687       0.005338       0.015349              1.874353       1.956744       0.624769       0.034561       2.295367       0.078521       1.370947          -0.000165
          276              H      12.966383      26.450249      13.960657       0.117995       1.169198 0.82832615E+01  0.81675965E+02                                 1.811859                            1.666995      -0.815056       2.492066                    0.999114       3.415701       9.449229       0.493759       1.258051      -0.715041      -0.037454       0.000129       0.018763       0.041891       0.006057      -0.014960       0.009852      -0.000491      -0.031355      -0.024092       0.009995       0.014098              1.913573       2.659388       0.061773      -0.413478       1.476382       0.072234       1.604949           0.000130
          277              H      14.358254      28.302056      14.099109       0.109873       1.042837 0.74763877E+01  0.72306072E+02                                 1.706967                            1.603663      -0.966796       2.414881                    0.998038       3.527165       9.863107       0.490973       1.289929      -0.706150      -0.014697       0.030177       0.024733       0.041694      -0.006123      -0.011508       0.007412       0.000811      -0.004845      -0.012055      -0.004835       0.016890              1.766562       1.676333      -0.149854      -0.168721       1.952013       0.506170       1.671340           0.000031
          278              H      12.703021       2.166194      12.302108       0.128679       0.939397 0.67949223E+01  0.64133771E+02                                 1.598253                            1.528673      -0.708940       2.533692                    0.999337       3.407262       9.398041       0.503185       1.289663      -0.706518       0.024113      -0.003052       0.000675       0.024315      -0.000665       0.000508      -0.003414       0.004058      -0.008502      -0.005313       0.001506       0.003807              1.642574       2.048839      -0.300702       0.255976       1.439996      -0.056428       1.438886           0.000556
          279              H      11.499523       3.094982      12.803999       0.129406       1.050068 0.80643283E+01  0.80307783E+02                                 1.788042                            1.719357      -1.209837       2.305465                    0.993457       3.771186      11.068202       0.447426       1.374659      -0.687863      -0.007503       0.023515       0.015800       0.029306       0.002062      -0.001033       0.003379      -0.015658      -0.000244      -0.008334      -0.000926       0.009260              1.854486       1.554389      -0.171109      -0.190496       1.820013       0.429729       2.189056          -0.000057
          280              H      12.167549       2.737315      10.040712       0.092574       1.119284 0.86622167E+01  0.86747263E+02                                 1.773778                            1.708496      -0.972215       2.393718                    0.996688       3.770164      10.660426       0.484004       1.263659      -0.711167      -0.000867      -0.021368      -0.020021       0.029295      -0.008278       0.001407       0.002991      -0.001605       0.010811      -0.010771       0.003704       0.007066              1.821167       1.465829      -0.245844      -0.217415       1.898004       0.419273       2.099670           0.000017
          281              H      12.626274       4.006466      10.894504       0.099003       1.139371 0.89957752E+01  0.88720227E+02                                 1.646159                            1.628799      -0.670458       2.533579                    0.999701       3.296644       8.532309       0.561558       1.105930      -0.753689       0.011710       0.021967       0.008428       0.026281       0.002712       0.005779       0.000250      -0.005148      -0.001057      -0.007610       0.001779       0.005830              1.626707       1.681107       0.281993       0.110251       1.762583      -0.001595       1.436432           0.000053
          282              H       9.912298       3.366122      10.254160       0.092762       1.248209 0.10682988E+02  0.11141028E+03                                 1.844955                            1.854473      -0.716484       2.511399                    0.999064       3.599604       9.991175       0.486512       1.207201      -0.727937      -0.014213      -0.018996      -0.010893       0.026106       0.003464       0.004749      -0.000053      -0.005048      -0.007987      -0.007238       0.000983       0.006255              1.814962       1.739230       0.304753       0.072994       2.070548      -0.042177       1.635108           0.000089
          283              H      10.320442       4.589121      11.194485       0.097260       1.073546 0.84419447E+01  0.83923059E+02                                 1.726314                            1.690779      -0.798259       2.479094                    0.997696       3.638206      10.219496       0.485182       1.269880      -0.710934      -0.001724       0.018554       0.018913       0.026551      -0.001827       0.002694       0.002009      -0.006379       0.010527      -0.006428       0.001469       0.004959              1.747745       1.406624      -0.218305      -0.221734       1.727137       0.312003       2.109473          -0.000041
          284              H      11.021607       4.395868       8.434083       0.086956       1.151795 0.89608753E+01  0.89619899E+02                                 1.753180                            1.697411      -0.626383       2.549665                    0.999578       3.550906       9.717949       0.507922       1.205744      -0.726638      -0.002424      -0.019622      -0.020768       0.028674      -0.003505       0.001311       0.003618      -0.007846       0.018084      -0.008727       0.000812       0.007916              1.781980       1.377738      -0.184238      -0.217272       1.709309       0.316934       2.258894          -0.000000
          285              H      11.417541       5.627520       9.377292       0.084020       1.172307 0.94964088E+01  0.96091646E+02                                 1.752496                            1.730848      -0.661612       2.529011                    0.999449       3.584106       9.775400       0.511670       1.183014      -0.732174       0.009568       0.022358       0.012436       0.027314       0.004475       0.007162       0.000403      -0.007065      -0.006630      -0.010087       0.001681       0.008406              1.739138       1.597085       0.337742       0.066562       2.108574      -0.004670       1.511757           0.000004
          286              H       8.727984       4.949679       8.682144       0.138199       1.132762 0.87749949E+01  0.85900305E+02                                 1.633819                            1.603184      -0.907849       2.436482                    0.999395       3.200270       8.218730       0.569648       1.098377      -0.755917      -0.000954      -0.015521      -0.000123       0.015550      -0.000981       0.001134       0.001654      -0.006311      -0.015016      -0.005586      -0.000421       0.006007              1.608870       1.647520       0.351142       0.123327       1.731692       0.089808       1.447397          -0.000004
          287              H       9.533803       6.189986       8.076413       0.134720       1.109364 0.79613853E+01  0.77439220E+02                                 1.719119                            1.602566      -0.935324       2.422948                    0.999095       3.426195       9.300047       0.520546       1.209692      -0.724777       0.011450       0.005470      -0.010023       0.016170       0.000565      -0.003407      -0.005284       0.006134      -0.002298      -0.007400       0.000764       0.006637              1.793947       1.295661       0.046043      -0.092810       1.828646      -0.571994       2.257534          -0.000001
          288              H       9.127406       6.181331       9.619585       0.136463       1.161471 0.88769009E+01  0.88451615E+02                                 1.750427                            1.679085      -1.049918       2.369682                    0.998329       3.458692       9.406411       0.516115       1.191009      -0.729862       0.004407       0.004554       0.014795       0.016095      -0.003871       0.003126       0.002115       0.004508       0.004243      -0.006659       0.001732       0.004927              1.776131       1.417378      -0.179492      -0.243883       1.815885       0.421127       2.095129           0.000041
          289              H      27.917670      23.309096      16.524918       0.129131       1.175637 0.87485798E+01  0.86017751E+02                                 1.710511                            1.631823      -0.940818       2.434514                    0.998494       3.217400       8.420906       0.545778       1.141405      -0.744856       0.025003       0.012144       0.020950       0.034807       0.000745       0.016802      -0.002395      -0.007456      -0.018583      -0.020638       0.006878       0.013760              1.714507       1.850100       0.203247       0.323990       1.608952       0.167400       1.684469           0.000222
          290              H      27.535692      21.044815      16.458576       0.095753       1.298444 0.95113296E+01  0.95618259E+02                                 1.836199                            1.705519      -0.882186       2.444602                    0.998678       3.387432       9.003701       0.531255       1.146841      -0.742990       0.020401      -0.021488       0.022413       0.037153       0.001715       0.017549      -0.003181      -0.010665      -0.016421      -0.022050       0.008326       0.013724              1.895309       1.776710      -0.430076       0.241228       2.144446      -0.343210       1.764772          -0.000192
          291              H      25.869980      20.139104      15.102892       0.110228       1.037939 0.70286535E+01  0.67363970E+02                                 1.741767                            1.581888      -0.993217       2.398023                    0.997470       3.629361      10.316374       0.478674       1.335089      -0.695638      -0.004773      -0.036967      -0.005870       0.037734      -0.002889       0.013950       0.001650      -0.015276      -0.022664      -0.020093       0.008048       0.012046              1.885102       1.428849       0.104790      -0.028889       2.798581      -0.030346       1.427876           0.000129
          292              H      24.497292      21.572670      13.911621       0.108217       1.228087 0.93342264E+01  0.95510416E+02                                 1.899715                            1.789151      -1.318858       2.243747                    0.993791       3.833421      11.058656       0.465465       1.286017      -0.706047      -0.028719      -0.018414      -0.019587       0.039338       0.007574       0.006792       0.001508      -0.000649      -0.020733      -0.010714      -0.002100       0.012814              1.939819       1.939101       0.208119       0.427055       1.974614       0.219675       1.905743           0.000040
          293              H      22.667620      27.820359      11.229098       0.127025       0.971600 0.74221843E+01  0.72813364E+02                                 1.728230                            1.673064      -1.276973       2.269699                    0.992742       3.884618      11.530694       0.441471       1.414245      -0.679080      -0.021290      -0.010865      -0.015192       0.028321       0.002781       0.002913      -0.001895       0.013076       0.012300      -0.009602       0.002351       0.007252              1.772126       2.140048       0.285896       0.228960       1.591217       0.127719       1.585111          -0.000244
          294              H      14.515246       0.253814      12.016549       0.125282       0.974285 0.71240588E+01  0.68262214E+02                                 1.656304                            1.579992      -0.849341       2.466806                    0.998074       3.525623       9.902948       0.486452       1.314055      -0.700929      -0.003001       0.022651       0.007904       0.024178      -0.002238      -0.002967       0.000327      -0.008057       0.008278      -0.006811       0.002373       0.004438              1.728624       1.480903      -0.230728      -0.094766       2.044976       0.461537       1.659993           0.000382
          295              H      16.555959       0.080750      10.730092       0.087934       1.082030 0.86009665E+01  0.86704514E+02                                 1.786747                            1.744843      -1.154315       2.309001                    0.993445       3.963756      11.556838       0.457736       1.327384      -0.696613       0.024383       0.000776       0.011365       0.026913       0.004511       0.000790       0.004427       0.012515      -0.004685      -0.009098       0.000135       0.008963              1.812484       2.088923       0.269094       0.323586       1.617051       0.246804       1.731479           0.000041
          296              H      15.286180       0.438421       9.830148       0.093088       1.103050 0.85680444E+01  0.85360910E+02                                 1.748094                            1.695129      -0.785830       2.481511                    0.998119       3.638747      10.180535       0.488848       1.257636      -0.713761      -0.018134       0.013013      -0.018879       0.029234      -0.009858      -0.000817      -0.004320      -0.000749       0.002580      -0.011373       0.001192       0.010181              1.771372       1.650598      -0.328396       0.288063       1.779282      -0.305567       1.884237           0.000061
          297              H      25.126941      26.683893      10.063787       0.091133       1.015128 0.82641354E+01  0.82219636E+02                                 1.694740                            1.699524      -0.899635       2.428875                    0.996273       3.791686      10.869318       0.469720       1.310656      -0.701047       0.015386      -0.015300       0.016463       0.027237      -0.008192       0.003264      -0.002291      -0.005442       0.011398      -0.010657       0.001320       0.009337              1.690740       1.605396      -0.233522       0.156620       1.688186      -0.241634       1.778639          -0.000103
          298              H      23.841464      27.024258       9.181151       0.097088       0.988685 0.78434726E+01  0.77189669E+02                                 1.680088                            1.667240      -0.931759       2.420527                    0.995510       3.766381      10.814765       0.468313       1.328982      -0.697100      -0.023438      -0.003945      -0.011735       0.026507       0.000432      -0.000946       0.004781       0.011126       0.007744      -0.008897       0.003732       0.005166              1.690453       2.029364       0.247332       0.206054       1.464891       0.142861       1.577103          -0.000009
          299              H      26.471717      27.996313       8.635993       0.070930       1.349041 0.11151005E+02  0.11742380E+03                                 1.918746                            1.870441      -0.848853       2.431142                    0.997940       3.805116      10.577392       0.494378       1.176536      -0.733387       0.021928      -0.001056       0.011096       0.024599       0.001673      -0.001362       0.006708       0.010560       0.000858      -0.010160       0.004664       0.005496              1.927113       2.461692       0.203240       0.318208       1.543553       0.156958       1.776095           0.000002
          300              H      25.187984      28.371290       7.759125       0.081067       1.258621 0.10235140E+02  0.10539455E+03                                 1.826613                            1.788370      -0.837821       2.445253                    0.998213       3.664907      10.043072       0.507609       1.171797      -0.734826      -0.020199       0.010572      -0.016983       0.028429      -0.004759      -0.000529       0.000932      -0.002045       0.015282      -0.007417       0.001963       0.005453              1.824702       1.707794      -0.342009       0.238629       1.818896      -0.344812       1.947415           0.000051
          301              H      25.008332      26.182005       7.006288       0.138264       0.967401 0.71829389E+01  0.68837494E+02                                 1.635431                            1.578083      -0.878363       2.457280                    0.999064       3.461962       9.664857       0.491580       1.300137      -0.704131      -0.021115       0.006611      -0.000108       0.022126      -0.004714       0.003779       0.002385       0.008785      -0.005952      -0.007921      -0.000208       0.008129              1.658519       1.960736       0.224115       0.348992       1.335965       0.154258       1.678856           0.000048
          302              H      26.506599      26.681013       6.743805       0.130010       1.052526 0.75252200E+01  0.71834566E+02                                 1.632342                            1.537326      -0.828845       2.465926                    0.999766       3.302364       8.744865       0.544814       1.177725      -0.733083       0.009050       0.013936      -0.006639       0.017894       0.002778      -0.006454      -0.000965      -0.002315       0.000628      -0.007283       0.000193       0.007090              1.702125       1.787668       0.105042      -0.540402       1.260289      -0.103374       2.058418           0.000000
          303              H      26.187413      25.714726       7.981227       0.134707       1.040484 0.80364751E+01  0.78546636E+02                                 1.666546                            1.631365      -0.813893       2.482055                    0.999702       3.397474       9.319026       0.504634       1.241846      -0.718267       0.001276      -0.004234       0.019030       0.019537      -0.000937       0.001324      -0.002766      -0.005420       0.010311      -0.004694      -0.000809       0.005503              1.666723       1.537760      -0.232013       0.181677       1.764996      -0.332523       1.697413           0.000004
          304              H      14.621635      16.455682      13.877008       0.087753       1.151670 0.82699055E+01  0.82578899E+02                                 1.863604                            1.713947      -1.217596       2.285907                    0.994888       3.865736      11.229097       0.460481       1.332066      -0.695782      -0.009870      -0.021328       0.042438       0.048510       0.008437       0.000047      -0.007446      -0.007164       0.051357      -0.018242      -0.001352       0.019594              1.966051       1.651664       0.202580      -0.312954       1.838823      -0.544536       2.407667           0.000678
          305              H      15.786759      18.463249      13.813551       0.124673       1.124665 0.86681948E+01  0.85933214E+02                                 1.718416                            1.671468      -1.020987       2.393317                    0.997828       3.388604       9.218055       0.511181       1.208645      -0.726563       0.012220       0.015614       0.027172       0.033637       0.013428       0.005373       0.003876      -0.013046       0.020341      -0.018577       0.002778       0.015799              1.696084       1.566885       0.162544       0.085781       1.585692       0.159573       1.935674           0.000361
          306              H      15.710010      18.238268       9.809957       0.119544       1.079583 0.79780952E+01  0.78175994E+02                                 1.722937                            1.639474      -1.041628       2.379082                    0.997358       3.530861       9.837162       0.494756       1.263400      -0.712055       0.011459       0.010958      -0.028161       0.032318       0.014491      -0.003721      -0.003167      -0.005237       0.014239      -0.017131       0.002441       0.014690              1.760796       1.505429       0.090321      -0.104409       1.493919      -0.236495       2.283039           0.000408
          307              H      14.447210      16.340310       9.977254       0.087976       1.169590 0.85922606E+01  0.86416108E+02                                 1.870363                            1.738758      -1.203018       2.298456                    0.993769       3.812295      11.027682       0.461548       1.319478      -0.699097      -0.012279      -0.019243      -0.038611       0.044854       0.006862      -0.000783       0.004066      -0.007611       0.035806      -0.014109       0.001033       0.013076              1.933695       1.708912       0.285303       0.357662       1.740876       0.399506       2.351297           0.000815
          308              H      16.320482      20.505431      12.469405       0.113534       1.218312 0.97430256E+01  0.99316298E+02                                 1.821335                            1.772169      -0.765263       2.503690                    0.998841       3.471956       9.534320       0.497086       1.208781      -0.727542       0.001243       0.012354       0.025681       0.028525      -0.001853      -0.001248       0.005917       0.004717       0.014695      -0.007782      -0.000368       0.008150              1.826651       1.825522      -0.070458      -0.219714       1.964445       0.311501       1.689987           0.000082
          309              H      16.479202      20.364095      10.880082       0.111448       1.206237 0.96862952E+01  0.98349489E+02                                 1.791931                            1.754179      -0.760462       2.504111                    0.999039       3.433095       9.333041       0.506373       1.191300      -0.732012       0.006750       0.006203      -0.026717       0.028246      -0.000551      -0.000669      -0.002826       0.003808       0.021218      -0.006152      -0.001561       0.007713              1.799330       1.664487       0.013835       0.203281       1.773933      -0.294789       1.959571           0.000029
          310              H      15.045465      19.957396       6.204416       0.125085       1.144084 0.84589554E+01  0.83918699E+02                                 1.783279                            1.681517      -1.097656       2.357185                    0.997100       3.499462       9.737597       0.492547       1.253478      -0.715083       0.025968       0.019126      -0.003552       0.032447       0.012790       0.002012       0.006503       0.003984       0.023212      -0.017365       0.002972       0.014394              1.835328       2.093469       0.519475      -0.207618       1.798468      -0.141963       1.614045           0.000208
          311              H      14.246624      19.729523       8.341781       0.093903       1.242516 0.90069684E+01  0.89863511E+02                                 1.814458                            1.682069      -0.889488       2.438159                    0.998515       3.476146       9.387756       0.521148       1.177986      -0.733590       0.015995       0.019221       0.026545       0.036469       0.016559      -0.002098       0.004215       0.009712       0.019364      -0.021258       0.007128       0.014130              1.884326       1.680117       0.199698       0.379773       1.642607       0.379121       2.330255          -0.000158
          312              H      12.373354      18.373838       8.774446       0.112118       1.064906 0.73860992E+01  0.71728635E+02                                 1.777555                            1.627443      -1.018042       2.388980                    0.997282       3.665174      10.513576       0.469030       1.344707      -0.693853      -0.017233      -0.004156       0.035846       0.039989       0.014316      -0.003558       0.001807      -0.000474       0.040720      -0.021517       0.007316       0.014201              1.904925       1.688632       0.022196      -0.426477       1.426139      -0.040194       2.600005           0.000238
          313              H      11.366949      17.269102       7.012057       0.105318       1.055204 0.76735163E+01  0.75820177E+02                                 1.806297                            1.687765      -1.420466       2.195465                    0.992265       3.992086      11.847155       0.445302       1.392069      -0.682561      -0.028775      -0.020782       0.010853       0.037117       0.008077      -0.005523      -0.000643       0.009298       0.002464      -0.010233      -0.001188       0.011421              1.876942       2.103463       0.420432      -0.221172       1.757176      -0.118532       1.770187          -0.000050
          314              H      10.402400      15.728823       0.187488       0.127861       1.008024 0.79268151E+01  0.79130922E+02                                 1.772465                            1.729597      -1.454178       2.183445                    0.991795       4.012623      12.053477       0.433547       1.415214      -0.678297      -0.016143      -0.024090       0.007085       0.029852      -0.000939       0.001912      -0.007277       0.001430      -0.029315      -0.012982       0.004700       0.008282              1.809885       1.709748       0.383930      -0.034553       2.091189      -0.045321       1.628718          -0.000357
          315              H      20.220533      16.314326      28.019384       0.130888       0.956533 0.70754002E+01  0.67748079E+02                                 1.641202                            1.579084      -0.904081       2.444957                    0.997480       3.526518       9.934579       0.484026       1.321572      -0.699226       0.011839      -0.003238      -0.018356       0.022082      -0.004884      -0.001065      -0.002915       0.003271       0.002117      -0.006716       0.001714       0.005002              1.698740       1.723432      -0.103455      -0.349045       1.444255       0.285078       1.928534           0.000364
          316              H       9.165761      17.814269       0.121146       0.091816       1.128133 0.93151261E+01  0.95355391E+02                                 1.809343                            1.796658      -1.079037       2.346311                    0.994605       3.877666      11.222927       0.460443       1.299491      -0.703551      -0.021578      -0.002150       0.017133       0.027636      -0.002667      -0.001898       0.001738       0.004641       0.025276      -0.007789      -0.001288       0.009077              1.809997       1.923128      -0.072144      -0.353362       1.487712       0.186600       2.019151          -0.000098
          317              H      19.029243      18.494959      28.065535       0.098296       1.281930 0.10629468E+02  0.11008345E+03                                 1.839214                            1.818922      -0.710340       2.515885                    0.999371       3.502491       9.509063       0.506696       1.167207      -0.738293       0.019058       0.021528      -0.013984       0.031972       0.007826       0.000589      -0.008436      -0.001768      -0.007073      -0.011573      -0.000316       0.011889              1.831439       1.803138       0.409808       0.019801       2.124756      -0.000996       1.566422           0.000052
          318              H      18.441446      17.370032      26.225267       0.087690       1.233307 0.99343430E+01  0.10110041E+03                                 1.785890                            1.749936      -0.685738       2.521791                    0.999658       3.479271       9.345920       0.520662       1.155942      -0.740517      -0.003186       0.019220      -0.017179       0.025975       0.001091       0.003262      -0.006715       0.001732      -0.002380      -0.008361       0.001790       0.006571              1.784706       1.882118       0.068809      -0.392505       1.459173      -0.037242       2.012827           0.000001
          319              H      17.827490      16.149915      27.053099       0.097074       0.979628 0.74785645E+01  0.73005780E+02                                 1.698471                            1.647439      -1.108029       2.344258                    0.994133       3.806067      11.021435       0.461037       1.360917      -0.690329      -0.017327      -0.020576       0.008648       0.028256       0.002835       0.002385      -0.001705       0.003344      -0.007381      -0.005017       0.000253       0.004764              1.727677       1.456654      -0.078569       0.086842       2.288951       0.108810       1.437425           0.000002
          320              H      16.803642      18.558418      26.727158       0.082069       1.328107 0.10670201E+02  0.10950267E+03                                 1.806840                            1.757396      -0.820158       2.454818                    0.998978       3.475419       9.088708       0.549865       1.085420      -0.759434       0.022191       0.014412      -0.005189       0.026964       0.006735       0.002951      -0.002203       0.007511      -0.002296      -0.008787       0.000449       0.008338              1.798069       1.504431      -0.132227       0.059927       2.429864      -0.083470       1.459912          -0.000018
          321              H      16.193174      17.364261      27.598257       0.082197       1.189740 0.95736960E+01  0.98209459E+02                                 1.837446                            1.788826      -1.102577       2.326427                    0.995586       3.900170      11.126625       0.476370       1.253395      -0.713301       0.001379      -0.019364       0.023092       0.030167      -0.000276       0.001519      -0.005124       0.003805       0.014238      -0.006614      -0.000734       0.007349              1.834060       2.019972       0.089781      -0.486516       1.438291      -0.061781       2.043918           0.000044
          322              H      16.636198      17.018133      24.690748       0.142375       1.153102 0.89440918E+01  0.88239965E+02                                 1.671405                            1.632766      -0.926370       2.429229                    0.999290       3.245683       8.450654       0.555436       1.117746      -0.750356       0.012883       0.004835      -0.005573       0.014846       0.003584      -0.002346       0.000463       0.001293       0.003590      -0.004842       0.000847       0.003994              1.660885       1.684942      -0.003784      -0.341452       1.373581       0.005395       1.924131          -0.000006
          323              H      15.211187      17.473873      25.256097       0.142366       1.136376 0.83085582E+01  0.79941987E+02                                 1.611020                            1.536455      -0.945413       2.415879                    0.999486       3.141085       7.903616       0.597464       1.065479      -0.764441      -0.010528       0.013355       0.004080       0.017488      -0.005308      -0.002379       0.001205      -0.000753      -0.008744      -0.004606      -0.002786       0.007391              1.629249       1.969608      -0.417873       0.191847       1.556313      -0.076317       1.361825           0.000004
          324              H      15.781541      16.017233      25.605114       0.139230       1.006696 0.74794682E+01  0.72078166E+02                                 1.645887                            1.583845      -0.920912       2.436303                    0.998400       3.451356       9.519054       0.505344       1.257726      -0.713241      -0.002425      -0.014144       0.010930       0.018038       0.005812       0.000482      -0.004403      -0.011528      -0.003389      -0.008343      -0.001776       0.010120              1.648764       1.416263       0.227679       0.011721       2.195841      -0.023306       1.334189           0.000001
          325              H      13.374516      21.748635       2.647910       0.095828       1.154805 0.79769230E+01  0.78967004E+02                                 1.878378                            1.690990      -1.169817       2.319757                    0.994779       3.754670      10.872299       0.460275       1.344244      -0.693949       0.045582       0.009502       0.002806       0.046646       0.001678       0.003376       0.002724       0.006937      -0.038555      -0.013707       0.002777       0.010930              1.997158       2.947135       0.190700       0.015510       1.670128       0.011547       1.374213           0.000519
          326              H      11.900666      23.522562       2.737327       0.125085       1.127684 0.79846813E+01  0.78838970E+02                                 1.816679                            1.669222      -1.281831       2.269790                    0.994067       3.726137      10.676262       0.474047       1.308584      -0.700614       0.010551       0.031857       0.006164       0.034120      -0.003615       0.005520       0.004421       0.001458      -0.036729      -0.015064       0.005118       0.009946              1.906263       1.737554       0.357744      -0.000491       2.670193       0.026079       1.311042           0.000746
          327              H       8.881457      20.894842       2.445999       0.118164       1.104095 0.80956647E+01  0.79142539E+02                                 1.708688                            1.619749      -1.064050       2.368310                    0.997511       3.464428       9.453727       0.515554       1.215274      -0.723328      -0.030284      -0.009080      -0.000631       0.031623       0.003123       0.000159       0.000049       0.000171      -0.053660      -0.017888       0.005820       0.012068              1.742810       2.304470       0.050327       0.006137       1.673721       0.040839       1.250238           0.000407
          328              H      10.405889      19.190142       2.425808       0.090720       1.110896 0.78180845E+01  0.77277792E+02                                 1.850636                            1.688696      -1.214227       2.295755                    0.993929       3.855097      11.283599       0.453021       1.367835      -0.688511      -0.018948      -0.043700      -0.001268       0.047648       0.005217      -0.000562       0.000603      -0.000904      -0.042510      -0.014212       0.001890       0.012322              1.966174       1.619699       0.238513       0.032980       2.868642       0.153618       1.410179           0.000494
          329              H       9.544252      24.240786       3.236334       0.113334       1.165007 0.94922123E+01  0.97246321E+02                                 1.832604                            1.798615      -1.041055       2.369847                    0.996341       3.724818      10.648226       0.467800       1.278027      -0.709250      -0.000646       0.012304       0.027241       0.029898      -0.000111      -0.000566       0.005817       0.013005       0.031619      -0.013198       0.001202       0.011996              1.840278       1.810584       0.145818       0.130234       2.001367       0.363992       1.708883           0.000126
          330              H       9.390760      24.085028       1.655665       0.121733       1.237630 0.10380979E+02  0.10787610E+03                                 1.872949                            1.858072      -0.778389       2.503720                    0.998686       3.500855       9.814880       0.472608       1.247147      -0.719435      -0.005134       0.009646      -0.027674       0.029754       0.002989      -0.001167      -0.004707       0.009669       0.025702      -0.010900       0.000785       0.010115              1.877104       1.811351      -0.014401      -0.106315       1.867047      -0.398705       1.952913           0.000069
          331              H       6.964583      18.636329       2.852704       0.126685       1.097327 0.80973329E+01  0.79341820E+02                                 1.733624                            1.646637      -0.874761       2.466309                    0.999126       3.361489       9.251385       0.497807       1.255697      -0.715818       0.009113       0.026577       0.017507       0.033104      -0.003984       0.009854       0.009606      -0.005508      -0.024678      -0.018549       0.006920       0.011629              1.771201       1.599367       0.168705       0.094105       2.077590       0.353975       1.636646           0.000160
          332              H      22.440868      18.691135       1.661434       0.094535       1.160739 0.82175099E+01  0.80690523E+02                                 1.775115                            1.635522      -0.945568       2.412643                    0.997867       3.535825       9.692015       0.510999       1.220686      -0.722021      -0.021833       0.030906      -0.003719       0.038022      -0.007371       0.015154       0.004138      -0.001340      -0.021311      -0.020485       0.005276       0.015209              1.879475       1.962363      -0.627485      -0.034635       2.302134       0.078756       1.373928          -0.000213
          333              H      21.687373      16.816254       0.461509       0.118712       1.164893 0.82447824E+01  0.81184000E+02                                 1.805716                            1.661834      -0.808785       2.494956                    0.999186       3.407676       9.413693       0.495208       1.256108      -0.715476      -0.037354      -0.000510      -0.018751       0.041800      -0.006128       0.014911       0.009809      -0.000784      -0.031677      -0.024118       0.010157       0.013961              1.906689       2.648138      -0.061274       0.411303       1.471989       0.071932       1.599939           0.000147
          334              H       5.637246      14.964447       0.323057       0.111329       1.038042 0.74357326E+01  0.71824983E+02                                 1.702960                            1.600284      -0.963389       2.417319                    0.998094       3.518591       9.837616       0.490968       1.291521      -0.705833      -0.015035      -0.029801      -0.024332       0.041306       0.005726       0.011328       0.007536       0.000797      -0.005199      -0.012067      -0.004507       0.016574              1.762240       1.672584       0.149083       0.167934       1.946779       0.503937       1.667357           0.000192
          335              H      12.703004      12.255961       2.120058       0.129163       0.936389 0.67674792E+01  0.63802568E+02                                 1.594170                            1.525123      -0.711893       2.532830                    0.999353       3.399478       9.367630       0.504059       1.288884      -0.706709       0.023911       0.003561      -0.000629       0.024183       0.000508      -0.000617      -0.003214       0.004193      -0.008041      -0.005077       0.001349       0.003729              1.638206       2.042263       0.299042      -0.254976       1.436537      -0.056175       1.435816           0.000186
          336              H      11.499506      11.327173       1.618167       0.130526       1.042852 0.79935797E+01  0.79410754E+02                                 1.778604                            1.710906      -1.198863       2.311367                    0.993619       3.753268      10.994453       0.448979       1.373226      -0.688193      -0.007680      -0.023672      -0.015756       0.029455      -0.002170       0.000854       0.003189      -0.015669       0.000016      -0.008341      -0.000810       0.009152              1.844275       1.547076       0.169622       0.188684       1.810008       0.425523       2.175740          -0.000703
          337              H      12.167537      11.684840       4.381454       0.093052       1.116523 0.86367063E+01  0.86443262E+02                                 1.772432                            1.707284      -0.968112       2.396016                    0.996724       3.765571      10.650576       0.483535       1.265595      -0.710769      -0.000833       0.021003       0.019744       0.028838       0.008280      -0.001202       0.003041      -0.001919       0.010755      -0.010729       0.003499       0.007230              1.819733       1.464859       0.245560       0.217122       1.896523       0.418775       2.097818          -0.000018
          338              H      12.626262      10.415689       3.527662       0.098293       1.139956 0.89998566E+01  0.88758397E+02                                 1.645597                            1.628201      -0.668076       2.534351                    0.999726       3.298613       8.533489       0.562238       1.104618      -0.754016       0.011882      -0.022407      -0.008237       0.026667      -0.002701      -0.006033       0.000328      -0.005314      -0.001991      -0.007898       0.001851       0.006048              1.626179       1.680561      -0.281892      -0.110206       1.762021      -0.001542       1.435956           0.000056
          339              H       9.912287      11.056033       4.168006       0.094005       1.246691 0.10667266E+02  0.11121518E+03                                 1.844120                            1.853667      -0.718051       2.511316                    0.999139       3.596379       9.983703       0.486355       1.207929      -0.727763      -0.013484       0.018513       0.010753       0.025302      -0.003510      -0.004928      -0.000202      -0.005181      -0.007910      -0.007489       0.001194       0.006296              1.814132       1.738547      -0.304509      -0.072844       2.069433      -0.042189       1.634415           0.000068
          340              H      10.320429       9.833034       3.227681       0.096589       1.073891 0.84407171E+01  0.83868883E+02                                 1.723184                            1.687817      -0.786082       2.483431                    0.997867       3.635537      10.193983       0.487060       1.265617      -0.711862      -0.001740      -0.018771      -0.019352       0.027016       0.001963      -0.002548       0.001930      -0.006421       0.010427      -0.006412       0.001590       0.004821              1.744530       1.404412       0.217678       0.221160       1.724003       0.311233       2.105175           0.000033
          341              H      11.021601      10.026287       5.988083       0.086077       1.155264 0.89928620E+01  0.90001879E+02                                 1.754946                            1.698979      -0.624939       2.549801                    0.999664       3.556567       9.730413       0.508444       1.203675      -0.727096      -0.002244       0.019922       0.021401       0.029324       0.003383      -0.001411       0.003467      -0.007967       0.017796      -0.008650       0.000918       0.007731              1.783848       1.378912       0.184543       0.217706       1.710985       0.317481       2.261647           0.000000
          342              H      11.417534       8.794635       5.044874       0.083871       1.169801 0.94703367E+01  0.95767277E+02                                 1.750739                            1.729098      -0.659147       2.530250                    0.999450       3.579725       9.762127       0.511622       1.183872      -0.732001       0.009753      -0.022678      -0.012350       0.027603      -0.004259      -0.007063       0.000362      -0.006988      -0.006185      -0.009901       0.001782       0.008119              1.737422       1.595557      -0.337336      -0.066515       2.106367      -0.004483       1.510343          -0.000004
          343              H       8.727978       9.472476       5.740022       0.137590       1.132477 0.87720720E+01  0.85860483E+02                                 1.633247                            1.602711      -0.906108       2.437443                    0.999389       3.200042       8.216340       0.569869       1.098094      -0.756002      -0.001267       0.015940       0.000027       0.015991       0.001241      -0.001226       0.001525      -0.006352      -0.014787      -0.005550      -0.000476       0.006026              1.608291       1.646907      -0.350671      -0.123288       1.730830       0.089809       1.447136          -0.000003
          344              H       9.533800       8.232169       6.345753       0.133522       1.107860 0.79450701E+01  0.77193612E+02                                 1.712954                            1.597314      -0.915500       2.430700                    0.999066       3.422519       9.266288       0.523490       1.204243      -0.726040       0.011224      -0.006093       0.010770       0.016706      -0.000360       0.003705      -0.005241       0.006071      -0.003064      -0.007522       0.000779       0.006743              1.787199       1.291852      -0.045804       0.092339       1.821767      -0.568508       2.247977           0.000001
          345              H       9.127399       8.240824       4.802581       0.136723       1.159795 0.88611562E+01  0.88257625E+02                                 1.748931                            1.677775      -1.051412       2.369233                    0.998322       3.456032       9.397922       0.516221       1.191265      -0.729805       0.004247      -0.004578      -0.014821       0.016083       0.003970      -0.003269       0.002050       0.004809       0.004276      -0.006806       0.001612       0.005194              1.774573       1.416408       0.179223       0.243469       1.814566       0.420476       2.092744          -0.000052
          346              H      27.917684      19.957369      26.741580       0.129660       1.178526 0.87785672E+01  0.86411163E+02                                 1.715812                            1.636637      -0.988604       2.413233                    0.998287       3.219405       8.438841       0.543810       1.144227      -0.744183       0.025179      -0.012325      -0.020993       0.035023      -0.000417      -0.016666      -0.002336      -0.007626      -0.019271      -0.020584       0.006962       0.013623              1.719846       1.856023      -0.204123      -0.325591       1.613846       0.168164       1.689667           0.000222
          347              H      27.535703      22.221650      26.807922       0.094281       1.304371 0.95607552E+01  0.96219820E+02                                 1.839916                            1.708449      -0.882412       2.443411                    0.998670       3.395367       9.023595       0.531607       1.144836      -0.743470       0.020445       0.021727      -0.022772       0.037532      -0.001703      -0.017766      -0.003242      -0.010465      -0.016908      -0.022278       0.008309       0.013969              1.899378       1.780333       0.432090      -0.242410       2.149511      -0.344846       1.768289          -0.000192
          348              H      25.869993      23.127361      28.163606       0.110418       1.035602 0.70113405E+01  0.67162487E+02                                 1.739927                            1.580582      -0.989737       2.399994                    0.997573       3.626203      10.307611       0.478538       1.336178      -0.695435      -0.004814       0.036939       0.005619       0.037673       0.002677      -0.014015       0.001735      -0.015174      -0.022914      -0.020149       0.008225       0.011924              1.882845       1.427847      -0.104379       0.028849       2.793861      -0.030374       1.426825           0.000129
          349              H      15.776277      21.693833       0.510545       0.109330       1.226663 0.93241399E+01  0.95421946E+02                                 1.901848                            1.791005      -1.335391       2.237468                    0.993625       3.832896      11.073349       0.463928       1.290078      -0.705191      -0.028125       0.018098       0.019431       0.038680      -0.007379      -0.006587       0.001381      -0.000519      -0.020069      -0.010403      -0.002025       0.012428              1.942059       1.941329      -0.208548      -0.427815       1.976992       0.220099       1.907857           0.000040
          350              H      13.946618      15.446144       3.193068       0.126792       0.971786 0.74240116E+01  0.72837437E+02                                 1.728664                            1.673448      -1.280153       2.268418                    0.992802       3.885142      11.533597       0.441340       1.414546      -0.679028      -0.021083       0.010797       0.014850       0.027956      -0.002818      -0.003164      -0.001896       0.012890       0.012035      -0.009521       0.002083       0.007437              1.772581       2.140770      -0.285964      -0.229143       1.591496       0.127696       1.585475          -0.000293
          351              H      14.515227      14.168341       2.405617       0.125147       0.974498 0.71231215E+01  0.68222786E+02                                 1.653665                            1.577598      -0.839191       2.470486                    0.998177       3.521420       9.875595       0.488083       1.310248      -0.701727      -0.003069      -0.022989      -0.007657       0.024424       0.002107       0.002979       0.000350      -0.007521       0.008443      -0.006561       0.002173       0.004389              1.725762       1.478561       0.230008       0.094462       2.041362       0.460460       1.657362           0.000378
          352              H      16.555942      14.341405       3.692074       0.087241       1.078209 0.85619116E+01  0.86203776E+02                                 1.782268                            1.740766      -1.151412       2.311147                    0.993548       3.954433      11.518625       0.458362       1.327216      -0.696707       0.024926      -0.001041      -0.011551       0.027492      -0.004446      -0.000739       0.004380       0.012479      -0.004564      -0.009040       0.000176       0.008864              1.807793       2.082897      -0.267733      -0.322022       1.613327       0.245727       1.727155           0.000042
          353              H      15.286166      13.983734       4.592018       0.093423       1.101951 0.85581278E+01  0.85238438E+02                                 1.747064                            1.694263      -0.781318       2.483314                    0.998165       3.636601      10.173510       0.488917       1.257808      -0.713728      -0.018306      -0.013015       0.018779       0.029277       0.009793       0.000844      -0.004171      -0.000693       0.003135      -0.011336       0.001359       0.009977              1.770274       1.649562       0.327837      -0.287531       1.778268      -0.305038       1.882993           0.000061
          354              H      16.405940      16.582610       4.358379       0.090748       1.013916 0.82501814E+01  0.82041493E+02                                 1.693159                            1.697939      -0.901921       2.428435                    0.996299       3.788196      10.854705       0.470028       1.310424      -0.701118       0.015488       0.015558      -0.016543       0.027488       0.008295      -0.003125      -0.002329      -0.005193       0.012015      -0.010787       0.001457       0.009330              1.689135       1.603865       0.233332      -0.156442       1.686749      -0.241437       1.776791          -0.000103
          355              H      15.120466      16.242245       5.241015       0.096419       0.988600 0.78377350E+01  0.77084140E+02                                 1.676952                            1.664172      -0.916578       2.426711                    0.995709       3.759923      10.776817       0.469996       1.325065      -0.697930      -0.023932       0.003834       0.011763       0.026941      -0.000520       0.001127       0.004837       0.011075       0.008000      -0.008958       0.003616       0.005342              1.687252       2.025391      -0.246680      -0.205626       1.462294       0.142487       1.574071          -0.000008
          356              H      17.750721      15.270190       5.786173       0.070820       1.350503 0.11165384E+02  0.11760719E+03                                 1.919560                            1.871192      -0.847312       2.431324                    0.997888       3.807064      10.582510       0.494483       1.175965      -0.733513       0.021639       0.000869      -0.011316       0.024434      -0.001413       0.001459       0.006820       0.010897      -0.000472      -0.010315       0.004421       0.005894              1.927922       2.462819      -0.203465      -0.318402       1.544180       0.157106       1.776767           0.000004
          357              H      16.466991      14.895213       6.663041       0.080157       1.260422 0.10247736E+02  0.10550687E+03                                 1.824173                            1.786006      -0.823224       2.450238                    0.998298       3.667557      10.034016       0.509664       1.167265      -0.735885      -0.020785      -0.010657       0.016931       0.028848       0.004597       0.000558       0.000677      -0.002152       0.015300      -0.007271       0.001929       0.005342              1.822267       1.705687       0.341447      -0.238241       1.816560      -0.344155       1.944554           0.000053
          358              H      16.287338      17.084498       7.415878       0.138537       0.965248 0.71632183E+01  0.68604995E+02                                 1.633619                            1.576439      -0.882317       2.456178                    0.999040       3.457253       9.650334       0.491565       1.301000      -0.703977      -0.020985      -0.006223       0.000056       0.021889       0.004818      -0.003913       0.002202       0.008378      -0.005774      -0.007835      -0.000284       0.008119              1.656639       1.958310      -0.223537      -0.348429       1.334621       0.153857       1.676987           0.000049
          359              H      17.785606      16.585490       7.678361       0.129869       1.050959 0.75110439E+01  0.71656922E+02                                 1.629969                            1.535290      -0.820557       2.469632                    0.999755       3.299477       8.731245       0.545553       1.176824      -0.733310       0.009269      -0.013837       0.007116       0.018112      -0.002925       0.006271      -0.000897      -0.002244       0.000968      -0.007142       0.000140       0.007002              1.699503       1.784631      -0.104838       0.538943       1.258839      -0.103273       2.055038           0.000001
          360              H      17.466416      17.551777       6.440939       0.134502       1.042156 0.80562984E+01  0.78813291E+02                                 1.670534                            1.635174      -0.824694       2.477858                    0.999684       3.402802       9.347408       0.503059       1.244582      -0.717649       0.001319       0.004482      -0.019021       0.019586       0.001040      -0.001346      -0.002809      -0.005349       0.010024      -0.004641      -0.000866       0.005507              1.670704       1.541368       0.232843      -0.182252       1.769369      -0.333552       1.701374           0.000004
          361              H      23.342613      26.810821       0.545158       0.088526       1.149101 0.82518877E+01  0.82409063E+02                                 1.866233                            1.716217      -1.239561       2.277428                    0.994693       3.868399      11.262052       0.458208       1.338512      -0.694479      -0.009638       0.020957      -0.042078       0.047986      -0.008274      -0.000037      -0.007505      -0.007377       0.051281      -0.018118      -0.001493       0.019611              1.968975       1.653948      -0.203084       0.313581       1.841533      -0.545653       2.411443           0.000677
          362              H      24.507740      24.803254       0.608615       0.123668       1.127598 0.86955224E+01  0.86264204E+02                                 1.720610                            1.673467      -1.028151       2.390014                    0.997784       3.393601       9.232142       0.511212       1.207730      -0.726766       0.012279      -0.016209      -0.027118       0.033895      -0.013381      -0.005478       0.003815      -0.013012       0.021152      -0.018685       0.002909       0.015776              1.698248       1.568699      -0.162895      -0.086026       1.587581       0.160001       1.938465           0.000361
          363              H      24.431000      25.028235       4.612209       0.120517       1.079873 0.79862605E+01  0.78332971E+02                                 1.728749                            1.644653      -1.070593       2.368110                    0.997153       3.535568       9.878560       0.491664       1.270095      -0.710598       0.011264      -0.010646       0.027772       0.031804      -0.014526       0.003728      -0.003208      -0.005368       0.013581      -0.017067       0.002264       0.014802              1.766914       1.510045      -0.090851       0.104954       1.498507      -0.237824       2.292190           0.000407
          364              H      23.168198      26.926193       4.444912       0.087285       1.170408 0.86017715E+01  0.86562214E+02                                 1.873680                            1.741631      -1.204230       2.298335                    0.993702       3.818084      11.058711       0.460267       1.322378      -0.698499      -0.012609       0.019780       0.038855       0.045386      -0.006800       0.000991       0.003917      -0.007359       0.036323      -0.014103       0.000979       0.013124              1.937246       1.711865      -0.286160      -0.358631       1.743933       0.400584       2.355940           0.000814
          365              H       7.599468      22.761072       1.952761       0.112128       1.219517 0.97542130E+01  0.99452834E+02                                 1.822022                            1.772758      -0.763530       2.503316                    0.998832       3.475533       9.543331       0.497214       1.208197      -0.727674       0.001671      -0.012624      -0.026339       0.029256       0.002127       0.001615       0.005906       0.004855       0.014328      -0.007828      -0.000451       0.008279              1.827344       1.826078       0.070576       0.219934       1.965256       0.311868       1.690698           0.000083
          366              H      25.200192      22.902408       3.542084       0.111027       1.207574 0.96991403E+01  0.98507731E+02                                 1.792725                            1.754898      -0.758827       2.503977                    0.998996       3.435750       9.340087       0.506486       1.190698      -0.732140       0.006332      -0.006509       0.026646       0.028151       0.000434       0.000689      -0.002771       0.004318       0.022177      -0.006475      -0.001510       0.007985              1.800133       1.665066      -0.013848      -0.203474       1.774719      -0.295113       1.960615           0.000029
          367              H      10.684967      20.626582       8.886939       0.125441       1.141982 0.84412147E+01  0.83706747E+02                                 1.781954                            1.680442      -1.096706       2.357470                    0.997066       3.496609       9.730603       0.492354       1.254507      -0.714868       0.025826      -0.003607      -0.019049       0.032293       0.002284      -0.012797      -0.006500      -0.009670      -0.017349      -0.017301       0.002720       0.014582              1.833898       2.091548      -0.207314      -0.518631       1.613075       0.141728       1.797073           0.000211
          368              H       9.886123      22.763947       9.114809       0.092710       1.247815 0.90530275E+01  0.90441506E+02                                 1.819939                            1.686614      -0.894049       2.435642                    0.998496       3.483518       9.414923       0.520312       1.178335      -0.733509       0.016314       0.026527      -0.019467       0.036726      -0.002216      -0.016356      -0.004178      -0.005084      -0.024758      -0.021199       0.007375       0.013824              1.890330       1.684996       0.381918      -0.200842       2.338665      -0.381221       1.647329          -0.000157
          369              H      25.454853      23.196611      10.470493       0.111426       1.067746 0.74106902E+01  0.72036718E+02                                 1.781518                            1.630744      -1.022908       2.386516                    0.997183       3.672845      10.545165       0.468238       1.345688      -0.693636      -0.017244       0.035770       0.004297       0.039941      -0.003591      -0.014525      -0.001976      -0.021227      -0.019622      -0.021910       0.007420       0.014490              1.909451       1.692286      -0.428172      -0.022279       2.607257       0.040354       1.428810           0.000239
          370              H      24.448452      21.434220      11.575230       0.103981       1.058959 0.77063400E+01  0.76224241E+02                                 1.810293                            1.691128      -1.421617       2.194459                    0.992261       4.000627      11.877925       0.444964       1.391670      -0.682624      -0.029067       0.010825       0.021098       0.037513      -0.005555      -0.008155       0.000640       0.003308      -0.015484      -0.010374      -0.001121       0.011495              1.881280       2.108833      -0.222119      -0.422245       1.774044       0.119039       1.760962          -0.000043
          371              H      23.483915      14.609645      13.115518       0.128196       1.006358 0.79113115E+01  0.78947000E+02                                 1.771513                            1.728736      -1.457871       2.182372                    0.991841       4.010263      12.048895       0.433290       1.416577      -0.678052      -0.015854       0.007076       0.023804       0.029462       0.001953       0.000860       0.007392       0.015349       0.012549      -0.013068       0.004764       0.008304              1.808878       1.708846      -0.034526      -0.383475       1.627985       0.045265       2.089803          -0.000434
          372              H      24.581017      13.597209      12.529978       0.130816       0.956078 0.70720196E+01  0.67711559E+02                                 1.641123                            1.579067      -0.910236       2.442566                    0.997449       3.526590       9.936366       0.483836       1.322174      -0.699105       0.011707      -0.018436       0.003202       0.022072      -0.001042       0.004834       0.003054       0.000786      -0.006036      -0.006747       0.001691       0.005055              1.698642       1.723340      -0.348865       0.103382       1.928337      -0.284988       1.444250           0.000407
          373              H      22.247275      14.543306      11.030073       0.091086       1.126737 0.92951088E+01  0.95060396E+02                                 1.804876                            1.792336      -1.061850       2.352896                    0.994839       3.870901      11.183077       0.462110       1.296031      -0.704308      -0.021899       0.017521       0.002362       0.028145      -0.001901       0.002812      -0.001577      -0.010208      -0.019500      -0.007849      -0.001130       0.008979              1.805482       1.918330      -0.352176       0.071720       2.013821      -0.185723       1.484296          -0.000091
          374              H      23.389726      13.643363      10.349346       0.097923       1.285800 0.10671892E+02  0.11064377E+03                                 1.843761                            1.823238      -0.711113       2.514938                    0.999378       3.507615       9.531234       0.505759       1.168091      -0.738081       0.018987      -0.014008      -0.021462       0.031896       0.000467      -0.007890       0.008318       0.002871       0.005997      -0.011476      -0.000421       0.011897              1.836011       1.807519       0.020085      -0.411476       1.569841       0.000912       2.130672           0.000065
          375              H      22.801933      11.803092      11.474275       0.087352       1.232511 0.99242335E+01  0.10095001E+03                                 1.783208                            1.747457      -0.678952       2.524084                    0.999693       3.479048       9.336530       0.521854       1.153845      -0.741014      -0.003041      -0.017083      -0.019567       0.026152       0.003367      -0.001130       0.006639       0.001749      -0.002430      -0.008339       0.001762       0.006577              1.781998       1.879275      -0.391494      -0.068679       2.009429       0.037110       1.457290           0.000011
          376              H      22.187975      12.630923      12.694391       0.097633       0.976330 0.74498462E+01  0.72686627E+02                                 1.697876                            1.646908      -1.126542       2.337968                    0.994022       3.804383      11.029032       0.459808       1.365283      -0.689481      -0.017369       0.008441       0.020179       0.027931       0.002210      -0.002932       0.001784       0.005368      -0.000796      -0.005031       0.000292       0.004739              1.727076       1.456292       0.086800       0.078634       1.437018      -0.108886       2.287919           0.000088
          377              H      21.164127      12.304985      10.285889       0.081241       1.329034 0.10678507E+02  0.10959085E+03                                 1.805955                            1.756605      -0.811531       2.457404                    0.999038       3.479634       9.094868       0.550774       1.083599      -0.759880       0.022170      -0.005325      -0.014849       0.027210       0.003038      -0.006626       0.002228       0.004811      -0.009890      -0.008728       0.000502       0.008226              1.797161       1.503779       0.059853       0.131933       1.459359       0.083508       2.428346           0.000018
          378              H      20.553658      13.176083      11.480044       0.082913       1.190270 0.95848476E+01  0.98405269E+02                                 1.842222                            1.793278      -1.128964       2.316371                    0.995365       3.905376      11.165644       0.474167       1.258176      -0.712240       0.001509       0.022869       0.019394       0.030023       0.001728       0.000249       0.005187      -0.005202      -0.012479      -0.006597      -0.000832       0.007428              1.838877       2.025608      -0.488427      -0.090033       2.049534       0.061919       1.441489           0.000044
          379              H      20.996687      10.268572      11.826176       0.142092       1.155450 0.89685307E+01  0.88555532E+02                                 1.675184                            1.636240      -0.934087       2.425886                    0.999275       3.247824       8.464181       0.554125       1.119448      -0.749952       0.013256      -0.005799      -0.004499       0.015152      -0.002143      -0.003599      -0.000264      -0.000896      -0.003039      -0.004600       0.000652       0.003948              1.664682       1.688835      -0.342876       0.003769       1.928983      -0.005344       1.376228          -0.000002
          380              H      19.571675      10.833922      11.370436       0.142533       1.137690 0.83208161E+01  0.80097279E+02                                 1.613148                            1.538289      -0.949960       2.414130                    0.999504       3.141829       7.909860       0.596641       1.066452      -0.764192      -0.010626       0.004180      -0.013412       0.017614      -0.002235       0.005166      -0.001290       0.003510       0.005771      -0.004404      -0.002764       0.007168              1.631486       1.972691       0.192257       0.419022       1.363329       0.076515       1.558437           0.000013
          381              H      20.142030      11.182937      12.827074       0.139026       1.008225 0.74950282E+01  0.72282917E+02                                 1.649317                            1.586908      -0.927666       2.433341                    0.998373       3.455431       9.541351       0.504060       1.259973      -0.712753      -0.002018       0.011127       0.014087       0.018064       0.000327      -0.006011       0.004284      -0.004080       0.019063      -0.008385      -0.001832       0.010218              1.652252       1.418894       0.011737      -0.228485       1.336554       0.023481       2.201308           0.000003
          382              H       9.014024      17.070076       7.095706       0.094697       1.161274 0.80279426E+01  0.79593546E+02                                 1.884570                            1.695714      -1.170661       2.318448                    0.994798       3.765434      10.909428       0.459939       1.343175      -0.694133       0.045821       0.002752      -0.009558       0.046888       0.003636      -0.001738      -0.002361       0.023015       0.009341      -0.013879       0.002813       0.011066              2.004259       2.960130       0.015633      -0.192064       1.377620      -0.011603       1.675026           0.000521
          383              H       7.540173      17.159496       5.321779       0.124534       1.126114 0.79734218E+01  0.78710733E+02                                 1.816320                            1.669117      -1.289492       2.267223                    0.994016       3.725016      10.676636       0.473540       1.310268      -0.700294       0.010645       0.006214      -0.032192       0.034471       0.005543       0.003600      -0.004348       0.018749       0.015338      -0.014792       0.004952       0.009840              1.905762       1.737459      -0.000525      -0.357256       1.310992      -0.026027       2.668836           0.000744
          384              H      21.962966      16.868164       7.949498       0.117882       1.108319 0.81334966E+01  0.79610911E+02                                 1.713379                            1.623732      -1.068903       2.365790                    0.997445       3.471884       9.482198       0.514788       1.215578      -0.723230      -0.030012      -0.000225       0.008982       0.031328       0.000255      -0.003342      -0.000004       0.027427       0.026026      -0.018054       0.005667       0.012387              1.747784       2.312547       0.006214      -0.050798       1.252846      -0.041003       1.677958           0.000408
          385              H      23.487398      16.847971       9.654198       0.091273       1.108278 0.77962256E+01  0.76996359E+02                                 1.846672                            1.685574      -1.205502       2.299451                    0.994092       3.848001      11.252586       0.453814       1.366604      -0.688768      -0.018726      -0.001335       0.043813       0.047666      -0.000330      -0.005362      -0.000340       0.020764       0.022071      -0.014075       0.001673       0.012402              1.961610       1.616561       0.032860      -0.237606       1.407773      -0.153045       2.860496           0.000489
          386              H      22.625757      17.658504       4.603555       0.113341       1.166290 0.95050883E+01  0.97403777E+02                                 1.833238                            1.799253      -1.037251       2.371460                    0.996407       3.726149      10.650762       0.467980       1.277202      -0.709419      -0.000958       0.027465      -0.012009       0.029991      -0.000294       0.000008      -0.005803      -0.009302      -0.034867      -0.013055       0.001153       0.011902              1.840918       1.811382       0.130233      -0.145842       1.709258      -0.364021       2.002114           0.000126
          387              H      22.472269      16.077833       4.759315       0.121543       1.236810 0.10368269E+02  0.10767526E+03                                 1.868895                            1.854225      -0.765254       2.508339                    0.998807       3.501065       9.801697       0.474293       1.243512      -0.720199      -0.004992      -0.027920      -0.009927       0.030050      -0.000986      -0.002901       0.004613      -0.007792      -0.027688      -0.010936       0.000993       0.009943              1.872953       1.807429      -0.105885       0.014313       1.948679       0.397155       1.862750           0.000065
          388              H      20.046092      17.274867      10.208009       0.127207       1.097261 0.80967476E+01  0.79330164E+02                                 1.732923                            1.646048      -0.869340       2.468289                    0.999155       3.361657       9.249793       0.498165       1.254890      -0.715973       0.009146       0.017496      -0.026375       0.032945       0.009752       0.004073      -0.009634       0.009815       0.020271      -0.018537       0.007010       0.011527              1.770475       1.598831       0.094018      -0.168509       1.636035      -0.353604       2.076559           0.000137
          389              H      18.080379      16.083595      10.153205       0.094077       1.162947 0.82352953E+01  0.80897823E+02                                 1.776176                            1.636334      -0.938193       2.415337                    0.997990       3.539028       9.698422       0.511390       1.219260      -0.722331      -0.021942      -0.003520      -0.030734       0.037927       0.015149       0.007614      -0.004060       0.009955       0.013590      -0.020640       0.005359       0.015282              1.880725       1.963672      -0.034691       0.628317       1.374545      -0.078875       2.303959          -0.000163
          390              H      17.326888      14.883668      12.028086       0.117046       1.170874 0.82945748E+01  0.81782156E+02                                 1.810250                            1.665555      -0.806798       2.494718                    0.999188       3.416823       9.439472       0.495321       1.254166      -0.715886      -0.037893      -0.019097       0.000405       0.042435       0.014894       0.006274      -0.009735       0.015566       0.016654      -0.024100       0.010048       0.014052              1.911818       2.656699       0.413119       0.061637       1.603647      -0.072134       1.475107           0.000133
          391              H      18.718762      14.745212      13.879893       0.110911       1.037823 0.74346280E+01  0.71820611E+02                                 1.703761                            1.600991      -0.967222       2.415414                    0.998060       3.519472       9.844524       0.490418       1.292855      -0.705563      -0.014668      -0.024260       0.029873       0.041184       0.011595      -0.005896      -0.007422       0.002837       0.001601      -0.012247      -0.004554       0.016802              1.763096       1.673401       0.168042      -0.149145       1.668131      -0.504289       1.947755           0.000032
          392              H      25.784518      16.542212      16.588375       0.129127       0.937489 0.67795128E+01  0.63964649E+02                                 1.597461                            1.528078      -0.708922       2.534010                    0.999320       3.405385       9.397185       0.502621       1.291588      -0.706115       0.023868      -0.000815      -0.003260       0.024104      -0.000411      -0.000615       0.003383       0.006221      -0.001933      -0.005265       0.001543       0.003722              1.641701       2.047177      -0.255774      -0.300076       1.438545       0.056352       1.439380           0.000556
          393              H      24.581021      16.040319      17.517163       0.129481       1.046294 0.80270944E+01  0.79830859E+02                                 1.782713                            1.714618      -1.202216       2.309456                    0.993512       3.762008      11.027748       0.448421       1.373434      -0.688135      -0.007474      -0.015790       0.023770       0.029499       0.001056       0.002074      -0.003272      -0.007672       0.023117      -0.008249      -0.000809       0.009058              1.848713       1.550356       0.189413      -0.170245       2.181402      -0.427189       1.814383          -0.000058
          394              H      25.249048      18.803608      17.159493       0.093071       1.118424 0.86533913E+01  0.86634362E+02                                 1.772671                            1.707486      -0.965668       2.396317                    0.996867       3.767275      10.649771       0.484220       1.263454      -0.711215      -0.001151       0.019587      -0.021041       0.028769      -0.001093      -0.008384      -0.002895      -0.006284      -0.003207      -0.010788       0.003573       0.007215              1.819981       1.464956       0.217125      -0.245551       2.098153      -0.418895       1.896833           0.000017
          395              H      25.707774      17.949813      18.428644       0.097751       1.141678 0.90174814E+01  0.88974867E+02                                 1.647058                            1.629640      -0.665803       2.534754                    0.999732       3.302049       8.544157       0.562075       1.104408      -0.754059       0.011813      -0.008643       0.022421       0.026776      -0.005825       0.002784      -0.000299      -0.001616       0.009176      -0.007756       0.001799       0.005957              1.627603       1.682017      -0.110317       0.282258       1.437136       0.001624       1.763656           0.000051
          396              H      22.993798      18.590159      17.788300       0.095182       1.240038 0.10594424E+02  0.11027296E+03                                 1.838111                            1.847816      -0.719075       2.511499                    0.999093       3.586539       9.949993       0.486904       1.208568      -0.727626      -0.013307       0.010651      -0.018430       0.025103      -0.004989       0.003540       0.000166       0.001164       0.011307      -0.007484       0.001205       0.006279              1.808243       1.733036      -0.072477       0.302735       1.629579       0.041904       2.062114           0.000088
          397              H      23.401943      17.649831      19.011299       0.097099       1.072250 0.84282176E+01  0.83737559E+02                                 1.723588                            1.688350      -0.795277       2.480440                    0.997776       3.635122      10.201892       0.486072       1.268296      -0.711283      -0.001912      -0.018904       0.018601       0.026590      -0.002735      -0.002003      -0.002144      -0.008617       0.004046      -0.006599       0.001467       0.005132              1.744870       1.404923       0.221183      -0.217746       2.105452      -0.310760       1.724235          -0.000042
          398              H      24.103109      20.410236      18.818042       0.086387       1.154702 0.89844576E+01  0.89872613E+02                                 1.752184                            1.696403      -0.620482       2.550725                    0.999657       3.554025       9.712493       0.509769       1.201150      -0.727673      -0.002184       0.021320      -0.019707       0.029114      -0.001325      -0.003462      -0.003508      -0.012688       0.002743      -0.008579       0.000865       0.007714              1.780977       1.376921       0.217067      -0.184055       2.257621      -0.316966       1.708388          -0.000001
          399              H      24.499045      19.467024      20.049695       0.082769       1.173907 0.95137325E+01  0.96321658E+02                                 1.755226                            1.733381      -0.663880       2.527938                    0.999449       3.587203       9.790227       0.510816       1.184319      -0.731890       0.009824      -0.012624       0.022870       0.027909      -0.007011       0.004272      -0.000241      -0.000520       0.013502      -0.009883       0.001865       0.008018              1.741877       1.599463      -0.066730       0.338745       1.513861       0.004693       2.112308           0.000003
          400              H      21.809487      20.162174      19.371853       0.137066       1.134215 0.87888251E+01  0.86062868E+02                                 1.634645                            1.603990      -0.907305       2.436701                    0.999404       3.203260       8.225615       0.569793       1.097750      -0.756084      -0.001614      -0.000082      -0.016089       0.016170      -0.001337      -0.001273      -0.001759       0.003957       0.016673      -0.005550      -0.000462       0.006012              1.609668       1.648370      -0.123474       0.351249       1.448242      -0.089940       1.732390          -0.000008
          401              H      22.615309      20.767903      20.612160       0.135329       1.105840 0.79304677E+01  0.77060005E+02                                 1.715239                            1.599293      -0.936080       2.422918                    0.999075       3.419903       9.276874       0.521180       1.209451      -0.724846       0.011461       0.009811       0.005406       0.016026       0.003481       0.000483       0.005206       0.004497      -0.008120      -0.007427       0.000777       0.006651              1.789686       1.293293       0.092524       0.045901       2.251523       0.569747       1.824241          -0.000003
          402              H      22.208911      19.224731      20.603506       0.136093       1.161424 0.88757709E+01  0.88427719E+02                                 1.749448                            1.678242      -1.047725       2.370402                    0.998325       3.458913       9.402928       0.516642       1.189965      -0.730103       0.004192      -0.015098       0.004542       0.016314      -0.003335      -0.003964      -0.002266       0.000488      -0.008377      -0.006838       0.001741       0.005097              1.775102       1.416741       0.243562      -0.179286       2.093585      -0.420685       1.814981           0.000040
          403              H      14.836168      12.319409       8.886939       0.129254       1.179445 0.87877635E+01  0.86537573E+02                                 1.718278                            1.638790      -0.998350       2.409888                    0.998227       3.219265       8.444444       0.542726       1.146039      -0.743775       0.025316      -0.020933       0.012192       0.035039      -0.016780       0.000428       0.002339       0.005721       0.021056      -0.020685       0.006961       0.013725              1.722374       1.858955      -0.326522       0.204709       1.692123      -0.168597       1.616043           0.000227
          404              H      14.454186      12.385754       6.622659       0.094937       1.302679 0.95463156E+01  0.96027685E+02                                 1.837095                            1.706176      -0.870656       2.447826                    0.998727       3.394251       9.015205       0.532479       1.143518      -0.743765       0.020730      -0.022667      -0.021622       0.037564      -0.017609       0.001760       0.003187       0.003045       0.024083      -0.022105       0.008308       0.013797              1.896279       1.777562      -0.241691      -0.430726       1.765624       0.343819       2.145649          -0.000185
          405              H      12.788473      13.741440       5.716947       0.108799       1.041514 0.70578440E+01  0.67705007E+02                                 1.744706                            1.584376      -0.988920       2.398846                    0.997530       3.635912      10.335259       0.478720       1.333754      -0.695903      -0.004992       0.005970      -0.037414       0.038215      -0.014354      -0.002990      -0.001707       0.003925       0.034823      -0.020620       0.008333       0.012287              1.888471       1.431068       0.028927       0.104980       1.430109       0.030511       2.804237          -0.000018
          406              H      11.415788      14.932710       7.150510       0.109006       1.228848 0.93444010E+01  0.95672971E+02                                 1.903324                            1.792330      -1.334724       2.237692                    0.993669       3.835695      11.080851       0.464037       1.289186      -0.705374      -0.028063       0.019353      -0.018115       0.038603      -0.006785       0.007564      -0.001337       0.009878       0.011250      -0.010710      -0.001990       0.012701              1.943601       1.942849      -0.428335       0.208790       1.909309      -0.220373       1.978646           0.000037
          407              H       9.586128      17.615226      13.398192       0.127267       0.971699 0.74272422E+01  0.72911268E+02                                 1.731788                            1.676369      -1.293883       2.262748                    0.992557       3.892536      11.576621       0.439740       1.418871      -0.678192      -0.021203       0.014944      -0.010702       0.028062      -0.003138       0.002601       0.001688       0.000403      -0.025538      -0.009407       0.001968       0.007439              1.775884       2.145166      -0.229649       0.286533       1.588286      -0.127930       1.594200          -0.000243
          408              H      10.154739      16.827773      14.675996       0.125959       0.971567 0.70991347E+01  0.67957531E+02                                 1.652727                            1.576850      -0.845337       2.468609                    0.998136       3.518775       9.875942       0.487155       1.313429      -0.701077      -0.003171      -0.007960       0.022591       0.024161       0.003015      -0.002016      -0.000107      -0.008110       0.007269      -0.006656       0.002442       0.004214              1.724696       1.477925       0.094282      -0.229672       1.656353      -0.459794       2.039810           0.000383
          409              H      12.195452      18.114231      14.502930       0.086508       1.086788 0.86474161E+01  0.87276246E+02                                 1.790523                            1.748331      -1.150758       2.309485                    0.993385       3.973183      11.585138       0.457830       1.325537      -0.696967       0.025138      -0.011431       0.001045       0.027635      -0.000723       0.004542      -0.004351       0.008571      -0.016980      -0.009169       0.000177       0.008992              1.816386       2.093751      -0.324657       0.270184       1.735072      -0.247671       1.620334           0.000042
          410              H      10.925675      19.014175      14.860600       0.093311       1.102071 0.85563579E+01  0.85199696E+02                                 1.745733                            1.692904      -0.785215       2.481645                    0.998164       3.634785      10.160660       0.489722       1.256050      -0.714117      -0.018195       0.018830       0.013148       0.029300       0.000670      -0.009808       0.004158      -0.001969      -0.000273      -0.011274       0.001211       0.010063              1.768952       1.648514      -0.287606      -0.327788       1.881525       0.305017       1.776818           0.000061
          411              H      12.045448      18.780539      12.261726       0.092097       1.010823 0.82207432E+01  0.81695611E+02                                 1.691525                            1.696441      -0.905491       2.427651                    0.996229       3.783535      10.846444       0.469484       1.312797      -0.700630       0.015258      -0.016205      -0.014873       0.026770      -0.003145      -0.008435       0.002121      -0.008822       0.002096      -0.011013       0.001713       0.009300              1.687487       1.602459      -0.156094      -0.232721       1.775074       0.240792       1.684928          -0.000103
          412              H      10.759973      19.663175      12.602089       0.095902       0.991291 0.78660268E+01  0.77433669E+02                                 1.679893                            1.667061      -0.917549       2.425396                    0.995664       3.767331      10.803734       0.469627       1.324886      -0.697940      -0.024100       0.012342      -0.003826       0.027345       0.001274       0.000628      -0.004743       0.001559      -0.019749      -0.008698       0.003409       0.005289              1.690253       2.029057      -0.205942       0.247332       1.576907      -0.142843       1.464795          -0.000009
          413              H      13.390227      20.208332      13.574143       0.071327       1.349201 0.11155323E+02  0.11750998E+03                                 1.921179                            1.872695      -0.857614       2.428031                    0.997901       3.805031      10.587617       0.493208       1.178917      -0.732834       0.021510      -0.010870      -0.000767       0.024113       0.001151       0.001363      -0.006721       0.005307      -0.016549      -0.010192       0.004542       0.005651              1.929587       2.465283      -0.318749       0.203718       1.778194      -0.157266       1.545283           0.000002
          414              H      12.106496      21.085200      13.949119       0.080921       1.259011 0.10236084E+02  0.10537965E+03                                 1.824708                            1.786533      -0.829596       2.448058                    0.998249       3.665423      10.034898       0.508819       1.169283      -0.735409      -0.020622       0.017001       0.010149       0.028588       0.000641      -0.004685      -0.000760      -0.008582      -0.003897      -0.007300       0.002021       0.005279              1.822805       1.706202      -0.238393      -0.341526       1.945234       0.344318       1.816978           0.000051
          415              H      11.926840      21.838040      11.759834       0.138288       0.967052 0.71779665E+01  0.68757561E+02                                 1.633005                            1.575906      -0.866410       2.462267                    0.999130       3.458315       9.643075       0.492830       1.297449      -0.704704      -0.021124       0.000467       0.006430       0.022086      -0.003701      -0.004841      -0.002235       0.007269      -0.010040      -0.007821      -0.000315       0.008136              1.656002       1.957324      -0.348170       0.223419       1.676422      -0.153823       1.334259           0.000048
          416              H      13.425108      22.100523      12.258841       0.130029       1.050238 0.75049038E+01  0.71583317E+02                                 1.629204                            1.534675      -0.824050       2.468250                    0.999760       3.297968       8.726181       0.545658       1.176844      -0.733311       0.009366       0.007309       0.013638       0.018087       0.006140       0.002994       0.000905      -0.001452       0.003633      -0.007132       0.000257       0.006875              1.698633       1.783745       0.538383       0.104689       2.053794       0.103080       1.258361          -0.000000
          417              H      13.105919      20.863102      11.292556       0.135588       1.039779 0.80341717E+01  0.78552538E+02                                 1.668932                            1.633720      -0.821199       2.479728                    0.999711       3.398326       9.336259       0.502854       1.245792      -0.717386       0.001135      -0.018854      -0.004082       0.019324      -0.001225      -0.000983       0.002781      -0.007799       0.003074      -0.004665      -0.000811       0.005475              1.669066       1.540024      -0.181930      -0.232440       1.699619       0.332894       1.767556           0.000004
          418              H      18.982122      14.967329       2.033525       0.090263       1.143863 0.82074926E+01  0.81849961E+02                                 1.860119                            1.711314      -1.230987       2.281953                    0.994792       3.857183      11.219106       0.459006       1.338074      -0.694581      -0.009515      -0.041535      -0.020681       0.047364       0.000012       0.008394       0.007581      -0.029123      -0.014830      -0.018166      -0.001443       0.019609              1.962075       1.649053       0.311633       0.201838       2.401646       0.542302       1.835527           0.000677
          419              H      20.147250      15.030784       4.041091       0.124732       1.125151 0.86723114E+01  0.85987058E+02                                 1.719203                            1.672105      -1.029962       2.389728                    0.997782       3.388808       9.220299       0.510957       1.208992      -0.726487       0.012201      -0.026846       0.015916       0.033509      -0.005334       0.013461      -0.003829      -0.016685       0.009129      -0.018592       0.002844       0.015747              1.696869       1.567433      -0.086016       0.162707       1.936794      -0.159901       1.586380           0.000363
          420              H      20.070503      19.034380       3.816105       0.121213       1.076498 0.79557230E+01  0.77962060E+02                                 1.725603                            1.641876      -1.070947       2.368583                    0.997144       3.529713       9.859059       0.491892       1.270669      -0.710488       0.011279       0.027355       0.010727       0.031474       0.003757       0.014380       0.003167      -0.009817       0.000818      -0.017045       0.002425       0.014620              1.763604       1.507634       0.104563       0.090551       2.287088       0.237047       1.496089           0.000407
          421              H      18.807700      18.867085       1.918148       0.086431       1.169239 0.85879914E+01  0.86341496E+02                                 1.868260                            1.737061      -1.189257       2.304096                    0.993973       3.810776      11.012538       0.462390       1.317558      -0.699521      -0.012670       0.039506      -0.019830       0.045983       0.000898       0.006899      -0.003833      -0.021483      -0.006457      -0.014058       0.001222       0.012836              1.931385       1.707139      -0.356838       0.284746       2.347950      -0.398583       1.739067           0.000815
          422              H      20.680977      16.374928       6.083270       0.113066       1.218064 0.97384749E+01  0.99239200E+02                                 1.819266                            1.770238      -0.758493       2.505805                    0.998872       3.473012       9.529747       0.498092       1.206713      -0.727994       0.001186      -0.026067       0.012397       0.028889       0.001372      -0.001995      -0.005942      -0.004796      -0.014147      -0.007772      -0.000391       0.008163              1.824547       1.823331       0.219336      -0.070327       1.688198      -0.310949       1.962114           0.000084
          423              H      20.839698      17.964252       5.941932       0.111084       1.206411 0.96868021E+01  0.98343666E+02                                 1.790906                            1.753244      -0.752638       2.506817                    0.999068       3.434249       9.331858       0.506996       1.189969      -0.732308       0.006662       0.026899       0.006488       0.028461       0.000474      -0.000487       0.002863      -0.008381      -0.017218      -0.006416      -0.001270       0.007686              1.798290       1.663602      -0.203084       0.013828       1.958257       0.294477       1.773010           0.000030
          424              H      19.405962      22.639921       5.535227       0.125760       1.140598 0.84286834E+01  0.83543087E+02                                 1.779631                            1.678508      -1.091328       2.359858                    0.997161       3.494505       9.719280       0.492989       1.253482      -0.715085       0.025660       0.003705       0.019042       0.032168      -0.002124       0.012945      -0.006474      -0.009553      -0.017648      -0.017484       0.002954       0.014530              1.831378       2.088252       0.206836       0.517210       1.611304       0.141385       1.794577           0.000212
          425              H      18.607120      20.502556       5.307357       0.093087       1.246320 0.90400544E+01  0.90280216E+02                                 1.818527                            1.685433      -0.894956       2.435392                    0.998461       3.481552       9.408192       0.520477       1.178374      -0.733498       0.015818      -0.026572       0.019305       0.036454       0.002167       0.016621      -0.004258      -0.005055      -0.024872      -0.021468       0.007365       0.014103              1.888784       1.683717      -0.381341       0.200541       2.336524      -0.380663       1.646112          -0.000156
          426              H      16.733847      20.069892       3.951673       0.111453       1.068603 0.74166677E+01  0.72100441E+02                                 1.781458                            1.630610      -1.016716       2.388548                    0.997184       3.672978      10.541699       0.468656       1.344382      -0.693890      -0.017005      -0.036210      -0.003982       0.040202       0.003701       0.014486      -0.001731      -0.020330      -0.019261      -0.021601       0.007512       0.014090              1.909416       1.692135       0.428284       0.022289       2.607436       0.040377       1.428678           0.000239
          427              H      15.727442      21.832283       2.846936       0.104559       1.056841 0.76900145E+01  0.76029231E+02                                 1.808609                            1.689936      -1.424639       2.193449                    0.992242       3.997840      11.870492       0.444845       1.392658      -0.682442      -0.028843      -0.010656      -0.021013       0.037242       0.005480       0.007862       0.000467       0.003918      -0.015204      -0.010047      -0.001258       0.011304              1.879350       2.105906       0.221465       0.420992       1.772816       0.118637       1.759326          -0.000043
          428              H      14.762893      28.656858       1.306648       0.129116       1.001965 0.78711222E+01  0.78477411E+02                                 1.769596                            1.727017      -1.465474       2.180128                    0.991918       4.005082      12.043813       0.432325       1.420980      -0.677255      -0.015762      -0.007014      -0.023214       0.028923      -0.002250      -0.000874       0.007349       0.015414       0.013278      -0.013179       0.004675       0.008504              1.806889       1.707083       0.034386       0.382627       1.626395       0.045042       2.087189          -0.000434
          429              H       7.139012       0.824946       1.892188       0.131386       0.955501 0.70675787E+01  0.67665680E+02                                 1.641111                            1.579083      -0.905347       2.444537                    0.997477       3.526747       9.940048       0.483546       1.323032      -0.698917       0.011865       0.017995      -0.003131       0.021781       0.001155      -0.005025       0.002986       0.000599      -0.005729      -0.006874       0.001740       0.005134              1.698636       1.723172       0.348561      -0.103391       1.928274      -0.285123       1.444461           0.000406
          430              H      13.526258      28.723197       3.392093       0.091357       1.128662 0.93208648E+01  0.95431329E+02                                 1.810164                            1.797436      -1.079952       2.345939                    0.994563       3.879179      11.229279       0.460245       1.299816      -0.703489      -0.021809      -0.017398      -0.002229       0.027987       0.001735      -0.002888      -0.001600      -0.010379      -0.020306      -0.008128      -0.001001       0.009129              1.810824       1.924116       0.353634      -0.072119       2.020125      -0.186692       1.488232          -0.000093
          431              H       5.947726       0.778792       4.072820       0.098001       1.282800 0.10639850E+02  0.11022810E+03                                 1.841010                            1.820615      -0.713215       2.514717                    0.999363       3.503327       9.515819       0.506078       1.168240      -0.738061       0.018983       0.013679       0.021601       0.031844      -0.000456       0.007850       0.008406       0.002701       0.005646      -0.011517      -0.000365       0.011882              1.833255       1.804953      -0.019866       0.410583       1.567739       0.001017       2.127074           0.000062
          432              H       5.359928       2.619063       2.947891       0.088573       1.232854 0.99307941E+01  0.10105994E+03                                 1.785648                            1.749748      -0.685674       2.521847                    0.999677       3.478882       9.346084       0.520610       1.156108      -0.740457      -0.003211       0.016830       0.019161       0.025704      -0.003379       0.001281       0.006679       0.002133      -0.001335      -0.008471       0.001967       0.006503              1.784461       1.881923       0.392231       0.068739       2.012397       0.037096       1.459064           0.000010
          433              H       4.745969       1.791232       1.727775       0.097868       0.976668 0.74522084E+01  0.72701854E+02                                 1.696836                            1.646015      -1.114438       2.342146                    0.994094       3.802791      11.017099       0.460502       1.363371      -0.689851      -0.017276      -0.008655      -0.020149       0.027917      -0.002168       0.002955       0.001913       0.005447      -0.001325      -0.005122       0.000331       0.004792              1.725975       1.455572      -0.086730      -0.078485       1.436294      -0.108726       2.286058           0.000088
          434              H       3.722126       2.117170       4.136277       0.081456       1.326026 0.10648253E+02  0.10920122E+03                                 1.803144                            1.754078      -0.808884       2.458851                    0.999009       3.475727       9.080917       0.551196       1.083554      -0.759899       0.022101       0.005264       0.014893       0.027166      -0.002970       0.006553       0.002021       0.004703      -0.009907      -0.008525       0.000382       0.008142              1.794320       1.501731      -0.059689      -0.131591       1.457417       0.083304       2.423813           0.000014
          435              H       3.111655       1.246072       2.942122       0.083673       1.188509 0.95700174E+01  0.98241381E+02                                 1.842589                            1.793665      -1.135568       2.314209                    0.995360       3.904161      11.171312       0.473285       1.260670      -0.711696       0.001621      -0.022611      -0.019372       0.029819      -0.001662      -0.000185       0.005138      -0.004905      -0.011660      -0.006398      -0.000781       0.007179              1.839241       2.026133       0.488433       0.089968       2.049841       0.061795       1.441749           0.000043
          436              H       3.554680       4.153583       2.595990       0.142045       1.159015 0.90032999E+01  0.88984514E+02                                 1.678505                            1.639280      -0.937341       2.424095                    0.999285       3.252519       8.480386       0.553678       1.119272      -0.749984       0.013186       0.005518       0.005073       0.015167       0.002385       0.003703      -0.000465      -0.001114      -0.003198      -0.004924       0.000851       0.004073              1.668014       1.692280       0.344176      -0.003753       1.933282      -0.005358       1.378480          -0.000004
          437              H       2.129670       3.588233       3.051730       0.141520       1.140571 0.83455077E+01  0.80384808E+02                                 1.614888                            1.539745      -0.948742       2.414026                    0.999503       3.146887       7.921933       0.596910       1.065311      -0.764489      -0.010997      -0.004315       0.013353       0.017828       0.002250      -0.005377      -0.001248       0.003530       0.005748      -0.004570      -0.002788       0.007358              1.633330       1.975377      -0.192603      -0.420035       1.364477       0.076670       1.560135           0.000009
          438              H       2.700022       3.239218       1.595092       0.138786       1.009113 0.75027441E+01  0.72376232E+02                                 1.650329                            1.587737      -0.930563       2.432059                    0.998411       3.457078       9.547269       0.503921       1.259993      -0.712747      -0.002357      -0.010950      -0.014089       0.017999      -0.000565       0.005718       0.004292      -0.004117       0.018658      -0.008279      -0.001630       0.009909              1.653308       1.419535      -0.011700       0.228877       1.337139       0.023692       2.203250           0.000001
          439              H      17.735019      26.196427       7.326460       0.094935       1.161082 0.80270530E+01  0.79597496E+02                                 1.885911                            1.696782      -1.184074       2.313297                    0.994606       3.766465      10.920000       0.459236       1.345015      -0.693765       0.045756      -0.002670       0.009492       0.046806      -0.003506       0.001809      -0.002589       0.022620       0.008839      -0.013634       0.002660       0.010974              2.005817       2.962730      -0.015666       0.192281       1.378435      -0.011615       1.676286           0.000520
          440              H      16.261172      26.107007       9.100387       0.125475       1.125604 0.79692574E+01  0.78656864E+02                                 1.815365                            1.668362      -1.286996       2.268146                    0.994020       3.723283      10.669702       0.473798       1.309766      -0.700383       0.010856      -0.006363       0.031796       0.034195      -0.005309      -0.003751      -0.004235       0.019057       0.015888      -0.014837       0.004787       0.010050              1.904710       1.736633       0.000513       0.356823       1.310509      -0.025972       2.666989           0.000747
          441              H      13.241958      26.398339       6.472668       0.117237       1.108020 0.81262914E+01  0.79473433E+02                                 1.708164                            1.619151      -1.044724       2.374735                    0.997609       3.469458       9.452404       0.517682       1.209801      -0.724542      -0.030686       0.000760      -0.008736       0.031914       0.000013       0.003489       0.000106       0.027169       0.026427      -0.017990       0.005501       0.012488              1.742303       2.304207      -0.006166       0.050425       1.249821      -0.040815       1.672880           0.000407
          442              H      14.766387      26.418532       4.767968       0.092023       1.107854 0.77962548E+01  0.77057988E+02                                 1.852389                            1.690231      -1.231120       2.289669                    0.993595       3.856206      11.310419       0.450959       1.374161      -0.687272      -0.018571       0.001333      -0.043133       0.046980       0.000324       0.005313      -0.000466       0.021077       0.023068      -0.014402       0.001874       0.012529              1.968134       1.621293      -0.033045       0.238871       1.411386      -0.153858       2.871723           0.000488
          443              H      13.904759      25.607999       9.818611       0.114153       1.163251 0.94728150E+01  0.96981528E+02                                 1.829227                            1.795506      -1.035780       2.372161                    0.996416       3.720933      10.627608       0.468781       1.276222      -0.709621      -0.001027      -0.026970       0.012010       0.029541       0.000359       0.000088      -0.005842      -0.009512      -0.034893      -0.013076       0.001052       0.012024              1.836865       1.807450      -0.129718       0.145301       1.705815      -0.362639       1.997329           0.000126
          444              H      13.751268      27.188670       9.662851       0.122308       1.234956 0.10352221E+02  0.10750067E+03                                 1.869974                            1.855263      -0.773876       2.506013                    0.998727       3.497486       9.801346       0.473064       1.246834      -0.719494      -0.004787       0.027767       0.009889       0.029862       0.000938       0.003033       0.004429      -0.007840      -0.027447      -0.010855       0.001017       0.009838              1.874104       1.808723       0.106017      -0.014332       1.949514       0.397453       1.864075           0.000070
          445              H      11.325080      25.991636       4.214157       0.125769       1.100788 0.81259168E+01  0.79655922E+02                                 1.733350                            1.646392      -0.859360       2.471466                    0.999207       3.366968       9.254717       0.499499       1.250909      -0.716827       0.009721      -0.017800       0.026556       0.033415      -0.009876      -0.004339      -0.009844       0.009902       0.021194      -0.018957       0.007095       0.011862              1.770924       1.599155      -0.094050       0.168599       1.636413      -0.353859       2.077205           0.000137
          446              H      26.801366      27.182908       4.268961       0.094275       1.162281 0.82294801E+01  0.80830217E+02                                 1.775945                            1.636100      -0.943500       2.413268                    0.997905       3.537721       9.695698       0.511242       1.219771      -0.722222      -0.022066       0.003590       0.030790       0.038050      -0.015172      -0.007433      -0.004034       0.009769       0.012545      -0.020437       0.005174       0.015263              1.880506       1.963405       0.034732      -0.628319       1.374361      -0.078880       2.303754          -0.000165
          447              H      26.047869      28.382835       2.394080       0.118465       1.165808 0.82546973E+01  0.81323893E+02                                 1.808421                            1.664200      -0.812442       2.493372                    0.999153       3.410669       9.431166       0.494138       1.258175      -0.715025      -0.037096       0.018893      -0.000173       0.041631      -0.014829      -0.006118      -0.009870       0.015498       0.016360      -0.024031       0.010023       0.014008              1.909688       2.652831      -0.412013      -0.061562       1.602140      -0.072093       1.474093           0.000130
          448              H       9.997738      28.521291       0.542273       0.110158       1.041730 0.74675558E+01  0.72202121E+02                                 1.706057                            1.602959      -0.966813       2.414727                    0.998098       3.525775       9.859205       0.490949       1.290321      -0.706069      -0.014681       0.024342      -0.030224       0.041492      -0.011481       0.006288      -0.007587       0.002631       0.001078      -0.011999      -0.005081       0.017080              1.765581       1.675650      -0.168425       0.149453       1.670396      -0.505470       1.950696           0.000031
          449              H      25.784523      26.724253      26.678123       0.128733       0.936255 0.67665761E+01  0.63793066E+02                                 1.594210                            1.525184      -0.713648       2.532287                    0.999300       3.399785       9.368951       0.503959       1.289160      -0.706658       0.024182       0.000903       0.003693       0.024479       0.000266       0.000344       0.003264       0.005888      -0.001936      -0.005044       0.001659       0.003384              1.638246       2.042265       0.254913       0.299000       1.435850       0.056142       1.436623           0.000556
          450              H      24.581024      27.226146      25.749335       0.129483       1.044725 0.80099308E+01  0.79595290E+02                                 1.778927                            1.711220      -1.191513       2.313568                    0.993710       3.755545      10.994274       0.449607       1.370926      -0.688642      -0.007544       0.015879      -0.023703       0.029511      -0.001013      -0.001958      -0.003242      -0.008011       0.023520      -0.008412      -0.000737       0.009149              1.844597       1.547358      -0.188647       0.169614       2.176075      -0.425554       1.810359          -0.000060
          451              H      25.249055      24.462857      26.107005       0.092324       1.120112 0.86689268E+01  0.86818161E+02                                 1.773431                            1.708197      -0.968398       2.395532                    0.996706       3.770142      10.655335       0.484528       1.262240      -0.711474      -0.000816      -0.020085       0.021259       0.029258       0.001283       0.008291      -0.002911      -0.005900      -0.002662      -0.010634       0.003486       0.007147              1.820765       1.465630      -0.217338       0.245807       2.099047      -0.419026       1.897618           0.000017
          452              H      25.707777      25.316652      24.837854       0.097335       1.141931 0.90155963E+01  0.88917467E+02                                 1.643991                            1.626664      -0.651834       2.539315                    0.999787       3.304179       8.537089       0.564262       1.100608      -0.754998       0.012086       0.008334      -0.022664       0.027003       0.006001      -0.002753      -0.000110      -0.001611       0.008570      -0.007866       0.001942       0.005924              1.624595       1.678843       0.110039      -0.281451       1.434632       0.001525       1.760310           0.000050
          453              H      22.993803      24.676306      25.478198       0.094163       1.241194 0.10605277E+02  0.11039758E+03                                 1.837982                            1.847724      -0.721407       2.510237                    0.999101       3.588645       9.951472       0.487400       1.207211      -0.727940      -0.013496      -0.010649       0.018848       0.025511       0.005040      -0.003476       0.000229       0.001282       0.011081      -0.007501       0.001304       0.006197              1.808092       1.732952       0.072401      -0.302699       1.629412       0.041990       2.061911           0.000087
          454              H      23.401944      25.616634      24.255199       0.096762       1.071016 0.84145348E+01  0.83559469E+02                                 1.721737                            1.686578      -0.797420       2.479730                    0.997828       3.631496      10.185883       0.486549       1.267693      -0.711437      -0.001691       0.019011      -0.018657       0.026690       0.002460       0.001808      -0.002063      -0.008499       0.004159      -0.006301       0.001332       0.004969              1.742966       1.403564      -0.220837       0.217392       2.102945      -0.310361       1.722388          -0.000042
          455              H      24.103114      22.856229      24.448456       0.086009       1.155517 0.89961550E+01  0.90054748E+02                                 1.756321                            1.700199      -0.629505       2.548013                    0.999565       3.557068       9.736981       0.507788       1.204963      -0.726807      -0.002262      -0.021081       0.019833       0.029032       0.001422       0.003478      -0.003487      -0.012948       0.002881      -0.008732       0.000947       0.007785              1.785298       1.379813      -0.218000       0.184797       2.263718      -0.318004       1.712364          -0.000002
          456              H      24.499046      23.799441      23.216803       0.082869       1.173354 0.95037080E+01  0.96158856E+02                                 1.751591                            1.729888      -0.650665       2.532712                    0.999513       3.585099       9.769431       0.512667       1.180794      -0.732709       0.009996       0.012407      -0.022930       0.027922       0.007279      -0.004182      -0.000222      -0.000001       0.013758      -0.010129       0.002008       0.008121              1.738283       1.596294       0.066590      -0.337677       1.510935       0.004463       2.107621           0.000003
          457              H      21.809491      23.104291      23.894645       0.137601       1.133870 0.87865619E+01  0.86046057E+02                                 1.635436                            1.604736      -0.909545       2.435886                    0.999376       3.201247       8.224101       0.569081       1.099056      -0.755764      -0.001257      -0.000184       0.016009       0.016059       0.001174       0.001210      -0.001437       0.004129       0.016755      -0.005432      -0.000513       0.005946              1.610450       1.649121       0.123657      -0.351506       1.448909      -0.090154       1.733321          -0.000009
          458              H      22.615310      22.498562      22.654338       0.134039       1.106944 0.79375637E+01  0.77111172E+02                                 1.712911                            1.597258      -0.918950       2.429334                    0.999036       3.421113       9.265330       0.523096       1.205298      -0.725799       0.011598      -0.010642      -0.005729       0.016751      -0.003414      -0.000414       0.005281       0.004574      -0.007783      -0.007488       0.000924       0.006564              1.787155       1.291802      -0.092448      -0.045907       2.248023       0.568554       1.821641          -0.000003
          459              H      22.208910      24.041734      22.662992       0.135920       1.163464 0.88962074E+01  0.88693215E+02                                 1.752453                            1.680930      -1.054166       2.367707                    0.998303       3.462323       9.419270       0.515816       1.191037      -0.729848       0.004271       0.015068      -0.004666       0.016342       0.003089       0.003993      -0.002204       0.000646      -0.009036      -0.006788       0.001752       0.005036              1.778230       1.418870      -0.244225       0.179839       2.097402      -0.421959       1.818417           0.000039
          460              H      14.836170       2.102746       5.535227       0.129064       1.183179 0.88223668E+01  0.86962352E+02                                 1.721669                            1.641811      -1.000918       2.408021                    0.998179       3.224185       8.461001       0.542335       1.145757      -0.743833       0.025279       0.021106      -0.012265       0.035141       0.016730      -0.000746       0.002424       0.005626       0.020418      -0.020567       0.006858       0.013709              1.725797       1.862852       0.327722      -0.205447       1.695433      -0.169197       1.619107           0.000224
          461              H      14.454193       2.036401       7.799507       0.094504       1.305843 0.95757944E+01  0.96424362E+02                                 1.842844                            1.711042      -0.886031       2.442239                    0.998613       3.395834       9.032010       0.530538       1.146510      -0.743080       0.020773       0.022763       0.022043       0.037889       0.017730      -0.001954       0.003004       0.003227       0.023927      -0.022205       0.008329       0.013876              1.902453       1.783054       0.242999       0.433052       1.771007       0.345719       2.153299          -0.000190
          462              H      12.788484       0.680715       8.705219       0.110186       1.037409 0.70260436E+01  0.67330835E+02                                 1.740921                            1.581465      -0.989438       2.399615                    0.997495       3.628809      10.313247       0.478810       1.334872      -0.695685      -0.004773      -0.005868       0.037054       0.037818       0.014058       0.002894      -0.001759       0.003917       0.034398      -0.020256       0.008173       0.012083              1.883960       1.428617      -0.028837      -0.104573       1.427626       0.030404       2.795636           0.000129
          463              H      20.136781      28.333793       7.271656       0.108748       1.227618 0.93332602E+01  0.95546110E+02                                 1.903632                            1.792506      -1.341740       2.235387                    0.993603       3.834857      11.083636       0.463455       1.290978      -0.705013      -0.028204      -0.019507       0.018069       0.038762       0.006756      -0.007499      -0.001321       0.009707       0.011427      -0.010667      -0.001928       0.012595              1.943957       1.943325       0.428627      -0.208956       1.909650      -0.220487       1.978896           0.000040
          464              H      18.307109      25.651277       1.023974       0.127185       0.973728 0.74442914E+01  0.73098859E+02                                 1.731894                            1.676412      -1.287634       2.264895                    0.992706       3.892654      11.567364       0.440605       1.415694      -0.678773      -0.021138      -0.015134       0.010605       0.028077       0.002943      -0.002986       0.001777       0.000334      -0.025771      -0.009659       0.002352       0.007307              1.775998       2.145285       0.229851      -0.286931       1.588291      -0.128139       1.594418          -0.000244
          465              H      27.596750      26.438692      28.590502       0.124726       0.976009 0.71391297E+01  0.68434291E+02                                 1.657338                            1.580922      -0.841032       2.469969                    0.998150       3.528148       9.908033       0.486711       1.312824      -0.701180      -0.003125       0.007809      -0.022950       0.024443      -0.002955       0.002041      -0.000447      -0.008330       0.007224      -0.006675       0.002165       0.004510              1.729744       1.481636      -0.094784       0.230817       1.661085      -0.462111       2.046513           0.000382
          466              H      29.637464      25.152234      28.763568       0.087123       1.080667 0.85873876E+01  0.86540273E+02                                 1.786170                            1.744250      -1.156910       2.308201                    0.993481       3.962157      11.553330       0.457468       1.328580      -0.696401       0.024939       0.011563      -0.000737       0.027499       0.000588      -0.004498      -0.004375       0.008357      -0.016560      -0.009097       0.000310       0.008787              1.811908       2.088569       0.323679      -0.268919       1.730860      -0.246606       1.616296           0.000041
          467              H      28.367687      24.252290      28.405898       0.092403       1.106097 0.85999848E+01  0.85778796E+02                                 1.753071                            1.699670      -0.794529       2.477392                    0.997994       3.646274      10.215279       0.487485       1.259688      -0.713304      -0.018128      -0.019134      -0.013081       0.029425      -0.000683       0.009931       0.004273      -0.001415      -0.000188      -0.011328       0.001014       0.010314              1.776530       1.655131       0.289431       0.329969       1.889935       0.307153       1.784524           0.000060
          468              H      20.766433      24.485964       2.160440       0.091003       1.015011 0.82639349E+01  0.82225903E+02                                 1.695392                            1.700169      -0.906055       2.426466                    0.996205       3.792725      10.876627       0.469306       1.311681      -0.700836       0.015256       0.016365       0.015300       0.027104       0.003185       0.008458       0.002467      -0.008261       0.001347      -0.010825       0.001279       0.009546              1.691372       1.605913       0.156626       0.233685       1.779244       0.241832       1.688960          -0.000103
          469              H      19.480958      23.603328       1.820077       0.096219       0.989826 0.78492309E+01  0.77213562E+02                                 1.677130                            1.664398      -0.912108       2.428124                    0.995738       3.761128      10.775973       0.470458       1.323483      -0.698247      -0.024056      -0.011980       0.003992       0.027168      -0.001282      -0.000542      -0.004842       0.001503      -0.020307      -0.008894       0.003452       0.005441              1.687426       2.025443       0.205518      -0.246627       1.574331      -0.142474       1.462503          -0.000010
          470              H      22.111211      23.058171       0.848023       0.070668       1.353206 0.11193065E+02  0.11797228E+03                                 1.922103                            1.873466      -0.848238       2.430807                    0.997884       3.810772      10.596265       0.494199       1.175909      -0.733519       0.021794       0.011212       0.001015       0.024530      -0.001318      -0.001616      -0.006737       0.005376      -0.016548      -0.010289       0.004537       0.005752              1.930561       2.466899       0.319332      -0.203881       1.779039      -0.157415       1.545744           0.000002
          471              H      20.827480      22.181303       0.473047       0.079739       1.262954 0.10275454E+02  0.10588103E+03                                 1.828089                            1.789629      -0.830783       2.447183                    0.998236       3.671344      10.053966       0.508549       1.168844      -0.735516      -0.020398      -0.017269      -0.010461       0.028700      -0.000511       0.004952      -0.000690      -0.008554      -0.004019      -0.007554       0.002326       0.005228              1.826231       1.709263       0.239224       0.342681       1.949073       0.345472       1.820357           0.000051
          472              H      20.647830      21.428463       2.662332       0.138622       0.964161 0.71536156E+01  0.68488897E+02                                 1.632286                            1.575325      -0.923472       2.437139                    0.998734       3.455249       9.642510       0.491774       1.300907      -0.704001      -0.021174       0.000044      -0.006471       0.022141       0.003735       0.004719      -0.002283       0.006894      -0.009579      -0.007734      -0.000144       0.007878              1.655215       1.956195       0.347643      -0.223293       1.675584      -0.153707       1.333865           0.000048
          473              H      22.146097      21.165980       2.163325       0.130055       1.050540 0.75085831E+01  0.71631402E+02                                 1.629833                            1.535300      -0.822919       2.468805                    0.999772       3.299411       8.732469       0.545382       1.177225      -0.733208       0.009026      -0.006861      -0.013552       0.017669      -0.006432      -0.002892       0.001024      -0.001462       0.003200      -0.007286       0.000127       0.007159              1.699279       1.784428      -0.538554      -0.104617       2.054620       0.102961       1.258788          -0.000000
          474              H      21.826909      22.403401       3.129610       0.135645       1.038370 0.80185674E+01  0.78344278E+02                                 1.665732                            1.630749      -0.817096       2.481538                    0.999673       3.395191       9.317495       0.504066       1.243680      -0.717852       0.001553       0.018839       0.004236       0.019371       0.001064       0.000834       0.002748      -0.007891       0.002942      -0.004624      -0.000792       0.005416              1.665838       1.537159       0.181285       0.231618       1.696360       0.331835       1.763994           0.000004
          475              H      27.703126      28.299174      12.388641       0.088231       1.151023 0.82653662E+01  0.82557470E+02                                 1.866393                            1.716118      -1.233106       2.279807                    0.994798       3.868165      11.253456       0.458932       1.336175      -0.694950      -0.009485       0.042091       0.021029       0.047999      -0.000058      -0.008499       0.007549      -0.029287      -0.014667      -0.018301      -0.001355       0.019657              1.969270       1.653873      -0.313931      -0.203224       2.412319       0.546218       1.841617           0.000677
          476              H      28.868249      28.235719      10.381075       0.124343       1.122462 0.86449272E+01  0.85624678E+02                                 1.714253                            1.667702      -1.017167       2.395071                    0.997951       3.385719       9.198896       0.512580       1.206442      -0.727067       0.012484       0.027049      -0.015854       0.033747       0.005218      -0.013472      -0.004056      -0.017054       0.008650      -0.018675       0.002815       0.015860              1.691982       1.563415       0.085219      -0.161810       1.930413      -0.158629       1.582119           0.000361
          477              H      11.349507      24.232123      10.606061       0.120794       1.078554 0.79731724E+01  0.78155893E+02                                 1.725683                            1.641999      -1.060282       2.372178                    0.997300       3.532072       9.858859       0.492753       1.268078      -0.711032       0.011155      -0.027707      -0.010310       0.031597      -0.003845      -0.014470       0.003294      -0.009671       0.000850      -0.017088       0.002262       0.014826              1.763661       1.507712      -0.104475      -0.090521       2.287123       0.236972       1.496147           0.000407
          478              H      27.528709      24.399418      12.504018       0.087089       1.172855 0.86199475E+01  0.86755208E+02                                 1.872886                            1.740798      -1.206446       2.296859                    0.993666       3.817457      11.042685       0.461628       1.318327      -0.699323      -0.012588      -0.038769       0.019669       0.045259      -0.001028      -0.006963      -0.004011      -0.021565      -0.007123      -0.014171       0.001126       0.013045              1.936443       1.711052       0.358654      -0.286023       2.355137      -0.400626       1.743140           0.000814
          479              H      11.959973      26.891575       8.338896       0.114341       1.214755 0.97081658E+01  0.98883287E+02                                 1.818788                            1.769822      -0.763492       2.504802                    0.998835       3.466669       9.519515       0.497012       1.209911      -0.727292       0.001454       0.025793      -0.012094       0.028524      -0.001157       0.002035      -0.005705      -0.004687      -0.013692      -0.007541      -0.000290       0.007831              1.824075       1.822934      -0.219167       0.070309       1.687771      -0.310731       1.961519           0.000082
          480              H      12.118696      25.302251       8.480234       0.111248       1.206206 0.96852333E+01  0.98327176E+02                                 1.791096                            1.753415      -0.753993       2.506479                    0.999085       3.433524       9.330921       0.506818       1.190393      -0.732217       0.006659      -0.026887      -0.006557       0.028465      -0.000463       0.000396       0.002696      -0.008508      -0.017198      -0.006322      -0.001357       0.007679              1.798502       1.663861       0.203120      -0.013832       1.958437       0.294439       1.773210           0.000029
          481              C      12.481515       4.343356      19.694333       0.321180      29.727827 0.34653155E+03  0.77504173E+04                                 8.623536                            6.457434      -0.108294       1.984414                    0.999388      25.309402      72.562589       0.606898       0.451241      -1.035976      -0.039486       0.019073      -0.063770       0.077392       0.005157       0.024479      -0.011011       0.009345       0.065297      -0.028556      -0.008364       0.036920             10.187226       8.653804      -2.874308       0.926417       6.909551       0.753576      14.998323           0.003966
          482              C      11.878023       4.985718      20.780322      -0.223776      36.172756 0.46709831E+03  0.11201019E+05                                 9.480626                            7.211999       0.048866       1.977817                    0.999412      30.699203      89.674795       0.611678       0.417575      -1.061494       0.005174      -0.000944       0.016783       0.017588      -0.022393       0.021122      -0.010760       0.016835      -0.029047      -0.022957      -0.016969       0.039926             11.000665       8.958163      -2.880417       0.959967       7.359344       0.977811      16.684489           0.004922
          483              C      12.347214       4.850437      22.049184      -0.079731      31.753351 0.41516515E+03  0.96563545E+04                                 8.652855                            6.760263       0.169639       2.018493                    0.999691      29.167044      83.618888       0.637935       0.412798      -1.065680       0.016261      -0.010469      -0.029530       0.035300      -0.021396      -0.013501       0.018916       0.006351       0.019964      -0.026361      -0.009623       0.035985              9.839769       8.851075      -2.642628       1.235461       6.543547       0.465000      14.124686           0.003826
          484              C      13.454782       4.047698      22.311379      -0.131538      33.874261 0.45460304E+03  0.10843299E+05                                 9.181905                            7.172700       0.092248       2.002637                    0.999337      29.820568      87.284457       0.605080       0.424389      -1.055689      -0.002687       0.004309      -0.029676       0.030108      -0.014802       0.020234      -0.000356       0.009030       0.066555      -0.029712      -0.004013       0.033725             10.694506       9.659496      -2.789049       1.283704       7.118614       1.175875      15.305408           0.010084
          485              C      14.046065       3.403893      21.262022      -0.085538      36.604369 0.45340570E+03  0.10867352E+05                                 9.825124                            7.272093      -0.261966       1.885935                    0.999039      30.302716      90.526621       0.584260       0.437384      -1.041999      -0.027962       0.018125      -0.015734       0.036850       0.003532       0.011991      -0.014425       0.005774      -0.076918      -0.033895       0.014937       0.018958             12.053750       8.960748      -2.655422       0.915821       7.554360       1.837687      19.646143           0.004050
          486              C      13.603037       3.526772      19.954797      -0.168737      45.206180 0.52241958E+03  0.12804166E+05                                10.944776                            7.586872      -0.038927       1.965035                    0.999180      29.857545      86.420477       0.604835       0.413178      -1.070870       0.017123      -0.008491       0.036483       0.041187      -0.008156      -0.004967       0.010707      -0.005238       0.072200      -0.020741      -0.007642       0.028383             14.180814      11.375383      -4.337393      -0.510527       9.154904       2.789862      22.012156           0.008179
          487              C      14.326879       2.776820      18.896787       0.458090      28.544749 0.29447480E+03  0.63579343E+04                                 8.650160                            6.084910      -0.001061       2.042291                    0.999676      23.864618      68.428120       0.601654       0.471511      -1.019106       0.051726      -0.048500       0.000798       0.070911       0.042430      -0.004611      -0.003453      -0.015598      -0.066755      -0.032200      -0.022475       0.054675             10.955823       8.813915      -3.385675      -1.430013       7.612348       2.208267      16.441206           0.030878
          488              C      14.489086       2.655967      15.502098       0.477646      25.234060 0.28852466E+03  0.61790656E+04                                 7.938333                            5.979268      -0.025459       2.037761                    0.999655      23.305004      65.899259       0.615491       0.464670      -1.025931      -0.033597       0.033724      -0.019439       0.051420       0.045640      -0.008930       0.018568       0.004391      -0.108540      -0.052169      -0.012032       0.064201              9.650429       8.606282      -3.226607      -2.890245       7.020280       2.108784      13.324725           0.019405
          489              C      15.277463       2.126098      14.337075      -0.309077      32.229141 0.50756393E+03  0.12423096E+05                                 8.856411                            7.463668      -0.227965       1.906597                    0.997067      31.133675      91.789154       0.608026       0.411571      -1.065665       0.045629       0.059652      -0.024008       0.078847       0.019717      -0.015627      -0.027284       0.012694      -0.054906      -0.037075      -0.006720       0.043795             10.257613      10.122347      -1.030990      -3.470916       8.627469       2.495037      12.023024          -0.002644
          490              C      16.323982       3.222761      13.836338      -0.153106      26.097552 0.43490088E+03  0.10283746E+05                                 7.801307                            7.008862      -0.129582       1.949601                    0.998731      29.506204      86.667343       0.611518       0.423581      -1.053661      -0.021213      -0.089173      -0.034830       0.098056       0.017424      -0.035544      -0.030858       0.044461      -0.029208      -0.046788      -0.014588       0.061376              8.335736       9.025923      -0.302686      -2.850096       6.758895       1.084921       9.222390           0.001515
          491              C      17.005963       2.717121      12.581898      -0.163149      23.039177 0.32962390E+03  0.73223360E+04                                 7.152377                            6.062414      -0.055849       1.983647                    0.998834      28.380526      82.618142       0.659434       0.418123      -1.049895       0.033513       0.051515       0.054971       0.082455      -0.044725      -0.032469      -0.020862      -0.020801       0.090606      -0.075048       0.029917       0.045131              7.785229       9.495105       0.609902      -2.325069       6.097138       0.798577       7.763444           0.000349
          492              C      18.129227       3.149786      12.385756      -0.119741      22.366273 0.33079180E+03  0.73185726E+04                                 6.907376                            6.010928       0.085217       2.022651                    0.999719      27.971706      79.963755       0.675888       0.409600      -1.060536      -0.031975      -0.069843      -0.076286       0.108259      -0.056277      -0.040467      -0.002242      -0.017249       0.129579      -0.086806       0.018267       0.068539              7.274497       9.051174       0.757856      -1.579050       5.921546       0.383965       6.850771           0.000084
          493              C      18.863534       2.535404      11.027188      -0.462956      26.997811 0.45955078E+03  0.10905393E+05                                 7.545209                            6.896694       0.457036       2.087947                    0.999808      32.167771      91.545399       0.664995       0.388132      -1.088000      -0.051937       0.034105       0.085475       0.105672      -0.016381      -0.023727      -0.000373       0.014726       0.021468      -0.028186      -0.004023       0.032209              7.725397       7.949628      -0.128899      -1.546241       7.048416       0.804521       8.178146           0.000176
          494              C      13.721637       7.150491      17.033155       0.112123      28.250750 0.32507628E+03  0.71298447E+04                                 8.163834                            6.070534       0.222215       2.094398                    0.999712      25.662451      72.015881       0.656919       0.425108      -1.055297       0.031098      -0.032777      -0.003463       0.045314      -0.015991      -0.001431       0.002164       0.028865       0.117984      -0.041229       0.001750       0.039479              9.671137      11.629943       1.266592      -0.066734      13.329924       0.213049       4.053543           0.002931
          495              C      14.595480       8.214559      17.066326      -0.207241      35.711931 0.44623210E+03  0.10565894E+05                                 9.428125                            7.050905       0.122715       2.012929                    0.999120      29.837918      86.256085       0.619156       0.417792      -1.062681      -0.011624      -0.005981       0.001285       0.013135      -0.003620      -0.004538       0.004602      -0.038230       0.010133      -0.021824       0.002450       0.019374             11.181563      14.527894       2.260183      -0.143835      14.551051       0.059003       4.465743           0.002998
          496              C      15.938514       7.997650      16.965371       0.176863      32.994284 0.36728194E+03  0.82182786E+04                                 9.051554                            6.417261       0.045971       2.042950                    0.999230      24.790702      67.895971       0.651019       0.420466      -1.069385       0.024857       0.020252      -0.000956       0.032077       0.024717       0.004640      -0.000133       0.006003       0.011336      -0.027117       0.003524       0.023593             11.651195      14.853068       5.001849      -0.090626      15.819576       0.117104       4.280943           0.001075
          497              C      16.353635       6.673983      16.904509      -0.214865      35.204266 0.43955977E+03  0.10339772E+05                                 9.242219                            6.925735       0.285299       2.058223                    0.999798      29.754219      84.951151       0.636309       0.409209      -1.071207      -0.010109      -0.004130      -0.000512       0.010932      -0.004061      -0.003285      -0.003804       0.036233      -0.035457      -0.016492      -0.008208       0.024700             11.004388      11.829606       3.398721       0.109223      16.766039       0.553578       4.417519           0.001435
          498              C      15.446651       5.663277      16.895279       0.096551      28.192666 0.34016553E+03  0.75579511E+04                                 8.209276                            6.243361       0.141333       2.061271                    0.999684      26.254510      74.542915       0.641526       0.429712      -1.050782      -0.039707       0.026319       0.001977       0.047678      -0.030672       0.005537      -0.002545      -0.013071       0.097400      -0.047685       0.013559       0.034126              9.644932      10.867595       1.920129      -0.140660      13.911267       0.629244       4.155934           0.002238
          499              C      16.894335       9.192671      16.940276      -0.223376      30.450311 0.40311746E+03  0.93632952E+04                                 8.611393                            6.646673      -0.181534       1.932350                    0.997862      29.655119      86.639070       0.641654       0.410968      -1.060491       0.062350      -0.061762       0.012435       0.088638       0.003430      -0.001398       0.005660       0.046363       0.049389      -0.032342       0.014799       0.017544             10.966949      16.118116       5.087258       0.524750      11.290214      -0.078054       5.492517           0.000294
          500              C      18.657725       2.308391      16.785382       0.317693      30.388927 0.35110109E+03  0.78774202E+04                                 8.753608                            6.509376      -0.081667       1.995667                    0.999716      25.364903      72.807537       0.603221       0.452562      -1.035345      -0.064446       0.009960       0.043229       0.078238      -0.010002      -0.014700       0.004619       0.061093      -0.000870      -0.032176      -0.006142       0.038318             10.447863      12.934359       2.715184      -2.606285      10.388540       2.508126       8.020690           0.003527
          501              C      19.465289       3.449762      16.781055      -0.242665      36.254368 0.48952106E+03  0.11869107E+05                                 9.471027                            7.376859       0.058732       1.978319                    0.999706      31.112532      91.184105       0.605978       0.416872      -1.062659       0.014828       0.005315      -0.002530       0.015953      -0.019823      -0.027428       0.026930      -0.003328      -0.003378      -0.030432      -0.019130       0.049562             10.919921      14.415339       3.364826      -2.242631      10.951795       1.632385       7.392628           0.005367
          502              C      20.639135       3.477742      16.071196      -0.062994      31.277428 0.42741614E+03  0.10036017E+05                                 8.681911                            6.956107       0.031429       1.980573                    0.999769      29.266678      84.914616       0.614445       0.424534      -1.055899      -0.020671      -0.028660      -0.000917       0.035349       0.021784      -0.011652      -0.004768      -0.015744      -0.034746      -0.022600      -0.009012       0.031612              9.835593      12.275180       2.131301      -2.209647      10.335972       2.062405       6.895628           0.004296
          503              C      21.082162       2.380792      15.334224      -0.132029      32.594678 0.43592711E+03  0.10267785E+05                                 8.855615                            6.964550       0.149042       2.019010                    0.999615      29.513831      85.258103       0.623218       0.417257      -1.062400      -0.019070       0.003230       0.012836       0.023214       0.011292      -0.035816       0.017185       0.019712      -0.042771      -0.047215       0.006777       0.040438             10.247627      13.664921       2.569698      -1.618311      10.275927       2.550988       6.802032           0.009466
          504              C      20.264132       1.279515      15.283458      -0.081661      34.578780 0.43615526E+03  0.10287014E+05                                 9.259778                            7.003476       0.023804       1.974606                    0.999581      29.446071      85.458760       0.615801       0.421713      -1.058293      -0.023927       0.015566       0.017597       0.033532      -0.022167      -0.003989       0.016760      -0.010655       0.019760      -0.027881      -0.002373       0.030253             11.084195      15.179111       4.041241      -1.862756      10.969280       2.371039       7.104196           0.005120
          505              C      19.064124       1.198462      15.990432      -0.167365      44.872372 0.51645912E+03  0.12615345E+05                                10.892916                            7.551886       0.000341       1.979803                    0.999264      29.677502      85.610648       0.605531       0.414101      -1.070823       0.035390      -0.000005      -0.026675       0.044317       0.012443      -0.006880      -0.000922       0.010732      -0.026732      -0.012699      -0.006704       0.019403             14.086181      17.141817       5.846237      -1.717160      15.932025       4.343506       9.184702           0.007695
          506              C      18.228652       0.015555      15.807271       0.462529      30.023510 0.28958709E+03  0.62134247E+04                                 8.859511                            5.989544       0.006940       2.043642                    0.999571      23.615354      67.047185       0.614490       0.464558      -1.025018       0.000534      -0.051862      -0.034816       0.062467      -0.019175       0.038628      -0.040740      -0.007015       0.025411      -0.044593      -0.023467       0.068060             11.547895      13.057442       4.428902      -1.777141      13.281727       3.728212       8.304517           0.032168
          507              C      24.031591      27.489218      16.923546       0.484060      25.047485 0.28932468E+03  0.61985881E+04                                 7.861096                            6.000449      -0.062456       2.026920                    0.999527      23.208009      65.571909       0.612612       0.466674      -1.025142      -0.022553       0.028206       0.049722       0.061453      -0.017804       0.032764      -0.037440      -0.030811       0.012746      -0.042874      -0.019361       0.062235              9.149065       8.998939       2.731788      -2.744182      10.696851       1.488327       7.751406           0.016472
          508              C      23.077514      26.333425      16.779613      -0.290516      30.200258 0.47218402E+03  0.11338252E+05                                 8.416658                            7.165640      -0.089380       1.956970                    0.998082      30.275813      88.105717       0.625520       0.407784      -1.069261       0.002582      -0.039135       0.074779       0.084440      -0.001620      -0.000592      -0.007811      -0.030331       0.010745      -0.017097      -0.000637       0.017734              9.273941       7.899916       1.151407       0.304917      10.194641      -1.075818       9.727265          -0.002915
          509              C      22.974608      25.511937      18.057994      -0.157566      25.927308 0.41412816E+03  0.96278265E+04                                 7.629689                            6.726913       0.073724       2.010789                    0.999670      28.873013      82.802255       0.642961       0.409759      -1.067472       0.079772       0.013685      -0.065653       0.104217      -0.016414       0.025252      -0.026504      -0.044241       0.071080      -0.044319      -0.010194       0.054513              8.172283       6.452479      -1.237932       0.497237       9.054439      -2.284459       9.009930           0.000991
          510              C      24.272294      24.800058      18.421433      -0.177645      26.362943 0.41812019E+03  0.97713317E+04                                 7.792596                            6.801478       0.008101       1.998066                    0.998849      29.106036      84.457793       0.631708       0.414894      -1.061174      -0.063898      -0.007294       0.040693       0.076106      -0.024541       0.034962      -0.016607      -0.020453       0.007483      -0.041932      -0.008882       0.050814              8.537498       6.085074      -1.633352       0.710412       9.748912      -3.253018       9.778510           0.000078
          511              C      24.157178      23.905593      19.636644      -0.119062      25.274483 0.39881246E+03  0.91818251E+04                                 7.497964                            6.589883       0.152065       2.042965                    0.999683      28.244272      80.519494       0.651520       0.408336      -1.068749       0.105524      -0.000701      -0.042530       0.113774      -0.024457       0.031427      -0.014976      -0.023947       0.004442      -0.040182      -0.007188       0.047370              8.089352       5.761121      -1.212374       0.519748       9.053929      -2.651671       9.453007           0.000038
          512              C      25.472306      23.218808      19.978450      -0.451313      25.790220 0.43206777E+03  0.10143301E+05                                 7.363276                            6.699694       0.316734       2.046933                    0.999363      32.120864      92.309118       0.669714       0.389573      -1.081961      -0.091839       0.053696      -0.031512       0.110954      -0.021139       0.010829      -0.013836       0.014548      -0.039109      -0.022367      -0.012496       0.034863              7.540527       6.207125      -0.999067       0.425586       8.123387      -0.997801       8.291068           0.000027
          513              C       8.462871       4.988035      13.606737       0.320548      30.277954 0.34761684E+03  0.77690456E+04                                 8.697725                            6.444594      -0.093413       1.987983                    0.999463      25.232897      71.961615       0.611671       0.448045      -1.039384      -0.022879      -0.073464      -0.017057       0.078812       0.012152      -0.007155       0.008542      -0.050489      -0.044295      -0.027303      -0.009009       0.036313             10.276989       7.712291      -0.471437       2.511675      15.914468      -1.179292       7.204209           0.004035
          514              C       7.669259       5.873846      12.862265      -0.228748      35.901195 0.46515017E+03  0.11108960E+05                                 9.358100                            7.146483       0.104805       1.990802                    0.999704      30.553681      88.191379       0.622878       0.411740      -1.068466       0.000568       0.013803      -0.008102       0.016015       0.027872       0.025243       0.018205      -0.012843      -0.023931      -0.031790      -0.016914       0.048705             10.733875       7.990119      -1.191065       2.391607      16.757241      -1.421166       7.454266           0.005361
          515              C       7.892516       7.222319      12.907550      -0.071597      30.657154 0.41030792E+03  0.95133335E+04                                 8.453307                            6.728695       0.129645       2.008468                    0.999727      28.965031      82.851719       0.638411       0.413793      -1.065264       0.020048      -0.024483       0.016459       0.035668      -0.016337       0.023934      -0.011635      -0.000377       0.013923      -0.024664      -0.010800       0.035464              9.449456       7.234337      -0.234988       2.053840      14.356862      -0.319302       6.757169           0.004096
          516              C       8.886710       7.764015      13.695000      -0.128417      32.762399 0.43806794E+03  0.10332391E+05                                 8.925089                            6.997347       0.219027       2.045698                    0.999663      29.333242      84.835855       0.619570       0.419138      -1.061048      -0.007343      -0.030091       0.005382       0.031438       0.007290       0.011428       0.011317      -0.038141      -0.049071      -0.025787      -0.006534       0.032321             10.350252       7.849483      -0.826280       2.485276      15.884743      -1.148104       7.316531           0.009548
          517              C       9.685555       6.912817      14.404283      -0.084891      35.263600 0.43793215E+03  0.10381215E+05                                 9.487684                            7.077846      -0.183972       1.909421                    0.999438      29.947197      88.288442       0.602335       0.428970      -1.049547      -0.021368      -0.025253      -0.014545       0.036137       0.015730      -0.006784       0.018331       0.025741      -0.000417      -0.032127       0.011477       0.020650             11.552141       8.143589      -2.006063       2.952755      18.615097      -1.982116       7.897737           0.004801
          518              C       9.498926       5.525404      14.377169      -0.175090      45.139409 0.52571270E+03  0.12905956E+05                                10.940392                            7.617521      -0.053372       1.959713                    0.999384      29.925282      86.705335       0.602774       0.413914      -1.070326       0.011771       0.044342       0.001062       0.045890      -0.009415       0.008026      -0.013523      -0.031006      -0.053916      -0.023662      -0.008133       0.031796             13.907203      11.121506      -2.641501       4.818501      20.683840      -2.638305       9.916264           0.008504
          519              C      10.407656       4.710262      15.194617       0.460493      28.899349 0.28995122E+03  0.62352064E+04                                 8.682947                            6.019745       0.000221       2.041896                    0.999718      23.790153      68.046600       0.607740       0.468665      -1.020794       0.054514       0.013774       0.039559       0.068749      -0.010570      -0.038330       0.006247       0.020105       0.089464      -0.033690      -0.022356       0.056046             10.868815       9.957590      -1.552216       4.080400      14.617967      -2.233947       8.030888           0.030394
          520              C      10.707662       1.497866      16.301951       0.484383      23.200591 0.27826321E+03  0.59216407E+04                                 7.513401                            5.913117      -0.031478       2.041963                    0.999582      23.186654      65.938819       0.610817       0.471203      -1.019586      -0.043789      -0.034971      -0.017568       0.058729      -0.023434      -0.039433       0.006210       0.055890       0.106159      -0.055003      -0.012420       0.067423              8.541316       7.051656       0.292371       2.926555      10.356774      -1.779787       8.215518           0.017766
          521              C      11.391390       0.588979      17.282370      -0.292568      29.830075 0.48431552E+03  0.11727791E+05                                 8.398923                            7.304771      -0.183956       1.927072                    0.997290      30.645238      90.164049       0.612213       0.413158      -1.063564      -0.059410      -0.010830       0.059806       0.084992       0.001967      -0.011765      -0.001784       0.010177       0.066646      -0.016569      -0.010034       0.026603              9.208473       8.735673      -1.025275       0.090917       8.139721      -0.713923      10.750026          -0.002851
          522              C      10.463477       0.272843      18.463834      -0.156144      25.779803 0.43057956E+03  0.10164505E+05                                 7.710750                            6.952073      -0.090058       1.959508                    0.998813      29.577170      87.035699       0.616406       0.420927      -1.054453       0.049450       0.089475      -0.024155       0.105046      -0.011609      -0.034187       0.003776       0.041913       0.085851      -0.038817      -0.015820       0.054638              8.320945       7.086300      -0.525491      -1.102076       7.027621       1.226559      10.848914           0.001306
[truncated: 331,859 more chars]
