# Supplementary material for: A collection of forcefield precursors for metal–organic frameworks
Source: RSC Adv. 2019 Nov 13;9(63):36492–507. doi: 10.1039/c9ra07327b (PMC9075174; doi:10.1039/c9ra07327b)
Supplement: RA-009-C9RA07327B-s6117 [file RA-009-C9RA07327B-s6117.xyz]

 1024
jmolscript: load "" {1 1 1} spacegroup "x,y,z" unitcell [{     17.351000     0.000000     0.000000 }, {      8.675490    28.757282     0.000000 }, {      8.675490     0.000000    28.757282 }]
Mn    21.799961     0.029045    26.516227     0.933557
Mn     8.236077     2.418200    24.626011     0.942798
Mn    22.841888    25.335741     1.037563     0.952958
Mn    13.124459    14.349596    16.619696     0.933625
Mn    16.911749    11.960441    18.509912     0.943394
Mn    14.166387    17.800182    13.341078     0.953167
Mn    17.462214     2.241055    14.407686     0.932889
Mn    21.249415     4.131271    16.796553     0.944212
Mn    27.179634    27.719719    10.957100     0.954298
Mn    17.462216    12.137586    -0.029045     0.932562
Mn    12.573910    10.247370    26.339370     0.943794
Mn    18.504141    15.416204     3.421541     0.953636
Mn     4.226529    -0.029045     2.241055     0.933556
Mn    26.465903    26.339082     4.131271     0.942798
Mn    11.860092     3.421541    27.719719     0.952958
Mn    21.577521    14.407686    12.137586     0.933625
Mn    17.790231    16.796841    10.247370     0.943394
Mn    20.535593    10.957100    15.416204     0.953169
Mn    17.239766    26.516227    14.349596     0.932898
Mn    13.452565    24.626011    11.960729     0.944212
Mn     7.522346     1.037563    17.800182     0.954294
Mn     8.564274    16.619696     0.029045     0.932562
Mn    22.128070    18.509912     2.417912     0.943794
Mn    16.197839    13.341078    25.335741     0.953632
H     28.603106    26.640746    23.247387     0.129215
H     28.964008    26.704012    20.975561     0.096844
H     30.645319    28.026847    20.078334     0.109213
H     23.337087     0.497501    21.496068     0.109996
H     15.909131     2.389730     0.278946     0.125607
H     25.167615     3.166177    27.765156     0.128551
H     15.147421     4.572408     0.448614     0.094103
H     13.875593     3.680932     0.074769     0.087041
H     24.018978     5.230950    26.971455     0.097582
H     22.750620     4.339474    26.597610     0.093303
H     22.644778     6.660187    28.279911     0.083586
H     21.371215     5.751456    27.946327     0.071587
H     21.839693     6.349608    25.588230     0.138216
H     21.123096     7.442385    26.514214     0.129619
H     22.691626     7.545911    26.220890     0.135606
H     20.314542     1.906608    24.343039     0.087156
H     19.060064     3.813216    24.190626     0.120410
H     18.922989     3.954126    28.185012     0.121960
H     20.142765     2.013010    28.239651     0.085625
H     18.404195     6.016023    25.381177     0.109695
H     18.289678     5.970012    26.980082     0.111549
H     24.022449     6.197194    23.227257     0.126482
H     24.837945     8.348239    23.445812     0.092799
H     26.682356     8.791101    24.808907     0.111556
H     10.355065     7.057037    25.916063     0.104401
H     11.361425     0.218555    27.428696     0.127145
H     18.940333    27.969332    26.836296     0.128396
H     12.574261     0.169668    25.366798     0.088806
H     20.118466    28.015344    24.696754     0.096043
H     20.656347    26.218014    26.010962     0.087653
H     21.549923    27.109490    26.977206     0.093314
H     12.728682     7.059913    26.028216     0.091857
H     22.086070    26.379055    24.498329     0.080658
H     22.974441    27.339548    25.418562     0.081554
H     14.182697     5.308594    25.858548     0.128621
H     22.433090    24.521334    26.051222     0.141319
H     23.868018    25.084977    25.619863     0.141936
H     23.250322    25.473200    27.043348     0.136344
H     17.213915     7.928383    26.189257     0.120099
H     15.673146     9.627938    26.272653     0.090331
H     16.676036     4.724821    25.211509     0.114300
H     16.571929     4.627047    26.798911     0.120221
H     19.946699    25.921814     4.256078     0.123985
H     18.020738    27.161253     4.345225     0.098021
H     17.274645    28.377686     2.478878     0.117812
H     18.617613    28.449579     0.572270     0.112980
H     16.955379    26.611989    26.600486     0.128629
H     33.098749    27.097987    25.671626     0.129409
H     16.455671    24.351666    26.025340     0.092825
H     16.906797    25.217261    24.757144     0.097088
H     31.549306    24.564470    25.398431     0.092966
H     31.962260    25.493330    24.164744     0.095519
H     15.704374    23.681622    23.146736     0.080736
H     15.345208    22.749886    24.394802     0.083473
H     13.809645    22.258136    22.781519     0.133287
H     30.855267    23.805278    22.511200     0.133178
H     30.369439    23.115103    23.874296     0.136252
H     11.252111    16.495177    19.888536     0.130120
H     11.613011    16.431911    22.160362     0.095922
H     13.294323    15.109076    23.057589     0.108328
H     14.661583    13.881140    21.639855     0.108768
H     15.909123    11.988911    14.099695     0.125722
H     16.492116    11.212464    15.370767     0.127859
H     15.147415     9.806233    13.930027     0.093932
H     13.875586    10.697709    14.303872     0.086233
H     15.343480     9.147691    16.164468     0.098030
H     14.075122    10.039167    16.538313     0.092307
H     13.969282     7.718454    14.856012     0.082008
H     12.695718     8.627185    15.189596     0.071596
H     13.164195     8.029033    17.547693     0.137690
H     12.447599     6.936256    16.621709     0.129092
H     14.016130     6.832730    16.915033     0.135473
H     11.639040    12.472033    18.792884     0.086970
H     10.384563    10.565425    18.945297     0.120079
H     10.247492    10.424515    14.950911     0.121683
H     11.467266    12.365631    14.896272     0.084981
H      9.728697     8.362618    17.754746     0.109840
H      9.614181     8.408629    16.155841     0.111118
H     15.346950     8.181447    19.908666     0.125791
H     16.162448     6.030402    19.690111     0.093063
H     18.006859     5.587540    18.327016     0.110699
H     19.030568     7.321604    17.219860     0.105534
H     20.036924    14.160086    15.707227     0.127982
H     18.940341    15.166591    16.299627     0.129830
H     21.249759    14.208973    17.769125     0.090023
H     20.118473    15.120579    18.439169     0.095480
H     20.656354    16.917909    17.124961     0.087316
H     21.549931    16.026433    16.158717     0.093158
H     21.404185     7.318728    17.107707     0.091955
H     22.086076    16.756868    18.637594     0.080812
H     22.974447    15.796375    17.717361     0.080514
H     22.858198     9.070047    17.277375     0.128483
H     22.433095    18.614589    17.084701     0.141051
H     23.868023    18.050946    17.516060     0.141596
H     23.250328    17.662723    16.092575     0.136067
H      8.538419     6.450258    16.946666     0.119575
H      6.997651     4.750703    16.863270     0.089601
H     25.351537     9.653820    17.924414     0.114460
H      7.896431     9.751594    16.337012     0.119838
H     11.271200    17.214109    10.122563     0.124951
H      9.345240    15.974670    10.033416     0.098403
H      8.599146    14.758237    11.899763     0.118000
H      9.942113    14.686344    13.806371     0.112194
H     16.955386    16.523934    16.535437     0.128056
H     15.747756    16.037936    17.464297     0.127830
H     16.455676    18.784257    17.110583     0.091167
H     16.906802    17.918662    18.378779     0.097489
H     14.198311    18.571453    17.737492     0.092626
H     14.611264    17.642593    18.971179     0.096633
H     15.704376    19.454301    19.989187     0.082025
H     15.345211    20.386037    18.741121     0.083232
H     13.809647    20.877787    20.354404     0.133531
H     13.504269    19.330645    20.624723     0.134243
H     13.018442    20.020820    19.261627     0.136939
H     15.589867     5.509895    12.262105     0.129322
H     15.950767     7.781721    12.325371     0.095968
H     17.632078     8.678948    13.648206     0.107658
H     18.999337     7.261214    14.876142     0.110009
H     28.922366    28.478336    16.768371     0.124451
H     20.829869     0.992126    17.544818     0.127583
H     28.160657    28.308668    18.951049     0.092295
H     26.888828    28.682513    18.059573     0.085594
H     19.681232     1.785827    19.609591     0.098730
H     18.412874     2.159672    18.718115     0.093236
H     18.307033     0.477371    21.038828     0.083462
H     17.033469     0.810955    20.130097     0.071674
H     17.501945     3.169052    20.728249     0.138481
H     16.785349     2.243068    21.821026     0.128386
H     18.353879     2.536392    21.924552     0.134784
H     15.976794     4.414243    16.285249     0.087309
H     14.722316     4.566656    18.191857     0.121058
H     14.585244     0.572270    18.332767     0.123113
H     15.805020     0.517631    16.391651     0.084979
H     14.066447     3.376105    20.394664     0.108780
H     13.951931     1.777200    20.348653     0.111290
H     19.684700     5.530025    20.575835     0.126115
H     20.500197     5.311470    22.726880     0.093239
H     22.344608     3.948375    23.169742     0.111425
H     23.368318     2.841219    21.435678     0.105803
H      7.023679     1.328586    14.597196     0.127103
H      5.927096     1.920986    13.590691     0.127826
H      8.236513     3.390484    14.548309     0.089803
H      7.105228     4.060528    13.636703     0.095820
H      7.643110     2.746320    11.839373     0.086881
H      8.536687     1.780076    12.730849     0.093360
H      8.390935     2.729066    21.438554     0.091517
H      9.072832     4.258953    12.000414     0.081788
H      9.961203     3.338720    12.960907     0.079967
H      9.844950     2.898734    19.687235     0.127766
H      9.419853     2.706060    10.142693     0.141032
H     10.854781     3.137419    10.706336     0.141502
H     10.237086     1.713934    11.094559     0.136293
H     12.876168     2.568025    22.307024     0.120861
H     11.335399     2.484629    24.006579     0.089529
H     12.338288     3.545773    19.103462     0.114288
H     12.234183     1.958371    19.005688     0.119274
H     24.284447    24.501204    11.543173     0.124394
H     22.358486    24.412057    12.782612     0.097735
H     21.612392    26.278404    13.999045     0.116285
H     22.955358    28.185012    14.070938     0.113109
H     21.293142     2.156796    12.233348     0.128695
H     20.085512     3.085656    12.719346     0.128611
H     20.793434     2.731942     9.973025     0.092131
H     21.244559     4.000138    10.838620     0.096421
H     18.536069     3.358851    10.185829     0.092447
H     18.949022     4.592538    11.114689     0.096677
H     20.042135     5.610546     9.302981     0.080849
H     19.682970     4.362480     8.371245     0.083184
H     18.147406     5.975763     7.879495     0.132951
H     17.842028     6.246082     9.426637     0.134029
H     17.356201     4.882986     8.736462     0.136028
H     15.589870     8.868746     2.116536     0.129176
H     15.950771     6.596920     2.053270     0.096620
H     17.632084     5.699693     0.730435     0.108268
H     27.674833     7.117427    28.259781     0.111048
H     28.922368    14.657587    26.367552     0.125468
H     12.154362    13.386515    25.591105     0.127199
H     28.160659    14.827255    24.184874     0.093582
H     26.888831    14.453410    25.076350     0.085964
H     11.005727    12.592814    23.526332     0.097553
H     27.088368    12.218969    24.417808     0.092458
H     26.982528    13.901270    22.097095     0.082829
H     25.708964    13.567686    23.005826     0.071286
H     26.177442    11.209589    22.407674     0.138913
H     25.460846    12.135573    21.314897     0.128948
H     27.029376    11.842249    21.211371     0.136241
H     24.652288     9.964398    26.850674     0.087708
H     23.397811     9.811985    24.944066     0.120734
H     23.260737    13.806371    24.803156     0.122193
H     24.480512    13.861010    26.744272     0.085611
H     22.741944    11.002536    22.741259     0.109118
H     22.627427    12.601441    22.787270     0.110562
H     11.009199     8.848616    22.560088     0.126365
H     11.824696     9.067171    20.409043     0.093363
H     13.669107    10.430266    19.966181     0.110796
H     14.692815    11.537422    21.700245     0.104958
H     15.699170    13.050055    28.538727     0.127592
H      5.927097    12.457655     0.787950     0.128732
H     16.912006    10.988157    28.587614     0.089900
H      7.105231    10.318113     0.741938     0.096453
H      7.643111    11.632321     2.539268     0.087393
H      8.536687    12.598565     1.647792     0.093349
H     17.066432    11.649575    21.697369     0.092179
H      9.072834    10.119688     2.378227     0.080137
H      9.961205    11.039921     1.417734     0.081079
H     18.520445    11.479907    23.448688     0.128040
H      9.419852    11.672581     4.235948     0.141600
H     10.854780    11.241222     3.672305     0.143488
H     10.237084    12.664707     3.284082     0.136934
H     21.551666    11.810616    20.828899     0.120955
H     20.010898    11.894012    19.129344     0.090901
H     21.013784    10.832868    24.032461     0.114115
H     20.909677    12.420270    24.130235     0.119154
H     15.608952    18.634719     2.835468     0.124432
H     13.682992    18.723866     1.596029     0.097887
H     12.936900    16.857519     0.379596     0.117118
H     14.279868    14.950911     0.307703     0.113254
H     21.293142    12.221845     2.145293     0.129528
H     20.085513    11.292985     1.659295     0.128277
H     20.793433    11.646699     4.405616     0.092900
H     21.244560    10.378503     3.540021     0.098092
H     18.536068    11.019790     4.192812     0.093648
H     18.949023     9.786103     3.263952     0.096797
H     20.042135     8.768095     5.075660     0.081073
H     19.682969    10.016161     6.007396     0.084468
H     18.147406     8.402878     6.499146     0.133140
H     17.842029     8.132559     4.952004     0.134033
H     17.356200     9.495655     5.642179     0.136623
H      6.098874     2.116536     5.509895     0.129217
H      5.737972     2.053270     7.781721     0.096844
H      4.056661     0.730435     8.678948     0.109213
H     11.364893    28.259781     7.261214     0.109996
H     18.792849    26.367552    28.478336     0.125607
H      9.534365    25.591105     0.992126     0.128551
H     19.554559    24.184874    28.308668     0.094103
H     20.826387    25.076350    28.682513     0.087041
H     10.683002    23.526332     1.785827     0.097582
H     11.951360    24.417808     2.159672     0.093303
H     12.057202    22.097095     0.477371     0.083587
H     13.330765    23.005826     0.810955     0.071587
H     12.862287    22.407674     3.169052     0.138216
H     13.578884    21.314897     2.243068     0.129619
H     12.010354    21.211371     2.536392     0.135606
H     14.387438    26.850674     4.414243     0.087156
H     15.641916    24.944066     4.566656     0.120410
H     15.778991    24.803156     0.572270     0.121960
H     14.559215    26.744272     0.517631     0.085625
H     16.297785    22.741259     3.376105     0.109696
H     16.412302    22.787270     1.777200     0.111550
H     10.679531    22.560088     5.530025     0.126482
H      9.864035    20.409043     5.311470     0.092800
H      8.019624    19.966181     3.948375     0.111556
H     24.346915    21.700245     2.841219     0.104401
H     23.340555    28.538727     1.328586     0.127144
H     15.761647     0.787950     1.920986     0.128396
H     22.127719    28.587614     3.390484     0.088806
H     14.583514     0.741938     4.060528     0.096042
H     14.045633     2.539268     2.746320     0.087653
H     13.152057     1.647792     1.780076     0.093314
H     21.973298    21.697369     2.729066     0.091857
H     12.615910     2.378227     4.258953     0.080657
H     11.727539     1.417734     3.338720     0.081554
H     20.519283    23.448688     2.898734     0.128621
H     12.268890     4.235948     2.706060     0.141319
H     10.833962     3.672305     3.137419     0.141937
H     11.451658     3.284082     1.713934     0.136344
H     17.488065    20.828899     2.568025     0.120100
H     19.028834    19.129344     2.484629     0.090332
H     18.025944    24.032461     3.545773     0.114300
H     18.130051    24.130235     1.958371     0.120221
H     14.755281     2.835468    24.501204     0.123985
H     16.681242     1.596029    24.412057     0.098021
H     17.427335     0.379596    26.278404     0.117812
H     16.084367     0.307703    28.185012     0.112980
H     17.746601     2.145293     2.156796     0.128629
H      1.603231     1.659295     3.085656     0.129409
H     18.246309     4.405616     2.731942     0.092825
H     17.795183     3.540021     4.000138     0.097088
H      3.152674     4.192812     3.358851     0.092966
H      2.739720     3.263952     4.592538     0.095518
H     18.997606     5.075660     5.610546     0.080736
H     19.356772     6.007396     4.362480     0.083474
H     20.892335     6.499146     5.975763     0.133287
H      3.846713     4.952004     6.246082     0.133178
H      4.332541     5.642179     4.882986     0.136253
H     23.449869    12.262105     8.868746     0.130119
H      5.737969    12.325371     6.596920     0.095922
H     21.407657    13.648206     5.699693     0.108328
H     20.040397    14.876142     7.117427     0.108769
H     18.792857    16.768371    14.657587     0.125723
H     18.209864    17.544818    13.386515     0.127861
H     19.554565    18.951049    14.827255     0.093933
H     20.826394    18.059573    14.453410     0.086232
H     19.358500    19.609591    12.592814     0.098031
H     20.626858    18.718115    12.218969     0.092306
H     20.732698    21.038828    13.901270     0.082007
H     22.006262    20.130097    13.567686     0.071595
H     21.537785    20.728249    11.209589     0.137690
H     22.254381    21.821026    12.135573     0.129091
H     20.685850    21.924552    11.842249     0.135473
H     23.062940    16.285249     9.964398     0.086970
H     24.317417    18.191857     9.811985     0.120080
H     24.454488    18.332767    13.806371     0.121683
H     23.234714    16.391651    13.861010     0.084980
H     24.973283    20.394664    11.002536     0.109839
H     25.087799    20.348653    12.601441     0.111118
H     19.355030    20.575835     8.848616     0.125791
H     18.539532    22.726880     9.067171     0.093061
H     16.695121    23.169742    10.430266     0.110699
H     15.671412    21.435678    11.537422     0.105534
H     14.665056    14.597196    13.050055     0.127982
H     15.761639    13.590691    12.457655     0.129827
H     13.452221    14.548309    10.988157     0.090024
H     14.583507    13.636703    10.318113     0.095478
H     14.045626    11.839373    11.632321     0.087314
H     13.152049    12.730849    12.598565     0.093158
H     13.297795    21.438554    11.649575     0.091955
H     12.615904    12.000414    10.119688     0.080811
H     11.727533    12.960907    11.039921     0.080515
H     11.843782    19.687235    11.479907     0.128483
H     12.268885    10.142693    11.672581     0.141052
H     10.833957    10.706336    11.241222     0.141596
H     11.451652    11.094559    12.664707     0.136067
H     26.163561    22.307024    11.810616     0.119575
H     27.704329    24.006579    11.894012     0.089600
H      9.350443    19.103462    10.832868     0.114460
H      9.454549    19.005688    12.420270     0.119838
H     23.430780    11.543173    18.634719     0.124953
H     25.356740    12.782612    18.723866     0.098406
H     26.102834    13.999045    16.857519     0.118004
H     24.759867    14.070938    14.950911     0.112198
H     17.746594    12.233348    12.221845     0.128059
H     18.954224    12.719346    11.292985     0.127832
H     18.246304     9.973025    11.646699     0.091167
H     17.795178    10.838620    10.378503     0.097491
H     20.503669    10.185829    11.019790     0.092626
H     20.090716    11.114689     9.786103     0.096633
H     18.997604     9.302981     8.768095     0.082025
H     19.356769     8.371245    10.016161     0.083232
H     20.892333     7.879495     8.402878     0.133532
H     21.197711     9.426637     8.132559     0.134244
H     21.683538     8.736462     9.495655     0.136939
H     19.112113    23.247387    16.495177     0.129320
H     18.751213    20.975561    16.431911     0.095966
H     17.069902    20.078334    15.109076     0.107658
H     15.702643    21.496068    13.881140     0.110009
H      5.779614     0.278946    11.988911     0.124450
H     13.872111    27.765156    11.212464     0.127583
H      6.541323     0.448614     9.806233     0.092295
H      7.813152     0.074769    10.697709     0.085594
H     15.020748    26.971455     9.147691     0.098730
H     16.289106    26.597610    10.039167     0.093236
H     16.394947    28.279911     7.718454     0.083462
H     17.668511    27.946327     8.627185     0.071674
H     17.200035    25.588230     8.029033     0.138481
H     17.916631    26.514214     6.936256     0.128386
H     16.348101    26.220890     6.832730     0.134784
H     18.725186    24.343039    12.472033     0.087310
H     19.979664    24.190626    10.565425     0.121058
H     20.116736    28.185012    10.424515     0.123113
H     18.896960    28.239651    12.365631     0.084979
H     20.635533    25.381177     8.362618     0.108780
H     20.750049    26.980082     8.408629     0.111290
H     15.017280    23.227257     8.181447     0.126115
H     14.201783    23.445812     6.030402     0.093239
H     12.357372    24.808907     5.587540     0.111424
H     11.333662    25.916063     7.321604     0.105802
H     27.678301    27.428696    14.160086     0.127103
H     28.774884    26.836296    15.166591     0.127826
H     26.465467    25.366798    14.208973     0.089804
H     27.596752    24.696754    15.120579     0.095822
H     27.058870    26.010962    16.917909     0.086882
H     26.165293    26.977206    16.026433     0.093361
H     26.311045    26.028216     7.318728     0.091517
H     25.629148    24.498329    16.756868     0.081790
H     24.740777    25.418562    15.796375     0.079968
H     24.857030    25.858548     9.070047     0.127767
H     25.282127    26.051222    18.614589     0.141033
H     23.847199    25.619863    18.050946     0.141503
H     24.464894    27.043348    17.662723     0.136294
H     21.825812    26.189257     6.450258     0.120862
H     23.366581    26.272653     4.750703     0.089529
H     22.363692    25.211509     9.653820     0.114288
H     22.467797    26.798911     9.751594     0.119274
H     10.417533     4.256078    17.214109     0.124393
H     12.343494     4.345225    15.974670     0.097733
H     13.089588     2.478878    14.758237     0.116283
H     11.746622     0.572270    14.686344     0.113109
H     13.408838    26.600486    16.523934     0.128694
H     14.616468    25.671626    16.037936     0.128611
H     13.908546    26.025340    18.784257     0.092130
H     13.457421    24.757144    17.918662     0.096420
H     16.165911    25.398431    18.571453     0.092445
H     15.752958    24.164744    17.642593     0.096677
H     14.659845    23.146736    19.454301     0.080849
H     15.019010    24.394802    20.386037     0.083183
H     16.554574    22.781519    20.877787     0.132951
H     16.859952    22.511200    19.330645     0.134029
H     17.345779    23.874296    20.020820     0.136028
H     19.112110    19.888536    26.640746     0.129176
H     18.751209    22.160362    26.704012     0.096620
H     17.069896    23.057589    28.026847     0.108268
H      7.027147    21.639855     0.497501     0.111048
H      5.779612    14.099695     2.389730     0.125467
H     22.547618    15.370767     3.166177     0.127199
H      6.541321    13.930027     4.572408     0.093582
H      7.813149    14.303872     3.680932     0.085964
H     23.696253    16.164468     5.230950     0.097553
H      7.613612    16.538313     4.339474     0.092458
H      7.719452    14.856012     6.660187     0.082829
H      8.993016    15.189596     5.751456     0.071287
H      8.524538    17.547693     6.349608     0.138913
H      9.241134    16.621709     7.442385     0.128949
H      7.672604    16.915033     7.545911     0.136241
H     10.049692    18.792884     1.906608     0.087708
H     11.304169    18.945297     3.813216     0.120734
H     11.441243    14.950911     3.954126     0.122194
H     10.221468    14.896272     2.013010     0.085611
H     11.960036    17.754746     6.016023     0.109118
H     12.074553    16.155841     5.970012     0.110562
H     23.692781    19.908666     6.197194     0.126365
H     22.877284    19.690111     8.348239     0.093362
H     21.032873    18.327016     8.791101     0.110796
H     20.009165    17.219860     7.057037     0.104958
H     19.002810    15.707227     0.218555     0.127592
H     28.774883    16.299627    27.969332     0.128730
H     17.789974    17.769125     0.169668     0.089900
H     27.596749    18.439169    28.015344     0.096453
H     27.058869    17.124961    26.218014     0.087392
H     26.165293    16.158717    27.109490     0.093349
H     17.635548    17.107707     7.059913     0.092178
H     25.629146    18.637594    26.379055     0.080138
H     24.740775    17.717361    27.339548     0.081080
H     16.181535    17.277375     5.308594     0.128039
H     25.282128    17.084701    24.521334     0.141600
H     23.847200    17.516060    25.084977     0.143489
H     24.464896    16.092575    25.473200     0.136935
H     13.150314    16.946666     7.928383     0.120955
H     14.691082    16.863270     9.627938     0.090901
H     13.688196    17.924414     4.724821     0.114115
H     13.792303    16.337012     4.627047     0.119154
H     19.093028    10.122563    25.921814     0.124434
H     21.018988    10.033416    27.161253     0.097889
H     21.765080    11.899763    28.377686     0.117121
H     20.422112    13.806371    28.449579     0.113257
H     13.408838    16.535437    26.611989     0.129530
H     14.616467    17.464297    27.097987     0.128279
H     13.908547    17.110583    24.351666     0.092901
H     13.457420    18.378779    25.217261     0.098093
H     16.165912    17.737492    24.564470     0.093647
H     15.752957    18.971179    25.493330     0.096797
H     14.659845    19.989187    23.681622     0.081073
H     15.019011    18.741121    22.749886     0.084468
H     16.554574    20.354404    22.258136     0.133140
H     16.859951    20.624723    23.805278     0.134033
H     17.345780    19.261627    23.115103     0.136621
C     30.083146    27.925621    23.777096     0.318344
C     29.300616    27.182821    22.901437    -0.227908
C     29.514034    27.220780    21.552145    -0.068289
C     30.511716    27.995502    21.017835    -0.130803
C     22.641312    -0.035947    21.859848    -0.085831
C     31.129411    28.690565    23.253138    -0.174851
C     23.356172     0.768107    24.071283     0.456339
C     23.666754     1.852832    27.283471     0.487094
C     24.338237     2.838344    28.190188    -0.296352
C     23.415163     4.024582    28.490127    -0.153345
C     23.154898     4.891039    27.311366    -0.182950
C     22.230089     6.088492    27.585135    -0.112865
C     21.945533     6.929355    26.371578    -0.440125
C     20.024780     2.329052    25.141629     0.101830
C     19.294302     3.476755    25.045867    -0.211057
C     18.896964     4.149963    26.169414     0.184900
C     19.209281     3.555550    27.368880    -0.208230
C     19.929348     2.395482    27.395912     0.098109
C     18.109228     5.464171    26.149859    -0.224817
C     25.391443     5.277824    24.436500     0.320684
C     24.780688     6.354784    23.777096    -0.224800
C     25.263045     7.637647    23.909667    -0.078484
C     26.357893     7.904514    24.711995    -0.130870
C     26.958237     6.872128    25.357884    -0.081471
C     26.519258     5.549293    25.234803    -0.172986
C      9.903940     4.500227    25.975590     0.455621
C     10.100008     1.103129    26.093783     0.482595
C     19.558028    28.708395    26.606812    -0.305084
C     20.588678    28.213769    25.542793    -0.151271
C     21.307010    26.964553    26.029366    -0.162509
C     13.660431     7.241946    26.054385     0.110397
C     22.323779    26.591859    25.435816    -0.115359
C     14.514100     6.192306    25.973290    -0.207036
C     23.040375    25.286278    26.102985    -0.457006
C     15.855333     6.420926    26.059849     0.178446
C     16.285637     7.729382    26.155898    -0.216258
C     15.366033     8.730423    26.206224     0.095532
C     16.825254     5.225198    26.051222    -0.227233
C     20.470700    26.394296     2.334229     0.317442
C     19.679494    26.422766     3.495160    -0.242276
C     18.534328    27.156364     3.543760    -0.063753
C     18.095347    27.900027     2.449833    -0.137053
C     18.890024    27.922458     1.316796    -0.085727
C     20.076832    27.198350     1.231674    -0.162844
C     20.895800    27.353351     0.038535     0.462444
C     32.463702    26.211975    27.411154     0.487325
C     16.063538    26.362663    26.254536    -0.293327
C     16.190201    25.095042    25.431502    -0.156037
C     14.901022    24.727237    24.722635    -0.175056
C     15.027685    23.510516    23.849277    -0.112527
C     31.077360    23.140410    23.197924    -0.444387
C     12.732152    15.210302    19.358827     0.315928
C     11.949621    15.953102    20.234486    -0.230019
C     12.163038    15.915143    21.583778    -0.065431
C     13.160721    15.140421    22.118088    -0.130847
C     13.965807    14.414588    21.276075    -0.083546
C     13.778417    14.445358    19.882785    -0.174222
C     14.680670    13.610534    19.064640     0.457391
C     14.991254    12.525809    15.852452     0.489279
C     15.662738    11.540297    14.945735    -0.295533
C     14.739666    10.354059    14.645796    -0.153951
C     14.479401     9.487602    15.824557    -0.180588
C     13.554593     8.290149    15.550788    -0.112147
C     13.270036     7.449286    16.764345    -0.438608
C     11.349279    12.049589    17.994294     0.101479
C     10.618802    10.901886    18.090056    -0.210043
C     10.221465    10.228678    16.966509     0.183582
C     10.533783    10.823091    15.767043    -0.207207
C     11.253849    11.983159    15.740011     0.100037
C      9.433730     8.914470    16.986064    -0.224725
C     16.715944     9.100817    18.699423     0.321577
C     16.105189     8.023857    19.358827    -0.223951
C     16.587547     6.740994    19.226256    -0.079261
C     17.682395     6.474127    18.423928    -0.129274
C     18.282740     7.506513    17.778039    -0.083401
C     17.843759     8.829348    17.901120    -0.171576
C     18.579441     9.878414    17.160333     0.454865
C     18.775507    13.275512    17.042140     0.485672
C     19.558036    14.427528    16.529111    -0.309213
C     20.588685    14.922154    17.593130    -0.152290
C     21.307016    16.171370    17.106557    -0.159178
C     22.335934     7.136695    17.081538     0.109970
C     22.323785    16.544064    17.700107    -0.116676
C     23.189603     8.186335    17.162633    -0.205520
C     23.040381    17.849645    17.032938    -0.455558
C     24.530835     7.957715    17.076074     0.176602
C      7.610140     6.649259    16.980025    -0.215080
C     24.041538     5.648218    16.929699     0.096435
C      8.149756     9.153443    17.084701    -0.226472
C     11.795200    16.741627    12.044412     0.318068
C     11.003995    16.713157    10.883481    -0.242818
C      9.858829    15.979559    10.834881    -0.065142
C      9.419848    15.235896    11.928808    -0.137091
C     10.214524    15.213465    13.061845    -0.084163
C     11.401332    15.937573    13.146967    -0.162529
C     12.220299    15.782572    14.340106     0.461278
C     15.112710    16.923948    15.724769     0.486627
C     16.063544    16.773260    16.881387    -0.290152
C     16.190206    18.040881    17.704421    -0.154602
C     14.901026    18.408686    18.413288    -0.176297
C     15.027688    19.625407    19.286646    -0.114059
C     13.726362    19.995513    19.937999    -0.446177
C     17.069907     4.980186    13.546980     0.317510
C     16.287377     5.855845    12.804180    -0.228748
C     16.500794     7.205137    12.842139    -0.066717
C     17.498476     7.739447    13.616861    -0.129614
C     18.303563     6.897434    14.342694    -0.084872
C     18.116172     5.504144    14.311924    -0.174120
C     19.018424     4.685999    15.146748     0.456721
C     19.329008     1.473811    16.231473     0.487524
C     20.000492     0.567094    17.216985    -0.294564
C     19.077418     0.267155    18.403223    -0.149706
C     18.817152     1.445916    19.269680    -0.183848
C     17.892344     1.172147    20.467133    -0.114265
C     17.607787     2.385704    21.307996    -0.437224
C     15.687032     3.615653    16.707693     0.102839
C     14.956555     3.711415    17.855396    -0.212375
C     14.559217     2.587868    18.528604     0.184973
C     14.871535     1.388402    17.934191    -0.210299
C     15.591602     1.361370    16.774123     0.099513
C     13.771481     2.607423    19.842812    -0.223593
C     21.053695     4.320782    19.656465     0.323968
C     20.442939     4.980186    20.733425    -0.225679
C     20.925297     4.847615    22.016288    -0.078781
C     22.020145     4.045287    22.283155    -0.130748
C     22.620490     3.399398    21.250769    -0.082502
C     22.181510     3.522479    19.927934    -0.173254
C     22.917193     2.781692    18.878868     0.455889
C      5.762261     2.663499    15.481770     0.484022
C      6.544791     2.150470    14.329754    -0.304472
C      7.575441     3.214489    13.835128    -0.152701
C      8.293773     2.727916    12.585912    -0.160993
C      9.322684     2.702897    21.620587     0.110233
C      9.310541     3.321466    12.213218    -0.115908
C     10.176353     2.783992    20.570947    -0.205877
C     10.027138     2.654297    10.907637    -0.455555
C     11.517586     2.697433    20.799567     0.178339
C     11.947890     2.601384    22.108023    -0.216320
C     11.028287     2.551058    23.109064     0.094979
C     12.487507     2.706060    19.603839    -0.226383
C     24.808446    26.423053    12.015655     0.318668
C     24.017241    25.262122    12.044125    -0.240544
C     22.872075    25.213522    12.777723    -0.065347
C     22.433094    26.307449    13.521386    -0.134283
C     23.227769    27.440486    13.543817    -0.085679
C     24.414578    27.525608    12.819709    -0.165999
C     25.233545    28.718747    12.974710     0.464316
C     19.450466     1.346128    11.833334     0.488769
C     20.401301     2.502746    11.984022    -0.292968
C     20.527963     3.325780    10.716401    -0.153945
C     19.238784     4.034647    10.348596    -0.176043
C     19.365446     4.908005     9.131875    -0.112934
C     18.064121     5.559358     8.761769    -0.444315
C     17.069910     9.398455     0.831661     0.317472
C     16.287380     8.522796     1.574461    -0.228033
C     16.500798     7.173504     1.536502    -0.068287
C     17.498481     6.639194     0.761780    -0.129639
C     18.303567     7.481207     0.035947    -0.087365
C     18.116176     8.874497     0.066717    -0.173322
C     27.693918     9.692642    27.989175     0.456450
C     28.004500    12.904830    26.904450     0.486289
C     28.675984    13.811547    25.918938    -0.293980
C     27.752911    14.111486    24.732700    -0.152919
C     27.492647    12.932725    23.866243    -0.180702
C     26.567839    13.206494    22.668790    -0.113573
C     26.283283    11.992937    21.827927    -0.439658
C     24.362526    10.762988    26.428230     0.102540
C     23.632049    10.667226    25.280527    -0.211939
C     23.234711    11.790773    24.607319     0.184205
C     23.547029    12.990239    25.201732    -0.208468
C     24.267095    13.017271    26.361800     0.099960
C     22.446977    11.771218    23.293111    -0.221971
C     12.378192    10.057859    23.479458     0.323422
C     11.767437     9.398455    22.402498    -0.226194
C     12.249795     9.531026    21.119635    -0.079371
C     13.344643    10.333354    20.852768    -0.129311
C     13.944987    10.979243    21.885154    -0.083259
C     13.506007    10.856162    23.207989    -0.171671
C     14.241688    11.596949    24.257055     0.453856
C     14.437753    11.715142    27.654153     0.483931
C      6.544793    12.228171     0.048887    -0.305942
C      7.575443    11.164152     0.543513    -0.153498
C      8.293773    11.650725     1.792729    -0.160536
C     17.998181    11.675744    21.515336     0.110239
C      9.310542    11.057175     2.165423    -0.115774
C     18.851850    11.594649    22.564976    -0.205600
C     10.027138    11.724344     3.471004    -0.459156
C     20.193082    11.681208    22.336356     0.177519
C     20.623387    11.777257    21.027900    -0.217419
C     19.703785    11.827583    20.026859     0.094770
C     21.163002    11.672581    23.532084    -0.226958
C     16.132953    16.712870     2.362986     0.317376
C     15.341747    17.873801     2.334516    -0.240682
C     14.196581    17.922401     1.600918    -0.066101
C     13.757602    16.828474     0.857255    -0.134595
C     14.552278    15.695437     0.834824    -0.086585
C     15.739086    15.610315     1.558932    -0.163126
C     16.558054    14.417176     1.403931     0.462849
C     19.450466    13.032513     2.545307     0.488727
C     20.401301    11.875895     2.394619    -0.293789
C     20.527963    11.052861     3.662240    -0.155745
C     19.238784    10.343994     4.030045    -0.178170
C     19.365446     9.470636     5.246766    -0.113998
C     18.064121     8.819283     5.616872    -0.445387
C      4.618834     0.831661     4.980186     0.318344
C      5.401364     1.574461     5.855845    -0.227909
C      5.187946     1.536502     7.205137    -0.068289
C      4.190264     0.761780     7.739447    -0.130803
C      3.385178     0.035947     6.897434    -0.085830
C      3.572569     0.066717     5.504144    -0.174851
C     11.345808    27.989175     4.685999     0.456339
C     11.035226    26.904450     1.473811     0.487094
C     10.363743    25.918938     0.567094    -0.296352
C     11.286817    24.732700     0.267155    -0.153345
C     11.547082    23.866243     1.445916    -0.182950
C     12.471891    22.668790     1.172147    -0.112865
C     12.756447    21.827927     2.385704    -0.440125
C     14.677200    26.428230     3.615653     0.101830
C     15.407678    25.280527     3.711415    -0.211057
C     15.805016    24.607319     2.587868     0.184900
C     15.492699    25.201732     1.388402    -0.208230
C     14.772632    26.361800     1.361370     0.098109
C     16.592752    23.293111     2.607423    -0.224817
C      9.310537    23.479458     4.320782     0.320684
C      9.921292    22.402498     4.980186    -0.224799
C      9.438935    21.119635     4.847615    -0.078484
C      8.344087    20.852768     4.045287    -0.130870
C      7.743743    21.885154     3.399398    -0.081471
C      8.182722    23.207989     3.522479    -0.172986
C     24.798040    24.257055     2.781692     0.455621
C     24.601972    27.654153     2.663499     0.482595
C     15.143952     0.048887     2.150470    -0.305084
C     14.113302     0.543513     3.214489    -0.151270
C     13.394970     1.792729     2.727916    -0.162509
C     21.041549    21.515336     2.702897     0.110397
C     12.378201     2.165423     3.321466    -0.115359
C     20.187880    22.564976     2.783992    -0.207036
C     11.661605     3.471004     2.654297    -0.457006
C     18.846647    22.336356     2.697433     0.178446
C     18.416343    21.027900     2.601384    -0.216257
C     19.335947    20.026859     2.551058     0.095532
C     17.876726    23.532084     2.706060    -0.227233
C     14.231280     2.362986    26.423053     0.317442
C     15.022486     2.334516    25.262122    -0.242276
C     16.167652     1.600918    25.213522    -0.063753
C     16.606633     0.857255    26.307449    -0.137052
C     15.811956     0.834824    27.440486    -0.085727
C     14.625148     1.558932    27.525608    -0.162844
C     13.806180     1.403931    28.718747     0.462444
C      2.238278     2.545307     1.346128     0.487325
C     18.638442     2.394619     2.502746    -0.293327
C     18.511779     3.662240     3.325780    -0.156037
C      2.449958     4.030045     4.034647    -0.175056
C     19.674295     5.246766     4.908005    -0.112527
C      3.624620     5.616872     5.559358    -0.444387
C     21.969828    13.546980     9.398455     0.315928
C     22.752359    12.804180     8.522796    -0.230018
C     22.538942    12.842139     7.173504    -0.065430
C     21.541259    13.616861     6.639194    -0.130846
C     20.736173    14.342694     7.481207    -0.083545
C     20.923563    14.311924     8.874497    -0.174223
C     20.021310    15.146748     9.692642     0.457391
C     19.710726    16.231473    12.904830     0.489280
C     19.039242    17.216985    13.811547    -0.295533
C     19.962314    18.403223    14.111486    -0.153951
C     20.222579    19.269680    12.932725    -0.180588
C     21.147387    20.467133    13.206494    -0.112146
C     21.431944    21.307996    11.992937    -0.438608
C     23.352701    16.707693    10.762988     0.101480
C     24.083178    17.855396    10.667226    -0.210042
C     24.480515    18.528604    11.790773     0.183583
C     24.168197    17.934191    12.990239    -0.207205
C     23.448131    16.774123    13.017271     0.100037
C     25.268250    19.842812    11.771218    -0.224725
C     17.986036    19.656465    10.057859     0.321577
C     18.596791    20.733425     9.398455    -0.223951
C     18.114433    22.016288     9.531026    -0.079261
C     17.019585    22.283155    10.333354    -0.129275
C     16.419240    21.250769    10.979243    -0.083401
C     16.858221    19.927934    10.856162    -0.171575
C     16.122539    18.878868    11.596949     0.454865
C     15.926473    15.481770    11.715142     0.485671
C     15.143944    14.329754    12.228171    -0.309213
C     14.113295    13.835128    11.164152    -0.152290
C     13.394964    12.585912    11.650725    -0.159178
C     12.366046    21.620587    11.675744     0.109970
C     12.378195    12.213218    11.057175    -0.116676
C     11.512377    20.570947    11.594649    -0.205519
C     11.661599    10.907637    11.724344    -0.455559
C     10.171145    20.799567    11.681208     0.176602
C     27.091840    22.108023    11.777257    -0.215081
C     10.660442    23.109064    11.827583     0.096434
C     26.552224    19.603839    11.672581    -0.226472
C     22.906780    12.015655    16.712870     0.318068
C     23.697985    12.044125    17.873801    -0.242816
C     24.843151    12.777723    17.922401    -0.065140
C     25.282132    13.521386    16.828474    -0.137088
C     24.487456    13.543817    15.695437    -0.084160
C     23.300648    12.819709    15.610315    -0.162527
C     22.481681    12.974710    14.417176     0.461279
C     19.589270    11.833334    13.032513     0.486629
C     18.638436    11.984022    11.875895    -0.290152
C     18.511774    10.716401    11.052861    -0.154601
C     19.800954    10.348596    10.343994    -0.176297
C     19.674292     9.131875     9.470636    -0.114059
C     20.975618     8.761769     8.819283    -0.446177
C     17.632073    23.777096    15.210302     0.317510
C     18.414603    22.901437    15.953102    -0.228747
C     18.201186    21.552145    15.915143    -0.066716
C     17.203504    21.017835    15.140421    -0.129612
C     16.398417    21.859848    14.414588    -0.084871
C     16.585808    23.253138    14.445358    -0.174121
C     15.683556    24.071283    13.610534     0.456723
C     15.372972    27.283471    12.525809     0.487524
C     14.701488    28.190188    11.540297    -0.294564
C     15.624562    28.490127    10.354059    -0.149706
C     15.884828    27.311366     9.487602    -0.183848
C     16.809636    27.585135     8.290149    -0.114265
C     17.094193    26.371578     7.449286    -0.437224
C     19.014948    25.141629    12.049589     0.102839
C     19.745425    25.045867    10.901886    -0.212375
C     20.142763    26.169414    10.228678     0.184973
C     19.830445    27.368880    10.823091    -0.210299
C     19.110378    27.395912    11.983159     0.099513
C     20.930499    26.149859     8.914470    -0.223592
C     13.648285    24.436500     9.100817     0.323967
C     14.259041    23.777096     8.023857    -0.225679
C     13.776683    23.909667     6.740994    -0.078782
C     12.681835    24.711995     6.474127    -0.130748
C     12.081490    25.357884     7.506513    -0.082503
C     12.520470    25.234803     8.829348    -0.173254
C     11.784787    25.975590     9.878414     0.455890
C     28.939719    26.093783    13.275512     0.484022
C     28.157189    26.606812    14.427528    -0.304472
C     27.126539    25.542793    14.922154    -0.152701
C     26.408207    26.029366    16.171370    -0.160993
C     25.379296    26.054385     7.136695     0.110233
C     25.391439    25.435816    16.544064    -0.115908
C     24.525627    25.973290     8.186335    -0.205876
C     24.674842    26.102985    17.849645    -0.455554
C     23.184394    26.059849     7.957715     0.178339
C     22.754090    26.155898     6.649259    -0.216319
C     23.673693    26.206224     5.648218     0.094980
C     22.214473    26.051222     9.153443    -0.226383
C      9.893534     2.334229    16.741627     0.318668
C     10.684739     3.495160    16.713157    -0.240544
C     11.829905     3.543760    15.979559    -0.065347
C     12.268886     2.449833    15.235896    -0.134283
C     11.474211     1.316796    15.213465    -0.085680
C     10.287402     1.231674    15.937573    -0.166000
C      9.468435     0.038535    15.782572     0.464316
C     15.251514    27.411154    16.923948     0.488770
C     14.300679    26.254536    16.773260    -0.292968
C     14.174017    25.431502    18.040881    -0.153945
C     15.463196    24.722635    18.408686    -0.176043
C     15.336534    23.849277    19.625407    -0.112934
C     16.637859    23.197924    19.995513    -0.444315
C     17.632070    19.358827    27.925621     0.317472
C     18.414600    20.234486    27.182821    -0.228033
C     18.201182    21.583778    27.220780    -0.068287
C     17.203499    22.118088    27.995502    -0.129639
C      7.722923    21.276075    -0.035947    -0.087365
C     16.585804    19.882785    28.690565    -0.173322
C      7.008062    19.064640     0.768107     0.456450
C      6.697480    15.852452     1.852832     0.486289
C      6.025996    14.945735     2.838344    -0.293980
C      6.949069    14.645796     4.024582    -0.152919
C      7.209333    15.824557     4.891039    -0.180703
C      8.134141    15.550788     6.088492    -0.113572
C      8.418697    16.764345     6.929355    -0.439658
C     10.339454    17.994294     2.329052     0.102540
C     11.069931    18.090056     3.476755    -0.211939
C     11.467269    16.966509     4.149963     0.184206
C     11.154951    15.767043     3.555550    -0.208467
C     10.434885    15.740011     2.395482     0.099960
C     12.255003    16.986064     5.464171    -0.221971
C     22.323788    18.699423     5.277824     0.323422
C     22.934543    19.358827     6.354784    -0.226194
C     22.452185    19.226256     7.637647    -0.079372
C     21.357337    18.423928     7.904514    -0.129312
C     20.756993    17.778039     6.872128    -0.083259
C     21.195973    17.901120     5.549293    -0.171671
C     20.460292    17.160333     4.500227     0.453855
C     20.264227    17.042140     1.103129     0.483930
C     28.157187    16.529111    28.708395    -0.305941
C     27.126537    17.593130    28.213769    -0.153498
C     26.408207    17.106557    26.964553    -0.160536
C     16.703799    17.081538     7.241946     0.110238
C     25.391438    17.700107    26.591859    -0.115774
C     15.850130    17.162633     6.192306    -0.205600
C     24.674842    17.032938    25.286278    -0.459156
C     14.508898    17.076074     6.420926     0.177519
C     14.078593    16.980025     7.729382    -0.217419
C     14.998195    16.929699     8.730423     0.094771
C     13.538978    17.084701     5.225198    -0.226957
C     18.569027    12.044412    26.394296     0.317377
C     19.360233    10.883481    26.422766    -0.240681
C     20.505399    10.834881    27.156364    -0.066100
C     20.944378    11.928808    27.900027    -0.134593
C     20.149702    13.061845    27.922458    -0.086584
C     18.962894    13.146967    27.198350    -0.163125
C     18.143926    14.340106    27.353351     0.462849
C     15.251514    15.724769    26.211975     0.488729
C     14.300679    16.881387    26.362663    -0.293790
C     14.174017    17.704421    25.095042    -0.155746
C     15.463196    18.413288    24.727237    -0.178170
C     15.336534    19.286646    23.510516    -0.113998
C     16.637859    19.937999    23.140410    -0.445386
N     23.130609     0.857830    25.363635    -0.312548
N     23.976817     1.774899    26.033392    -0.321340
N     20.344038     1.778350    26.296809    -0.221092
N      9.529506     3.230593    25.819438    -0.317601
N     10.341533     2.302596    26.510476    -0.328525
N     14.043367     8.504966    26.167689    -0.235385
N     30.703443    26.698836    28.680788    -0.314827
N     31.428368    26.985258    27.502889    -0.316137
N     14.455107    13.520811    17.772288    -0.312618
N     15.301316    12.603742    17.102531    -0.323346
N     11.668537    12.600291    16.839114    -0.221819
N     18.205006    11.148048    17.316485    -0.317097
N     19.017033    12.076045    16.625447    -0.329118
N     22.718871     5.873675    16.968234    -0.235797
N     13.352451    16.437087    14.455135    -0.315398
N     14.077376    16.150665    15.633034    -0.315541
N     18.792862     3.393647    15.236471    -0.313640
N     19.639070     2.723890    16.153540    -0.321233
N     16.006291     2.460473    16.156991    -0.221590
N     22.542759     2.937844    17.609234    -0.317675
N      6.003786     2.246806    16.681237    -0.329912
N      9.705620     2.589593    22.883607    -0.234280
N     17.690208     0.076494    12.320195    -0.316758
N     18.415132     1.254393    12.606617    -0.315649
N     27.468355    10.984994    27.899452    -0.312499
N     28.314563    11.654751    26.982383    -0.321656
N     24.681784    11.918168    26.978932    -0.223249
N     13.867253    11.440797    25.526689    -0.315446
N     14.679280    12.131835    26.454686    -0.330220
N     18.381118    11.789048    20.252316    -0.234881
N     17.690206    14.302147     2.058446    -0.315904
N     18.415132    13.124248     1.772024    -0.316386
N     11.571371    27.899452     3.393647    -0.312547
N     10.725163    26.982383     2.723890    -0.321339
N     14.357942    26.978932     2.460473    -0.221092
N     25.172474    25.526689     2.937844    -0.317602
N     24.360447    26.454686     2.246806    -0.328525
N     20.658613    20.252316     2.589593    -0.235384
N      3.998537     2.058446     0.076494    -0.314827
N      3.273612     1.772024     1.254393    -0.316137
N     20.246873    15.236471    10.984994    -0.312618
N     19.400664    16.153540    11.654751    -0.323344
N     23.033443    16.156991    11.918168    -0.221820
N     16.496974    17.609234    11.440797    -0.317098
N     15.684947    16.681237    12.131835    -0.329116
N     11.983109    22.883607    11.789048    -0.235797
N     21.349529    12.320195    14.302147    -0.315397
N     20.624604    12.606617    13.124248    -0.315537
N     15.909118    25.363635    13.520811    -0.313642
N     15.062910    26.033392    12.603742    -0.321232
N     18.695689    26.296809    12.600291    -0.221592
N     12.159221    25.819438    11.148048    -0.317675
N     28.698194    26.510476    12.076045    -0.329913
N     24.996360    26.167689     5.873675    -0.234280
N     17.011772    28.680788    16.437087    -0.316757
N     16.286848    27.502889    16.150665    -0.315650
N      7.233625    17.772288     0.857830    -0.312500
N      6.387417    17.102531     1.774899    -0.321655
N     10.020196    16.839114     1.778350    -0.223250
N     20.834727    17.316485     3.230593    -0.315446
N     20.022700    16.625447     2.302596    -0.330220
N     16.320862    16.968234     8.504966    -0.234881
N     17.011774    14.455135    26.698836    -0.315903
N     16.286848    15.633034    26.985258    -0.316385
O     29.792690    27.834173    25.077500    -0.491249
O     24.318632     1.389552    23.501601    -0.454542
O     22.708111     1.131599    27.808004    -0.502553
O     24.865014     4.074619    24.235199    -0.479784
O     10.882363     4.826047    26.735070    -0.454745
O      9.198103     0.836549    25.184190    -0.486944
O     21.547156    25.621588     2.348895    -0.498983
O     29.171523    28.160568    27.885649    -0.465696
O     32.736287    25.293467    28.296878    -0.489944
O     12.441696    15.301750    18.058423    -0.490646
O     15.643130    12.989089    19.634322    -0.455587
O     14.032611    13.247042    15.327919    -0.503025
O     16.189514    10.304022    18.900724    -0.481856
O     19.557865     9.552594    16.400853    -0.454694
O     17.873601    13.542092    17.951733    -0.488057
O     12.871656    17.514335    12.029746    -0.500063
O     11.820532    14.975355    15.250274    -0.465229
O     15.385294    17.842456    14.839045    -0.489935
O     16.779452     3.679782    13.455532    -0.491028
O     19.980884     5.255681    15.768193    -0.455400
O     18.370366     0.949278    15.510240    -0.502657
O     20.527266     4.522083    18.453260    -0.482702
O      6.544616     2.022212    19.204688    -0.455070
O     22.211356     3.573092    15.215190    -0.486957
O     25.884903    26.408387    11.242947    -0.500406
O     16.158287     0.871633    13.781927    -0.465094
O     19.723051     0.460404    10.914826    -0.491197
O     16.779454    10.698859     0.923109    -0.491201
O     11.305378     9.122960    27.367730    -0.455418
O     27.045857    13.429363    27.625683    -0.501772
O     11.851762     9.856558    24.682663    -0.481752
O     15.220111    12.356429    23.931235    -0.454036
O     13.535849    10.805549    27.920733    -0.487478
O     17.209409    16.727536     3.135694    -0.499415
O     16.158287    13.507008     0.596714    -0.464712
O     19.723049    13.918237     3.463815    -0.491176
O      4.909290     0.923109     3.679782    -0.491249
O     10.383348    27.367730     5.255681    -0.454541
O     11.993869    27.625683     0.949278    -0.502553
O      9.836966    24.682663     4.522083    -0.479784
O     23.819617    23.931235     2.022212    -0.454745
O     25.503877    27.920733     3.573092    -0.486944
O     13.154824     3.135694    26.408387    -0.498983
O      5.530457     0.596714     0.871633    -0.465696
O      1.965693     3.463815     0.460404    -0.489944
O     22.260284    13.455532    10.698859    -0.490646
O     19.058850    15.768193     9.122960    -0.455584
O     20.669369    15.510240    13.429363    -0.503026
O     18.512466    18.453260     9.856558    -0.481856
O     15.144115    19.204688    12.356429    -0.454695
O     16.828379    15.215190    10.805549    -0.488059
O     21.830324    11.242947    16.727536    -0.500059
O     22.881448    13.781927    13.507008    -0.465224
O     19.316686    10.914826    13.918237    -0.489930
O     17.922528    25.077500    15.301750    -0.491027
O     14.721096    23.501601    12.989089    -0.455397
O     16.331614    27.808004    13.247042    -0.502656
O     14.174714    24.235199    10.304022    -0.482702
O     28.157364    26.735070     9.552594    -0.455072
O     12.490624    25.184190    13.542092    -0.486958
O      8.817077     2.348895    17.514335    -0.500404
O     18.543693    27.885649    14.975355    -0.465094
O     14.978929    28.296878    17.842456    -0.491195
O     17.922526    18.058423    27.834173    -0.491201
O     23.396602    19.634322     1.389552    -0.455417
O      7.656123    15.327919     1.131599    -0.501773
O     22.850218    18.900724     4.074619    -0.481753
O     19.481869    16.400853     4.826047    -0.454037
O     21.166131    17.951733     0.836549    -0.487481
O     17.492571    12.029746    25.621588    -0.499414
O     18.543693    15.250274    28.160568    -0.464711
O     14.978931    14.839045    25.293467    -0.491174

The following XYZ coordinates are in angstroms. Other properties are in atomic units.
The sperically averaged electron density of each atom fit to a function of the form exp(a - br)
eigen_1, eigen_2 and eigen_3 are the three eigenvalues of traceless quadrupole moment tensor
  atom number  atomic symbol              X              Y              Z     net charge C6 coefficient C8 coefficient C10 coefficient fluctuating dipole atomic polarizability isotropic forcefield polarizability              a              b squared Pearson coefficient          <r^3>          <r^4>         wp_QDO          m_QDO          q_QDO       dipole_x       dipole_y       dipole_z         dipole            Qxy            Qxz            Qyz     Q(x^2-y^2)  Q(3z^2 - R^2)        eigen_1        eigen_2        eigen_3 static polarizability      alpha(xx)      alpha(xy)      alpha(xz)      alpha(yy)      alpha(yz)      alpha(zz) atomic spin moment
            1             Mn      21.799961       0.029045      26.516227       0.933557     108.003375 0.20846928E+04  0.68924392E+05                                19.536359                           15.754800       0.436538       1.914445                    0.998017      56.119175     161.996512       0.414916       0.446493      -1.100460      -0.046800      -0.039284       0.057032       0.083583       0.111960      -0.007727       0.053328       0.063756       0.148583      -0.152368       0.046480       0.105889             24.494406      18.889297       1.696863      -1.268170      24.981084      -7.744833      29.612838           3.663557
            2             Mn       8.236077       2.418200      24.626011       0.942798     101.386823 0.19238567E+04  0.62471599E+05                                18.886732                           15.236523       0.425414       1.916170                    0.997863      55.705092     160.437800       0.416837       0.452512      -1.094521      -0.054385      -0.046328      -0.043373       0.083577      -0.041195       0.122966       0.002958      -0.091699      -0.094874      -0.158267       0.049259       0.109008             23.020082      27.902067       4.351563       1.488690      22.607124      -2.751747      18.551054           3.662287
            3             Mn      22.841888      25.335741       1.037563       0.952958     147.126025 0.30862160E+04  0.11109536E+06                                21.005364                           16.921876       0.332508       1.887902                    0.999199      55.559223     160.376380       0.489029       0.347938      -1.186615       0.032505      -0.094761       0.030311       0.104666      -0.009321      -0.068911      -0.015383      -0.111032      -0.030630      -0.103790       0.039518       0.064272             25.383716      26.438275      -6.870474       2.005122      21.784998      -8.606825      27.927875           3.728010
            4             Mn      13.124459      14.349596      16.619696       0.933625     108.004030 0.20848063E+04  0.68930987E+05                                19.538265                           15.756583       0.437341       1.914398                    0.998016      56.129818     162.045163       0.414828       0.446570      -1.100382      -0.048496       0.040360      -0.056685       0.084817      -0.112389       0.008030       0.053204       0.064306       0.148100      -0.152803       0.046798       0.106005             24.496113      18.891375      -1.700647       1.267195      24.983368      -7.744649      29.613597           3.661882
            5             Mn      16.911749      11.960441      18.509912       0.943394     101.335459 0.19224773E+04  0.62415639E+05                                18.880750                           15.231283       0.424030       1.915796                    0.997804      55.690777     160.382448       0.416899       0.452525      -1.094512      -0.055633       0.045880       0.044707       0.084845       0.040296      -0.122785       0.003036      -0.090623      -0.094305      -0.157624       0.049328       0.108296             23.012650      27.887771      -4.344942      -1.484013      22.603277      -2.754732      18.546903           3.659304
            6             Mn      14.166387      17.800182      13.341078       0.953167     147.231371 0.30884755E+04  0.11120324E+06                                21.018536                           16.930513       0.331137       1.887331                    0.999197      55.576705     160.475170       0.488771       0.348039      -1.186463       0.032168       0.094419      -0.030309       0.104252       0.008387       0.070033      -0.015758      -0.109637      -0.030149      -0.104321       0.040242       0.064079             25.401050      26.458885       6.878678      -2.007657      21.799940      -8.613822      27.944324           3.729599
            7             Mn      17.462214       2.241055      14.407686       0.932889     108.045604 0.20855963E+04  0.68958317E+05                                19.537299                           15.755012       0.441585       1.915660                    0.998004      56.124438     161.990247       0.415060       0.446312      -1.100626      -0.047544      -0.056734      -0.039329       0.083821       0.008127       0.111423      -0.053132      -0.041912      -0.171187      -0.152039       0.046890       0.105149             24.496058      18.889493       1.268304       1.699770      29.617065       7.744217      24.981615           3.667374
            8             Mn      21.249415       4.131271      16.796553       0.944212     101.298075 0.19214519E+04  0.62370381E+05                                18.872836                           15.224648       0.430226       1.917700                    0.997793      55.655531     160.234964       0.417120       0.452373      -1.094669      -0.055381       0.044354      -0.045866       0.084487      -0.123224      -0.039168      -0.002647       0.001870       0.183640      -0.157848       0.049778       0.108070             23.003629      27.880403      -1.488617       4.346941      18.539137       2.749245      22.591346           3.656968
            9             Mn      27.179634      27.719719      10.957100       0.954298     146.770838 0.30763311E+04  0.11064195E+06                                20.965877                           16.889099       0.339743       1.890409                    0.999179      55.494674     160.077844       0.489788       0.347705      -1.186908       0.032649      -0.030570      -0.094277       0.104348       0.068420      -0.008967       0.016008      -0.038351       0.181209      -0.102993       0.038596       0.064397             25.336223      26.393020      -1.997754      -6.859813      27.874273       8.587898      21.741376           3.722165
           10             Mn      17.462216      12.137586      -0.029045       0.932562     108.044801 0.20855216E+04  0.68951351E+05                                19.532602                           15.751324       0.444706       1.916763                    0.998023      56.116911     161.933492       0.415267       0.446119      -1.100807      -0.047352       0.055993       0.039706       0.083391      -0.007296      -0.111016      -0.053163      -0.041992      -0.169366      -0.151212       0.045831       0.105381             24.489666      18.886742      -1.268792      -1.699671      29.605859       7.742279      24.976396           3.668622
           11             Mn      12.573910      10.247370      26.339370       0.943794     101.309926 0.19218048E+04  0.62382871E+05                                18.871865                           15.224397       0.427493       1.917069                    0.997826      55.652183     160.211293       0.417203       0.452275      -1.094760      -0.055990      -0.043935       0.046254       0.084880       0.123040       0.040652      -0.003009       0.002111       0.182138      -0.157788       0.049006       0.108782             23.001946      27.876753       1.489400      -4.339991      18.538020       2.752808      22.591065           3.659550
           12             Mn      18.504141      15.416204       3.421541       0.953636     146.903149 0.30802559E+04  0.11082136E+06                                20.980084                           16.901737       0.335674       1.889111                    0.999182      55.520660     160.194290       0.489511       0.347782      -1.186811       0.032021       0.029700       0.093958       0.103613      -0.068424       0.009715       0.015292      -0.038950       0.179573      -0.102843       0.039420       0.063423             25.352361      26.406101       1.999427       6.859298      27.895789       8.593052      21.755192           3.722601
           13             Mn       4.226529      -0.029045       2.241055       0.933556     108.003412 0.20846937E+04  0.68924433E+05                                19.536366                           15.754805       0.436537       1.914444                    0.998017      56.119195     161.996602       0.414916       0.446493      -1.100460       0.046800       0.039284      -0.057032       0.083583       0.111960      -0.007728       0.053328       0.063756       0.148583      -0.152368       0.046480       0.105889             24.494415      18.889303       1.696863      -1.268170      24.981093      -7.744837      29.612849           3.663558
           14             Mn      26.465903      26.339082       4.131271       0.942798     101.386807 0.19238564E+04  0.62471585E+05                                18.886729                           15.236521       0.425415       1.916171                    0.997863      55.705075     160.437733       0.416837       0.452512      -1.094521       0.054385       0.046328       0.043373       0.083578      -0.041195       0.122967       0.002958      -0.091699      -0.094874      -0.158267       0.049259       0.109008             23.020077      27.902060       4.351562       1.488691      22.607120      -2.751745      18.551050           3.662283
           15             Mn      11.860092       3.421541      27.719719       0.952958     147.126028 0.30862161E+04  0.11109537E+06                                21.005364                           16.921877       0.332508       1.887902                    0.999199      55.559224     160.376383       0.489029       0.347938      -1.186615      -0.032505       0.094761      -0.030311       0.104666      -0.009321      -0.068911      -0.015383      -0.111032      -0.030630      -0.103790       0.039518       0.064272             25.383716      26.438274      -6.870473       2.005122      21.784998      -8.606825      27.927875           3.728008
           16             Mn      21.577521      14.407686      12.137586       0.933625     108.004137 0.20848096E+04  0.68931114E+05                                19.538266                           15.756588       0.437345       1.914399                    0.998016      56.129847     162.045210       0.414828       0.446570      -1.100383       0.048497      -0.040359       0.056685       0.084817      -0.112390       0.008030       0.053203       0.064307       0.148101      -0.152804       0.046798       0.106006             24.496110      18.891377      -1.700642       1.267187      24.983367      -7.744642      29.613585           3.661876
           17             Mn      17.790231      16.796841      10.247370       0.943394     101.335598 0.19224805E+04  0.62415760E+05                                18.880753                           15.231285       0.424033       1.915796                    0.997804      55.690816     160.382502       0.416899       0.452525      -1.094513       0.055632      -0.045880      -0.044707       0.084845       0.040296      -0.122786       0.003036      -0.090624      -0.094306      -0.157626       0.049329       0.108297             23.012653      27.887770      -4.344933      -1.484016      22.603285      -2.754738      18.546904           3.659301
           18             Mn      20.535593      10.957100      15.416204       0.953169     147.231382 0.30884763E+04  0.11120325E+06                                21.018509                           16.930492       0.331149       1.887335                    0.999197      55.576775     160.475234       0.488772       0.348038      -1.186464      -0.032170      -0.094419       0.030310       0.104252       0.008389       0.070035      -0.015757      -0.109633      -0.030147      -0.104321       0.040245       0.064076             25.401015      26.458847       6.878670      -2.007658      21.799913      -8.613810      27.944284           3.729566
           19             Mn      17.239766      26.516227      14.349596       0.932898     108.045646 0.20855974E+04  0.68958316E+05                                19.537249                           15.754974       0.441598       1.915665                    0.998004      56.124343     161.989569       0.415063       0.446310      -1.100628       0.047544       0.056734       0.039329       0.083821       0.008126       0.111423      -0.053133      -0.041914      -0.171191      -0.152040       0.046891       0.105150             24.495990      18.889448       1.268299       1.699765      29.616975       7.744188      24.981548           3.667392
           20             Mn      13.452565      24.626011      11.960729       0.944212     101.298057 0.19214518E+04  0.62370378E+05                                18.872832                           15.224647       0.430225       1.917700                    0.997793      55.655497     160.234844       0.417120       0.452373      -1.094669       0.055381      -0.044354       0.045866       0.084487      -0.123224      -0.039168      -0.002647       0.001869       0.183638      -0.157847       0.049777       0.108070             23.003622      27.880396      -1.488613       4.346935      18.539133       2.749247      22.591339           3.656971
           21             Mn       7.522346       1.037563      17.800182       0.954294     146.771159 0.30763404E+04  0.11064235E+06                                20.965887                           16.889109       0.339747       1.890410                    0.999179      55.494795     160.078166       0.489789       0.347705      -1.186909      -0.032648       0.030569       0.094277       0.104348       0.068420      -0.008968       0.016007      -0.038350       0.181209      -0.102993       0.038596       0.064397             25.336233      26.393033      -1.997760      -6.859816      27.874280       8.587900      21.741385           3.722144
           22             Mn       8.564274      16.619696       0.029045       0.932562     108.044843 0.20855224E+04  0.68951383E+05                                19.532601                           15.751322       0.444708       1.916764                    0.998023      56.116928     161.933510       0.415267       0.446119      -1.100807       0.047352      -0.055993      -0.039706       0.083391      -0.007296      -0.111017      -0.053163      -0.041992      -0.169367      -0.151213       0.045831       0.105382             24.489666      18.886738      -1.268791      -1.699671      29.605862       7.742282      24.976397           3.668618
           23             Mn      22.128070      18.509912       2.417912       0.943794     101.309889 0.19218039E+04  0.62382836E+05                                18.871863                           15.224394       0.427492       1.917069                    0.997826      55.652170     160.211257       0.417203       0.452275      -1.094760       0.055990       0.043935      -0.046254       0.084880       0.123040       0.040652      -0.003009       0.002110       0.182138      -0.157788       0.049006       0.108782             23.001943      27.876742       1.489400      -4.339985      18.538016       2.752813      22.591069           3.659557
           24             Mn      16.197839      13.341078      25.335741       0.953632     146.903659 0.30802687E+04  0.11082196E+06                                20.980149                           16.901786       0.335671       1.889109                    0.999182      55.520737     160.194724       0.489509       0.347783      -1.186810      -0.032022      -0.029701      -0.093957       0.103612      -0.068424       0.009716       0.015294      -0.038952       0.179572      -0.102844       0.039420       0.063424             25.352443      26.406186       1.999441       6.859325      27.895878       8.593085      21.755265           3.722570
           25              H      28.603106      26.640746      23.247387       0.129215       1.174000 0.87275630E+01  0.85806326E+02                                 1.713012                            1.633047      -0.946038       2.433303                    0.998520       3.217935       8.437093       0.543681       1.145871      -0.743723      -0.024157      -0.020797       0.012336       0.034180       0.016619      -0.000588       0.002425       0.005296       0.019748      -0.020304       0.006586       0.013719              1.717597       1.851130       0.326929      -0.207487       1.686122      -0.170326       1.615538           0.000219
           26              H      28.964008      26.704012      20.975561       0.096844       1.289717 0.94170271E+01  0.94422790E+02                                 1.826415                            1.695774      -0.879746       2.445816                    0.998716       3.377605       8.962151       0.533445       1.145126      -0.743362      -0.020458      -0.021914      -0.021442       0.036858       0.017773      -0.001271       0.003076       0.004680       0.024869      -0.022395       0.008402       0.013994              1.884448       1.777681       0.242468       0.431349       1.749725       0.339417       2.125939          -0.000239
           27              H      30.645319      28.026847      20.078334       0.109213       1.031807 0.69927252E+01  0.66982993E+02                                 1.739758                            1.581459      -1.014018       2.388627                    0.997370       3.640048      10.368769       0.476746       1.341223      -0.694331       0.005014       0.005038      -0.035920       0.036617       0.013589       0.002699      -0.000991       0.003482       0.033859      -0.019550       0.007580       0.011971              1.880026       1.429960      -0.033764      -0.122049       1.431084       0.050731       2.779033           0.000101
           28              H      23.337087       0.497501      21.496068       0.109996       1.227657 0.93314698E+01  0.95506684E+02                                 1.901627                            1.790888      -1.336953       2.236915                    0.993751       3.833353      11.071810       0.464306       1.288897      -0.705420       0.028398       0.019900      -0.018739       0.039415       0.006800      -0.007390      -0.001433       0.009516       0.010570      -0.010480      -0.002004       0.012485              1.941479       1.927548       0.425766      -0.212369       1.918200      -0.223083       1.978690           0.000055
           29              H      15.909131       2.389730       0.278946       0.125607       0.972327 0.71039795E+01  0.68026888E+02                                 1.654399                            1.578018      -0.850746       2.465781                    0.998130       3.523555       9.896435       0.486602       1.314479      -0.700820       0.002548      -0.007467       0.021958       0.023332      -0.002519       0.001982      -0.000721      -0.007914       0.005235      -0.005947       0.001488       0.004459              1.725783       1.472183      -0.090151       0.225833       1.654512      -0.459013       2.050655           0.000380
           30              H      25.167615       3.166177      27.765156       0.128551       0.964128 0.73487295E+01  0.71880381E+02                                 1.716523                            1.662593      -1.252129       2.281110                    0.992997       3.857991      11.417471       0.443933       1.410558      -0.679838       0.021233       0.014870      -0.010386       0.027925       0.002947      -0.002695       0.002053       0.000208      -0.025884      -0.009661       0.002379       0.007282              1.758999       2.129200       0.223339      -0.279022       1.569512      -0.123344       1.578286          -0.000325
           31              H      15.147421       4.572408       0.448614       0.094103       1.101904 0.85657287E+01  0.85407085E+02                                 1.752487                            1.699185      -0.813867       2.469621                    0.997839       3.654097      10.257026       0.485991       1.264004      -0.712234       0.017778       0.019669       0.012026       0.029113      -0.001026       0.009911       0.004297      -0.001423      -0.000336      -0.011463       0.001291       0.010171              1.774678       1.647971       0.282546       0.330319       1.878758       0.307853       1.797306           0.000052
           32              H      13.875593       3.680932       0.074769       0.087041       1.079401 0.86027052E+01  0.86711221E+02                                 1.782246                            1.743884      -1.154023       2.308563                    0.993529       3.965991      11.556014       0.458389       1.325657      -0.696962      -0.024556      -0.011705      -0.000028       0.027203       0.000982      -0.003989      -0.004480       0.007547      -0.016641      -0.008867       0.000523       0.008344              1.804531       2.091471       0.315159      -0.260047       1.716244      -0.234764       1.605877           0.000032
           33              H      24.018978       5.230950      26.971455       0.097582       0.981568 0.77632132E+01  0.76166516E+02                                 1.669339                            1.656697      -0.910836       2.430874                    0.995871       3.741244      10.709123       0.470877       1.325794      -0.697858       0.024082       0.011476      -0.003445       0.026898      -0.001298      -0.000218      -0.005493       0.000641      -0.021602      -0.009590       0.003408       0.006182              1.680034       2.019264       0.218704      -0.235666       1.567613      -0.138862       1.453225          -0.000005
           34              H      22.750620       4.339474      26.597610       0.093303       1.007915 0.82125317E+01  0.81687383E+02                                 1.694733                            1.700721      -0.938496       2.412569                    0.995873       3.810707      10.970327       0.466238       1.320749      -0.698771      -0.014210      -0.016618      -0.014632       0.026309       0.003323       0.008247       0.002216      -0.006514       0.001465      -0.010117       0.000817       0.009300              1.689520       1.590624       0.140092       0.229131       1.768205       0.237974       1.709731          -0.000114
           35              H      22.644778       6.660187      28.279911       0.083586       1.241284 0.10056462E+02  0.10315123E+03                                 1.813117                            1.775530      -0.820407       2.453881                    0.998364       3.647257       9.991509       0.507966       1.175553      -0.733871       0.019316       0.018379       0.008641       0.028028      -0.000526       0.005561      -0.000821      -0.007434      -0.006662      -0.007981       0.002718       0.005263              1.811435       1.696514       0.243974       0.332661       1.948915       0.340884       1.788875           0.000052
           36              H      21.371215       5.751456      27.946327       0.071587       1.335202 0.11053667E+02  0.11619157E+03                                 1.909175                            1.865699      -0.828674       2.440692                    0.998077       3.791355      10.543861       0.493435       1.180886      -0.732411      -0.022522      -0.010288      -0.000845       0.024775      -0.001746      -0.001689      -0.006474       0.005683      -0.014769      -0.009888       0.004087       0.005801              1.913719       2.409976       0.311311      -0.212177       1.776517      -0.172393       1.554663           0.000000
           37              H      21.839693       6.349608      25.588230       0.138216       1.018360 0.78862673E+01  0.76998623E+02                                 1.664743                            1.633480      -0.849802       2.468026                    0.999522       3.436839       9.536042       0.494433       1.268783      -0.711800       0.004790      -0.019376      -0.005147       0.020612      -0.000915      -0.000136       0.004133      -0.009926       0.008698      -0.006504      -0.000889       0.007393              1.662003       1.428378       0.046052       0.081397       1.730341       0.373253       1.827289           0.000011
           38              H      21.123096       7.442385      26.514214       0.129619       1.058899 0.76722466E+01  0.73720752E+02                                 1.651105                            1.563013      -0.794821       2.483002                    0.999855       3.325401       8.884957       0.533833       1.194081      -0.729295      -0.012391       0.002983       0.012152       0.017610      -0.005462      -0.003629      -0.000268       0.004078      -0.000856      -0.006609      -0.000508       0.007117              1.712345       2.062790      -0.503415      -0.069476       1.815474       0.035324       1.258772           0.000006
           39              H      22.691626       7.545911      26.220890       0.135606       0.967412 0.70975048E+01  0.67729490E+02                                 1.629391                            1.563590      -0.807597       2.488676                    0.999453       3.427091       9.507612       0.496893       1.291729      -0.706171       0.020316       0.004408       0.008930       0.022625       0.005390       0.005758      -0.001458       0.005418      -0.012053      -0.008820      -0.000632       0.009452              1.661538       1.806476       0.435803      -0.125496       1.891263      -0.137959       1.286875           0.000036
           40              H      20.314542       1.906608      24.343039       0.087156       1.161879 0.85296388E+01  0.85686237E+02                                 1.866539                            1.736062      -1.208537       2.296755                    0.993770       3.816708      11.057882       0.460145       1.325046      -0.697899       0.012598      -0.020001      -0.039176       0.045755      -0.006534       0.000552       0.003950      -0.007946       0.035923      -0.013866       0.000791       0.013075              1.927906       1.706755      -0.280882      -0.355724       1.736201       0.395690       2.340764           0.000766
           41              H      19.060064       3.813216      24.190626       0.120410       1.074712 0.79709415E+01  0.78246829E+02                                 1.731369                            1.649473      -1.079938       2.364609                    0.996847       3.557616       9.986546       0.487457       1.280007      -0.708297      -0.009700       0.012184      -0.027197       0.031340      -0.014961       0.003518      -0.003471      -0.008305       0.013270      -0.017761       0.002279       0.015482              1.768231       1.522114      -0.096462       0.092694       1.508777      -0.250976       2.273802           0.000428
           42              H      18.922989       3.954126      28.185012       0.121960       1.137597 0.87665568E+01  0.86966282E+02                                 1.719181                            1.671513      -0.993377       2.404700                    0.998274       3.363470       9.088549       0.516610       1.195148      -0.730177      -0.013906       0.013376       0.027351       0.033472      -0.013416      -0.006467       0.002333      -0.008233       0.021673      -0.018243       0.003314       0.014929              1.695332       1.566255      -0.165953      -0.117096       1.573306       0.152853       1.946435           0.000366
           43              H      20.142765       2.013010      28.239651       0.085625       1.183717 0.85044441E+01  0.85424080E+02                                 1.888667                            1.730521      -1.255347       2.266389                    0.994378       3.895598      11.309224       0.461777       1.320502      -0.698057       0.009155      -0.019137       0.040602       0.045810      -0.008848      -0.001533      -0.006881      -0.006093       0.049607      -0.018438      -0.000128       0.018566              1.998302       1.681696      -0.218823       0.339949       1.870245      -0.572033       2.442964           0.000717
           44              H      18.404195       6.016023      25.381177       0.109695       1.228591 0.98313729E+01  0.10037198E+03                                 1.824784                            1.774431      -0.780703       2.492089                    0.998853       3.493944       9.579873       0.499543       1.200978      -0.729239      -0.007077       0.008579      -0.026484       0.028724       0.000359       0.000346      -0.004225       0.005100       0.021345      -0.007373      -0.000982       0.008355              1.842629       1.799841       0.095348      -0.279619       1.890002      -0.322615       1.838044           0.000042
           45              H      18.289678       5.970012      26.980082       0.111549       1.264988 0.10293772E+02  0.10614571E+03                                 1.852555                            1.809997      -0.881648       2.447826                    0.997949       3.498384       9.592209       0.497698       1.193472      -0.731494      -0.010003       0.007608       0.025766       0.028668       0.000757      -0.000585       0.003900       0.006392       0.018200      -0.007466       0.000249       0.007217              1.846827       1.775787      -0.010304       0.209613       1.912444       0.313434       1.852249           0.000067
           46              H      24.022449       6.197194      23.227257       0.126482       1.142257 0.84508770E+01  0.83871833E+02                                 1.784802                            1.683428      -1.120276       2.347773                    0.996866       3.509768       9.788518       0.490764       1.257531      -0.714052      -0.025686      -0.004421      -0.020026       0.032869      -0.002137       0.013545      -0.006636      -0.010132      -0.017512      -0.018181       0.003143       0.015038              1.837007       2.099362       0.208237       0.516681       1.612625       0.141020       1.799035           0.000194
           47              H      24.837945       8.348239      23.445812       0.092799       1.223953 0.88639823E+01  0.88057193E+02                                 1.792939                            1.666104      -0.878988       2.442141                    0.998543       3.464699       9.327513       0.525005       1.174374      -0.734375      -0.015724       0.027025      -0.019907       0.037066       0.001996       0.016676      -0.004367      -0.005343      -0.024301      -0.021477       0.007343       0.014135              1.859024       1.665720      -0.369025       0.201846       2.277306      -0.374185       1.634045          -0.000169
           48              H      26.682356       8.791101      24.808907       0.111556       1.051699 0.72863478E+01  0.70555443E+02                                 1.766023                            1.618725      -1.010216       2.392481                    0.996991       3.664893      10.514914       0.469049       1.348551      -0.693008       0.016599       0.035072       0.004900       0.039110       0.003342       0.014097      -0.001660      -0.020605      -0.017691      -0.021112       0.007302       0.013810              1.889528       1.671690       0.406245       0.021285       2.579561       0.038965       1.417333           0.000188
           49              H      10.355065       7.057037      25.916063       0.104401       1.053315 0.76637197E+01  0.75749119E+02                                 1.808120                            1.689753      -1.434646       2.188316                    0.992185       4.012885      11.936580       0.443537       1.397134      -0.681492       0.029046       0.012152       0.021643       0.038207       0.004990       0.007847       0.000494       0.002879      -0.014804      -0.009964      -0.000727       0.010691              1.879046       2.101658       0.224133       0.417279       1.771440       0.122939       1.764041          -0.000038
           50              H      11.361425       0.218555      27.428696       0.127145       1.004458 0.78720017E+01  0.78487671E+02                                 1.773111                            1.727335      -1.456590       2.183762                    0.991535       4.009109      12.055685       0.432206       1.421343      -0.677218       0.015620       0.006813       0.022446       0.028182      -0.001798      -0.000297       0.007321       0.014228       0.014025      -0.012697       0.004614       0.008083              1.811926       1.706954       0.030604       0.384904       1.622064       0.043827       2.106760          -0.000532
           51              H      18.940333      27.969332      26.836296       0.128396       0.970415 0.72069625E+01  0.69297813E+02                                 1.654247                            1.591313      -0.906072       2.442498                    0.997303       3.547641      10.001587       0.483447       1.317620      -0.700038      -0.012216      -0.017887       0.001788       0.021734       0.001403      -0.004741       0.002344       0.002488      -0.005063      -0.006189       0.000881       0.005307              1.712213       1.730716       0.350224      -0.110214       1.950544      -0.290383       1.455380           0.000467
           52              H      12.574261       0.169668      25.366798       0.088806       1.118131 0.91669406E+01  0.93417974E+02                                 1.795465                            1.779639      -1.042239       2.361955                    0.994737       3.859835      11.128720       0.463905       1.295599      -0.704418       0.021287       0.018565       0.003117       0.028416       0.001118      -0.002349      -0.000853      -0.008153      -0.021386      -0.007893       0.000008       0.007885              1.797675       1.900020       0.375080      -0.083394       2.016578      -0.179595       1.476427          -0.000095
           53              H      20.118466      28.015344      24.696754       0.096043       1.301525 0.10908708E+02  0.11388218E+03                                 1.869783                            1.852376      -0.745879       2.500200                    0.999146       3.545791       9.713017       0.497402       1.179550      -0.735242      -0.019441      -0.012748      -0.019617       0.030418       0.000151       0.006905       0.007284       0.002565       0.000898      -0.010009      -0.000224       0.010233              1.857292       1.827749      -0.023264       0.401335       1.599777       0.017900       2.144350           0.000067
           54              H      20.656347      26.218014      26.010962       0.087653       1.209471 0.97376849E+01  0.99167704E+02                                 1.800379                            1.761725      -0.678184       2.527436                    0.999429       3.545908       9.707002       0.503199       1.195231      -0.730188      -0.003122      -0.019341      -0.015760       0.025144      -0.001321       0.001146       0.005348       0.000704      -0.011412      -0.007397       0.002434       0.004963              1.811336       1.981994       0.401467      -0.084257       1.982853      -0.116742       1.469160          -0.000005
           55              H      21.549923      27.109490      26.977206       0.093314       0.984126 0.76473900E+01  0.74985077E+02                                 1.694713                            1.659560      -1.083661       2.352385                    0.994491       3.814103      11.027535       0.462531       1.350529      -0.692451       0.020145       0.008126       0.016476       0.027263      -0.002700       0.004301       0.004520       0.004855      -0.003213      -0.008197       0.002497       0.005701              1.708572       1.473007      -0.077683       0.102776       1.454556       0.003444       2.198153           0.000070
           56              H      12.728682       7.059913      26.028216       0.091857       1.165157 0.80685101E+01  0.80076825E+02                                 1.887290                            1.698708      -1.176023       2.315685                    0.994564       3.772345      10.926161       0.460169       1.341145      -0.694567      -0.044492      -0.010017      -0.002026       0.045651       0.001269       0.003042       0.003655       0.006756      -0.037561      -0.013657       0.003179       0.010478              2.008160       2.971664       0.195669      -0.002955       1.676702       0.009710       1.376115           0.000544
           57              H      22.086070      26.379055      24.498329       0.080658       1.320129 0.10586803E+02  0.10833553E+03                                 1.792541                            1.745129      -0.798270       2.463793                    0.999019       3.463137       9.016840       0.554854       1.078751      -0.761295      -0.024427      -0.006347      -0.009767       0.027062      -0.002769       0.005558       0.002252       0.005004      -0.019161      -0.009515       0.001212       0.008304              1.775436       1.475171      -0.020939       0.061757       1.504737       0.218871       2.346401           0.000007
           58              H      22.974441      27.339548      25.418562       0.081554       1.305851 0.10644332E+02  0.11131532E+03                                 1.909345                            1.851128      -1.072927       2.341229                    0.995994       3.830161      10.774554       0.485159       1.207218      -0.725262       0.003714       0.023589       0.015503       0.028471      -0.001959      -0.000439       0.002730      -0.006059      -0.017679      -0.006491      -0.000642       0.007133              1.914498       2.192570       0.532448      -0.105476       2.065688      -0.098113       1.485236           0.000042
           59              H      14.182697       5.308594      25.858548       0.128621       1.130872 0.79837797E+01  0.78826191E+02                                 1.822120                            1.671063      -1.292443       2.269082                    0.993782       3.697647      10.593646       0.472972       1.311621      -0.700223      -0.010971      -0.030889      -0.007089       0.033537      -0.003514       0.005232       0.005899       0.001060      -0.037085      -0.015745       0.006009       0.009736              1.912826       1.735319       0.357264       0.007210       2.682376       0.047485       1.320784           0.000636
           60              H      22.433090      24.521334      26.051222       0.141319       1.137288 0.87479484E+01  0.85756266E+02                                 1.650768                            1.610371      -0.891342       2.445748                    0.999413       3.218177       8.329659       0.562043       1.111673      -0.752005      -0.013707      -0.006313      -0.005679       0.016124       0.002717       0.004670       0.000060       0.001006      -0.006869      -0.005747      -0.000060       0.005807              1.641987       1.637602       0.346262      -0.009269       1.930935      -0.006702       1.357424          -0.000004
           61              H      23.868018      25.084977      25.619863       0.141936       1.131707 0.82581322E+01  0.79333743E+02                                 1.607273                            1.532336      -0.923005       2.427716                    0.999506       3.131145       7.871779       0.597961       1.066246      -0.764325       0.011442       0.004356      -0.012869       0.017763       0.001748      -0.004866      -0.001896       0.005145       0.006217      -0.004220      -0.003068       0.007288              1.625312       1.984413      -0.209091      -0.402490       1.368561       0.080246       1.522960           0.000007
           62              H      23.250322      25.473200      27.043348       0.136344       1.007765 0.75439253E+01  0.72864876E+02                                 1.648068                            1.591844      -0.916235       2.437573                    0.998488       3.462462       9.564593       0.503443       1.259607      -0.712883       0.001925       0.011197       0.013547       0.017680      -0.000133       0.005982       0.004074      -0.005499       0.015047      -0.008429      -0.000840       0.009269              1.646699       1.409777      -0.017141       0.195059       1.351388       0.047906       2.178931           0.000003
           63              H      17.213915       7.928383      26.189257       0.120099       1.102521 0.80760558E+01  0.79000953E+02                                 1.713693                            1.622823      -1.100569       2.352493                    0.997279       3.487400       9.558092       0.512034       1.222853      -0.721309       0.029783       0.008750       0.000434       0.031044       0.003725       0.000473       0.000988       0.000599      -0.054421      -0.018181       0.005340       0.012841              1.749584       2.314468       0.059194       0.007398       1.682408       0.036061       1.251876           0.000393
           64              H      15.673146       9.627938      26.272653       0.090331       1.108458 0.78277780E+01  0.77543486E+02                                 1.860985                            1.699387      -1.268724       2.271806                    0.993045       3.898539      11.493763       0.446912       1.383494      -0.685262       0.018648       0.043147       0.002316       0.047061       0.005084      -0.000851       0.001260      -0.000984      -0.041390      -0.013940       0.001929       0.012012              1.976033       1.628011       0.232584       0.034662       2.877576       0.183394       1.422513           0.000451
           65              H      16.676036       4.724821      25.211509       0.114300       1.179058 0.97095190E+01  0.99702271E+02                                 1.830624                            1.807129      -0.974101       2.404850                    0.996938       3.637590      10.297478       0.472919       1.261280      -0.713982       0.008995      -0.007496      -0.028467       0.030781       0.000698      -0.001053       0.004745       0.013120       0.032781      -0.013022       0.001079       0.011944              1.829902       1.754165       0.034295       0.097797       1.835209       0.357428       1.900332           0.000111
           66              H      16.571929       4.627047      26.798911       0.120221       1.251815 0.10414396E+02  0.10889753E+03                                 1.921339                            1.886061      -0.958100       2.419924                    0.996565       3.625888      10.378715       0.457313       1.280880      -0.710797       0.004248      -0.012693       0.027314       0.030417       0.002926      -0.000731      -0.005986       0.008317       0.022031      -0.010495       0.000769       0.009726              1.945719       1.937340       0.135963      -0.199043       2.056523      -0.450466       1.843292           0.000064
           67              H      19.946699      25.921814       4.256078       0.123985       1.100848 0.81412767E+01  0.80069425E+02                                 1.750558                            1.661000      -0.874521       2.463874                    0.999000       3.424088       9.514363       0.490065       1.270803      -0.711996       0.009103      -0.017443       0.026427       0.032947      -0.010582      -0.004085      -0.008958       0.008008       0.020611      -0.018473       0.007136       0.011337              1.790359       1.613829      -0.102428       0.173882       1.663874      -0.366194       2.093374           0.000147
           68              H      18.020738      27.161253       4.345225       0.098021       1.155960 0.82106908E+01  0.80754605E+02                                 1.786339                            1.647630      -0.928021       2.425221                    0.997961       3.526983       9.733693       0.502282       1.239856      -0.717898      -0.021282       0.004430       0.031551       0.038315      -0.015244      -0.008111      -0.002980       0.009282       0.016551      -0.020732       0.004977       0.015755              1.887806       1.948060       0.021265      -0.626847       1.380998      -0.065233       2.334362          -0.000246
           69              H      17.274645      28.377686       2.478878       0.117812       1.167931 0.83261044E+01  0.82143982E+02                                 1.806215                            1.668485      -0.802610       2.497518                    0.999269       3.403183       9.394635       0.495151       1.253817      -0.716170      -0.036768       0.019943       0.000533       0.041831      -0.015915      -0.006129      -0.009322       0.014611       0.017903      -0.024571       0.010040       0.014531              1.897840       2.590560      -0.428006      -0.073375       1.625183      -0.060761       1.477778           0.000117
           70              H      18.617613      28.449579       0.572270       0.112980       1.043622 0.74880459E+01  0.72433474E+02                                 1.706356                            1.603735      -0.998294       2.400359                    0.997884       3.521935       9.843457       0.491595       1.288036      -0.706541      -0.014883       0.023199      -0.030580       0.041168      -0.011975       0.006348      -0.006707       0.002411       0.003872      -0.012730      -0.004116       0.016845              1.765340       1.677420      -0.173037       0.156503       1.659460      -0.501164       1.959139           0.000020
           71              H      16.955379      26.611989      26.600486       0.128629       0.936391 0.67762934E+01  0.63865283E+02                                 1.590043                            1.522862      -0.693990       2.540237                    0.999467       3.393334       9.329546       0.506376       1.283395      -0.707919       0.023806       0.000594       0.003181       0.024025       0.000765       0.000428       0.003385       0.005800      -0.001778      -0.005145       0.001549       0.003596              1.632446       2.022682       0.255242       0.298664       1.436079       0.060652       1.438577           0.000573
           72              H      33.098749      27.097987      25.671626       0.129409       1.050268 0.80616836E+01  0.80275194E+02                                 1.788246                            1.719025      -1.207650       2.306717                    0.993413       3.771295      11.068240       0.447487       1.374580      -0.687870      -0.007707       0.015310      -0.023168       0.028820      -0.000940      -0.002108      -0.003543      -0.006969       0.023315      -0.007950      -0.001310       0.009259              1.854519       1.554660      -0.200595       0.175172       2.187716      -0.424175       1.821181          -0.000101
           73              H      16.455671      24.351666      26.025340       0.092825       1.114352 0.85953987E+01  0.85946451E+02                                 1.770793                            1.703342      -0.985608       2.388453                    0.996427       3.776036      10.682988       0.483922       1.265812      -0.710576      -0.000792      -0.019658       0.021095       0.028846       0.001243       0.008289      -0.003054      -0.005165      -0.002592      -0.010487       0.003165       0.007322              1.819581       1.466898      -0.226029       0.254243       2.095491      -0.418782       1.896352           0.000018
           74              H      16.906797      25.217261      24.757144       0.097088       1.133154 0.89159546E+01  0.87632339E+02                                 1.631032                            1.613838      -0.652824       2.539689                    0.999786       3.289579       8.466290       0.568888       1.095426      -0.756394       0.012218       0.009121      -0.023209       0.027769       0.005887      -0.002691      -0.000302      -0.001282       0.009255      -0.007773       0.001831       0.005942              1.612217       1.665493       0.115446      -0.278486       1.425919      -0.004718       1.745239           0.000033
           75              H      31.549306      24.564470      25.398431       0.092966       1.252302 0.10739729E+02  0.11224976E+03                                 1.855093                            1.864161      -0.801918       2.473361                    0.998495       3.619547      10.086755       0.482958       1.213402      -0.726362      -0.013216      -0.010657       0.018965       0.025454       0.004565      -0.003899      -0.000258      -0.000549       0.011229      -0.007149       0.000683       0.006466              1.825478       1.749785       0.069724      -0.306402       1.644146       0.059172       2.082503           0.000094
           76              H      31.962260      25.493330      24.164744       0.095519       1.074762 0.84474681E+01  0.83897480E+02                                 1.720760                            1.685833      -0.763878       2.494064                    0.997938       3.622717      10.133888       0.488821       1.261636      -0.712893      -0.001546       0.019587      -0.020030       0.028058       0.002634       0.002390      -0.002072      -0.007882       0.004831      -0.006584       0.001910       0.004674              1.741833       1.398413      -0.220203       0.215899       2.096690      -0.314680       1.730395          -0.000040
           77              H      15.704374      23.681622      23.146736       0.080736       1.176705 0.94984888E+01  0.96183475E+02                                 1.759872                            1.732474      -0.674805       2.521248                    0.999341       3.619779       9.898338       0.510446       1.184978      -0.731372       0.008730       0.012984      -0.023562       0.028283       0.007996      -0.003804      -0.000667      -0.002183       0.013939      -0.010789       0.002407       0.008383              1.751654       1.588539       0.066100      -0.349996       1.509380       0.001546       2.157042           0.000004
           78              H      15.345208      22.749886      24.394802       0.083473       1.158110 0.90232709E+01  0.90443922E+02                                 1.761579                            1.704461      -0.642689       2.540403                    0.999539       3.583833       9.834296       0.506115       1.207373      -0.726045      -0.002705      -0.020812       0.019392       0.028574       0.001986       0.003346      -0.003657      -0.013315       0.002537      -0.008974       0.000887       0.008088              1.790453       1.390689      -0.229735       0.199788       2.253852      -0.313568       1.726817           0.000000
           79              H      13.809645      22.258136      22.781519       0.133287       1.125866 0.80834741E+01  0.78748295E+02                                 1.722904                            1.604945      -0.940288       2.419230                    0.999179       3.399387       9.166484       0.526150       1.194961      -0.728645       0.011259      -0.012391      -0.003391       0.017082      -0.003627      -0.000476       0.004353       0.002738      -0.013149      -0.007051       0.000160       0.006891              1.799540       1.292476      -0.076014      -0.010276       2.458017       0.479343       1.648125          -0.000002
           80              H      30.855267      23.805278      22.511200       0.133178       1.196881 0.92072649E+01  0.92489437E+02                                 1.780115                            1.705395      -1.031016       2.374591                    0.998442       3.482491       9.477417       0.514747       1.184542      -0.731614       0.006177       0.014224      -0.006443       0.016793       0.004125       0.003165      -0.002921       0.000709      -0.004503      -0.006845       0.001923       0.004921              1.808829       1.407888      -0.177588       0.172619       1.966265      -0.477838       2.052334           0.000027
           81              H      30.369439      23.115103      23.874296       0.136252       1.142793 0.88798874E+01  0.87199002E+02                                 1.643532                            1.612502      -0.918448       2.429237                    0.999300       3.223900       8.296475       0.568039       1.098055      -0.755858      -0.001203       0.002976       0.016367       0.016679       0.000460       0.001062      -0.000504       0.004501       0.014582      -0.004767      -0.000325       0.005092              1.617114       1.686311       0.034105      -0.367892       1.421230       0.020126       1.743801          -0.000002
           82              H      11.252111      16.495177      19.888536       0.130120       1.174822 0.87385383E+01  0.85974743E+02                                 1.717242                            1.636855      -1.001762       2.409024                    0.998246       3.216631       8.447395       0.541454       1.149775      -0.742801      -0.023958       0.020390      -0.012113       0.033711      -0.016627       0.000732       0.002293       0.004937       0.019693      -0.020274       0.006619       0.013656              1.721890       1.855919      -0.328256       0.208234       1.690291      -0.170931       1.619462           0.000220
           83              H      11.613011      16.431911      22.160362       0.095922       1.289654 0.94148313E+01  0.94371963E+02                                 1.824159                            1.693850      -0.871373       2.448610                    0.998764       3.378906       8.957007       0.534696       1.142796      -0.743924      -0.020738       0.021988       0.022076       0.037428      -0.017693       0.001412       0.002976       0.004466       0.024038      -0.022172       0.008199       0.013972              1.882026       1.775427      -0.241973      -0.430503       1.747567       0.338773       2.123085          -0.000234
           84              H      13.294323      15.109076      23.057589       0.108328       1.034475 0.70136301E+01  0.67218318E+02                                 1.741005                            1.582473      -1.011041       2.388973                    0.997363       3.643482      10.373657       0.477310       1.338939      -0.694783       0.005280      -0.004859       0.036388       0.037089      -0.013747      -0.002807      -0.001084       0.003549       0.033470      -0.019670       0.007754       0.011917              1.881472       1.430854       0.033813       0.122219       1.432012       0.050785       2.781551           0.000103
           85              H      14.661583      13.881140      21.639855       0.108768       1.229284 0.93450342E+01  0.95664480E+02                                 1.902010                            1.791197      -1.319986       2.243462                    0.993764       3.835375      11.072784       0.464728       1.287470      -0.705731       0.028498      -0.020445       0.018628       0.039713      -0.006974       0.007417      -0.001467       0.009739       0.011474      -0.010808      -0.001867       0.012675              1.941858       1.928043      -0.425998       0.212539       1.918509      -0.223220       1.979023           0.000057
           86              H      15.909123      11.988911      14.099695       0.125722       0.971865 0.70990319E+01  0.67959256E+02                                 1.653018                            1.576798      -0.858862       2.462247                    0.997973       3.521200       9.884349       0.487161       1.313361      -0.701056       0.002056       0.007249      -0.021775       0.023042       0.002683      -0.002413      -0.000894      -0.008024       0.004992      -0.006208       0.001348       0.004861              1.724247       1.470918       0.090011      -0.225467       1.653032      -0.458440       2.048791           0.000380
           87              H      16.492116      11.212464      15.370767       0.127859       0.966555 0.73738905E+01  0.72204916E+02                                 1.720868                            1.666584      -1.263666       2.276230                    0.992781       3.868131      11.462394       0.442840       1.412502      -0.679446       0.021355      -0.015054       0.010548       0.028177      -0.002783       0.002821       0.002283       0.000116      -0.025750      -0.009748       0.002660       0.007088              1.763564       2.135573      -0.224323       0.280193       1.573178      -0.123736       1.581941          -0.000325
           88              H      15.147415       9.806233      13.930027       0.093932       1.103731 0.85868720E+01  0.85701577E+02                                 1.757049                            1.703358      -0.816142       2.468956                    0.997692       3.661464      10.294842       0.484333       1.267092      -0.711543       0.017558      -0.019585      -0.011948       0.028890       0.000934      -0.009851       0.004410      -0.001425      -0.000015      -0.011397       0.001174       0.010222              1.779418       1.652200      -0.283824      -0.331768       1.884012       0.309290       1.802043           0.000052
           89              H      13.875586      10.697709      14.303872       0.086233       1.082441 0.86334121E+01  0.87095490E+02                                 1.785225                            1.746647      -1.156263       2.307087                    0.993463       3.972989      11.580163       0.458177       1.325132      -0.697053      -0.025061       0.012313       0.000298       0.027924      -0.000582       0.004156      -0.004486       0.007566      -0.015981      -0.008876       0.000664       0.008212              1.807624       2.095521      -0.316095       0.260705       1.719086      -0.235297       1.608265           0.000031
           90              H      15.343480       9.147691      16.164468       0.098030       0.981333 0.77617211E+01  0.76160131E+02                                 1.670169                            1.657424      -0.915249       2.429120                    0.995836       3.741833      10.716865       0.470323       1.327212      -0.697562       0.023572      -0.011690       0.003207       0.026506       0.001241       0.000314      -0.005558       0.001155      -0.021445      -0.009646       0.003637       0.006009              1.680898       2.020738      -0.219094       0.236068       1.568214      -0.139067       1.453742          -0.000006
           91              H      14.075122      10.039167      16.538313       0.092307       1.011065 0.82426112E+01  0.82038732E+02                                 1.696173                            1.702082      -0.933911       2.413549                    0.996005       3.814247      10.974040       0.466901       1.318036      -0.699324      -0.014075       0.017029       0.014853       0.026621      -0.003364      -0.008442       0.002283      -0.006741       0.001062      -0.010377       0.000888       0.009489              1.690954       1.591845      -0.140412      -0.229679       1.769697       0.238571       1.711321          -0.000115
           92              H      13.969282       7.718454      14.856012       0.082008       1.244949 0.10090974E+02  0.10356711E+03                                 1.814544                            1.776812      -0.814416       2.455400                    0.998480       3.652899      10.001502       0.508670       1.173225      -0.734425       0.019551      -0.018736      -0.009293       0.028629       0.000389      -0.005611      -0.000821      -0.007325      -0.006638      -0.008005       0.002847       0.005158              1.812895       1.697914      -0.244490      -0.333294       1.950530       0.341427       1.790242           0.000050
           93              H      12.695718       8.627185      15.189596       0.071596       1.337439 0.11080176E+02  0.11657051E+03                                 1.913727                            1.869909      -0.838730       2.436781                    0.998175       3.794417      10.565950       0.491970       1.183383      -0.731832      -0.022287       0.010250       0.000876       0.024547       0.001563       0.001549      -0.006411       0.005930      -0.014829      -0.009813       0.003989       0.005824              1.918371       2.416722      -0.312639       0.213041       1.780605      -0.173078       1.557786          -0.000001
           94              H      13.164195       8.029033      17.547693       0.137690       1.021468 0.79157042E+01  0.77351532E+02                                 1.667445                            1.635937      -0.854704       2.465580                    0.999504       3.441602       9.550672       0.494370       1.267871      -0.711988       0.004621       0.019537       0.005013       0.020693       0.001088       0.000120       0.004219      -0.010134       0.008987      -0.006694      -0.000872       0.007566              1.664738       1.430247      -0.046219      -0.081682       1.733378       0.374581       1.830588           0.000011
           95              H      12.447599       6.936256      16.621709       0.129092       1.061638 0.76949552E+01  0.73976191E+02                                 1.652067                            1.563784      -0.791493       2.483693                    0.999865       3.329319       8.890827       0.534616       1.191732      -0.729826      -0.012564      -0.003093      -0.012441       0.017950       0.005458       0.003586      -0.000336       0.003893      -0.000306      -0.006662      -0.000310       0.006973              1.713408       2.064437       0.504230       0.069730       1.816558       0.035471       1.259230           0.000004
           96              H      14.016130       6.832730      16.915033       0.135473       0.968676 0.71094603E+01  0.67881804E+02                                 1.631777                            1.565641      -0.813981       2.485925                    0.999428       3.430762       9.524911       0.496147       1.292942      -0.705904       0.020157      -0.004393      -0.008691       0.022386      -0.005441      -0.005669      -0.001268       0.005528      -0.011832      -0.008626      -0.000869       0.009495              1.664070       1.809553      -0.437212       0.125829       1.894371      -0.138312       1.288287           0.000035
           97              H      11.639040      12.472033      18.792884       0.086970       1.162668 0.85381451E+01  0.85814332E+02                                 1.869313                            1.738404      -1.208660       2.296959                    0.993739       3.821257      11.082782       0.459135       1.327300      -0.697430       0.012533       0.019996       0.039236       0.045787       0.006780      -0.000708       0.003929      -0.007578       0.035803      -0.014000       0.000994       0.013007              1.930889       1.709133       0.281631       0.356617       1.738765       0.396744       2.344769           0.000767
           98              H      10.384563      10.565425      18.945297       0.120079       1.075922 0.79835023E+01  0.78415056E+02                                 1.734056                            1.651878      -1.087006       2.361573                    0.996765       3.561028      10.004850       0.486526       1.281722      -0.707933      -0.010035      -0.012215       0.027186       0.031448       0.014964      -0.003420      -0.003520      -0.008538       0.013190      -0.017776       0.002276       0.015500              1.771046       1.524257       0.096737      -0.092933       1.510911      -0.251620       2.277969           0.000428
           99              H      10.247492      10.424515      14.950911       0.121683       1.140477 0.87979811E+01  0.87385497E+02                                 1.724974                            1.676864      -1.007205       2.399266                    0.998093       3.367358       9.114658       0.514524       1.198517      -0.729418      -0.014167      -0.013382      -0.027399       0.033622       0.013547       0.006324       0.002371      -0.008416       0.021640      -0.018348       0.003396       0.014952              1.701026       1.571229       0.166866       0.117812       1.578272       0.153770       1.953578           0.000364
          100              H      11.467266      12.365631      14.896272       0.084981       1.185745 0.85203835E+01  0.85601344E+02                                 1.888614                            1.730464      -1.242133       2.271325                    0.994544       3.896313      11.302547       0.462580       1.317945      -0.698582       0.009355       0.019320      -0.040982       0.046263       0.008947       0.001676      -0.006873      -0.006036       0.049518      -0.018544       0.000018       0.018526              1.998233       1.681621       0.218798      -0.339957       1.870214      -0.572048       2.442862           0.000717
          101              H       9.728697       8.362618      17.754746       0.109840       1.228735 0.98327111E+01  0.10038826E+03                                 1.824963                            1.774597      -0.831903       2.468945                    0.998388       3.493119       9.577487       0.499504       1.201040      -0.729235      -0.007017      -0.008441       0.026565       0.028743      -0.000187      -0.000289      -0.004097       0.005183       0.020771      -0.007249      -0.000865       0.008114              1.842823       1.800029      -0.095395       0.279626       1.890201      -0.322660       1.838238           0.000042
          102              H       9.614181       8.408629      16.155841       0.111118       1.266153 0.10307170E+02  0.10632737E+03                                 1.854468                            1.811815      -0.882309       2.447482                    0.997960       3.500485       9.602569       0.497143       1.194316      -0.731303      -0.009534      -0.007748      -0.025894       0.028661      -0.000549       0.000578       0.003883       0.006227       0.018282      -0.007351       0.000108       0.007243              1.848768       1.777775       0.010306      -0.209929       1.914573       0.313875       1.853957           0.000065
          103              H      15.346950       8.181447      19.908666       0.125791       1.142502 0.84511434E+01  0.83854794E+02                                 1.783148                            1.681953      -1.110185       2.351460                    0.997007       3.509533       9.778962       0.491756       1.255289      -0.714544      -0.025793       0.004120       0.020323       0.033095       0.001957      -0.013575      -0.006853      -0.010160      -0.017371      -0.018280       0.003190       0.015090              1.835256       2.097239      -0.207906      -0.515917       1.611151       0.140804       1.797379           0.000194
          104              H      16.162448       6.030402      19.690111       0.093063       1.223333 0.88594611E+01  0.88011409E+02                                 1.793421                            1.666535      -0.880117       2.442037                    0.998592       3.463402       9.327560       0.524471       1.175581      -0.734100      -0.016090      -0.026910       0.019434       0.036888      -0.002292      -0.016571      -0.004381      -0.005058      -0.023950      -0.021346       0.007279       0.014066              1.859549       1.666246       0.369184      -0.201974       2.277885      -0.374333       1.634515          -0.000171
          105              H      18.006859       5.587540      18.327016       0.110699       1.054634 0.73109904E+01  0.70853180E+02                                 1.769038                            1.621262      -1.001029       2.395989                    0.997224       3.671461      10.537833       0.468772       1.348223      -0.693057       0.016514      -0.035578      -0.005026       0.039544      -0.003638      -0.014207      -0.001662      -0.020272      -0.018163      -0.021213       0.007356       0.013857              1.892953       1.674494      -0.407350      -0.021333       2.584942       0.039012       1.419422           0.000188
          106              H      19.030568       7.321604      17.219860       0.105534       1.054790 0.76801265E+01  0.75985283E+02                                 1.812685                            1.693711      -1.454678       2.180142                    0.991949       4.022820      11.989169       0.441981       1.400688      -0.680760       0.028600      -0.012070      -0.021208       0.037596      -0.004876      -0.007712       0.000335       0.003361      -0.014782      -0.009814      -0.000765       0.010578              1.883980       2.107442      -0.225084      -0.418963       1.776082       0.123420       1.768415          -0.000040
          107              H      20.036924      14.160086      15.707227       0.127982       1.001929 0.78457404E+01  0.78139487E+02                                 1.768207                            1.722949      -1.442203       2.189968                    0.991572       3.998933      12.007890       0.433438       1.418868      -0.677696       0.015755      -0.006786      -0.022331       0.028160       0.001780       0.000405       0.007246       0.014186       0.013693      -0.012586       0.004568       0.008017              1.806731       1.702223      -0.030325      -0.382587       1.618115       0.043411       2.099856          -0.000532
          108              H      18.940341      15.166591      16.299627       0.129830       0.965285 0.71601000E+01  0.68736299E+02                                 1.648719                            1.586435      -0.904382       2.444041                    0.997379       3.536649       9.963169       0.484041       1.318125      -0.699958      -0.011762       0.017567      -0.001429       0.021190      -0.001529       0.005099       0.002317       0.002583      -0.004726      -0.006457       0.000788       0.005669              1.706216       1.724678      -0.347834       0.109431       1.942924      -0.288582       1.451047           0.000466
          109              H      21.249759      14.208973      17.769125       0.090023       1.115225 0.91395305E+01  0.93090380E+02                                 1.794125                            1.778439      -1.045956       2.360918                    0.994681       3.856172      11.123643       0.463383       1.297734      -0.703966       0.021244      -0.018201      -0.002949       0.028129      -0.001088       0.002555      -0.000707      -0.008174      -0.020967      -0.007890       0.000091       0.007799              1.796300       1.898398      -0.374280       0.083300       2.014810      -0.179380       1.475690          -0.000095
          110              H      20.118473      15.120579      18.439169       0.095480       1.299201 0.10879976E+02  0.11346858E+03                                 1.864135                            1.847072      -0.732462       2.504777                    0.999166       3.545779       9.697291       0.499445       1.175901      -0.736063      -0.019777       0.012809       0.019973       0.030889      -0.000363      -0.006853       0.007324       0.002754       0.000757      -0.009935      -0.000385       0.010320              1.851615       1.822190       0.023060      -0.399042       1.595614       0.017761       2.137040           0.000068
          111              H      20.656354      16.917909      17.124961       0.087316       1.211742 0.97615540E+01  0.99489775E+02                                 1.804287                            1.765218      -0.681822       2.526332                    0.999412       3.548916       9.724882       0.502039       1.197041      -0.729779      -0.003101       0.019320       0.015631       0.025044       0.001373      -0.001321       0.005446       0.000701      -0.011888      -0.007630       0.002578       0.005052              1.815380       1.986719      -0.403351       0.084521       1.987787      -0.117132       1.471632          -0.000006
          112              H      21.549931      16.026433      16.158717       0.093158       0.984288 0.76476621E+01  0.74985603E+02                                 1.694732                            1.659440      -1.084912       2.351967                    0.994535       3.813216      11.023464       0.462627       1.350286      -0.692508       0.020458      -0.008130      -0.016440       0.027476       0.002867      -0.004257       0.004484       0.004974      -0.003515      -0.008260       0.002551       0.005709              1.708599       1.472764       0.077554      -0.103149       1.454388       0.003750       2.198645           0.000070
          113              H      21.404185       7.318728      17.107707       0.091955       1.164930 0.80672496E+01  0.80080478E+02                                 1.889089                            1.700112      -1.181161       2.313851                    0.994556       3.773693      10.939774       0.459245       1.343572      -0.694086      -0.044475       0.009647       0.002299       0.045567      -0.001555      -0.002992       0.003501       0.006343      -0.037726      -0.013618       0.003175       0.010443              2.010214       2.975485      -0.196030       0.002934       1.678076       0.009707       1.377081           0.000544
          114              H      22.086076      16.756868      18.637594       0.080812       1.319408 0.10579455E+02  0.10823150E+03                                 1.790789                            1.743626      -0.793794       2.465388                    0.999047       3.463662       9.014272       0.555573       1.077642      -0.761562      -0.024304       0.006219       0.009810       0.026937       0.002726      -0.005664       0.002424       0.005108      -0.019057      -0.009641       0.001291       0.008351              1.773685       1.474048       0.021011      -0.061409       1.503476       0.218140       2.343530           0.000011
          115              H      22.974447      15.796375      17.717361       0.080514       1.304973 0.10630408E+02  0.11107639E+03                                 1.904068                            1.846363      -1.053859       2.348470                    0.996025       3.827800      10.745389       0.487437       1.202584      -0.726332       0.004102      -0.024192      -0.015415       0.028978       0.002058       0.000322       0.002785      -0.005789      -0.017620      -0.006505      -0.000569       0.007074              1.909128       2.185761      -0.529884       0.105019       2.059694      -0.097744       1.481929           0.000043
          116              H      22.858198       9.070047      17.277375       0.128483       1.133696 0.80078307E+01  0.79130931E+02                                 1.825782                            1.674053      -1.297306       2.266812                    0.993737       3.702782      10.616288       0.472302       1.312366      -0.700054      -0.010888       0.030778       0.006857       0.033359       0.003299      -0.005177       0.006066       0.001152      -0.037086      -0.015779       0.006249       0.009530              1.916874       1.738624      -0.358586      -0.007239       2.689180       0.047586       1.322817           0.000636
          117              H      22.433095      18.614589      17.084701       0.141051       1.140500 0.87794605E+01  0.86147768E+02                                 1.654419                            1.613710      -0.899456       2.441782                    0.999421       3.221970       8.345118       0.561197       1.112280      -0.751857      -0.013647       0.006141       0.005755       0.016033      -0.002886      -0.004736      -0.000031       0.000640      -0.007355      -0.006006       0.000119       0.005887              1.645663       1.641397      -0.347769       0.009310       1.935682      -0.006747       1.359909          -0.000008
          118              H      23.868023      18.050946      17.516060       0.141596       1.133998 0.82785713E+01  0.79584186E+02                                 1.610147                            1.534787      -0.927358       2.425670                    0.999507       3.133008       7.880734       0.597121       1.067019      -0.764140       0.011275      -0.004858       0.012903       0.017811      -0.001466       0.004913      -0.001782       0.005342       0.006129      -0.004203      -0.003044       0.007247              1.628346       1.988832       0.209670       0.403965       1.370572       0.080479       1.525635           0.000005
          119              H      23.250328      17.662723      16.092575       0.136067       1.009303 0.75569866E+01  0.73015598E+02                                 1.648992                            1.592573      -0.914219       2.438512                    0.998520       3.464882       9.569888       0.503684       1.258582      -0.713096       0.001830      -0.011359      -0.013796       0.017964      -0.000163      -0.005895       0.003983      -0.005481       0.014837      -0.008215      -0.000980       0.009195              1.647663       1.410335       0.017060      -0.195333       1.351890       0.048204       2.180762           0.000002
          120              H       8.538419       6.450258      16.946666       0.119575       1.101392 0.80623950E+01  0.78799128E+02                                 1.709245                            1.618845      -1.079466       2.360319                    0.997364       3.483468       9.529425       0.514128       1.218927      -0.722208       0.030262      -0.008774      -0.000779       0.031518      -0.003671      -0.000310       0.000874       0.000531      -0.054136      -0.018075       0.005350       0.012725              1.744956       2.307550      -0.059058      -0.007394       1.678064       0.035908       1.249254           0.000391
          121              H       6.997651       4.750703      16.863270       0.089601       1.109236 0.78305111E+01  0.77519613E+02                                 1.856082                            1.695318      -1.243072       2.281649                    0.993409       3.890892      11.439604       0.449512       1.376397      -0.686655       0.018825      -0.043200      -0.002381       0.047183      -0.005212       0.000886       0.001137      -0.001047      -0.042015      -0.014134       0.001891       0.012243              1.970493       1.624035      -0.231828      -0.034541       2.868083       0.182583       1.419361           0.000449
          122              H      25.351537       9.653820      17.924414       0.114460       1.177103 0.96906689E+01  0.99479163E+02                                 1.830193                            1.806694      -0.971026       2.405742                    0.996879       3.636009      10.297825       0.472369       1.263126      -0.713587       0.008851       0.007638       0.028152       0.030483      -0.000466       0.001162       0.004804       0.012763       0.033273      -0.012924       0.000773       0.012150              1.829440       1.753634      -0.034307      -0.097835       1.834484       0.357354       1.900202           0.000112
          123              H       7.896431       9.751594      16.337012       0.119838       1.255012 0.10448906E+02  0.10935628E+03                                 1.925185                            1.889642      -0.963430       2.417519                    0.996532       3.630693      10.399453       0.456682       1.281503      -0.710662       0.004254       0.012678      -0.027511       0.030588      -0.002854       0.000568      -0.006004       0.008439       0.022455      -0.010598       0.000816       0.009782              1.949710       1.941429      -0.136454       0.199803       2.060861      -0.452025       1.846840           0.000063
          124              H      11.271200      17.214109      10.122563       0.124951       1.097037 0.81065906E+01  0.79644191E+02                                 1.746701                            1.657623      -0.867893       2.466861                    0.999031       3.417442       9.491260       0.490485       1.271055      -0.711952       0.009134       0.017101      -0.026162       0.032563       0.010706       0.004111      -0.009137       0.007851       0.020304      -0.018624       0.007159       0.011465              1.786299       1.610562       0.102002      -0.173164       1.660304      -0.364613       2.088029           0.000146
          125              H       9.345240      15.974670      10.033416       0.098403       1.152245 0.81778711E+01  0.80334842E+02                                 1.781044                            1.643235      -0.920302       2.429003                    0.998044       3.519665       9.701139       0.503561       1.238198      -0.718286      -0.021407      -0.004054      -0.031063       0.037942       0.015243       0.008006      -0.002749       0.009131       0.017016      -0.020651       0.004929       0.015723              1.881852       1.941768      -0.021147       0.623499       1.377672      -0.064914       2.326115          -0.000246
          126              H       8.599146      14.758237      11.899763       0.118000       1.167464 0.83219146E+01  0.82087822E+02                                 1.805248                            1.667674      -0.802298       2.497468                    0.999247       3.402447       9.390076       0.495474       1.253228      -0.716294      -0.036488      -0.020102      -0.000356       0.041660       0.015863       0.006355      -0.009251       0.014949       0.017876      -0.024628       0.010038       0.014590              1.896770       2.588828       0.427607       0.073347       1.624396      -0.060698       1.477085           0.000117
          127              H       9.942113      14.686344      13.806371       0.112194       1.046265 0.75098923E+01  0.72685488E+02                                 1.707944                            1.605049      -0.995644       2.400887                    0.997858       3.525266       9.850107       0.491947       1.286394      -0.706886      -0.015091      -0.023363       0.030711       0.041433       0.011723      -0.006503      -0.006746       0.002452       0.003947      -0.012487      -0.004295       0.016783              1.767057       1.678865       0.173417      -0.156901       1.661116      -0.502144       1.961189           0.000020
          128              H      16.955386      16.523934      16.535437       0.128056       0.937475 0.67871805E+01  0.64007712E+02                                 1.592814                            1.525328      -0.711638       2.532748                    0.999287       3.397394       9.350362       0.505237       1.285488      -0.707474       0.023727      -0.000815      -0.003414       0.023985      -0.000546      -0.000480       0.003407       0.005848      -0.001961      -0.005171       0.001609       0.003562              1.635360       2.026999      -0.256084      -0.299665       1.438249       0.060905       1.440832           0.000573
          129              H      15.747756      16.037936      17.464297       0.127830       1.052890 0.80815973E+01  0.80479142E+02                                 1.787147                            1.717892      -1.192293       2.312116                    0.993669       3.770925      11.047803       0.449153       1.369385      -0.688898      -0.007680      -0.015596       0.023591       0.029305       0.001174       0.001982      -0.003548      -0.007350       0.023015      -0.008125      -0.001039       0.009164              1.853384       1.553670       0.200788      -0.175344       2.186325      -0.424205       1.820157          -0.000103
          130              H      16.455676      18.784257      17.110583       0.091167       1.118741 0.86349290E+01  0.86419261E+02                                 1.773518                            1.705682      -0.985627       2.387244                    0.996402       3.782500      10.697360       0.484379       1.263481      -0.711081      -0.000805       0.020242      -0.021578       0.029597      -0.001316      -0.008267      -0.002907      -0.005138      -0.003243      -0.010481       0.003339       0.007142              1.822538       1.468660       0.226641      -0.254907       2.099169      -0.420351       1.899786           0.000018
          131              H      16.906802      17.918662      18.378779       0.097489       1.135782 0.89454167E+01  0.88020472E+02                                 1.636024                            1.618572      -0.663421       2.535716                    0.999754       3.291474       8.484102       0.566798       1.098234      -0.755686       0.011899      -0.009127       0.022891       0.027366      -0.005935       0.002840      -0.000212      -0.001540       0.008989      -0.007860       0.001852       0.006008              1.617141       1.670669      -0.116111       0.280117       1.429781      -0.004913       1.750974           0.000033
          132              H      14.198311      18.571453      17.737492       0.092626       1.250423 0.10714283E+02  0.11188052E+03                                 1.850233                            1.859403      -0.797054       2.474605                    0.998574       3.617783      10.066342       0.484729       1.210083      -0.727100      -0.013584       0.010449      -0.018916       0.025525      -0.004678       0.003931      -0.000467      -0.000371       0.011571      -0.007232       0.000529       0.006703              1.820715       1.745362      -0.069432       0.305046       1.640147       0.058873       2.076634           0.000091
          133              H      14.611264      17.642593      18.971179       0.096633       1.073196 0.84346200E+01  0.83760999E+02                                 1.721091                            1.686188      -0.771050       2.491733                    0.997885       3.621420      10.138811       0.487924       1.264089      -0.712351      -0.001678      -0.019013       0.019858       0.027543      -0.002551      -0.002152      -0.002200      -0.008023       0.004572      -0.006443       0.001587       0.004857              1.742162       1.398800       0.220332      -0.216004       2.097122      -0.314528       1.730562          -0.000040
          134              H      15.704376      19.454301      19.989187       0.082025       1.171372 0.94473133E+01  0.95564804E+02                                 1.757113                            1.729968      -0.679727       2.520607                    0.999312       3.611619       9.880513       0.509703       1.187952      -0.730695       0.008382      -0.012984       0.023036       0.027740      -0.007986       0.003965      -0.000617      -0.002289       0.014265      -0.010891       0.002414       0.008477              1.748855       1.586170      -0.065895       0.348830       1.507347       0.001606       2.153047           0.000004
          135              H      15.345211      20.386037      18.741121       0.083232       1.158289 0.90248216E+01  0.90450317E+02                                 1.760597                            1.703671      -0.639514       2.541208                    0.999542       3.583859       9.829242       0.506723       1.206046      -0.726349      -0.002655       0.021098      -0.019684       0.028976      -0.002121      -0.003158      -0.003402      -0.013275       0.002783      -0.008867       0.001001       0.007866              1.789370       1.390184       0.229440      -0.199602       2.252150      -0.312974       1.725777          -0.000001
          136              H      13.809647      20.877787      20.354404       0.133531       1.125460 0.80791931E+01  0.78692898E+02                                 1.722221                            1.604276      -0.937829       2.420332                    0.999178       3.398348       9.161642       0.526401       1.194597      -0.728731       0.011471       0.012335       0.003427       0.017189       0.003673       0.000232       0.004337       0.002731      -0.012861      -0.007056       0.000261       0.006795              1.798834       1.291990       0.076123       0.010372       2.456996       0.479242       1.647515          -0.000003
          137              H      13.504269      19.330645      20.624723       0.134243       1.195767 0.91984511E+01  0.92405122E+02                                 1.781495                            1.706574      -1.039004       2.371976                    0.998343       3.479753       9.479006       0.513521       1.187317      -0.730977       0.006166      -0.013717       0.006282       0.016298      -0.004167      -0.003144      -0.002878       0.000578      -0.005186      -0.006847       0.001781       0.005066              1.810303       1.408716       0.177711      -0.172800       1.967794      -0.478663       2.054398           0.000028
          138              H      13.018442      20.020820      19.261627       0.136939       1.144589 0.89005502E+01  0.87476185E+02                                 1.647661                            1.616371      -0.934579       2.423022                    0.999258       3.223729       8.306840       0.566156       1.100770      -0.755188      -0.001338      -0.002994      -0.016017       0.016349      -0.000275      -0.001151      -0.000422       0.004107       0.015129      -0.004620      -0.000667       0.005287              1.621159       1.690685      -0.034338       0.369429       1.424421       0.020086       1.748370          -0.000006
          139              H      15.589867       5.509895      12.262105       0.129322       1.177233 0.87585525E+01  0.86200747E+02                                 1.717518                            1.637044      -0.996237       2.410525                    0.998255       3.220946       8.453680       0.542385       1.147413      -0.743358      -0.024313      -0.012261      -0.020874       0.034310       0.000634       0.016416      -0.002278      -0.007135      -0.017939      -0.020089       0.006586       0.013502              1.722178       1.856317       0.208458       0.328482       1.619675       0.171108       1.690541           0.000219
          140              H      15.950767       7.781721      12.325371       0.095968       1.291208 0.94319878E+01  0.94624759E+02                                 1.829438                            1.698449      -0.888531       2.442670                    0.998640       3.378939       8.972619       0.532318       1.146920      -0.742958      -0.020713       0.021705      -0.021909       0.037150       0.001441       0.017700      -0.002943      -0.010177      -0.018422      -0.022227       0.008344       0.013883              1.887642       1.780513      -0.432361       0.243019       2.129886      -0.340243       1.752527          -0.000238
          141              H      17.632078       8.678948      13.648206       0.107658       1.035784 0.70237775E+01  0.67343821E+02                                 1.742943                            1.583982      -1.004621       2.391775                    0.997469       3.646525      10.386472       0.476890       1.339556      -0.694662       0.005240       0.036696       0.005007       0.037405      -0.002865       0.013623       0.000777      -0.014959      -0.022074      -0.019518       0.007472       0.012046              1.883783       1.432150       0.122574      -0.033843       2.785903      -0.050826       1.433295           0.000102
          142              H      18.999337       7.261214      14.876142       0.110009       1.225428 0.93083954E+01  0.95186701E+02                                 1.897202                            1.787012      -1.328925       2.240152                    0.993784       3.828148      11.042485       0.465579       1.286504      -0.705932       0.028437       0.018751       0.020257       0.039631       0.007364       0.006692       0.001203      -0.000809      -0.019776      -0.010527      -0.001814       0.012341              1.936850       1.923032       0.211508       0.424197       1.973737       0.222186       1.913781           0.000053
          143              H      28.922366      28.478336      16.768371       0.124451       0.975439 0.71320689E+01  0.68354570E+02                                 1.656883                            1.580296      -0.855326       2.463258                    0.997996       3.529829       9.914189       0.486700       1.313084      -0.701095       0.002605      -0.022235      -0.007819       0.023713      -0.002182      -0.002467       0.000790      -0.006863       0.008995      -0.006087       0.001562       0.004525              1.728447       1.474245      -0.226386      -0.090387       2.054107       0.460075       1.656989           0.000381
          144              H      20.829869       0.992126      17.544818       0.127583       0.963536 0.73454603E+01  0.71866425E+02                                 1.718645                            1.664522      -1.266906       2.275502                    0.992801       3.862550      11.445924       0.442596       1.414461      -0.679123       0.021261       0.010305       0.014908       0.027937       0.002756       0.002893      -0.002005       0.013043       0.012190      -0.009598       0.002390       0.007208              1.761253       2.132250       0.279723       0.223835       1.580199       0.123629       1.571311          -0.000325
          145              H      28.160657      28.308668      18.951049       0.092295       1.108272 0.86265340E+01  0.86158309E+02                                 1.758397                            1.704457      -0.810531       2.469911                    0.997788       3.666403      10.297389       0.485599       1.262895      -0.712451       0.017797      -0.012861       0.019619       0.029446      -0.009767      -0.001030      -0.004473      -0.000104       0.002305      -0.011420       0.001339       0.010081              1.780853       1.653588      -0.332512       0.284554       1.803387      -0.309972       1.885584           0.000052
          146              H      26.888828      28.682513      18.059573       0.085594       1.085042 0.86616771E+01  0.87478870E+02                                 1.790266                            1.751234      -1.169460       2.301459                    0.993312       3.982945      11.627340       0.456759       1.327754      -0.696495      -0.025138      -0.000112      -0.012076       0.027888       0.003755       0.000820       0.004500       0.012188      -0.002628      -0.008890       0.000777       0.008113              1.812882       2.102358       0.262138       0.317883       1.612376       0.236461       1.723912           0.000031
          147              H      19.681232       1.785827      19.609591       0.098730       0.979368 0.77406272E+01  0.75885770E+02                                 1.666501                            1.654028      -0.908647       2.432319                    0.995965       3.734803      10.684750       0.471391       1.325381      -0.697948       0.023702       0.003143       0.011310       0.026449       0.000210      -0.001153       0.005565       0.010810       0.009483      -0.009475       0.003429       0.006047              1.677118       2.015265       0.234979       0.217926       1.451055       0.138479       1.565035          -0.000005
          148              H      18.412874       2.159672      18.718115       0.093236       1.006345 0.81977689E+01  0.81515927E+02                                 1.694216                            1.700265      -0.943567       2.410955                    0.995839       3.808895      10.968753       0.465790       1.322418      -0.698447      -0.014235       0.014512      -0.017059       0.026537      -0.008352       0.003055      -0.002167      -0.004120       0.008663      -0.010139       0.000925       0.009215              1.688989       1.590021      -0.228873       0.139822       1.709293      -0.237767       1.767652          -0.000115
          149              H      18.307033       0.477371      21.038828       0.083462       1.241123 0.10057713E+02  0.10318533E+03                                 1.814549                            1.776972      -0.829309       2.450540                    0.998325       3.647458       9.998810       0.507100       1.177317      -0.733468       0.019422      -0.008968       0.018400       0.028217      -0.005497      -0.000407       0.000820       0.000075       0.014380      -0.007901       0.002737       0.005164              1.812842       1.697777      -0.332964       0.244118       1.790182      -0.341106       1.950567           0.000050
          150              H      17.033469       0.810955      20.130097       0.071674       1.333730 0.11039826E+02  0.11601589E+03                                 1.908316                            1.864984      -0.824935       2.442414                    0.998212       3.789633      10.539530       0.493323       1.181460      -0.732283      -0.022496       0.000787      -0.010477       0.024828       0.001636      -0.001740       0.006384       0.010092      -0.001377      -0.009749       0.003982       0.005767              1.912822       2.408566       0.211821       0.311040       1.554030       0.172270       1.775869          -0.000001
          151              H      17.501945       3.169052      20.728249       0.138481       1.019232 0.78920154E+01  0.77051749E+02                                 1.664018                            1.632668      -0.849840       2.467803                    0.999536       3.436136       9.527025       0.495305       1.266599      -0.712264       0.004326       0.004692      -0.019531       0.020547       0.000273      -0.001185      -0.004176      -0.009512       0.010161      -0.006596      -0.000886       0.007483              1.661326       1.427590      -0.081423       0.046123       1.826569      -0.373442       1.729818           0.000010
          152              H      16.785349       2.243068      21.821026       0.128386       1.062868 0.77057941E+01  0.74108647E+02                                 1.653653                            1.565137      -0.795268       2.481787                    0.999850       3.331468       8.899118       0.534239       1.192116      -0.729746      -0.012643      -0.012486       0.003057       0.018030       0.003588      -0.005611       0.000388       0.002089      -0.005709      -0.006825      -0.000246       0.007071              1.715171       2.066890       0.069699      -0.505007       1.260215      -0.035416       1.818408           0.000004
          153              H      18.353879       2.536392      21.924552       0.134784       0.969013 0.71135383E+01  0.67941354E+02                                 1.633362                            1.567085      -0.822482       2.482209                    0.999377       3.433232       9.538201       0.495367       1.294586      -0.705567       0.020369      -0.009129       0.004534       0.022777      -0.005608       0.005472       0.001508       0.008700      -0.002081      -0.008780      -0.000624       0.009404              1.665731       1.811440       0.126092       0.437756       1.289431       0.138609       1.896321           0.000035
          154              H      15.976794       4.414243      16.285249       0.087309       1.162053 0.85310503E+01  0.85712013E+02                                 1.867444                            1.736750      -1.201227       2.299711                    0.993929       3.817744      11.065026       0.459794       1.325878      -0.697724       0.012662       0.039252      -0.019801       0.045751      -0.000671      -0.006720      -0.003974      -0.021729      -0.006375      -0.013965       0.000936       0.013029              1.928899       1.707431       0.356138      -0.281161       2.342259      -0.396249       1.737008           0.000766
          155              H      14.722316       4.566656      18.191857       0.121058       1.072496 0.79532602E+01  0.78054363E+02                                 1.731519                            1.649671      -1.090545       2.360658                    0.996601       3.555288       9.989014       0.486377       1.283160      -0.707640      -0.009573       0.026869       0.011904       0.030908      -0.003559      -0.014995       0.003566      -0.011134       0.005951      -0.017901       0.002330       0.015571              1.768359       1.522277      -0.092618      -0.096455       2.273896       0.250878       1.508902           0.000428
          156              H      14.585244       0.572270      18.332767       0.123113       1.135306 0.87486397E+01  0.86776822E+02                                 1.720028                            1.672380      -0.998204       2.403962                    0.998235       3.359676       9.088853       0.515089       1.198838      -0.729340      -0.014173      -0.026882       0.013388       0.033207       0.006339      -0.013323      -0.002178      -0.015120       0.001325      -0.018205       0.003519       0.014685              1.696169       1.567122       0.116997      -0.166032       1.947305      -0.152717       1.574081           0.000365
          157              H      15.805020       0.517631      16.391651       0.084979       1.184334 0.85069051E+01  0.85423928E+02                                 1.886507                            1.728632      -1.231347       2.275813                    0.994770       3.892438      11.285000       0.463056       1.317240      -0.698742       0.009562      -0.040957      -0.019206       0.046237       0.001643      -0.008746       0.006930      -0.028088      -0.015625      -0.018448      -0.000240       0.018688              1.995929       1.679824      -0.339452      -0.218379       2.439919       0.571097       1.868045           0.000716
          158              H      14.066447       3.376105      20.394664       0.108780       1.232588 0.98708372E+01  0.10087292E+03                                 1.828510                            1.777786      -0.831811       2.468047                    0.998401       3.499740       9.599515       0.499171       1.200705      -0.729301      -0.007045       0.026746       0.008713       0.028998      -0.000134       0.000378       0.004131      -0.008344      -0.018034      -0.007225      -0.001140       0.008365              1.846477       1.803451       0.280670       0.095747       1.841976       0.323948       1.894004           0.000042
          159              H      13.951931       1.777200      20.348653       0.111290       1.266861 0.10312987E+02  0.10639672E+03                                 1.854703                            1.811935      -0.885254       2.446290                    0.997950       3.500691       9.601885       0.497313       1.193802      -0.731421      -0.009639      -0.025665       0.007906       0.028533       0.000565       0.000587      -0.003826      -0.006222      -0.019270      -0.007551       0.000147       0.007404              1.848985       1.777665      -0.210054      -0.010282       1.854638      -0.314238       1.914651           0.000065
          160              H      19.684700       5.530025      20.575835       0.126115       1.140084 0.84303286E+01  0.83609337E+02                                 1.781989                            1.680960      -1.114053       2.350343                    0.996875       3.506348       9.772634       0.491354       1.256902      -0.714206      -0.026148       0.020315      -0.004302       0.033390      -0.013241      -0.002219       0.006601       0.003484       0.023917      -0.017841       0.002938       0.014903              1.834021       2.095677      -0.515280       0.207720       1.796145      -0.140669       1.610240           0.000193
          161              H      20.500197       5.311470      22.726880       0.093239       1.221664 0.88447625E+01  0.87828503E+02                                 1.791770                            1.665159      -0.879444       2.442438                    0.998565       3.461024       9.319053       0.524687       1.175592      -0.734102      -0.016078       0.019498       0.026770       0.036815      -0.016581       0.002103       0.004433       0.009247       0.019898      -0.021355       0.007307       0.014047              1.857743       1.664801      -0.201658      -0.368571       1.633101       0.373716       2.275327          -0.000170
          162              H      22.344608       3.948375      23.169742       0.111425       1.056109 0.73246051E+01  0.71036766E+02                                 1.772321                            1.623960      -1.009214       2.392422                    0.997130       3.677510      10.568078       0.467745       1.350200      -0.692621       0.016314      -0.004994       0.035092       0.039020      -0.014090       0.003813       0.001727      -0.001532       0.040138      -0.021253       0.007146       0.014107              1.896715       1.677512      -0.021397       0.408692       1.421670      -0.039162       2.590964           0.000189
          163              H      23.368318       2.841219      21.435678       0.105803       1.052440 0.76593208E+01  0.75736047E+02                                 1.811054                            1.692275      -1.451337       2.181932                    0.992009       4.017995      11.975484       0.441785       1.402112      -0.680515       0.028608      -0.021237       0.011884       0.037559      -0.007772       0.004896      -0.000353       0.008955       0.003097      -0.009949      -0.000603       0.010552              1.882213       2.105418      -0.418482       0.224786       1.766940      -0.123307       1.774281          -0.000039
          164              H       7.023679       1.328586      14.597196       0.127103       1.002783 0.78544846E+01  0.78260816E+02                                 1.770547                            1.724978      -1.453103       2.185793                    0.991562       4.003056      12.029153       0.432712       1.420628      -0.677378       0.015977      -0.022343       0.006918       0.028326       0.000443      -0.001781      -0.007275      -0.000033      -0.027982      -0.012547       0.004412       0.008135              1.809213       1.704460      -0.383908       0.030571       2.103317      -0.043777       1.619862          -0.000533
          165              H       5.927096       1.920986      13.590691       0.127826       0.969639 0.71984832E+01  0.69184196E+02                                 1.652396                            1.589638      -0.905148       2.442734                    0.997347       3.543982       9.983431       0.484121       1.316396      -0.700319      -0.012248      -0.001792      -0.018466       0.022231       0.004755       0.001345      -0.002394       0.003901      -0.001826      -0.006181       0.000728       0.005452              1.710220       1.728675       0.110046       0.349564       1.453904       0.289907       1.948081           0.000467
          166              H       8.236513       3.390484      14.548309       0.089803       1.118284 0.91679588E+01  0.93420270E+02                                 1.794419                            1.778723      -1.035512       2.364502                    0.994827       3.859191      11.122230       0.464475       1.294121      -0.704700       0.020960      -0.003477       0.018286       0.028032       0.002712       0.001230       0.000985       0.006619       0.022749      -0.008087       0.000188       0.007899              1.796590       1.898776       0.083236       0.374416       1.475808       0.179360       2.015186          -0.000095
          167              H       7.105228       4.060528      13.636703       0.095820       1.300034 0.10893850E+02  0.11369315E+03                                 1.868730                            1.851444      -0.743408       2.501107                    0.999105       3.544657       9.709810       0.497373       1.179970      -0.735145      -0.019576       0.019868      -0.012818       0.030696      -0.006798       0.000378      -0.007171       0.000915      -0.004444      -0.009758      -0.000434       0.010191              1.856226       1.826762      -0.400706      -0.023293       2.142790      -0.017775       1.599127           0.000067
          168              H       7.643110       2.746320      11.839373       0.086881       1.210085 0.97397369E+01  0.99157813E+02                                 1.797891                            1.759366      -0.667069       2.531495                    0.999505       3.546675       9.696087       0.504812       1.191781      -0.730981      -0.003564       0.015622      -0.019545       0.025274      -0.001244      -0.001322      -0.005426       0.006035       0.004930      -0.007494       0.002427       0.005067              1.808805       1.979098       0.084065       0.400752       1.467289       0.116499       1.980027          -0.000005
          169              H       8.536687       1.780076      12.730849       0.093360       0.983565 0.76423738E+01  0.74931460E+02                                 1.694906                            1.659699      -1.086181       2.351472                    0.994445       3.813620      11.029591       0.462177       1.351641      -0.692236       0.020528      -0.016267       0.008288       0.027471      -0.004154      -0.002692      -0.004476       0.004143      -0.005682      -0.008094       0.002505       0.005589              1.708783       1.473021      -0.102756      -0.077680       2.198665      -0.003401       1.454661           0.000070
          170              H       8.390935       2.729066      21.438554       0.091517       1.168071 0.80917735E+01  0.80351007E+02                                 1.888816                            1.699903      -1.171892       2.316793                    0.994613       3.775613      10.932119       0.460598       1.339171      -0.694948      -0.044714       0.001963      -0.009972       0.045854      -0.003211       0.001354      -0.003546       0.022070       0.008718      -0.013618       0.003104       0.010514              2.009888       2.974788       0.002959       0.195982       1.376966      -0.009713       1.677910           0.000544
          171              H       9.072832       4.258953      12.000414       0.081788       1.319310 0.10580818E+02  0.10827615E+03                                 1.793172                            1.745772      -0.801534       2.462749                    0.999027       3.460607       9.014999       0.554122       1.080157      -0.760927      -0.024425       0.009252      -0.006156       0.026835      -0.005548      -0.002683      -0.002306       0.012029       0.001749      -0.009462       0.001183       0.008279              1.776052       1.475683      -0.061729      -0.020993       2.347167      -0.218881       1.505307           0.000009
          172              H       9.961203       3.338720      12.960907       0.079967       1.307019 0.10654955E+02  0.11143544E+03                                 1.909126                            1.850985      -1.065159       2.343465                    0.996048       3.832801      10.776490       0.485679       1.205828      -0.725593       0.004242      -0.015772       0.024140       0.029146       0.000391      -0.002075      -0.002640       0.005617       0.017783      -0.006341      -0.000768       0.007109              1.914262       2.192143       0.105434       0.532213       1.485150       0.098075       2.065494           0.000043
          173              H       9.844950       2.898734      19.687235       0.127766       1.133321 0.80033026E+01  0.79050969E+02                                 1.823108                            1.671854      -1.296051       2.267056                    0.993776       3.700166      10.595899       0.473488       1.309661      -0.700629      -0.011130       0.007104      -0.031085       0.033773      -0.005249      -0.003491      -0.006044       0.019380       0.016674      -0.015915       0.006121       0.009794              1.913911       1.736131      -0.007213       0.357675       1.321279      -0.047522       2.684322           0.000636
          174              H       9.419853       2.706060      10.142693       0.141032       1.142093 0.87962784E+01  0.86367140E+02                                 1.657383                            1.616436      -0.904017       2.440157                    0.999412       3.222722       8.353813       0.560025       1.113908      -0.751469      -0.013630       0.005716      -0.006315       0.016072      -0.004635       0.002813      -0.000177       0.003923       0.002158      -0.005729      -0.000143       0.005872              1.648644       1.644345       0.009395       0.348881       1.361973       0.006851       1.939613          -0.000006
          175              H      10.854781       3.137419      10.706336       0.141502       1.134837 0.82864019E+01  0.79682032E+02                                 1.611426                            1.535917      -0.931214       2.423974                    0.999474       3.133417       7.884087       0.596638       1.067581      -0.764003       0.011460       0.012903       0.004604       0.017861       0.004655       0.001474       0.001845      -0.000846      -0.011639      -0.004398      -0.002720       0.007119              1.629665       1.990756       0.404558      -0.209918       1.526743      -0.080544       1.371495           0.000007
          176              H      10.237086       1.713934      11.094559       0.136293       1.009402 0.75574263E+01  0.73017659E+02                                 1.648754                            1.592320      -0.912454       2.438932                    0.998438       3.464596       9.567564       0.503888       1.258108      -0.713195       0.002158      -0.013715       0.011186       0.017829      -0.005720       0.000018      -0.003991      -0.010398       0.000723      -0.008188      -0.000951       0.009139              1.647431       1.410087      -0.195297      -0.017025       2.180510      -0.048303       1.351695           0.000003
          177              H      12.876168       2.568025      22.307024       0.120861       1.099810 0.80507437E+01  0.78687332E+02                                 1.710600                            1.620037      -1.091352       2.356273                    0.997242       3.481703       9.536801       0.512616       1.222490      -0.721402       0.029482      -0.000584       0.008677       0.030738      -0.000421       0.003712      -0.000920       0.027418       0.026304      -0.018128       0.005331       0.012797              1.746374       2.309824      -0.007393       0.059078       1.250005      -0.035966       1.679293           0.000391
          178              H      11.335399       2.484629      24.006579       0.089529       1.110685 0.78445438E+01  0.77707209E+02                                 1.858920                            1.697772      -1.250906       2.278429                    0.993330       3.896457      11.466258       0.448735       1.377915      -0.686343       0.018898      -0.002157       0.043456       0.047436       0.000915       0.005107      -0.001366       0.020269       0.021886      -0.013950       0.001931       0.012019              1.973639       1.626502      -0.034600       0.232102       1.421283      -0.183023       2.873131           0.000449
          179              H      12.338288       3.545773      19.103462       0.114288       1.179790 0.97169781E+01  0.99799122E+02                                 1.831386                            1.807808      -0.973588       2.404422                    0.996891       3.639093      10.303149       0.472831       1.261260      -0.713977       0.009031       0.028287      -0.007285       0.030575       0.000988       0.000547      -0.004795      -0.010266      -0.035744      -0.012913       0.000797       0.012116              1.830660       1.754738      -0.097907       0.034331       1.901350      -0.357823       1.835890           0.000112
          180              H      12.234183       1.958371      19.005688       0.119274       1.257162 0.10468132E+02  0.10957672E+03                                 1.924614                            1.889060      -0.952254       2.421307                    0.996589       3.634454      10.401486       0.457724       1.278362      -0.711300       0.004130      -0.027616      -0.012630       0.030646       0.000591       0.002861       0.006215      -0.006798      -0.023576      -0.010641       0.000836       0.009805              1.949136       1.940699       0.199718       0.136377       1.846391       0.451881       2.060317           0.000064
          181              H      24.284447      24.501204      11.543173       0.124394       1.101137 0.81450087E+01  0.80133293E+02                                 1.752658                            1.662786      -0.875919       2.463229                    0.998961       3.424790       9.524908       0.489071       1.272954      -0.711535       0.009174      -0.026117      -0.017042       0.032506       0.004136      -0.010665       0.009202      -0.006436      -0.022044      -0.018667       0.007086       0.011581              1.792596       1.615551      -0.174320      -0.102707       2.096395       0.367130       1.665842           0.000145
          182              H      22.358486      24.412057      12.782612       0.097735       1.155282 0.82043981E+01  0.80647458E+02                                 1.782633                            1.644715      -0.912891       2.431297                    0.998163       3.524708       9.712961       0.503960       1.236420      -0.718662      -0.021540      -0.031633       0.004056       0.038485       0.008002      -0.015253       0.002737      -0.003711      -0.021911      -0.020585       0.004834       0.015751              1.883529       1.943584       0.624157       0.021158       2.328205       0.065005       1.378800          -0.000247
          183              H      21.612392      26.278404      13.999045       0.116285       1.172556 0.83634934E+01  0.82591889E+02                                 1.809690                            1.671191      -0.803156       2.496418                    0.999237       3.409619       9.411903       0.495291       1.252264      -0.716509      -0.037308      -0.000468       0.020330       0.042490       0.006288      -0.015873       0.009318      -0.001733      -0.030895      -0.024601       0.010127       0.014474              1.901815       2.597397       0.073676      -0.429881       1.479916       0.060833       1.628132           0.000118
          184              H      22.955358      28.185012      14.070938       0.113109       1.041947 0.74745862E+01  0.72281739E+02                                 1.705855                            1.603365      -1.000525       2.399795                    0.997816       3.519485       9.840025       0.491084       1.289760      -0.706198      -0.014681       0.030525       0.023167       0.041036      -0.006338      -0.011774       0.006654      -0.000500      -0.005929      -0.012527      -0.004148       0.016674              1.764769       1.677018      -0.156394      -0.172930       1.958328       0.500786       1.658962           0.000020
          185              H      21.293142       2.156796      12.233348       0.128695       0.935213 0.67662270E+01  0.63753665E+02                                 1.589580                            1.522458      -0.701697       2.537420                    0.999370       3.391417       9.326373       0.506025       1.284623      -0.707673       0.023595      -0.003478       0.000906       0.023867      -0.000318       0.000561      -0.003398       0.003843      -0.008099      -0.005204       0.001705       0.003499              1.631947       2.022039      -0.298556       0.255134       1.438157      -0.060640       1.435644           0.000573
          186              H      20.085512       3.085656      12.719346       0.128611       1.050506 0.80612869E+01  0.80245581E+02                                 1.786312                            1.717242      -1.200029       2.309649                    0.993591       3.768633      11.047559       0.448538       1.371797      -0.688431      -0.007697       0.023280       0.015459       0.028986       0.002069      -0.001017       0.003689      -0.014935      -0.000913      -0.007928      -0.001292       0.009220              1.852443       1.553092      -0.174988      -0.200334       1.819169       0.423503       2.185067          -0.000103
          187              H      20.793434       2.731942       9.973025       0.092131       1.116776 0.86185899E+01  0.86237788E+02                                 1.773454                            1.705695      -0.987074       2.387385                    0.996373       3.780768      10.700621       0.483556       1.265895      -0.710553      -0.000960      -0.021198      -0.019786       0.029014      -0.008430       0.001230       0.002993      -0.000932       0.009204      -0.010618       0.003245       0.007373              1.822434       1.468817      -0.254924      -0.226672       1.899498       0.419976       2.098986           0.000017
          188              H      21.244559       4.000138      10.838620       0.096421       1.134560 0.89293623E+01  0.87793568E+02                                 1.632116                            1.614840      -0.653980       2.538786                    0.999791       3.291731       8.472138       0.568845       1.095140      -0.756473       0.012155       0.023216       0.009296       0.027806       0.002946       0.005738       0.000295      -0.005066      -0.002873      -0.007653       0.001619       0.006033              1.613295       1.666617       0.278924       0.115629       1.746577       0.004846       1.426692           0.000032
          189              H      18.536069       3.358851      10.185829       0.092447       1.253984 0.10753882E+02  0.11239842E+03                                 1.853714                            1.862789      -0.794806       2.475216                    0.998552       3.622908      10.085518       0.484304       1.210022      -0.727104      -0.013171      -0.019205      -0.010555       0.025568       0.003995       0.004636       0.000408      -0.005763      -0.005449      -0.007187       0.000487       0.006700              1.824138       1.748501       0.306080       0.069682       2.080938      -0.058976       1.642975           0.000092
          190              H      18.949022       4.592538      11.114689       0.096677       1.073596 0.84404084E+01  0.83852611E+02                                 1.723375                            1.688257      -0.777507       2.489288                    0.997752       3.623579      10.154732       0.486865       1.266324      -0.711869      -0.001785       0.019682       0.019184       0.027543      -0.002097       0.002734       0.002067      -0.006415       0.009788      -0.006534       0.001717       0.004817              1.744563       1.400308      -0.216473      -0.220837       1.733047       0.315462       2.100333          -0.000041
          191              H      20.042135       5.610546       9.302981       0.080849       1.176422 0.94944212E+01  0.96120831E+02                                 1.758609                            1.731314      -0.668899       2.523329                    0.999365       3.618697       9.890524       0.511025       1.183899      -0.731624       0.008397       0.023457       0.012721       0.027975       0.003943       0.008129       0.000692      -0.007833      -0.003947      -0.010890       0.002316       0.008574              1.750366       1.587477       0.349547       0.066027       2.155228      -0.001548       1.508393           0.000003
          192              H      19.682970       4.362480       8.371245       0.083184       1.159186 0.90323363E+01  0.90539115E+02                                 1.760989                            1.703948      -0.639502       2.540942                    0.999523       3.584783       9.830609       0.506904       1.205435      -0.726484      -0.002534      -0.019545      -0.020943       0.028758      -0.003194       0.002256       0.003547      -0.007953       0.018450      -0.008930       0.000968       0.007963              1.789811       1.390323      -0.199711      -0.229599       1.726221       0.313331       2.252889          -0.000001
          193              H      18.147406       5.975763       7.879495       0.132951       1.127315 0.80961527E+01  0.78904051E+02                                 1.724523                            1.606297      -0.938526       2.419792                    0.999202       3.401766       9.175280       0.525873       1.195101      -0.728612       0.011621       0.003407      -0.012536       0.017430       0.000290      -0.003557      -0.004530       0.007780       0.001839      -0.007177       0.000420       0.006757              1.801336       1.293465       0.010298      -0.076131       1.649725      -0.480183       2.460819          -0.000004
          194              H      17.842028       6.246082       9.426637       0.134029       1.194695 0.91871842E+01  0.92250971E+02                                 1.779249                            1.704592      -1.034719       2.373865                    0.998410       3.478498       9.469228       0.514313       1.186014      -0.731279       0.006323       0.006216       0.013963       0.016541      -0.003168       0.004093       0.002835       0.002425       0.001094      -0.006757       0.001913       0.004845              1.807940       1.407256      -0.172474      -0.177490       2.051177       0.477525       1.965388           0.000027
          195              H      17.356201       4.882986       8.736462       0.136028       1.142617 0.88782434E+01  0.87180157E+02                                 1.643622                            1.612573      -0.922879       2.427627                    0.999316       3.223308       8.295238       0.567901       1.098355      -0.755795      -0.001322      -0.016544       0.002965       0.016860      -0.001233       0.000491       0.000567      -0.004988      -0.014072      -0.004795      -0.000353       0.005148              1.617212       1.686428       0.367990       0.034030       1.743932      -0.020204       1.421275          -0.000006
          196              H      15.589870       8.868746       2.116536       0.129176       1.175716 0.87430661E+01  0.85998024E+02                                 1.714772                            1.634538      -0.948423       2.431966                    0.998482       3.220104       8.445071       0.543405       1.145929      -0.743704      -0.024395       0.012452       0.020704       0.034334      -0.000436      -0.016423      -0.002198      -0.007275      -0.017745      -0.020071       0.006562       0.013509              1.719407       1.853277      -0.207932      -0.327681       1.617033       0.170674       1.687911           0.000224
          197              H      15.950771       6.596920       2.053270       0.096620       1.285921 0.93826365E+01  0.93962958E+02                                 1.819913                            1.690373      -0.829087       2.468104                    0.998980       3.375310       8.941570       0.535554       1.142013      -0.744098      -0.020829      -0.021792       0.021556       0.037059      -0.001390      -0.017683      -0.003198      -0.010039      -0.018388      -0.022211       0.008236       0.013975              1.877420       1.771308       0.428514      -0.240837       2.117325      -0.337179       1.743626          -0.000236
          198              H      17.632084       5.699693       0.730435       0.108268       1.034478 0.70128070E+01  0.67208891E+02                                 1.741125                            1.582472      -1.013947       2.387898                    0.997346       3.642948      10.372236       0.477265       1.339095      -0.694758       0.005253      -0.036313      -0.004936       0.037021       0.002916      -0.013667       0.001018      -0.015004      -0.021766      -0.019573       0.007605       0.011968              1.881684       1.430828      -0.122270       0.033780       2.782217      -0.050772       1.432007           0.000102
          199              H      27.674833       7.117427      28.259781       0.111048       1.223011 0.92887676E+01  0.94962253E+02                                 1.897023                            1.786957      -1.335663       2.237965                    0.993809       3.825857      11.044515       0.464742       1.289143      -0.705374       0.028113      -0.018366      -0.019851       0.039009      -0.007208      -0.006753       0.001393      -0.000489      -0.019742      -0.010445      -0.001864       0.012308              1.936641       1.922711      -0.211302      -0.423891       1.973740       0.222008       1.913473           0.000055
          200              H      28.922368      14.657587      26.367552       0.125468       0.972837 0.71084726E+01  0.68076667E+02                                 1.654520                            1.578160      -0.851464       2.465284                    0.998091       3.524163       9.896731       0.486774       1.313884      -0.700940       0.002726       0.022046       0.007743       0.023525       0.002016       0.002388       0.000529      -0.006558       0.009183      -0.005907       0.001665       0.004242              1.725883       1.472164       0.225772       0.090123       2.050909       0.459091       1.654575           0.000383
          201              H      12.154362      13.386515      25.591105       0.127199       0.966607 0.73741798E+01  0.72207366E+02                                 1.720970                            1.666664      -1.263261       2.276226                    0.992828       3.868316      11.462346       0.442817       1.412583      -0.679447       0.021529      -0.010746      -0.014844       0.028272      -0.002497      -0.003023      -0.002222       0.013133       0.012824      -0.009714       0.002334       0.007380              1.763690       2.135681      -0.280222      -0.224361       1.582072       0.123783       1.573315          -0.000323
          202              H      28.160659      14.827255      24.184874       0.093582       1.105202 0.85990360E+01  0.85836018E+02                                 1.757079                            1.703308      -0.815676       2.468663                    0.997699       3.662040      10.290452       0.484974       1.265226      -0.711949       0.017613       0.012510      -0.019458       0.029075       0.009952       0.000990      -0.004381      -0.000036       0.002409      -0.011547       0.001334       0.010213              1.779473       1.652291       0.331929      -0.284027       1.802092      -0.309428       1.884038           0.000054
          203              H      26.888831      14.453410      25.076350       0.085964       1.082687 0.86386893E+01  0.87193029E+02                                 1.788217                            1.749366      -1.168595       2.302267                    0.993245       3.978552      11.612800       0.456802       1.328448      -0.696370      -0.024826       0.000070       0.011954       0.027554      -0.003946      -0.000842       0.004455       0.012323      -0.002874      -0.008947       0.000634       0.008313              1.810747       2.099536      -0.261589      -0.317123       1.610784       0.235983       1.721921           0.000033
          204              H      11.005727      12.592814      23.526332       0.097553       0.981688 0.77651744E+01  0.76197906E+02                                 1.670141                            1.657462      -0.912995       2.429991                    0.995835       3.742521      10.717003       0.470486       1.326683      -0.697674       0.023822      -0.003385      -0.011583       0.026705      -0.000268       0.001256       0.005630       0.011398       0.009619      -0.009789       0.003604       0.006185              1.680845       2.020400      -0.235922      -0.218902       1.453821       0.139029       1.568314          -0.000004
          205              H      27.088368      12.218969      24.417808       0.092458       1.010060 0.82317807E+01  0.81901051E+02                                 1.694830                            1.700813      -0.929946       2.415272                    0.995993       3.811523      10.962909       0.467153       1.317804      -0.699380      -0.014037      -0.014769       0.017028       0.026554       0.008541      -0.003301      -0.002296      -0.003958       0.008698      -0.010325       0.000760       0.009565              1.689604       1.590675       0.229234      -0.140148       1.709815      -0.238050       1.768321          -0.000113
          206              H      26.982528      13.901270      22.097095       0.082829       1.241899 0.10060797E+02  0.10318035E+03                                 1.811407                            1.774043      -0.808819       2.457651                    0.998432       3.649001       9.987177       0.509113       1.173079      -0.734446       0.019726       0.009013      -0.018527       0.028524       0.005482       0.000478       0.000557      -0.000324       0.014660      -0.007927       0.002785       0.005142              1.809650       1.694836       0.332039      -0.243346       1.787244      -0.340157       1.946872           0.000052
          207              H      25.708964      13.567686      23.005826       0.071286       1.332384 0.11023795E+02  0.11578708E+03                                 1.905599                            1.862491      -0.814041       2.446573                    0.998309       3.787956      10.526696       0.494184       1.180018      -0.732622      -0.022663      -0.000532       0.010683       0.025060      -0.001439       0.001855       0.006513       0.010441      -0.001323      -0.009949       0.003934       0.006016              1.910028       2.404523      -0.211456      -0.310208       1.552225       0.171937       1.773335           0.000001
          208              H      26.177442      11.209589      22.407674       0.138913       1.019824 0.79034657E+01  0.77235109E+02                                 1.668763                            1.637205      -0.860588       2.463603                    0.999508       3.440915       9.562317       0.492821       1.271802      -0.711133       0.004671      -0.004469       0.019137       0.020200      -0.000032       0.001039      -0.004191      -0.009598       0.010143      -0.006618      -0.000863       0.007481              1.666054       1.431366       0.081772      -0.046255       1.832040      -0.374911       1.734755           0.000012
          209              H      25.460846      12.135573      21.314897       0.128948       1.062310 0.77011172E+01  0.74053327E+02                                 1.653156                            1.564705      -0.800711       2.479683                    0.999852       3.330255       8.895610       0.534285       1.192182      -0.729727      -0.012531       0.012415      -0.002800       0.017861      -0.003591       0.005759       0.000610       0.002264      -0.005120      -0.007000      -0.000125       0.007126              1.714622       2.065927      -0.069766       0.504781       1.259963      -0.035521       1.817975           0.000005
          210              H      27.029376      11.842249      21.211371       0.136241       0.966483 0.70906029E+01  0.67669806E+02                                 1.630744                            1.564716      -0.816787       2.485267                    0.999460       3.427727       9.520209       0.495650       1.294849      -0.705509       0.020067       0.008954      -0.004281       0.022388       0.005911      -0.005284       0.001525       0.008562      -0.002235      -0.008896      -0.000509       0.009405              1.663001       1.808284      -0.125605      -0.436730       1.287602       0.138106       1.893117           0.000035
          211              H      24.652288       9.964398      26.850674       0.087708       1.161812 0.85304466E+01  0.85719574E+02                                 1.868574                            1.737752      -1.211948       2.295479                    0.993720       3.818835      11.075458       0.459158       1.327502      -0.697388       0.012253      -0.038826       0.019621       0.045195       0.000272       0.006833      -0.004064      -0.021873      -0.006446      -0.014058       0.000853       0.013204              1.930079       1.708420      -0.356448       0.281415       2.343815      -0.396549       1.738003           0.000768
          212              H      23.397811       9.811985      24.944066       0.120734       1.076418 0.79868148E+01  0.78443598E+02                                 1.733214                            1.651097      -1.082085       2.363506                    0.996776       3.560521       9.998120       0.487213       1.279979      -0.708283      -0.009712      -0.026943      -0.012121       0.031099       0.003465       0.015008       0.003636      -0.010993       0.006152      -0.017859       0.002249       0.015610              1.770166       1.523527       0.092914       0.096654       2.276766       0.251515       1.510205           0.000429
          213              H      23.260737      13.806371      24.803156       0.122193       1.137354 0.87694148E+01  0.87043471E+02                                 1.723141                            1.675247      -1.009703       2.399233                    0.998117       3.362457       9.102614       0.514188       1.200102      -0.729073      -0.014017       0.027151      -0.013577       0.033436      -0.006482       0.013474      -0.002206      -0.014981       0.001399      -0.018330       0.003447       0.014883              1.699221       1.569760      -0.117420       0.166546       1.951160      -0.153267       1.576743           0.000368
          214              H      24.480512      13.861010      26.744272       0.085611       1.184958 0.85140403E+01  0.85535611E+02                                 1.889018                            1.730741      -1.252404       2.267378                    0.994433       3.896598      11.309252       0.462099       1.319349      -0.698282       0.009365       0.040638       0.019280       0.045944      -0.001682       0.008685       0.006925      -0.027761      -0.016170      -0.018311      -0.000289       0.018600              1.998718       1.681937       0.340168       0.218924       2.443621       0.572358       1.870597           0.000719
          215              H      22.741944      11.002536      22.741259       0.109118       1.230820 0.98558989E+01  0.10071238E+03                                 1.829552                            1.778758      -0.843158       2.464347                    0.998310       3.496579       9.599885       0.497910       1.203840      -0.728607      -0.007165      -0.026622      -0.008548       0.028864       0.000381      -0.000273       0.004165      -0.008187      -0.018144      -0.007277      -0.001056       0.008333              1.847553       1.804620      -0.280899      -0.095854       1.842820       0.324240       1.895221           0.000043
          216              H      22.627427      12.601441      22.787270       0.110562       1.264438 0.10283997E+02  0.10598451E+03                                 1.849148                            1.806784      -0.874602       2.450512                    0.998008       3.498342       9.578959       0.499280       1.190369      -0.732214      -0.009950       0.026123      -0.008226       0.029139      -0.000587      -0.000648      -0.003761      -0.005990      -0.019179      -0.007510       0.000259       0.007252              1.843372       1.772246       0.209056       0.010170       1.849319      -0.312678       1.908550           0.000068
          217              H      11.009199       8.848616      22.560088       0.126365       1.140766 0.84358846E+01  0.83665500E+02                                 1.781297                            1.680413      -1.106695       2.353137                    0.996992       3.506789       9.769072       0.491992       1.255257      -0.714549      -0.025903      -0.020088       0.004269       0.033057       0.013343       0.002253       0.006841       0.003496       0.023878      -0.017981       0.002828       0.015153              1.833237       2.094616       0.514790      -0.207476       1.795406      -0.140486       1.609689           0.000195
          218              H      11.824696       9.067171      20.409043       0.093363       1.221993 0.88469182E+01  0.87850594E+02                                 1.791678                            1.665008      -0.876239       2.443640                    0.998617       3.460930       9.317219       0.524906       1.175093      -0.734219      -0.015629      -0.019574      -0.026462       0.036437       0.016768      -0.001916       0.004462       0.009509       0.020173      -0.021578       0.007315       0.014263              1.857688       1.664612       0.201638       0.368639       1.633005       0.373817       2.275448          -0.000170
          219              H      13.669107      10.430266      19.966181       0.110796       1.056096 0.73211175E+01  0.70948448E+02                                 1.767669                            1.620055      -0.991085       2.399637                    0.997324       3.669517      10.518748       0.470140       1.344353      -0.693823       0.016707       0.004997      -0.035510       0.039561       0.014219      -0.003566       0.001765      -0.001009       0.039792      -0.021276       0.007368       0.013908              1.891436       1.673217       0.021295      -0.406905       1.418468      -0.038973       2.582622           0.000189
          220              H      14.692815      11.537422      21.700245       0.104958       1.053676 0.76653337E+01  0.75738555E+02                                 1.805309                            1.687414      -1.426578       2.191635                    0.992284       4.008122      11.904656       0.445017       1.392976      -0.682275       0.028668       0.021293      -0.012400       0.037802       0.008090      -0.005200      -0.000082       0.008894       0.002389      -0.010292      -0.000624       0.010917              1.875960       2.097778       0.415942      -0.223377       1.761355      -0.122465       1.768745          -0.000038
          221              H      15.699170      13.050055      28.538727       0.127592       1.002724 0.78543160E+01  0.78258425E+02                                 1.770304                            1.724806      -1.451813       2.185851                    0.991681       4.003257      12.029556       0.432793       1.420376      -0.677410       0.015746       0.022266      -0.007141       0.028191      -0.000275       0.001734      -0.007048       0.000104      -0.028253      -0.012471       0.004609       0.007861              1.808971       1.704201       0.383615      -0.030434       2.102945      -0.043590       1.619768          -0.000531
          222              H       5.927097      12.457655       0.787950       0.128732       0.967269 0.71778242E+01  0.68945478E+02                                 1.650651                            1.588125      -0.904808       2.443537                    0.997384       3.540736       9.975817       0.483933       1.317674      -0.700054      -0.011958       0.001675       0.018107       0.021764      -0.005081      -0.001426      -0.002362       0.003616      -0.001373      -0.006433       0.000803       0.005630              1.708318       1.726720      -0.109762      -0.348715       1.452578       0.289290       1.945655           0.000469
          223              H      16.912006      10.988157      28.587614       0.089900       1.115485 0.91449852E+01  0.93178594E+02                                 1.795985                            1.780266      -1.054588       2.357667                    0.994575       3.859141      11.141484       0.462546       1.299625      -0.703568       0.021009       0.003147      -0.018230       0.027993      -0.002613      -0.001175       0.000622       0.006614       0.023110      -0.008069       0.000135       0.007934              1.798177       1.900378      -0.083346      -0.374685       1.477129       0.179637       2.017024          -0.000093
          224              H       7.105231      10.318113       0.741938       0.096453       1.297170 0.10863736E+02  0.11330074E+03                                 1.865983                            1.848897      -0.746555       2.500461                    0.999094       3.540742       9.695833       0.497708       1.179988      -0.735140      -0.019523      -0.019617       0.012759       0.030476       0.006794      -0.000167      -0.007164       0.000868      -0.003968      -0.009844      -0.000210       0.010054              1.853459       1.824056       0.399542       0.023176       2.139116      -0.017707       1.597204           0.000070
          225              H       7.643111      11.632321       2.539268       0.087393       1.210379 0.97487712E+01  0.99332038E+02                                 1.803393                            1.764478      -0.686988       2.524382                    0.999318       3.547060       9.720080       0.501941       1.197606      -0.729655      -0.003180      -0.015470       0.019202       0.024863       0.001344       0.001372      -0.005509       0.006230       0.005425      -0.007688       0.002476       0.005212              1.814443       1.985477      -0.084586      -0.402683       1.471187       0.117180       1.986665          -0.000003
          226              H       8.536687      12.598565       1.647792       0.093349       0.982103 0.76252572E+01  0.74701800E+02                                 1.691543                            1.656510      -1.079582       2.354567                    0.994590       3.806082      10.993649       0.463302       1.349475      -0.692698       0.020451       0.016264      -0.008304       0.027418       0.004227       0.002636      -0.004364       0.003842      -0.005990      -0.007984       0.002338       0.005646              1.705342       1.470329       0.102756       0.077332       2.193677      -0.003638       1.452018           0.000071
          227              H      17.066432      11.649575      21.697369       0.092179       1.164649 0.80643824E+01  0.80016623E+02                                 1.885820                            1.697601      -1.173877       2.316659                    0.994605       3.769869      10.913668       0.460644       1.340081      -0.694783      -0.044350      -0.001955       0.009864       0.045476       0.003195      -0.001377      -0.003628       0.022246       0.008592      -0.013709       0.003087       0.010621              2.006416       2.968546      -0.003022      -0.195351       1.375281      -0.009675       1.675422           0.000544
          228              H       9.072834      10.119688       2.378227       0.080137       1.321318 0.10598774E+02  0.10847929E+03                                 1.792675                            1.745370      -0.758032       2.481028                    0.999198       3.466048       9.022757       0.555219       1.077831      -0.761523      -0.024183      -0.010092       0.006535       0.027007       0.005697       0.002830      -0.002258       0.012129       0.002032      -0.009634       0.001200       0.008434              1.775550       1.475383       0.061533       0.021084       2.346378      -0.218569       1.504888           0.000014
          229              H       9.961205      11.039921       1.417734       0.081079       1.304448 0.10625435E+02  0.11101949E+03                                 1.904142                            1.846395      -1.061646       2.345541                    0.996011       3.826865      10.745069       0.487214       1.203188      -0.726188       0.004022       0.015281      -0.023854       0.028613      -0.000144       0.001990      -0.002728       0.005625       0.017582      -0.006367      -0.000650       0.007016              1.909198       2.185893      -0.104884      -0.530018       1.481861       0.097640       2.059840           0.000045
          230              H      18.520445      11.479907      23.448688       0.128040       1.134245 0.80119437E+01  0.79173493E+02                                 1.825655                            1.673926      -1.306667       2.263072                    0.993662       3.702741      10.612688       0.472605       1.311492      -0.700244      -0.010864      -0.007057       0.031086       0.033678       0.005324       0.003462      -0.005931       0.019476       0.016377      -0.015885       0.006088       0.009797              1.916750       1.738512       0.007236      -0.358580       1.322770      -0.047581       2.688968           0.000638
          231              H       9.419852      11.672581       4.235948       0.141600       1.140278 0.87797209E+01  0.86170051E+02                                 1.656179                            1.615371      -0.907237       2.439239                    0.999398       3.220102       8.347273       0.559932       1.114538      -0.751310      -0.013449      -0.005501       0.006279       0.015829       0.004724      -0.002632      -0.000039       0.003917       0.001920      -0.005776      -0.000003       0.005779              1.647421       1.643166      -0.009370      -0.348266       1.361222       0.006818       1.937875          -0.000001
          232              H      10.854780      11.241222       3.672305       0.143488       1.132640 0.82690548E+01  0.79498492E+02                                 1.611889                            1.536367      -0.948940       2.417646                    0.999445       3.127622       7.876740       0.595166       1.070447      -0.763252       0.010874      -0.012657      -0.004527       0.017290      -0.004620      -0.001588       0.002048      -0.000661      -0.010612      -0.004206      -0.002825       0.007031              1.630138       1.991273      -0.404577       0.210006       1.527192      -0.080581       1.371950           0.000013
          233              H      10.237084      12.664707       3.284082       0.136934       1.008068 0.75467563E+01  0.72903997E+02                                 1.648792                            1.592384      -0.917892       2.437086                    0.998457       3.463828       9.571257       0.503209       1.259989      -0.712780       0.002012       0.013551      -0.011221       0.017708       0.005822       0.000070      -0.003887      -0.010291       0.000917      -0.008276      -0.000780       0.009056              1.647470       1.410205       0.195254       0.017042       2.180444      -0.048253       1.351760           0.000005
          234              H      21.551666      11.810616      20.828899       0.120955       1.098632 0.80403848E+01  0.78560639E+02                                 1.709368                            1.619004      -1.094890       2.355232                    0.997281       3.480121       9.530863       0.512776       1.222504      -0.721401       0.029712       0.000611      -0.008697       0.030965       0.000618      -0.003628      -0.001068       0.027403       0.026537      -0.018175       0.005433       0.012741              1.745062       2.307529       0.007373      -0.058976       1.249407      -0.035942       1.678250           0.000391
          235              H      20.010898      11.894012      19.129344       0.090901       1.104508 0.77925466E+01  0.77074919E+02                                 1.853503                            1.693293      -1.250142       2.279728                    0.993294       3.885053      11.429355       0.448803       1.379800      -0.686010       0.018527       0.002305      -0.042856       0.046746      -0.000858      -0.005199      -0.001213       0.020218       0.022421      -0.013984       0.001828       0.012156              1.967550       1.622054       0.034436      -0.231047       1.417854      -0.182125       2.862741           0.000449
          236              H      21.013784      10.832868      24.032461       0.114115       1.179279 0.97095310E+01  0.99681251E+02                                 1.828939                            1.805550      -0.968124       2.406536                    0.996912       3.637782      10.289788       0.473848       1.259077      -0.714446       0.009248      -0.028491       0.007544       0.030890      -0.000953      -0.000468      -0.004876      -0.010058      -0.035966      -0.013009       0.000932       0.012078              1.828178       1.752512       0.097621      -0.034248       1.898676      -0.356915       1.833345           0.000113
          237              H      20.909677      12.420270      24.130235       0.119154       1.255288 0.10448469E+02  0.10932005E+03                                 1.922936                            1.887506      -0.950887       2.422005                    0.996645       3.631352      10.390362       0.457829       1.278660      -0.711255       0.004469       0.027730       0.013219       0.031043      -0.000824      -0.002841       0.005744      -0.007003      -0.023973      -0.010440       0.000731       0.009709              1.947385       1.939005      -0.199379      -0.136140       1.844761       0.451188       2.058387           0.000067
          238              H      15.608952      18.634719       2.835468       0.124432       1.096560 0.81003236E+01  0.79558571E+02                                 1.745554                            1.656468      -0.869912       2.466031                    0.999019       3.415615       9.481380       0.490938       1.270267      -0.712140       0.009329       0.026184       0.017292       0.032736      -0.004188       0.010552       0.008992      -0.005965      -0.021683      -0.018398       0.007206       0.011191              1.785145       1.609352       0.173267       0.101998       2.086792       0.364575       1.659290           0.000148
          239              H      13.682992      18.723866       1.596029       0.097887       1.153116 0.81855525E+01  0.80408546E+02                                 1.779744                            1.642324      -0.911044       2.432218                    0.998191       3.521103       9.696868       0.504604       1.235666      -0.718838      -0.021500       0.031627      -0.004122       0.038464      -0.008130       0.015273       0.002842      -0.003690      -0.022369      -0.020736       0.004888       0.015848              1.880274       1.940120      -0.622211      -0.021114       2.323677       0.064867       1.377024          -0.000244
          240              H      12.936900      16.857519       0.379596       0.117118       1.172026 0.83589827E+01  0.82536669E+02                                 1.809051                            1.670644      -0.805240       2.495593                    0.999242       3.408572       9.408575       0.495413       1.252119      -0.716526      -0.037140       0.000301      -0.020295       0.042324      -0.006285       0.015813       0.009396      -0.002056      -0.031172      -0.024657       0.010349       0.014308              1.901110       2.596300      -0.073663       0.429623       1.479453       0.060781       1.627577           0.000122
          241              H      14.279868      14.950911       0.307703       0.113254       1.042420 0.74784622E+01  0.72321852E+02                                 1.705542                            1.603116      -0.998418       2.400356                    0.997846       3.520097       9.838918       0.491474       1.288691      -0.706410      -0.015171      -0.030414      -0.023396       0.041262       0.006399       0.011728       0.006652      -0.000469      -0.006015      -0.012479      -0.004201       0.016680              1.764411       1.676743       0.156250       0.172821       1.957865       0.500568       1.658626           0.000022
          242              H      21.293142      12.221845       2.145293       0.129528       0.932460 0.67424662E+01  0.63482366E+02                                 1.587430                            1.520596      -0.715535       2.532066                    0.999284       3.386822       9.314301       0.505862       1.285997      -0.707390       0.023288       0.003234      -0.000862       0.023527       0.000546      -0.000561      -0.003378       0.003831      -0.007869      -0.005141       0.001555       0.003586              1.629650       2.018608       0.297786      -0.254481       1.436394      -0.060490       1.433949           0.000574
          243              H      20.085513      11.292985       1.659295       0.128277       1.051248 0.80679048E+01  0.80317755E+02                                 1.786123                            1.717129      -1.192517       2.312427                    0.993537       3.769420      11.045725       0.448930       1.370492      -0.688682      -0.007330      -0.023594      -0.015478       0.029155      -0.001930       0.001159       0.003550      -0.014994      -0.000370      -0.008034      -0.001031       0.009064              1.852212       1.552932       0.174756       0.200118       1.818857       0.423192       2.184847          -0.000101
          244              H      20.793433      11.646699       4.405616       0.092900       1.116700 0.86194825E+01  0.86266689E+02                                 1.774816                            1.706906      -1.069513       2.351700                    0.995446       3.782659      10.714407       0.482808       1.267562      -0.710173      -0.000906       0.021111       0.019450       0.028719       0.008346      -0.001162       0.003126      -0.000928       0.009615      -0.010615       0.003262       0.007353              1.823889       1.469766       0.255219       0.226905       1.901142       0.420602       2.100758           0.000019
          245              H      21.244560      10.378503       3.540021       0.098092       1.133153 0.89200503E+01  0.87720454E+02                                 1.634770                            1.617344      -0.671780       2.533124                    0.999701       3.286533       8.472677       0.566375       1.099686      -0.755335       0.011565      -0.023044      -0.009331       0.027419      -0.002587      -0.005843       0.000180      -0.004896      -0.002467      -0.007622       0.001864       0.005758              1.615927       1.669391      -0.279734      -0.115983       1.749573       0.004916       1.428819           0.000036
          246              H      18.536068      11.019790       4.192812       0.093648       1.249541 0.10710782E+02  0.11187999E+03                                 1.853061                            1.862243      -0.807917       2.471257                    0.998480       3.615371      10.074530       0.482939       1.214179      -0.726192      -0.013174       0.019078       0.010832       0.025590      -0.003743      -0.004480       0.000231      -0.005654      -0.004789      -0.006961       0.000707       0.006254              1.823485       1.747900      -0.305615      -0.069479       2.079961      -0.059220       1.642594           0.000095
          247              H      18.949023       9.786103       3.263952       0.096797       1.070871 0.84127915E+01  0.83498785E+02                                 1.719599                            1.684826      -0.775860       2.490338                    0.997861       3.617943      10.129753       0.487714       1.265322      -0.712103      -0.001547      -0.019848      -0.019085       0.027579       0.002171      -0.002565       0.002013      -0.006581       0.010180      -0.006578       0.001754       0.004824              1.740607       1.397721       0.215613       0.219914       1.729096       0.314026       2.095002          -0.000039
          248              H      20.042135       8.768095       5.075660       0.081073       1.174910 0.94805911E+01  0.95955570E+02                                 1.757915                            1.730720      -0.731066       2.496488                    0.998860       3.617423       9.889015       0.510766       1.184812      -0.731408       0.008668      -0.023421      -0.012998       0.028153      -0.003955      -0.008124       0.000593      -0.008018      -0.003795      -0.010956       0.002437       0.008518              1.749670       1.586814      -0.349079      -0.065934       2.154213      -0.001628       1.507982           0.000005
          249              H      19.682969      10.016161       6.007396       0.084468       1.154623 0.89935579E+01  0.90107434E+02                                 1.761304                            1.704326      -0.652196       2.537798                    0.999439       3.579715       9.833588       0.504745       1.211170      -0.725188      -0.002641       0.019156       0.020714       0.028337       0.003129      -0.002408       0.003427      -0.008066       0.018419      -0.008963       0.001073       0.007890              1.790107       1.390639       0.199694       0.229565       1.726474       0.313122       2.253207           0.000000
          250              H      18.147406       8.402878       6.499146       0.133140       1.127671 0.80988293E+01  0.78931265E+02                                 1.724235                            1.606037      -0.938871       2.419582                    0.999182       3.402379       9.174951       0.526210       1.194319      -0.728781       0.011735      -0.003437       0.012392       0.017409      -0.000362       0.003404      -0.004431       0.007956       0.002681      -0.007124       0.000445       0.006678              1.801035       1.293292      -0.010274       0.076080       1.649441      -0.480034       2.460373          -0.000003
          251              H      17.842029       8.132559       4.952004       0.134033       1.196563 0.92062447E+01  0.92500045E+02                                 1.781911                            1.706995      -1.040529       2.371179                    0.998404       3.481516       9.483672       0.513610       1.186897      -0.731065       0.006401      -0.006278      -0.013752       0.016417       0.003413      -0.004039       0.003058       0.002823       0.001993      -0.007086       0.002137       0.004949              1.810709       1.409111       0.172911       0.177836       2.054674       0.478613       1.968342           0.000028
          252              H      17.356200       9.495655       5.642179       0.136623       1.142883 0.88819929E+01  0.87235302E+02                                 1.644625                            1.613530      -0.923099       2.427637                    0.999273       3.223279       8.298868       0.567348       1.099195      -0.755571      -0.001188       0.016138      -0.002815       0.016424       0.001068      -0.000411       0.000528      -0.005301      -0.014323      -0.004852      -0.000412       0.005264              1.618187       1.687434      -0.368276      -0.034162       1.745047      -0.020122       1.422080          -0.000001
          253              H       6.098874       2.116536       5.509895       0.129217       1.173998 0.87275398E+01  0.85806030E+02                                 1.713008                            1.633044      -0.946036       2.433304                    0.998520       3.217933       8.437081       0.543682       1.145869      -0.743724       0.024157       0.020797      -0.012336       0.034180       0.016619      -0.000588       0.002425       0.005296       0.019748      -0.020304       0.006586       0.013719              1.717592       1.851125       0.326928      -0.207486       1.686118      -0.170325       1.615534           0.000221
          254              H       5.737972       2.053270       7.781721       0.096844       1.289717 0.94170278E+01  0.94422802E+02                                 1.826415                            1.695774      -0.879745       2.445817                    0.998716       3.377605       8.962152       0.533445       1.145126      -0.743362       0.020458       0.021913       0.021442       0.036858       0.017773      -0.001271       0.003076       0.004680       0.024869      -0.022395       0.008402       0.013994              1.884449       1.777681       0.242468       0.431350       1.749725       0.339417       2.125940          -0.000237
          255              H       4.056661       0.730435       8.678948       0.109213       1.031808 0.69927335E+01  0.66983090E+02                                 1.739759                            1.581460      -1.014018       2.388627                    0.997370       3.640050      10.368774       0.476746       1.341222      -0.694331      -0.005014      -0.005038       0.035920       0.036617       0.013589       0.002699      -0.000991       0.003482       0.033859      -0.019550       0.007580       0.011971              1.880026       1.429960      -0.033764      -0.122049       1.431084       0.050731       2.779034           0.000101
          256              H      11.364893      28.259781       7.261214       0.109996       1.227656 0.93314651E+01  0.95506631E+02                                 1.901628                            1.790889      -1.336953       2.236915                    0.993751       3.833352      11.071810       0.464306       1.288898      -0.705419      -0.028398      -0.019900       0.018739       0.039415       0.006800      -0.007390      -0.001433       0.009516       0.010570      -0.010480      -0.002004       0.012485              1.941480       1.927548       0.425766      -0.212369       1.918200      -0.223083       1.978690           0.000055
          257              H      18.792849      26.367552      28.478336       0.125607       0.972328 0.71039842E+01  0.68026939E+02                                 1.654399                            1.578018      -0.850746       2.465781                    0.998130       3.523556       9.896436       0.486602       1.314478      -0.700820      -0.002548       0.007467      -0.021958       0.023332      -0.002519       0.001982      -0.000721      -0.007914       0.005234      -0.005947       0.001488       0.004459              1.725783       1.472183      -0.090151       0.225833       1.654512      -0.459013       2.050655           0.000380
          258              H       9.534365      25.591105       0.992126       0.128551       0.964128 0.73487304E+01  0.71880391E+02                                 1.716522                            1.662593      -1.252129       2.281110                    0.992997       3.857991      11.417470       0.443933       1.410558      -0.679838      -0.021233      -0.014870       0.010386       0.027925       0.002947      -0.002695       0.002053       0.000208      -0.025884      -0.009661       0.002379       0.007282              1.758999       2.129200       0.223339      -0.279022       1.569512      -0.123344       1.578286          -0.000325
          259              H      19.554559      24.184874      28.308668       0.094103       1.101904 0.85657328E+01  0.85407138E+02                                 1.752487                            1.699186      -0.813867       2.469621                    0.997839       3.654098      10.257030       0.485991       1.264004      -0.712234      -0.017778      -0.019669      -0.012026       0.029113      -0.001026       0.009911       0.004297      -0.001423      -0.000336      -0.011463       0.001291       0.010171              1.774679       1.647972       0.282546       0.330319       1.878758       0.307853       1.797307           0.000053
          260              H      20.826387      25.076350      28.682513       0.087041       1.079401 0.86027052E+01  0.86711222E+02                                 1.782246                            1.743884      -1.154023       2.308563                    0.993529       3.965991      11.556014       0.458389       1.325657      -0.696962       0.024556       0.011705       0.000028       0.027203       0.000982      -0.003989      -0.004480       0.007547      -0.016641      -0.008867       0.000523       0.008344              1.804531       2.091471       0.315159      -0.260047       1.716244      -0.234764       1.605877           0.000032
          261              H      10.683002      23.526332       1.785827       0.097582       0.981568 0.77632132E+01  0.76166516E+02                                 1.669339                            1.656697      -0.910836       2.430874                    0.995871       3.741244      10.709123       0.470877       1.325794      -0.697858      -0.024082      -0.011476       0.003445       0.026898      -0.001298      -0.000218      -0.005493       0.000641      -0.021602      -0.009590       0.003408       0.006182              1.680034       2.019264       0.218704      -0.235666       1.567613      -0.138862       1.453225          -0.000005
          262              H      11.951360      24.417808       2.159672       0.093303       1.007915 0.82125312E+01  0.81687375E+02                                 1.694733                            1.700720      -0.938496       2.412569                    0.995873       3.810707      10.970326       0.466238       1.320748      -0.698771       0.014210       0.016618       0.014632       0.026309       0.003323       0.008247       0.002216      -0.006514       0.001465      -0.010117       0.000817       0.009300              1.689519       1.590623       0.140092       0.229131       1.768204       0.237974       1.709731          -0.000114
          263              H      12.057202      22.097095       0.477371       0.083587       1.241283 0.10056453E+02  0.10315110E+03                                 1.813116                            1.775529      -0.820406       2.453881                    0.998364       3.647255       9.991500       0.507967       1.175552      -0.733871      -0.019316      -0.018379      -0.008641       0.028028      -0.000526       0.005561      -0.000821      -0.007434      -0.006662      -0.007981       0.002718       0.005263              1.811433       1.696512       0.243974       0.332660       1.948914       0.340883       1.788874           0.000053
          264              H      13.330765      23.005826       0.810955       0.071587       1.335202 0.11053662E+02  0.11619150E+03                                 1.909174                            1.865698      -0.828674       2.440692                    0.998077       3.791354      10.543855       0.493435       1.180886      -0.732411       0.022522       0.010288       0.000845       0.024775      -0.001746      -0.001689      -0.006474       0.005683      -0.014769      -0.009888       0.004087       0.005801              1.913718       2.409974       0.311311      -0.212177       1.776517      -0.172393       1.554662           0.000001
          265              H      12.862287      22.407674       3.169052       0.138216       1.018360 0.78862676E+01  0.76998624E+02                                 1.664743                            1.633480      -0.849802       2.468026                    0.999522       3.436839       9.536041       0.494433       1.268783      -0.711800      -0.004790       0.019376       0.005147       0.020612      -0.000915      -0.000136       0.004133      -0.009926       0.008698      -0.006504      -0.000889       0.007393              1.662003       1.428378       0.046052       0.081397       1.730341       0.373253       1.827288           0.000012
          266              H      13.578884      21.314897       2.243068       0.129619       1.058897 0.76722274E+01  0.73720522E+02                                 1.651103                            1.563011      -0.794819       2.483003                    0.999855       3.325397       8.884944       0.533833       1.194082      -0.729295       0.012390      -0.002983      -0.012152       0.017610      -0.005462      -0.003629      -0.000268       0.004078      -0.000856      -0.006609      -0.000508       0.007117              1.712343       2.062787      -0.503414      -0.069475       1.815472       0.035324       1.258771           0.000006
          267              H      12.010354      21.211371       2.536392       0.135606       0.967411 0.70974967E+01  0.67729393E+02                                 1.629390                            1.563589      -0.807596       2.488676                    0.999453       3.427089       9.507605       0.496893       1.291729      -0.706171      -0.020316      -0.004408      -0.008930       0.022625       0.005390       0.005758      -0.001458       0.005418      -0.012053      -0.008820      -0.000632       0.009452              1.661537       1.806475       0.435803      -0.125496       1.891262      -0.137959       1.286874           0.000036
          268              H      14.387438      26.850674       4.414243       0.087156       1.161878 0.85296374E+01  0.85686221E+02                                 1.866538                            1.736061      -1.208536       2.296755                    0.993770       3.816708      11.057882       0.460145       1.325046      -0.697899      -0.012598       0.020001       0.039176       0.045755      -0.006534       0.000552       0.003950      -0.007946       0.035923      -0.013866       0.000791       0.013075              1.927906       1.706755      -0.280882      -0.355724       1.736201       0.395690       2.340763           0.000766
          269              H      15.641916      24.944066       4.566656       0.120410       1.074712 0.79709424E+01  0.78246836E+02                                 1.731369                            1.649473      -1.079938       2.364609                    0.996847       3.557616       9.986544       0.487458       1.280006      -0.708297       0.009700      -0.012184       0.027197       0.031340      -0.014961       0.003518      -0.003471      -0.008305       0.013270      -0.017761       0.002279       0.015482              1.768231       1.522114      -0.096462       0.092694       1.508777      -0.250976       2.273802           0.000428
          270              H      15.778991      24.803156       0.572270       0.121960       1.137597 0.87665573E+01  0.86966294E+02                                 1.719182                            1.671514      -0.993377       2.404700                    0.998274       3.363470       9.088551       0.516609       1.195149      -0.730177       0.013906      -0.013376      -0.027351       0.033472      -0.013416      -0.006467       0.002333      -0.008233       0.021673      -0.018243       0.003314       0.014929              1.695333       1.566256      -0.165953      -0.117096       1.573306       0.152853       1.946436           0.000366
          271              H      14.559215      26.744272       0.517631       0.085625       1.183717 0.85044454E+01  0.85424097E+02                                 1.888667                            1.730521      -1.255347       2.266389                    0.994378       3.895598      11.309224       0.461777       1.320502      -0.698057      -0.009155       0.019137      -0.040602       0.045810      -0.008848      -0.001533      -0.006881      -0.006093       0.049607      -0.018438      -0.000128       0.018566              1.998302       1.681696      -0.218823       0.339949       1.870245      -0.572033       2.442964           0.000717
          272              H      16.297785      22.741259       3.376105       0.109696       1.228589 0.98313487E+01  0.10037167E+03                                 1.824781                            1.774429      -0.780701       2.492090                    0.998853       3.493940       9.579860       0.499543       1.200978      -0.729239       0.007077      -0.008579       0.026484       0.028724       0.000359       0.000346      -0.004225       0.005100       0.021345      -0.007373      -0.000982       0.008355              1.842627       1.799839       0.095348      -0.279618       1.890000      -0.322615       1.838042           0.000043
          273              H      16.412302      22.787270       1.777200       0.111550       1.264986 0.10293756E+02  0.10614550E+03                                 1.852553                            1.809995      -0.881647       2.447827                    0.997949       3.498382       9.592199       0.497699       1.193471      -0.731494       0.010003      -0.007608      -0.025766       0.028668       0.000757      -0.000585       0.003900       0.006392       0.018200      -0.007466       0.000249       0.007217              1.846824       1.775785      -0.010304       0.209613       1.912441       0.313433       1.852246           0.000068
          274              H      10.679531      22.560088       5.530025       0.126482       1.142256 0.84508621E+01  0.83871646E+02                                 1.784800                            1.683427      -1.120275       2.347773                    0.996866       3.509765       9.788506       0.490765       1.257531      -0.714052       0.025686       0.004421       0.020026       0.032869      -0.002137       0.013545      -0.006636      -0.010132      -0.017512      -0.018181       0.003143       0.015038              1.837006       2.099359       0.208236       0.516680       1.612624       0.141019       1.799033           0.000194
          275              H       9.864035      20.409043       5.311470       0.092800       1.223951 0.88639666E+01  0.88056993E+02                                 1.792936                            1.666102      -0.878987       2.442141                    0.998543       3.464696       9.327501       0.525006       1.174373      -0.734375       0.015724      -0.027025       0.019907       0.037066       0.001996       0.016676      -0.004367      -0.005343      -0.024301      -0.021477       0.007342       0.014135              1.859021       1.665718      -0.369024       0.201845       2.277303      -0.374184       1.634043          -0.000169
          276              H       8.019624      19.966181       3.948375       0.111556       1.051700 0.72863502E+01  0.70555473E+02                                 1.766024                            1.618725      -1.010217       2.392481                    0.996991       3.664894      10.514918       0.469049       1.348551      -0.693008      -0.016599      -0.035072      -0.004899       0.039110       0.003342       0.014097      -0.001660      -0.020605      -0.017691      -0.021112       0.007302       0.013810              1.889528       1.671691       0.406245       0.021285       2.579562       0.038965       1.417333           0.000189
          277              H      24.346915      21.700245       2.841219       0.104401       1.053316 0.76637279E+01  0.75749219E+02                                 1.808121                            1.689753      -1.434647       2.188316                    0.992185       4.012887      11.936586       0.443537       1.397133      -0.681492      -0.029046      -0.012152      -0.021643       0.038207       0.004990       0.007847       0.000494       0.002879      -0.014804      -0.009964      -0.000727       0.010691              1.879047       2.101658       0.224133       0.417279       1.771441       0.122939       1.764042          -0.000038
          278              H      23.340555      28.538727       1.328586       0.127144       1.004459 0.78720051E+01  0.78487712E+02                                 1.773112                            1.727335      -1.456590       2.183762                    0.991535       4.009110      12.055688       0.432206       1.421344      -0.677218      -0.015620      -0.006813      -0.022446       0.028182      -0.001798      -0.000297       0.007321       0.014227       0.014025      -0.012697       0.004614       0.008083              1.811926       1.706954       0.030604       0.384904       1.622065       0.043827       2.106760          -0.000532
          279              H      15.761647       0.787950       1.920986       0.128396       0.970415 0.72069632E+01  0.69297820E+02                                 1.654247                            1.591313      -0.906072       2.442498                    0.997303       3.547641      10.001586       0.483447       1.317620      -0.700038       0.012216       0.017887      -0.001788       0.021734       0.001403      -0.004741       0.002344       0.002488      -0.005063      -0.006189       0.000881       0.005307              1.712213       1.730716       0.350224      -0.110214       1.950544      -0.290383       1.455380           0.000467
          280              H      22.127719      28.587614       3.390484       0.088806       1.118132 0.91669456E+01  0.93418032E+02                                 1.795465                            1.779639      -1.042239       2.361955                    0.994737       3.859836      11.128721       0.463906       1.295598      -0.704419      -0.021287      -0.018565      -0.003117       0.028416       0.001119      -0.002349      -0.000853      -0.008153      -0.021386      -0.007893       0.000008       0.007885              1.797675       1.900021       0.375081      -0.083394       2.016578      -0.179595       1.476427          -0.000095
          281              H      14.583514       0.741938       4.060528       0.096042       1.301529 0.10908750E+02  0.11388275E+03                                 1.869789                            1.852382      -0.745880       2.500199                    0.999146       3.545796       9.713044       0.497400       1.179552      -0.735241       0.019441       0.012748       0.019617       0.030418       0.000151       0.006905       0.007284       0.002565       0.000898      -0.010009      -0.000224       0.010233              1.857298       1.827754      -0.023265       0.401337       1.599782       0.017900       2.144357           0.000065
          282              H      14.045633       2.539268       2.746320       0.087653       1.209471 0.97376827E+01  0.99167687E+02                                 1.800379                            1.761725      -0.678184       2.527436                    0.999429       3.545908       9.707006       0.503199       1.195232      -0.730188       0.003122       0.019341       0.015760       0.025144      -0.001321       0.001146       0.005348       0.000704      -0.011412      -0.007397       0.002434       0.004963              1.811336       1.981995       0.401467      -0.084257       1.982853      -0.116742       1.469161          -0.000006
          283              H      13.152057       1.647792       1.780076       0.093314       0.984127 0.76473967E+01  0.74985153E+02                                 1.694713                            1.659560      -1.083661       2.352385                    0.994491       3.814104      11.027536       0.462531       1.350529      -0.692451      -0.020145      -0.008126      -0.016476       0.027263      -0.002700       0.004301       0.004520       0.004855      -0.003213      -0.008197       0.002497       0.005701              1.708573       1.473008      -0.077683       0.102776       1.454556       0.003444       2.198154           0.000070
          284              H      21.973298      21.697369       2.729066       0.091857       1.165158 0.80685160E+01  0.80076897E+02                                 1.887290                            1.698709      -1.176023       2.315685                    0.994564       3.772346      10.926164       0.460169       1.341144      -0.694567       0.044492       0.010017       0.002026       0.045651       0.001269       0.003042       0.003655       0.006756      -0.037561      -0.013657       0.003179       0.010478              2.008161       2.971665       0.195669      -0.002955       1.676702       0.009710       1.376116           0.000545
          285              H      12.615910       2.378227       4.258953       0.080657       1.320135 0.10586860E+02  0.10833628E+03                                 1.792548                            1.745135      -0.798271       2.463793                    0.999019       3.463143       9.016869       0.554852       1.078754      -0.761295       0.024427       0.006347       0.009767       0.027062      -0.002769       0.005557       0.002252       0.005004      -0.019161      -0.009515       0.001212       0.008304              1.775443       1.475176      -0.020939       0.061757       1.504742       0.218872       2.346412           0.000007
          286              H      11.727539       1.417734       3.338720       0.081554       1.305851 0.10644337E+02  0.11131539E+03                                 1.909345                            1.851129      -1.072927       2.341229                    0.995994       3.830162      10.774557       0.485159       1.207218      -0.725262      -0.003713      -0.023589      -0.015503       0.028471      -0.001959      -0.000439       0.002730      -0.006059      -0.017679      -0.006491      -0.000642       0.007133              1.914498       2.192570       0.532449      -0.105476       2.065689      -0.098113       1.485236           0.000043
          287              H      20.519283      23.448688       2.898734       0.128621       1.130872 0.79837842E+01  0.78826245E+02                                 1.822120                            1.671063      -1.292444       2.269082                    0.993782       3.697648      10.593649       0.472972       1.311620      -0.700223       0.010971       0.030889       0.007089       0.033537      -0.003514       0.005232       0.005899       0.001060      -0.037085      -0.015745       0.006009       0.009736              1.912827       1.735319       0.357264       0.007210       2.682376       0.047485       1.320785           0.000636
          288              H      12.268890       4.235948       2.706060       0.141319       1.137286 0.87479343E+01  0.85756097E+02                                 1.650767                            1.610370      -0.891342       2.445749                    0.999413       3.218174       8.329651       0.562043       1.111674      -0.752005       0.013707       0.006313       0.005679       0.016124       0.002717       0.004670       0.000060       0.001006      -0.006869      -0.005747      -0.000060       0.005807              1.641986       1.637601       0.346261      -0.009269       1.930934      -0.006702       1.357423          -0.000004
          289              H      10.833962       3.672305       3.137419       0.141937       1.131702 0.82580871E+01  0.79333189E+02                                 1.607267                            1.532330      -0.923003       2.427718                    0.999506       3.131139       7.871754       0.597963       1.066244      -0.764326      -0.011442      -0.004355       0.012869       0.017763       0.001748      -0.004866      -0.001896       0.005145       0.006217      -0.004220      -0.003068       0.007288              1.625306       1.984405      -0.209090      -0.402488       1.368557       0.080245       1.522955           0.000009
          290              H      11.451658       3.284082       1.713934       0.136344       1.007765 0.75439226E+01  0.72864846E+02                                 1.648068                            1.591844      -0.916235       2.437573                    0.998488       3.462461       9.564591       0.503443       1.259607      -0.712883      -0.001925      -0.011197      -0.013547       0.017680      -0.000133       0.005982       0.004074      -0.005499       0.015047      -0.008429      -0.000840       0.009269              1.646699       1.409777      -0.017141       0.195059       1.351388       0.047906       2.178930           0.000003
          291              H      17.488065      20.828899       2.568025       0.120100       1.102520 0.80760492E+01  0.79000863E+02                                 1.713692                            1.622821      -1.100569       2.352494                    0.997279       3.487398       9.558081       0.512035       1.222851      -0.721310      -0.029783      -0.008750      -0.000434       0.031044       0.003725       0.000473       0.000988       0.000599      -0.054421      -0.018181       0.005340       0.012841              1.749582       2.314465       0.059194       0.007398       1.682407       0.036061       1.251875           0.000393
          292              H      19.028834      19.129344       2.484629       0.090332       1.108456 0.78277607E+01  0.77543276E+02                                 1.860983                            1.699385      -1.268724       2.271807                    0.993045       3.898534      11.493747       0.446912       1.383495      -0.685262      -0.018648      -0.043147      -0.002316       0.047061       0.005085      -0.000851       0.001260      -0.000984      -0.041390      -0.013940       0.001929       0.012012              1.976031       1.628010       0.232584       0.034662       2.877573       0.183394       1.422511           0.000451
          293              H      18.025944      24.032461       3.545773       0.114300       1.179057 0.97095132E+01  0.99702193E+02                                 1.830623                            1.807128      -0.974100       2.404850                    0.996938       3.637589      10.297473       0.472920       1.261280      -0.713982      -0.008994       0.007496       0.028467       0.030781       0.000698      -0.001053       0.004745       0.013120       0.032781      -0.013022       0.001078       0.011944              1.829901       1.754164       0.034295       0.097797       1.835208       0.357428       1.900332           0.000112
          294              H      18.130051      24.130235       1.958371       0.120221       1.251815 0.10414391E+02  0.10889747E+03                                 1.921339                            1.886061      -0.958100       2.419924                    0.996565       3.625887      10.378713       0.457313       1.280881      -0.710797      -0.004248       0.012693      -0.027314       0.030417       0.002926      -0.000731      -0.005986       0.008317       0.022031      -0.010495       0.000769       0.009726              1.945719       1.937340       0.135963      -0.199043       2.056523      -0.450466       1.843292           0.000065
          295              H      14.755281       2.835468      24.501204       0.123985       1.100848 0.81412820E+01  0.80069491E+02                                 1.750559                            1.661001      -0.874521       2.463874                    0.999000       3.424089       9.514367       0.490065       1.270803      -0.711996      -0.009103       0.017443      -0.026427       0.032947      -0.010582      -0.004085      -0.008958       0.008008       0.020611      -0.018473       0.007136       0.011337              1.790360       1.613830      -0.102428       0.173882       1.663874      -0.366194       2.093375           0.000146
          296              H      16.681242       1.596029      24.412057       0.098021       1.155961 0.82106960E+01  0.80754671E+02                                 1.786339                            1.647631      -0.928021       2.425221                    0.997961       3.526984       9.733697       0.502282       1.239856      -0.717898       0.021282      -0.004430      -0.031551       0.038315      -0.015244      -0.008111      -0.002980       0.009282       0.016551      -0.020732       0.004977       0.015755              1.887807       1.948061       0.021265      -0.626847       1.380998      -0.065233       2.334363          -0.000247
          297              H      17.427335       0.379596      26.278404       0.117812       1.167931 0.83261029E+01  0.82143967E+02                                 1.806215                            1.668486      -0.802610       2.497518                    0.999269       3.403183       9.394636       0.495151       1.253818      -0.716170       0.036768      -0.019943      -0.000533       0.041831      -0.015915      -0.006129      -0.009322       0.014611       0.017903      -0.024571       0.010040       0.014531              1.897840       2.590560      -0.428006      -0.073375       1.625183      -0.060761       1.477778           0.000117
          298              H      16.084367       0.307703      28.185012       0.112980       1.043622 0.74880417E+01  0.72433428E+02                                 1.706357                            1.603735      -0.998294       2.400359                    0.997884       3.521934       9.843456       0.491595       1.288037      -0.706541       0.014883      -0.023199       0.030580       0.041168      -0.011975       0.006348      -0.006707       0.002411       0.003871      -0.012730      -0.004116       0.016845              1.765340       1.677420      -0.173037       0.156503       1.659460      -0.501164       1.959140           0.000020
          299              H      17.746601       2.145293       2.156796       0.128629       0.936391 0.67762891E+01  0.63865233E+02                                 1.590042                            1.522862      -0.693989       2.540237                    0.999467       3.393333       9.329543       0.506376       1.283395      -0.707919      -0.023806      -0.000594      -0.003181       0.024025       0.000765       0.000428       0.003385       0.005800      -0.001778      -0.005145       0.001549       0.003596              1.632446       2.022682       0.255242       0.298664       1.436078       0.060652       1.438577           0.000572
          300              H       1.603231       1.659295       3.085656       0.129409       1.050267 0.80616789E+01  0.80275136E+02                                 1.788245                            1.719025      -1.207649       2.306717                    0.993413       3.771294      11.068237       0.447487       1.374580      -0.687870       0.007707      -0.015310       0.023168       0.028820      -0.000940      -0.002108      -0.003543      -0.006969       0.023314      -0.007950      -0.001310       0.009259              1.854519       1.554660      -0.200595       0.175172       2.187716      -0.424175       1.821181          -0.000102
          301              H      18.246309       4.405616       2.731942       0.092825       1.114352 0.85954023E+01  0.85946492E+02                                 1.770793                            1.703342      -0.985607       2.388453                    0.996427       3.776037      10.682989       0.483922       1.265811      -0.710576       0.000792       0.019658      -0.021095       0.028846       0.001243       0.008289      -0.003054      -0.005165      -0.002592      -0.010487       0.003165       0.007322              1.819581       1.466898      -0.226029       0.254243       2.095491      -0.418782       1.896352           0.000018
          302              H      17.795183       3.540021       4.000138       0.097088       1.133156 0.89159744E+01  0.87632593E+02                                 1.631035                            1.613840      -0.652825       2.539689                    0.999786       3.289582       8.466304       0.568887       1.095427      -0.756393      -0.012218      -0.009121       0.023209       0.027769       0.005887      -0.002691      -0.000302      -0.001282       0.009255      -0.007773       0.001831       0.005942              1.612220       1.665496       0.115446      -0.278486       1.425921      -0.004718       1.745242           0.000032
          303              H       3.152674       4.192812       3.358851       0.092966       1.252303 0.10739734E+02  0.11224981E+03                                 1.855093                            1.864161      -0.801918       2.473361                    0.998495       3.619548      10.086757       0.482958       1.213402      -0.726362       0.013216       0.010657      -0.018965       0.025454       0.004565      -0.003899      -0.000258      -0.000549       0.011229      -0.007149       0.000683       0.006466              1.825478       1.749785       0.069724      -0.306402       1.644146       0.059172       2.082503           0.000093
          304              H       2.739720       3.263952       4.592538       0.095518       1.074762 0.84474673E+01  0.83897471E+02                                 1.720760                            1.685833      -0.763878       2.494064                    0.997938       3.622717      10.133888       0.488821       1.261636      -0.712893       0.001546      -0.019587       0.020030       0.028058       0.002634       0.002390      -0.002072      -0.007882       0.004831      -0.006584       0.001910       0.004674              1.741833       1.398413      -0.220203       0.215899       2.096690      -0.314680       1.730396          -0.000041
          305              H      18.997606       5.075660       5.610546       0.080736       1.176705 0.94984918E+01  0.96183522E+02                                 1.759873                            1.732475      -0.674805       2.521248                    0.999341       3.619780       9.898345       0.510446       1.184979      -0.731372      -0.008730      -0.012984       0.023562       0.028283       0.007996      -0.003804      -0.000667      -0.002183       0.013939      -0.010789       0.002407       0.008383              1.751655       1.588540       0.066100      -0.349996       1.509381       0.001546       2.157043           0.000003
          306              H      19.356772       6.007396       4.362480       0.083474       1.158109 0.90232654E+01  0.90443855E+02                                 1.761578                            1.704460      -0.642688       2.540404                    0.999539       3.583832       9.834293       0.506115       1.207373      -0.726045       0.002705       0.020812      -0.019392       0.028574       0.001986       0.003346      -0.003657      -0.013315       0.002537      -0.008974       0.000887       0.008088              1.790452       1.390688      -0.229735       0.199788       2.253851      -0.313568       1.726817          -0.000000
          307              H      20.892335       6.499146       5.975763       0.133287       1.125866 0.80834784E+01  0.78748347E+02                                 1.722904                            1.604945      -0.940289       2.419230                    0.999179       3.399388       9.166487       0.526150       1.194960      -0.728646      -0.011259       0.012391       0.003391       0.017082      -0.003627      -0.000476       0.004353       0.002738      -0.013149      -0.007051       0.000160       0.006891              1.799540       1.292476      -0.076014      -0.010276       2.458018       0.479343       1.648125          -0.000002
          308              H       3.846713       4.952004       6.246082       0.133178       1.196882 0.92072711E+01  0.92489524E+02                                 1.780117                            1.705396      -1.031016       2.374591                    0.998442       3.482492       9.477424       0.514747       1.184543      -0.731613      -0.006177      -0.014224       0.006443       0.016793       0.004125       0.003165      -0.002921       0.000709      -0.004503      -0.006845       0.001923       0.004921              1.808830       1.407889      -0.177588       0.172619       1.966267      -0.477839       2.052335           0.000027
          309              H       4.332541       5.642179       4.882986       0.136253       1.142792 0.88798835E+01  0.87198962E+02                                 1.643532                            1.612502      -0.918447       2.429238                    0.999300       3.223899       8.296475       0.568038       1.098056      -0.755858       0.001203      -0.002976      -0.016367       0.016679       0.000460       0.001062      -0.000504       0.004501       0.014582      -0.004767      -0.000325       0.005092              1.617114       1.686311       0.034105      -0.367892       1.421230       0.020125       1.743801          -0.000001
          310              H      23.449869      12.262105       8.868746       0.130119       1.174821 0.87385214E+01  0.85974531E+02                                 1.717241                            1.636853      -1.001760       2.409025                    0.998246       3.216627       8.447381       0.541454       1.149775      -0.742801       0.023958      -0.020390       0.012112       0.033711      -0.016627       0.000732       0.002293       0.004937       0.019692      -0.020274       0.006619       0.013656              1.721889       1.855917      -0.328256       0.208234       1.690290      -0.170931       1.619460           0.000221
          311              H       5.737969      12.325371       6.596920       0.095922       1.289652 0.94148105E+01  0.94371694E+02                                 1.824156                            1.693848      -0.871372       2.448611                    0.998764       3.378902       8.956991       0.534697       1.142796      -0.743924       0.020738      -0.021988      -0.022076       0.037428      -0.017693       0.001412       0.002976       0.004466       0.024038      -0.022172       0.008199       0.013972              1.882024       1.775424      -0.241973      -0.430502       1.747565       0.338772       2.123081          -0.000233
          312              H      21.407657      13.648206       5.699693       0.108328       1.034471 0.70135951E+01  0.67217906E+02                                 1.741002                            1.582470      -1.011040       2.388974                    0.997363       3.643473      10.373629       0.477310       1.338941      -0.694782      -0.005280       0.004859      -0.036388       0.037089      -0.013747      -0.002807      -0.001084       0.003549       0.033470      -0.019670       0.007754       0.011917              1.881468       1.430852       0.033813       0.122219       1.432009       0.050784       2.781544           0.000103
          313              H      20.040397      14.876142       7.117427       0.108769       1.229279 0.93449822E+01  0.95663818E+02                                 1.902005                            1.791193      -1.319984       2.243465                    0.993764       3.835364      11.072746       0.464729       1.287471      -0.705731      -0.028498       0.020445      -0.018629       0.039714      -0.006974       0.007417      -0.001467       0.009739       0.011473      -0.010808      -0.001867       0.012675              1.941853       1.928038      -0.425996       0.212538       1.918503      -0.223219       1.979017           0.000057
          314              H      18.792857      16.768371      14.657587       0.125723       0.971863 0.70990126E+01  0.67959028E+02                                 1.653016                            1.576796      -0.858860       2.462248                    0.997973       3.521195       9.884333       0.487161       1.313362      -0.701056      -0.002056      -0.007249       0.021775       0.023042       0.002683      -0.002413      -0.000894      -0.008024       0.004992      -0.006208       0.001348       0.004861              1.724245       1.470916       0.090011      -0.225467       1.653030      -0.458439       2.048788           0.000380
          315              H      18.209864      17.544818      13.386515       0.127861       0.966550 0.73738412E+01  0.72204326E+02                                 1.720864                            1.666580      -1.263667       2.276231                    0.992781       3.868119      11.462357       0.442840       1.412504      -0.679446      -0.021355       0.015054      -0.010548       0.028177      -0.002783       0.002821       0.002283       0.000116      -0.025750      -0.009748       0.002660       0.007088              1.763559       2.135567      -0.224322       0.280192       1.573173      -0.123735       1.581937          -0.000325
          316              H      19.554565      18.951049      14.827255       0.093933       1.103729 0.85868468E+01  0.85701255E+02                                 1.757045                            1.703355      -0.816140       2.468957                    0.997692       3.661458      10.294818       0.484334       1.267092      -0.711543      -0.017558       0.019585       0.011948       0.028890       0.000934      -0.009851       0.004411      -0.001425      -0.000015      -0.011397       0.001174       0.010222              1.779415       1.652197      -0.283823      -0.331767       1.884008       0.309290       1.802039           0.000052
          317              H      20.826394      18.059573      14.453410       0.086232       1.082443 0.86334369E+01  0.87095795E+02                                 1.785227                            1.746649      -1.156263       2.307086                    0.993463       3.972994      11.580178       0.458177       1.325131      -0.697053       0.025061      -0.012313      -0.000298       0.027924      -0.000582       0.004156      -0.004486       0.007566      -0.015981      -0.008876       0.000664       0.008212              1.807626       2.095523      -0.316095       0.260706       1.719088      -0.235297       1.608267           0.000031
          318              H      19.358500      19.609591      12.592814       0.098031       0.981332 0.77617090E+01  0.76159985E+02                                 1.670168                            1.657423      -0.915250       2.429120                    0.995836       3.741830      10.716855       0.470323       1.327212      -0.697562      -0.023572       0.011690      -0.003207       0.026506       0.001241       0.000314      -0.005558       0.001155      -0.021445      -0.009646       0.003637       0.006009              1.680896       2.020736      -0.219094       0.236068       1.568213      -0.139066       1.453741          -0.000006
          319              H      20.626858      18.718115      12.218969       0.092306       1.011066 0.82426220E+01  0.82038869E+02                                 1.696174                            1.702083      -0.933912       2.413548                    0.996005       3.814250      10.974052       0.466901       1.318036      -0.699324       0.014075      -0.017029      -0.014853       0.026621      -0.003364      -0.008442       0.002283      -0.006741       0.001062      -0.010377       0.000888       0.009489              1.690956       1.591846      -0.140412      -0.229679       1.769699       0.238571       1.711323          -0.000115
          320              H      20.732698      21.038828      13.901270       0.082007       1.244950 0.10090980E+02  0.10356719E+03                                 1.814545                            1.776813      -0.814417       2.455399                    0.998480       3.652900      10.001507       0.508669       1.173226      -0.734425      -0.019551       0.018736       0.009293       0.028629       0.000389      -0.005611      -0.000821      -0.007324      -0.006638      -0.008005       0.002847       0.005158              1.812896       1.697915      -0.244491      -0.333294       1.950531       0.341427       1.790243           0.000050
          321              H      22.006262      20.130097      13.567686       0.071595       1.337441 0.11080195E+02  0.11657076E+03                                 1.913729                            1.869910      -0.838732       2.436780                    0.998175       3.794420      10.565961       0.491970       1.183383      -0.731832       0.022287      -0.010250      -0.000876       0.024547       0.001563       0.001549      -0.006411       0.005930      -0.014829      -0.009813       0.003989       0.005824              1.918373       2.416724      -0.312640       0.213041       1.780607      -0.173078       1.557787          -0.000002
          322              H      21.537785      20.728249      11.209589       0.137690       1.021468 0.79157017E+01  0.77351501E+02                                 1.667445                            1.635937      -0.854704       2.465580                    0.999504       3.441602       9.550672       0.494370       1.267871      -0.711988      -0.004621      -0.019537      -0.005013       0.020693       0.001088       0.000120       0.004219      -0.010134       0.008988      -0.006694      -0.000872       0.007566              1.664738       1.430247      -0.046219      -0.081682       1.733378       0.374581       1.830588           0.000010
          323              H      22.254381      21.821026      12.135573       0.129091       1.061641 0.76949795E+01  0.73976481E+02                                 1.652069                            1.563786      -0.791495       2.483692                    0.999865       3.329324       8.890843       0.534615       1.191732      -0.729826       0.012564       0.003093       0.012441       0.017950       0.005458       0.003586      -0.000336       0.003893      -0.000306      -0.006663      -0.000310       0.006973              1.713411       2.064440       0.504232       0.069730       1.816561       0.035471       1.259232           0.000003
          324              H      20.685850      21.924552      11.842249       0.135473       0.968676 0.71094628E+01  0.67881836E+02                                 1.631777                            1.565641      -0.813982       2.485924                    0.999428       3.430763       9.524915       0.496147       1.292942      -0.705904      -0.020157       0.004392       0.008690       0.022386      -0.005441      -0.005669      -0.001268       0.005528      -0.011832      -0.008626      -0.000869       0.009495              1.664071       1.809553      -0.437212       0.125829       1.894372      -0.138312       1.288287           0.000035
          325              H      23.062940      16.285249       9.964398       0.086970       1.162668 0.85381407E+01  0.85814268E+02                                 1.869312                            1.738403      -1.208657       2.296960                    0.993739       3.821255      11.082771       0.459136       1.327299      -0.697430      -0.012533      -0.019996      -0.039236       0.045787       0.006779      -0.000708       0.003929      -0.007578       0.035803      -0.014000       0.000993       0.013007              1.930887       1.709132       0.281630       0.356617       1.738763       0.396743       2.344767           0.000766
          326              H      24.317417      18.191857       9.811985       0.120080       1.075921 0.79834906E+01  0.78414907E+02                                 1.734054                            1.651877      -1.087004       2.361574                    0.996765       3.561025      10.004837       0.486527       1.281722      -0.707933       0.010036       0.012215      -0.027186       0.031448       0.014964      -0.003420      -0.003520      -0.008538       0.013190      -0.017776       0.002276       0.015500              1.771043       1.524255       0.096737      -0.092932       1.510910      -0.251620       2.277966           0.000428
          327              H      24.454488      18.332767      13.806371       0.121683       1.140474 0.87979493E+01  0.87385103E+02                                 1.724971                            1.676862      -1.007201       2.399268                    0.998094       3.367352       9.114638       0.514524       1.198517      -0.729418       0.014167       0.013382       0.027399       0.033622       0.013547       0.006324       0.002371      -0.008416       0.021640      -0.018348       0.003395       0.014952              1.701023       1.571226       0.166866       0.117811       1.578269       0.153770       1.953574           0.000364
          328              H      23.234714      16.391651      13.861010       0.084980       1.185748 0.85204099E+01  0.85601667E+02                                 1.888617                            1.730466      -1.242131       2.271325                    0.994544       3.896318      11.302562       0.462580       1.317944      -0.698582      -0.009355      -0.019320       0.040982       0.046263       0.008947       0.001676      -0.006873      -0.006036       0.049518      -0.018544       0.000018       0.018526              1.998235       1.681623       0.218799      -0.339958       1.870217      -0.572049       2.442866           0.000716
          329              H      24.973283      20.394664      11.002536       0.109839       1.228736 0.98327247E+01  0.10038843E+03                                 1.824965                            1.774598      -0.831904       2.468944                    0.998388       3.493121       9.577494       0.499504       1.201040      -0.729235       0.007017       0.008441      -0.026565       0.028743      -0.000187      -0.000289      -0.004097       0.005183       0.020771      -0.007249      -0.000865       0.008114              1.842824       1.800030      -0.095395       0.279627       1.890203      -0.322660       1.838239           0.000041
          330              H      25.087799      20.348653      12.601441       0.111118       1.266153 0.10307170E+02  0.10632737E+03                                 1.854468                            1.811814      -0.882310       2.447481                    0.997960       3.500485       9.602566       0.497143       1.194316      -0.731304       0.009534       0.007748       0.025894       0.028661      -0.000549       0.000578       0.003883       0.006227       0.018282      -0.007351       0.000107       0.007243              1.848768       1.777774       0.010306      -0.209929       1.914572       0.313875       1.853957           0.000064
          331              H      19.355030      20.575835       8.848616       0.125791       1.142503 0.84511519E+01  0.83854898E+02                                 1.783148                            1.681954      -1.110184       2.351460                    0.997007       3.509535       9.778968       0.491756       1.255288      -0.714544       0.025793      -0.004120      -0.020323       0.033095       0.001957      -0.013575      -0.006853      -0.010160      -0.017371      -0.018280       0.003190       0.015090              1.835257       2.097239      -0.207906      -0.515917       1.611152       0.140804       1.797379           0.000194
          332              H      18.539532      22.726880       9.067171       0.093061       1.223336 0.88594865E+01  0.88011727E+02                                 1.793424                            1.666537      -0.880119       2.442035                    0.998592       3.463407       9.327578       0.524471       1.175582      -0.734100       0.016090       0.026910      -0.019434       0.036888      -0.002292      -0.016571      -0.004381      -0.005058      -0.023951      -0.021346       0.007279       0.014066              1.859552       1.666249       0.369185      -0.201975       2.277890      -0.374334       1.634518          -0.000170
          333              H      16.695121      23.169742      10.430266       0.110699       1.054637 0.73110113E+01  0.70853427E+02                                 1.769039                            1.621264      -1.001030       2.395988                    0.997224       3.671466      10.537848       0.468772       1.348222      -0.693057      -0.016514       0.035577       0.005026       0.039544      -0.003638      -0.014207      -0.001662      -0.020272      -0.018163      -0.021213       0.007356       0.013857              1.892955       1.674496      -0.407350      -0.021334       2.584945       0.039012       1.419423           0.000189
          334              H      15.671412      21.435678      11.537422       0.105534       1.054789 0.76801185E+01  0.75985181E+02                                 1.812684                            1.693710      -1.454678       2.180142                    0.991949       4.022817      11.989156       0.441981       1.400688      -0.680760      -0.028600       0.012070       0.021208       0.037596      -0.004876      -0.007712       0.000335       0.003361      -0.014782      -0.009814      -0.000765       0.010578              1.883978       2.107440      -0.225084      -0.418963       1.776080       0.123420       1.768414          -0.000039
          335              H      14.665056      14.597196      13.050055       0.127982       1.001926 0.78457093E+01  0.78139105E+02                                 1.768204                            1.722946      -1.442204       2.189969                    0.991572       3.998926      12.007866       0.433438       1.418869      -0.677695      -0.015756       0.006786       0.022331       0.028160       0.001780       0.000405       0.007246       0.014186       0.013693      -0.012586       0.004568       0.008017              1.806728       1.702221      -0.030325      -0.382586       1.618112       0.043411       2.099852          -0.000532
          336              H      15.761639      13.590691      12.457655       0.129827       0.965289 0.71601397E+01  0.68736773E+02                                 1.648724                            1.586439      -0.904382       2.444040                    0.997379       3.536659       9.963203       0.484041       1.318125      -0.699958       0.011762      -0.017567       0.001429       0.021189      -0.001529       0.005098       0.002316       0.002583      -0.004726      -0.006457       0.000788       0.005669              1.706221       1.724683      -0.347835       0.109431       1.942930      -0.288583       1.451051           0.000466
          337              H      13.452221      14.548309      10.988157       0.090024       1.115222 0.91394957E+01  0.93089941E+02                                 1.794122                            1.778436      -1.045955       2.360919                    0.994681       3.856165      11.123619       0.463383       1.297734      -0.703966      -0.021244       0.018201       0.002949       0.028130      -0.001088       0.002555      -0.000707      -0.008174      -0.020967      -0.007890       0.000091       0.007799              1.796296       1.898395      -0.374280       0.083299       2.014806      -0.179379       1.475688          -0.000095
          338              H      14.583507      13.636703      10.318113       0.095478       1.299210 0.10880073E+02  0.11346986E+03                                 1.864146                            1.847081      -0.732467       2.504774                    0.999166       3.545791       9.697342       0.499443       1.175903      -0.736062       0.019777      -0.012809      -0.019973       0.030889      -0.000363      -0.006853       0.007324       0.002754       0.000757      -0.009935      -0.000385       0.010320              1.851625       1.822200       0.023060      -0.399046       1.595622       0.017761       2.137053           0.000067
          339              H      14.045626      11.839373      11.632321       0.087314       1.211748 0.97616187E+01  0.99490596E+02                                 1.804293                            1.765224      -0.681827       2.526329                    0.999412       3.548927       9.724919       0.502039       1.197041      -0.729779       0.003101      -0.019319      -0.015631       0.025044       0.001373      -0.001321       0.005446       0.000701      -0.011887      -0.007630       0.002578       0.005052              1.815386       1.986726      -0.403353       0.084522       1.987794      -0.117133       1.471637          -0.000006
          340              H      13.152049      12.730849      12.598565       0.093158       0.984287 0.76476491E+01  0.74985437E+02                                 1.694731                            1.659439      -1.084910       2.351968                    0.994535       3.813212      11.023447       0.462627       1.350286      -0.692508      -0.020459       0.008130       0.016440       0.027476       0.002867      -0.004257       0.004484       0.004974      -0.003515      -0.008260       0.002551       0.005709              1.708597       1.472763       0.077554      -0.103149       1.454387       0.003750       2.198642           0.000070
          341              H      13.297795      21.438554      11.649575       0.091955       1.164928 0.80672332E+01  0.80080265E+02                                 1.889086                            1.700110      -1.181160       2.313852                    0.994556       3.773688      10.939752       0.459245       1.343571      -0.694086       0.044475      -0.009648      -0.002298       0.045567      -0.001555      -0.002992       0.003501       0.006343      -0.037726      -0.013618       0.003175       0.010443              2.010211       2.975479      -0.196030       0.002934       1.678074       0.009707       1.377080           0.000544
          342              H      12.615904      12.000414      10.119688       0.080811       1.319412 0.10579493E+02  0.10823198E+03                                 1.790792                            1.743628      -0.793798       2.465386                    0.999047       3.463668       9.014290       0.555573       1.077641      -0.761562       0.024304      -0.006219      -0.009809       0.026937       0.002726      -0.005664       0.002424       0.005108      -0.019057      -0.009641       0.001291       0.008351              1.773687       1.474051       0.021011      -0.061409       1.503478       0.218140       2.343534           0.000012
          343              H      11.727533      12.960907      11.039921       0.080515       1.304970 0.10630379E+02  0.11107604E+03                                 1.904067                            1.846362      -1.053859       2.348470                    0.996025       3.827796      10.745382       0.487437       1.202586      -0.726331      -0.004102       0.024192       0.015415       0.028978       0.002058       0.000322       0.002785      -0.005789      -0.017620      -0.006506      -0.000569       0.007074              1.909127       2.185760      -0.529884       0.105019       2.059692      -0.097744       1.481928           0.000043
          344              H      11.843782      19.687235      11.479907       0.128483       1.133691 0.80077903E+01  0.79130443E+02                                 1.825779                            1.674051      -1.297306       2.266812                    0.993737       3.702773      10.616261       0.472302       1.312368      -0.700054       0.010888      -0.030778      -0.006857       0.033360       0.003299      -0.005177       0.006066       0.001152      -0.037085      -0.015779       0.006249       0.009530              1.916870       1.738621      -0.358586      -0.007239       2.689175       0.047586       1.322815           0.000636
          345              H      12.268885      10.142693      11.672581       0.141052       1.140498 0.87794369E+01  0.86147440E+02                                 1.654413                            1.613704      -0.899459       2.441780                    0.999421       3.221970       8.345101       0.561201       1.112275      -0.751859       0.013647      -0.006141      -0.005755       0.016033      -0.002886      -0.004736      -0.000031       0.000640      -0.007355      -0.006006       0.000118       0.005887              1.645656       1.641391      -0.347766       0.009310       1.935674      -0.006746       1.359905          -0.000006
          346              H      10.833957      10.706336      11.241222       0.141596       1.133997 0.82785584E+01  0.79584003E+02                                 1.610143                            1.534783      -0.927361       2.425669                    0.999507       3.133010       7.880727       0.597124       1.067015      -0.764141      -0.011275       0.004858      -0.012903       0.017811      -0.001466       0.004913      -0.001782       0.005342       0.006129      -0.004203      -0.003044       0.007247              1.628342       1.988825       0.209669       0.403963       1.370569       0.080478       1.525631           0.000008
          347              H      11.451652      11.094559      12.664707       0.136067       1.009303 0.75569931E+01  0.73015685E+02                                 1.648993                            1.592574      -0.914221       2.438511                    0.998520       3.464885       9.569902       0.503683       1.258583      -0.713096      -0.001830       0.011359       0.013796       0.017964      -0.000163      -0.005895       0.003983      -0.005481       0.014837      -0.008215      -0.000980       0.009195              1.647664       1.410336       0.017060      -0.195333       1.351891       0.048204       2.180764           0.000002
          348              H      26.163561      22.307024      11.810616       0.119575       1.101395 0.80624264E+01  0.78799512E+02                                 1.709248                            1.618848      -1.079469       2.360317                    0.997364       3.483475       9.529449       0.514127       1.218926      -0.722208      -0.030262       0.008774       0.000779       0.031518      -0.003671      -0.000310       0.000873       0.000531      -0.054136      -0.018075       0.005350       0.012725              1.744959       2.307555      -0.059058      -0.007394       1.678067       0.035908       1.249256           0.000390
          349              H      27.704329      24.006579      11.894012       0.089600       1.109239 0.78305322E+01  0.77519870E+02                                 1.856085                            1.695320      -1.243073       2.281648                    0.993409       3.890898      11.439624       0.449512       1.376396      -0.686655      -0.018825       0.043200       0.002381       0.047183      -0.005212       0.000886       0.001137      -0.001047      -0.042015      -0.014134       0.001891       0.012243              1.970496       1.624037      -0.231828      -0.034541       2.868087       0.182584       1.419363           0.000449
          350              H       9.350443      19.103462      10.832868       0.114460       1.177101 0.96906536E+01  0.99478968E+02                                 1.830192                            1.806693      -0.971026       2.405742                    0.996879       3.636006      10.297815       0.472369       1.263126      -0.713587      -0.008851      -0.007639      -0.028151       0.030483      -0.000466       0.001162       0.004804       0.012763       0.033273      -0.012924       0.000773       0.012150              1.829439       1.753633      -0.034307      -0.097835       1.834483       0.357354       1.900200           0.000112
          351              H       9.454549      19.005688      12.420270       0.119838       1.255008 0.10448854E+02  0.10935559E+03                                 1.925181                            1.889638      -0.963428       2.417521                    0.996532       3.630684      10.399421       0.456682       1.281503      -0.710662      -0.004254      -0.012678       0.027511       0.030589      -0.002854       0.000568      -0.006004       0.008439       0.022455      -0.010598       0.000816       0.009782              1.949706       1.941425      -0.136454       0.199803       2.060856      -0.452023       1.846836           0.000063
          352              H      23.430780      11.543173      18.634719       0.124953       1.097032 0.81065424E+01  0.79643600E+02                                 1.746696                            1.657618      -0.867889       2.466864                    0.999031       3.417432       9.491226       0.490486       1.271056      -0.711952      -0.009134      -0.017102       0.026162       0.032563       0.010706       0.004111      -0.009137       0.007851       0.020304      -0.018624       0.007159       0.011465              1.786293       1.610557       0.102002      -0.173163       1.660299      -0.364611       2.088022           0.000146
          353              H      25.356740      12.782612      18.723866       0.098406       1.152239 0.81778175E+01  0.80334192E+02                                 1.781039                            1.643230      -0.920302       2.429005                    0.998044       3.519653       9.701102       0.503562       1.238199      -0.718285       0.021407       0.004054       0.031063       0.037942       0.015243       0.008006      -0.002749       0.009131       0.017016      -0.020651       0.004928       0.015723              1.881845       1.941762      -0.021147       0.623496       1.377668      -0.064913       2.326106          -0.000246
          354              H      26.102834      13.999045      16.857519       0.118004       1.167454 0.83218278E+01  0.82086759E+02                                 1.805238                            1.667666      -0.802296       2.497472                    0.999247       3.402429       9.390017       0.495474       1.253229      -0.716293       0.036489       0.020102       0.000356       0.041661       0.015863       0.006354      -0.009251       0.014948       0.017875      -0.024628       0.010038       0.014590              1.896759       2.588812       0.427604       0.073346       1.624388      -0.060697       1.477078           0.000117
          355              H      24.759867      14.070938      14.950911       0.112198       1.046256 0.75098093E+01  0.72684494E+02                                 1.707935                            1.605041      -0.995637       2.400892                    0.997858       3.525246       9.850043       0.491947       1.286396      -0.706885       0.015091       0.023363      -0.030711       0.041434       0.011723      -0.006503      -0.006746       0.002452       0.003947      -0.012487      -0.004295       0.016782              1.767047       1.678856       0.173416      -0.156900       1.661108      -0.502141       1.961178           0.000019
          356              H      17.746594      12.233348      12.221845       0.128059       0.937469 0.67871272E+01  0.64007095E+02                                 1.592808                            1.525323      -0.711639       2.532750                    0.999287       3.397381       9.350323       0.505237       1.285490      -0.707474      -0.023728       0.000816       0.003413       0.023986      -0.000546      -0.000480       0.003407       0.005848      -0.001961      -0.005171       0.001609       0.003562              1.635354       2.026991      -0.256083      -0.299663       1.438244       0.060905       1.440827           0.000573
          357              H      18.954224      12.719346      11.292985       0.127832       1.052885 0.80815568E+01  0.80478650E+02                                 1.787143                            1.717889      -1.192294       2.312117                    0.993669       3.770916      11.047776       0.449153       1.369387      -0.688898       0.007680       0.015596      -0.023592       0.029305       0.001174       0.001982      -0.003548      -0.007350       0.023015      -0.008125      -0.001039       0.009164              1.853380       1.553667       0.200787      -0.175343       2.186319      -0.424203       1.820153          -0.000104
          358              H      18.246304       9.973025      11.646699       0.091167       1.118739 0.86349098E+01  0.86419030E+02                                 1.773517                            1.705681      -0.985626       2.387245                    0.996402       3.782496      10.697350       0.484379       1.263482      -0.711081       0.000805      -0.020242       0.021577       0.029597      -0.001316      -0.008267      -0.002907      -0.005138      -0.003243      -0.010481       0.003339       0.007142              1.822537       1.468659       0.226641      -0.254907       2.099167      -0.420351       1.899785           0.000017
          359              H      17.795178      10.838620      10.378503       0.097491       1.135776 0.89453594E+01  0.88019782E+02                                 1.636020                            1.618569      -0.663415       2.535720                    0.999754       3.291463       8.484072       0.566798       1.098236      -0.755686      -0.011899       0.009126      -0.022891       0.027366      -0.005935       0.002840      -0.000212      -0.001540       0.008989      -0.007860       0.001852       0.006008              1.617137       1.670665      -0.116110       0.280116       1.429777      -0.004913       1.750970           0.000033
          360              H      20.503669      10.185829      11.019790       0.092626       1.250425 0.10714312E+02  0.11188089E+03                                 1.850235                            1.859405      -0.797054       2.474604                    0.998574       3.617787      10.066355       0.484729       1.210083      -0.727100       0.013584      -0.010449       0.018916       0.025525      -0.004678       0.003931      -0.000467      -0.000371       0.011571      -0.007232       0.000529       0.006703              1.820717       1.745364      -0.069432       0.305047       1.640149       0.058873       2.076637           0.000091
          361              H      20.090716      11.114689       9.786103       0.096633       1.073196 0.84346144E+01  0.83760935E+02                                 1.721091                            1.686188      -0.771051       2.491732                    0.997885       3.621419      10.138810       0.487924       1.264089      -0.712351       0.001678       0.019013      -0.019858       0.027543      -0.002551      -0.002152      -0.002200      -0.008023       0.004572      -0.006443       0.001587       0.004857              1.742162       1.398800       0.220332      -0.216004       2.097122      -0.314528       1.730563          -0.000040
          362              H      18.997604       9.302981       8.768095       0.082025       1.171370 0.94472927E+01  0.95564534E+02                                 1.757110                            1.729965      -0.679724       2.520608                    0.999312       3.611615       9.880496       0.509704       1.187952      -0.730695      -0.008382       0.012984      -0.023036       0.027740      -0.007986       0.003965      -0.000617      -0.002289       0.014265      -0.010891       0.002414       0.008477              1.748852       1.586168      -0.065895       0.348830       1.507345       0.001606       2.153043           0.000004
          363              H      19.356769       8.371245      10.016161       0.083232       1.158289 0.90248207E+01  0.90450301E+02                                 1.760596                            1.703670      -0.639514       2.541209                    0.999542       3.583859       9.829240       0.506723       1.206046      -0.726349       0.002655      -0.021098       0.019684       0.028976      -0.002121      -0.003158      -0.003402      -0.013276       0.002783      -0.008867       0.001001       0.007866              1.789369       1.390184       0.229440      -0.199602       2.252149      -0.312974       1.725776          -0.000001
          364              H      20.892333       7.879495       8.402878       0.133532       1.125458 0.80791760E+01  0.78692691E+02                                 1.722219                            1.604274      -0.937829       2.420333                    0.999178       3.398344       9.161629       0.526402       1.194597      -0.728731      -0.011471      -0.012335      -0.003427       0.017189       0.003673       0.000232       0.004337       0.002732      -0.012861      -0.007056       0.000261       0.006794              1.798831       1.291989       0.076123       0.010372       2.456993       0.479242       1.647513          -0.000003
          365              H      21.197711       9.426637       8.132559       0.134244       1.195765 0.91984317E+01  0.92404877E+02                                 1.781493                            1.706572      -1.039003       2.371977                    0.998343       3.479749       9.478992       0.513521       1.187317      -0.730977      -0.006166       0.013717      -0.006282       0.016298      -0.004167      -0.003144      -0.002878       0.000578      -0.005186      -0.006847       0.001781       0.005066              1.810300       1.408715       0.177711      -0.172800       1.967792      -0.478662       2.054395           0.000029
          366              H      21.683538       8.736462       9.495655       0.136939       1.144585 0.89005131E+01  0.87475717E+02                                 1.647657                            1.616367      -0.934577       2.423023                    0.999258       3.223724       8.306818       0.566158       1.100769      -0.755189       0.001339       0.002994       0.016017       0.016349      -0.000276      -0.001151      -0.000422       0.004107       0.015129      -0.004620      -0.000667       0.005287              1.621154       1.690680      -0.034338       0.369427       1.424418       0.020086       1.748365          -0.000004
          367              H      19.112113      23.247387      16.495177       0.129320       1.177233 0.87585628E+01  0.86200893E+02                                 1.717521                            1.637047      -0.996235       2.410526                    0.998255       3.220945       8.453686       0.542383       1.147416      -0.743357       0.024313       0.012261       0.020874       0.034310       0.000634       0.016416      -0.002278      -0.007135      -0.017939      -0.020089       0.006587       0.013502              1.722181       1.856321       0.208459       0.328483       1.619678       0.171109       1.690545           0.000219
          368              H      18.751213      20.975561      16.431911       0.095966       1.291209 0.94320013E+01  0.94624942E+02                                 1.829441                            1.698452      -0.888531       2.442670                    0.998640       3.378940       8.972628       0.532317       1.146922      -0.742958       0.020713      -0.021705       0.021909       0.037150       0.001441       0.017700      -0.002943      -0.010177      -0.018422      -0.022227       0.008344       0.013882              1.887646       1.780516      -0.432362       0.243020       2.129891      -0.340244       1.752530          -0.000238
          369              H      17.069902      20.078334      15.109076       0.107658       1.035780 0.70237508E+01  0.67343510E+02                                 1.742941                            1.583980      -1.004622       2.391776                    0.997469       3.646518      10.386452       0.476890       1.339558      -0.694662      -0.005241      -0.036696      -0.005007       0.037405      -0.002865       0.013623       0.000777      -0.014959      -0.022074      -0.019518       0.007472       0.012046              1.883780       1.432148       0.122574      -0.033843       2.785899      -0.050826       1.433293           0.000102
          370              H      15.702643      21.496068      13.881140       0.110009       1.225422 0.93083404E+01  0.95186004E+02                                 1.897197                            1.787008      -1.328923       2.240154                    0.993784       3.828136      11.042445       0.465579       1.286506      -0.705931      -0.028437      -0.018751      -0.020257       0.039631       0.007364       0.006692       0.001203      -0.000809      -0.019776      -0.010527      -0.001814       0.012341              1.936845       1.923027       0.211508       0.424196       1.973731       0.222186       1.913776           0.000054
          371              H       5.779614       0.278946      11.988911       0.124450       0.975439 0.71320687E+01  0.68354566E+02                                 1.656883                            1.580296      -0.855326       2.463258                    0.997996       3.529829       9.914188       0.486700       1.313084      -0.701095      -0.002604       0.022235       0.007819       0.023713      -0.002182      -0.002467       0.000790      -0.006863       0.008995      -0.006087       0.001562       0.004525              1.728447       1.474245      -0.226387      -0.090387       2.054107       0.460075       1.656989           0.000381
          372              H      13.872111      27.765156      11.212464       0.127583       0.963536 0.73454632E+01  0.71866455E+02                                 1.718645                            1.664521      -1.266906       2.275502                    0.992801       3.862550      11.445921       0.442597       1.414461      -0.679123      -0.021261      -0.010305      -0.014908       0.027937       0.002756       0.002893      -0.002005       0.013043       0.012190      -0.009598       0.002390       0.007208              1.761253       2.132250       0.279723       0.223835       1.580199       0.123629       1.571310          -0.000325
          373              H       6.541323       0.448614       9.806233       0.092295       1.108272 0.86265351E+01  0.86158318E+02                                 1.758396                            1.704457      -0.810530       2.469911                    0.997788       3.666403      10.297387       0.485600       1.262894      -0.712451      -0.017797       0.012861      -0.019619       0.029446      -0.009767      -0.001030      -0.004473      -0.000104       0.002305      -0.011420       0.001339       0.010081              1.780853       1.653588      -0.332512       0.284554       1.803387      -0.309972       1.885584           0.000053
          374              H       7.813152       0.074769      10.697709       0.085594       1.085041 0.86616699E+01  0.87478780E+02                                 1.790265                            1.751234      -1.169460       2.301460                    0.993312       3.982943      11.627334       0.456759       1.327755      -0.696495       0.025138       0.000113       0.012076       0.027888       0.003755       0.000820       0.004500       0.012188      -0.002628      -0.008890       0.000777       0.008114              1.812881       2.102358       0.262138       0.317883       1.612376       0.236461       1.723911           0.000032
          375              H      15.020748      26.971455       9.147691       0.098730       0.979367 0.77406217E+01  0.75885705E+02                                 1.666501                            1.654028      -0.908647       2.432319                    0.995965       3.734802      10.684748       0.471391       1.325382      -0.697948      -0.023702      -0.003143      -0.011310       0.026449       0.000210      -0.001153       0.005565       0.010810       0.009483      -0.009475       0.003429       0.006047              1.677118       2.015265       0.234979       0.217926       1.451054       0.138479       1.565034          -0.000005
          376              H      16.289106      26.597610      10.039167       0.093236       1.006345 0.81977672E+01  0.81515911E+02                                 1.694216                            1.700265      -0.943567       2.410955                    0.995839       3.808895      10.968755       0.465790       1.322419      -0.698446       0.014235      -0.014512       0.017059       0.026537      -0.008352       0.003055      -0.002167      -0.004120       0.008663      -0.010139       0.000925       0.009215              1.688989       1.590021      -0.228873       0.139822       1.709294      -0.237767       1.767652          -0.000114
          377              H      16.394947      28.279911       7.718454       0.083462       1.241123 0.10057713E+02  0.10318533E+03                                 1.814549                            1.776972      -0.829308       2.450540                    0.998325       3.647458       9.998810       0.507100       1.177317      -0.733468      -0.019422       0.008968      -0.018400       0.028217      -0.005497      -0.000407       0.000820       0.000075       0.014380      -0.007901       0.002737       0.005164              1.812842       1.697777      -0.332964       0.244118       1.790182      -0.341106       1.950567           0.000051
          378              H      17.668511      27.946327       8.627185       0.071674       1.333730 0.11039826E+02  0.11601589E+03                                 1.908316                            1.864984      -0.824934       2.442414                    0.998212       3.789633      10.539530       0.493323       1.181460      -0.732283       0.022496      -0.000787       0.010477       0.024828       0.001636      -0.001740       0.006384       0.010092      -0.001377      -0.009749       0.003982       0.005767              1.912822       2.408566       0.211821       0.311040       1.554030       0.172270       1.775869          -0.000001
          379              H      17.200035      25.588230       8.029033       0.138481       1.019231 0.78920041E+01  0.77051614E+02                                 1.664017                            1.632667      -0.849839       2.467804                    0.999536       3.436134       9.527019       0.495304       1.266600      -0.712264      -0.004326      -0.004692       0.019531       0.020547       0.000273      -0.001185      -0.004176      -0.009512       0.010161      -0.006596      -0.000886       0.007483              1.661325       1.427590      -0.081423       0.046122       1.826568      -0.373442       1.729817           0.000011
          380              H      17.916631      26.514214       6.936256       0.128386       1.062869 0.77057955E+01  0.74108660E+02                                 1.653653                            1.565137      -0.795269       2.481787                    0.999850       3.331468       8.899117       0.534240       1.192116      -0.729746       0.012643       0.012486      -0.003057       0.018030       0.003588      -0.005611       0.000388       0.002089      -0.005709      -0.006825      -0.000246       0.007071              1.715171       2.066890       0.069699      -0.505007       1.260215      -0.035416       1.818408           0.000004
          381              H      16.348101      26.220890       6.832730       0.134784       0.969014 0.71135426E+01  0.67941405E+02                                 1.633362                            1.567086      -0.822482       2.482209                    0.999377       3.433233       9.538204       0.495367       1.294585      -0.705567      -0.020369       0.009129      -0.004534       0.022777      -0.005608       0.005472       0.001508       0.008700      -0.002081      -0.008780      -0.000624       0.009404              1.665731       1.811440       0.126092       0.437756       1.289432       0.138610       1.896322           0.000035
          382              H      18.725186      24.343039      12.472033       0.087310       1.162052 0.85310419E+01  0.85711917E+02                                 1.867444                            1.736750      -1.201228       2.299711                    0.993929       3.817743      11.065026       0.459794       1.325879      -0.697724      -0.012662      -0.039252       0.019801       0.045751      -0.000671      -0.006720      -0.003974      -0.021729      -0.006375      -0.013965       0.000936       0.013029              1.928899       1.707430       0.356138      -0.281160       2.342258      -0.396248       1.737008           0.000766
          383              H      19.979664      24.190626      10.565425       0.121058       1.072494 0.79532412E+01  0.78054137E+02                                 1.731517                            1.649670      -1.090546       2.360658                    0.996601       3.555284       9.989003       0.486377       1.283161      -0.707640       0.009573      -0.026869      -0.011904       0.030908      -0.003559      -0.014995       0.003566      -0.011134       0.005951      -0.017901       0.002330       0.015571              1.768357       1.522276      -0.092618      -0.096455       2.273894       0.250878       1.508901           0.000428
          384              H      20.116736      28.185012      10.424515       0.123113       1.135306 0.87486359E+01  0.86776778E+02                                 1.720028                            1.672380      -0.998205       2.403962                    0.998235       3.359675       9.088851       0.515089       1.198838      -0.729340       0.014173       0.026882      -0.013388       0.033208       0.006339      -0.013323      -0.002178      -0.015120       0.001325      -0.018205       0.003519       0.014685              1.696169       1.567122       0.116997      -0.166032       1.947305      -0.152718       1.574081           0.000365
          385              H      18.896960      28.239651      12.365631       0.084979       1.184331 0.85068817E+01  0.85423641E+02                                 1.886506                            1.728630      -1.231348       2.275814                    0.994770       3.892433      11.284985       0.463056       1.317241      -0.698742      -0.009562       0.040958       0.019206       0.046237       0.001643      -0.008746       0.006930      -0.028088      -0.015625      -0.018448      -0.000240       0.018688              1.995927       1.679823      -0.339452      -0.218378       2.439916       0.571096       1.868043           0.000717
          386              H      20.635533      25.381177       8.362618       0.108780       1.232587 0.98708235E+01  0.10087274E+03                                 1.828508                            1.777785      -0.831809       2.468048                    0.998401       3.499738       9.599507       0.499171       1.200705      -0.729301       0.007045      -0.026746      -0.008713       0.028998      -0.000134       0.000378       0.004131      -0.008344      -0.018034      -0.007225      -0.001140       0.008365              1.846475       1.803449       0.280670       0.095747       1.841975       0.323947       1.894003           0.000042
          387              H      20.750049      26.980082       8.408629       0.111290       1.266861 0.10312984E+02  0.10639670E+03                                 1.854703                            1.811936      -0.885253       2.446291                    0.997950       3.500690       9.601886       0.497313       1.193803      -0.731421       0.009639       0.025665      -0.007907       0.028533       0.000565       0.000587      -0.003826      -0.006222      -0.019270      -0.007551       0.000147       0.007404              1.848985       1.777666      -0.210054      -0.010282       1.854639      -0.314239       1.914652           0.000065
          388              H      15.017280      23.227257       8.181447       0.126115       1.140083 0.84303177E+01  0.83609202E+02                                 1.781988                            1.680959      -1.114052       2.350343                    0.996875       3.506346       9.772627       0.491354       1.256902      -0.714206       0.026148      -0.020315       0.004302       0.033390      -0.013241      -0.002219       0.006601       0.003484       0.023917      -0.017841       0.002938       0.014903              1.834019       2.095675      -0.515280       0.207720       1.796144      -0.140669       1.610239           0.000193
          389              H      14.201783      23.445812       6.030402       0.093239       1.221665 0.88447662E+01  0.87828541E+02                                 1.791769                            1.665159      -0.879444       2.442438                    0.998565       3.461025       9.319053       0.524687       1.175591      -0.734102       0.016078      -0.019498      -0.026770       0.036815      -0.016581       0.002103       0.004433       0.009247       0.019898      -0.021355       0.007307       0.014047              1.857743       1.664801      -0.201658      -0.368570       1.633101       0.373716       2.275326          -0.000170
          390              H      12.357372      24.808907       5.587540       0.111424       1.056110 0.73246161E+01  0.71036896E+02                                 1.772323                            1.623961      -1.009215       2.392422                    0.997130       3.677513      10.568087       0.467745       1.350199      -0.692621      -0.016314       0.004994      -0.035092       0.039020      -0.014090       0.003813       0.001727      -0.001532       0.040138      -0.021253       0.007146       0.014107              1.896717       1.677513      -0.021398       0.408692       1.421670      -0.039162       2.590966           0.000189
          391              H      11.333662      25.916063       7.321604       0.105802       1.052440 0.76593214E+01  0.75736061E+02                                 1.811055                            1.692276      -1.451337       2.181932                    0.992009       4.017996      11.975491       0.441784       1.402114      -0.680515      -0.028608       0.021237      -0.011884       0.037559      -0.007772       0.004896      -0.000353       0.008955       0.003097      -0.009949      -0.000603       0.010552              1.882214       2.105419      -0.418483       0.224786       1.766941      -0.123307       1.774282          -0.000039
          392              H      27.678301      27.428696      14.160086       0.127103       1.002784 0.78544924E+01  0.78260915E+02                                 1.770548                            1.724978      -1.453104       2.185792                    0.991562       4.003058      12.029161       0.432712       1.420628      -0.677378      -0.015977       0.022343      -0.006918       0.028326       0.000443      -0.001781      -0.007275      -0.000033      -0.027982      -0.012547       0.004412       0.008136              1.809214       1.704460      -0.383908       0.030571       2.103318      -0.043777       1.619863          -0.000533
          393              H      28.774884      26.836296      15.166591       0.127826       0.969639 0.71984818E+01  0.69184184E+02                                 1.652396                            1.589638      -0.905148       2.442734                    0.997347       3.543982       9.983433       0.484120       1.316397      -0.700319       0.012248       0.001792       0.018466       0.022231       0.004755       0.001345      -0.002394       0.003901      -0.001826      -0.006181       0.000728       0.005452              1.710220       1.728676       0.110046       0.349564       1.453904       0.289907       1.948081           0.000467
          394              H      26.465467      25.366798      14.208973       0.089804       1.118284 0.91679544E+01  0.93420206E+02                                 1.794417                            1.778721      -1.035510       2.364502                    0.994827       3.859190      11.122223       0.464476       1.294120      -0.704700      -0.020960       0.003477      -0.018286       0.028032       0.002712       0.001230       0.000985       0.006619       0.022749      -0.008087       0.000188       0.007899              1.796589       1.898774       0.083236       0.374415       1.475808       0.179359       2.015184          -0.000095
          395              H      27.596752      24.696754      15.120579       0.095822       1.300029 0.10893800E+02  0.11369249E+03                                 1.868724                            1.851439      -0.743404       2.501109                    0.999105       3.544651       9.709784       0.497374       1.179969      -0.735145       0.019576      -0.019868       0.012818       0.030696      -0.006798       0.000378      -0.007171       0.000915      -0.004443      -0.009758      -0.000434       0.010191              1.856221       1.826757      -0.400704      -0.023293       2.142783      -0.017775       1.599123           0.000065
          396              H      27.058870      26.010962      16.917909       0.086882       1.210083 0.97397126E+01  0.99157501E+02                                 1.797889                            1.759364      -0.667067       2.531497                    0.999505       3.546671       9.696072       0.504813       1.191781      -0.730981       0.003564      -0.015622       0.019545       0.025274      -0.001244      -0.001322      -0.005426       0.006035       0.004930      -0.007494       0.002427       0.005067              1.808802       1.979095       0.084064       0.400751       1.467287       0.116498       1.980024          -0.000006
          397              H      26.165293      26.977206      16.026433       0.093361       0.983564 0.76423728E+01  0.74931450E+02                                 1.694905                            1.659699      -1.086182       2.351471                    0.994445       3.813620      11.029592       0.462177       1.351641      -0.692236      -0.020528       0.016267      -0.008288       0.027471      -0.004154      -0.002692      -0.004476       0.004143      -0.005682      -0.008094       0.002505       0.005589              1.708782       1.473021      -0.102756      -0.077680       2.198665      -0.003401       1.454661           0.000070
          398              H      26.311045      26.028216       7.318728       0.091517       1.168070 0.80917684E+01  0.80350943E+02                                 1.888815                            1.699903      -1.171891       2.316794                    0.994613       3.775612      10.932115       0.460599       1.339171      -0.694948       0.044714      -0.001963       0.009972       0.045854      -0.003212       0.001354      -0.003546       0.022070       0.008718      -0.013618       0.003104       0.010514              2.009887       2.974787       0.002959       0.195982       1.376966      -0.009713       1.677910           0.000544
          399              H      25.629148      24.498329      16.756868       0.081790       1.319305 0.10580772E+02  0.10827555E+03                                 1.793167                            1.745767      -0.801530       2.462751                    0.999027       3.460602       9.014979       0.554124       1.080156      -0.760927       0.024425      -0.009252       0.006156       0.026835      -0.005548      -0.002683      -0.002306       0.012029       0.001749      -0.009462       0.001183       0.008279              1.776047       1.475679      -0.061729      -0.020993       2.347159      -0.218880       1.505303           0.000005
          400              H      24.740777      25.418562      15.796375       0.079968       1.307019 0.10654952E+02  0.11143541E+03                                 1.909125                            1.850984      -1.065159       2.343464                    0.996048       3.832801      10.776488       0.485679       1.205827      -0.725593      -0.004242       0.015772      -0.024140       0.029146       0.000391      -0.002075      -0.002640       0.005617       0.017783      -0.006341      -0.000768       0.007109              1.914261       2.192142       0.105434       0.532212       1.485149       0.098075       2.065493           0.000042
          401              H      24.857030      25.858548       9.070047       0.127767       1.133321 0.80033087E+01  0.79051041E+02                                 1.823108                            1.671854      -1.296051       2.267056                    0.993776       3.700167      10.595901       0.473489       1.309660      -0.700629       0.011130      -0.007104       0.031085       0.033773      -0.005249      -0.003491      -0.006045       0.019380       0.016674      -0.015915       0.006121       0.009794              1.913911       1.736131      -0.007213       0.357675       1.321279      -0.047522       2.684322           0.000635
          402              H      25.282127      26.051222      18.614589       0.141033       1.142088 0.87962340E+01  0.86366591E+02                                 1.657379                            1.616432      -0.904014       2.440160                    0.999412       3.222715       8.353788       0.560026       1.113908      -0.751469       0.013630      -0.005716       0.006315       0.016072      -0.004635       0.002813      -0.000177       0.003923       0.002158      -0.005729      -0.000143       0.005872              1.648639       1.644340       0.009395       0.348880       1.361969       0.006851       1.939607          -0.000009
          403              H      23.847199      25.619863      18.050946       0.141503       1.134836 0.82863893E+01  0.79681888E+02                                 1.611425                            1.535916      -0.931211       2.423976                    0.999474       3.133414       7.884081       0.596638       1.067582      -0.764003      -0.011460      -0.012903      -0.004604       0.017861       0.004655       0.001474       0.001845      -0.000846      -0.011639      -0.004398      -0.002720       0.007119              1.629664       1.990755       0.404557      -0.209918       1.526742      -0.080544       1.371494           0.000005
          404              H      24.464894      27.043348      17.662723       0.136294       1.009402 0.75574235E+01  0.73017622E+02                                 1.648753                            1.592319      -0.912455       2.438932                    0.998438       3.464595       9.567559       0.503888       1.258108      -0.713195      -0.002158       0.013715      -0.011186       0.017829      -0.005720       0.000018      -0.003991      -0.010398       0.000723      -0.008188      -0.000951       0.009139              1.647430       1.410086      -0.195297      -0.017025       2.180508      -0.048303       1.351695           0.000003
          405              H      21.825812      26.189257       6.450258       0.120862       1.099809 0.80507344E+01  0.78687221E+02                                 1.710599                            1.620036      -1.091352       2.356273                    0.997242       3.481701       9.536795       0.512616       1.222490      -0.721402      -0.029482       0.000584      -0.008677       0.030738      -0.000421       0.003712      -0.000920       0.027418       0.026304      -0.018128       0.005331       0.012797              1.746373       2.309822      -0.007393       0.059078       1.250004      -0.035966       1.679292           0.000391
          406              H      23.366581      26.272653       4.750703       0.089529       1.110684 0.78445404E+01  0.77707168E+02                                 1.858920                            1.697772      -1.250906       2.278429                    0.993330       3.896456      11.466255       0.448735       1.377916      -0.686343      -0.018898       0.002157      -0.043456       0.047436       0.000915       0.005107      -0.001366       0.020269       0.021886      -0.013950       0.001931       0.012019              1.973638       1.626502      -0.034600       0.232102       1.421283      -0.183023       2.873130           0.000449
          407              H      22.363692      25.211509       9.653820       0.114288       1.179791 0.97169831E+01  0.99799179E+02                                 1.831386                            1.807808      -0.973588       2.404423                    0.996891       3.639094      10.303150       0.472831       1.261260      -0.713977      -0.009031      -0.028287       0.007285       0.030575       0.000988       0.000547      -0.004795      -0.010266      -0.035744      -0.012913       0.000797       0.012116              1.830660       1.754738      -0.097907       0.034331       1.901350      -0.357823       1.835890           0.000111
          408              H      22.467797      26.798911       9.751594       0.119274       1.257162 0.10468130E+02  0.10957670E+03                                 1.924613                            1.889059      -0.952253       2.421308                    0.996589       3.634454      10.401483       0.457724       1.278361      -0.711300      -0.004130       0.027616       0.012630       0.030646       0.000591       0.002861       0.006215      -0.006798      -0.023576      -0.010641       0.000836       0.009805              1.949135       1.940698       0.199718       0.136377       1.846390       0.451881       2.060316           0.000063
          409              H      10.417533       4.256078      17.214109       0.124393       1.101138 0.81450207E+01  0.80133438E+02                                 1.752659                            1.662787      -0.875920       2.463228                    0.998961       3.424792       9.524914       0.489071       1.272954      -0.711536      -0.009174       0.026117       0.017042       0.032506       0.004136      -0.010665       0.009202      -0.006436      -0.022044      -0.018667       0.007086       0.011581              1.792597       1.615552      -0.174321      -0.102707       2.096397       0.367131       1.665843           0.000146
          410              H      12.343494       4.345225      15.974670       0.097733       1.155282 0.82044036E+01  0.80647526E+02                                 1.782634                            1.644717      -0.912890       2.431297                    0.998163       3.524709       9.712965       0.503960       1.236421      -0.718662       0.021540       0.031633      -0.004056       0.038485       0.008002      -0.015253       0.002737      -0.003711      -0.021911      -0.020585       0.004834       0.015751              1.883531       1.943585       0.624158       0.021158       2.328207       0.065005       1.378801          -0.000247
          411              H      13.089588       2.478878      14.758237       0.116283       1.172558 0.83635065E+01  0.82592054E+02                                 1.809692                            1.671193      -0.803157       2.496418                    0.999237       3.409621       9.411912       0.495290       1.252265      -0.716509       0.037308       0.000468      -0.020330       0.042490       0.006288      -0.015873       0.009318      -0.001733      -0.030895      -0.024601       0.010127       0.014474              1.901818       2.597402       0.073676      -0.429882       1.479918       0.060833       1.628134           0.000118
          412              H      11.746622       0.572270      14.686344       0.113109       1.041947 0.74745813E+01  0.72281683E+02                                 1.705855                            1.603365      -1.000524       2.399796                    0.997816       3.519484       9.840023       0.491084       1.289760      -0.706198       0.014681      -0.030525      -0.023167       0.041036      -0.006338      -0.011774       0.006654      -0.000500      -0.005930      -0.012527      -0.004148       0.016674              1.764769       1.677018      -0.156394      -0.172930       1.958327       0.500786       1.658961           0.000020
          413              H      13.408838      26.600486      16.523934       0.128694       0.935214 0.67662298E+01  0.63753699E+02                                 1.589580                            1.522459      -0.701698       2.537420                    0.999370       3.391418       9.326377       0.506025       1.284623      -0.707673      -0.023595       0.003478      -0.000905       0.023867      -0.000318       0.000561      -0.003398       0.003843      -0.008099      -0.005204       0.001705       0.003499              1.631947       2.022040      -0.298556       0.255134       1.438158      -0.060640       1.435645           0.000573
          414              H      14.616468      25.671626      16.037936       0.128611       1.050507 0.80612985E+01  0.80245720E+02                                 1.786312                            1.717242      -1.200029       2.309648                    0.993591       3.768635      11.047564       0.448538       1.371796      -0.688431       0.007697      -0.023280      -0.015459       0.028986       0.002069      -0.001017       0.003690      -0.014935      -0.000913      -0.007928      -0.001292       0.009220              1.852443       1.553093      -0.174988      -0.200334       1.819170       0.423504       2.185068          -0.000102
          415              H      13.908546      26.025340      18.784257       0.092130       1.116775 0.86185849E+01  0.86237729E+02                                 1.773454                            1.705695      -0.987073       2.387385                    0.996373       3.780767      10.700619       0.483556       1.265896      -0.710553       0.000961       0.021198       0.019786       0.029014      -0.008430       0.001230       0.002993      -0.000932       0.009205      -0.010618       0.003245       0.007373              1.822434       1.468817      -0.254924      -0.226672       1.899498       0.419976       2.098986           0.000017
          416              H      13.457421      24.757144      17.918662       0.096420       1.134560 0.89293686E+01  0.87793642E+02                                 1.632117                            1.614840      -0.653981       2.538785                    0.999791       3.291732       8.472140       0.568845       1.095140      -0.756474      -0.012155      -0.023216      -0.009296       0.027806       0.002946       0.005738       0.000295      -0.005066      -0.002873      -0.007653       0.001619       0.006033              1.613296       1.666618       0.278925       0.115629       1.746578       0.004846       1.426692           0.000032
          417              H      16.165911      25.398431      18.571453       0.092445       1.253986 0.10753906E+02  0.11239874E+03                                 1.853717                            1.862792      -0.794808       2.475215                    0.998552       3.622911      10.085531       0.484303       1.210023      -0.727104       0.013171       0.019205       0.010555       0.025568       0.003994       0.004636       0.000408      -0.005763      -0.005449      -0.007187       0.000487       0.006700              1.824141       1.748504       0.306081       0.069682       2.080942      -0.058976       1.642978           0.000092
          418              H      15.752958      24.164744      17.642593       0.096677       1.073596 0.84404118E+01  0.83852649E+02                                 1.723375                            1.688257      -0.777505       2.489289                    0.997752       3.623579      10.154731       0.486865       1.266323      -0.711869       0.001785      -0.019682      -0.019184       0.027543      -0.002097       0.002734       0.002067      -0.006415       0.009788      -0.006534       0.001717       0.004817              1.744563       1.400308      -0.216473      -0.220837       1.733048       0.315462       2.100333          -0.000040
          419              H      14.659845      23.146736      19.454301       0.080849       1.176422 0.94944225E+01  0.96120850E+02                                 1.758610                            1.731314      -0.668899       2.523329                    0.999365       3.618697       9.890525       0.511025       1.183899      -0.731624      -0.008397      -0.023457      -0.012721       0.027975       0.003943       0.008129       0.000692      -0.007833      -0.003947      -0.010890       0.002316       0.008574              1.750366       1.587477       0.349547       0.066027       2.155229      -0.001548       1.508393           0.000003
          420              H      15.019010      24.394802      20.386037       0.083183       1.159186 0.90323433E+01  0.90539200E+02                                 1.760989                            1.703948      -0.639502       2.540941                    0.999523       3.584784       9.830611       0.506904       1.205435      -0.726484       0.002534       0.019545       0.020943       0.028758      -0.003194       0.002256       0.003547      -0.007953       0.018450      -0.008930       0.000968       0.007963              1.789812       1.390323      -0.199711      -0.229599       1.726222       0.313331       2.252890          -0.000001
          421              H      16.554574      22.781519      20.877787       0.132951       1.127316 0.80961632E+01  0.78904169E+02                                 1.724523                            1.606298      -0.938526       2.419792                    0.999202       3.401768       9.175283       0.525874       1.195099      -0.728612      -0.011622      -0.003407       0.012536       0.017430       0.000290      -0.003557      -0.004530       0.007780       0.001839      -0.007177       0.000420       0.006757              1.801337       1.293465       0.010298      -0.076131       1.649726      -0.480183       2.460819          -0.000003
          422              H      16.859952      22.511200      19.330645       0.134029       1.194696 0.91871890E+01  0.92251038E+02                                 1.779250                            1.704593      -1.034719       2.373865                    0.998410       3.478499       9.469234       0.514313       1.186015      -0.731278      -0.006323      -0.006216      -0.013963       0.016541      -0.003168       0.004093       0.002835       0.002425       0.001094      -0.006757       0.001913       0.004845              1.807941       1.407257      -0.172475      -0.177490       2.051179       0.477525       1.965389           0.000028
          423              H      17.345779      23.874296      20.020820       0.136028       1.142618 0.88782510E+01  0.87180253E+02                                 1.643623                            1.612573      -0.922880       2.427626                    0.999316       3.223309       8.295242       0.567901       1.098355      -0.755794       0.001322       0.016544      -0.002965       0.016860      -0.001233       0.000491       0.000567      -0.004988      -0.014072      -0.004795      -0.000353       0.005148              1.617213       1.686429       0.367990       0.034030       1.743933      -0.020204       1.421275          -0.000004
          424              H      19.112110      19.888536      26.640746       0.129176       1.175713 0.87430383E+01  0.85997674E+02                                 1.714768                            1.634535      -0.948421       2.431967                    0.998482       3.220100       8.445054       0.543406       1.145928      -0.743704       0.024395      -0.012452      -0.020704       0.034334      -0.000436      -0.016423      -0.002198      -0.007275      -0.017745      -0.020071       0.006562       0.013509              1.719403       1.853273      -0.207931      -0.327680       1.617030       0.170674       1.687908           0.000225
          425              H      18.751209      22.160362      26.704012       0.096620       1.285919 0.93826164E+01  0.93962697E+02                                 1.819910                            1.690370      -0.829086       2.468104                    0.998980       3.375307       8.941556       0.535555       1.142013      -0.744098       0.020829       0.021792      -0.021556       0.037059      -0.001390      -0.017683      -0.003198      -0.010039      -0.018388      -0.022211       0.008236       0.013975              1.877417       1.771306       0.428513      -0.240837       2.117321      -0.337178       1.743623          -0.000235
          426              H      17.069896      23.057589      28.026847       0.108268       1.034477 0.70128003E+01  0.67208810E+02                                 1.741124                            1.582471      -1.013946       2.387899                    0.997346       3.642946      10.372229       0.477265       1.339095      -0.694758      -0.005253       0.036313       0.004936       0.037021       0.002916      -0.013667       0.001018      -0.015004      -0.021766      -0.019573       0.007605       0.011968              1.881683       1.430827      -0.122270       0.033780       2.782216      -0.050772       1.432007           0.000102
          427              H       7.027147      21.639855       0.497501       0.111048       1.223009 0.92887533E+01  0.94962070E+02                                 1.897022                            1.786955      -1.335663       2.237966                    0.993809       3.825854      11.044504       0.464742       1.289143      -0.705374      -0.028113       0.018366       0.019851       0.039009      -0.007208      -0.006753       0.001393      -0.000489      -0.019742      -0.010445      -0.001864       0.012308              1.936640       1.922710      -0.211302      -0.423891       1.973738       0.222007       1.913472           0.000055
          428              H       5.779612      14.099695       2.389730       0.125467       0.972837 0.71084649E+01  0.68076571E+02                                 1.654519                            1.578159      -0.851463       2.465285                    0.998091       3.524161       9.896722       0.486774       1.313884      -0.700940      -0.002726      -0.022046      -0.007743       0.023525       0.002016       0.002388       0.000529      -0.006558       0.009183      -0.005907       0.001665       0.004242              1.725882       1.472164       0.225771       0.090123       2.050908       0.459091       1.654574           0.000383
          429              H      22.547618      15.370767       3.166177       0.127199       0.966604 0.73741533E+01  0.72207044E+02                                 1.720968                            1.666662      -1.263260       2.276227                    0.992828       3.868309      11.462322       0.442817       1.412584      -0.679447      -0.021529       0.010746       0.014844       0.028272      -0.002497      -0.003023      -0.002222       0.013133       0.012824      -0.009714       0.002334       0.007380              1.763687       2.135677      -0.280221      -0.224360       1.582070       0.123783       1.573313          -0.000323
          430              H       6.541321      13.930027       4.572408       0.093582       1.105200 0.85990252E+01  0.85835883E+02                                 1.757078                            1.703307      -0.815674       2.468664                    0.997699       3.662037      10.290442       0.484974       1.265226      -0.711949      -0.017613      -0.012510       0.019458       0.029075       0.009952       0.000990      -0.004381      -0.000036       0.002409      -0.011547       0.001334       0.010213              1.779472       1.652290       0.331929      -0.284027       1.802091      -0.309428       1.884037           0.000054
          431              H       7.813149      14.303872       3.680932       0.085964       1.082687 0.86386906E+01  0.87193045E+02                                 1.788218                            1.749366      -1.168595       2.302267                    0.993245       3.978552      11.612800       0.456802       1.328448      -0.696370       0.024826      -0.000070      -0.011954       0.027554      -0.003946      -0.000842       0.004455       0.012323      -0.002874      -0.008947       0.000634       0.008313              1.810747       2.099536      -0.261589      -0.317123       1.610784       0.235983       1.721921           0.000033
          432              H      23.696253      16.164468       5.230950       0.097553       0.981687 0.77651693E+01  0.76197849E+02                                 1.670141                            1.657462      -0.912995       2.429991                    0.995835       3.742520      10.717002       0.470486       1.326684      -0.697674      -0.023822       0.003385       0.011583       0.026705      -0.000268       0.001256       0.005630       0.011398       0.009619      -0.009789       0.003604       0.006185              1.680845       2.020400      -0.235922      -0.218902       1.453821       0.139029       1.568314          -0.000004
          433              H       7.613612      16.538313       4.339474       0.092458       1.010061 0.82317897E+01  0.81901158E+02                                 1.694830                            1.700814      -0.929947       2.415272                    0.995993       3.811525      10.962914       0.467154       1.317803      -0.699380       0.014037       0.014769      -0.017028       0.026554       0.008541      -0.003301      -0.002296      -0.003958       0.008698      -0.010325       0.000760       0.009565              1.689604       1.590675       0.229234      -0.140148       1.709816      -0.238050       1.768322          -0.000113
          434              H       7.719452      14.856012       6.660187       0.082829       1.241898 0.10060782E+02  0.10318016E+03                                 1.811406                            1.774041      -0.808817       2.457652                    0.998432       3.648998       9.987165       0.509114       1.173078      -0.734446      -0.019726      -0.009013       0.018527       0.028524       0.005482       0.000478       0.000557      -0.000324       0.014660      -0.007927       0.002785       0.005142              1.809649       1.694834       0.332039      -0.243345       1.787242      -0.340157       1.946870           0.000052
          435              H       8.993016      15.189596       5.751456       0.071287       1.332383 0.11023784E+02  0.11578693E+03                                 1.905597                            1.862490      -0.814040       2.446574                    0.998309       3.787954      10.526686       0.494184       1.180017      -0.732622       0.022663       0.000532      -0.010682       0.025060      -0.001439       0.001855       0.006513       0.010441      -0.001323      -0.009949       0.003934       0.006016              1.910026       2.404520      -0.211456      -0.310207       1.552224       0.171937       1.773333           0.000002
          436              H       8.524538      17.547693       6.349608       0.138913       1.019825 0.79034758E+01  0.77235222E+02                                 1.668763                            1.637205      -0.860588       2.463603                    0.999508       3.440917       9.562319       0.492822       1.271801      -0.711133      -0.004671       0.004469      -0.019137       0.020199      -0.000032       0.001039      -0.004191      -0.009598       0.010143      -0.006618      -0.000863       0.007481              1.666054       1.431366       0.081773      -0.046255       1.832040      -0.374911       1.734755           0.000012
          437              H       9.241134      16.621709       7.442385       0.128949       1.062306 0.77010773E+01  0.74052859E+02                                 1.653153                            1.564702      -0.800708       2.479686                    0.999852       3.330247       8.895588       0.534284       1.192184      -0.729726       0.012531      -0.012415       0.002800       0.017861      -0.003591       0.005759       0.000610       0.002264      -0.005120      -0.007000      -0.000125       0.007126              1.714618       2.065922      -0.069765       0.504779       1.259961      -0.035521       1.817971           0.000005
          438              H       7.672604      16.915033       7.545911       0.136241       0.966484 0.70906052E+01  0.67669830E+02                                 1.630743                            1.564716      -0.816786       2.485268                    0.999460       3.427727       9.520207       0.495650       1.294849      -0.705509      -0.020067      -0.008954       0.004281       0.022387       0.005911      -0.005284       0.001525       0.008562      -0.002234      -0.008896      -0.000509       0.009405              1.663001       1.808284      -0.125605      -0.436729       1.287602       0.138105       1.893117           0.000035
          439              H      10.049692      18.792884       1.906608       0.087708       1.161812 0.85304480E+01  0.85719588E+02                                 1.868574                            1.737752      -1.211947       2.295480                    0.993720       3.818835      11.075456       0.459159       1.327502      -0.697388      -0.012253       0.038826      -0.019621       0.045195       0.000272       0.006833      -0.004064      -0.021873      -0.006446      -0.014058       0.000853       0.013204              1.930079       1.708420      -0.356448       0.281415       2.343815      -0.396549       1.738003           0.000768
          440              H      11.304169      18.945297       3.813216       0.120734       1.076417 0.79868074E+01  0.78443509E+02                                 1.733213                            1.651097      -1.082084       2.363506                    0.996776       3.560519       9.998114       0.487213       1.279980      -0.708283       0.009712       0.026942       0.012121       0.031099       0.003465       0.015008       0.003636      -0.010993       0.006152      -0.017859       0.002249       0.015610              1.770165       1.523527       0.092914       0.096654       2.276765       0.251515       1.510205           0.000429
          441              H      11.441243      14.950911       3.954126       0.122194       1.137351 0.87693833E+01  0.87043073E+02                                 1.723138                            1.675243      -1.009701       2.399235                    0.998117       3.362451       9.102591       0.514189       1.200101      -0.729073       0.014017      -0.027151       0.013577       0.033436      -0.006482       0.013474      -0.002206      -0.014981       0.001399      -0.018330       0.003447       0.014883              1.699217       1.569756      -0.117420       0.166545       1.951156      -0.153267       1.576740           0.000368
          442              H      10.221468      14.896272       2.013010       0.085611       1.184959 0.85140511E+01  0.85535743E+02                                 1.889019                            1.730742      -1.252403       2.267378                    0.994433       3.896600      11.309258       0.462099       1.319348      -0.698282      -0.009365      -0.040638      -0.019280       0.045944      -0.001682       0.008685       0.006925      -0.027761      -0.016170      -0.018311      -0.000289       0.018600              1.998719       1.681938       0.340168       0.218924       2.443623       0.572358       1.870598           0.000719
          443              H      11.960036      17.754746       6.016023       0.109118       1.230820 0.98559000E+01  0.10071239E+03                                 1.829552                            1.778758      -0.843159       2.464347                    0.998310       3.496579       9.599884       0.497910       1.203840      -0.728607       0.007166       0.026622       0.008548       0.028864       0.000381      -0.000273       0.004165      -0.008187      -0.018143      -0.007276      -0.001057       0.008333              1.847553       1.804619      -0.280898      -0.095854       1.842820       0.324240       1.895221           0.000043
          444              H      12.074553      16.155841       5.970012       0.110562       1.264437 0.10283984E+02  0.10598434E+03                                 1.849147                            1.806783      -0.874602       2.450512                    0.998008       3.498339       9.578950       0.499280       1.190369      -0.732214       0.009950      -0.026123       0.008226       0.029139      -0.000587      -0.000648      -0.003761      -0.005990      -0.019179      -0.007510       0.000259       0.007252              1.843371       1.772245       0.209056       0.010170       1.849318      -0.312678       1.908549           0.000068
          445              H      23.692781      19.908666       6.197194       0.126365       1.140767 0.84358896E+01  0.83665554E+02                                 1.781297                            1.680413      -1.106695       2.353137                    0.996992       3.506790       9.769072       0.491992       1.255256      -0.714549       0.025903       0.020088      -0.004269       0.033057       0.013343       0.002253       0.006841       0.003496       0.023878      -0.017981       0.002828       0.015153              1.833237       2.094616       0.514789      -0.207476       1.795405      -0.140486       1.609689           0.000194
          446              H      22.877284      19.690111       8.348239       0.093362       1.221993 0.88469182E+01  0.87850594E+02                                 1.791678                            1.665009      -0.876238       2.443641                    0.998617       3.460930       9.317219       0.524906       1.175093      -0.734219       0.015629       0.019574       0.026462       0.036437       0.016768      -0.001916       0.004463       0.009509       0.020173      -0.021578       0.007315       0.014263              1.857689       1.664612       0.201638       0.368639       1.633005       0.373817       2.275448          -0.000171
          447              H      21.032873      18.327016       8.791101       0.110796       1.056097 0.73211319E+01  0.70948620E+02                                 1.767671                            1.620056      -0.991087       2.399636                    0.997324       3.669521      10.518761       0.470140       1.344352      -0.693823      -0.016707      -0.004997       0.035510       0.039561       0.014219      -0.003566       0.001765      -0.001009       0.039792      -0.021276       0.007368       0.013908              1.891437       1.673218       0.021295      -0.406905       1.418469      -0.038973       2.582625           0.000189
          448              H      20.009165      17.219860       7.057037       0.104958       1.053675 0.76653321E+01  0.75738533E+02                                 1.805308                            1.687414      -1.426578       2.191635                    0.992284       4.008121      11.904651       0.445017       1.392975      -0.682275      -0.028668      -0.021293       0.012400       0.037802       0.008090      -0.005200      -0.000082       0.008894       0.002389      -0.010292      -0.000624       0.010917              1.875959       2.097778       0.415942      -0.223377       1.761355      -0.122465       1.768745          -0.000038
          449              H      19.002810      15.707227       0.218555       0.127592       1.002724 0.78543123E+01  0.78258378E+02                                 1.770303                            1.724806      -1.451814       2.185850                    0.991681       4.003256      12.029552       0.432793       1.420376      -0.677410      -0.015746      -0.022266       0.007142       0.028191      -0.000275       0.001734      -0.007048       0.000104      -0.028253      -0.012471       0.004609       0.007861              1.808971       1.704201       0.383615      -0.030434       2.102945      -0.043590       1.619768          -0.000530
          450              H      28.774883      16.299627      27.969332       0.128730       0.967271 0.71778482E+01  0.68945763E+02                                 1.650653                            1.588128      -0.904809       2.443537                    0.997384       3.540742       9.975836       0.483933       1.317674      -0.700054       0.011958      -0.001675      -0.018107       0.021764      -0.005081      -0.001426      -0.002362       0.003616      -0.001373      -0.006433       0.000803       0.005630              1.708321       1.726723      -0.109762      -0.348716       1.452581       0.289291       1.945658           0.000469
          451              H      17.789974      17.769125       0.169668       0.089900       1.115484 0.91449811E+01  0.93178544E+02                                 1.795985                            1.780266      -1.054589       2.357667                    0.994575       3.859140      11.141482       0.462546       1.299625      -0.703568      -0.021009      -0.003147       0.018231       0.027994      -0.002613      -0.001175       0.000622       0.006614       0.023110      -0.008069       0.000135       0.007934              1.798177       1.900378      -0.083346      -0.374685       1.477129       0.179637       2.017024          -0.000092
          452              H      27.596749      18.439169      28.015344       0.096453       1.297171 0.10863744E+02  0.11330084E+03                                 1.865983                            1.848896      -0.746556       2.500460                    0.999094       3.540744       9.695834       0.497709       1.179986      -0.735140       0.019523       0.019617      -0.012759       0.030476       0.006794      -0.000167      -0.007164       0.000868      -0.003968      -0.009844      -0.000210       0.010054              1.853458       1.824055       0.399541       0.023176       2.139115      -0.017707       1.597203           0.000071
          453              H      27.058869      17.124961      26.218014       0.087392       1.210381 0.97487950E+01  0.99332336E+02                                 1.803395                            1.764480      -0.686989       2.524381                    0.999318       3.547064       9.720092       0.501941       1.197605      -0.729656       0.003180       0.015470      -0.019202       0.024863       0.001344       0.001372      -0.005509       0.006230       0.005425      -0.007688       0.002476       0.005212              1.814445       1.985479      -0.084586      -0.402684       1.471188       0.117180       1.986667          -0.000003
          454              H      26.165293      16.158717      27.109490       0.093349       0.982102 0.76252461E+01  0.74701663E+02                                 1.691542                            1.656509      -1.079581       2.354567                    0.994590       3.806079      10.993638       0.463303       1.349475      -0.692698      -0.020451      -0.016265       0.008304       0.027418       0.004227       0.002636      -0.004364       0.003842      -0.005990      -0.007984       0.002338       0.005646              1.705340       1.470329       0.102756       0.077332       2.193675      -0.003638       1.452017           0.000072
          455              H      17.635548      17.107707       7.059913       0.092178       1.164649 0.80643817E+01  0.80016605E+02                                 1.885819                            1.697600      -1.173875       2.316659                    0.994605       3.769868      10.913660       0.460645       1.340081      -0.694783       0.044350       0.001955      -0.009864       0.045476       0.003195      -0.001377      -0.003628       0.022246       0.008592      -0.013709       0.003087       0.010621              2.006415       2.968544      -0.003022      -0.195351       1.375281      -0.009675       1.675421           0.000544
          456              H      25.629146      18.637594      26.379055       0.080138       1.321314 0.10598727E+02  0.10847868E+03                                 1.792669                            1.745365      -0.758031       2.481029                    0.999198       3.466044       9.022735       0.555220       1.077829      -0.761524       0.024183       0.010092      -0.006535       0.027007       0.005697       0.002830      -0.002258       0.012129       0.002032      -0.009634       0.001200       0.008434              1.775543       1.475378       0.061532       0.021084       2.346369      -0.218568       1.504883           0.000014
          457              H      24.740775      17.717361      27.339548       0.081080       1.304445 0.10625403E+02  0.11101908E+03                                 1.904139                            1.846392      -1.061647       2.345542                    0.996011       3.826859      10.745049       0.487214       1.203189      -0.726188      -0.004022      -0.015281       0.023854       0.028613      -0.000144       0.001990      -0.002728       0.005624       0.017582      -0.006367      -0.000650       0.007016              1.909195       2.185889      -0.104884      -0.530017       1.481859       0.097640       2.059837           0.000046
          458              H      16.181535      17.277375       5.308594       0.128039       1.134244 0.80119333E+01  0.79173354E+02                                 1.825653                            1.673924      -1.306667       2.263072                    0.993662       3.702738      10.612673       0.472606       1.311491      -0.700244       0.010864       0.007057      -0.031087       0.033678       0.005324       0.003462      -0.005931       0.019476       0.016377      -0.015885       0.006088       0.009797              1.916748       1.738510       0.007236      -0.358580       1.322769      -0.047581       2.688965           0.000639
          459              H      25.282128      17.084701      24.521334       0.141600       1.140279 0.87797343E+01  0.86170221E+02                                 1.656181                            1.615372      -0.907238       2.439239                    0.999398       3.220104       8.347282       0.559932       1.114539      -0.751310       0.013449       0.005501      -0.006279       0.015829       0.004724      -0.002632      -0.000039       0.003917       0.001920      -0.005776      -0.000003       0.005779              1.647423       1.643167      -0.009370      -0.348267       1.361223       0.006818       1.937877          -0.000003
          460              H      23.847200      17.516060      25.084977       0.143489       1.132638 0.82690353E+01  0.79498252E+02                                 1.611886                            1.536364      -0.948938       2.417646                    0.999445       3.127620       7.876730       0.595167       1.070446      -0.763252      -0.010873       0.012657       0.004528       0.017290      -0.004620      -0.001588       0.002048      -0.000661      -0.010612      -0.004206      -0.002825       0.007031              1.630135       1.991269      -0.404576       0.210005       1.527190      -0.080581       1.371948           0.000012
          461              H      24.464896      16.092575      25.473200       0.136935       1.008067 0.75467493E+01  0.72903922E+02                                 1.648791                            1.592384      -0.917892       2.437086                    0.998457       3.463827       9.571258       0.503209       1.259990      -0.712780      -0.002012      -0.013551       0.011221       0.017708       0.005822       0.000070      -0.003887      -0.010291       0.000917      -0.008276      -0.000780       0.009056              1.647470       1.410205       0.195255       0.017042       2.180444      -0.048253       1.351760           0.000005
          462              H      13.150314      16.946666       7.928383       0.120955       1.098630 0.80403647E+01  0.78560402E+02                                 1.709366                            1.619003      -1.094889       2.355233                    0.997281       3.480117       9.530853       0.512776       1.222506      -0.721401      -0.029713      -0.000611       0.008698       0.030965       0.000618      -0.003628      -0.001068       0.027403       0.026537      -0.018175       0.005433       0.012741              1.745061       2.307527       0.007373      -0.058976       1.249406      -0.035942       1.678248           0.000391
          463              H      14.691082      16.863270       9.627938       0.090901       1.104504 0.77925109E+01  0.77074482E+02                                 1.853499                            1.693290      -1.250141       2.279730                    0.993294       3.885044      11.429324       0.448803       1.379802      -0.686010      -0.018527      -0.002305       0.042856       0.046746      -0.000858      -0.005199      -0.001213       0.020218       0.022421      -0.013984       0.001828       0.012156              1.967545       1.622051       0.034436      -0.231046       1.417852      -0.182125       2.862734           0.000449
          464              H      13.688196      17.924414       4.724821       0.114115       1.179278 0.97095277E+01  0.99681212E+02                                 1.828939                            1.805550      -0.968124       2.406536                    0.996912       3.637781      10.289786       0.473847       1.259077      -0.714446      -0.009248       0.028491      -0.007544       0.030890      -0.000953      -0.000468      -0.004876      -0.010058      -0.035966      -0.013009       0.000932       0.012077              1.828178       1.752512       0.097621      -0.034248       1.898676      -0.356915       1.833346           0.000113
          465              H      13.792303      16.337012       4.627047       0.119154       1.255285 0.10448438E+02  0.10931964E+03                                 1.922932                            1.887502      -0.950884       2.422007                    0.996645       3.631346      10.390335       0.457830       1.278659      -0.711255      -0.004469      -0.027730      -0.013219       0.031043      -0.000824      -0.002841       0.005744      -0.007003      -0.023973      -0.010440       0.000731       0.009709              1.947381       1.939001      -0.199379      -0.136140       1.844758       0.451187       2.058383           0.000067
          466              H      19.093028      10.122563      25.921814       0.124434       1.096558 0.81003027E+01  0.79558315E+02                                 1.745551                            1.656466      -0.869909       2.466033                    0.999019       3.415611       9.481366       0.490938       1.270267      -0.712140      -0.009329      -0.026185      -0.017292       0.032736      -0.004188       0.010552       0.008992      -0.005965      -0.021683      -0.018397       0.007206       0.011191              1.785142       1.609349       0.173267       0.101997       2.086788       0.364574       1.659288           0.000147
          467              H      21.018988      10.033416      27.161253       0.097889       1.153113 0.81855286E+01  0.80408255E+02                                 1.779741                            1.642322      -0.911042       2.432219                    0.998191       3.521098       9.696852       0.504605       1.235666      -0.718838       0.021500      -0.031627       0.004122       0.038464      -0.008130       0.015273       0.002842      -0.003690      -0.022369      -0.020736       0.004888       0.015848              1.880270       1.940117      -0.622210      -0.021114       2.323672       0.064867       1.377022          -0.000244
          468              H      21.765080      11.899763      28.377686       0.117121       1.172021 0.83589433E+01  0.82536192E+02                                 1.809046                            1.670640      -0.805238       2.495595                    0.999243       3.408564       9.408551       0.495413       1.252119      -0.716525       0.037140      -0.000301       0.020295       0.042324      -0.006285       0.015813       0.009396      -0.002056      -0.031172      -0.024657       0.010349       0.014308              1.901105       2.596292      -0.073663       0.429622       1.479450       0.060781       1.627574           0.000122
          469              H      20.422112      13.806371      28.449579       0.113257       1.042416 0.74784221E+01  0.72321370E+02                                 1.705537                            1.603111      -0.998412       2.400359                    0.997846       3.520087       9.838885       0.491474       1.288691      -0.706410       0.015171       0.030414       0.023396       0.041262       0.006399       0.011728       0.006652      -0.000469      -0.006015      -0.012479      -0.004201       0.016680              1.764406       1.676738       0.156249       0.172820       1.957859       0.500566       1.658622           0.000022
          470              H      13.408838      16.535437      26.611989       0.129530       0.932459 0.67424495E+01  0.63482174E+02                                 1.587428                            1.520594      -0.715535       2.532066                    0.999284       3.386818       9.314289       0.505862       1.285997      -0.707389      -0.023288      -0.003234       0.000862       0.023527       0.000546      -0.000560      -0.003378       0.003831      -0.007869      -0.005141       0.001555       0.003586              1.629648       2.018605       0.297786      -0.254480       1.436392      -0.060490       1.433947           0.000574
          471              H      14.616467      17.464297      27.097987       0.128279       1.051245 0.80678803E+01  0.80317462E+02                                 1.786120                            1.717128      -1.192517       2.312428                    0.993537       3.769415      11.045712       0.448930       1.370493      -0.688681       0.007330       0.023594       0.015478       0.029155      -0.001930       0.001159       0.003550      -0.014994      -0.000370      -0.008034      -0.001031       0.009064              1.852210       1.552931       0.174756       0.200117       1.818855       0.423191       2.184844          -0.000101
          472              H      13.908547      17.110583      24.351666       0.092901       1.116698 0.86194692E+01  0.86266530E+02                                 1.774815                            1.706905      -1.069513       2.351701                    0.995446       3.782657      10.714402       0.482808       1.267563      -0.710173       0.000906      -0.021111      -0.019450       0.028719       0.008346      -0.001162       0.003126      -0.000928       0.009616      -0.010615       0.003262       0.007353              1.823888       1.469766       0.255219       0.226905       1.901141       0.420601       2.100757           0.000019
          473              H      13.457420      18.378779      25.217261       0.098093       1.133151 0.89200310E+01  0.87720220E+02                                 1.634768                            1.617342      -0.671778       2.533125                    0.999701       3.286530       8.472668       0.566375       1.099686      -0.755334      -0.011565       0.023044       0.009330       0.027419      -0.002587      -0.005843       0.000180      -0.004896      -0.002467      -0.007622       0.001864       0.005758              1.615926       1.669389      -0.279734      -0.115983       1.749571       0.004916       1.428817           0.000036
          474              H      16.165912      17.737492      24.564470       0.093647       1.249544 0.10710813E+02  0.11188041E+03                                 1.853065                            1.862247      -0.807919       2.471255                    0.998480       3.615377      10.074556       0.482938       1.214180      -0.726192       0.013174      -0.019078      -0.010832       0.025590      -0.003743      -0.004480       0.000231      -0.005654      -0.004789      -0.006961       0.000707       0.006254              1.823489       1.747904      -0.305616      -0.069479       2.079965      -0.059221       1.642598           0.000095
          475              H      15.752957      18.971179      25.493330       0.096797       1.070870 0.84127860E+01  0.83498722E+02                                 1.719599                            1.684826      -0.775860       2.490338                    0.997861       3.617942      10.129752       0.487713       1.265323      -0.712103       0.001547       0.019848       0.019085       0.027579       0.002171      -0.002565       0.002013      -0.006581       0.010180      -0.006578       0.001754       0.004824              1.740607       1.397721       0.215613       0.219914       1.729097       0.314026       2.095002          -0.000039
          476              H      14.659845      19.989187      23.681622       0.081073       1.174909 0.94805852E+01  0.95955496E+02                                 1.757915                            1.730720      -0.731065       2.496488                    0.998860       3.617422       9.889012       0.510766       1.184813      -0.731408      -0.008668       0.023421       0.012998       0.028153      -0.003955      -0.008124       0.000593      -0.008018      -0.003795      -0.010956       0.002437       0.008518              1.749669       1.586813      -0.349079      -0.065934       2.154212      -0.001628       1.507982           0.000005
          477              H      15.019011      18.741121      22.749886       0.084468       1.154621 0.89935408E+01  0.90107232E+02                                 1.761304                            1.704325      -0.652195       2.537798                    0.999439       3.579712       9.833583       0.504744       1.211171      -0.725188       0.002641      -0.019156      -0.020714       0.028337       0.003129      -0.002408       0.003427      -0.008066       0.018419      -0.008963       0.001073       0.007890              1.790106       1.390638       0.199694       0.229565       1.726474       0.313122       2.253206           0.000000
          478              H      16.554574      20.354404      22.258136       0.133140       1.127669 0.80988195E+01  0.78931152E+02                                 1.724235                            1.606037      -0.938870       2.419582                    0.999182       3.402377       9.174947       0.526210       1.194320      -0.728781      -0.011735       0.003437      -0.012392       0.017409      -0.000362       0.003404      -0.004431       0.007956       0.002681      -0.007124       0.000445       0.006678              1.801035       1.293292      -0.010275       0.076080       1.649441      -0.480034       2.460373          -0.000003
          479              H      16.859951      20.624723      23.805278       0.134033       1.196563 0.92062461E+01  0.92500050E+02                                 1.781910                            1.706994      -1.040528       2.371179                    0.998404       3.481516       9.483668       0.513611       1.186896      -0.731066      -0.006401       0.006278       0.013752       0.016417       0.003413      -0.004039       0.003058       0.002823       0.001993      -0.007086       0.002137       0.004949              1.810708       1.409110       0.172911       0.177835       2.054674       0.478614       1.968341           0.000028
          480              H      17.345780      19.261627      23.115103       0.136621       1.142890 0.88820640E+01  0.87236188E+02                                 1.644633                            1.613538      -0.923103       2.427634                    0.999273       3.223289       8.298907       0.567346       1.099197      -0.755571       0.001188      -0.016138       0.002815       0.016424       0.001068      -0.000411       0.000528      -0.005301      -0.014323      -0.004852      -0.000412       0.005264              1.618195       1.687442      -0.368279      -0.034163       1.745056      -0.020122       1.422086          -0.000001
          481              C      30.083146      27.925621      23.777096       0.318344      30.228974 0.34665449E+03  0.77429351E+04                                 8.687468                            6.433653      -0.097413       1.986854                    0.999473      25.233711      71.965786       0.612418       0.447765      -1.039444      -0.020817      -0.015905       0.073284       0.077826      -0.006265      -0.014730      -0.009562      -0.003449       0.104327      -0.028722      -0.010915       0.039638             10.249856       7.725628       2.536045       0.554564       7.200780       1.233206      15.823159           0.003514
          482              C      29.300616      27.182821      22.901437      -0.227908      35.768564 0.45923911E+03  0.10939099E+05                                 9.343747                            7.107071       0.100916       1.990485                    0.999720      30.494292      88.070887       0.623433       0.412452      -1.067387       0.003568      -0.008384      -0.015066       0.017607       0.022610      -0.027305      -0.019450       0.005792       0.028428      -0.028383      -0.019074       0.047458             10.724969       7.962087       2.392244       1.183139       7.422275       1.453155      16.790544           0.005119
          483              C      29.514034      27.220780      21.552145      -0.068289      30.342414 0.40375401E+03  0.93234874E+04                                 8.393997                            6.672784       0.154043       2.018507                    0.999739      28.780798      82.149929       0.641381       0.413551      -1.065452       0.018963       0.015634       0.026029       0.035799       0.022727       0.016327       0.009459      -0.007408      -0.002104      -0.024929      -0.008043       0.032972              9.380241       7.224968       2.024242       0.235876       6.649821       0.360295      14.265934           0.003910
          484              C      30.511716      27.995502      21.017835      -0.130803      32.779216 0.44147323E+03  0.10436739E+05                                 8.938634                            7.032278       0.203557       2.039163                    0.999651      29.459920      85.403421       0.616775       0.420067      -1.060069      -0.004702       0.006654       0.031842       0.032868       0.009485      -0.006168      -0.009669       0.007432       0.085103      -0.024797      -0.007037       0.031833             10.316747       7.884458       2.487886       0.685486       7.350151       1.222907      15.715633           0.009343
          485              C      22.641312      -0.035947      21.859848      -0.085831      35.199942 0.44231144E+03  0.10506295E+05                                 9.468467                            7.107287      -0.181052       1.910198                    0.999449      29.972350      88.319029       0.602107       0.428263      -1.050464      -0.021837      -0.014227       0.024098       0.035496      -0.006080      -0.014532      -0.017420       0.014788      -0.036441      -0.030362       0.010126       0.020236             11.453632       8.080293       2.961958       1.873003       7.962900       1.939168      18.317703           0.005049
          486              C      31.129411      28.690565      23.253138      -0.174851      45.081527 0.53102891E+03  0.13066231E+05                                10.933062                            7.655464      -0.051524       1.959169                    0.999290      29.992865      86.933598       0.601475       0.413863      -1.070611       0.014287      -0.000589      -0.040778       0.043213       0.007356       0.009813       0.011128       0.009245       0.075465      -0.021952      -0.009242       0.031194             13.816629      11.091622       4.840626       2.582731       9.974862       2.650181      20.383404           0.008162
          487              C      23.356172       0.768107      24.071283       0.456339      28.875334 0.29194002E+03  0.62877340E+04                                 8.674629                            6.038899       0.005541       2.043193                    0.999725      23.841227      68.211012       0.607089       0.468439      -1.021076       0.053810       0.038068      -0.013462       0.067275      -0.039783       0.012042      -0.005955      -0.034784      -0.078441      -0.035925      -0.022167       0.058093             10.816230       9.820310       4.050180       1.455161       8.045703       2.119467      14.582676           0.030926
          488              C      23.666754       1.852832      27.283471       0.487094      23.161974 0.27870507E+03  0.59303637E+04                                 7.497873                            5.912317      -0.009867       2.049275                    0.999597      23.116563      65.626019       0.612023       0.470329      -1.020581      -0.042782      -0.019752       0.032970       0.057510      -0.038423       0.022262      -0.006647      -0.024790      -0.135782      -0.053702      -0.012432       0.066134              8.510016       7.017517       2.961582      -0.294155       8.249363       1.684058      10.263169           0.018204
          489              C      24.338237       2.838344      28.190188      -0.296352      29.677632 0.48139080E+03  0.11640004E+05                                 8.367207                            7.280163      -0.173281       1.930387                    0.997249      30.631761      90.075868       0.613529       0.412872      -1.063686      -0.061524       0.059909       0.008732       0.086317      -0.010523      -0.000710      -0.001218      -0.028979      -0.055172      -0.018523      -0.008600       0.027122              9.159997       8.640294       0.075365       1.032132      10.743797       0.689993       8.095899          -0.003595
          490              C      23.415163       4.024582      28.490127      -0.153345      25.582326 0.42605889E+03  0.10036521E+05                                 7.675777                            6.917635      -0.105969       1.955144                    0.998839      29.542669      86.990410       0.617328       0.421189      -1.053739       0.049620      -0.026247      -0.092716       0.108385      -0.032995       0.011389      -0.005649      -0.022467      -0.111873      -0.040128      -0.014747       0.054874              8.276069       7.028814      -1.115873       0.539289      10.768627      -1.262947       7.030765           0.001332
          491              C      23.154898       4.891039      27.311366      -0.182950      25.830640 0.43929055E+03  0.10416999E+05                                 7.734404                            7.039790      -0.159810       1.944571                    0.997770      29.555094      87.025064       0.610543       0.423057      -1.053649      -0.025220       0.014493       0.069547       0.075385      -0.024427       0.016028      -0.026566      -0.043362      -0.061331      -0.033989      -0.021430       0.055419              8.398987       7.567174      -2.112019       0.538039      11.012821      -1.651193       6.616965          -0.000010
          492              C      22.230089       6.088492      27.585135      -0.112865      23.953825 0.38971248E+03  0.89468504E+04                                 7.252282                            6.546310       0.063924       2.015205                    0.999589      28.425643      81.699161       0.646994       0.412363      -1.063013       0.033068      -0.000191      -0.110903       0.115728      -0.018798       0.015617      -0.031384      -0.023820      -0.054608      -0.036399      -0.013088       0.049487              7.709317       7.408211      -1.618415       0.705484       9.680149      -1.193159       6.039591           0.000075
          493              C      21.945533       6.929355      26.371578      -0.440125      26.105485 0.43997630E+03  0.10350642E+05                                 7.352514                            6.690263       0.497109       2.105711                    0.999751      31.667027      90.377729       0.682464       0.381495      -1.090299       0.031874      -0.066762       0.090825       0.117142      -0.010948       0.004264      -0.005803      -0.003946      -0.013787      -0.008927      -0.007012       0.015939              7.715735       7.371330      -0.934849       0.427741       9.340557      -1.214684       6.435318           0.000079
          494              C      20.024780       2.329052      25.141629       0.101830      25.485441 0.32879224E+03  0.72459541E+04                                 7.632718                            6.127560       0.223086       2.091946                    0.999665      25.961805      73.496286       0.649004       0.428238      -1.051316       0.001209      -0.000172       0.044769       0.044785       0.038831      -0.003520       0.018162       0.028512      -0.012857      -0.046153       0.001409       0.044744              8.579280       7.508170      -3.703848       0.005707       8.606313      -0.613574       9.623356           0.003135
          495              C      19.294302       3.476755      25.045867      -0.211057      31.917978 0.45492399E+03  0.10819065E+05                                 8.709265                            7.109081       0.241197       2.051626                    0.999133      29.828329      86.294934       0.618210       0.416600      -1.063904       0.004330      -0.013349       0.003166       0.014386       0.000663       0.009448      -0.021696       0.012833      -0.001597      -0.026622       0.004929       0.021694              9.698673       8.842737      -4.422849      -0.912833      10.115987       0.331290      10.137297           0.001642
          496              C      18.896964       4.149963      26.169414       0.184900      30.893882 0.38337634E+03  0.87101088E+04                                 8.814146                            6.670328      -0.095732       2.000718                    0.999143      25.113048      70.334304       0.619452       0.435211      -1.055434      -0.024944       0.021059      -0.002217       0.032720      -0.010228       0.004485      -0.001326       0.037210      -0.098615      -0.033181      -0.004794       0.037975             10.925456      11.296280      -7.028531       0.201460      12.963985      -0.468800       8.516103           0.001878
          497              C      19.209281       3.555550      27.368880      -0.208230      31.179265 0.44371128E+03  0.10481416E+05                                 8.562947                            7.003359       0.271042       2.060308                    0.999437      29.714365      85.532772       0.625523       0.414518      -1.065781       0.000307      -0.010263       0.001126       0.010329      -0.004412      -0.020459       0.017839       0.027214      -0.011718      -0.028551      -0.004204       0.032754              9.627429       9.024601      -4.830079       1.486202      10.990025      -2.031423       8.867660           0.001624
          498              C      19.929348       2.395482      27.395912       0.098109      26.226842 0.34429038E+03  0.76862901E+04                                 7.849229                            6.317260       0.024173       2.022819                    0.999564      26.453411      75.724534       0.631176       0.434674      -1.045916       0.008168      -0.006566      -0.049743       0.050835       0.038426      -0.000204      -0.012256       0.029853      -0.008908      -0.042318      -0.001492       0.043810              8.861570       7.899903      -4.003552       0.788517       9.693258      -1.530426       8.991550           0.002983
          499              C      18.109228       5.464171      26.149859      -0.224817      28.668703 0.37524865E+03  0.85662153E+04                                 8.207647                            6.376293      -0.106298       1.951869                    0.999099      29.438736      85.425797       0.660370       0.406302      -1.062909      -0.071703      -0.055835      -0.004701       0.091000      -0.033596      -0.002231      -0.003563      -0.003751       0.113741      -0.052788       0.014644       0.038143             10.173408      14.647781      -4.019050       0.150697      10.395238      -0.237009       5.477207           0.000171
          500              C      25.391443       5.277824      24.436500       0.320684      29.513505 0.34659333E+03  0.77554862E+04                                 8.587945                            6.462874      -0.123508       1.979022                    0.999387      25.364691      72.840867       0.605696       0.451921      -1.035140      -0.038263      -0.064285      -0.015859       0.076473       0.024102      -0.006420       0.011864      -0.027349      -0.039283      -0.029598      -0.005730       0.035328             10.106133       8.715502       0.923168       2.868702      14.721125      -0.767844       6.881773           0.004393
          501              C      24.780688       6.354784      23.777096      -0.224800      36.372659 0.47675106E+03  0.11483504E+05                                 9.507885                            7.280190       0.063926       1.981073                    0.999407      30.804811      89.989116       0.609956       0.416893      -1.062630       0.003791       0.016219       0.001291       0.016707       0.021266       0.023068       0.011541       0.013933      -0.017582      -0.023486      -0.016153       0.039639             10.989600       9.082241       0.965198       2.933419      16.463101      -1.000373       7.423457           0.004348
          502              C      25.263045       7.637647      23.909667      -0.078484      31.688655 0.41704576E+03  0.97079941E+04                                 8.639294                            6.775255       0.178416       2.021239                    0.999679      29.150901      83.520379       0.637472       0.412761      -1.066040       0.016273      -0.028862       0.011612       0.035110      -0.012893       0.020803      -0.019636      -0.008514      -0.021976      -0.026903      -0.008913       0.035815              9.795117       8.893408       1.252089       2.684472      13.909938      -0.467396       6.582004           0.004588
          503              C      26.357893       7.904514      24.711995      -0.130870      33.415823 0.44732215E+03  0.10635897E+05                                 9.114837                            7.128041       0.065950       1.995997                    0.999254      29.762219      87.223194       0.604785       0.425943      -1.053809      -0.003002      -0.029046      -0.005128       0.029648       0.018675       0.010054       0.001509      -0.024630      -0.044010      -0.023341      -0.007213       0.030554             10.580705       9.628098       1.139673       2.826389      15.004046      -1.179918       7.109972           0.009042
          504              C      26.958237       6.872128      25.357884      -0.081471      36.529178 0.45436524E+03  0.10894099E+05                                 9.814379                            7.280731      -0.269610       1.885121                    0.999016      30.234643      90.284405       0.583907       0.437498      -1.042124      -0.027865      -0.018290      -0.017155       0.037487       0.012310      -0.005189       0.013553       0.037173       0.024499      -0.031642       0.013230       0.018413             12.008007       8.984901       0.856272       2.676671      19.469700      -1.833063       7.569420           0.004690
          505              C      26.519258       5.549293      25.234803      -0.172986      45.461037 0.52820863E+03  0.12980834E+05                                10.979701                            7.626605      -0.057839       1.957769                    0.999188      29.972751      86.849956       0.603560       0.412941      -1.071101       0.016191       0.039948       0.006158       0.043542      -0.003543       0.008283      -0.010202      -0.041869      -0.032129      -0.022032      -0.007571       0.029602             14.190517      11.519338      -0.562431       4.353174      21.932105      -2.742748       9.120108           0.007786
          506              C       9.903940       4.500227      25.975590       0.455621      28.760907 0.29934637E+03  0.64871619E+04                                 8.685282                            6.130151       0.002990       2.041820                    0.999720      23.963197      68.751230       0.600379       0.470760      -1.019908       0.050716       0.002108       0.047562       0.069561      -0.004578      -0.040440       0.004759       0.028913       0.057498      -0.029091      -0.024554       0.053645             10.972578       8.930823      -1.511301       3.420498      16.351864      -2.208311       7.635048           0.032023
          507              C      10.100008       1.103129      26.093783       0.482595      25.052558 0.28373275E+03  0.60563372E+04                                 7.919411                            5.939177      -0.052732       2.029753                    0.999684      23.238570      65.789924       0.615504       0.466202      -1.024192      -0.033130      -0.021609      -0.034354       0.052391      -0.007583      -0.046364      -0.020378       0.056855       0.056265      -0.053515      -0.012567       0.066082              9.642684       8.578241      -3.089906       3.161436      13.437313      -2.072267       6.912497           0.018638
          508              C      19.558028      28.708395      26.606812      -0.305084      31.861122 0.49174572E+03  0.11960421E+05                                 8.814746                            7.359306      -0.286684       1.889939                    0.997215      31.023420      91.661046       0.609728       0.413014      -1.063008       0.046642      -0.025711      -0.062062       0.081782      -0.012265      -0.019075       0.023921       0.033384       0.009565      -0.033769      -0.005863       0.039632             10.241067      10.166858      -3.605345       0.953044      12.031169      -2.370188       8.525174          -0.003183
          509              C      20.588678      28.213769      25.542793      -0.151271      25.918760 0.42519311E+03  0.10004790E+05                                 7.771165                            6.927767      -0.126387       1.952701                    0.998574      29.392922      86.324397       0.614968       0.423284      -1.053089      -0.021622      -0.033023       0.089134       0.097483      -0.030991      -0.021876       0.031523       0.033209      -0.064216      -0.046186      -0.015015       0.061201              8.326069       8.970768      -2.921212       0.131252       9.391765      -0.898589       6.615672           0.001389
          510              C      21.307010      26.964553      26.029366      -0.162509      23.780299 0.33872476E+03  0.75756653E+04                                 7.322108                            6.156690      -0.112729       1.964594                    0.998552      28.532428      83.333347       0.652610       0.419642      -1.048978       0.026048       0.046806      -0.063278       0.082906      -0.018294       0.044836       0.013600      -0.046356      -0.074901      -0.068006       0.025881       0.042126              7.990170       9.360951      -2.893968      -0.872530       8.343478      -0.467128       6.266080           0.000330
          511              C      13.660431       7.241946      26.054385       0.110397      27.986711 0.31895080E+03  0.69678601E+04                                 8.118722                            6.017108       0.226432       2.096441                    0.999760      25.614516      71.926362       0.658639       0.425680      -1.054102       0.032750       0.035570       0.006058       0.048729       0.017643       0.004318      -0.001508       0.029233       0.130220      -0.044731       0.000957       0.043773              9.625403      11.514448      -1.332018      -0.046848      13.326341       0.413819       4.035421           0.002963
          512              C      22.323779      26.591859      25.435816      -0.115359      22.359543 0.32760477E+03  0.72284355E+04                                 6.892496                            5.969517       0.044042       2.009404                    0.999722      27.890014      79.546527       0.680538       0.407905      -1.061945      -0.023718      -0.060386       0.085747       0.107525      -0.029963       0.057222      -0.006721      -0.059511      -0.103304      -0.083308       0.013604       0.069704              7.236931       8.455163      -1.760147      -1.035384       7.097250      -0.121006       6.158380           0.000067
          513              C      14.514100       6.192306      25.973290      -0.207036      35.299948 0.43565277E+03  0.10258481E+05                                 9.353510                            6.968043       0.103586       2.009647                    0.999120      29.661350      85.638913       0.622373       0.417939      -1.062093      -0.011375       0.003779      -0.001933       0.012141       0.003690       0.005348       0.003435      -0.031871       0.020659      -0.020695       0.005624       0.015071             11.099398      14.453267      -2.211673       0.046370      14.396755       0.266383       4.448174           0.002799
          514              C      23.040375      25.286278      26.102985      -0.457006      26.852898 0.45500279E+03  0.10775854E+05                                 7.528674                            6.869451       0.429171       2.079094                    0.999851      32.096390      91.394815       0.664978       0.388921      -1.086923      -0.050465       0.086287      -0.037107       0.106626      -0.022711       0.015227      -0.000793      -0.009119      -0.037086      -0.026968      -0.004907       0.031875              7.708177       7.790423      -1.585459       0.081649       8.382378      -0.803965       6.951731           0.000144
          515              C      15.855333       6.420926      26.059849       0.178446      32.890663 0.36666850E+03  0.82021804E+04                                 9.046738                            6.420658       0.031521       2.039304                    0.999159      24.743866      67.786408       0.649432       0.421616      -1.068518       0.021278      -0.016383       0.003572       0.027090      -0.026950      -0.003141      -0.000263       0.013559       0.013283      -0.030137       0.004309       0.025828             11.648650      15.125992      -4.957262       0.081635      15.537579       0.222646       4.282379           0.001089
          516              C      16.285637       7.729382      26.155898      -0.216258      34.737764 0.43615254E+03  0.10241163E+05                                 9.161912                            6.899030       0.284855       2.059561                    0.999776      29.674732      84.687892       0.637421       0.409231      -1.071038      -0.005760       0.008008      -0.000801       0.009897       0.002848      -0.000590      -0.001849       0.025803      -0.033376      -0.011888      -0.006908       0.018795             10.866271      11.843074      -3.296939      -0.185547      16.356214       0.713650       4.399525           0.001398
          517              C      15.366033       8.730423      26.206224       0.095532      28.317377 0.34429828E+03  0.76714451E+04                                 8.232386                            6.277334       0.150155       2.062338                    0.999648      26.329584      74.815387       0.640497       0.429187      -1.051303      -0.039652      -0.029186      -0.001993       0.049275       0.030516      -0.002179      -0.004058      -0.015563       0.103519      -0.048753       0.013269       0.035484              9.662140      10.936350      -1.940915       0.020257      13.864643       0.822229       4.185428           0.002265
          518              C      16.825254       5.225198      26.051222      -0.227233      29.490817 0.38042397E+03  0.87316790E+04                                 8.426839                            6.450141      -0.204405       1.923498                    0.997844      29.665022      86.885186       0.650690       0.410111      -1.058303       0.062014       0.064371       0.008008       0.089741      -0.011947      -0.004461      -0.002689       0.025628       0.098107      -0.034128       0.000858       0.033269             10.729798      15.991278      -4.826484       0.014678      10.809734      -0.208631       5.388382           0.000238
          519              C      20.470700      26.394296       2.334229       0.317442      30.321435 0.35130462E+03  0.78829135E+04                                 8.737974                            6.508665      -0.082723       1.994800                    0.999630      25.376590      72.838870       0.603632       0.452201      -1.035580       0.063791      -0.043172       0.011745       0.077917      -0.017278       0.007215      -0.004188       0.027307      -0.092090      -0.031714      -0.006658       0.038372             10.403993      12.616427      -2.636579      -2.733911       8.078352      -2.492169      10.517202           0.002431
          520              C      19.679494      26.422766       3.495160      -0.242276      36.249332 0.49097828E+03  0.11920026E+05                                 9.480860                            7.394552       0.030071       1.969230                    0.999628      31.195766      91.656978       0.604086       0.417631      -1.061575      -0.014149       0.003560       0.005639       0.015642      -0.026981       0.021699      -0.026219      -0.003037       0.001797      -0.027993      -0.022075       0.050068             10.892863      14.104163      -2.408752      -3.366452       7.514424      -1.580577      11.060002           0.005360
          521              C      18.534328      27.156364       3.543760      -0.063753      31.029574 0.42445152E+03  0.99518118E+04                                 8.627469                            6.923113       0.037732       1.982585                    0.999768      29.262156      84.915467       0.616916       0.423454      -1.056282       0.019031       0.000808      -0.029987       0.035525      -0.012335      -0.021192       0.003184       0.011645       0.047559      -0.024305      -0.007614       0.031919              9.730214      11.912256      -2.314124      -2.111195       6.919805      -1.976233      10.358580           0.003451
          522              C      18.095347      27.900027       2.449833      -0.137053      32.666739 0.44350776E+03  0.10486106E+05                                 8.855720                            7.017256       0.154362       2.017868                    0.999663      29.664073      85.712020       0.622198       0.416356      -1.063517       0.020124      -0.016174       0.001767       0.025878      -0.038823      -0.011959      -0.017244       0.038285      -0.011200      -0.050762       0.005585       0.045177             10.164018      13.194285      -1.774152      -2.524610       6.866869      -2.481932      10.430901           0.010198
[truncated: 331,860 more chars]
