# Supplementary material for: A collection of forcefield precursors for metal–organic frameworks
Source: RSC Adv. 2019 Nov 13;9(63):36492–507. doi: 10.1039/c9ra07327b (PMC9075174; doi:10.1039/c9ra07327b)
Supplement: RA-009-C9RA07327B-s6118 [file RA-009-C9RA07327B-s6118.xyz]

  480
jmolscript: load "" {1 1 1} spacegroup "x,y,z" unitcell [{     26.670000     0.000000     0.000000 }, {      0.000000    26.670000     0.000000 }, {     13.335010    13.335010    19.020811 }]
Cu    33.833568     9.092076    11.515960     0.866823
Cu    35.357493    10.156743    13.389890     0.889213
Cu    19.506444    17.577936    11.515960     0.866833
Cu    17.982521    16.513271    13.389890     0.889217
Cu     9.092076    19.506444    11.515960     0.866834
Cu    10.156743    17.982521    13.389890     0.889214
Cu    17.577936    33.833568    11.515960     0.866839
Cu    16.513271    35.357493    13.389890     0.889201
Cu     6.171442    30.912934     7.504851     0.866822
Cu     4.647517    29.848267     5.630921     0.889211
Cu    20.498566    22.427074     7.504851     0.866836
Cu    22.022489    23.491739     5.630921     0.889215
Cu    30.912934    20.498566     7.504851     0.866835
Cu    29.848267    22.022489     5.630921     0.889216
Cu    22.427074     6.171442     7.504851     0.866836
Cu    23.491739     4.647517     5.630921     0.889203
Cu    10.450106    24.895645     0.000000     0.866442
Cu    18.813818     1.332967     0.000000     0.872706
Cu    16.219894     1.774355     0.000000     0.866441
Cu     7.856182    25.337033     0.000000     0.872710
Cu    24.895645    16.219894     0.000000     0.866443
Cu     1.332967     7.856182     0.000000     0.872713
Cu     1.774355    10.450106     0.000000     0.866438
Cu    25.337033    18.813818     0.000000     0.872718
H     20.042507     3.976499     3.123217     0.136746
H     16.031339     4.416554     3.359075     0.126762
H     18.412971     6.040758     6.204589     0.133481
H      7.664960    28.083512     3.282992     0.134225
H     11.622787    28.192858     2.586830     0.126635
H      9.990585    30.451809     5.493210     0.119606
H     14.108435     6.707510     8.924565     0.128874
H     10.163942     7.624958     8.954998     0.135118
H     12.558909     8.939790    11.937461     0.140196
H     16.170024     6.398136     6.246434     0.305352
H     12.966956     2.923034     3.701450     0.308892
H     10.961374     6.360799     7.315404     0.309906
H      6.627497    22.693505     3.123217     0.136747
H     10.638665    22.253450     3.359075     0.126762
H      8.257035    20.629248     6.204589     0.133501
H     19.005044    25.256492     3.282992     0.134224
H     15.047215    25.147144     2.586830     0.126638
H     16.679421    22.888197     5.493210     0.119604
H     12.561575    19.962500     8.924565     0.128876
H     16.506068    19.045052     8.954998     0.135124
H     14.111103    17.730222    11.937461     0.140196
H     10.499982    20.271870     6.246434     0.305353
H     13.703048    23.746970     3.701450     0.308893
H     15.708634    20.309209     7.315404     0.309906
H      3.976499     6.627497     3.123217     0.136748
H      4.416554    10.638665     3.359075     0.126762
H      6.040758     8.257035     6.204589     0.133481
H     28.083512    19.005044     3.282992     0.134223
H     28.192858    15.047215     2.586830     0.126638
H     30.451809    16.679421     5.493210     0.119604
H      6.707510    12.561575     8.924565     0.128875
H      7.624958    16.506068     8.954998     0.135123
H      8.939790    14.111103    11.937461     0.140197
H      6.398136    10.499982     6.246434     0.305354
H      2.923034    13.703048     3.701450     0.308893
H      6.360799    15.708634     7.315404     0.309906
H     22.693505    20.042507     3.123217     0.136747
H     22.253450    16.031339     3.359075     0.126762
H     20.629248    18.412971     6.204589     0.133501
H     25.256492     7.664960     3.282992     0.134224
H     25.147144    11.622787     2.586830     0.126639
H     22.888197     9.990585     5.493210     0.119605
H     19.962500    14.108435     8.924565     0.128875
H     19.045052    10.163942     8.954998     0.135124
H     17.730222    12.558909    11.937461     0.140196
H     20.271870    16.170024     6.246434     0.305353
H     23.746970    12.966956     3.701450     0.308892
H     20.309209    10.961374     7.315404     0.309907
H     19.962503    36.028511    15.897594     0.136746
H     23.973671    35.588456    15.661736     0.126762
H     21.592039    33.964252    12.816222     0.133481
H     32.340050    11.921498    15.737819     0.134225
H     28.382223    11.812152    16.433981     0.126635
H     30.014425     9.553201    13.527601     0.119606
H     25.896575    33.297500    10.096246     0.128873
H     29.841068    32.380052    10.065813     0.135118
H     27.446101    31.065220     7.083350     0.140196
H     23.834986    33.606874    12.774377     0.305352
H     27.038054    37.081976    15.319361     0.308892
H     29.043636    33.644211    11.705407     0.309906
H     33.377513    17.311505    15.897594     0.136747
H     29.366345    17.751560    15.661736     0.126762
H     31.747975    19.375762    12.816222     0.133501
H     20.999966    14.748518    15.737819     0.134224
H     24.957795    14.857866    16.433981     0.126638
H     23.325589    17.116813    13.527601     0.119604
H     27.443435    20.042510    10.096246     0.128875
H     23.498942    20.959958    10.065813     0.135124
H     25.893907    22.274788     7.083350     0.140196
H     29.505028    19.733140    12.774377     0.305353
H     26.301962    16.258040    15.319361     0.308893
H     24.296376    19.695801    11.705407     0.309906
H     36.028511    33.377513    15.897594     0.136748
H     35.588456    29.366345    15.661736     0.126762
H     33.964252    31.747975    12.816222     0.133481
H     11.921498    20.999966    15.737819     0.134223
H     11.812152    24.957795    16.433981     0.126638
H      9.553201    23.325589    13.527601     0.119604
H     33.297500    27.443435    10.096246     0.128875
H     32.380052    23.498942    10.065813     0.135123
H     31.065220    25.893907     7.083350     0.140197
H     33.606874    29.505028    12.774377     0.305353
H     37.081976    26.301962    15.319361     0.308893
H     33.644211    24.296376    11.705407     0.309906
H     17.311505    19.962503    15.897594     0.136747
H     17.751560    23.973671    15.661736     0.126762
H     19.375762    21.592039    12.816222     0.133501
H     14.748518    32.340050    15.737819     0.134224
H     14.857866    28.382223    16.433981     0.126639
H     17.116813    30.014425    13.527601     0.119605
H     20.042510    25.896575    10.096246     0.128875
H     20.959958    29.841068    10.065813     0.135124
H     22.274788    27.446101     7.083350     0.140196
H     19.733140    23.834986    12.774377     0.305353
H     16.258040    27.038054    15.319361     0.308892
H     19.695801    29.043636    11.705407     0.309906
C     17.806226     3.195600     1.857953     0.611563
C     20.760998     5.235857     5.353597     0.605139
C     19.274678     4.302940     3.578575    -0.131039
C     17.991850     4.041307     3.085556     0.000069
C     19.409628     5.048633     4.749877    -0.001528
C     16.892780     4.554438     3.733405    -0.199647
C     17.006128     5.271328     4.922966     0.267111
C     18.301490     5.529761     5.411421    -0.215983
C     14.639166     5.435349     5.731731     0.568563
C     12.822939     4.277871     5.007038     0.576219
C     12.638917     5.814064     6.661088     0.586887
C      8.700290    29.344737     4.502987     0.009755
C      9.628938    27.955495     2.800624     0.002432
C      9.481453    26.903897     1.771218     0.605893
C      8.533335    28.408619     3.493743    -0.130492
C     10.868027    28.501697     3.076806    -0.222081
C      9.902574    29.835732     4.775745    -0.193271
C     11.057384     2.813687     4.039640     0.265995
C     11.213940     8.387721    10.532964     0.004754
C     13.368609     7.145965     9.325904    -0.193931
C     12.108185     7.096892     8.717238     0.270324
C     11.030984     7.690566     9.338838    -0.224646
C     12.438360     8.465864    11.123370    -0.136115
C      9.984454     8.935256    11.231408     0.593331
C      7.500940    29.788526     5.298818     0.603657
C     14.874665     7.850320    11.176248     0.602992
C     13.532630     7.818049    10.488836     0.004093
C      8.863775    23.474402     1.857953     0.611563
C      5.909008    21.434148     5.353597     0.605142
C      7.395326    22.367064     3.578575    -0.131038
C      8.678153    22.628697     3.085556     0.000066
C      7.260377    21.621371     4.749877    -0.001525
C      9.777224    22.115566     3.733405    -0.199648
C      9.663877    21.398677     4.922966     0.267115
C      8.368515    21.140245     5.411421    -0.216011
C     12.030840    21.234657     5.731731     0.568565
C     13.847067    22.392135     5.007038     0.576220
C     14.031091    20.855944     6.661088     0.586886
C     17.969715    23.995268     4.502987     0.009759
C     17.041065    25.384507     2.800624     0.002435
C     17.188549    26.436105     1.771218     0.605889
C     18.136669    24.931385     3.493743    -0.130494
C     15.801977    24.838306     3.076806    -0.222089
C     16.767432    23.504274     4.775745    -0.193271
C     15.612620    23.856317     4.039640     0.265997
C     15.456071    18.282291    10.532964     0.004754
C     13.301401    19.524045     9.325904    -0.193933
C     14.561825    19.573118     8.717238     0.270324
C     15.639026    18.979444     9.338838    -0.224652
C     14.231651    18.204148    11.123370    -0.136116
C     16.685558    17.734756    11.231408     0.593332
C     19.169065    23.551480     5.298818     0.603645
C     11.795347    18.819691    11.176248     0.602989
C     13.137381    18.851962    10.488836     0.004093
C      3.195600     8.863775     1.857953     0.611563
C      5.235857     5.909008     5.353597     0.605141
C      4.302940     7.395326     3.578575    -0.131038
C      4.041307     8.678153     3.085556     0.000068
C      5.048633     7.260377     4.749877    -0.001529
C      4.554438     9.777224     3.733405    -0.199647
C      5.271328     9.663877     4.922966     0.267111
C      5.529761     8.368515     5.411421    -0.215983
C      5.435349    12.030840     5.731731     0.568566
C      4.277871    13.847067     5.007038     0.576219
C      5.814064    14.031091     6.661088     0.586883
C     29.344737    17.969715     4.502987     0.009755
C     27.955495    17.041065     2.800624     0.002434
C     26.903897    17.188549     1.771218     0.605893
C     28.408619    18.136669     3.493743    -0.130490
C     28.501697    15.801977     3.076806    -0.222086
C     29.835732    16.767432     4.775745    -0.193270
C      2.813687    15.612620     4.039640     0.265998
C      8.387721    15.456071    10.532964     0.004753
C      7.145965    13.301401     9.325904    -0.193932
C      7.096892    14.561825     8.717238     0.270324
C      7.690566    15.639026     9.338838    -0.224650
C      8.465864    14.231651    11.123370    -0.136116
C      8.935256    16.685558    11.231408     0.593331
C     29.788526    19.169065     5.298818     0.603644
C      7.850320    11.795347    11.176248     0.602989
C      7.818049    13.137381    10.488836     0.004092
C     23.474402    17.806226     1.857953     0.611561
C     21.434148    20.760998     5.353597     0.605140
C     22.367064    19.274678     3.578575    -0.131040
C     22.628697    17.991850     3.085556     0.000070
C     21.621371    19.409628     4.749877    -0.001523
C     22.115566    16.892780     3.733405    -0.199650
C     21.398677    17.006128     4.922966     0.267114
C     21.140245    18.301490     5.411421    -0.216009
C     21.234657    14.639166     5.731731     0.568561
C     22.392135    12.822939     5.007038     0.576221
C     20.855944    12.638917     6.661088     0.586888
C     23.995268     8.700290     4.502987     0.009755
C     25.384507     9.628938     2.800624     0.002435
C     26.436105     9.481453     1.771218     0.605891
C     24.931385     8.533335     3.493743    -0.130493
C     24.838306    10.868027     3.076806    -0.222088
C     23.504274     9.902574     4.775745    -0.193269
C     23.856317    11.057384     4.039640     0.265997
C     18.282291    11.213940    10.532964     0.004755
C     19.524045    13.368609     9.325904    -0.193933
C     19.573118    12.108185     8.717238     0.270325
C     18.979444    11.030984     9.338838    -0.224651
C     18.204148    12.438360    11.123370    -0.136116
C     17.734756     9.984454    11.231408     0.593331
C     23.551480     7.500940     5.298818     0.603649
C     18.819691    14.874665    11.176248     0.602989
C     18.851962    13.532630    10.488836     0.004092
C     22.198784    36.809410    17.162858     0.611564
C     19.244012    34.769153    13.667214     0.605139
C     20.730332    35.702070    15.442236    -0.131039
C     22.013160    35.963703    15.935255     0.000069
C     20.595382    34.956377    14.270934    -0.001528
C     23.112230    35.450572    15.287406    -0.199647
C     22.998882    34.733682    14.097845     0.267112
C     21.703520    34.475249    13.609390    -0.215984
C     25.365844    34.569661    13.289080     0.568563
C     27.182071    35.727139    14.013773     0.576219
C     27.366093    34.190946    12.359723     0.586887
C     31.304720    10.660273    14.517824     0.009755
C     30.376072    12.049515    16.220187     0.002432
C     30.523557    13.101113    17.249593     0.605892
C     31.471675    11.596391    15.527068    -0.130492
C     29.136983    11.503313    15.944005    -0.222081
C     30.102436    10.169278    14.245066    -0.193271
C     28.947626    10.521323    14.981171     0.265995
C     28.791070    31.617289     8.487847     0.004754
C     26.636401    32.859045     9.694907    -0.193931
C     27.896825    32.908118    10.303573     0.270324
C     28.974026    32.314444     9.681973    -0.224646
C     27.566650    31.539146     7.897441    -0.136115
C     30.020556    31.069754     7.789403     0.593331
C     32.504070    10.216484    13.721993     0.603657
C     25.130345     5.484690     7.844563     0.602992
C     26.472380    32.186961     8.531975     0.004093
C     31.141235    16.530608    17.162858     0.611562
C     34.096002    18.570862    13.667214     0.605142
C     32.609684    17.637946    15.442236    -0.131038
C     31.326857    17.376313    15.935255     0.000066
C     32.744633    18.383639    14.270934    -0.001526
C     30.227786    17.889444    15.287406    -0.199648
C     30.341133    18.606333    14.097845     0.267115
C     31.636495    18.864765    13.609390    -0.216011
C     27.974170    18.770353    13.289080     0.568565
C     26.157943    17.612875    14.013773     0.576220
C     25.973919    19.149066    12.359723     0.586886
C     22.035295    16.009742    14.517824     0.009759
C     22.963945    14.620503    16.220187     0.002435
C     22.816461    13.568905    17.249593     0.605889
C     21.868341    15.073625    15.527068    -0.130494
C     24.203033    15.166704    15.944005    -0.222089
C     23.237578    16.500736    14.245066    -0.193271
C     24.392390    16.148693    14.981171     0.265997
C     24.548939    21.722719     8.487847     0.004754
C     26.703609    20.480965     9.694907    -0.193933
C     25.443185    20.431892    10.303573     0.270324
C     24.365984    21.025566     9.681973    -0.224652
C     25.773359    21.800862     7.897441    -0.136116
C     23.319452    22.270254     7.789403     0.593332
C     20.835945    16.453530    13.721993     0.603645
C     28.209663    21.185319     7.844563     0.602989
C     26.867629    21.153048     8.531975     0.004092
C     36.809410    31.141235    17.162858     0.611563
C     34.769153    34.096002    13.667214     0.605141
C     35.702070    32.609684    15.442236    -0.131038
C     35.963703    31.326857    15.935255     0.000068
C     34.956377    32.744633    14.270934    -0.001529
C     35.450572    30.227786    15.287406    -0.199647
C     34.733682    30.341133    14.097845     0.267111
C     34.475249    31.636495    13.609390    -0.215984
C     34.569661    27.974170    13.289080     0.568566
C     35.727139    26.157943    14.013773     0.576219
C     34.190946    25.973919    12.359723     0.586883
C     10.660273    22.035295    14.517824     0.009755
C     12.049515    22.963945    16.220187     0.002434
C     13.101113    22.816461    17.249593     0.605893
C     11.596391    21.868341    15.527068    -0.130490
C     11.503313    24.203033    15.944005    -0.222086
C     10.169278    23.237578    14.245066    -0.193270
C     10.521323    24.392390    14.981171     0.265998
C     31.617289    24.548939     8.487847     0.004753
C     32.859045    26.703609     9.694907    -0.193932
C     32.908118    25.443185    10.303573     0.270324
C     32.314444    24.365984     9.681973    -0.224650
C     31.539146    25.773359     7.897441    -0.136116
C     31.069754    23.319452     7.789403     0.593331
C     10.216484    20.835945    13.721993     0.603644
C      5.484690    28.209663     7.844563     0.602989
C     32.186961    26.867629     8.531975     0.004092
C     16.530608    22.198784    17.162858     0.611561
C     18.570862    19.244012    13.667214     0.605140
C     17.637946    20.730332    15.442236    -0.131040
C     17.376313    22.013160    15.935255     0.000070
C     18.383639    20.595382    14.270934    -0.001523
C     17.889444    23.112230    15.287406    -0.199650
C     18.606333    22.998882    14.097845     0.267114
C     18.864765    21.703520    13.609390    -0.216009
C     18.770353    25.365844    13.289080     0.568561
C     17.612875    27.182071    14.013773     0.576221
C     19.149066    27.366093    12.359723     0.586888
C     16.009742    31.304720    14.517824     0.009755
C     14.620503    30.376072    16.220187     0.002435
C     13.568905    30.523557    17.249593     0.605891
C     15.073625    31.471675    15.527068    -0.130493
C     15.166704    29.136983    15.944005    -0.222089
C     16.500736    30.102436    14.245066    -0.193269
C     16.148693    28.947626    14.981171     0.265997
C     21.722719    28.791070     8.487847     0.004755
C     20.480965    26.636401     9.694907    -0.193933
C     20.431892    27.896825    10.303573     0.270325
C     21.025566    28.974026     9.681973    -0.224651
C     21.800862    27.566650     7.897441    -0.136117
C     22.270254    30.020556     7.789403     0.593331
C     16.453530    32.504070    13.721993     0.603649
C     21.185319    25.130345     7.844563     0.602989
C     21.153048    26.472380     8.531975     0.004093
N     13.933212     6.130903     6.616579    -0.557229
N     12.033240     4.949422     5.836346    -0.564780
N     14.155105     4.448025     4.917260    -0.566830
N     15.943596     5.759123     5.688744    -0.395061
N     12.358347     3.310016     4.205501    -0.391489
N     11.814547     6.405871     7.520829    -0.406302
N     12.736795    20.539104     6.616579    -0.557228
N     14.636766    21.720584     5.836346    -0.564780
N     12.514900    22.221980     4.917260    -0.566831
N     10.726410    20.910883     5.688744    -0.395060
N     14.311658    23.359989     4.205501    -0.391490
N     14.855461    20.264137     7.520829    -0.406308
N      6.130903    12.736795     6.616579    -0.557228
N      4.949422    14.636766     5.836346    -0.564779
N      4.448025    12.514900     4.917260    -0.566831
N      5.759123    10.726410     5.688744    -0.395061
N      3.310016    14.311658     4.205501    -0.391491
N      6.405871    14.855461     7.520829    -0.406303
N     20.539104    13.933212     6.616579    -0.557229
N     21.720584    12.033240     5.836346    -0.564779
N     22.221980    14.155105     4.917260    -0.566830
N     20.910883    15.943596     5.688744    -0.395060
N     23.359989    12.358347     4.205501    -0.391491
N     20.264137    11.814547     7.520829    -0.406307
N     26.071798    33.874107    12.404232    -0.557229
N     27.971770    35.055588    13.184465    -0.564780
N     25.849905    35.556985    14.103551    -0.566830
N     24.061414    34.245887    13.332067    -0.395061
N     27.646663    36.694994    14.815310    -0.391489
N     28.190463    33.599139    11.499982    -0.406302
N     27.268215    19.465906    12.404232    -0.557228
N     25.368244    18.284426    13.184465    -0.564780
N     27.490110    17.783030    14.103551    -0.566831
N     29.278600    19.094127    13.332067    -0.395060
N     25.693352    16.645021    14.815310    -0.391490
N     25.149549    19.740873    11.499982    -0.406308
N     33.874107    27.268215    12.404232    -0.557228
N     35.055588    25.368244    13.184465    -0.564779
N     35.556985    27.490110    14.103551    -0.566831
N     34.245887    29.278600    13.332067    -0.395061
N     36.694994    25.693352    14.815310    -0.391491
N     33.599139    25.149549    11.499982    -0.406303
N     19.465906    26.071798    12.404232    -0.557229
N     18.284426    27.971770    13.184465    -0.564779
N     17.783030    25.849905    14.103551    -0.566830
N     19.094127    24.061414    13.332067    -0.395060
N     16.645021    27.646663    14.815310    -0.391491
N     19.740873    28.190463    11.499982    -0.406307
O     10.502380    26.304888     1.373683    -0.537277
O     16.663950     3.044381     1.413246    -0.526949
O     18.865559     2.699005     1.391563    -0.527936
O     10.199415     9.482258    12.369614    -0.521460
O      8.886716     8.790438    10.656219    -0.532345
O     15.774777    33.796496    10.717086    -0.520048
O     14.972011     8.600015    12.204133    -0.540506
O      6.362664    29.367406     4.896718    -0.542513
O      7.684430    30.473412     6.338875    -0.522060
O      8.290904    26.667600     1.377868    -0.534829
O     20.814338     5.874338     6.436262    -0.550402
O     21.749921     4.742195     4.754062    -0.523427
O     16.167621    27.035113     1.373683    -0.537282
O     10.006051    23.625620     1.413246    -0.526950
O      7.804443    23.970997     1.391563    -0.527939
O     16.470598    17.187755    12.369614    -0.521462
O     17.783295    17.879574    10.656219    -0.532343
O     10.895234    19.543515    10.717086    -0.520045
O     11.698002    18.069998    12.204133    -0.540512
O     20.307341    23.972599     4.896718    -0.542513
O     18.985576    22.866595     6.338875    -0.522053
O     18.379098    26.672401     1.377868    -0.534822
O      5.855669    20.795669     6.436262    -0.550403
O      4.920084    21.927810     4.754062    -0.523429
O     26.304888    16.167621     1.373683    -0.537283
O      3.044381    10.006051     1.413246    -0.526949
O      2.699005     7.804443     1.391563    -0.527935
O      9.482258    16.470598    12.369614    -0.521461
O      8.790438    17.783295    10.656219    -0.532343
O     33.796496    10.895234    10.717086    -0.520043
O      8.600015    11.698002    12.204133    -0.540510
O     29.367406    20.307341     4.896718    -0.542514
O     30.473412    18.985576     6.338875    -0.522053
O     26.667600    18.379098     1.377868    -0.534830
O      5.874338     5.855669     6.436262    -0.550401
O      4.742195     4.920084     4.754062    -0.523430
O     27.035113    10.502380     1.373683    -0.537273
O     23.625620    16.663950     1.413246    -0.526952
O     23.970997    18.865559     1.391563    -0.527935
O     17.187755    10.199415    12.369614    -0.521461
O     17.879574     8.886716    10.656219    -0.532343
O     19.543515    15.774777    10.717086    -0.520046
O     18.069998    14.972011    12.204133    -0.540511
O     23.972599     6.362664     4.896718    -0.542510
O     22.866595     7.684430     6.338875    -0.522061
O     26.672401     8.290904     1.377868    -0.534831
O     20.795669    20.814338     6.436262    -0.550405
O     21.927810    21.749921     4.754062    -0.523429
O     29.502630    13.700122    17.647128    -0.537278
O     23.341060    36.960629    17.607565    -0.526949
O     21.139451    37.306005    17.629248    -0.527937
O     29.805595    30.522752     6.651197    -0.521460
O     31.118294    31.214572     8.364592    -0.532345
O     24.230233     6.208514     8.303725    -0.520047
O     25.032999    31.404995     6.816678    -0.540507
O     33.642346    10.637604    14.124093    -0.542514
O     32.320580     9.531598    12.681936    -0.522060
O     31.714106    13.337410    17.642943    -0.534829
O     19.190672    34.130672    12.584549    -0.550402
O     18.255089    35.262815    14.266749    -0.523426
O     23.837389    12.969897    17.647128    -0.537282
O     29.998959    16.379390    17.607565    -0.526950
O     32.200567    16.034013    17.629248    -0.527938
O     23.534412    22.817255     6.651197    -0.521461
O     22.221715    22.125436     8.364592    -0.532343
O     29.109776    20.461495     8.303725    -0.520045
O     28.307008    21.935012     6.816678    -0.540513
O     19.697669    16.032411    14.124093    -0.542514
O     21.019434    17.138415    12.681936    -0.522053
O     21.625912    13.332609    17.642943    -0.534822
O     34.149341    19.209341    12.584549    -0.550403
O     35.084926    18.077200    14.266749    -0.523429
O     13.700122    23.837389    17.647128    -0.537283
O     36.960629    29.998959    17.607565    -0.526950
O     37.306005    32.200567    17.629248    -0.527936
O     30.522752    23.534412     6.651197    -0.521461
O     31.214572    22.221715     8.364592    -0.532343
O      6.208514    29.109776     8.303725    -0.520043
O     31.404995    28.307008     6.816678    -0.540510
O     10.637604    19.697669    14.124093    -0.542514
O      9.531598    21.019434    12.681936    -0.522052
O     13.337410    21.625912    17.642943    -0.534830
O     34.130672    34.149341    12.584549    -0.550401
O     35.262815    35.084926    14.266749    -0.523430
O     12.969897    29.502630    17.647128    -0.537273
O     16.379390    23.341060    17.607565    -0.526952
O     16.034013    21.139451    17.629248    -0.527934
O     22.817255    29.805595     6.651197    -0.521461
O     22.125436    31.118294     8.364592    -0.532343
O     20.461495    24.230233     8.303725    -0.520046
O     21.935012    25.032999     6.816678    -0.540511
O     16.032411    33.642346    14.124093    -0.542510
O     17.138415    32.320580    12.681936    -0.522061
O     13.332609    31.714106    17.642943    -0.534832
O     19.209341    19.190672    12.584549    -0.550404
O     18.077200    18.255089    14.266749    -0.523429

The following XYZ coordinates are in angstroms. Other properties are in atomic units.
The sperically averaged electron density of each atom fit to a function of the form exp(a - br)
eigen_1, eigen_2 and eigen_3 are the three eigenvalues of traceless quadrupole moment tensor
  atom number  atomic symbol              X              Y              Z     net charge C6 coefficient C8 coefficient C10 coefficient fluctuating dipole atomic polarizability isotropic forcefield polarizability              a              b squared Pearson coefficient          <r^3>          <r^4>         wp_QDO          m_QDO          q_QDO       dipole_x       dipole_y       dipole_z         dipole            Qxy            Qxz            Qyz     Q(x^2-y^2)  Q(3z^2 - R^2)        eigen_1        eigen_2        eigen_3 static polarizability      alpha(xx)      alpha(xy)      alpha(xz)      alpha(yy)      alpha(yz)      alpha(zz) atomic spin moment
            1             Cu      33.833568       9.092076      11.515960       0.866823      50.122519 0.75604061E+03  0.19120394E+05                                11.854134                            9.494459       1.012339       2.256684                    0.996237      39.793718      95.849041       0.541661       0.447123      -1.116031      -0.076929      -0.060706      -0.096755       0.137713      -0.042430      -0.073495      -0.054174      -0.025065      -0.093771      -0.121247       0.059761       0.061486             15.471307      16.263319      -4.107507      -3.952005      17.456950      -3.092081      12.693652           0.700952
            2             Cu      35.357493      10.156743      13.389890       0.889213      47.578774 0.69765987E+03  0.17285632E+05                                11.401354                            9.077221       1.162593       2.312934                    0.996736      39.111524      93.114880       0.558176       0.442887      -1.119166       0.082937       0.070357       0.110594       0.155111      -0.042312      -0.070157      -0.050381      -0.029316      -0.092331      -0.116459       0.056275       0.060184             14.892983      15.448799      -4.324249      -4.022444      17.289375      -2.814645      11.940775           0.706744
            3             Cu      19.506444      17.577936      11.515960       0.866833      50.112440 0.75587435E+03  0.19115023E+05                                11.852234                            9.493131       1.012410       2.256713                    0.996238      39.792137      95.840424       0.541727       0.447096      -1.116054       0.076931       0.060710      -0.096765       0.137723      -0.042426       0.073473       0.054146      -0.025071      -0.093727      -0.121208       0.059748       0.061460             15.468598      16.260361      -4.106597       3.951201      17.453875       3.091507      12.691559           0.700952
            4             Cu      17.982521      16.513271      13.389890       0.889217      47.577639 0.69763692E+03  0.17284904E+05                                11.401156                            9.077032       1.162596       2.312936                    0.996736      39.111279      93.113555       0.558186       0.442884      -1.119169      -0.082931      -0.070357       0.110600       0.155112      -0.042320       0.070155       0.050375      -0.029308      -0.092317      -0.116456       0.056268       0.060187             14.892827      15.448633      -4.324216       4.022379      17.289219       2.814714      11.940631           0.706745
            5             Cu       9.092076      19.506444      11.515960       0.866834      50.112794 0.75588413E+03  0.19115341E+05                                11.852303                            9.493215       1.012407       2.256713                    0.996238      39.792234      95.840973       0.541722       0.447098      -1.116052      -0.060710       0.076931      -0.096765       0.137723       0.042425      -0.054154       0.073474       0.025070      -0.093727      -0.121212       0.059749       0.061464             15.468605      17.453895       4.106574      -3.091515      16.260353       3.951158      12.691568           0.700952
            6             Cu      10.156743      17.982521      13.389890       0.889214      47.578053 0.69764632E+03  0.17285206E+05                                11.401240                            9.077119       1.162577       2.312930                    0.996736      39.111395      93.114208       0.558181       0.442886      -1.119167       0.070358      -0.082931       0.110600       0.155114       0.042320      -0.050380       0.070154       0.029307      -0.092314      -0.116457       0.056271       0.060187             14.892862      17.289296       4.324211      -2.814752      15.448626       4.022334      11.940665           0.706743
            7             Cu      17.577936      33.833568      11.515960       0.866839      50.113237 0.75588928E+03  0.19115508E+05                                11.852391                            9.493262       1.012401       2.256713                    0.996238      39.792212      95.841091       0.541719       0.447099      -1.116051       0.060709      -0.076932      -0.096763       0.137721       0.042426       0.054146      -0.073481       0.025070      -0.093724      -0.121214       0.059746       0.061468             15.468782      17.454069       4.106652       3.091483      16.260584      -3.951275      12.691692           0.700954
            8             Cu      16.513271      35.357493      13.389890       0.889201      47.579606 0.69766887E+03  0.17285912E+05                                11.401509                            9.077285       1.162534       2.312914                    0.996736      39.111711      93.115498       0.558174       0.442888      -1.119165      -0.070353       0.082929       0.110607       0.155115       0.042325       0.050364      -0.070150       0.029301      -0.092302      -0.116446       0.056259       0.060187             14.893319      17.289711       4.324440       2.814709      15.449261      -4.022583      11.940984           0.706744
            9             Cu       6.171442      30.912934       7.504851       0.866822      50.122556 0.75604131E+03  0.19120417E+05                                11.854142                            9.494465       1.012336       2.256683                    0.996237      39.793723      95.849077       0.541661       0.447123      -1.116031       0.076929       0.060706       0.096755       0.137713      -0.042429      -0.073494      -0.054174      -0.025065      -0.093771      -0.121246       0.059761       0.061486             15.471317      16.263330      -4.107510      -3.952007      17.456961      -3.092084      12.693660           0.700951
           10             Cu       4.647517      29.848267       5.630921       0.889211      47.578874 0.69766168E+03  0.17285690E+05                                11.401375                            9.077237       1.162585       2.312931                    0.996736      39.111545      93.114993       0.558175       0.442888      -1.119165      -0.082937      -0.070357      -0.110594       0.155112      -0.042311      -0.070157      -0.050380      -0.029315      -0.092331      -0.116458       0.056275       0.060183             14.893011      15.448828      -4.324258      -4.022452      17.289407      -2.814650      11.940797           0.706743
           11             Cu      20.498566      22.427074       7.504851       0.866836      50.112306 0.75587192E+03  0.19114944E+05                                11.852206                            9.493110       1.012418       2.256716                    0.996238      39.792116      95.840293       0.541728       0.447095      -1.116055      -0.076931      -0.060710       0.096764       0.137722      -0.042426       0.073473       0.054147      -0.025070      -0.093729      -0.121209       0.059748       0.061461             15.468560      16.260320      -4.106585       3.951191      17.453831       3.091499      12.691529           0.700953
           12             Cu      22.022489      23.491739       5.630921       0.889215      47.577741 0.69763872E+03  0.17284961E+05                                11.401178                            9.077049       1.162589       2.312933                    0.996736      39.111294      93.113659       0.558185       0.442884      -1.119169       0.082931       0.070357      -0.110600       0.155113      -0.042320       0.070154       0.050374      -0.029308      -0.092316      -0.116455       0.056268       0.060187             14.892858      15.448665      -4.324227       4.022387      17.289255       2.814720      11.940654           0.706744
           13             Cu      30.912934      20.498566       7.504851       0.866835      50.112723 0.75588280E+03  0.19115298E+05                                11.852289                            9.493204       1.012410       2.256714                    0.996238      39.792217      95.840893       0.541723       0.447098      -1.116053       0.060710      -0.076931       0.096765       0.137722       0.042425      -0.054154       0.073474       0.025070      -0.093727      -0.121213       0.059749       0.061464             15.468588      17.453876       4.106569      -3.091512      16.260333       3.951153      12.691553           0.700954
           14             Cu      29.848267      22.022489       5.630921       0.889216      47.577939 0.69764434E+03  0.17285142E+05                                11.401215                            9.077100       1.162584       2.312932                    0.996736      39.111379      93.114096       0.558182       0.442885      -1.119167      -0.070358       0.082931      -0.110600       0.155113       0.042320      -0.050380       0.070155       0.029307      -0.092315      -0.116458       0.056271       0.060187             14.892829      17.289256       4.324200      -2.814745      15.448591       4.022325      11.940639           0.706744
           15             Cu      22.427074       6.171442       7.504851       0.866836      50.113418 0.75589258E+03  0.19115616E+05                                11.852428                            9.493290       1.012390       2.256709                    0.996238      39.792243      95.841273       0.541718       0.447100      -1.116051      -0.060709       0.076932       0.096764       0.137722       0.042425       0.054146      -0.073480       0.025070      -0.093723      -0.121213       0.059745       0.061468             15.468832      17.454127       4.106667       3.091493      16.260638      -3.951288      12.691732           0.700952
           16             Cu      23.491739       4.647517       5.630921       0.889203      47.579539 0.69766770E+03  0.17285875E+05                                11.401494                            9.077274       1.162540       2.312916                    0.996736      39.111701      93.115430       0.558174       0.442888      -1.119165       0.070353      -0.082929      -0.110606       0.155114       0.042326       0.050365      -0.070151       0.029301      -0.092304      -0.116448       0.056260       0.060188             14.893298      17.289687       4.324433       2.814705      15.449240      -4.022578      11.940968           0.706744
           17             Cu      10.450106      24.895645       0.000000       0.866442      50.310294 0.74823418E+03  0.18871538E+05                                11.873303                            9.435179       1.040423       2.265420                    0.996304      39.742672      95.556332       0.544305       0.446163      -1.116772       0.140865      -0.022314       0.000003       0.142621       0.031062       0.000007      -0.000003      -0.165487       0.192919      -0.120535       0.056229       0.064306             15.721114       7.943364       1.463629      -0.000037      16.494915      -0.000155      22.725065           0.699350
           18             Cu      18.813818       1.332967       0.000000       0.872706      48.564230 0.71968830E+03  0.17973272E+05                                11.578170                            9.237577       1.183675       2.314070                    0.996817      39.472962      94.395280       0.551595       0.444634      -1.117895       0.161426      -0.032678       0.000001       0.164701       0.025582       0.000008       0.000001      -0.152939       0.163887      -0.107949       0.053320       0.054629             15.227548       7.447509       1.707236      -0.000009      16.510296      -0.000126      21.724840           0.702818
           19             Cu      16.219894       1.774355       0.000000       0.866441      50.310309 0.74823450E+03  0.18871549E+05                                11.873306                            9.435182       1.040420       2.265420                    0.996304      39.742673      95.556347       0.544305       0.446164      -1.116772      -0.140865       0.022314      -0.000003       0.142621       0.031062       0.000007      -0.000003      -0.165487       0.192918      -0.120535       0.056229       0.064306             15.721118       7.943366       1.463629      -0.000038      16.494919      -0.000154      22.725070           0.699349
           20             Cu       7.856182      25.337033       0.000000       0.872710      48.564009 0.71968443E+03  0.17973148E+05                                11.578124                            9.237542       1.183690       2.314075                    0.996817      39.472928      94.395062       0.551597       0.444633      -1.117896      -0.161426       0.032678      -0.000001       0.164700       0.025582       0.000008       0.000001      -0.152941       0.163892      -0.107951       0.053321       0.054631             15.227483       7.447480       1.707228      -0.000009      16.510228      -0.000126      21.724742           0.702819
           21             Cu      24.895645      16.219894       0.000000       0.866443      50.311860 0.74825813E+03  0.18872308E+05                                11.873584                            9.435359       1.040416       2.265418                    0.996304      39.742979      95.557728       0.544297       0.446166      -1.116769      -0.022322      -0.140862       0.000009       0.142620      -0.031064       0.000010       0.000007       0.165488       0.192894      -0.120532       0.056234       0.064298             15.721555      16.495364      -1.463686      -0.000118       7.943536       0.000021      22.725766           0.699353
           22             Cu       1.332967       7.856182       0.000000       0.872713      48.563731 0.71968031E+03  0.17973017E+05                                11.578073                            9.237510       1.183697       2.314078                    0.996817      39.472865      94.394801       0.551599       0.444633      -1.117896      -0.032688      -0.161421      -0.000003       0.164697      -0.025588      -0.000003       0.000004       0.152947       0.163876      -0.107954       0.053328       0.054625             15.227407      16.510141      -1.707227      -0.000125       7.447454       0.000007      21.724625           0.702819
           23             Cu       1.774355      10.450106       0.000000       0.866438      50.312064 0.74826184E+03  0.18872428E+05                                11.873627                            9.435392       1.040400       2.265412                    0.996303      39.743008      95.557926       0.544295       0.446167      -1.116768       0.022322       0.140863      -0.000009       0.142621      -0.031064       0.000010       0.000006       0.165485       0.192890      -0.120530       0.056233       0.064297             15.721614      16.495423      -1.463691      -0.000117       7.943565       0.000021      22.725854           0.699351
           24             Cu      25.337033      18.813818       0.000000       0.872718      48.563518 0.71967638E+03  0.17972890E+05                                11.578025                            9.237472       1.183717       2.314085                    0.996817      39.472838      94.394586       0.551601       0.444632      -1.117897       0.032688       0.161420       0.000004       0.164696      -0.025588      -0.000003       0.000004       0.152952       0.163879      -0.107956       0.053330       0.054626             15.227343      16.510074      -1.707220      -0.000124       7.447424       0.000007      21.724532           0.702820
           25              H      20.042507       3.976499       3.123217       0.136746       1.165325 0.87511527E+01  0.86738177E+02                                 1.742998                            1.663487      -1.198905       2.321249                    0.996177       3.354887       9.048765       0.521142       1.185782      -0.731928       0.036097      -0.015129      -0.022278       0.045035      -0.006113      -0.011029       0.003766       0.014861      -0.004631      -0.008935      -0.008583       0.017518              1.769521       2.019341      -0.085008      -0.151231       1.517577       0.243440       1.771645           0.000542
           26              H      16.031339       4.416554       3.359075       0.126762       1.342020 0.10283231E+02  0.10679490E+03                                 1.941499                            1.819578      -1.555921       2.131732                    0.994491       3.781037      10.657987       0.488475       1.207378      -0.724017      -0.028980      -0.002126      -0.020603       0.035620      -0.007634       0.012839       0.005809      -0.000150       0.006723      -0.017877       0.004362       0.013515              2.005891       2.572887       0.083255       0.150216       1.561253       0.216482       1.883532           0.000261
           27              H      18.412971       6.040758       6.204589       0.133481       1.122121 0.81705092E+01  0.79437866E+02                                 1.687438                            1.596544      -1.054105       2.384715                    0.997829       3.271123       8.678490       0.538498       1.169887      -0.735946       0.007360       0.019759       0.031240       0.037690      -0.002883      -0.003709       0.011774       0.001448       0.013498      -0.011592      -0.002900       0.014492              1.742276       1.735801       0.094436       0.146206       1.595065       0.406571       1.895962           0.000233
           28              H       7.664960      28.083512       3.282992       0.134225       1.157836 0.86621291E+01  0.85714932E+02                                 1.738814                            1.656791      -1.202653       2.315786                    0.996282       3.383137       9.144733       0.520874       1.188343      -0.730865      -0.040276      -0.013736      -0.010919       0.043932       0.008697       0.005155       0.001990       0.016536      -0.023890      -0.009209      -0.007985       0.017194              1.768829       2.096402       0.162637       0.025973       1.598410       0.228481       1.611676           0.000533
           29              H      11.622787      28.192858       2.586830       0.126635       1.154391 0.84765292E+01  0.83295970E+02                                 1.730122                            1.634059      -1.049637       2.382601                    0.997635       3.335366       8.938807       0.527657       1.181269      -0.733094       0.027304      -0.013872      -0.019378       0.036242       0.001208      -0.004181       0.005954       0.021061      -0.013218      -0.013101      -0.000600       0.013700              1.787811       1.975920      -0.132560      -0.272492       1.628458       0.330604       1.759056           0.000187
           30              H       9.990585      30.451809       5.493210       0.119606       1.315454 0.99275258E+01  0.10234999E+03                                 1.913364                            1.783132      -1.575645       2.108562                    0.995282       3.893118      10.987308       0.494655       1.201039      -0.723890      -0.004023       0.016650       0.027070       0.032034      -0.009404      -0.005357       0.003539       0.003447       0.021724      -0.013209       0.000193       0.013016              1.985265       1.947008       0.218608       0.103471       1.962160       0.578809       2.046627           0.000404
           31              H      14.108435       6.707510       8.924565       0.128874       1.259423 0.94465310E+01  0.96130768E+02                                 1.864146                            1.745837      -1.470225       2.171258                    0.994811       3.723253      10.418947       0.497451       1.209946      -0.722994       0.029578      -0.017835      -0.007795       0.035407      -0.004391       0.002419       0.005582       0.007196      -0.046844      -0.017499       0.004014       0.013486              1.930755       2.123805      -0.307153      -0.242553       1.666537       0.386329       2.001922           0.000292
           32              H      10.163942       7.624958       8.954998       0.135118       1.117538 0.80796398E+01  0.78340596E+02                                 1.685017                            1.589198      -1.043544       2.391575                    0.997826       3.249780       8.612114       0.538909       1.172183      -0.735534      -0.034955      -0.001559      -0.013202       0.037397       0.001274       0.009217       0.007743       0.012499       0.008288      -0.012526      -0.002319       0.014845              1.746536       2.212001      -0.104776       0.156563       1.417772       0.152399       1.609836           0.000203
           33              H      12.558909       8.939790      11.937461       0.140196       1.146441 0.85584244E+01  0.84484133E+02                                 1.733832                            1.652636      -1.218523       2.315254                    0.996178       3.346580       9.052480       0.518481       1.196719      -0.729151       0.005146       0.022750       0.037786       0.044405       0.000670       0.003089       0.011288      -0.008396       0.030571      -0.010132      -0.007422       0.017553              1.762024       1.779072      -0.019572       0.093608       1.580576       0.336720       1.926423           0.000565
           34              H      16.170024       6.398136       6.246434       0.305352       0.674957 0.43481380E+01  0.36588653E+02                                 1.284447                            1.228989      -1.097144       2.474621                    0.999847       2.434594       6.274686       0.558778       1.302638      -0.707009       0.012736       0.027904       0.022694       0.038156       0.010610       0.002992       0.015345       0.000389      -0.012973      -0.017964      -0.002377       0.020341              1.324336       1.367790       0.094958       0.007873       1.319502       0.269522       1.285715           0.000010
           35              H      12.966956       2.923034       3.701450       0.308892       0.639811 0.40625033E+01  0.33758244E+02                                 1.257198                            1.201510      -1.106120       2.472496                    0.999824       2.444578       6.352049       0.553130       1.332578      -0.699902       0.024740      -0.018716      -0.022894       0.038555      -0.003727      -0.009298       0.015374       0.004617      -0.004553      -0.017761      -0.001472       0.019233              1.297492       1.422191      -0.045502      -0.137336       1.219634       0.222430       1.250650          -0.000000
           36              H      10.961374       6.360799       7.315404       0.309906       0.642454 0.40706027E+01  0.33733084E+02                                 1.246772                            1.192176      -1.094512       2.478981                    0.999832       2.402014       6.167392       0.564489       1.309343      -0.705265      -0.037754       0.000490      -0.007958       0.038586      -0.003467       0.002948       0.006839       0.033957      -0.011950      -0.018776      -0.000773       0.019549              1.286457       1.552064      -0.023514       0.057879       1.101613       0.144099       1.205694           0.000007
           37              H       6.627497      22.693505       3.123217       0.136747       1.165584 0.87538251E+01  0.86773901E+02                                 1.743536                            1.663969      -1.198882       2.321261                    0.996177       3.355044       9.050560       0.520944       1.186107      -0.731856      -0.036097       0.015130      -0.022276       0.045035      -0.006116       0.011023      -0.003774       0.014865      -0.004634      -0.008930      -0.008588       0.017518              1.770078       2.020026      -0.085044       0.151297       1.518004      -0.243567       1.772205           0.000542
           38              H      10.638665      22.253450       3.359075       0.126762       1.342027 0.10283365E+02  0.10679723E+03                                 1.941544                            1.819619      -1.555928       2.131734                    0.994490       3.781159      10.658568       0.488455       1.207416      -0.724008       0.028981       0.002126      -0.020603       0.035622      -0.007633      -0.012839      -0.005811      -0.000151       0.006717      -0.017878       0.004363       0.013515              2.005939       2.572949       0.083252      -0.150207       1.561288      -0.216490       1.883579           0.000261
           39              H       8.257035      20.629248       6.204589       0.133501       1.122057 0.81699411E+01  0.79431074E+02                                 1.687389                            1.596501      -1.053986       2.384780                    0.997830       3.270990       8.678108       0.538497       1.169906      -0.735942      -0.007352      -0.019762       0.031234       0.037685      -0.002887       0.003705      -0.011774       0.001453       0.013489      -0.011594      -0.002896       0.014490              1.742225       1.735758       0.094430      -0.146198       1.595020      -0.406548       1.895898           0.000233
           40              H      19.005044      25.256492       3.282992       0.134224       1.157835 0.86620470E+01  0.85713105E+02                                 1.738733                            1.656720      -1.202653       2.315785                    0.996282       3.383115       9.144337       0.520919       1.188253      -0.730886       0.040277       0.013736      -0.010919       0.043933       0.008697      -0.005161      -0.001993       0.016545      -0.023893      -0.009212      -0.007988       0.017200              1.768745       2.096291       0.162621      -0.025968       1.598339      -0.228461       1.611606           0.000533
           41              H      15.047215      25.147144       2.586830       0.126638       1.154612 0.84785074E+01  0.83319831E+02                                 1.730326                            1.634240      -1.049671       2.382583                    0.997634       3.335405       8.938995       0.527635       1.181254      -0.733100      -0.027302       0.013876      -0.019375       0.036240       0.001212       0.004181      -0.005953       0.021058      -0.013226      -0.013099      -0.000601       0.013700              1.788029       1.976170      -0.132578       0.272535       1.628647      -0.330669       1.759268           0.000188
           42              H      16.679421      22.888197       5.493210       0.119604       1.314785 0.99215027E+01  0.10227333E+03                                 1.912726                            1.782590      -1.575647       2.108557                    0.995283       3.893113      10.986849       0.494726       1.201038      -0.723883       0.004023      -0.016648       0.027071       0.032034      -0.009406       0.005354      -0.003536       0.003446       0.021729      -0.013212       0.000199       0.013013              1.984574       1.946340       0.218483      -0.103410       1.961481      -0.578484       2.045901           0.000404
           43              H      12.561575      19.962500       8.924565       0.128876       1.259152 0.94440596E+01  0.96099182E+02                                 1.863845                            1.745581      -1.470221       2.171260                    0.994811       3.723112      10.418150       0.497500       1.209908      -0.723001      -0.029579       0.017836      -0.007794       0.035409      -0.004393      -0.002419      -0.005582       0.007193      -0.046855      -0.017503       0.004015       0.013488              1.930428       2.123418      -0.307067       0.242486       1.666283      -0.386223       2.001583           0.000292
           44              H      16.506068      19.045052       8.954998       0.135124       1.116687 0.80720634E+01  0.78248397E+02                                 1.684039                            1.588345      -1.043502       2.391596                    0.997826       3.249419       8.609989       0.539112       1.172023      -0.735562       0.034955       0.001563      -0.013204       0.037399       0.001282      -0.009215      -0.007743       0.012495       0.008278      -0.012521      -0.002323       0.014844              1.745480       2.210478      -0.104667      -0.156417       1.417041      -0.152251       1.608921           0.000203
           45              H      14.111103      17.730222      11.937461       0.140196       1.146377 0.85578463E+01  0.84476972E+02                                 1.733759                            1.652574      -1.218508       2.315262                    0.996178       3.346544       9.052295       0.518494       1.196710      -0.729152      -0.005145      -0.022750       0.037787       0.044406       0.000670      -0.003089      -0.011295      -0.008398       0.030574      -0.010133      -0.007426       0.017560              1.761948       1.778998      -0.019573      -0.093597       1.580514      -0.336691       1.926331           0.000565
           46              H      10.499982      20.271870       6.246434       0.305353       0.675082 0.43491626E+01  0.36599649E+02                                 1.284662                            1.229181      -1.097152       2.474618                    0.999847       2.434636       6.275120       0.558698       1.302739      -0.706991      -0.012736      -0.027903       0.022695       0.038155       0.010609      -0.002994      -0.015346       0.000399      -0.012964      -0.017966      -0.002375       0.020341              1.324566       1.368035       0.094986      -0.007874       1.319729      -0.269599       1.285932           0.000010
           47              H      13.703048      23.746970       3.701450       0.308893       0.639845 0.40628230E+01  0.33761940E+02                                 1.257314                            1.201615      -1.106112       2.472502                    0.999824       2.444621       6.352489       0.553061       1.332704      -0.699878      -0.024740       0.018716      -0.022895       0.038556      -0.003726       0.009299      -0.015377       0.004618      -0.004552      -0.017764      -0.001471       0.019235              1.297617       1.422335      -0.045500       0.137349       1.219748      -0.222465       1.250766          -0.000000
           48              H      15.708634      20.309209       7.315404       0.309906       0.642368 0.40698774E+01  0.33725228E+02                                 1.246589                            1.192011      -1.094510       2.478983                    0.999832       2.401960       6.166880       0.564576       1.309213      -0.705290       0.037753      -0.000491      -0.007958       0.038586      -0.003466      -0.002947      -0.006837       0.033954      -0.011947      -0.018773      -0.000773       0.019546              1.286262       1.551799      -0.023508      -0.057867       1.101466      -0.144060       1.205521           0.000006
           49              H       3.976499       6.627497       3.123217       0.136748       1.165366 0.87516476E+01  0.86745490E+02                                 1.743160                            1.663632      -1.198880       2.321262                    0.996177       3.354910       9.049355       0.521066       1.185921      -0.731897      -0.015129      -0.036097      -0.022277       0.045035       0.006115       0.003767       0.011024      -0.014856      -0.004634      -0.008933      -0.008580       0.017513              1.769688       1.517705       0.085021       0.243480       2.019545       0.151253       1.771814           0.000542
           50              H       4.416554      10.638665       3.359075       0.126762       1.342042 0.10283431E+02  0.10679749E+03                                 1.941518                            1.819594      -1.555918       2.131735                    0.994491       3.781076      10.658121       0.488473       1.207375      -0.724018      -0.002126       0.028980      -0.020602       0.035621       0.007634       0.005809      -0.012840       0.000151       0.006720      -0.017877       0.004362       0.013515              2.005912       1.561267      -0.083258       0.216487       2.572917      -0.150221       1.883553           0.000261
           51              H       6.040758       8.257035       6.204589       0.133481       1.122197 0.81712981E+01  0.79448514E+02                                 1.687612                            1.596697      -1.054106       2.384715                    0.997829       3.271308       8.679522       0.538426       1.169998      -0.735919       0.019760      -0.007360       0.031238       0.037689       0.002883       0.011776       0.003709      -0.001446       0.013481      -0.011593      -0.002899       0.014492              1.742464       1.595224      -0.094453       0.406639       1.735997      -0.146234       1.896170           0.000232
           52              H      28.083512      19.005044       3.282992       0.134223       1.157747 0.86612511E+01  0.85703471E+02                                 1.738648                            1.656643      -1.202621       2.315799                    0.996283       3.383157       9.144430       0.520931       1.188252      -0.730884      -0.013736       0.040275      -0.010920       0.043932      -0.008694       0.001991      -0.005159      -0.016540      -0.023887      -0.009210      -0.007985       0.017194              1.768656       1.598265      -0.162610       0.228443       2.096175      -0.025969       1.611529           0.000533
           53              H      28.192858      15.047215       2.586830       0.126638       1.154385 0.84764768E+01  0.83295287E+02                                 1.730111                            1.634049      -1.049653       2.382590                    0.997634       3.335364       8.938779       0.527661       1.181262      -0.733095      -0.013877      -0.027302      -0.019375       0.036240      -0.001209       0.005950       0.004178      -0.021057      -0.013225      -0.013096      -0.000603       0.013698              1.787799       1.628447       0.132558       0.330600       1.975906       0.272488       1.759043           0.000187
           54              H      30.451809      16.679421       5.493210       0.119604       1.315471 0.99276682E+01  0.10235153E+03                                 1.913355                            1.783124      -1.575656       2.108555                    0.995282       3.893130      10.987242       0.494666       1.201011      -0.723896       0.016649       0.004024       0.027069       0.032033       0.009404       0.003538       0.005357      -0.003446       0.021722      -0.013209       0.000194       0.013015              1.985254       1.962150      -0.218608       0.578804       1.946997      -0.103473       2.046615           0.000404
           55              H       6.707510      12.561575       8.924565       0.128875       1.259388 0.94462106E+01  0.96126701E+02                                 1.864118                            1.745813      -1.470222       2.171260                    0.994811       3.723165      10.418660       0.497451       1.209955      -0.722993      -0.017836      -0.029579      -0.007795       0.035409       0.004393       0.005582      -0.002420      -0.007197      -0.046850      -0.017501       0.004012       0.013489              1.930724       1.666512       0.307146       0.386319       2.123769       0.242547       2.001889           0.000292
           56              H       7.624958      16.506068       8.954998       0.135123       1.117418 0.80784708E+01  0.78325389E+02                                 1.684803                            1.589010      -1.043513       2.391590                    0.997826       3.249521       8.610842       0.538985       1.172076      -0.735560      -0.001564       0.034955      -0.013203       0.037398      -0.001279       0.007745      -0.009216      -0.012499       0.008279      -0.012526      -0.002320       0.014846              1.746305       1.417608       0.104749       0.152364       2.211674      -0.156538       1.609632           0.000203
           57              H       8.939790      14.111103      11.937461       0.140197       1.146374 0.85577989E+01  0.84476343E+02                                 1.733755                            1.652568      -1.218511       2.315260                    0.996178       3.346521       9.052209       0.518496       1.196707      -0.729153       0.022751      -0.005145       0.037786       0.044406      -0.000670       0.011290      -0.003088       0.008397       0.030573      -0.010132      -0.007423       0.017555              1.761944       1.580510       0.019571       0.336695       1.778988      -0.093599       1.926333           0.000565
           58              H       6.398136      10.499982       6.246434       0.305354       0.675072 0.43490943E+01  0.36598991E+02                                 1.284659                            1.229179      -1.097143       2.474623                    0.999847       2.434628       6.275126       0.558693       1.302755      -0.706988       0.027904      -0.012736       0.022695       0.038156      -0.010612       0.015346      -0.002993      -0.000395      -0.012966      -0.017966      -0.002376       0.020342              1.324562       1.319727      -0.094987       0.269600       1.368030      -0.007876       1.285929           0.000010
           59              H       2.923034      13.703048       3.701450       0.308893       0.639823 0.40626172E+01  0.33759544E+02                                 1.257234                            1.201543      -1.106114       2.472500                    0.999824       2.444607       6.352229       0.553110       1.332613      -0.699895      -0.018717      -0.024740      -0.022893       0.038555       0.003728       0.015374       0.009297      -0.004616      -0.004561      -0.017761      -0.001471       0.019232              1.297530       1.219670       0.045501       0.222441       1.422235       0.137340       1.250686          -0.000000
           60              H       6.360799      15.708634       7.315404       0.309906       0.642435 0.40704236E+01  0.33731027E+02                                 1.246710                            1.192120      -1.094514       2.478979                    0.999832       2.401989       6.167155       0.564527       1.309277      -0.705278       0.000491       0.037753      -0.007958       0.038586       0.003467       0.006838      -0.002948      -0.033957      -0.011945      -0.018776      -0.000772       0.019548              1.286390       1.101561       0.023512       0.144085       1.551977      -0.057877       1.205632           0.000006
           61              H      22.693505      20.042507       3.123217       0.136747       1.165500 0.87529313E+01  0.86761612E+02                                 1.743329                            1.663785      -1.198880       2.321262                    0.996177       3.354963       9.049749       0.521027       1.185965      -0.731888       0.015131       0.036098      -0.022277       0.045036       0.006117      -0.003775      -0.011029      -0.014871      -0.004634      -0.008934      -0.008591       0.017525              1.769864       1.517841       0.085028      -0.243517       2.019760      -0.151268       1.771990           0.000542
           62              H      22.253450      16.031339       3.359075       0.126762       1.341981 0.10282909E+02  0.10679092E+03                                 1.941468                            1.819554      -1.555928       2.131730                    0.994491       3.781086      10.658155       0.488475       1.207383      -0.724015       0.002125      -0.028980      -0.020602       0.035620       0.007633      -0.005811       0.012839       0.000150       0.006715      -0.017877       0.004363       0.013514              2.005857       1.561235      -0.083247      -0.216476       2.572829       0.150198       1.883506           0.000261
           63              H      20.629248      18.412971       6.204589       0.133501       1.122036 0.81697365E+01  0.79428475E+02                                 1.687358                            1.596474      -1.053978       2.384783                    0.997830       3.270952       8.677934       0.538507       1.169895      -0.735945      -0.019762       0.007352       0.031234       0.037685       0.002887      -0.011774      -0.003706      -0.001453       0.013493      -0.011594      -0.002897       0.014491              1.742191       1.594991      -0.094428      -0.406535       1.735721       0.146194       1.895861           0.000233
           64              H      25.256492       7.664960       3.282992       0.134224       1.157982 0.86634983E+01  0.85731911E+02                                 1.738977                            1.656937      -1.202660       2.315781                    0.996282       3.383208       9.145123       0.520843       1.188366      -0.730861       0.013736      -0.040276      -0.010919       0.043932      -0.008697      -0.001993       0.005156      -0.016538      -0.023892      -0.009209      -0.007986       0.017196              1.768999       1.598553      -0.162658      -0.228516       2.096619       0.025972       1.611824           0.000533
           65              H      25.147144      11.622787       2.586830       0.126639       1.154587 0.84782609E+01  0.83316714E+02                                 1.730297                            1.634213      -1.049649       2.382593                    0.997635       3.335341       8.938755       0.527641       1.181250      -0.733102       0.013876       0.027303      -0.019375       0.036241      -0.001210      -0.005952      -0.004182      -0.021056      -0.013225      -0.013098      -0.000601       0.013699              1.787998       1.628618       0.132577      -0.330659       1.976138      -0.272533       1.759237           0.000187
           66              H      22.888197       9.990585       5.493210       0.119605       1.314760 0.99212764E+01  0.10227060E+03                                 1.912720                            1.782583      -1.575630       2.108568                    0.995282       3.893078      10.986792       0.494720       1.201057      -0.723879      -0.016649      -0.004023       0.027071       0.032034       0.009406      -0.003536      -0.005355      -0.003447       0.021731      -0.013212       0.000199       0.013014              1.984569       1.961478      -0.218484      -0.578484       1.946333       0.103410       2.045897           0.000404
           67              H      19.962500      14.108435       8.924565       0.128875       1.259154 0.94440880E+01  0.96099557E+02                                 1.863845                            1.745581      -1.470223       2.171260                    0.994810       3.723146      10.418255       0.497500       1.209905      -0.723001       0.017837       0.029578      -0.007794       0.035409       0.004393      -0.005583       0.002419      -0.007192      -0.046854      -0.017503       0.004015       0.013488              1.930427       1.666284       0.307063      -0.386223       2.123414      -0.242481       2.001585           0.000292
           68              H      19.045052      10.163942       8.954998       0.135124       1.116686 0.80720499E+01  0.78248203E+02                                 1.684034                            1.588339      -1.043494       2.391599                    0.997827       3.249429       8.610001       0.539115       1.172017      -0.735564       0.001562      -0.034955      -0.013204       0.037398      -0.001281      -0.007742       0.009214      -0.012495       0.008277      -0.012520      -0.002322       0.014842              1.745474       1.417037       0.104665      -0.152250       2.210471       0.156418       1.608915           0.000204
           69              H      17.730222      12.558909      11.937461       0.140196       1.146432 0.85583596E+01  0.84483324E+02                                 1.733819                            1.652628      -1.218515       2.315258                    0.996178       3.346585       9.052481       0.518483       1.196716      -0.729151      -0.022750       0.005146       0.037786       0.044406      -0.000670      -0.011293       0.003089       0.008397       0.030574      -0.010134      -0.007425       0.017558              1.762011       1.580567       0.019576      -0.336709       1.779065       0.093601       1.926401           0.000565
           70              H      20.271870      16.170024       6.246434       0.305353       0.674955 0.43481156E+01  0.36588373E+02                                 1.284436                            1.228979      -1.097157       2.474616                    0.999847       2.434598       6.274664       0.558786       1.302623      -0.707012      -0.027904       0.012736       0.022694       0.038155      -0.010608      -0.015345       0.002993      -0.000393      -0.012970      -0.017964      -0.002376       0.020340              1.324324       1.319490      -0.094956      -0.269517       1.367780       0.007871       1.285704           0.000010
           71              H      23.746970      12.966956       3.701450       0.308892       0.639838 0.40627387E+01  0.33760848E+02                                 1.257269                            1.201573      -1.106116       2.472499                    0.999824       2.444582       6.352218       0.553094       1.332641      -0.699891       0.018717       0.024740      -0.022894       0.038556       0.003727      -0.015375      -0.009298      -0.004617      -0.004555      -0.017762      -0.001472       0.019234              1.297568       1.219703       0.045502      -0.222452       1.422279      -0.137346       1.250722          -0.000000
           72              H      20.309209      10.961374       7.315404       0.309907       0.642400 0.40701407E+01  0.33728031E+02                                 1.246648                            1.192064      -1.094516       2.478979                    0.999832       2.401975       6.167020       0.564551       1.309246      -0.705284      -0.000491      -0.037753      -0.007958       0.038586       0.003466      -0.006837       0.002947      -0.033953      -0.011947      -0.018774      -0.000772       0.019546              1.286326       1.101515       0.023509      -0.144072       1.551885       0.057872       1.205578           0.000007
           73              H      19.962503      36.028511      15.897594       0.136746       1.165325 0.87511600E+01  0.86738272E+02                                 1.742999                            1.663488      -1.198905       2.321248                    0.996177       3.354888       9.048770       0.521142       1.185782      -0.731928      -0.036097       0.015129       0.022278       0.045035      -0.006113      -0.011029       0.003766       0.014861      -0.004630      -0.008935      -0.008583       0.017518              1.769522       2.019343      -0.085008      -0.151231       1.517578       0.243440       1.771646           0.000542
           74              H      23.973671      35.588456      15.661736       0.126762       1.342020 0.10283226E+02  0.10679484E+03                                 1.941499                            1.819578      -1.555921       2.131733                    0.994491       3.781036      10.657984       0.488475       1.207378      -0.724017       0.028980       0.002126       0.020603       0.035620      -0.007634       0.012839       0.005809      -0.000150       0.006723      -0.017877       0.004362       0.013515              2.005890       2.572887       0.083255       0.150216       1.561252       0.216482       1.883531           0.000261
           75              H      21.592039      33.964252      12.816222       0.133481       1.122121 0.81705065E+01  0.79437831E+02                                 1.687437                            1.596543      -1.054105       2.384715                    0.997829       3.271123       8.678489       0.538498       1.169886      -0.735946      -0.007360      -0.019759      -0.031240       0.037690      -0.002883      -0.003709       0.011774       0.001448       0.013498      -0.011592      -0.002900       0.014492              1.742275       1.735801       0.094436       0.146206       1.595065       0.406571       1.895961           0.000233
           76              H      32.340050      11.921498      15.737819       0.134225       1.157837 0.86621318E+01  0.85714962E+02                                 1.738814                            1.656791      -1.202653       2.315786                    0.996282       3.383138       9.144735       0.520874       1.188343      -0.730865       0.040276       0.013736       0.010919       0.043932       0.008697       0.005155       0.001990       0.016536      -0.023890      -0.009209      -0.007985       0.017194              1.768829       2.096402       0.162637       0.025973       1.598410       0.228481       1.611676           0.000533
           77              H      28.382223      11.812152      16.433981       0.126635       1.154388 0.84765087E+01  0.83295720E+02                                 1.730120                            1.634057      -1.049635       2.382602                    0.997635       3.335362       8.938794       0.527657       1.181269      -0.733094      -0.027304       0.013872       0.019378       0.036242       0.001208      -0.004181       0.005954       0.021061      -0.013218      -0.013101      -0.000600       0.013701              1.787809       1.975918      -0.132560      -0.272492       1.628456       0.330603       1.759054           0.000188
           78              H      30.014425       9.553201      13.527601       0.119606       1.315454 0.99275299E+01  0.10235003E+03                                 1.913364                            1.783132      -1.575645       2.108562                    0.995282       3.893119      10.987309       0.494655       1.201038      -0.723890       0.004023      -0.016650      -0.027070       0.032034      -0.009404      -0.005357       0.003539       0.003447       0.021724      -0.013209       0.000193       0.013016              1.985265       1.947008       0.218608       0.103471       1.962160       0.578809       2.046627           0.000404
           79              H      25.896575      33.297500      10.096246       0.128873       1.259424 0.94465382E+01  0.96130866E+02                                 1.864147                            1.745838      -1.470225       2.171257                    0.994811       3.723254      10.418953       0.497450       1.209947      -0.722994      -0.029578       0.017835       0.007795       0.035407      -0.004391       0.002419       0.005582       0.007196      -0.046844      -0.017499       0.004014       0.013486              1.930756       2.123807      -0.307154      -0.242553       1.666538       0.386329       2.001924           0.000292
           80              H      29.841068      32.380052      10.065813       0.135118       1.117538 0.80796417E+01  0.78340622E+02                                 1.685017                            1.589199      -1.043545       2.391574                    0.997826       3.249780       8.612116       0.538909       1.172184      -0.735534       0.034955       0.001559       0.013202       0.037397       0.001274       0.009217       0.007743       0.012499       0.008288      -0.012526      -0.002319       0.014845              1.746537       2.212002      -0.104776       0.156563       1.417772       0.152399       1.609836           0.000203
           81              H      27.446101      31.065220       7.083350       0.140196       1.146441 0.85584206E+01  0.84484088E+02                                 1.733832                            1.652636      -1.218523       2.315254                    0.996178       3.346579       9.052478       0.518481       1.196719      -0.729151      -0.005146      -0.022750      -0.037786       0.044405       0.000670       0.003089       0.011288      -0.008396       0.030571      -0.010132      -0.007422       0.017553              1.762024       1.779072      -0.019572       0.093608       1.580576       0.336720       1.926423           0.000565
           82              H      23.834986      33.606874      12.774377       0.305352       0.674957 0.43481354E+01  0.36588629E+02                                 1.284447                            1.228989      -1.097144       2.474621                    0.999847       2.434593       6.274685       0.558777       1.302639      -0.707009      -0.012736      -0.027904      -0.022694       0.038156       0.010610       0.002992       0.015345       0.000389      -0.012973      -0.017964      -0.002377       0.020341              1.324336       1.367790       0.094958       0.007873       1.319503       0.269522       1.285715           0.000010
           83              H      27.038054      37.081976      15.319361       0.308892       0.639811 0.40625035E+01  0.33758242E+02                                 1.257198                            1.201510      -1.106119       2.472496                    0.999824       2.444578       6.352046       0.553131       1.332577      -0.699903      -0.024740       0.018716       0.022894       0.038555      -0.003727      -0.009298       0.015374       0.004617      -0.004553      -0.017761      -0.001472       0.019233              1.297491       1.422190      -0.045502      -0.137336       1.219634       0.222430       1.250650          -0.000000
           84              H      29.043636      33.644211      11.705407       0.309906       0.642454 0.40706027E+01  0.33733080E+02                                 1.246772                            1.192176      -1.094512       2.478981                    0.999832       2.402014       6.167390       0.564489       1.309342      -0.705265       0.037754      -0.000490       0.007958       0.038586      -0.003467       0.002948       0.006839       0.033957      -0.011950      -0.018776      -0.000773       0.019549              1.286457       1.552064      -0.023514       0.057879       1.101613       0.144099       1.205693           0.000007
           85              H      33.377513      17.311505      15.897594       0.136747       1.165585 0.87538378E+01  0.86774061E+02                                 1.743537                            1.663970      -1.198883       2.321260                    0.996177       3.355046       9.050568       0.520944       1.186107      -0.731856       0.036097      -0.015130       0.022276       0.045035      -0.006116       0.011023      -0.003774       0.014865      -0.004634      -0.008930      -0.008588       0.017518              1.770080       2.020027      -0.085044       0.151297       1.518005      -0.243567       1.772207           0.000542
           86              H      29.366345      17.751560      15.661736       0.126762       1.342026 0.10283359E+02  0.10679714E+03                                 1.941543                            1.819618      -1.555927       2.131734                    0.994490       3.781158      10.658562       0.488455       1.207416      -0.724008      -0.028981      -0.002126       0.020603       0.035622      -0.007634      -0.012839      -0.005811      -0.000151       0.006717      -0.017878       0.004363       0.013515              2.005937       2.572947       0.083252      -0.150207       1.561287      -0.216490       1.883577           0.000261
           87              H      31.747975      19.375762      12.816222       0.133501       1.122057 0.81699371E+01  0.79431026E+02                                 1.687389                            1.596501      -1.053986       2.384780                    0.997830       3.270989       8.678105       0.538497       1.169906      -0.735942       0.007352       0.019762      -0.031234       0.037685      -0.002887       0.003705      -0.011774       0.001453       0.013489      -0.011594      -0.002896       0.014490              1.742225       1.735757       0.094430      -0.146198       1.595020      -0.406548       1.895898           0.000233
           88              H      20.999966      14.748518      15.737819       0.134224       1.157834 0.86620390E+01  0.85713008E+02                                 1.738733                            1.656719      -1.202653       2.315786                    0.996282       3.383114       9.144334       0.520919       1.188253      -0.730886      -0.040277      -0.013736       0.010919       0.043933       0.008697      -0.005161      -0.001993       0.016545      -0.023893      -0.009212      -0.007988       0.017200              1.768744       2.096290       0.162621      -0.025968       1.598339      -0.228460       1.611605           0.000533
           89              H      24.957795      14.857866      16.433981       0.126638       1.154612 0.84785127E+01  0.83319896E+02                                 1.730326                            1.634240      -1.049671       2.382582                    0.997634       3.335406       8.938998       0.527635       1.181254      -0.733100       0.027302      -0.013876       0.019375       0.036240       0.001212       0.004181      -0.005953       0.021058      -0.013226      -0.013099      -0.000601       0.013700              1.788029       1.976171      -0.132578       0.272535       1.628648      -0.330669       1.759268           0.000188
           90              H      23.325589      17.116813      13.527601       0.119604       1.314785 0.99215027E+01  0.10227333E+03                                 1.912726                            1.782590      -1.575647       2.108557                    0.995283       3.893113      10.986849       0.494726       1.201038      -0.723883      -0.004023       0.016648      -0.027071       0.032034      -0.009406       0.005354      -0.003536       0.003446       0.021729      -0.013212       0.000199       0.013013              1.984574       1.946340       0.218483      -0.103410       1.961481      -0.578484       2.045901           0.000405
           91              H      27.443435      20.042510      10.096246       0.128875       1.259153 0.94440693E+01  0.96099305E+02                                 1.863846                            1.745582      -1.470222       2.171260                    0.994811       3.723114      10.418157       0.497499       1.209908      -0.723001       0.029579      -0.017836       0.007794       0.035409      -0.004393      -0.002419      -0.005582       0.007193      -0.046855      -0.017503       0.004015       0.013488              1.930429       2.123419      -0.307067       0.242486       1.666284      -0.386224       2.001585           0.000292
           92              H      23.498942      20.959958      10.065813       0.135124       1.116687 0.80720615E+01  0.78248370E+02                                 1.684038                            1.588344      -1.043502       2.391596                    0.997826       3.249419       8.609987       0.539112       1.172023      -0.735562      -0.034955      -0.001563       0.013204       0.037399       0.001282      -0.009215      -0.007743       0.012495       0.008278      -0.012521      -0.002323       0.014844              1.745479       2.210477      -0.104666      -0.156417       1.417041      -0.152250       1.608920           0.000204
           93              H      25.893907      22.274788       7.083350       0.140196       1.146377 0.85578530E+01  0.84477053E+02                                 1.733760                            1.652575      -1.218508       2.315262                    0.996178       3.346545       9.052298       0.518494       1.196709      -0.729153       0.005145       0.022750      -0.037787       0.044406       0.000670      -0.003089      -0.011295      -0.008398       0.030574      -0.010133      -0.007426       0.017560              1.761949       1.778999      -0.019573      -0.093597       1.580515      -0.336691       1.926332           0.000565
           94              H      29.505028      19.733140      12.774377       0.305353       0.675081 0.43491596E+01  0.36599616E+02                                 1.284661                            1.229181      -1.097152       2.474618                    0.999847       2.434635       6.275116       0.558698       1.302739      -0.706991       0.012736       0.027903      -0.022695       0.038155       0.010609      -0.002994      -0.015346       0.000399      -0.012964      -0.017966      -0.002375       0.020341              1.324565       1.368035       0.094986      -0.007874       1.319729      -0.269598       1.285932           0.000010
           95              H      26.301962      16.258040      15.319361       0.308893       0.639846 0.40628262E+01  0.33761968E+02                                 1.257314                            1.201614      -1.106112       2.472502                    0.999824       2.444622       6.352489       0.553061       1.332703      -0.699878       0.024740      -0.018716       0.022895       0.038556      -0.003726       0.009299      -0.015377       0.004618      -0.004552      -0.017764      -0.001471       0.019235              1.297616       1.422335      -0.045500       0.137349       1.219748      -0.222465       1.250766          -0.000000
           96              H      24.296376      19.695801      11.705407       0.309906       0.642368 0.40698773E+01  0.33725226E+02                                 1.246589                            1.192011      -1.094510       2.478983                    0.999832       2.401960       6.166879       0.564576       1.309213      -0.705290      -0.037753       0.000491       0.007958       0.038586      -0.003466      -0.002947      -0.006837       0.033954      -0.011947      -0.018773      -0.000773       0.019546              1.286262       1.551798      -0.023508      -0.057867       1.101466      -0.144060       1.205521           0.000007
           97              H      36.028511      33.377513      15.897594       0.136748       1.165366 0.87516510E+01  0.86745537E+02                                 1.743161                            1.663632      -1.198881       2.321262                    0.996177       3.354911       9.049360       0.521066       1.185922      -0.731896       0.015129       0.036097       0.022277       0.045035       0.006115       0.003767       0.011024      -0.014856      -0.004634      -0.008933      -0.008580       0.017513              1.769689       1.517706       0.085021       0.243480       2.019546       0.151253       1.771815           0.000542
           98              H      35.588456      29.366345      15.661736       0.126762       1.342041 0.10283425E+02  0.10679742E+03                                 1.941518                            1.819593      -1.555917       2.131735                    0.994491       3.781075      10.658118       0.488473       1.207375      -0.724018       0.002126      -0.028980       0.020602       0.035621       0.007634       0.005809      -0.012840       0.000151       0.006720      -0.017877       0.004362       0.013515              2.005912       1.561266      -0.083258       0.216487       2.572916      -0.150221       1.883552           0.000261
           99              H      33.964252      31.747975      12.816222       0.133481       1.122197 0.81712925E+01  0.79448445E+02                                 1.687611                            1.596696      -1.054106       2.384715                    0.997829       3.271307       8.679518       0.538426       1.169998      -0.735919      -0.019760       0.007360      -0.031238       0.037689       0.002883       0.011776       0.003709      -0.001446       0.013481      -0.011593      -0.002899       0.014492              1.742463       1.595223      -0.094452       0.406638       1.735996      -0.146234       1.896169           0.000232
          100              H      11.921498      20.999966      15.737819       0.134223       1.157747 0.86612562E+01  0.85703533E+02                                 1.738648                            1.656643      -1.202622       2.315799                    0.996283       3.383157       9.144430       0.520931       1.188252      -0.730884       0.013736      -0.040275       0.010919       0.043932      -0.008694       0.001991      -0.005159      -0.016540      -0.023887      -0.009210      -0.007985       0.017194              1.768657       1.598266      -0.162611       0.228443       2.096176      -0.025969       1.611529           0.000533
          101              H      11.812152      24.957795      16.433981       0.126638       1.154385 0.84764839E+01  0.83295379E+02                                 1.730112                            1.634050      -1.049653       2.382590                    0.997634       3.335365       8.938784       0.527660       1.181262      -0.733095       0.013877       0.027302       0.019375       0.036240      -0.001209       0.005950       0.004178      -0.021057      -0.013225      -0.013096      -0.000603       0.013698              1.787800       1.628448       0.132558       0.330601       1.975907       0.272488       1.759044           0.000187
          102              H       9.553201      23.325589      13.527601       0.119604       1.315472 0.99276729E+01  0.10235159E+03                                 1.913355                            1.783124      -1.575656       2.108555                    0.995282       3.893131      10.987245       0.494666       1.201011      -0.723896      -0.016649      -0.004024      -0.027069       0.032033       0.009404       0.003538       0.005357      -0.003446       0.021722      -0.013209       0.000194       0.013015              1.985254       1.962151      -0.218608       0.578804       1.946997      -0.103473       2.046616           0.000405
          103              H      33.297500      27.443435      10.096246       0.128875       1.259388 0.94462109E+01  0.96126715E+02                                 1.864119                            1.745814      -1.470222       2.171259                    0.994811       3.723165      10.418664       0.497451       1.209956      -0.722993       0.017836       0.029579       0.007795       0.035409       0.004393       0.005582      -0.002420      -0.007197      -0.046850      -0.017501       0.004012       0.013489              1.930725       1.666513       0.307146       0.386319       2.123770       0.242547       2.001890           0.000292
          104              H      32.380052      23.498942      10.065813       0.135123       1.117417 0.80784649E+01  0.78325314E+02                                 1.684802                            1.589010      -1.043512       2.391590                    0.997826       3.249520       8.610837       0.538986       1.172075      -0.735560       0.001564      -0.034955       0.013203       0.037398      -0.001279       0.007745      -0.009216      -0.012499       0.008279      -0.012526      -0.002320       0.014846              1.746304       1.417607       0.104749       0.152364       2.211672      -0.156538       1.609631           0.000204
          105              H      31.065220      25.893907       7.083350       0.140197       1.146374 0.85577948E+01  0.84476294E+02                                 1.733755                            1.652568      -1.218511       2.315260                    0.996178       3.346520       9.052206       0.518496       1.196707      -0.729153      -0.022751       0.005145      -0.037786       0.044406      -0.000670       0.011290      -0.003088       0.008397       0.030573      -0.010132      -0.007423       0.017555              1.761943       1.580510       0.019571       0.336695       1.778988      -0.093599       1.926332           0.000565
          106              H      33.606874      29.505028      12.774377       0.305353       0.675072 0.43490945E+01  0.36598994E+02                                 1.284660                            1.229179      -1.097143       2.474623                    0.999847       2.434628       6.275127       0.558692       1.302756      -0.706988      -0.027904       0.012736      -0.022695       0.038156      -0.010612       0.015346      -0.002993      -0.000395      -0.012966      -0.017966      -0.002376       0.020342              1.324562       1.319728      -0.094987       0.269600       1.368030      -0.007876       1.285929           0.000010
          107              H      37.081976      26.301962      15.319361       0.308893       0.639823 0.40626170E+01  0.33759545E+02                                 1.257235                            1.201543      -1.106114       2.472500                    0.999824       2.444607       6.352231       0.553109       1.332614      -0.699895       0.018717       0.024740       0.022893       0.038555       0.003728       0.015374       0.009297      -0.004616      -0.004561      -0.017761      -0.001471       0.019232              1.297531       1.219670       0.045501       0.222441       1.422236       0.137340       1.250686          -0.000000
          108              H      33.644211      24.296376      11.705407       0.309906       0.642434 0.40704207E+01  0.33730999E+02                                 1.246710                            1.192120      -1.094514       2.478979                    0.999832       2.401988       6.167153       0.564527       1.309277      -0.705278      -0.000491      -0.037753       0.007958       0.038586       0.003467       0.006838      -0.002948      -0.033957      -0.011945      -0.018776      -0.000772       0.019548              1.286390       1.101561       0.023512       0.144085       1.551977      -0.057877       1.205632           0.000007
          109              H      17.311505      19.962503      15.897594       0.136747       1.165501 0.87529374E+01  0.86761691E+02                                 1.743330                            1.663786      -1.198881       2.321262                    0.996177       3.354964       9.049754       0.521026       1.185966      -0.731888      -0.015131      -0.036098       0.022277       0.045036       0.006117      -0.003775      -0.011029      -0.014871      -0.004634      -0.008934      -0.008591       0.017525              1.769865       1.517841       0.085028      -0.243517       2.019761      -0.151268       1.771991           0.000542
          110              H      17.751560      23.973671      15.661736       0.126762       1.341981 0.10282910E+02  0.10679094E+03                                 1.941468                            1.819554      -1.555928       2.131730                    0.994491       3.781086      10.658156       0.488475       1.207383      -0.724015      -0.002125       0.028980       0.020602       0.035620       0.007633      -0.005811       0.012839       0.000150       0.006715      -0.017877       0.004363       0.013514              2.005857       1.561236      -0.083247      -0.216476       2.572830       0.150199       1.883506           0.000261
          111              H      19.375762      21.592039      12.816222       0.133501       1.122037 0.81697476E+01  0.79428614E+02                                 1.687359                            1.596475      -1.053978       2.384783                    0.997830       3.270954       8.677942       0.538506       1.169895      -0.735945       0.019762      -0.007352      -0.031234       0.037685       0.002887      -0.011774      -0.003706      -0.001453       0.013493      -0.011594      -0.002897       0.014491              1.742192       1.594992      -0.094428      -0.406535       1.735722       0.146195       1.895862           0.000233
          112              H      14.748518      32.340050      15.737819       0.134224       1.157982 0.86634993E+01  0.85731936E+02                                 1.738978                            1.656938      -1.202660       2.315781                    0.996282       3.383208       9.145128       0.520842       1.188367      -0.730861      -0.013736       0.040276       0.010919       0.043932      -0.008697      -0.001993       0.005156      -0.016538      -0.023892      -0.009209      -0.007986       0.017196              1.769000       1.598554      -0.162658      -0.228517       2.096621       0.025972       1.611825           0.000533
          113              H      14.857866      28.382223      16.433981       0.126639       1.154586 0.84782540E+01  0.83316629E+02                                 1.730296                            1.634212      -1.049649       2.382594                    0.997635       3.335340       8.938751       0.527642       1.181250      -0.733102      -0.013876      -0.027303       0.019375       0.036241      -0.001210      -0.005952      -0.004182      -0.021056      -0.013224      -0.013098      -0.000601       0.013699              1.787997       1.628617       0.132577      -0.330659       1.976137      -0.272533       1.759236           0.000188
          114              H      17.116813      30.014425      13.527601       0.119605       1.314760 0.99212713E+01  0.10227054E+03                                 1.912720                            1.782583      -1.575629       2.108569                    0.995282       3.893077      10.986790       0.494720       1.201057      -0.723879       0.016649       0.004023      -0.027071       0.032034       0.009406      -0.003536      -0.005355      -0.003447       0.021731      -0.013212       0.000199       0.013014              1.984569       1.961477      -0.218484      -0.578484       1.946333       0.103410       2.045896           0.000405
          115              H      20.042510      25.896575      10.096246       0.128875       1.259153 0.94440813E+01  0.96099469E+02                                 1.863844                            1.745581      -1.470223       2.171260                    0.994810       3.723145      10.418250       0.497500       1.209905      -0.723001      -0.017837      -0.029578       0.007794       0.035409       0.004393      -0.005583       0.002419      -0.007192      -0.046854      -0.017503       0.004015       0.013488              1.930426       1.666283       0.307063      -0.386223       2.123413      -0.242481       2.001584           0.000292
          116              H      20.959958      29.841068      10.065813       0.135124       1.116687 0.80720542E+01  0.78248257E+02                                 1.684034                            1.588340      -1.043495       2.391599                    0.997827       3.249430       8.610005       0.539115       1.172017      -0.735564      -0.001563       0.034955       0.013204       0.037398      -0.001281      -0.007742       0.009214      -0.012495       0.008277      -0.012520      -0.002322       0.014842              1.745475       1.417038       0.104665      -0.152250       2.210472       0.156418       1.608916           0.000204
          117              H      22.274788      27.446101       7.083350       0.140196       1.146432 0.85583652E+01  0.84483394E+02                                 1.733820                            1.652629      -1.218516       2.315258                    0.996178       3.346586       9.052485       0.518483       1.196716      -0.729151       0.022750      -0.005146      -0.037786       0.044406      -0.000670      -0.011293       0.003089       0.008397       0.030574      -0.010134      -0.007425       0.017558              1.762012       1.580567       0.019576      -0.336709       1.779066       0.093601       1.926402           0.000565
          118              H      19.733140      23.834986      12.774377       0.305353       0.674955 0.43481168E+01  0.36588389E+02                                 1.284437                            1.228979      -1.097157       2.474616                    0.999847       2.434598       6.274666       0.558785       1.302624      -0.707012       0.027904      -0.012736      -0.022694       0.038156      -0.010608      -0.015345       0.002993      -0.000393      -0.012970      -0.017964      -0.002376       0.020340              1.324325       1.319491      -0.094956      -0.269517       1.367780       0.007871       1.285704           0.000010
          119              H      16.258040      27.038054      15.319361       0.308892       0.639838 0.40627396E+01  0.33760859E+02                                 1.257269                            1.201574      -1.106116       2.472499                    0.999824       2.444582       6.352219       0.553093       1.332641      -0.699891      -0.018717      -0.024740       0.022894       0.038555       0.003727      -0.015375      -0.009298      -0.004617      -0.004555      -0.017762      -0.001472       0.019234              1.297568       1.219704       0.045502      -0.222453       1.422279      -0.137346       1.250722          -0.000000
          120              H      19.695801      29.043636      11.705407       0.309906       0.642400 0.40701436E+01  0.33728060E+02                                 1.246649                            1.192065      -1.094516       2.478979                    0.999832       2.401976       6.167023       0.564551       1.309246      -0.705284       0.000491       0.037753       0.007958       0.038586       0.003466      -0.006837       0.002947      -0.033953      -0.011947      -0.018774      -0.000772       0.019546              1.286327       1.101515       0.023509      -0.144073       1.551885       0.057872       1.205579           0.000006
          121              C      17.806226       3.195600       1.857953       0.611563      22.827103 0.24472222E+03  0.50326904E+04                                 7.526025                            5.570835      -0.031610       2.056646                    0.999597      21.809013      60.551412       0.626298       0.475552      -1.019390      -0.008067      -0.027085      -0.044970       0.053113       0.008845      -0.020999      -0.105518      -0.063264      -0.043038      -0.098302      -0.025419       0.123721              9.693737       7.406288       0.636103       1.355603       8.414451       5.937350      13.260471          -0.000157
          122              C      20.760998       5.235857       5.353597       0.605139      23.535739 0.25161496E+03  0.52141951E+04                                 7.704488                            5.654995      -0.042902       2.049021                    0.999541      22.079760      61.681012       0.620149       0.476606      -1.018103       0.049870       0.009224       0.023479       0.055887       0.013692      -0.040260      -0.062374      -0.157479      -0.003392      -0.096381      -0.022042       0.118424             10.034889      15.833607       1.782551       4.203190       5.744759       2.129042       8.526301           0.000253
          123              C      19.274678       4.302940       3.578575      -0.131039      37.360005 0.44669872E+03  0.10584027E+05                                 9.791716                            7.104491      -0.098018       1.936100                    0.999391      29.800727      86.292406       0.610081       0.423723      -1.058510      -0.014169       0.003266       0.009139       0.017174      -0.014492      -0.025677      -0.022503      -0.016913      -0.021250      -0.044095       0.016894       0.027201             12.512577      14.432981       3.054921       4.915746       8.665126       5.701129      14.439624           0.000592
          124              C      17.991850       4.041307       3.085556       0.000069      40.748077 0.41472732E+03  0.95427264E+04                                10.194191                            6.693616       0.066710       2.029298                    0.999233      26.596636      73.278477       0.657062       0.405126      -1.082011      -0.001501       0.020139       0.035115       0.040508      -0.006306       0.000266      -0.006000       0.022083      -0.018784      -0.013929      -0.002070       0.016000             14.165926      13.074536       0.979307       1.716109      10.968733       8.715531      18.454510           0.014471
          125              C      19.409628       5.048633       4.749877      -0.001528      40.842554 0.41668875E+03  0.96047899E+04                                10.243017                            6.722708      -0.000720       2.005848                    0.999203      26.748707      73.903545       0.653314       0.406732      -1.080309      -0.044108      -0.004651      -0.011168       0.045737       0.000709      -0.008148       0.009425      -0.003685       0.016369      -0.012284      -0.002121       0.014405             14.429004      22.414193       2.517120       5.462668       7.967780       4.432860      12.905041           0.013103
          126              C      16.892780       4.554438       3.733405      -0.199647      39.053694 0.47346996E+03  0.11423391E+05                                10.133968                            7.366321      -0.222677       1.892418                    0.998822      31.014395      91.684359       0.590695       0.429774      -1.051015       0.018723      -0.013174      -0.015987       0.027923      -0.011258       0.017570      -0.035116      -0.013184      -0.025303      -0.036956      -0.008744       0.045701             12.462808      13.857024      -1.944684      -2.898509       8.735960       5.949094      14.795439          -0.000977
          127              C      17.006128       5.271328       4.922966       0.267111      36.868439 0.34099358E+03  0.75100668E+04                                 9.745846                            6.219344       0.065927       2.049852                    0.999083      24.264745      66.518496       0.653784       0.425377      -1.063393      -0.068336       0.012490       0.037812       0.079092      -0.014980      -0.023497       0.031426       0.076247      -0.040205      -0.055158      -0.005138       0.060296             13.592590      21.532823      -1.684950      -3.729843       7.368179       4.116996      11.876769           0.001123
          128              C      18.301490       5.529761       5.411421      -0.215983      39.248423 0.45994687E+03  0.10941318E+05                                 9.992203                            7.105356       0.057428       1.976214                    0.999591      30.353995      87.115653       0.625531       0.411619      -1.069768       0.034172      -0.005757      -0.001565       0.034689      -0.004806      -0.006853       0.009177      -0.063810       0.080026      -0.046132       0.012590       0.033543             12.920590      22.715989       0.398425       0.742988       6.984467       2.654911       9.061314          -0.001300
          129              C      14.639166       5.435349       5.731731       0.568563      30.022153 0.26149081E+03  0.54400316E+04                                 8.796370                            5.620907      -0.055519       2.029965                    0.999413      22.162755      60.884692       0.649791       0.453093      -1.036980       0.027121      -0.000113      -0.007448       0.028125      -0.013360      -0.002002      -0.031227       0.001010       0.015415      -0.034539       0.000450       0.034090             12.239156      20.928120       1.020630      -3.574193       7.346315       2.794442       8.443034           0.000046
          130              C      12.822939       4.277871       5.007038       0.576219      29.357089 0.25486559E+03  0.52742003E+04                                 8.675708                            5.558203      -0.095275       2.018177                    0.999494      22.086811      60.737582       0.651136       0.454558      -1.034984      -0.020933      -0.019825      -0.011291       0.030963       0.008677       0.015020      -0.027593      -0.018074       0.015597      -0.034361       0.000487       0.033875             11.940285      13.915200       4.634105       2.527672      11.632057       6.336053      10.273597           0.000036
          131              C      12.638917       5.814064       6.661088       0.586887      29.281560 0.24990198E+03  0.51476262E+04                                 8.680606                            5.513782      -0.097518       2.021500                    0.999386      21.868542      60.055931       0.651791       0.456206      -1.033745      -0.009208       0.012048       0.023980       0.028373      -0.021579       0.013393      -0.021801      -0.034753       0.084043      -0.041835      -0.005506       0.047342             12.083341      11.817266      -1.509256      -3.791006      10.204539       7.343036      14.228219           0.000039
          132              C       8.700290      29.344737       4.502987       0.009755      39.069922 0.39019427E+03  0.88522655E+04                                 9.912878                            6.495031       0.057102       2.031648                    0.999222      26.208512      71.962368       0.665916       0.405427      -1.080604       0.030552      -0.011111      -0.017686       0.037009       0.000956       0.011064      -0.001588      -0.009514       0.036703      -0.015472      -0.001274       0.016746             13.566389      18.827245      -1.574638      -4.965594       9.665032       5.483406      12.206891           0.012598
          133              C       9.628938      27.955495       2.800624       0.002432      40.600209 0.40588042E+03  0.92968856E+04                                10.195623                            6.634368      -0.005538       2.007710                    0.999214      26.513889      73.088460       0.657559       0.406661      -1.080066       0.015464       0.029156       0.027396       0.042892      -0.006518       0.005386      -0.003156       0.019616      -0.021331      -0.009871      -0.007001       0.016872             14.309418      11.816618       1.103806      -0.316067      14.968744      10.103550      16.142891           0.012353
          134              C       9.481453      26.903897       1.771218       0.605893      23.655555 0.25116538E+03  0.52023838E+04                                 7.729987                            5.652462      -0.029513       2.055106                    0.999597      22.015747      61.480949       0.619893       0.477031      -1.017909      -0.005505      -0.039943      -0.037143       0.054821       0.011217      -0.021572      -0.104623      -0.026802       0.048770      -0.094642      -0.024771       0.119413             10.049418       7.273273       0.199863       0.608905      11.069607       6.801325      11.805373          -0.000347
          135              C       8.533335      28.408619       3.493743      -0.130492      36.764185 0.43328235E+03  0.10194098E+05                                 9.692141                            6.999913      -0.082512       1.944103                    0.999505      29.554231      85.439970       0.613879       0.424078      -1.057674       0.017274       0.014921       0.003982       0.023171       0.011674       0.020585      -0.035310      -0.000375      -0.018588      -0.047747       0.012657       0.035090             12.306643      11.738592      -1.978831      -3.610712      11.316327       7.311053      13.865010           0.000878
          136              C      10.868027      28.501697       3.076806      -0.222081      39.359339 0.45590801E+03  0.10823814E+05                                 9.988717                            7.059821       0.062320       1.977502                    0.999612      30.371243      87.143719       0.629306       0.409960      -1.070605      -0.027355      -0.026004      -0.013047       0.039934      -0.021846      -0.023567      -0.021482       0.044953      -0.026701      -0.048843       0.008005       0.040838             12.888627      13.260904       4.227242       2.668948      12.979492       7.379394      12.425484          -0.000672
          137              C       9.902574      29.835732       4.775745      -0.193271      38.538179 0.45625969E+03  0.10909258E+05                                10.042206                            7.234333      -0.204228       1.902367                    0.998865      30.654372      90.280347       0.595534       0.430146      -1.050544      -0.016881      -0.016266      -0.004955       0.023960      -0.010847       0.014842      -0.026837      -0.060410       0.068970      -0.045392      -0.005967       0.051359             12.334614      19.643259       1.975090      -1.382597       8.300485       3.307069       9.060097          -0.000571
          138              C      11.057384       2.813687       4.039640       0.265995      36.820943 0.33993909E+03  0.74756020E+04                                 9.726308                            6.202108       0.074781       2.053310                    0.999137      24.175396      66.066444       0.656375       0.424335      -1.064820       0.063878       0.039952       0.024413       0.079199       0.028475       0.008182       0.034479       0.056993      -0.070267      -0.056711      -0.001274       0.057985             13.509124      19.098150       5.571735       2.235993      11.302627       5.434151      10.126595           0.001074
          139              C      11.213940       8.387721      10.532964       0.004754      40.268095 0.41419454E+03  0.95322530E+04                                10.148880                            6.701737       0.019411       2.012036                    0.999226      26.700716      73.694489       0.654505       0.406632      -1.080458       0.028002      -0.019413      -0.028952       0.044712       0.000998       0.007981       0.006172      -0.007368       0.016919      -0.010804      -0.001855       0.012659             14.299935      21.769804      -5.133390      -3.694784       8.896937       4.660155      12.233064           0.013674
          140              C      13.368609       7.145965       9.325904      -0.193931      38.254082 0.46255584E+03  0.11090301E+05                                 9.986261                            7.279179      -0.211499       1.899637                    0.998787      30.674318      90.265148       0.594696       0.429568      -1.051604       0.005032       0.004758       0.016893       0.018257      -0.004807      -0.011842      -0.016173      -0.058996      -0.073030      -0.036446      -0.009040       0.045485             12.179208      13.496710       0.244865       3.477994       7.965320       5.217808      15.075593          -0.001010
          141              C      12.108185       7.096892       8.717238       0.270324      36.205968 0.33872427E+03  0.74510744E+04                                 9.650372                            6.206180       0.052362       2.045670                    0.999063      24.239874      66.510108       0.652980       0.426416      -1.062255       0.004035      -0.038098      -0.064142       0.074713      -0.003923       0.006159       0.051482       0.012327       0.097238      -0.054261      -0.009221       0.063482             13.412973      12.477662      -2.003948      -0.661301       9.981329       7.884300      17.779928           0.001077
          142              C      11.030984       7.690566       9.338838      -0.224646      39.490069 0.45680365E+03  0.10849978E+05                                10.030353                            7.079234       0.053250       1.975535                    0.999564      30.345436      87.078271       0.626805       0.411409      -1.069702      -0.017856       0.018955       0.031586       0.040936       0.018747       0.032684      -0.012805       0.004821      -0.002709      -0.043647       0.009122       0.034525             13.105792      14.419584      -4.308794      -3.981018       9.969258       6.597306      14.928535          -0.000499
          143              C      12.438360       8.465864      11.123370      -0.136115      36.956061 0.44366415E+03  0.10497714E+05                                 9.720126                            7.082939      -0.105428       1.934193                    0.999389      29.799067      86.322053       0.610466       0.424037      -1.057963       0.006801      -0.009437      -0.012814       0.017306       0.013277      -0.005771      -0.005472      -0.065147       0.056136      -0.044869       0.015138       0.029731             12.318106      20.984700      -3.045103       0.256509       7.136720       2.268233       8.832899           0.000997
          144              C       9.984454       8.935256      11.231408       0.593331      23.941264 0.26150993E+03  0.54647626E+04                                 7.775242                            5.755561      -0.021477       2.052821                    0.999576      22.273919      62.223575       0.617028       0.475027      -1.020252      -0.046594       0.023321       0.024991       0.057787       0.031401       0.024196      -0.067985      -0.156556      -0.028676      -0.099042      -0.021420       0.120461             10.174030      15.239158      -3.827210      -3.410092       6.710241       2.650553       8.572690          -0.000749
          145              C       7.500940      29.788526       5.298818       0.603657      23.797674 0.25708067E+03  0.53428217E+04                                 7.715586                            5.693780      -0.000553       2.063660                    0.999637      21.964381      60.948690       0.623220       0.472893      -1.022642      -0.045468       0.016887       0.028320       0.056166       0.008955       0.038922      -0.074102      -0.143944      -0.023972      -0.099021      -0.020919       0.119940              9.915858      14.114138      -2.403798      -4.543970       6.476828       3.019263       9.156610          -0.000446
          146              C      14.874665       7.850320      11.176248       0.602992      23.373728 0.25402206E+03  0.52678707E+04                                 7.625775                            5.663551      -0.019550       2.056363                    0.999567      22.016278      61.193132       0.623742       0.473519      -1.021452       0.049490       0.001412       0.026530       0.056170       0.033785      -0.057022      -0.063705      -0.127473       0.034444      -0.098932      -0.023141       0.122073              9.694674      15.198639      -0.020963       4.387078       5.754724       1.572803       8.130659          -0.000352
          147              C      13.532630       7.818049      10.488836       0.004093      40.355549 0.41449344E+03  0.95347512E+04                                10.125271                            6.691198       0.063229       2.027686                    0.999213      26.580916      73.193887       0.657345       0.405062      -1.082195      -0.036927      -0.002404      -0.019930       0.042031      -0.008256      -0.009632       0.003883      -0.007759      -0.017039      -0.013527      -0.002070       0.015597             13.830641      21.224430      -0.770987       4.789206       7.435411       3.530357      12.832082           0.013987
          148              C       8.863775      23.474402       1.857953       0.611563      22.827352 0.24472427E+03  0.50327462E+04                                 7.526075                            5.570852      -0.031639       2.056636                    0.999597      21.809181      60.552084       0.626297       0.475551      -1.019390       0.008067       0.027087      -0.044970       0.053114       0.008844       0.020990       0.105509      -0.063259      -0.043035      -0.098292      -0.025418       0.123709              9.693835       7.406326       0.636111      -1.355621       8.414537      -5.937450      13.260642          -0.000156
          149              C       5.909008      21.434148       5.353597       0.605142      23.535637 0.25161426E+03  0.52141709E+04                                 7.704425                            5.654959      -0.042896       2.049023                    0.999541      22.079702      61.680554       0.620156       0.476601      -1.018107      -0.049870      -0.009223       0.023480       0.055888       0.013692       0.040253       0.062367      -0.157481      -0.003398      -0.096376      -0.022042       0.118418             10.034801      15.833406       1.782556      -4.203181       5.744716      -2.129048       8.526283           0.000251
          150              C       7.395326      22.367064       3.578575      -0.131038      37.359702 0.44669240E+03  0.10583906E+05                                 9.791731                            7.104451      -0.098025       1.936098                    0.999391      29.800964      86.294991       0.610077       0.423725      -1.058503       0.014168      -0.003261       0.009142       0.017174      -0.014495       0.025662       0.022477      -0.016902      -0.021264      -0.044070       0.016900       0.027170             12.512550      14.433142       3.054678      -4.915358       8.665041      -5.701071      14.439465           0.000591
          151              C       8.678153      22.628697       3.085556       0.000066      40.750507 0.41474920E+03  0.95433974E+04                                10.194740                            6.693896       0.066729       2.029303                    0.999233      26.597076      73.281380       0.657030       0.405139      -1.081998       0.001502      -0.020137       0.035118       0.040509      -0.006305      -0.000271       0.005986       0.022084      -0.018776      -0.013915      -0.002083       0.015999             14.166770      13.075445       0.979330      -1.716156      10.969306      -8.716060      18.455559           0.014472
          152              C       7.260377      21.621371       4.749877      -0.001525      40.840939 0.41666847E+03  0.96042509E+04                                10.242907                            6.722636      -0.000716       2.005851                    0.999204      26.748828      73.904746       0.653301       0.406743      -1.080297       0.044110       0.004652      -0.011171       0.045740       0.000708       0.008147      -0.009432      -0.003683       0.016352      -0.012287      -0.002121       0.014407             14.428841      22.413716       2.517058      -5.462525       7.967745      -4.432918      12.905060           0.013104
          153              C       9.777224      22.115566       3.733405      -0.199648      39.056197 0.47349964E+03  0.11424348E+05                                10.134611                            7.366693      -0.222707       1.892408                    0.998822      31.015325      91.689705       0.590660       0.429790      -1.050999      -0.018725       0.013176      -0.015987       0.027925      -0.011257      -0.017583       0.035091      -0.013169      -0.025317      -0.036943      -0.008739       0.045682             12.463712      13.858078      -1.944922       2.898915       8.736535      -5.949573      14.796522          -0.000978
          154              C       9.663877      21.398677       4.922966       0.267115      36.869617 0.34100186E+03  0.75103034E+04                                 9.746078                            6.219428       0.065947       2.049859                    0.999084      24.264890      66.519384       0.653778       0.425378      -1.063391       0.068331      -0.012491       0.037812       0.079088      -0.014971       0.023493      -0.031430       0.076251      -0.040201      -0.055164      -0.005128       0.060291             13.593011      21.533486      -1.685112       3.730147       7.368384      -4.117168      11.877162           0.001124
          155              C       8.368515      21.140245       5.411421      -0.216011      39.249262 0.45995560E+03  0.10941650E+05                                 9.992580                            7.105579       0.057371       1.976190                    0.999591      30.355029      87.121002       0.625496       0.411637      -1.069749      -0.034178       0.005778      -0.001579       0.034699      -0.004798       0.006837      -0.009181      -0.063783       0.079999      -0.046111       0.012578       0.033533             12.921157      22.717120       0.398444      -0.743006       6.984708      -2.655009       9.061643          -0.001302
          156              C      12.030840      21.234657       5.731731       0.568565      30.022914 0.26149515E+03  0.54401578E+04                                 8.796585                            5.620991      -0.055508       2.029968                    0.999412      22.162950      60.885916       0.649778       0.453099      -1.036974      -0.027119       0.000109      -0.007451       0.028124      -0.013366       0.001994       0.031219       0.001026       0.015424      -0.034536       0.000452       0.034084             12.239554      20.928960       1.020760       3.574284       7.346487      -2.794486       8.443215           0.000045
          157              C      13.847067      22.392135       5.007038       0.576220      29.357843 0.25486840E+03  0.52742765E+04                                 8.675863                            5.558223      -0.095276       2.018175                    0.999495      22.086876      60.737996       0.651136       0.454556      -1.034984       0.020933       0.019822      -0.011292       0.030961       0.008675      -0.015027       0.027593      -0.018084       0.015608      -0.034365       0.000485       0.033880             11.940656      13.915530       4.634360      -2.527883      11.632476      -6.336355      10.273962           0.000035
          158              C      14.031091      20.855944       6.661088       0.586886      29.282188 0.24990420E+03  0.51477002E+04                                 8.680814                            5.513852      -0.097450       2.021519                    0.999387      21.868696      60.057161       0.651776       0.456213      -1.033737       0.009211      -0.012048       0.023981       0.028374      -0.021580      -0.013393       0.021803      -0.034757       0.084052      -0.041839      -0.005507       0.047346             12.083752      11.817422      -1.509302       3.791104      10.204929      -7.343428      14.228904           0.000039
          159              C      17.969715      23.995268       4.502987       0.009759      39.072885 0.39022325E+03  0.88530916E+04                                 9.913368                            6.495275       0.057046       2.031630                    0.999222      26.208696      71.963672       0.665903       0.405427      -1.080604      -0.030552       0.011111      -0.017682       0.037007       0.000957      -0.011069       0.001582      -0.009519       0.036716      -0.015479      -0.001274       0.016753             13.567204      18.828619      -1.575008       4.966275       9.665417      -5.483640      12.207577           0.012599
          160              C      17.041065      25.384507       2.800624       0.002435      40.602305 0.40590009E+03  0.92974558E+04                                10.195998                            6.634549      -0.005527       2.007714                    0.999214      26.513988      73.089381       0.657546       0.406663      -1.080064      -0.015466      -0.029157       0.027398       0.042895      -0.006516      -0.005394       0.003152       0.019605      -0.021338      -0.009865      -0.007006       0.016871             14.310061      11.817156       1.103929       0.316016      14.969396     -10.104057      16.143630           0.012356
          161              C      17.188549      26.436105       1.771218       0.605889      23.655657 0.25116594E+03  0.52023901E+04                                 7.729953                            5.652421      -0.029541       2.055096                    0.999597      22.015808      61.480778       0.619904       0.477023      -1.017915       0.005503       0.039946      -0.037141       0.054822       0.011219       0.021562       0.104616      -0.026801       0.048783      -0.094632      -0.024773       0.119405             10.049416       7.273255       0.199910      -0.608952      11.069601      -6.801354      11.805392          -0.000350
          162              C      18.136669      24.931385       3.493743      -0.130494      36.764889 0.43328947E+03  0.10194373E+05                                 9.692540                            7.000175      -0.082577       1.944081                    0.999505      29.554675      85.443479       0.613837       0.424103      -1.057652      -0.017276      -0.014917       0.003985       0.023170       0.011674      -0.020595       0.035288      -0.000369      -0.018604      -0.047737       0.012668       0.035069             12.307206      11.739136      -1.978999       3.610987      11.316802      -7.311403      13.865679           0.000875
          163              C      15.801977      24.838306       3.076806      -0.222089      39.360484 0.45591817E+03  0.10824140E+05                                 9.988949                            7.059926       0.062293       1.977493                    0.999612      30.371607      87.145734       0.629296       0.409963      -1.070600       0.027354       0.026004      -0.013042       0.039932      -0.021842       0.023552       0.021470       0.044957      -0.026708      -0.048825       0.007993       0.040832             12.889037      13.261472       4.227426      -2.669046      12.979828      -7.379618      12.425811          -0.000677
          164              C      16.767432      23.504274       4.775745      -0.193271      38.541390 0.45630575E+03  0.10910629E+05                                10.042913                            7.234836      -0.204206       1.902374                    0.998865      30.654648      90.282130       0.595497       0.430163      -1.050534       0.016877       0.016266      -0.004956       0.023958      -0.010843      -0.014853       0.026829      -0.060406       0.068980      -0.045395      -0.005959       0.051354             12.335597      19.645583       1.975361       1.382769       8.300830      -3.306961       9.060377          -0.000574
          165              C      15.612620      23.856317       4.039640       0.265997      36.821954 0.33994298E+03  0.74757153E+04                                 9.726505                            6.202145       0.074788       2.053312                    0.999138      24.175454      66.066911       0.656373       0.424335      -1.064819      -0.063880      -0.039950       0.024413       0.079200       0.028479      -0.008190      -0.034481       0.056997      -0.070264      -0.056713      -0.001280       0.057994             13.509596      19.099008       5.572235      -2.236364      11.302994      -5.434310      10.126785           0.001076
          166              C      15.456071      18.282291      10.532964       0.004754      40.270884 0.41422541E+03  0.95331166E+04                                10.149232                            6.701916       0.019388       2.012027                    0.999226      26.700801      73.694692       0.654509       0.406623      -1.080466      -0.028003       0.019413      -0.028951       0.044712       0.001002      -0.007987      -0.006178      -0.007374       0.016919      -0.010811      -0.001858       0.012669             14.300577      21.770793      -5.133923       3.695425       8.897401      -4.660406      12.233537           0.013678
          167              C      13.301401      19.524045       9.325904      -0.193933      38.255229 0.46257608E+03  0.11090927E+05                                 9.986616                            7.279471      -0.211508       1.899634                    0.998787      30.674503      90.266779       0.594667       0.429584      -1.051592      -0.005033      -0.004755       0.016894       0.018258      -0.004811       0.011827       0.016153      -0.058987      -0.073040      -0.036427      -0.009047       0.045474             12.179668      13.496816       0.245042      -3.478266       7.965667      -5.218162      15.076522          -0.001011
          168              C      14.561825      19.573118       8.717238       0.270324      36.207405 0.33873465E+03  0.74513688E+04                                 9.650640                            6.206276       0.052323       2.045657                    0.999063      24.240033      66.511106       0.652974       0.426416      -1.062254      -0.004034       0.038097      -0.064141       0.074711      -0.003920      -0.006166      -0.051488       0.012333       0.097236      -0.054269      -0.009218       0.063486             13.413510      12.477333      -2.003955       0.661481       9.981915      -7.885016      17.781281           0.001077
          169              C      15.639026      18.979444       9.338838      -0.224652      39.493044 0.45684527E+03  0.10851181E+05                                10.031027                            7.079719       0.053226       1.975527                    0.999564      30.345302      87.077877       0.626764       0.411428      -1.069693       0.017850      -0.018951       0.031592       0.040937       0.018756      -0.032684       0.012792       0.004829      -0.002751      -0.043645       0.009115       0.034530             13.106862      14.419848      -4.309412       3.982088       9.970405      -6.598317      14.930334          -0.000500
          170              C      14.231651      18.204148      11.123370      -0.136116      36.957420 0.44368568E+03  0.10498378E+05                                 9.720489                            7.083217      -0.105461       1.934182                    0.999389      29.799439      86.324484       0.610439       0.424050      -1.057952      -0.006802       0.009438      -0.012813       0.017307       0.013277       0.005761       0.005451      -0.065136       0.056145      -0.044865       0.015157       0.029707             12.318580      20.985539      -3.045274      -0.256449       7.136991      -2.268309       8.833210           0.000994
          171              C      16.685558      17.734756      11.231408       0.593332      23.942149 0.26151652E+03  0.54649424E+04                                 7.775549                            5.755710      -0.021481       2.052820                    0.999576      22.273958      62.224211       0.617006       0.475040      -1.020244       0.046593      -0.023320       0.024991       0.057787       0.031402      -0.024207       0.067976      -0.156558      -0.028672      -0.099048      -0.021405       0.120454             10.174573      15.240091      -3.827526       3.410365       6.710564      -2.650698       8.573066          -0.000752
          172              C      19.169065      23.551480       5.298818       0.603645      23.798537 0.25708775E+03  0.53430096E+04                                 7.715804                            5.693871      -0.000552       2.063659                    0.999638      21.964703      60.949970       0.623213       0.472895      -1.022640       0.045473      -0.016884       0.028324       0.056170       0.008957      -0.038911       0.074094      -0.143955      -0.024027      -0.099013      -0.020924       0.119937              9.916244      14.114756      -2.403953       4.544252       6.477023      -3.019379       9.156954          -0.000448
          173              C      11.795347      18.819691      11.176248       0.602989      23.373731 0.25402219E+03  0.52678691E+04                                 7.625753                            5.663532      -0.019534       2.056369                    0.999567      22.016264      61.192885       0.623747       0.473516      -1.021455      -0.049491      -0.001411       0.026528       0.056170       0.033784       0.057014       0.063699      -0.127472       0.034441      -0.098925      -0.023139       0.122064              9.694633      15.198555      -0.020972      -4.387051       5.754695      -1.572799       8.130648          -0.000352
          174              C      13.137381      18.851962      10.488836       0.004093      40.353330 0.41446726E+03  0.95340500E+04                                10.125062                            6.691077       0.063219       2.027684                    0.999213      26.581120      73.195367       0.657333       0.405073      -1.082182       0.036927       0.002406      -0.019929       0.042030      -0.008257       0.009628      -0.003895      -0.007758      -0.017053      -0.013522      -0.002081       0.015603             13.830331      21.223838      -0.770915      -4.789151       7.435260      -3.530290      12.831894           0.013989
          175              C       3.195600       8.863775       1.857953       0.611563      22.827052 0.24472152E+03  0.50326705E+04                                 7.525997                            5.570815      -0.031588       2.056654                    0.999597      21.808989      60.551236       0.626301       0.475551      -1.019391      -0.027085       0.008067      -0.044971       0.053113      -0.008845      -0.105518       0.020991       0.063265      -0.043041      -0.098300      -0.025420       0.123720              9.693711       8.414428      -0.636116       5.937342       7.406260      -1.355623      13.260446          -0.000156
          176              C       5.235857       5.909008       5.353597       0.605141      23.535117 0.25160849E+03  0.52140171E+04                                 7.704233                            5.654837      -0.042890       2.049025                    0.999541      22.079674      61.680106       0.620173       0.476591      -1.018113       0.009225      -0.049869       0.023479       0.055887      -0.013694      -0.062373       0.040253       0.157479      -0.003399      -0.096375      -0.022047       0.118422             10.034509       5.744557      -1.782449       2.128966      15.832926      -4.203016       8.526043           0.000252
          177              C       4.302940       7.395326       3.578575      -0.131038      37.359423 0.44668956E+03  0.10583767E+05                                 9.791604                            7.104395      -0.098006       1.936104                    0.999391      29.800569      86.292091       0.610087       0.423721      -1.058511       0.003265       0.014168       0.009140       0.017174       0.014495      -0.022502       0.025661       0.016915      -0.021253      -0.044084       0.016887       0.027197             12.512421       8.665012      -3.054802       5.701081      14.432773      -4.915572      14.439479           0.000590
          178              C       4.041307       8.678153       3.085556       0.000068      40.748203 0.41472820E+03  0.95427502E+04                                10.194209                            6.693621       0.066725       2.029302                    0.999233      26.596665      73.278535       0.657062       0.405126      -1.082011       0.020139       0.001503       0.035115       0.040508       0.006306      -0.006000      -0.000272      -0.022079      -0.018773      -0.013927      -0.002070       0.015998             14.165971      10.968750      -0.979350       8.715562      13.074594      -1.716184      18.454569           0.014472
          179              C       5.048633       7.260377       4.749877      -0.001529      40.842642 0.41668786E+03  0.96047676E+04                                10.243047                            6.722711      -0.000709       2.005852                    0.999203      26.748731      73.903693       0.653312       0.406733      -1.080308      -0.004652       0.044110      -0.011171       0.045740      -0.000708       0.009421       0.008147       0.003686       0.016353      -0.012280      -0.002119       0.014399             14.429060       7.967835      -2.517132       4.432985      22.414079      -5.462732      12.905265           0.013104
          180              C       4.554438       9.777224       3.733405      -0.199647      39.054178 0.47347603E+03  0.11423568E+05                                10.134015                            7.366337      -0.222672       1.892419                    0.998822      31.014685      91.685202       0.590698       0.429770      -1.051017      -0.013174      -0.018723      -0.015988       0.027924       0.011257      -0.035114      -0.017584       0.013181      -0.025308      -0.036961      -0.008743       0.045705             12.462873       8.736011       1.944637       5.949158      13.857053       2.898428      14.795554          -0.000979
          181              C       5.271328       9.663877       4.922966       0.267111      36.868664 0.34099557E+03  0.75101237E+04                                 9.745894                            6.219369       0.065930       2.049853                    0.999083      24.264818      66.518807       0.653781       0.425378      -1.063392       0.012490       0.068337       0.037813       0.079093       0.014980       0.031426       0.023490      -0.076248      -0.040203      -0.055158      -0.005132       0.060291             13.592651       7.368238       1.684929       4.117076      21.532832       3.729764      11.876884           0.001124
          182              C       5.529761       8.368515       5.411421      -0.215983      39.248979 0.45995260E+03  0.10941517E+05                                 9.992352                            7.105430       0.057420       1.976213                    0.999591      30.354247      87.117398       0.625522       0.411622      -1.069762      -0.005756      -0.034173      -0.001568       0.034690       0.004807       0.009180       0.006846       0.063812       0.079998      -0.046128       0.012588       0.033539             12.920806       6.984588      -0.398490       2.655037      22.716271      -0.743141       9.061561          -0.001301
          183              C       5.435349      12.030840       5.731731       0.568566      30.022232 0.26149158E+03  0.54400527E+04                                 8.796401                            5.620925      -0.055522       2.029965                    0.999412      22.162765      60.884783       0.649788       0.453095      -1.036979      -0.000112      -0.027117      -0.007449       0.028122       0.013362      -0.031228       0.001996      -0.001017       0.015412      -0.034541       0.000449       0.034091             12.239200       7.346342      -1.020786       2.794423      20.928278       3.574060       8.442981           0.000045
          184              C       4.277871      13.847067       5.007038       0.576219      29.357099 0.25486496E+03  0.52741882E+04                                 8.675734                            5.558207      -0.095278       2.018176                    0.999495      22.086807      60.737731       0.651133       0.454559      -1.034982      -0.019824       0.020932      -0.011290       0.030962      -0.008679      -0.027593      -0.015026       0.018077       0.015596      -0.034366       0.000491       0.033876             11.940349      11.632130      -4.634158       6.336104      13.915263      -2.527718      10.273656           0.000034
          185              C       5.814064      14.031091       6.661088       0.586883      29.281759 0.24990386E+03  0.51476758E+04                                 8.680644                            5.513806      -0.097495       2.021505                    0.999387      21.868644      60.056325       0.651788       0.456206      -1.033744       0.012048       0.009209       0.023978       0.028371       0.021581      -0.021803      -0.013396       0.034754       0.084042      -0.041837      -0.005508       0.047345             12.083371      10.204581       1.509216       7.343069      11.817259       3.790956      14.228273           0.000040
          186              C      29.344737      17.969715       4.502987       0.009755      39.069921 0.39019505E+03  0.88522850E+04                                 9.912852                            6.495021       0.057090       2.031643                    0.999222      26.208531      71.962361       0.665920       0.405425      -1.080606      -0.011109      -0.030553      -0.017683       0.037008      -0.000956      -0.001590      -0.011068       0.009524       0.036717      -0.015481      -0.001271       0.016753             13.566330       9.664972       1.574599       5.483331      18.827224       4.965549      12.206793           0.012601
          187              C      27.955495      17.041065       2.800624       0.002434      40.599940 0.40587689E+03  0.92967839E+04                                10.195578                            6.634331      -0.005513       2.007718                    0.999214      26.513798      73.088113       0.657562       0.406660      -1.080067       0.029155      -0.015464       0.027397       0.042892       0.006517      -0.003157      -0.005395      -0.019612      -0.021328      -0.009871      -0.007003       0.016874             14.309380      14.968748      -1.103855      10.103556      11.816524       0.315999      16.142869           0.012354
          188              C      26.903897      17.188549       1.771218       0.605893      23.655548 0.25116494E+03  0.52023757E+04                                 7.730007                            5.652468      -0.029522       2.055103                    0.999597      22.015755      61.481106       0.619891       0.477033      -1.017907      -0.039944       0.005504      -0.037142       0.054821      -0.011218      -0.104625       0.021564       0.026805       0.048776      -0.094640      -0.024773       0.119413             10.049464      11.069668      -0.199886       6.801374       7.273291      -0.608927      11.805434          -0.000351
          189              C      28.408619      18.136669       3.493743      -0.130490      36.764995 0.43329252E+03  0.10194415E+05                                 9.692432                            7.000116      -0.082517       1.944101                    0.999505      29.554272      85.440901       0.613853       0.424092      -1.057663       0.014924      -0.017273       0.003986       0.023173      -0.011667      -0.035306      -0.020592       0.000380      -0.018582      -0.047744       0.012652       0.035091             12.307053      11.316747       1.978984       7.311371      11.738850       3.610910      13.865562           0.000876
          190              C      28.501697      15.801977       3.076806      -0.222086      39.359125 0.45590511E+03  0.10823719E+05                                 9.988654                            7.059777       0.062308       1.977499                    0.999612      30.371148      87.143091       0.629311       0.409957      -1.070607      -0.026003       0.027355      -0.013045       0.039933       0.021848      -0.021490       0.023545      -0.044955      -0.026699      -0.048841       0.008016       0.040825             12.888573      12.979446      -4.227292       7.379358      13.260871      -2.668998      12.425402          -0.000674
          191              C      29.835732      16.767432       4.775745      -0.193270      38.538110 0.45625945E+03  0.10909237E+05                                10.042149                            7.234304      -0.204219       1.902370                    0.998865      30.654291      90.279686       0.595540       0.430143      -1.050547      -0.016267       0.016881      -0.004956       0.023962       0.010848      -0.026840      -0.014853       0.060414       0.068971      -0.045398      -0.005968       0.051366             12.334531       8.300448      -1.975153       3.307032      19.643132       1.382503       9.060012          -0.000574
          192              C       2.813687      15.612620       4.039640       0.265998      36.820620 0.33993579E+03  0.74755081E+04                                 9.726247                            6.202070       0.074776       2.053309                    0.999137      24.175270      66.065917       0.656379       0.424334      -1.064821       0.039951      -0.063879       0.024413       0.079200      -0.028476       0.034478      -0.008190      -0.056992      -0.070277      -0.056709      -0.001281       0.057990             13.509063      11.302582      -5.571772       5.434117      19.098084      -2.236043      10.126521           0.001075
          193              C       8.387721      15.456071      10.532964       0.004753      40.268036 0.41419719E+03  0.95323203E+04                                10.148826                            6.701737       0.019408       2.012034                    0.999226      26.700707      73.694259       0.654509       0.406629      -1.080460      -0.019413      -0.028002      -0.028952       0.044712      -0.000999       0.006175      -0.007989       0.007370       0.016923      -0.010812      -0.001855       0.012667             14.299792       8.896886       5.133353       4.660090      21.769542       3.694764      12.232949           0.013674
          194              C       7.145965      13.301401       9.325904      -0.193932      38.253436 0.46254806E+03  0.11090078E+05                                 9.986182                            7.279144      -0.211487       1.899640                    0.998787      30.674240      90.265046       0.594694       0.429571      -1.051601       0.004757      -0.005033       0.016893       0.018257       0.004811      -0.016170       0.011828       0.058990      -0.073036      -0.036434      -0.009049       0.045483             12.179088       7.965257      -0.244891       5.217769      13.496524      -3.477977      15.075483          -0.001008
          195              C       7.096892      14.561825       8.717238       0.270324      36.205947 0.33872496E+03  0.74510907E+04                                 9.650351                            6.206180       0.052368       2.045672                    0.999063      24.239882      66.510058       0.652981       0.426415      -1.062256      -0.038096      -0.004034      -0.064142       0.074711       0.003922       0.051481      -0.006166      -0.012329       0.097237      -0.054262      -0.009219       0.063481             13.412909       9.981307       2.003886       7.884294      12.477484       0.661250      17.779935           0.001076
          196              C       7.690566      15.639026       9.338838      -0.224650      39.489365 0.45679782E+03  0.10849777E+05                                10.030191                            7.079174       0.053231       1.975530                    0.999564      30.345126      87.076399       0.626811       0.411408      -1.069706       0.018955       0.017850       0.031593       0.040939      -0.018752      -0.012807      -0.032687      -0.004821      -0.002737      -0.043654       0.009127       0.034527             13.105501       9.969105       4.308673       6.597181      14.419102       3.980941      14.928296          -0.000497
          197              C       8.465864      14.231651      11.123370      -0.136116      36.956106 0.44366675E+03  0.10497790E+05                                 9.720144                            7.082977      -0.105428       1.934193                    0.999389      29.799066      86.322070       0.610463       0.424039      -1.057962      -0.009437      -0.006802      -0.012814       0.017307      -0.013276      -0.005469       0.005761       0.065146       0.056142      -0.044868       0.015142       0.029725             12.318107       7.136719       3.045110       2.268202      20.984725      -0.256505       8.832877           0.000998
          198              C       8.935256      16.685558      11.231408       0.593331      23.941834 0.26151671E+03  0.54649358E+04                                 7.775399                            5.755668      -0.021492       2.052816                    0.999576      22.273914      62.223594       0.617017       0.475032      -1.020250       0.023321       0.046593       0.024992       0.057787      -0.031403      -0.067983      -0.024205       0.156558      -0.028676      -0.099049      -0.021411       0.120460             10.174243       6.710379       3.827315       2.650601      15.239499       3.410150       8.572851          -0.000748
          199              C      29.788526      19.169065       5.298818       0.603644      23.798266 0.25708809E+03  0.53430095E+04                                 7.715684                            5.693844      -0.000544       2.063661                    0.999638      21.964658      60.949466       0.623220       0.472890      -1.022644       0.016885       0.045473       0.028325       0.056171      -0.008958      -0.074102      -0.038911       0.143954      -0.024030      -0.099015      -0.020929       0.119944              9.915982       6.476889       2.403804       3.019272      14.114360       4.544009       9.156697          -0.000448
          200              C       7.850320      11.795347      11.176248       0.602989      23.373375 0.25401855E+03  0.52677591E+04                                 7.625561                            5.663414      -0.019522       2.056372                    0.999567      22.016133      61.191722       0.623768       0.473503      -1.021465       0.001410      -0.049491       0.026528       0.056170      -0.033786      -0.063706       0.057013       0.127474       0.034437      -0.098925      -0.023146       0.122071              9.694367       5.754546       0.020970       1.572753      15.198150      -4.386892       8.130406          -0.000352
          201              C       7.818049      13.137381      10.488836       0.004092      40.355347 0.41449165E+03  0.95347026E+04                                10.125245                            6.691193       0.063234       2.027688                    0.999213      26.580945      73.194014       0.657343       0.405063      -1.082194      -0.002404       0.036926      -0.019929       0.042030       0.008256       0.003884       0.009627       0.007759      -0.017050      -0.013523      -0.002073       0.015596             13.830581       7.435377       0.770948       3.530349      21.224310      -4.789210      12.832057           0.013988
          202              C      23.474402      17.806226       1.857953       0.611561      22.827359 0.24472392E+03  0.50327395E+04                                 7.526096                            5.570856      -0.031627       2.056641                    0.999597      21.809185      60.552184       0.626296       0.475553      -1.019388       0.027088      -0.008068      -0.044968       0.053113      -0.008844       0.105507      -0.020998       0.063261      -0.043038      -0.098292      -0.025417       0.123710              9.693886       8.414579      -0.636132      -5.937495       7.406346       1.355653      13.260734          -0.000157
          203              C      21.434148      20.760998       5.353597       0.605140      23.536068 0.25161777E+03  0.52142863E+04                                 7.704680                            5.655106      -0.042906       2.049020                    0.999541      22.079906      61.682327       0.620128       0.476619      -1.018092      -0.009222       0.049870       0.023480       0.055888      -0.013694       0.062367      -0.040261       0.157479      -0.003389      -0.096382      -0.022036       0.118418             10.035208       5.744906      -1.782670      -2.129125      15.834136       4.203423       8.526584           0.000252
          204              C      22.367064      19.274678       3.578575      -0.131040      37.360487 0.44670254E+03  0.10584197E+05                                 9.791906                            7.104572      -0.098029       1.936096                    0.999391      29.801066      86.295217       0.610068       0.423730      -1.058501      -0.003262      -0.014169       0.009142       0.017175       0.014497       0.022477      -0.025675       0.016898      -0.021258      -0.044080       0.016910       0.027170             12.512847       8.665252      -3.054890      -5.701242      14.433418       4.915701      14.439871           0.000590
          205              C      22.628697      17.991850       3.085556       0.000070      40.750399 0.41474713E+03  0.95433413E+04                                10.194741                            6.693887       0.066716       2.029300                    0.999233      26.596997      73.281218       0.657029       0.405140      -1.081997      -0.020137      -0.001502       0.035117       0.040509       0.006307       0.005987       0.000265      -0.022086      -0.018784      -0.013918      -0.002083       0.016001             14.166817      10.969372      -0.979389      -8.716150      13.075351       1.716246      18.455728           0.014473
          206              C      21.621371      19.409628       4.749877      -0.001523      40.841488 0.41667281E+03  0.96043818E+04                                10.243025                            6.722680      -0.000727       2.005847                    0.999203      26.748867      73.905125       0.653297       0.406744      -1.080295       0.004652      -0.044107      -0.011166       0.045736      -0.000709      -0.009434      -0.008149       0.003677       0.016369      -0.012290      -0.002122       0.014412             14.429088       7.967825      -2.517177      -4.432942      22.414244       5.462751      12.905194           0.013104
          207              C      22.115566      16.892780       3.733405      -0.199650      39.055921 0.47349647E+03  0.11424255E+05                                10.134612                            7.366713      -0.222700       1.892410                    0.998822      31.015089      91.689036       0.590654       0.429796      -1.050995       0.013177       0.018723      -0.015986       0.027924       0.011257       0.035090       0.017570       0.013173      -0.025321      -0.036937      -0.008739       0.045676             12.463715       8.736553       1.944927      -5.949594      13.858015      -2.898929      14.796578          -0.000979
          208              C      21.398677      17.006128       4.922966       0.267114      36.869478 0.34100038E+03  0.75102602E+04                                 9.746037                            6.219401       0.065942       2.049858                    0.999083      24.264848      66.519143       0.653781       0.425377      -1.063392      -0.012489      -0.068334       0.037813       0.079091       0.014975      -0.031432      -0.023497      -0.076248      -0.040194      -0.055164      -0.005130       0.060294             13.592959       7.368323       1.685066      -4.117092      21.533506      -3.730096      11.877049           0.001125
          209              C      21.140245      18.301490       5.411421      -0.216009      39.249352 0.45995603E+03  0.10941661E+05                                 9.992605                            7.105589       0.057370       1.976190                    0.999591      30.354972      87.120804       0.625495       0.411638      -1.069748       0.005779       0.034176      -0.001581       0.034698       0.004801      -0.009175      -0.006847       0.063781       0.080017      -0.046115       0.012581       0.033533             12.921216       6.984719      -0.398466      -2.654995      22.717285       0.743035       9.061643          -0.001303
          210              C      21.234657      14.639166       5.731731       0.568561      30.022957 0.26149589E+03  0.54401738E+04                                 8.796564                            5.620982      -0.055510       2.029965                    0.999413      22.162992      60.885913       0.649782       0.453097      -1.036976       0.000111       0.027122      -0.007451       0.028127       0.013364       0.031219      -0.002001      -0.001021       0.015431      -0.034537       0.000454       0.034083             12.239513       7.346459      -1.020619      -2.794502      20.928821      -3.574390       8.443259           0.000044
          211              C      22.392135      12.822939       5.007038       0.576221      29.357714 0.25486864E+03  0.52742758E+04                                 8.675802                            5.558211      -0.095249       2.018184                    0.999494      22.086823      60.737557       0.651141       0.454553      -1.034987       0.019823      -0.020935      -0.011292       0.030963      -0.008674       0.027594       0.015021       0.018080       0.015601      -0.034360       0.000482       0.033878             11.940533      11.632341      -4.634286      -6.336264      13.915405       2.527827      10.273853           0.000034
          212              C      20.855944      12.638917       6.661088       0.586888      29.282050 0.24990339E+03  0.51476782E+04                                 8.680784                            5.513841      -0.097468       2.021514                    0.999386      21.868640      60.056940       0.651777       0.456213      -1.033737      -0.012047      -0.009210       0.023984       0.028376       0.021579       0.021800       0.013392       0.034756       0.084055      -0.041838      -0.005505       0.047343             12.083702      10.204870       1.509294      -7.343371      11.817419      -3.791095      14.228816           0.000039
          213              C      23.995268       8.700290       4.502987       0.009755      39.072830 0.39022306E+03  0.88530844E+04                                 9.913355                            6.495273       0.057092       2.031643                    0.999222      26.208743      71.963738       0.665903       0.405427      -1.080604       0.011110       0.030552      -0.017684       0.037008      -0.000957       0.001580       0.011062       0.009519       0.036705      -0.015473      -0.001271       0.016744             13.567161       9.665443       1.574942      -5.483680      18.828445      -4.966179      12.207595           0.012601
          214              C      25.384507       9.628938       2.800624       0.002435      40.602414 0.40590202E+03  0.92975076E+04                                10.196007                            6.634565      -0.005543       2.007708                    0.999214      26.514025      73.089429       0.657545       0.406663      -1.080064      -0.029157       0.015466       0.027397       0.042894       0.006515       0.003151       0.005385      -0.019608      -0.021337      -0.009864      -0.007003       0.016867             14.310038      14.969321      -1.103871     -10.104000      11.817212      -0.316092      16.143581           0.012356
          215              C      26.436105       9.481453       1.771218       0.605891      23.655435 0.25116395E+03  0.52023392E+04                                 7.729890                            5.652392      -0.029554       2.055092                    0.999597      22.015780      61.480663       0.619907       0.477022      -1.017915       0.039945      -0.005505      -0.037143       0.054822      -0.011220       0.104616      -0.021571       0.026802       0.048779      -0.094634      -0.024773       0.119407             10.049298      11.069458      -0.199867      -6.801244       7.273190       0.608905      11.805245          -0.000352
          216              C      24.931385       8.533335       3.493743      -0.130493      36.764193 0.43328022E+03  0.10194094E+05                                 9.692290                            6.999993      -0.082547       1.944091                    0.999505      29.554726      85.443165       0.613859       0.424090      -1.057661      -0.014918       0.017274       0.003983       0.023169      -0.011674       0.035288       0.020585       0.000370      -0.018600      -0.047731       0.012664       0.035067             12.306840      11.316426       1.978803      -7.311114      11.738920      -3.610753      13.865175           0.000876
          217              C      24.838306      10.868027       3.076806      -0.222088      39.359785 0.45591088E+03  0.10823908E+05                                 9.988776                            7.059832       0.062336       1.977506                    0.999612      30.371399      87.144493       0.629306       0.409959      -1.070605       0.026004      -0.027352      -0.013041       0.039930       0.021846       0.021472      -0.023562      -0.044964      -0.026701      -0.048834       0.007992       0.040841             12.888756      12.979527      -4.227281      -7.379419      13.261197       2.668930      12.425544          -0.000674
          218              C      23.504274       9.902574       4.775745      -0.193269      38.541089 0.45630184E+03  0.10910515E+05                                10.042869                            7.234808      -0.204222       1.902370                    0.998865      30.654595      90.281955       0.595498       0.430163      -1.050534       0.016266      -0.016881      -0.004956       0.023961       0.010848       0.026821       0.014844       0.060401       0.068972      -0.045390      -0.005954       0.051344             12.335531       8.300807      -1.975356      -3.306961      19.645427      -1.382755       9.060358          -0.000573
          219              C      23.856317      11.057384       4.039640       0.265997      36.821677 0.33994194E+03  0.74756791E+04                                 9.726427                            6.202122       0.074791       2.053314                    0.999137      24.175380      66.066429       0.656376       0.424333      -1.064821      -0.039953       0.063879       0.024413       0.079200      -0.028475      -0.034483       0.008185      -0.056997      -0.070265      -0.056716      -0.001273       0.057988             13.509441      11.302868      -5.572129      -5.434239      19.098762       2.236295      10.126694           0.001075
          220              C      18.282291      11.213940      10.532964       0.004755      40.270206 0.41421762E+03  0.95328930E+04                                10.149127                            6.701856       0.019396       2.012030                    0.999226      26.700726      73.694329       0.654511       0.406624      -1.080466       0.019413       0.028002      -0.028952       0.044712      -0.001001      -0.006179       0.007981       0.007370       0.016913      -0.010805      -0.001859       0.012664             14.300422       8.897327       5.133860      -4.660373      21.770508      -3.695357      12.233429           0.013678
          221              C      19.524045      13.368609       9.325904      -0.193933      38.256134 0.46258734E+03  0.11091264E+05                                 9.986783                            7.279568      -0.211506       1.899635                    0.998787      30.674635      90.267414       0.594662       0.429585      -1.051592      -0.004752       0.005031       0.016895       0.018257       0.004813       0.016150      -0.011838       0.058990      -0.073036      -0.036437      -0.009037       0.045474             12.179910       7.965813      -0.245089      -5.218289      13.497057       3.478406      15.076860          -0.001010
          222              C      19.573118      12.108185       8.717238       0.270325      36.207284 0.33873339E+03  0.74513356E+04                                 9.650630                            6.206271       0.052317       2.045656                    0.999063      24.239991      66.511002       0.652973       0.426417      -1.062253       0.038098       0.004035      -0.064142       0.074712       0.003923      -0.051489       0.006158      -0.012331       0.097235      -0.054269      -0.009218       0.063487             13.413497       9.981900       2.003893      -7.885006      12.477316      -0.661378      17.781274           0.001078
          223              C      18.979444      11.030984       9.338838      -0.224651      39.492699 0.45684200E+03  0.10851070E+05                                10.030908                            7.079651       0.053230       1.975529                    0.999564      30.345268      87.077283       0.626774       0.411423      -1.069698      -0.018953      -0.017852       0.031594       0.040940      -0.018753       0.012790       0.032672      -0.004828      -0.002737      -0.043632       0.009114       0.034518             13.106680       9.970279       4.309318      -6.598213      14.419647      -3.981963      14.930113          -0.000500
          224              C      18.204148      12.438360      11.123370      -0.136116      36.957533 0.44368617E+03  0.10498397E+05                                 9.720515                            7.083221      -0.105460       1.934183                    0.999389      29.799512      86.324864       0.610439       0.424050      -1.057952       0.009438       0.006801      -0.012813       0.017307      -0.013273       0.005453      -0.005769       0.065137       0.056145      -0.044865       0.015155       0.029710             12.318635       7.137039       3.045327      -2.268349      20.985603       0.256401       8.833263           0.000996
          225              C      17.734756       9.984454      11.231408       0.593331      23.941885 0.26151394E+03  0.54648629E+04                                 7.775409                            5.755621      -0.021478       2.052820                    0.999576      22.273900      62.223455       0.617022       0.475030      -1.020252      -0.023321      -0.046595       0.024992       0.057789      -0.031404       0.067978       0.024198       0.156554      -0.028677      -0.099042      -0.021413       0.120455             10.174363       6.710440       3.827431      -2.650639      15.239754      -3.410251       8.572896          -0.000754
          226              C      23.551480       7.500940       5.298818       0.603649      23.798274 0.25708522E+03  0.53429426E+04                                 7.715725                            5.693832      -0.000526       2.063667                    0.999637      21.964629      60.949624       0.623217       0.472894      -1.022641      -0.016884      -0.045469       0.028330       0.056170      -0.008957       0.074095       0.038908       0.143951      -0.024021      -0.099009      -0.020927       0.119936              9.916110       6.476956       2.403901      -3.019350      14.114505      -4.544160       9.156869          -0.000452
          227              C      18.819691      14.874665      11.176248       0.602989      23.374025 0.25402464E+03  0.52679537E+04                                 7.625950                            5.663651      -0.019529       2.056371                    0.999567      22.016404      61.194269       0.623723       0.473531      -1.021443      -0.001409       0.049491       0.026527       0.056170      -0.033787       0.063698      -0.057021       0.127475       0.034445      -0.098932      -0.023136       0.122068              9.694935       5.754839       0.020956      -1.572835      15.199091       4.387241       8.130874          -0.000352
          228              C      18.851962      13.532630      10.488836       0.004092      40.354209 0.41447566E+03  0.95342924E+04                                10.125214                            6.691146       0.063215       2.027682                    0.999213      26.581162      73.195691       0.657330       0.405073      -1.082182       0.002406      -0.036927      -0.019929       0.042030       0.008257      -0.003895      -0.009632       0.007754      -0.017037      -0.013523      -0.002080       0.015604             13.830588       7.435380       0.770941      -3.530352      21.224278       4.789261      12.832105           0.013988
          229              C      22.198784      36.809410      17.162858       0.611564      22.827093 0.24472211E+03  0.50326877E+04                                 7.526022                            5.570833      -0.031610       2.056646                    0.999597      21.809010      60.551402       0.626298       0.475552      -1.019390       0.008067       0.027085       0.044970       0.053113       0.008845      -0.020999      -0.105518      -0.063265      -0.043038      -0.098302      -0.025420       0.123721              9.693733       7.406286       0.636103       1.355603       8.414448       5.937346      13.260464          -0.000156
          230              C      19.244012      34.769153      13.667214       0.605139      23.535741 0.25161498E+03  0.52141958E+04                                 7.704489                            5.654996      -0.042903       2.049021                    0.999541      22.079762      61.681022       0.620149       0.476606      -1.018103      -0.049870      -0.009224      -0.023479       0.055887       0.013692      -0.040260      -0.062374      -0.157479      -0.003392      -0.096381      -0.022042       0.118424             10.034890      15.833610       1.782551       4.203190       5.744760       2.129042       8.526301           0.000251
          231              C      20.730332      35.702070      15.442236      -0.131039      37.360006 0.44669873E+03  0.10584027E+05                                 9.791716                            7.104491      -0.098018       1.936100                    0.999391      29.800728      86.292412       0.610081       0.423723      -1.058510       0.014169      -0.003266      -0.009139       0.017174      -0.014492      -0.025677      -0.022503      -0.016913      -0.021250      -0.044095       0.016894       0.027201             12.512577      14.432981       3.054921       4.915745       8.665126       5.701129      14.439624           0.000591
          232              C      22.013160      35.963703      15.935255       0.000069      40.748067 0.41472722E+03  0.95427233E+04                                10.194189                            6.693615       0.066711       2.029298                    0.999233      26.596632      73.278461       0.657062       0.405126      -1.082011       0.001501      -0.020138      -0.035115       0.040508      -0.006306       0.000266      -0.006000       0.022083      -0.018784      -0.013929      -0.002070       0.016000             14.165923      13.074534       0.979307       1.716109      10.968730       8.715529      18.454506           0.014472
          233              C      20.595382      34.956377      14.270934      -0.001528      40.842556 0.41668877E+03  0.96047905E+04                                10.243017                            6.722708      -0.000720       2.005848                    0.999203      26.748708      73.903548       0.653314       0.406732      -1.080309       0.044108       0.004651       0.011168       0.045737       0.000709      -0.008148       0.009425      -0.003685       0.016369      -0.012284      -0.002121       0.014405             14.429005      22.414192       2.517121       5.462668       7.967780       4.432860      12.905042           0.013103
          234              C      23.112230      35.450572      15.287406      -0.199647      39.053690 0.47346992E+03  0.11423389E+05                                10.133967                            7.366320      -0.222677       1.892418                    0.998822      31.014393      91.684346       0.590695       0.429774      -1.051015      -0.018723       0.013174       0.015987       0.027923      -0.011258       0.017570      -0.035116      -0.013184      -0.025303      -0.036956      -0.008745       0.045701             12.462806      13.857022      -1.944684      -2.898508       8.735959       5.949093      14.795436          -0.000978
          235              C      22.998882      34.733682      14.097845       0.267112      36.868435 0.34099353E+03  0.75100656E+04                                 9.745845                            6.219343       0.065927       2.049852                    0.999083      24.264743      66.518489       0.653784       0.425377      -1.063393       0.068336      -0.012490      -0.037812       0.079092      -0.014980      -0.023497       0.031426       0.076246      -0.040205      -0.055158      -0.005138       0.060296             13.592589      21.532820      -1.684949      -3.729843       7.368178       4.116995      11.876767           0.001124
          236              C      21.703520      34.475249      13.609390      -0.215984      39.248432 0.45994697E+03  0.10941320E+05                                 9.992205                            7.105358       0.057428       1.976214                    0.999591      30.353997      87.115664       0.625531       0.411619      -1.069767      -0.034172       0.005757       0.001565       0.034689      -0.004806      -0.006853       0.009177      -0.063810       0.080026      -0.046132       0.012590       0.033543             12.920593      22.715996       0.398425       0.742988       6.984468       2.654911       9.061315          -0.001300
          237              C      25.365844      34.569661      13.289080       0.568563      30.022154 0.26149083E+03  0.54400322E+04                                 8.796370                            5.620907      -0.055518       2.029965                    0.999413      22.162756      60.884692       0.649791       0.453093      -1.036980      -0.027121       0.000113       0.007448       0.028125      -0.013360      -0.002002      -0.031227       0.001010       0.015415      -0.034539       0.000450       0.034090             12.239156      20.928119       1.020630      -3.574193       7.346315       2.794442       8.443034           0.000044
          238              C      27.182071      35.727139      14.013773       0.576219      29.357093 0.25486563E+03  0.52742015E+04                                 8.675709                            5.558204      -0.095275       2.018177                    0.999494      22.086813      60.737587       0.651136       0.454558      -1.034984       0.020933       0.019825       0.011291       0.030963       0.008677       0.015020      -0.027593      -0.018074       0.015597      -0.034361       0.000487       0.033875             11.940286      13.915202       4.634106       2.527672      11.632057       6.336053      10.273597           0.000035
          239              C      27.366093      34.190946      12.359723       0.586887      29.281564 0.24990202E+03  0.51476272E+04                                 8.680607                            5.513783      -0.097518       2.021500                    0.999386      21.868544      60.055938       0.651790       0.456206      -1.033745       0.009208      -0.012048      -0.023980       0.028373      -0.021579       0.013393      -0.021801      -0.034754       0.084043      -0.041835      -0.005506       0.047342             12.083342      11.817267      -1.509255      -3.791006      10.204540       7.343037      14.228220           0.000039
          240              C      31.304720      10.660273      14.517824       0.009755      39.069925 0.39019429E+03  0.88522663E+04                                 9.912879                            6.495031       0.057102       2.031648                    0.999222      26.208513      71.962375       0.665916       0.405427      -1.080604      -0.030552       0.011111       0.017686       0.037009       0.000956       0.011064      -0.001588      -0.009514       0.036703      -0.015472      -0.001274       0.016746             13.566391      18.827247      -1.574639      -4.965595       9.665033       5.483407      12.206893           0.012600
          241              C      30.376072      12.049515      16.220187       0.002432      40.600217 0.40588050E+03  0.92968879E+04                                10.195625                            6.634368      -0.005538       2.007710                    0.999214      26.513892      73.088473       0.657559       0.406661      -1.080066      -0.015464      -0.029156      -0.027396       0.042892      -0.006518       0.005386      -0.003156       0.019616      -0.021331      -0.009871      -0.007001       0.016872             14.309421      11.816619       1.103805      -0.316067      14.968748      10.103553      16.142896           0.012356
          242              C      30.523557      13.101113      17.249593       0.605892      23.655563 0.25116546E+03  0.52023856E+04                                 7.729988                            5.652463      -0.029513       2.055106                    0.999597      22.015750      61.480955       0.619893       0.477031      -1.017909       0.005505       0.039943       0.037143       0.054821       0.011217      -0.021572      -0.104623      -0.026802       0.048770      -0.094642      -0.024771       0.119413             10.049420       7.273274       0.199863       0.608905      11.069610       6.801328      11.805377          -0.000350
          243              C      31.471675      11.596391      15.527068      -0.130492      36.764197 0.43328248E+03  0.10194103E+05                                 9.692144                            6.999915      -0.082513       1.944103                    0.999505      29.554235      85.439994       0.613879       0.424078      -1.057674      -0.017274      -0.014921      -0.003982       0.023171       0.011674       0.020585      -0.035310      -0.000375      -0.018589      -0.047747       0.012657       0.035090             12.306648      11.738595      -1.978832      -3.610714      11.316332       7.311057      13.865017           0.000875
          244              C      29.136983      11.503313      15.944005      -0.222081      39.359336 0.45590800E+03  0.10823814E+05                                 9.988716                            7.059821       0.062320       1.977503                    0.999612      30.371239      87.143705       0.629305       0.409960      -1.070605       0.027355       0.026004       0.013047       0.039934      -0.021846      -0.023567      -0.021482       0.044953      -0.026701      -0.048843       0.008005       0.040838             12.888626      13.260903       4.227243       2.668949      12.979492       7.379394      12.425484          -0.000676
          245              C      30.102436      10.169278      14.245066      -0.193271      38.538189 0.45625981E+03  0.10909262E+05                                10.042208                            7.234334      -0.204229       1.902367                    0.998865      30.654376      90.280369       0.595534       0.430146      -1.050544       0.016881       0.016266       0.004955       0.023960      -0.010847       0.014842      -0.026837      -0.060410       0.068969      -0.045392      -0.005967       0.051359             12.334617      19.643265       1.975091      -1.382597       8.300487       3.307070       9.060099          -0.000574
          246              C      28.947626      10.521323      14.981171       0.265995      36.820938 0.33993904E+03  0.74756007E+04                                 9.726307                            6.202108       0.074781       2.053310                    0.999137      24.175394      66.066437       0.656375       0.424335      -1.064820      -0.063878      -0.039952      -0.024413       0.079200       0.028475       0.008182       0.034479       0.056993      -0.070267      -0.056711      -0.001274       0.057985             13.509123      19.098149       5.571735       2.235993      11.302626       5.434150      10.126594           0.001076
          247              C      28.791070      31.617289       8.487847       0.004754      40.268098 0.41419459E+03  0.95322544E+04                                10.148880                            6.701738       0.019411       2.012036                    0.999226      26.700718      73.694495       0.654505       0.406632      -1.080458      -0.028002       0.019413       0.028952       0.044712       0.000998       0.007981       0.006172      -0.007368       0.016919      -0.010804      -0.001855       0.012659             14.299936      21.769805      -5.133390      -3.694784       8.896937       4.660155      12.233065           0.013674
          248              C      26.636401      32.859045       9.694907      -0.193931      38.254081 0.46255583E+03  0.11090301E+05                                 9.986260                            7.279178      -0.211498       1.899637                    0.998787      30.674320      90.265150       0.594696       0.429568      -1.051604      -0.005032      -0.004758      -0.016893       0.018257      -0.004807      -0.011842      -0.016173      -0.058996      -0.073029      -0.036446      -0.009040       0.045485             12.179206      13.496708       0.244864       3.477992       7.965319       5.217807      15.075590          -0.001007
          249              C      27.896825      32.908118      10.303573       0.270324      36.205967 0.33872427E+03  0.74510744E+04                                 9.650372                            6.206180       0.052362       2.045670                    0.999063      24.239874      66.510107       0.652980       0.426416      -1.062255      -0.004035       0.038098       0.064142       0.074713      -0.003922       0.006159       0.051482       0.012327       0.097238      -0.054261      -0.009221       0.063482             13.412973      12.477663      -2.003948      -0.661301       9.981329       7.884299      17.779926           0.001076
          250              C      28.974026      32.314444       9.681973      -0.224646      39.490069 0.45680365E+03  0.10849978E+05                                10.030352                            7.079233       0.053250       1.975535                    0.999564      30.345437      87.078273       0.626805       0.411409      -1.069702       0.017856      -0.018955      -0.031586       0.040936       0.018747       0.032684      -0.012805       0.004822      -0.002709      -0.043647       0.009122       0.034525             13.105792      14.419584      -4.308794      -3.981018       9.969257       6.597305      14.928534          -0.000497
          251              C      27.566650      31.539146       7.897441      -0.136115      36.956051 0.44366402E+03  0.10497710E+05                                 9.720124                            7.082938      -0.105428       1.934193                    0.999389      29.799062      86.322032       0.610466       0.424037      -1.057963      -0.006801       0.009437       0.012815       0.017307       0.013277      -0.005771      -0.005472      -0.065148       0.056136      -0.044869       0.015138       0.029731             12.318103      20.984695      -3.045101       0.256509       7.136718       2.268233       8.832897           0.000999
          252              C      30.020556      31.069754       7.789403       0.593331      23.941274 0.26151005E+03  0.54647657E+04                                 7.775244                            5.755562      -0.021478       2.052820                    0.999576      22.273923      62.223589       0.617027       0.475027      -1.020252       0.046594      -0.023321      -0.024991       0.057787       0.031401       0.024196      -0.067985      -0.156556      -0.028676      -0.099042      -0.021420       0.120461             10.174033      15.239164      -3.827212      -3.410094       6.710243       2.650554       8.572693          -0.000748
          253              C      32.504070      10.216484      13.721993       0.603657      23.797668 0.25708060E+03  0.53428199E+04                                 7.715585                            5.693780      -0.000553       2.063660                    0.999637      21.964379      60.948686       0.623220       0.472893      -1.022642       0.045468      -0.016887      -0.028320       0.056166       0.008955       0.038922      -0.074102      -0.143944      -0.023972      -0.099021      -0.020919       0.119940              9.915857      14.114135      -2.403798      -4.543970       6.476827       3.019263       9.156609          -0.000448
          254              C      25.130345       5.484690       7.844563       0.602992      23.373726 0.25402204E+03  0.52678701E+04                                 7.625774                            5.663550      -0.019550       2.056363                    0.999567      22.016276      61.193122       0.623742       0.473519      -1.021452      -0.049490      -0.001412      -0.026530       0.056170       0.033785      -0.057022      -0.063705      -0.127473       0.034444      -0.098932      -0.023141       0.122073              9.694673      15.198637      -0.020963       4.387078       5.754723       1.572803       8.130658          -0.000352
          255              C      26.472380      32.186961       8.531975       0.004093      40.355543 0.41449339E+03  0.95347494E+04                                10.125270                            6.691197       0.063229       2.027686                    0.999213      26.580914      73.193876       0.657345       0.405062      -1.082195       0.036927       0.002404       0.019930       0.042031      -0.008256      -0.009632       0.003883      -0.007760      -0.017039      -0.013527      -0.002070       0.015597             13.830638      21.224425      -0.770987       4.789205       7.435410       3.530357      12.832081           0.013986
          256              C      31.141235      16.530608      17.162858       0.611562      22.827354 0.24472428E+03  0.50327465E+04                                 7.526075                            5.570852      -0.031639       2.056636                    0.999597      21.809180      60.552079       0.626297       0.475551      -1.019390      -0.008067      -0.027087       0.044970       0.053114       0.008844       0.020990       0.105509      -0.063259      -0.043035      -0.098292      -0.025418       0.123709              9.693836       7.406327       0.636111      -1.355622       8.414538      -5.937451      13.260644          -0.000155
          257              C      34.096002      18.570862      13.667214       0.605142      23.535640 0.25161429E+03  0.52141716E+04                                 7.704426                            5.654959      -0.042897       2.049023                    0.999541      22.079702      61.680553       0.620156       0.476601      -1.018107       0.049870       0.009223      -0.023480       0.055888       0.013692       0.040253       0.062367      -0.157481      -0.003398      -0.096376      -0.022042       0.118418             10.034803      15.833407       1.782557      -4.203182       5.744716      -2.129049       8.526285           0.000252
          258              C      32.609684      17.637946      15.442236      -0.131038      37.359718 0.44669261E+03  0.10583913E+05                                 9.791734                            7.104453      -0.098026       1.936098                    0.999391      29.800973      86.295031       0.610077       0.423725      -1.058503      -0.014168       0.003261      -0.009142       0.017174      -0.014495       0.025662       0.022477      -0.016902      -0.021264      -0.044070       0.016900       0.027170             12.512554      14.433147       3.054679      -4.915360       8.665044      -5.701073      14.439471           0.000593
          259              C      31.326857      17.376313      15.935255       0.000066      40.750511 0.41474925E+03  0.95433989E+04                                10.194741                            6.693896       0.066729       2.029303                    0.999233      26.597078      73.281387       0.657030       0.405139      -1.081998      -0.001502       0.020137      -0.035118       0.040509      -0.006305      -0.000271       0.005986       0.022084      -0.018776      -0.013915      -0.002084       0.015999             14.166771      13.075447       0.979330      -1.716157      10.969307      -8.716060      18.455559           0.014470
          260              C      32.744633      18.383639      14.270934      -0.001526      40.840946 0.41666855E+03  0.96042532E+04                                10.242908                            6.722637      -0.000716       2.005851                    0.999204      26.748831      73.904757       0.653301       0.406743      -1.080297      -0.044110      -0.004652       0.011171       0.045740       0.000708       0.008147      -0.009432      -0.003683       0.016352      -0.012287      -0.002121       0.014407             14.428842      22.413718       2.517058      -5.462526       7.967747      -4.432919      12.905063           0.013103
          261              C      30.227786      17.889444      15.287406      -0.199648      39.056187 0.47349951E+03  0.11424344E+05                                10.134609                            7.366692      -0.222706       1.892408                    0.998822      31.015320      91.689682       0.590660       0.429790      -1.050999       0.018725      -0.013176       0.015987       0.027925      -0.011257      -0.017583       0.035091      -0.013169      -0.025317      -0.036943      -0.008739       0.045682             12.463709      13.858075      -1.944922       2.898915       8.736533      -5.949571      14.796518          -0.000976
          262              C      30.341133      18.606333      14.097845       0.267115      36.869615 0.34100187E+03  0.75103036E+04                                 9.746077                            6.219427       0.065947       2.049859                    0.999084      24.264890      66.519380       0.653778       0.425378      -1.063391      -0.068331       0.012491      -0.037812       0.079088      -0.014971       0.023493      -0.031430       0.076252      -0.040201      -0.055164      -0.005127       0.060291             13.593009      21.533483      -1.685112       3.730146       7.368383      -4.117167      11.877160           0.001123
          263              C      31.636495      18.864765      13.609390      -0.216011      39.249241 0.45995535E+03  0.10941642E+05                                 9.992576                            7.105577       0.057371       1.976191                    0.999591      30.355020      87.120967       0.625497       0.411637      -1.069749       0.034178      -0.005778       0.001579       0.034699      -0.004798       0.006837      -0.009181      -0.063783       0.079999      -0.046111       0.012578       0.033533             12.921152      22.717108       0.398443      -0.743004       6.984706      -2.655008       9.061640          -0.001300
          264              C      27.974170      18.770353      13.289080       0.568565      30.022910 0.26149512E+03  0.54401571E+04                                 8.796584                            5.620990      -0.055507       2.029969                    0.999412      22.162948      60.885909       0.649778       0.453099      -1.036974       0.027119      -0.000109       0.007451       0.028124      -0.013366       0.001994       0.031219       0.001026       0.015424      -0.034536       0.000452       0.034084             12.239553      20.928957       1.020760       3.574283       7.346487      -2.794486       8.443215           0.000043
          265              C      26.157943      17.612875      14.013773       0.576220      29.357845 0.25486842E+03  0.52742770E+04                                 8.675864                            5.558224      -0.095276       2.018175                    0.999495      22.086877      60.738002       0.651136       0.454556      -1.034984      -0.020933      -0.019822       0.011292       0.030961       0.008675      -0.015027       0.027593      -0.018084       0.015608      -0.034365       0.000485       0.033880             11.940657      13.915531       4.634360      -2.527883      11.632477      -6.336355      10.273963           0.000035
          266              C      25.973919      19.149066      12.359723       0.586886      29.282187 0.24990421E+03  0.51477003E+04                                 8.680813                            5.513852      -0.097450       2.021519                    0.999387      21.868696      60.057158       0.651776       0.456213      -1.033737      -0.009211       0.012048      -0.023981       0.028374      -0.021580      -0.013393       0.021803      -0.034757       0.084052      -0.041839      -0.005507       0.047346             12.083751      11.817421      -1.509301       3.791103      10.204928      -7.343427      14.228903           0.000038
          267              C      22.035295      16.009742      14.517824       0.009759      39.072883 0.39022322E+03  0.88530907E+04                                 9.913368                            6.495274       0.057046       2.031630                    0.999222      26.208695      71.963666       0.665903       0.405427      -1.080604       0.030552      -0.011111       0.017682       0.037007       0.000957      -0.011069       0.001582      -0.009519       0.036716      -0.015479      -0.001274       0.016753             13.567203      18.828618      -1.575008       4.966275       9.665416      -5.483639      12.207575           0.012598
          268              C      22.963945      14.620503      16.220187       0.002435      40.602308 0.40590012E+03  0.92974566E+04                                10.195998                            6.634549      -0.005527       2.007713                    0.999214      26.513989      73.089384       0.657546       0.406663      -1.080064       0.015466       0.029157      -0.027398       0.042895      -0.006516      -0.005394       0.003152       0.019605      -0.021337      -0.009865      -0.007006       0.016871             14.310061      11.817156       1.103929       0.316016      14.969397     -10.104058      16.143630           0.012354
          269              C      22.816461      13.568905      17.249593       0.605889      23.655653 0.25116590E+03  0.52023891E+04                                 7.729952                            5.652420      -0.029541       2.055096                    0.999597      22.015808      61.480778       0.619904       0.477023      -1.017915      -0.005503      -0.039946       0.037141       0.054822       0.011219       0.021562       0.104616      -0.026801       0.048783      -0.094632      -0.024773       0.119405             10.049414       7.273254       0.199909      -0.608952      11.069598      -6.801352      11.805389          -0.000349
          270              C      21.868341      15.073625      15.527068      -0.130494      36.764887 0.43328945E+03  0.10194372E+05                                 9.692540                            7.000175      -0.082577       1.944081                    0.999505      29.554673      85.443470       0.613837       0.424103      -1.057652       0.017276       0.014917      -0.003985       0.023170       0.011674      -0.020595       0.035288      -0.000369      -0.018603      -0.047737       0.012668       0.035069             12.307205      11.739136      -1.978999       3.610987      11.316801      -7.311402      13.865679           0.000877
          271              C      24.203033      15.166704      15.944005      -0.222089      39.360485 0.45591817E+03  0.10824140E+05                                 9.988949                            7.059926       0.062293       1.977493                    0.999612      30.371608      87.145738       0.629296       0.409963      -1.070600      -0.027354      -0.026004       0.013042       0.039932      -0.021842       0.023552       0.021470       0.044957      -0.026708      -0.048825       0.007993       0.040832             12.889037      13.261472       4.227426      -2.669045      12.979828      -7.379618      12.425812          -0.000674
          272              C      23.237578      16.500736      14.245066      -0.193271      38.541391 0.45630575E+03  0.10910629E+05                                10.042913                            7.234836      -0.204206       1.902374                    0.998865      30.654648      90.282130       0.595497       0.430163      -1.050534      -0.016877      -0.016266       0.004956       0.023958      -0.010843      -0.014853       0.026829      -0.060406       0.068980      -0.045395      -0.005959       0.051354             12.335597      19.645583       1.975361       1.382769       8.300830      -3.306961       9.060377          -0.000573
          273              C      24.392390      16.148693      14.981171       0.265997      36.821956 0.33994300E+03  0.74757159E+04                                 9.726505                            6.202145       0.074788       2.053312                    0.999138      24.175455      66.066913       0.656373       0.424335      -1.064819       0.063880       0.039950      -0.024413       0.079200       0.028479      -0.008190      -0.034481       0.056997      -0.070264      -0.056713      -0.001280       0.057994             13.509596      19.099007       5.572235      -2.236364      11.302995      -5.434310      10.126786           0.001075
          274              C      24.548939      21.722719       8.487847       0.004754      40.270884 0.41422541E+03  0.95331167E+04                                10.149233                            6.701916       0.019388       2.012027                    0.999226      26.700801      73.694693       0.654509       0.406624      -1.080466       0.028003      -0.019413       0.028951       0.044712       0.001002      -0.007987      -0.006178      -0.007374       0.016918      -0.010811      -0.001858       0.012669             14.300578      21.770796      -5.133923       3.695424       8.897401      -4.660406      12.233536           0.013675
          275              C      26.703609      20.480965       9.694907      -0.193933      38.255228 0.46257606E+03  0.11090927E+05                                 9.986616                            7.279471      -0.211509       1.899634                    0.998787      30.674504      90.266785       0.594667       0.429584      -1.051592       0.005033       0.004755      -0.016894       0.018258      -0.004811       0.011827       0.016153      -0.058987      -0.073040      -0.036427      -0.009047       0.045474             12.179668      13.496816       0.245041      -3.478265       7.965667      -5.218162      15.076521          -0.001008
          276              C      25.443185      20.431892      10.303573       0.270324      36.207404 0.33873465E+03  0.74513687E+04                                 9.650639                            6.206276       0.052323       2.045657                    0.999063      24.240033      66.511103       0.652974       0.426416      -1.062254       0.004034      -0.038097       0.064141       0.074711      -0.003920      -0.006166      -0.051488       0.012333       0.097236      -0.054269      -0.009218       0.063486             13.413508      12.477332      -2.003955       0.661480       9.981914      -7.885015      17.781279           0.001076
          277              C      24.365984      21.025566       9.681973      -0.224652      39.493041 0.45684524E+03  0.10851180E+05                                10.031027                            7.079718       0.053227       1.975527                    0.999564      30.345301      87.077870       0.626764       0.411428      -1.069693      -0.017850       0.018951      -0.031592       0.040937       0.018757      -0.032684       0.012792       0.004829      -0.002752      -0.043645       0.009115       0.034530             13.106861      14.419847      -4.309411       3.982088       9.970404      -6.598316      14.930332          -0.000498
          278              C      25.773359      21.800862       7.897441      -0.136116      36.957422 0.44368570E+03  0.10498378E+05                                 9.720489                            7.083217      -0.105461       1.934182                    0.999389      29.799441      86.324491       0.610439       0.424050      -1.057952       0.006802      -0.009438       0.012813       0.017307       0.013278       0.005761       0.005451      -0.065135       0.056145      -0.044865       0.015157       0.029707             12.318581      20.985540      -3.045274      -0.256449       7.136991      -2.268309       8.833211           0.000998
          279              C      23.319452      22.270254       7.789403       0.593332      23.942150 0.26151654E+03  0.54649430E+04                                 7.775550                            5.755710      -0.021482       2.052820                    0.999576      22.273959      62.224213       0.617006       0.475040      -1.020244      -0.046593       0.023320      -0.024991       0.057787       0.031402      -0.024207       0.067976      -0.156558      -0.028672      -0.099048      -0.021405       0.120454             10.174574      15.240091      -3.827526       3.410365       6.710564      -2.650698       8.573066          -0.000749
          280              C      20.835945      16.453530      13.721993       0.603645      23.798537 0.25708774E+03  0.53430095E+04                                 7.715803                            5.693871      -0.000551       2.063659                    0.999638      21.964703      60.949969       0.623213       0.472895      -1.022640      -0.045473       0.016884      -0.028324       0.056170       0.008957      -0.038911       0.074094      -0.143955      -0.024027      -0.099013      -0.020924       0.119937              9.916244      14.114755      -2.403953       4.544252       6.477023      -3.019379       9.156954          -0.000448
          281              C      28.209663      21.185319       7.844563       0.602989      23.373729 0.25402217E+03  0.52678689E+04                                 7.625752                            5.663531      -0.019534       2.056369                    0.999567      22.016265      61.192890       0.623747       0.473516      -1.021455       0.049491       0.001411      -0.026528       0.056170       0.033784       0.057014       0.063699      -0.127472       0.034441      -0.098925      -0.023139       0.122064              9.694632      15.198554      -0.020972      -4.387050       5.754695      -1.572799       8.130647          -0.000352
          282              C      26.867629      21.153048       8.531975       0.004092      40.353338 0.41446732E+03  0.95340521E+04                                10.125064                            6.691079       0.063219       2.027684                    0.999213      26.581122      73.195379       0.657333       0.405073      -1.082182      -0.036927      -0.002406       0.019929       0.042030      -0.008257       0.009628      -0.003895      -0.007758      -0.017053      -0.013522      -0.002081       0.015603             13.830334      21.223843      -0.770916      -4.789152       7.435262      -3.530291      12.831897           0.013987
          283              C      36.809410      31.141235      17.162858       0.611563      22.827043 0.24472143E+03  0.50326684E+04                                 7.525995                            5.570815      -0.031589       2.056654                    0.999597      21.808991      60.551250       0.626301       0.475551      -1.019391       0.027085      -0.008066       0.044971       0.053113      -0.008845      -0.105518       0.020991       0.063265      -0.043041      -0.098300      -0.025420       0.123720              9.693709       8.414426      -0.636116       5.937340       7.406258      -1.355623      13.260442          -0.000158
          284              C      34.769153      34.096002      13.667214       0.605141      23.535111 0.25160842E+03  0.52140153E+04                                 7.704232                            5.654836      -0.042890       2.049025                    0.999541      22.079672      61.680101       0.620173       0.476591      -1.018113      -0.009225       0.049869      -0.023479       0.055887      -0.013694      -0.062373       0.040253       0.157479      -0.003399      -0.096375      -0.022047       0.118422             10.034507       5.744556      -1.782449       2.128966      15.832923      -4.203015       8.526041           0.000254
          285              C      35.702070      32.609684      15.442236      -0.131038      37.359429 0.44668961E+03  0.10583769E+05                                 9.791605                            7.104395      -0.098006       1.936104                    0.999391      29.800571      86.292101       0.610087       0.423721      -1.058511      -0.003264      -0.014168      -0.009140       0.017174       0.014495      -0.022502       0.025661       0.016915      -0.021253      -0.044084       0.016887       0.027197             12.512423       8.665014      -3.054802       5.701083      14.432774      -4.915573      14.439482           0.000593
          286              C      35.963703      31.326857      15.935255       0.000068      40.748208 0.41472821E+03  0.95427506E+04                                10.194211                            6.693622       0.066725       2.029302                    0.999233      26.596665      73.278538       0.657062       0.405126      -1.082011      -0.020139      -0.001503      -0.035115       0.040508       0.006306      -0.006000      -0.000272      -0.022079      -0.018773      -0.013927      -0.002070       0.015998             14.165974      10.968753      -0.979351       8.715565      13.074595      -1.716184      18.454573           0.014471
          287              C      34.956377      32.744633      14.270934      -0.001529      40.842644 0.41668786E+03  0.96047676E+04                                10.243047                            6.722711      -0.000709       2.005852                    0.999203      26.748731      73.903694       0.653312       0.406733      -1.080308       0.004652      -0.044110       0.011171       0.045740      -0.000708       0.009421       0.008147       0.003686       0.016353      -0.012280      -0.002119       0.014399             14.429061       7.967836      -2.517133       4.432985      22.414081      -5.462732      12.905266           0.013102
          288              C      35.450572      30.227786      15.287406      -0.199647      39.054176 0.47347599E+03  0.11423567E+05                                10.134015                            7.366337      -0.222672       1.892419                    0.998822      31.014683      91.685194       0.590698       0.429770      -1.051017       0.013174       0.018724       0.015988       0.027924       0.011257      -0.035114      -0.017584       0.013181      -0.025307      -0.036961      -0.008743       0.045705             12.462873       8.736012       1.944637       5.949159      13.857052       2.898428      14.795554          -0.000977
          289              C      34.733682      30.341133      14.097845       0.267111      36.868671 0.34099562E+03  0.75101250E+04                                 9.745896                            6.219370       0.065929       2.049853                    0.999083      24.264820      66.518816       0.653781       0.425378      -1.063392      -0.012490      -0.068337      -0.037813       0.079093       0.014980       0.031426       0.023490      -0.076248      -0.040203      -0.055158      -0.005132       0.060291             13.592654       7.368239       1.684931       4.117077      21.532836       3.729766      11.876886           0.001123
          290              C      34.475249      31.636495      13.609390      -0.215984      39.248992 0.45995276E+03  0.10941522E+05                                 9.992354                            7.105431       0.057420       1.976213                    0.999591      30.354252      87.117417       0.625522       0.411622      -1.069762       0.005756       0.034173       0.001568       0.034690       0.004807       0.009180       0.006846       0.063812       0.079998      -0.046128       0.012588       0.033539             12.920810       6.984589      -0.398490       2.655038      22.716278      -0.743140       9.061562          -0.001299
          291              C      34.569661      27.974170      13.289080       0.568566      30.022235 0.26149160E+03  0.54400532E+04                                 8.796401                            5.620925      -0.055522       2.029965                    0.999412      22.162766      60.884787       0.649788       0.453095      -1.036979       0.000112       0.027117       0.007449       0.028122       0.013362      -0.031227       0.001996      -0.001017       0.015412      -0.034541       0.000449       0.034091             12.239201       7.346342      -1.020786       2.794423      20.928281       3.574061       8.442981           0.000045
          292              C      35.727139      26.157943      14.013773       0.576219      29.357096 0.25486494E+03  0.52741877E+04                                 8.675734                            5.558207      -0.095278       2.018176                    0.999495      22.086806      60.737725       0.651134       0.454559      -1.034982       0.019824      -0.020932       0.011290       0.030962      -0.008679      -0.027593      -0.015026       0.018077       0.015596      -0.034366       0.000491       0.033876             11.940348      11.632128      -4.634157       6.336103      13.915261      -2.527718      10.273654           0.000035
          293              C      34.190946      25.973919      12.359723       0.586883      29.281763 0.24990389E+03  0.51476767E+04                                 8.680645                            5.513807      -0.097495       2.021505                    0.999387      21.868646      60.056333       0.651788       0.456206      -1.033744      -0.012048      -0.009209      -0.023978       0.028371       0.021581      -0.021803      -0.013396       0.034754       0.084041      -0.041837      -0.005508       0.047345             12.083372      10.204582       1.509216       7.343069      11.817261       3.790957      14.228274           0.000038
          294              C      10.660273      22.035295      14.517824       0.009755      39.069915 0.39019499E+03  0.88522834E+04                                 9.912851                            6.495021       0.057090       2.031643                    0.999222      26.208529      71.962351       0.665920       0.405425      -1.080606       0.011109       0.030553       0.017683       0.037008      -0.000956      -0.001590      -0.011068       0.009524       0.036717      -0.015481      -0.001272       0.016753             13.566328       9.664971       1.574598       5.483330      18.827222       4.965547      12.206791           0.012602
          295              C      12.049515      22.963945      16.220187       0.002434      40.599940 0.40587693E+03  0.92967849E+04                                10.195577                            6.634331      -0.005513       2.007718                    0.999214      26.513800      73.088116       0.657562       0.406660      -1.080067      -0.029155       0.015464      -0.027397       0.042892       0.006517      -0.003157      -0.005395      -0.019611      -0.021328      -0.009871      -0.007004       0.016874             14.309378      14.968745      -1.103855      10.103553      11.816524       0.316000      16.142865           0.012356
          296              C      13.101113      22.816461      17.249593       0.605893      23.655557 0.25116504E+03  0.52023780E+04                                 7.730008                            5.652468      -0.029521       2.055104                    0.999597      22.015754      61.481095       0.619891       0.477033      -1.017907       0.039944      -0.005504       0.037142       0.054821      -0.011218      -0.104624       0.021564       0.026804       0.048776      -0.094640      -0.024773       0.119413             10.049466      11.069670      -0.199886       6.801376       7.273293      -0.608927      11.805436          -0.000350
          297              C      11.596391      21.868341      15.527068      -0.130490      36.764992 0.43329251E+03  0.10194415E+05                                 9.692431                            7.000115      -0.082517       1.944101                    0.999505      29.554273      85.440901       0.613853       0.424092      -1.057663      -0.014924       0.017273      -0.003986       0.023173      -0.011667      -0.035306      -0.020592       0.000380      -0.018582      -0.047744       0.012652       0.035091             12.307051      11.316745       1.978983       7.311369      11.738850       3.610909      13.865558           0.000874
          298              C      11.503313      24.203033      15.944005      -0.222086      39.359117 0.45590501E+03  0.10823716E+05                                 9.988652                            7.059776       0.062308       1.977499                    0.999612      30.371146      87.143083       0.629311       0.409957      -1.070607       0.026003      -0.027355       0.013045       0.039933       0.021848      -0.021490       0.023546      -0.044955      -0.026699      -0.048841       0.008016       0.040825             12.888570      12.979442      -4.227290       7.379355      13.260869      -2.668996      12.425399          -0.000676
          299              C      10.169278      23.237578      14.245066      -0.193270      38.538102 0.45625934E+03  0.10909234E+05                                10.042148                            7.234303      -0.204218       1.902370                    0.998865      30.654288      90.279671       0.595540       0.430143      -1.050547       0.016267      -0.016881       0.004956       0.023962       0.010848      -0.026840      -0.014853       0.060414       0.068971      -0.045398      -0.005968       0.051366             12.334528       8.300446      -1.975153       3.307031      19.643128       1.382503       9.060010          -0.000576
          300              C      10.521323      24.392390      14.981171       0.265998      36.820618 0.33993577E+03  0.74755076E+04                                 9.726246                            6.202070       0.074776       2.053309                    0.999137      24.175269      66.065914       0.656379       0.424334      -1.064821      -0.039951       0.063879      -0.024413       0.079200      -0.028476       0.034478      -0.008190      -0.056992      -0.070277      -0.056709      -0.001281       0.057990             13.509062      11.302581      -5.571771       5.434116      19.098083      -2.236042      10.126521           0.001077
          301              C      31.617289      24.548939       8.487847       0.004753      40.268034 0.41419719E+03  0.95323200E+04                                10.148825                            6.701736       0.019408       2.012034                    0.999226      26.700707      73.694255       0.654509       0.406629      -1.080460       0.019413       0.028002       0.028952       0.044712      -0.000999       0.006175      -0.007989       0.007370       0.016923      -0.010812      -0.001855       0.012667             14.299791       8.896886       5.133353       4.660090      21.769539       3.694765      12.232947           0.013674
          302              C      32.859045      26.703609       9.694907      -0.193932      38.253440 0.46254812E+03  0.11090080E+05                                 9.986183                            7.279144      -0.211487       1.899640                    0.998787      30.674242      90.265055       0.594694       0.429571      -1.051601      -0.004757       0.005033      -0.016893       0.018257       0.004811      -0.016170       0.011828       0.058990      -0.073036      -0.036434      -0.009049       0.045483             12.179088       7.965257      -0.244890       5.217770      13.496525      -3.477976      15.075484          -0.001009
          303              C      32.908118      25.443185      10.303573       0.270324      36.205943 0.33872493E+03  0.74510898E+04                                 9.650350                            6.206179       0.052369       2.045672                    0.999063      24.239881      66.510051       0.652981       0.426415      -1.062256       0.038096       0.004034       0.064142       0.074711       0.003922       0.051481      -0.006166      -0.012329       0.097237      -0.054262      -0.009219       0.063481             13.412907       9.981305       2.003886       7.884293      12.477483       0.661250      17.779932           0.001076
          304              C      32.314444      24.365984       9.681973      -0.224650      39.489365 0.45679782E+03  0.10849777E+05                                10.030191                            7.079174       0.053231       1.975530                    0.999564      30.345125      87.076393       0.626811       0.411408      -1.069706      -0.018955      -0.017850      -0.031592       0.040939      -0.018752      -0.012807      -0.032687      -0.004821      -0.002737      -0.043654       0.009127       0.034527             13.105501       9.969106       4.308674       6.597181      14.419101       3.980942      14.928296          -0.000498
          305              C      31.539146      25.773359       7.897441      -0.136116      36.956099 0.44366667E+03  0.10497787E+05                                 9.720143                            7.082976      -0.105428       1.934193                    0.999389      29.799062      86.322056       0.610463       0.424039      -1.057962       0.009437       0.006802       0.012814       0.017306      -0.013276      -0.005469       0.005761       0.065146       0.056142      -0.044868       0.015142       0.029725             12.318106       7.136719       3.045110       2.268202      20.984722      -0.256504       8.832876           0.000998
          306              C      31.069754      23.319452       7.789403       0.593331      23.941830 0.26151666E+03  0.54649345E+04                                 7.775398                            5.755667      -0.021492       2.052816                    0.999576      22.273913      62.223594       0.617017       0.475032      -1.020250      -0.023321      -0.046593      -0.024992       0.057787      -0.031403      -0.067983      -0.024205       0.156558      -0.028677      -0.099049      -0.021411       0.120460             10.174242       6.710379       3.827314       2.650600      15.239497       3.410149       8.572850          -0.000748
          307              C      10.216484      20.835945      13.721993       0.603644      23.798270 0.25708814E+03  0.53430108E+04                                 7.715685                            5.693845      -0.000544       2.063661                    0.999638      21.964659      60.949467       0.623220       0.472890      -1.022644      -0.016885      -0.045473      -0.028325       0.056171      -0.008958      -0.074102      -0.038911       0.143954      -0.024030      -0.099015      -0.020929       0.119944              9.915983       6.476889       2.403804       3.019272      14.114362       4.544009       9.156697          -0.000449
          308              C       5.484690      28.209663       7.844563       0.602989      23.373378 0.25401860E+03  0.52677602E+04                                 7.625562                            5.663415      -0.019522       2.056372                    0.999567      22.016133      61.191721       0.623768       0.473503      -1.021465      -0.001410       0.049491      -0.026528       0.056170      -0.033786      -0.063706       0.057013       0.127474       0.034438      -0.098925      -0.023147       0.122071              9.694368       5.754546       0.020970       1.572753      15.198152      -4.386893       8.130407          -0.000354
          309              C      32.186961      26.867629       8.531975       0.004092      40.355342 0.41449161E+03  0.95347015E+04                                10.125243                            6.691193       0.063234       2.027688                    0.999213      26.580944      73.194008       0.657343       0.405063      -1.082194       0.002404      -0.036926       0.019929       0.042030       0.008256       0.003884       0.009627       0.007759      -0.017050      -0.013523      -0.002073       0.015596             13.830579       7.435377       0.770948       3.530349      21.224305      -4.789209      12.832056           0.013988
          310              C      16.530608      22.198784      17.162858       0.611561      22.827370 0.24472403E+03  0.50327422E+04                                 7.526098                            5.570857      -0.031627       2.056641                    0.999597      21.809185      60.552180       0.626296       0.475553      -1.019388      -0.027088       0.008068       0.044968       0.053113      -0.008844       0.105507      -0.020998       0.063260      -0.043038      -0.098292      -0.025417       0.123709              9.693891       8.414582      -0.636132      -5.937499       7.406349       1.355655      13.260740          -0.000155
          311              C      18.570862      19.244012      13.667214       0.605140      23.536067 0.25161776E+03  0.52142860E+04                                 7.704680                            5.655105      -0.042906       2.049020                    0.999541      22.079906      61.682327       0.620128       0.476619      -1.018092       0.009222      -0.049870      -0.023480       0.055888      -0.013694       0.062367      -0.040261       0.157479      -0.003389      -0.096382      -0.022036       0.118418             10.035208       5.744905      -1.782670      -2.129125      15.834135       4.203423       8.526583           0.000252
          312              C      17.637946      20.730332      15.442236      -0.131040      37.360495 0.44670265E+03  0.10584200E+05                                 9.791909                            7.104574      -0.098030       1.936096                    0.999391      29.801070      86.295241       0.610067       0.423730      -1.058501       0.003262       0.014169      -0.009142       0.017175       0.014497       0.022477      -0.025675       0.016898      -0.021258      -0.044080       0.016910       0.027170             12.512850       8.665254      -3.054890      -5.701243      14.433423       4.915701      14.439874           0.000591
          313              C      17.376313      22.013160      15.935255       0.000070      40.750417 0.41474734E+03  0.95433475E+04                                10.194744                            6.693889       0.066715       2.029299                    0.999233      26.597005      73.281250       0.657029       0.405140      -1.081997       0.020137       0.001502      -0.035118       0.040509       0.006307       0.005987       0.000265      -0.022086      -0.018784      -0.013918      -0.002083       0.016001             14.166821      10.969375      -0.979390      -8.716152      13.075355       1.716246      18.455733           0.014471
          314              C      18.383639      20.595382      14.270934      -0.001523      40.841491 0.41667281E+03  0.96043822E+04                                10.243026                            6.722681      -0.000727       2.005847                    0.999203      26.748867      73.905130       0.653297       0.406744      -1.080295      -0.004652       0.044107       0.011166       0.045735      -0.000709      -0.009434      -0.008149       0.003677       0.016369      -0.012290      -0.002122       0.014412             14.429089       7.967826      -2.517176      -4.432943      22.414248       5.462751      12.905195           0.013104
          315              C      17.889444      23.112230      15.287406      -0.199650      39.055926 0.47349653E+03  0.11424258E+05                                10.134614                            7.366714      -0.222700       1.892410                    0.998822      31.015091      91.689052       0.590654       0.429796      -1.050995      -0.013177      -0.018723       0.015986       0.027924       0.011257       0.035089       0.017570       0.013172      -0.025321      -0.036937      -0.008739       0.045676             12.463717       8.736554       1.944927      -5.949595      13.858019      -2.898930      14.796580          -0.000979
          316              C      18.606333      22.998882      14.097845       0.267114      36.869485 0.34100043E+03  0.75102618E+04                                 9.746038                            6.219402       0.065942       2.049858                    0.999083      24.264850      66.519156       0.653781       0.425377      -1.063392       0.012489       0.068334      -0.037813       0.079091       0.014975      -0.031432      -0.023497      -0.076248      -0.040195      -0.055164      -0.005130       0.060294             13.592962       7.368324       1.685066      -4.117093      21.533512      -3.730097      11.877051           0.001125
          317              C      18.864765      21.703520      13.609390      -0.216009      39.249358 0.45995609E+03  0.10941663E+05                                 9.992607                            7.105590       0.057370       1.976190                    0.999591      30.354975      87.120821       0.625495       0.411638      -1.069748      -0.005778      -0.034176       0.001581       0.034698       0.004801      -0.009175      -0.006847       0.063781       0.080017      -0.046115       0.012581       0.033533             12.921218       6.984720      -0.398465      -2.654996      22.717288       0.743035       9.061645          -0.001302
          318              C      18.770353      25.365844      13.289080       0.568561      30.022955 0.26149587E+03  0.54401731E+04                                 8.796563                            5.620981      -0.055509       2.029965                    0.999413      22.162991      60.885906       0.649782       0.453096      -1.036977      -0.000111      -0.027122       0.007451       0.028127       0.013364       0.031219      -0.002001      -0.001021       0.015431      -0.034537       0.000454       0.034083             12.239512       7.346458      -1.020619      -2.794501      20.928819      -3.574389       8.443258           0.000046
          319              C      17.612875      27.182071      14.013773       0.576221      29.357712 0.25486862E+03  0.52742753E+04                                 8.675802                            5.558210      -0.095249       2.018184                    0.999494      22.086822      60.737551       0.651141       0.454553      -1.034987      -0.019823       0.020934       0.011292       0.030963      -0.008674       0.027594       0.015021       0.018080       0.015601      -0.034360       0.000482       0.033878             11.940533      11.632341      -4.634285      -6.336264      13.915404       2.527827      10.273853           0.000035
          320              C      19.149066      27.366093      12.359723       0.586888      29.282050 0.24990339E+03  0.51476783E+04                                 8.680784                            5.513841      -0.097468       2.021514                    0.999386      21.868640      60.056940       0.651777       0.456213      -1.033737       0.012047       0.009210      -0.023984       0.028376       0.021579       0.021801       0.013392       0.034756       0.084055      -0.041838      -0.005505       0.047343             12.083702      10.204871       1.509294      -7.343371      11.817420      -3.791095      14.228817           0.000040
          321              C      16.009742      31.304720      14.517824       0.009755      39.072831 0.39022306E+03  0.88530844E+04                                 9.913355                            6.495273       0.057092       2.031643                    0.999222      26.208743      71.963738       0.665903       0.405427      -1.080604      -0.011110      -0.030552       0.017684       0.037008      -0.000957       0.001581       0.011062       0.009519       0.036706      -0.015473      -0.001271       0.016744             13.567161       9.665444       1.574942      -5.483681      18.828444      -4.966179      12.207596           0.012598
          322              C      14.620503      30.376072      16.220187       0.002435      40.602410 0.40590193E+03  0.92975052E+04                                10.196007                            6.634565      -0.005543       2.007708                    0.999214      26.514021      73.089420       0.657545       0.406663      -1.080064       0.029157      -0.015466      -0.027397       0.042894       0.006515       0.003151       0.005385      -0.019608      -0.021337      -0.009864      -0.007003       0.016867             14.310039      14.969323      -1.103872     -10.104002      11.817212      -0.316091      16.143582           0.012352
          323              C      13.568905      30.523557      17.249593       0.605891      23.655422 0.25116381E+03  0.52023359E+04                                 7.729888                            5.652391      -0.029555       2.055092                    0.999597      22.015780      61.480672       0.619906       0.477022      -1.017915      -0.039945       0.005505       0.037143       0.054822      -0.011220       0.104617      -0.021571       0.026802       0.048779      -0.094634      -0.024773       0.119407             10.049294      11.069454      -0.199867      -6.801240       7.273188       0.608904      11.805241          -0.000348
          324              C      15.073625      31.471675      15.527068      -0.130493      36.764195 0.43328024E+03  0.10194094E+05                                 9.692291                            6.999993      -0.082546       1.944091                    0.999505      29.554726      85.443171       0.613859       0.424090      -1.057661       0.014917      -0.017274      -0.003983       0.023169      -0.011674       0.035288       0.020585       0.000370      -0.018600      -0.047730       0.012664       0.035066             12.306842      11.316428       1.978803      -7.311116      11.738921      -3.610752      13.865177           0.000878
          325              C      15.166704      29.136983      15.944005      -0.222089      39.359790 0.45591092E+03  0.10823909E+05                                 9.988778                            7.059833       0.062336       1.977506                    0.999612      30.371399      87.144494       0.629306       0.409959      -1.070605      -0.026005       0.027352       0.013041       0.039930       0.021846       0.021472      -0.023562      -0.044964      -0.026701      -0.048834       0.007992       0.040841             12.888758      12.979530      -4.227283      -7.379421      13.261199       2.668932      12.425546          -0.000672
          326              C      16.500736      30.102436      14.245066      -0.193269      38.541093 0.45630189E+03  0.10910516E+05                                10.042869                            7.234809      -0.204222       1.902370                    0.998865      30.654596      90.281960       0.595497       0.430163      -1.050534      -0.016266       0.016881       0.004956       0.023961       0.010848       0.026821       0.014844       0.060401       0.068972      -0.045390      -0.005954       0.051344             12.335532       8.300808      -1.975356      -3.306962      19.645428      -1.382755       9.060359          -0.000572
          327              C      16.148693      28.947626      14.981171       0.265997      36.821681 0.33994196E+03  0.74756798E+04                                 9.726428                            6.202123       0.074791       2.053313                    0.999137      24.175381      66.066434       0.656376       0.424333      -1.064821       0.039953      -0.063879      -0.024413       0.079200      -0.028475      -0.034483       0.008185      -0.056997      -0.070265      -0.056715      -0.001273       0.057988             13.509443      11.302869      -5.572130      -5.434240      19.098765       2.236295      10.126695           0.001074
          328              C      21.722719      28.791070       8.487847       0.004755      40.270201 0.41421757E+03  0.95328915E+04                                10.149127                            6.701856       0.019396       2.012030                    0.999226      26.700724      73.694324       0.654511       0.406624      -1.080466      -0.019413      -0.028002       0.028952       0.044712      -0.001001      -0.006179       0.007981       0.007371       0.016913      -0.010805      -0.001859       0.012664             14.300421       8.897327       5.133859      -4.660373      21.770506      -3.695357      12.233430           0.013675
          329              C      20.480965      26.636401       9.694907      -0.193933      38.256135 0.46258735E+03  0.11091264E+05                                 9.986784                            7.279568      -0.211506       1.899635                    0.998787      30.674634      90.267413       0.594662       0.429585      -1.051592       0.004752      -0.005031      -0.016895       0.018257       0.004813       0.016150      -0.011838       0.058990      -0.073036      -0.036437      -0.009037       0.045474             12.179911       7.965813      -0.245089      -5.218290      13.497058       3.478408      15.076862          -0.001009
          330              C      20.431892      27.896825      10.303573       0.270325      36.207292 0.33873346E+03  0.74513375E+04                                 9.650631                            6.206272       0.052316       2.045655                    0.999063      24.239994      66.511015       0.652973       0.426417      -1.062253      -0.038098      -0.004035       0.064142       0.074712       0.003923      -0.051489       0.006158      -0.012332       0.097235      -0.054269      -0.009218       0.063487             13.413499       9.981901       2.003893      -7.885008      12.477318      -0.661378      17.781278           0.001076
          331              C      21.025566      28.974026       9.681973      -0.224651      39.492711 0.45684213E+03  0.10851074E+05                                10.030910                            7.079652       0.053230       1.975529                    0.999564      30.345273      87.077306       0.626773       0.411423      -1.069698       0.018952       0.017852      -0.031594       0.040940      -0.018753       0.012790       0.032672      -0.004828      -0.002737      -0.043632       0.009114       0.034518             13.106683       9.970281       4.309319      -6.598215      14.419650      -3.981964      14.930117          -0.000498
          332              C      21.800862      27.566650       7.897441      -0.136117      36.957539 0.44368624E+03  0.10498399E+05                                 9.720516                            7.083222      -0.105460       1.934183                    0.999389      29.799515      86.324878       0.610439       0.424050      -1.057952      -0.009438      -0.006801       0.012813       0.017307      -0.013273       0.005453      -0.005769       0.065136       0.056145      -0.044865       0.015155       0.029710             12.318637       7.137040       3.045328      -2.268349      20.985606       0.256401       8.833265           0.000997
          333              C      22.270254      30.020556       7.789403       0.593331      23.941883 0.26151391E+03  0.54648621E+04                                 7.775408                            5.755621      -0.021477       2.052821                    0.999576      22.273898      62.223446       0.617022       0.475030      -1.020252       0.023321       0.046595      -0.024992       0.057789      -0.031404       0.067978       0.024198       0.156554      -0.028677      -0.099042      -0.021413       0.120455             10.174363       6.710440       3.827431      -2.650638      15.239753      -3.410251       8.572895          -0.000752
          334              C      16.453530      32.504070      13.721993       0.603649      23.798272 0.25708520E+03  0.53429421E+04                                 7.715725                            5.693832      -0.000526       2.063666                    0.999637      21.964629      60.949626       0.623217       0.472894      -1.022641       0.016884       0.045469      -0.028330       0.056170      -0.008957       0.074095       0.038908       0.143951      -0.024021      -0.099009      -0.020927       0.119936              9.916109       6.476956       2.403901      -3.019350      14.114504      -4.544159       9.156869          -0.000448
          335              C      21.185319      25.130345       7.844563       0.602989      23.374030 0.25402469E+03  0.52679552E+04                                 7.625951                            5.663652      -0.019530       2.056371                    0.999567      22.016407      61.194282       0.623723       0.473531      -1.021443       0.001409      -0.049491      -0.026527       0.056170      -0.033787       0.063698      -0.057021       0.127475       0.034445      -0.098932      -0.023136       0.122068              9.694937       5.754840       0.020956      -1.572836      15.199094       4.387243       8.130876          -0.000351
          336              C      21.153048      26.472380       8.531975       0.004093      40.354210 0.41447567E+03  0.95342927E+04                                10.125214                            6.691146       0.063215       2.027682                    0.999213      26.581162      73.195694       0.657330       0.405073      -1.082182      -0.002406       0.036927       0.019929       0.042030       0.008257      -0.003895      -0.009632       0.007754      -0.017038      -0.013523      -0.002080       0.015604             13.830588       7.435380       0.770942      -3.530351      21.224280       4.789261      12.832105           0.013988
          337              N      13.933212       6.130903       6.616579      -0.557229      47.164206 0.55743131E+03  0.13597712E+05                                10.570942                            7.381625       0.414453       2.116425                    0.999517      30.456655      82.127761       0.684996       0.366559      -1.126771      -0.050146      -0.077365      -0.047422       0.103676      -0.072909      -0.071010      -0.069711       0.126354       0.087945      -0.158439       0.047180       0.111258             13.979952      20.052118      -2.879412      -7.547699       8.646452       4.653484      13.241284           0.000085
          338              N      12.033240       4.949422       5.836346      -0.564780      47.826257 0.56524282E+03  0.13826122E+05                                10.645324                            7.424060       0.456996       2.129974                    0.999472      30.457792      82.045755       0.684797       0.365661      -1.128293       0.100332       0.006861      -0.014728       0.101639      -0.003355       0.010696       0.040842      -0.201644       0.178213      -0.131289       0.024682       0.106607             13.989915      10.580364       1.789066       0.993849      14.951871      10.165830      16.437510           0.000102
          339              N      14.155105       4.448025       4.917260      -0.566830      47.676287 0.58918166E+03  0.14545892E+05                                10.611358                            7.566694       0.452160       2.122198                    0.999556      30.822483      83.114676       0.680802       0.364413      -1.130501      -0.048248       0.062496       0.068309       0.104401       0.102068       0.061854      -0.044036       0.063973      -0.061511      -0.140754       0.018775       0.121979             13.787920      22.761793       5.786840       1.638610      10.040189       3.363231       8.561779           0.000101
          340              N      15.943596       5.759123       5.688744      -0.395061      46.311415 0.40110286E+03  0.91155736E+04                                10.845066                            6.412628      -0.104027       2.007784                    0.998276      27.297452      73.764749       0.701020       0.384457      -1.100708       0.019095      -0.057919      -0.059376       0.085116       0.022894       0.000750       0.074185       0.031219      -0.013657      -0.085815       0.015263       0.070552             16.107718      30.644822      -1.133296      -7.592387       7.611025       2.428381      10.067307           0.000316
          341              N      12.358347       3.310016       4.205501      -0.391489      46.209351 0.40177814E+03  0.91327017E+04                                10.825268                            6.422351      -0.100961       2.011157                    0.998189      27.209462      73.480010       0.699939       0.384976      -1.100585      -0.073710       0.005322       0.026968       0.078669      -0.000583      -0.033491       0.067446       0.062761      -0.057331      -0.092046       0.022040       0.070006             15.873431      20.893335       9.688935       6.296640      15.113558       7.464895      11.613399           0.000255
          342              N      11.814547       6.405871       7.520829      -0.406302      46.286930 0.40534940E+03  0.92321539E+04                                10.836032                            6.444166      -0.091694       2.010340                    0.998356      27.363584      73.913702       0.699999       0.384180      -1.101408       0.054265       0.023540       0.048723       0.076633      -0.013125       0.019374       0.048750       0.122649      -0.012547      -0.090600       0.022025       0.068575             16.029323      11.092435      -3.292067      -4.498540      13.416458      11.861426      23.579075           0.000325
          343              N      12.736795      20.539104       6.616579      -0.557228      47.166390 0.55745802E+03  0.13598533E+05                                10.571303                            7.381835       0.414425       2.116417                    0.999517      30.456753      82.128664       0.684981       0.366562      -1.126768       0.050149       0.077364      -0.047412       0.103673      -0.072911       0.071004       0.069700       0.126365       0.087952      -0.158433       0.047175       0.111258             13.980507      20.052887      -2.879551       7.548077       8.646781      -4.653717      13.241852           0.000086
          344              N      14.636766      21.720584       5.836346      -0.564780      47.830654 0.56529135E+03  0.13827635E+05                                10.646108                            7.424473       0.456909       2.129945                    0.999472      30.458195      82.048374       0.684763       0.365671      -1.128284      -0.100331      -0.006862      -0.014725       0.101638      -0.003358      -0.010709      -0.040858      -0.201638       0.178211      -0.131287       0.024666       0.106621             13.991171      10.581155       1.789266      -0.994017      14.953216     -10.166928      16.439140           0.000103
          345              N      12.514900      22.221980       4.917260      -0.566831      47.679934 0.58922391E+03  0.14547235E+05                                10.612045                            7.567073       0.452129       2.122189                    0.999556      30.822848      83.117260       0.680768       0.364424      -1.130490       0.048249      -0.062499       0.068309       0.104404       0.102073      -0.061865       0.044025       0.063984      -0.061461      -0.140758       0.018775       0.121983             13.789008      22.763777       5.787381      -1.638742      10.040890      -3.363505       8.562355           0.000101
          346              N      10.726410      20.910883       5.688744      -0.395060      46.312167 0.40110622E+03  0.91156799E+04                                10.845136                            6.412606      -0.104023       2.007787                    0.998276      27.297709      73.765850       0.701028       0.384451      -1.100711      -0.019097       0.057915      -0.059378       0.085115       0.022892      -0.000761      -0.074195       0.031226      -0.013638      -0.085823       0.015258       0.070565             16.107910      30.645112      -1.133247       7.592441       7.611159      -2.428489      10.067458           0.000316
          347              N      14.311658      23.359989       4.205501      -0.391490      46.212206 0.40179258E+03  0.91331322E+04                                10.825778                            6.422497      -0.100970       2.011154                    0.998189      27.209639      73.481436       0.699924       0.384979      -1.100580       0.073711      -0.005321       0.026966       0.078669      -0.000580       0.033482      -0.067452       0.062758      -0.057327      -0.092050       0.022049       0.070000             15.874485      20.894728       9.689750      -6.297244      15.114567      -7.465512      11.614160           0.000256
          348              N      14.855461      20.264137       7.520829      -0.406308      46.290539 0.40536877E+03  0.92327376E+04                                10.836839                            6.444466      -0.091688       2.010339                    0.998356      27.364122      73.916574       0.699956       0.384198      -1.101392      -0.054262      -0.023544       0.048723       0.076633      -0.013124      -0.019381      -0.048769       0.122671      -0.012535      -0.090625       0.022038       0.068587             16.030841      11.092975      -3.292375       4.499013      13.417816     -11.862864      23.581731           0.000326
          349              N       6.130903      12.736795       6.616579      -0.557228      47.163392 0.55742389E+03  0.13597477E+05                                10.570778                            7.381554       0.414449       2.116426                    0.999517      30.456521      82.127061       0.685002       0.366557      -1.126773      -0.077365       0.050149      -0.047411       0.103673       0.072911      -0.069713       0.071004      -0.126364       0.087951      -0.158442       0.047186       0.111256             13.979644       8.646266       2.879273       4.653329      20.051724       7.547443      13.240942           0.000086
          350              N       4.949422      14.636766       5.836346      -0.564779      47.827010 0.56525152E+03  0.13826389E+05                                10.645440                            7.424123       0.456966       2.129965                    0.999472      30.457889      82.046206       0.684793       0.365662      -1.128293       0.006862      -0.100333      -0.014728       0.101640       0.003357       0.040842      -0.010709       0.201646       0.178209      -0.131291       0.024684       0.106607             13.990082      14.952051      -1.789110      10.165967      10.580480      -0.993892      16.437716           0.000103
          351              N       4.448025      12.514900       4.917260      -0.566831      47.676761 0.58918635E+03  0.14546049E+05                                10.611473                            7.566748       0.452165       2.122200                    0.999556      30.822564      83.115237       0.680795       0.364416      -1.130498       0.062497       0.048249       0.068306       0.104401      -0.102070      -0.044033      -0.061862      -0.063973      -0.061509      -0.140757       0.018774       0.121983             13.788124      10.040334      -5.786995       3.363293      22.762159      -1.638700       8.561879           0.000102
          352              N       5.759123      10.726410       5.688744      -0.395061      46.309856 0.40109220E+03  0.91152686E+04                                10.844697                            6.412452      -0.104016       2.007787                    0.998276      27.297450      73.764432       0.701045       0.384446      -1.100716      -0.057918      -0.019096      -0.059375       0.085115      -0.022894       0.074186      -0.000761      -0.031221      -0.013647      -0.085814       0.015255       0.070558             16.107078       7.610856       1.133084       2.428355      30.643453       7.591837      10.066924           0.000316
          353              N       3.310016      14.311658       4.205501      -0.391491      46.209762 0.40177810E+03  0.91327298E+04                                10.825474                            6.422443      -0.100959       2.011157                    0.998189      27.209369      73.480653       0.699916       0.384987      -1.100574       0.005320       0.073711       0.026970       0.078670       0.000584       0.067446       0.033477      -0.062754      -0.057350      -0.092043       0.022048       0.069995             15.873807      15.113921      -9.689211       7.465102      20.893831      -6.296835      11.613669           0.000256
          354              N       6.405871      14.855461       7.520829      -0.406303      46.287209 0.40535284E+03  0.92322406E+04                                10.836041                            6.444174      -0.091676       2.010344                    0.998356      27.363737      73.913859       0.700003       0.384178      -1.101411       0.023540      -0.054263       0.048722       0.076632       0.013125       0.048750      -0.019382      -0.122649      -0.012542      -0.090602       0.022023       0.068579             16.029294      13.416454       3.292018      11.861421      11.092337       4.498470      23.579093           0.000326
          355              N      20.539104      13.933212       6.616579      -0.557229      47.166971 0.55746336E+03  0.13598703E+05                                10.571420                            7.381888       0.414459       2.116425                    0.999517      30.456863      82.129232       0.684976       0.366564      -1.126766       0.077365      -0.050146      -0.047423       0.103677       0.072912       0.069702      -0.071007      -0.126361       0.087960      -0.158435       0.047176       0.111260             13.980702       8.646904       2.879630      -4.653818      20.053127      -7.548220      13.242076           0.000087
          356              N      21.720584      12.033240       5.836346      -0.564779      47.829612 0.56527966E+03  0.13827274E+05                                10.645940                            7.424385       0.456943       2.129956                    0.999472      30.458056      82.047707       0.684769       0.365670      -1.128285      -0.006859       0.100330      -0.014726       0.101637       0.003356      -0.040861       0.010697       0.201636       0.178216      -0.131285       0.024662       0.106623             13.990915      14.952932      -1.789248     -10.166698      10.581002       0.994009      16.438811           0.000103
          357              N      22.221980      14.155105       4.917260      -0.566830      47.678714 0.58921072E+03  0.14546807E+05                                10.611788                            7.566942       0.452153       2.122197                    0.999556      30.822664      83.116071       0.680781       0.364419      -1.130495      -0.062496      -0.048248       0.068311       0.104403      -0.102070       0.044026       0.061855      -0.063976      -0.061478      -0.140750       0.018772       0.121978             13.788596      10.040609      -5.787139      -3.363397      22.763026       1.638653       8.562151           0.000102
          358              N      20.910883      15.943596       5.688744      -0.395060      46.313313 0.40111456E+03  0.91159056E+04                                10.845376                            6.412721      -0.104026       2.007786                    0.998276      27.297678      73.765611       0.701015       0.384457      -1.100708       0.057916       0.019095      -0.059379       0.085116      -0.022893      -0.074195       0.000751      -0.031225      -0.013642      -0.085825       0.015264       0.070561             16.108329       7.611221       1.133413      -2.428463      30.646097      -7.592817      10.067668           0.000316
          359              N      23.359989      12.358347       4.205501      -0.391491      46.210571 0.40178317E+03  0.91328275E+04                                10.825368                            6.422319      -0.100942       2.011162                    0.998189      27.209448      73.479571       0.699954       0.384967      -1.100593      -0.005319      -0.073708       0.026963       0.078665       0.000585      -0.067448      -0.033486      -0.062762      -0.057349      -0.092048       0.022043       0.070004             15.873780      15.113897      -9.689240      -7.465138      20.893776       6.296888      11.613667           0.000255
          360              N      20.264137      11.814547       7.520829      -0.406307      46.290032 0.40536438E+03  0.92326224E+04                                10.836786                            6.444448      -0.091715       2.010331                    0.998355      27.363997      73.916427       0.699954       0.384200      -1.101389      -0.023544       0.054264       0.048725       0.076635       0.013125      -0.048769       0.019372      -0.122673      -0.012539      -0.090625       0.022041       0.068584             16.030738      13.417705       3.292304     -11.862744      11.092981      -4.498901      23.581527           0.000325
          361              N      26.071798      33.874107      12.404232      -0.557229      47.164199 0.55743122E+03  0.13597709E+05                                10.570940                            7.381624       0.414453       2.116425                    0.999517      30.456654      82.127754       0.684996       0.366559      -1.126771       0.050146       0.077365       0.047422       0.103676      -0.072909      -0.071010      -0.069711       0.126354       0.087945      -0.158439       0.047180       0.111258             13.979949      20.052116      -2.879411      -7.547698       8.646451       4.653482      13.241282           0.000086
          362              N      27.971770      35.055588      13.184465      -0.564780      47.826257 0.56524283E+03  0.13826122E+05                                10.645323                            7.424060       0.456996       2.129974                    0.999472      30.457793      82.045757       0.684797       0.365661      -1.128293      -0.100332      -0.006861       0.014728       0.101639      -0.003355       0.010696       0.040842      -0.201643       0.178213      -0.131288       0.024682       0.106607             13.989914      10.580364       1.789066       0.993850      14.951870      10.165829      16.437509           0.000103
          363              N      25.849905      35.556985      14.103551      -0.566830      47.676277 0.58918153E+03  0.14545888E+05                                10.611356                            7.566693       0.452160       2.122198                    0.999556      30.822481      83.114666       0.680802       0.364413      -1.130501       0.048248      -0.062496      -0.068309       0.104401       0.102068       0.061854      -0.044036       0.063974      -0.061511      -0.140754       0.018775       0.121979             13.787918      22.761789       5.786839       1.638610      10.040187       3.363230       8.561778           0.000102
          364              N      24.061414      34.245887      13.332067      -0.395061      46.311413 0.40110284E+03  0.91155732E+04                                10.845065                            6.412628      -0.104027       2.007784                    0.998276      27.297451      73.764745       0.701020       0.384457      -1.100708      -0.019095       0.057919       0.059376       0.085116       0.022894       0.000750       0.074185       0.031219      -0.013658      -0.085815       0.015263       0.070552             16.107717      30.644820      -1.133296      -7.592386       7.611025       2.428381      10.067306           0.000316
          365              N      27.646663      36.694994      14.815310      -0.391489      46.209336 0.40177803E+03  0.91326982E+04                                10.825265                            6.422350      -0.100960       2.011157                    0.998189      27.209459      73.479993       0.699939       0.384975      -1.100585       0.073710      -0.005322      -0.026968       0.078669      -0.000583      -0.033491       0.067446       0.062760      -0.057331      -0.092046       0.022040       0.070007             15.873427      20.893330       9.688933       6.296639      15.113554       7.464892      11.613396           0.000255
          366              N      28.190463      33.599139      11.499982      -0.406302      46.286928 0.40534938E+03  0.92321532E+04                                10.836032                            6.444166      -0.091694       2.010340                    0.998356      27.363583      73.913699       0.699999       0.384180      -1.101408      -0.054265      -0.023540      -0.048723       0.076633      -0.013126       0.019374       0.048750       0.122649      -0.012547      -0.090600       0.022025       0.068575             16.029322      11.092434      -3.292067      -4.498540      13.416458      11.861426      23.579075           0.000326
          367              N      27.268215      19.465906      12.404232      -0.557228      47.166375 0.55745786E+03  0.13598528E+05                                10.571301                            7.381834       0.414425       2.116417                    0.999517      30.456750      82.128649       0.684981       0.366562      -1.126768      -0.050149      -0.077365       0.047412       0.103673      -0.072911       0.071004       0.069700       0.126365       0.087952      -0.158433       0.047175       0.111258             13.980502      20.052879      -2.879549       7.548073       8.646778      -4.653716      13.241848           0.000087
          368              N      25.368244      18.284426      13.184465      -0.564780      47.830656 0.56529136E+03  0.13827635E+05                                10.646109                            7.424473       0.456909       2.129945                    0.999472      30.458195      82.048376       0.684763       0.365671      -1.128284       0.100331       0.006862       0.014725       0.101638      -0.003358      -0.010709      -0.040858      -0.201638       0.178211      -0.131287       0.024666       0.106621             13.991171      10.581156       1.789265      -0.994017      14.953217     -10.166929      16.439141           0.000103
          369              N      27.490110      17.783030      14.103551      -0.566831      47.679933 0.58922391E+03  0.14547235E+05                                10.612045                            7.567073       0.452129       2.122189                    0.999556      30.822848      83.117261       0.680768       0.364424      -1.130490      -0.048249       0.062499      -0.068309       0.104404       0.102073      -0.061865       0.044025       0.063984      -0.061461      -0.140758       0.018775       0.121983             13.789007      22.763777       5.787381      -1.638742      10.040890      -3.363505       8.562355           0.000102
          370              N      29.278600      19.094127      13.332067      -0.395060      46.312147 0.40110607E+03  0.91156755E+04                                10.845132                            6.412605      -0.104022       2.007787                    0.998276      27.297704      73.765826       0.701028       0.384451      -1.100711       0.019097      -0.057915       0.059378       0.085115       0.022892      -0.000761      -0.074195       0.031226      -0.013638      -0.085823       0.015258       0.070565             16.107903      30.645099      -1.133246       7.592437       7.611156      -2.428488      10.067454           0.000316
          371              N      25.693352      16.645021      14.815310      -0.391490      46.212206 0.40179257E+03  0.91331320E+04                                10.825779                            6.422497      -0.100971       2.011154                    0.998189      27.209640      73.481438       0.699924       0.384979      -1.100580      -0.073711       0.005321      -0.026966       0.078669      -0.000580       0.033482      -0.067452       0.062758      -0.057327      -0.092050       0.022049       0.070000             15.874485      20.894728       9.689750      -6.297244      15.114567      -7.465512      11.614160           0.000255
          372              N      25.149549      19.740873      11.499982      -0.406308      46.290528 0.40536868E+03  0.92327350E+04                                10.836838                            6.444466      -0.091687       2.010339                    0.998356      27.364119      73.916562       0.699956       0.384198      -1.101392       0.054262       0.023544      -0.048723       0.076633      -0.013124      -0.019381      -0.048769       0.122671      -0.012535      -0.090625       0.022038       0.068587             16.030838      11.092973      -3.292374       4.499011      13.417814     -11.862862      23.581727           0.000326
          373              N      33.874107      27.268215      12.404232      -0.557228      47.163397 0.55742393E+03  0.13597478E+05                                10.570779                            7.381554       0.414449       2.116426                    0.999517      30.456521      82.127064       0.685002       0.366557      -1.126773       0.077365      -0.050149       0.047411       0.103673       0.072911      -0.069713       0.071004      -0.126364       0.087951      -0.158442       0.047185       0.111256             13.979646       8.646267       2.879274       4.653329      20.051728       7.547445      13.240944           0.000086
          374              N      35.055588      25.368244      13.184465      -0.564779      47.827018 0.56525164E+03  0.13826393E+05                                10.645441                            7.424123       0.456965       2.129964                    0.999472      30.457892      82.046217       0.684793       0.365662      -1.128293      -0.006862       0.100332       0.014728       0.101640       0.003357       0.040842      -0.010709       0.201646       0.178209      -0.131291       0.024684       0.106607             13.990084      14.952052      -1.789110      10.165968      10.580482      -0.993892      16.437718           0.000103
          375              N      35.556985      27.490110      14.103551      -0.566831      47.676749 0.58918619E+03  0.14546044E+05                                10.611471                            7.566747       0.452166       2.122201                    0.999556      30.822560      83.115222       0.680795       0.364416      -1.130498      -0.062497      -0.048249      -0.068306       0.104401      -0.102070      -0.044033      -0.061862      -0.063973      -0.061509      -0.140758       0.018774       0.121983             13.788121      10.040332      -5.786993       3.363293      22.762154      -1.638699       8.561877           0.000101
          376              N      34.245887      29.278600      13.332067      -0.395061      46.309865 0.40109226E+03  0.91152704E+04                                10.844699                            6.412452      -0.104017       2.007787                    0.998276      27.297452      73.764442       0.701044       0.384446      -1.100716       0.057918       0.019096       0.059375       0.085115      -0.022894       0.074187      -0.000761      -0.031221      -0.013648      -0.085814       0.015255       0.070558             16.107080       7.610857       1.133085       2.428356      30.643458       7.591839      10.066926           0.000316
          377              N      36.694994      25.693352      14.815310      -0.391491      46.209758 0.40177809E+03  0.91327296E+04                                10.825472                            6.422443      -0.100959       2.011157                    0.998189      27.209369      73.480651       0.699917       0.384986      -1.100574      -0.005320      -0.073711      -0.026970       0.078670       0.000584       0.067446       0.033477      -0.062754      -0.057350      -0.092043       0.022048       0.069995             15.873804      15.113918      -9.689209       7.465100      20.893827      -6.296833      11.613667           0.000255
          378              N      33.599139      25.149549      11.499982      -0.406303      46.287215 0.40535289E+03  0.92322419E+04                                10.836041                            6.444175      -0.091676       2.010344                    0.998356      27.363738      73.913863       0.700002       0.384178      -1.101411      -0.023540       0.054263      -0.048722       0.076632       0.013125       0.048750      -0.019382      -0.122649      -0.012543      -0.090602       0.022023       0.068579             16.029295      13.416454       3.292019      11.861422      11.092338       4.498470      23.579094           0.000326
          379              N      19.465906      26.071798      12.404232      -0.557229      47.166973 0.55746337E+03  0.13598703E+05                                10.571420                            7.381888       0.414459       2.116425                    0.999517      30.456863      82.129232       0.684976       0.366564      -1.126766      -0.077365       0.050146       0.047423       0.103677       0.072912       0.069702      -0.071007      -0.126361       0.087960      -0.158435       0.047176       0.111259             13.980703       8.646904       2.879631      -4.653818      20.053129      -7.548221      13.242076           0.000085
          380              N      18.284426      27.971770      13.184465      -0.564779      47.829604 0.56527955E+03  0.13827270E+05                                10.645939                            7.424384       0.456943       2.129956                    0.999472      30.458054      82.047696       0.684769       0.365670      -1.128285       0.006859      -0.100330       0.014726       0.101637       0.003356      -0.040861       0.010697       0.201636       0.178215      -0.131285       0.024662       0.106623             13.990913      14.952930      -1.789247     -10.166697      10.581000       0.994009      16.438810           0.000103
          381              N      17.783030      25.849905      14.103551      -0.566830      47.678709 0.58921063E+03  0.14546804E+05                                10.611787                            7.566941       0.452154       2.122197                    0.999556      30.822661      83.116061       0.680781       0.364419      -1.130495       0.062496       0.048248      -0.068311       0.104403      -0.102070       0.044026       0.061855      -0.063976      -0.061478      -0.140750       0.018772       0.121978             13.788595      10.040609      -5.787139      -3.363397      22.763026       1.638653       8.562151           0.000101
          382              N      19.094127      24.061414      13.332067      -0.395060      46.313323 0.40111465E+03  0.91159081E+04                                10.845377                            6.412721      -0.104026       2.007786                    0.998276      27.297681      73.765624       0.701015       0.384457      -1.100708      -0.057916      -0.019095       0.059379       0.085116      -0.022893      -0.074195       0.000751      -0.031225      -0.013642      -0.085825       0.015264       0.070561             16.108331       7.611222       1.133413      -2.428464      30.646103      -7.592818      10.067669           0.000316
          383              N      16.645021      27.646663      14.815310      -0.391491      46.210575 0.40178321E+03  0.91328286E+04                                10.825368                            6.422320      -0.100943       2.011162                    0.998189      27.209450      73.479577       0.699954       0.384967      -1.100593       0.005319       0.073708      -0.026964       0.078665       0.000585      -0.067447      -0.033486      -0.062762      -0.057349      -0.092048       0.022043       0.070004             15.873781      15.113898      -9.689241      -7.465139      20.893777       6.296888      11.613668           0.000256
          384              N      19.740873      28.190463      11.499982      -0.406307      46.290041 0.40536445E+03  0.92326244E+04                                10.836788                            6.444449      -0.091715       2.010331                    0.998355      27.364000      73.916440       0.699954       0.384200      -1.101389       0.023544      -0.054264      -0.048725       0.076635       0.013125      -0.048769       0.019372      -0.122673      -0.012539      -0.090625       0.022041       0.068584             16.030741      13.417708       3.292305     -11.862747      11.092983      -4.498902      23.581531           0.000326
          385              O      10.502380      26.304888       1.373683      -0.537277      33.151747 0.50288452E+03  0.11896751E+05                                 8.232951                            6.922076       0.309637       2.138813                    0.998998      27.516223      71.906811       0.724620       0.357302      -1.139584      -0.023428       0.011679       0.009607       0.027885      -0.029750      -0.041861      -0.025073      -0.064709       0.033686      -0.076213       0.030959       0.045254              9.752816       7.426269      -1.780926      -1.436268      10.779734       4.847542      11.052446           0.061541
          386              O      16.663950       3.044381       1.413246      -0.526949      31.771513 0.47251718E+03  0.11014626E+05                                 8.004382                            6.711027       0.413115       2.178976                    0.999183      27.148328      70.612081       0.735127       0.357431      -1.138551       0.020834       0.013495       0.012715       0.027889       0.032003       0.030058      -0.039650      -0.031068      -0.002495      -0.068574       0.019626       0.048948              9.473627       8.332460       1.750089       3.015927       8.059605       4.013185      12.028816           0.060002
          387              O      18.865559       2.699005       1.391563      -0.527936      30.643215 0.46253304E+03  0.10701063E+05                                 7.753733                            6.583738       0.438424       2.185867                    0.999265      27.015041      69.503505       0.753335       0.351426      -1.145886      -0.005131       0.019389       0.009578       0.022226      -0.024042      -0.042339      -0.020491      -0.039621      -0.021929      -0.065510       0.030670       0.034840              9.042360       6.804192      -0.801008      -1.253083       8.738393       4.435798      11.584494           0.065191
          388              O      10.199415       9.482258      12.369614      -0.521460      30.209722 0.46885097E+03  0.10888113E+05                                 7.689366                            6.646980       0.407104       2.177093                    0.999129      27.069290      69.858537       0.746351       0.353383      -1.143873       0.013254      -0.004474      -0.014378       0.020060       0.005219      -0.008489       0.003599      -0.086532       0.102955      -0.061527       0.025445       0.036082              8.815658       9.593139      -2.351209      -2.952017       7.294551       2.496054       9.559283           0.065337
          389              O       8.886716       8.790438      10.656219      -0.532345      33.520376 0.50091825E+03  0.11844884E+05                                 8.312409                            6.914835       0.268948       2.126090                    0.998888      27.513892      72.008525       0.723626       0.357955      -1.138463       0.025352       0.008220       0.001418       0.026689       0.010595       0.014345      -0.050167       0.003164      -0.129285      -0.074036       0.026102       0.047933             10.092671      16.467372      -2.888944      -1.404901       6.759181       0.650144       7.051459           0.057337
          390              O      15.774777      33.796496      10.717086      -0.520048      30.626622 0.46703328E+03  0.10846306E+05                                 7.775580                            6.655764       0.401235       2.176771                    0.999143      27.016524      69.953738       0.741469       0.355696      -1.140857      -0.023448       0.010076       0.004747       0.025959      -0.008022      -0.026540      -0.042042      -0.005406      -0.085416      -0.063278       0.019454       0.043824              8.920306      13.854908      -1.409451       1.839180       6.357039       0.419436       6.548972           0.061762
          391              O      14.972011       8.600015      12.204133      -0.540506      32.455882 0.49233035E+03  0.11569881E+05                                 8.078801                            6.810080       0.400725       2.167029                    0.999211      27.452224      71.187602       0.737827       0.353247      -1.144380      -0.014472      -0.006942      -0.016004       0.022666       0.039330       0.005068      -0.001808      -0.073545       0.110389      -0.072505       0.035369       0.037136              9.473036      11.792757       1.805488       4.416051       6.948130       1.972414       9.678220           0.065147
          392              O       6.362664      29.367406       4.896718      -0.542513      32.602251 0.49332335E+03  0.11599152E+05                                 8.104373                            6.814357       0.413792       2.170547                    0.999227      27.471266      71.257095       0.738010       0.352979      -1.144588       0.021831      -0.006979      -0.000441       0.022923       0.013642       0.021906      -0.045203       0.018704      -0.127083      -0.074310       0.036076       0.038234              9.553044      15.238245      -1.334894      -2.719049       6.526916       0.872088       6.893970           0.060631
          393              O       7.684430      30.473412       6.338875      -0.522060      31.198004 0.47663075E+03  0.11119103E+05                                 7.870188                            6.719143       0.428135       2.183625                    0.999196      27.101028      70.195846       0.739165       0.355203      -1.141923       0.003431      -0.011828      -0.022700       0.025825      -0.017234      -0.009763      -0.007360      -0.089975       0.095255      -0.065288       0.027207       0.038081              9.099295       9.672631      -1.959210      -3.278273       7.506540       3.067634      10.118714           0.063663
          394              O       8.290904      26.667600       1.377868      -0.534829      31.345911 0.48460003E+03  0.11349718E+05                                 7.900975                            6.767778       0.407180       2.172538                    0.999131      27.342736      70.915692       0.737844       0.354438      -1.142766       0.010635       0.009028       0.015313       0.020715       0.038751       0.031178      -0.032339       0.023663       0.022774      -0.069991       0.029640       0.040351              9.166348       7.838776       1.948246       2.399959       8.882769       3.974396      10.777500           0.063225
          395              O      20.814338       5.874338       6.436262      -0.550402      34.325603 0.52063227E+03  0.12425004E+05                                 8.444657                            7.045842       0.279947       2.124343                    0.998826      27.834347      73.079309       0.717752       0.357574      -1.139263      -0.004727      -0.008781      -0.027284       0.029049       0.030171       0.021456      -0.011441      -0.088818       0.085849      -0.073583       0.031589       0.041993             10.176192      12.141762       2.558760       4.711059       7.596954       2.655855      10.789861           0.063113
          396              O      21.749921       4.742195       4.754062      -0.523427      30.151206 0.46214433E+03  0.10702171E+05                                 7.687841                            6.606299       0.389993       2.171669                    0.999170      27.045063      69.876627       0.746864       0.354136      -1.142368      -0.018908       0.009433      -0.002573       0.021286      -0.017051      -0.029557      -0.035915      -0.002227      -0.098359      -0.065818       0.029341       0.036477              8.801577      14.126942       0.142963       1.251295       5.669002       0.359767       6.608787           0.062313
          397              O      16.167621      27.035113       1.373683      -0.537282      33.152068 0.50288904E+03  0.11896880E+05                                 8.232988                            6.922087       0.309540       2.138775                    0.998998      27.516482      71.907481       0.724623       0.357300      -1.139586       0.023431      -0.011681       0.009608       0.027889      -0.029745       0.041852       0.025066      -0.064716       0.033716      -0.076205       0.030954       0.045250              9.752908       7.426272      -1.780912       1.436257      10.779856      -4.847680      11.052597           0.061540
          398              O      10.006051      23.625620       1.413246      -0.526950      31.772279 0.47252874E+03  0.11014972E+05                                 8.004561                            6.711142       0.413115       2.178976                    0.999183      27.148416      70.612746       0.735115       0.357434      -1.138548      -0.020832      -0.013492       0.012718       0.027888       0.032010      -0.030063       0.039638      -0.031045      -0.002491      -0.068572       0.019643       0.048930              9.473898       8.332628       1.750160      -3.016048       8.059837      -4.013392      12.029229           0.060002
          399              O       7.804443      23.970997       1.391563      -0.527939      30.643186 0.46253097E+03  0.10701015E+05                                 7.753755                            6.583736       0.438373       2.185848                    0.999266      27.015208      69.504206       0.753332       0.351427      -1.145884       0.005132      -0.019388       0.009580       0.022226      -0.024040       0.042330       0.020484      -0.039613      -0.021912      -0.065496       0.030664       0.034832              9.042429       6.804190      -0.801018       1.253092       8.738471      -4.435912      11.584625           0.065190
          400              O      16.470598      17.187755      12.369614      -0.521462      30.207197 0.46880217E+03  0.10886719E+05                                 7.688951                            6.646623       0.407167       2.177114                    0.999129      27.069093      69.857667       0.746371       0.353381      -1.143872      -0.013256       0.004474      -0.014377       0.020061       0.005218       0.008473      -0.003607      -0.086528       0.102958      -0.061523       0.025438       0.036085              8.815205       9.592576      -2.351087       2.951886       7.294211      -2.495913       9.558828           0.065338
          401              O      17.783295      17.879574      10.656219      -0.532343      33.515458 0.50083100E+03  0.11842240E+05                                 8.311358                            6.914033       0.269010       2.126110                    0.998888      27.512917      72.002918       0.723703       0.357934      -1.138486      -0.025349      -0.008215       0.001418       0.026685       0.010607      -0.014361       0.050145       0.003154      -0.129328      -0.074033       0.026110       0.047923             10.091273      16.465000      -2.888384       1.404383       6.758329      -0.649925       7.050491           0.057337
          402              O      10.895234      19.543515      10.717086      -0.520045      30.625120 0.46700612E+03  0.10845495E+05                                 7.775246                            6.655505       0.401291       2.176790                    0.999143      27.016138      69.951683       0.741495       0.355689      -1.140865       0.023447      -0.010075       0.004744       0.025957      -0.008023       0.026534       0.042029      -0.005414      -0.085415      -0.063264       0.019452       0.043812              8.919864      13.854134      -1.409399      -1.838978       6.356788      -0.419432       6.548671           0.061763
          403              O      11.698002      18.069998      12.204133      -0.540512      32.457384 0.49235783E+03  0.11570700E+05                                 8.079103                            6.810313       0.400654       2.167003                    0.999210      27.452592      71.189328       0.737807       0.353252      -1.144375       0.014480       0.006951      -0.016015       0.022681       0.039323      -0.005074       0.001805      -0.073548       0.110391      -0.072502       0.035363       0.037139              9.473416      11.793286       1.805541      -4.416294       6.948342      -1.972474       9.678620           0.065146
          404              O      20.307341      23.972599       4.896718      -0.542513      32.601424 0.49330550E+03  0.11598634E+05                                 8.104256                            6.814233       0.413802       2.170552                    0.999227      27.471114      71.256527       0.738016       0.352979      -1.144588      -0.021834       0.006977      -0.000454       0.022926       0.013647      -0.021906       0.045204       0.018698      -0.127068      -0.074308       0.036071       0.038237              9.552962      15.238202      -1.334881       2.719041       6.526820      -0.872027       6.893865           0.060631
          405              O      18.985576      22.866595       6.338875      -0.522053      31.196719 0.47660720E+03  0.11118399E+05                                 7.869922                            6.718939       0.428117       2.183623                    0.999196      27.100653      70.194032       0.739184       0.355199      -1.141928      -0.003434       0.011837      -0.022703       0.025833      -0.017245       0.009750       0.007349      -0.089981       0.095259      -0.065292       0.027219       0.038074              9.098951       9.672105      -1.959075       3.278066       7.506311      -3.067508      10.118436           0.063664
          406              O      18.379098      26.672401       1.377868      -0.534822      31.345780 0.48459565E+03  0.11349611E+05                                 7.901020                            6.767790       0.407106       2.172517                    0.999132      27.342767      70.916188       0.737835       0.354442      -1.142761      -0.010638      -0.009023       0.015310       0.020711       0.038754      -0.031186       0.032320       0.023676       0.022807      -0.069987       0.029620       0.040367              9.166452       7.838837       1.948303      -2.400031       8.882868      -3.974507      10.777650           0.063225
          407              O       5.855669      20.795669       6.436262      -0.550403      34.326936 0.52065549E+03  0.12425717E+05                                 8.444959                            7.046062       0.279897       2.124326                    0.998826      27.834637      73.080945       0.717730       0.357580      -1.139256       0.004726       0.008780      -0.027284       0.029049       0.030172      -0.021467       0.011432      -0.088821       0.085845      -0.073588       0.031602       0.041986             10.176607      12.142306       2.558886      -4.711348       7.597202      -2.655967      10.790313           0.063113
          408              O       4.920084      21.927810       4.754062      -0.523429      30.149895 0.46212061E+03  0.10701472E+05                                 7.687557                            6.606076       0.390014       2.171675                    0.999170      27.044904      69.875453       0.746887       0.354130      -1.142374       0.018909      -0.009432      -0.002576       0.021287      -0.017049       0.029549       0.035908      -0.002239      -0.098355      -0.065806       0.029330       0.036476              8.801228      14.126348       0.142965      -1.251234       5.668790      -0.359773       6.608546           0.062313
          409              O      26.304888      16.167621       1.373683      -0.537283      33.152424 0.50289707E+03  0.11897124E+05                                 8.233058                            6.922156       0.309540       2.138776                    0.998998      27.516577      71.908024       0.724617       0.357302      -1.139584       0.011681       0.023433       0.009607       0.027890       0.029744      -0.025076       0.041851       0.064720       0.033708      -0.076207       0.030946       0.045261              9.752959      10.779898       1.780925       4.847647       7.426350       1.436266      11.052630           0.061540
          410              O       3.044381      10.006051       1.413246      -0.526949      31.772217 0.47252873E+03  0.11014976E+05                                 8.004553                            6.711149       0.413085       2.178967                    0.999183      27.148465      70.612979       0.735113       0.357435      -1.138547       0.013494      -0.020834       0.012717       0.027891      -0.032008      -0.039651      -0.030066       0.031073      -0.002489      -0.068583       0.019633       0.048950              9.473877       8.059822      -1.750148       4.013359       8.332614      -3.016022      12.029195           0.060002
          411              O       2.699005       7.804443       1.391563      -0.527935      30.642489 0.46252036E+03  0.10700701E+05                                 7.753605                            6.583643       0.438397       2.185858                    0.999266      27.015028      69.503362       0.753341       0.351425      -1.145886       0.019388       0.005134       0.009577       0.022226       0.024038      -0.020492       0.042330       0.039624      -0.021915      -0.065501       0.030664       0.034837              9.042197       8.738239       0.800992       4.435706       6.804084       1.253051      11.584269           0.065191
          412              O       9.482258      16.470598      12.369614      -0.521461      30.206900 0.46879808E+03  0.10886585E+05                                 7.688850                            6.646561       0.407170       2.177114                    0.999129      27.069011      69.857017       0.746381       0.353378      -1.143876      -0.004473      -0.013256      -0.014377       0.020060      -0.005219       0.003597       0.008474       0.086525       0.102958      -0.061522       0.025443       0.036080              8.815025       7.294087       2.350997       2.495843       9.592349       2.951746       9.558639           0.065337
          413              O       8.790438      17.783295      10.656219      -0.532343      33.515407 0.50083288E+03  0.11842294E+05                                 8.311335                            6.914044       0.268996       2.126105                    0.998888      27.512974      72.003066       0.723703       0.357934      -1.138486       0.008214      -0.025349       0.001417       0.026684      -0.010606      -0.050155      -0.014361      -0.003158      -0.129317      -0.074039       0.026110       0.047928             10.091193       6.758290       2.888332       0.649943      16.464801       1.404375       7.050488           0.057337
          414              O      33.796496      10.895234      10.717086      -0.520043      30.626312 0.46702573E+03  0.10846081E+05                                 7.775514                            6.655696       0.401258       2.176781                    0.999143      27.016364      69.953042       0.741475       0.355695      -1.140859       0.010075       0.023446       0.004744       0.025957       0.008022      -0.042039       0.026531       0.005419      -0.085409      -0.063269       0.019447       0.043822              8.920247       6.356951       1.409364       0.419455      13.854879      -1.839189       6.548910           0.061762
          415              O       8.600015      11.698002      12.204133      -0.540510      32.457046 0.49235292E+03  0.11570549E+05                                 8.079022                            6.810270       0.400666       2.167008                    0.999210      27.452496      71.188828       0.737811       0.353251      -1.144377      -0.006950       0.014479      -0.016013       0.022679      -0.039322      -0.001813      -0.005074       0.073548       0.110393      -0.072502       0.035365       0.037137              9.473289       6.948260      -1.805505       1.972447      11.793149      -4.416182       9.678459           0.065146
          416              O      29.367406      20.307341       4.896718      -0.542514      32.601983 0.49331747E+03  0.11598989E+05                                 8.104358                            6.814334       0.413790       2.170548                    0.999227      27.471250      71.257174       0.738008       0.352981      -1.144586      -0.006976      -0.021834      -0.000453       0.022926      -0.013644      -0.045216      -0.021906      -0.018704      -0.127057      -0.074315       0.036078       0.038237              9.553036       6.526897       1.334864       0.872039      15.238277       2.719029       6.893935           0.060631
          417              O      30.473412      18.985576       6.338875      -0.522053      31.195839 0.47659355E+03  0.11117993E+05                                 7.869724                            6.718810       0.428113       2.183622                    0.999196      27.100586      70.193418       0.739197       0.355196      -1.141932      -0.011838      -0.003434      -0.022704       0.025834       0.017242      -0.007359       0.009752       0.089976       0.095266      -0.065291       0.027208       0.038084              9.098662       7.506090       1.958955       3.067382       9.671807       3.277883      10.118087           0.063663
          418              O      26.667600      18.379098       1.377868      -0.534830      31.346157 0.48460506E+03  0.11349889E+05                                 7.901078                            6.767859       0.407158       2.172530                    0.999131      27.342937      70.916856       0.737830       0.354443      -1.142760       0.009027      -0.010635       0.015314       0.020715      -0.038754      -0.032341      -0.031191      -0.023655       0.022774      -0.070001       0.029640       0.040361              9.166485       8.882903      -1.948284       3.974473       7.838885      -2.400004      10.777667           0.063226
          419              O       5.874338       5.855669       6.436262      -0.550401      34.331324 0.52073236E+03  0.12428072E+05                                 8.445905                            7.046772       0.279913       2.124334                    0.998826      27.835330      73.085478       0.717662       0.357600      -1.139235      -0.008781       0.004724      -0.027288       0.029052      -0.030169      -0.011442      -0.021476       0.088831       0.085796      -0.073588       0.031590       0.041998             10.177878       7.597977      -2.559264       2.656271      12.144138      -4.712131      10.791518           0.063113
          420              O       4.742195       4.920084       4.754062      -0.523430      30.151429 0.46214989E+03  0.10702313E+05                                 7.687824                            6.606308       0.390004       2.171670                    0.999170      27.045060      69.876250       0.746870       0.354133      -1.142372       0.009432       0.018908      -0.002577       0.021287       0.017050      -0.035913       0.029548       0.002235      -0.098356      -0.065810       0.029331       0.036479              8.801515       5.668965      -0.142939       0.359800      14.126782      -1.251262       6.608799           0.062313
          421              O      27.035113      10.502380       1.373683      -0.537273      33.152616 0.50289830E+03  0.11897169E+05                                 8.233143                            6.922206       0.309632       2.138809                    0.998998      27.516398      71.907770       0.724607       0.357306      -1.139580      -0.011673      -0.023431       0.009604       0.027884       0.029746       0.025060      -0.041859       0.064721       0.033688      -0.076209       0.030964       0.045245              9.753100      10.780066       1.780948      -4.847795       7.426406      -1.436292      11.052830           0.061540
          422              O      23.625620      16.663950       1.413246      -0.526952      31.772968 0.47254044E+03  0.11015317E+05                                 8.004691                            6.711234       0.413073       2.178959                    0.999183      27.148641      70.613659       0.735108       0.357435      -1.138546      -0.013493       0.020834       0.012717       0.027890      -0.032006       0.039640       0.030056       0.031056      -0.002484      -0.068566       0.019632       0.048935              9.474083       8.059992      -1.750204      -4.013506       8.332750       3.016121      12.029508           0.060001
          423              O      23.970997      18.865559       1.391563      -0.527935      30.643297 0.46253310E+03  0.10701067E+05                                 7.753762                            6.583745       0.438435       2.185871                    0.999266      27.015019      69.503506       0.753334       0.351426      -1.145885      -0.019388      -0.005132       0.009577       0.022225       0.024046       0.020483      -0.042337       0.039611      -0.021928      -0.065505       0.030666       0.034838              9.042432       8.738476       0.801014      -4.435903       6.804201      -1.253089      11.584618           0.065191
          424              O      17.187755      10.199415      12.369614      -0.521461      30.209765 0.46884875E+03  0.10888057E+05                                 7.689407                            6.646977       0.407113       2.177094                    0.999129      27.069336      69.858823       0.746348       0.353384      -1.143871       0.004474       0.013254      -0.014377       0.020059      -0.005218      -0.003608      -0.008489       0.086530       0.102961      -0.061528       0.025439       0.036089              8.815791       7.294647       2.351331      -2.496099       9.593338      -2.952182       9.559389           0.065337
          425              O      17.879574       8.886716      10.656219      -0.532343      33.514818 0.50081997E+03  0.11841899E+05                                 8.311200                            6.913915       0.269000       2.126106                    0.998888      27.512842      72.002182       0.723717       0.357930      -1.138491      -0.008215       0.025349       0.001416       0.026685      -0.010606       0.050146       0.014354      -0.003156      -0.129316      -0.074029       0.026106       0.047922             10.091050       6.758198       2.888301      -0.649913      16.464608      -1.404286       7.050346           0.057337
          426              O      19.543515      15.774777      10.717086      -0.520046      30.625788 0.46701784E+03  0.10845845E+05                                 7.775394                            6.655614       0.401276       2.176785                    0.999143      27.016226      69.952346       0.741485       0.355692      -1.140862      -0.010076      -0.023448       0.004746       0.025958       0.008024       0.042029      -0.026541       0.005413      -0.085424      -0.063270       0.019456       0.043814              8.920066       6.356910       1.409428      -0.419426      13.854486       1.839064       6.548803           0.061763
          427              O      18.069998      14.972011      12.204133      -0.540511      32.456741 0.49234596E+03  0.11570356E+05                                 8.078998                            6.810226       0.400698       2.167018                    0.999211      27.452461      71.188876       0.737812       0.353251      -1.144375       0.006951      -0.014480      -0.016012       0.022680      -0.039324       0.001802       0.005059       0.073545       0.110392      -0.072500       0.035364       0.037137              9.473299       6.948279      -1.805530      -1.972451      11.793116       4.416222       9.678500           0.065146
          428              O      23.972599       6.362664       4.896718      -0.542510      32.601480 0.49330608E+03  0.11598638E+05                                 8.104232                            6.814214       0.413806       2.170555                    0.999227      27.471011      71.255966       0.738022       0.352977      -1.144591       0.006976       0.021831      -0.000453       0.022923      -0.013646       0.045203       0.021897      -0.018700      -0.127064      -0.074303       0.036065       0.038238              9.552930       6.526803       1.334904      -0.872051      15.238131      -2.719032       6.893855           0.060631
          429              O      22.866595       7.684430       6.338875      -0.522061      31.197973 0.47663031E+03  0.11119088E+05                                 7.870179                            6.719141       0.428029       2.183592                    0.999195      27.101057      70.195854       0.739165       0.355203      -1.141923       0.011832       0.003432      -0.022704       0.025831       0.017239       0.007352      -0.009766       0.089980       0.095264      -0.065294       0.027219       0.038076              9.099268       7.506539       1.959148      -3.067626       9.672473      -3.278223      10.118791           0.063664
          430              O      26.672401       8.290904       1.377868      -0.534831      31.346641 0.48461237E+03  0.11350089E+05                                 7.901137                            6.767893       0.407156       2.172527                    0.999131      27.342943      70.916677       0.737832       0.354441      -1.142763      -0.009025       0.010635       0.015315       0.020715      -0.038754       0.032328       0.031177      -0.023674       0.022780      -0.069986       0.029628       0.040358              9.166584       8.882993      -1.948306      -3.974581       7.838921       2.400042      10.777838           0.063225
          431              O      20.795669      20.814338       6.436262      -0.550405      34.326702 0.52065085E+03  0.12425578E+05                                 8.444910                            7.046016       0.279938       2.124340                    0.998826      27.834560      73.080630       0.717735       0.357579      -1.139258       0.008780      -0.004727      -0.027280       0.029046      -0.030175       0.011433       0.021454       0.088824       0.085845      -0.073585       0.031595       0.041990             10.176563       7.597177      -2.558890      -2.655953      12.142245       4.711331      10.790267           0.063113
          432              O      21.927810      21.749921       4.754062      -0.523429      30.150119 0.46212476E+03  0.10701617E+05                                 7.687662                            6.606153       0.389993       2.171667                    0.999170      27.045051      69.876534       0.746873       0.354135      -1.142367      -0.009433      -0.018909      -0.002572       0.021287       0.017049       0.035904      -0.029556       0.002240      -0.098369      -0.065810       0.029336       0.036474              8.801370       5.668874      -0.142972      -0.359762      14.126600       1.251259       6.608636           0.062314
          433              O      29.502630      13.700122      17.647128      -0.537278      33.151740 0.50288439E+03  0.11896747E+05                                 8.232950                            6.922075       0.309638       2.138813                    0.998998      27.516220      71.906800       0.724620       0.357302      -1.139584       0.023428      -0.011679      -0.009607       0.027885      -0.029750      -0.041861      -0.025073      -0.064709       0.033686      -0.076213       0.030959       0.045254              9.752815       7.426268      -1.780926      -1.436268      10.779733       4.847542      11.052444           0.061541
          434              O      23.341060      36.960629      17.607565      -0.526949      31.771522 0.47251736E+03  0.11014631E+05                                 8.004383                            6.711028       0.413114       2.178976                    0.999183      27.148333      70.612098       0.735127       0.357431      -1.138551      -0.020834      -0.013495      -0.012715       0.027889       0.032003       0.030058      -0.039650      -0.031068      -0.002495      -0.068574       0.019626       0.048948              9.473629       8.332462       1.750089       3.015928       8.059607       4.013186      12.028819           0.060002
          435              O      21.139451      37.306005      17.629248      -0.527937      30.643271 0.46253411E+03  0.10701094E+05                                 7.753744                            6.583748       0.438422       2.185866                    0.999265      27.015064      69.503600       0.753334       0.351426      -1.145886       0.005131      -0.019389      -0.009578       0.022226      -0.024042      -0.042339      -0.020491      -0.039621      -0.021929      -0.065510       0.030670       0.034840              9.042374       6.804201      -0.801008      -1.253083       8.738406       4.435806      11.584514           0.065191
          436              O      29.805595      30.522752       6.651197      -0.521460      30.209691 0.46885036E+03  0.10888095E+05                                 7.689359                            6.646975       0.407105       2.177093                    0.999129      27.069279      69.858487       0.746352       0.353383      -1.143873      -0.013254       0.004474       0.014378       0.020060       0.005219      -0.008489       0.003599      -0.086531       0.102955      -0.061527       0.025445       0.036082              8.815649       9.593129      -2.351206      -2.952013       7.294544       2.496052       9.559275           0.065336
          437              O      31.118294      31.214572       8.364592      -0.532345      33.520363 0.50091800E+03  0.11844876E+05                                 8.312405                            6.914832       0.268949       2.126090                    0.998888      27.513889      72.008507       0.723626       0.357955      -1.138463      -0.025352      -0.008220      -0.001417       0.026689       0.010595       0.014345      -0.050166       0.003165      -0.129285      -0.074035       0.026102       0.047933             10.092666      16.467365      -2.888942      -1.404901       6.759178       0.650144       7.051456           0.057336
          438              O      24.230233       6.208514       8.303725      -0.520047      30.626582 0.46703251E+03  0.10846284E+05                                 7.775572                            6.655758       0.401235       2.176772                    0.999143      27.016507      69.953670       0.741469       0.355696      -1.140858       0.023448      -0.010077      -0.004747       0.025959      -0.008022      -0.026540      -0.042042      -0.005406      -0.085416      -0.063278       0.019455       0.043823              8.920296      13.854892      -1.409450       1.839177       6.357032       0.419436       6.548965           0.061762
          439              O      25.032999      31.404995       6.816678      -0.540507      32.455906 0.49233079E+03  0.11569895E+05                                 8.078806                            6.810084       0.400725       2.167029                    0.999211      27.452233      71.187639       0.737827       0.353248      -1.144380       0.014472       0.006942       0.016004       0.022666       0.039330       0.005068      -0.001808      -0.073545       0.110389      -0.072505       0.035369       0.037136              9.473042      11.792766       1.805489       4.416054       6.948134       1.972415       9.678225           0.065146
          440              O      33.642346      10.637604      14.124093      -0.542514      32.602275 0.49332381E+03  0.11599166E+05                                 8.104378                            6.814361       0.413791       2.170546                    0.999227      27.471275      71.257133       0.738010       0.352979      -1.144588      -0.021831       0.006979       0.000441       0.022923       0.013642       0.021906      -0.045204       0.018704      -0.127083      -0.074310       0.036076       0.038234              9.553050      15.238256      -1.334896      -2.719052       6.526921       0.872088       6.893975           0.060631
          441              O      32.320580       9.531598      12.681936      -0.522060      31.198015 0.47663097E+03  0.11119110E+05                                 7.870191                            6.719146       0.428134       2.183625                    0.999196      27.101030      70.195861       0.739165       0.355203      -1.141923      -0.003431       0.011828       0.022700       0.025825      -0.017234      -0.009763      -0.007360      -0.089975       0.095255      -0.065288       0.027207       0.038081              9.099299       9.672635      -1.959211      -3.278275       7.506543       3.067635      10.118718           0.063664
          442              O      31.714106      13.337410      17.642943      -0.534829      31.345890 0.48459957E+03  0.11349704E+05                                 7.900971                            6.767775       0.407180       2.172538                    0.999131      27.342722      70.915643       0.737844       0.354438      -1.142767      -0.010635      -0.009028      -0.015313       0.020715       0.038751       0.031178      -0.032339       0.023663       0.022774      -0.069991       0.029639       0.040352              9.166344       7.838773       1.948245       2.399959       8.882765       3.974395      10.777495           0.063226
          443              O      19.190672      34.130672      12.584549      -0.550402      34.325645 0.52063307E+03  0.12425028E+05                                 8.444665                            7.045848       0.279947       2.124343                    0.998826      27.834364      73.079376       0.717752       0.357574      -1.139263       0.004727       0.008781       0.027284       0.029049       0.030171       0.021456      -0.011441      -0.088818       0.085849      -0.073583       0.031589       0.041994             10.176202      12.141776       2.558763       4.711064       7.596961       2.655857      10.789871           0.063113
          444              O      18.255089      35.262815      14.266749      -0.523426      30.151187 0.46214397E+03  0.10702160E+05                                 7.687837                            6.606296       0.389994       2.171670                    0.999170      27.045056      69.876596       0.746865       0.354136      -1.142368       0.018908      -0.009433       0.002573       0.021286      -0.017051      -0.029557      -0.035915      -0.002227      -0.098359      -0.065818       0.029341       0.036476              8.801572      14.126934       0.142962       1.251293       5.668999       0.359766       6.608784           0.062314
          445              O      23.837389      12.969897      17.647128      -0.537282      33.152079 0.50288922E+03  0.11896886E+05                                 8.232990                            6.922089       0.309539       2.138775                    0.998998      27.516486      71.907497       0.724623       0.357300      -1.139586      -0.023432       0.011681      -0.009608       0.027889      -0.029746       0.041852       0.025066      -0.064716       0.033716      -0.076205       0.030954       0.045250              9.752911       7.426273      -1.780913       1.436258      10.779859      -4.847682      11.052601           0.061540
          446              O      29.998959      16.379390      17.607565      -0.526950      31.772264 0.47252848E+03  0.11014964E+05                                 8.004558                            6.711140       0.413116       2.178976                    0.999183      27.148410      70.612723       0.735115       0.357434      -1.138548       0.020831       0.013492      -0.012718       0.027888       0.032009      -0.030063       0.039638      -0.031045      -0.002491      -0.068572       0.019643       0.048930              9.473895       8.332625       1.750159      -3.016047       8.059834      -4.013390      12.029224           0.060001
          447              O      32.200567      16.034013      17.629248      -0.527938      30.643152 0.46253030E+03  0.10700996E+05                                 7.753749                            6.583731       0.438375       2.185849                    0.999266      27.015189      69.504138       0.753333       0.351427      -1.145884      -0.005132       0.019388      -0.009580       0.022226      -0.024040       0.042330       0.020484      -0.039613      -0.021911      -0.065496       0.030664       0.034832              9.042421       6.804185      -0.801017       1.253091       8.738465      -4.435909      11.584614           0.065191
          448              O      23.534412      22.817255       6.651197      -0.521461      30.207165 0.46880155E+03  0.10886701E+05                                 7.688945                            6.646618       0.407168       2.177114                    0.999129      27.069079      69.857612       0.746372       0.353381      -1.143872       0.013256      -0.004474       0.014377       0.020060       0.005218       0.008473      -0.003607      -0.086528       0.102958      -0.061523       0.025438       0.036086              8.815197       9.592566      -2.351084       2.951882       7.294205      -2.495911       9.558820           0.065336
          449              O      22.221715      22.125436       8.364592      -0.532343      33.515492 0.50083163E+03  0.11842259E+05                                 8.311364                            6.914037       0.269010       2.126109                    0.998888      27.512934      72.002977       0.723703       0.357934      -1.138486       0.025350       0.008215      -0.001418       0.026685       0.010606      -0.014361       0.050145       0.003153      -0.129329      -0.074032       0.026110       0.047923             10.091281      16.465012      -2.888387       1.404384       6.758335      -0.649926       7.050496           0.057337
          450              O      29.109776      20.461495       8.303725      -0.520045      30.625131 0.46700634E+03  0.10845502E+05                                 7.775248                            6.655508       0.401291       2.176790                    0.999143      27.016141      69.951700       0.741495       0.355689      -1.140865      -0.023447       0.010075      -0.004744       0.025957      -0.008023       0.026534       0.042029      -0.005414      -0.085416      -0.063264       0.019452       0.043812              8.919868      13.854140      -1.409399      -1.838979       6.356790      -0.419432       6.548673           0.061762
          451              O      28.307008      21.935012       6.816678      -0.540513      32.457406 0.49235825E+03  0.11570713E+05                                 8.079108                            6.810317       0.400653       2.167003                    0.999210      27.452601      71.189365       0.737806       0.353252      -1.144375      -0.014480      -0.006951       0.016015       0.022681       0.039323      -0.005074       0.001805      -0.073548       0.110391      -0.072502       0.035363       0.037139              9.473422      11.793294       1.805543      -4.416297       6.948346      -1.972475       9.678625           0.065146
          452              O      19.697669      16.032411      14.124093      -0.542514      32.601460 0.49330617E+03  0.11598654E+05                                 8.104263                            6.814239       0.413802       2.170552                    0.999227      27.471129      71.256586       0.738016       0.352979      -1.144588       0.021834      -0.006977       0.000453       0.022926       0.013647      -0.021906       0.045204       0.018697      -0.127068      -0.074308       0.036071       0.038237              9.552971      15.238216      -1.334883       2.719045       6.526826      -0.872028       6.893871           0.060631
          453              O      21.019434      17.138415      12.681936      -0.522053      31.196691 0.47660665E+03  0.11118383E+05                                 7.869916                            6.718934       0.428117       2.183623                    0.999196      27.100641      70.193984       0.739184       0.355199      -1.141928       0.003434      -0.011837       0.022703       0.025833      -0.017245       0.009750       0.007348      -0.089980       0.095259      -0.065292       0.027219       0.038073              9.098944       9.672097      -1.959073       3.278063       7.506306      -3.067506      10.118429           0.063663
          454              O      21.625912      13.332609      17.642943      -0.534822      31.345820 0.48459645E+03  0.11349635E+05                                 7.901028                            6.767797       0.407104       2.172516                    0.999132      27.342786      70.916262       0.737834       0.354442      -1.142761       0.010638       0.009023      -0.015310       0.020711       0.038754      -0.031186       0.032320       0.023675       0.022807      -0.069987       0.029620       0.040367              9.166461       7.838844       1.948305      -2.400032       8.882878      -3.974511      10.777660           0.063225
          455              O      34.149341      19.209341      12.584549      -0.550403      34.326909 0.52065499E+03  0.12425702E+05                                 8.444953                            7.046058       0.279898       2.124327                    0.998826      27.834628      73.080906       0.717731       0.357580      -1.139256      -0.004726      -0.008780       0.027284       0.029049       0.030172      -0.021467       0.011432      -0.088821       0.085845      -0.073588       0.031602       0.041986             10.176600      12.142296       2.558884      -4.711345       7.597197      -2.655966      10.790307           0.063112
          456              O      35.084926      18.077200      14.266749      -0.523429      30.149880 0.46212031E+03  0.10701463E+05                                 7.687555                            6.606074       0.390016       2.171675                    0.999170      27.044895      69.875421       0.746887       0.354130      -1.142374      -0.018909       0.009432       0.002576       0.021287      -0.017049       0.029549       0.035907      -0.002238      -0.098356      -0.065806       0.029330       0.036476              8.801225      14.126343       0.142965      -1.251234       5.668788      -0.359773       6.608544           0.062313
          457              O      13.700122      23.837389      17.647128      -0.537283      33.152367 0.50289598E+03  0.11897092E+05                                 8.233047                            6.922148       0.309542       2.138777                    0.998998      27.516553      71.907931       0.724617       0.357301      -1.139584      -0.011681      -0.023432      -0.009608       0.027890       0.029744      -0.025076       0.041851       0.064720       0.033707      -0.076207       0.030946       0.045260              9.752946      10.779883       1.780923       4.847640       7.426341       1.436265      11.052614           0.061541
          458              O      36.960629      29.998959      17.607565      -0.526950      31.772282 0.47252992E+03  0.11015011E+05                                 8.004566                            6.711159       0.413083       2.178966                    0.999183      27.148491      70.613084       0.735112       0.357435      -1.138546      -0.013494       0.020834      -0.012717       0.027891      -0.032008      -0.039651      -0.030065       0.031074      -0.002489      -0.068583       0.019633       0.048950              9.473893       8.059836      -1.750151       4.013368       8.332627      -3.016028      12.029217           0.060003
          459              O      37.306005      32.200567      17.629248      -0.527936      30.642574 0.46252194E+03  0.10700748E+05                                 7.753622                            6.583656       0.438394       2.185856                    0.999266      27.015061      69.503500       0.753340       0.351425      -1.145886      -0.019388      -0.005134      -0.009577       0.022226       0.024038      -0.020493       0.042330       0.039624      -0.021915      -0.065501       0.030664       0.034837              9.042219       8.738261       0.800992       4.435720       6.804098       1.253052      11.584300           0.065191
          460              O      30.522752      23.534412       6.651197      -0.521461      30.206924 0.46879856E+03  0.10886599E+05                                 7.688854                            6.646565       0.407168       2.177113                    0.999129      27.069022      69.857061       0.746381       0.353378      -1.143876       0.004473       0.013256       0.014377       0.020061      -0.005219       0.003596       0.008474       0.086526       0.102958      -0.061522       0.025443       0.036079              8.815031       7.294092       2.350999       2.495845       9.592355       2.951748       9.558645           0.065337
          461              O      31.214572      22.221715       8.364592      -0.532343      33.515418 0.50083309E+03  0.11842301E+05                                 8.311338                            6.914046       0.268995       2.126104                    0.998888      27.512978      72.003084       0.723703       0.357934      -1.138486      -0.008214       0.025349      -0.001417       0.026684      -0.010606      -0.050155      -0.014361      -0.003158      -0.129317      -0.074038       0.026110       0.047928             10.091196       6.758292       2.888333       0.649943      16.464806       1.404375       7.050490           0.057337
          462              O       6.208514      29.109776       8.303725      -0.520043      30.626295 0.46702540E+03  0.10846072E+05                                 7.775510                            6.655693       0.401259       2.176781                    0.999143      27.016357      69.953013       0.741476       0.355695      -1.140859      -0.010075      -0.023446      -0.004744       0.025957       0.008022      -0.042038       0.026531       0.005418      -0.085409      -0.063269       0.019447       0.043822              8.920242       6.356948       1.409363       0.419455      13.854872      -1.839188       6.548907           0.061762
          463              O      31.404995      28.307008       6.816678      -0.540510      32.457013 0.49235232E+03  0.11570531E+05                                 8.079015                            6.810265       0.400667       2.167008                    0.999210      27.452484      71.188777       0.737812       0.353251      -1.144377       0.006950      -0.014479       0.016013       0.022679      -0.039322      -0.001813      -0.005074       0.073548       0.110393      -0.072502       0.035364       0.037137              9.473281       6.948255      -1.805503       1.972445      11.793137      -4.416178       9.678451           0.065147
          464              O      10.637604      19.697669      14.124093      -0.542514      32.601961 0.49331705E+03  0.11598977E+05                                 8.104354                            6.814330       0.413791       2.170548                    0.999227      27.471241      71.257136       0.738008       0.352981      -1.144586       0.006976       0.021834       0.000453       0.022926      -0.013644      -0.045215      -0.021906      -0.018705      -0.127057      -0.074315       0.036078       0.038237              9.553031       6.526893       1.334864       0.872039      15.238268       2.719027       6.893931           0.060631
          465              O       9.531598      21.019434      12.681936      -0.522052      31.195824 0.47659328E+03  0.11117985E+05                                 7.869721                            6.718807       0.428114       2.183622                    0.999196      27.100581      70.193396       0.739197       0.355196      -1.141932       0.011838       0.003434       0.022704       0.025834       0.017242      -0.007359       0.009752       0.089976       0.095266      -0.065291       0.027208       0.038084              9.098657       7.506087       1.958954       3.067380       9.671803       3.277881      10.118083           0.063663
          466              O      13.337410      21.625912      17.642943      -0.534830      31.346076 0.48460352E+03  0.11349843E+05                                 7.901062                            6.767846       0.407162       2.172532                    0.999131      27.342906      70.916725       0.737831       0.354442      -1.142761      -0.009027       0.010635      -0.015314       0.020715      -0.038755      -0.032340      -0.031191      -0.023656       0.022774      -0.070001       0.029639       0.040361              9.166465       8.882882      -1.948280       3.974462       7.838871      -2.399999      10.777641           0.063225
          467              O      34.130672      34.149341      12.584549      -0.550401      34.331324 0.52073236E+03  0.12428072E+05                                 8.445905                            7.046772       0.279913       2.124334                    0.998826      27.835330      73.085478       0.717662       0.357600      -1.139235       0.008781      -0.004724       0.027288       0.029052      -0.030169      -0.011442      -0.021476       0.088831       0.085796      -0.073588       0.031590       0.041998             10.177878       7.597978      -2.559264       2.656271      12.144137      -4.712131      10.791519           0.063113
          468              O      35.262815      35.084926      14.266749      -0.523430      30.151467 0.46215061E+03  0.10702334E+05                                 7.687832                            6.606314       0.390002       2.171670                    0.999170      27.045074      69.876310       0.746870       0.354133      -1.142372      -0.009432      -0.018908       0.002577       0.021287       0.017050      -0.035914       0.029548       0.002236      -0.098356      -0.065810       0.029331       0.036479              8.801525       5.668971      -0.142941       0.359800      14.126799      -1.251265       6.608806           0.062313
          469              O      12.969897      29.502630      17.647128      -0.537273      33.152686 0.50289964E+03  0.11897210E+05                                 8.233157                            6.922216       0.309629       2.138808                    0.998998      27.516425      71.907881       0.724606       0.357306      -1.139580       0.011673       0.023432      -0.009604       0.027885       0.029746       0.025060      -0.041859       0.064721       0.033689      -0.076209       0.030963       0.045245              9.753118      10.780085       1.780951      -4.847804       7.426417      -1.436294      11.052850           0.061541
          470              O      16.379390      23.341060      17.607565      -0.526952      31.772900 0.47253917E+03  0.11015280E+05                                 8.004678                            6.711223       0.413076       2.178961                    0.999183      27.148612      70.613545       0.735109       0.357435      -1.138547       0.013493      -0.020833      -0.012717       0.027889      -0.032006       0.039639       0.030056       0.031055      -0.002485      -0.068566       0.019632       0.048934              9.474067       8.059978      -1.750201      -4.013498       8.332738       3.016116      12.029485           0.060001
          471              O      16.034013      21.139451      17.629248      -0.527934      30.643225 0.46253175E+03  0.10701027E+05                                 7.753748                            6.583733       0.438438       2.185872                    0.999266      27.014989      69.503384       0.753335       0.351426      -1.145886       0.019387       0.005132      -0.009577       0.022225       0.024046       0.020482      -0.042337       0.039611      -0.021928      -0.065505       0.030666       0.034838              9.042413       8.738458       0.801013      -4.435893       6.804189      -1.253087      11.584593           0.065191
          472              O      22.817255      29.805595       6.651197      -0.521461      30.209792 0.46884928E+03  0.10888073E+05                                 7.689413                            6.646982       0.407112       2.177094                    0.999129      27.069345      69.858865       0.746348       0.353384      -1.143871      -0.004474      -0.013254       0.014377       0.020059      -0.005218      -0.003608      -0.008489       0.086530       0.102961      -0.061528       0.025439       0.036089              8.815799       7.294652       2.351334      -2.496101       9.593347      -2.952186       9.559397           0.065338
          473              O      22.125436      31.118294       8.364592      -0.532343      33.514775 0.50081915E+03  0.11841875E+05                                 8.311191                            6.913908       0.269001       2.126107                    0.998888      27.512824      72.002111       0.723717       0.357930      -1.138491       0.008215      -0.025349      -0.001416       0.026685      -0.010606       0.050146       0.014354      -0.003157      -0.129316      -0.074029       0.026107       0.047922             10.091040       6.758190       2.888297      -0.649912      16.464590      -1.404284       7.050339           0.057337
          474              O      20.461495      24.230233       8.303725      -0.520046      30.625823 0.46701851E+03  0.10845864E+05                                 7.775400                            6.655619       0.401275       2.176784                    0.999143      27.016242      69.952407       0.741484       0.355692      -1.140862       0.010076       0.023448      -0.004746       0.025958       0.008024       0.042029      -0.026541       0.005413      -0.085424      -0.063270       0.019456       0.043814              8.920074       6.356915       1.409428      -0.419426      13.854499       1.839066       6.548809           0.061763
          475              O      21.935012      25.032999       6.816678      -0.540511      32.456708 0.49234533E+03  0.11570337E+05                                 8.078991                            6.810220       0.400699       2.167019                    0.999211      27.452449      71.188823       0.737813       0.353251      -1.144376      -0.006951       0.014480       0.016012       0.022680      -0.039324       0.001802       0.005059       0.073545       0.110393      -0.072501       0.035364       0.037137              9.473290       6.948273      -1.805528      -1.972450      11.793104       4.416217       9.678493           0.065145
          476              O      16.032411      33.642346      14.124093      -0.542510      32.601461 0.49330573E+03  0.11598627E+05                                 8.104229                            6.814211       0.413807       2.170555                    0.999227      27.471002      71.255932       0.738022       0.352977      -1.144591      -0.006976      -0.021831       0.000453       0.022923      -0.013646       0.045203       0.021897      -0.018700      -0.127064      -0.074303       0.036065       0.038238              9.552925       6.526800       1.334903      -0.872050      15.238124      -2.719030       6.893852           0.060631
          477              O      17.138415      32.320580      12.681936      -0.522061      31.198014 0.47663110E+03  0.11119111E+05                                 7.870187                            6.719147       0.428028       2.183592                    0.999195      27.101074      70.195922       0.739165       0.355203      -1.141923      -0.011832      -0.003432       0.022704       0.025831       0.017239       0.007352      -0.009766       0.089980       0.095263      -0.065294       0.027218       0.038076              9.099278       7.506547       1.959151      -3.067630       9.672484      -3.278228      10.118801           0.063663
          478              O      13.332609      31.714106      17.642943      -0.534832      31.346732 0.48461412E+03  0.11350141E+05                                 7.901156                            6.767908       0.407152       2.172525                    0.999131      27.342977      70.916822       0.737831       0.354441      -1.142763       0.009025      -0.010635      -0.015315       0.020715      -0.038754       0.032328       0.031177      -0.023674       0.022780      -0.069986       0.029629       0.040358              9.166608       8.883017      -1.948311      -3.974593       7.838938       2.400048      10.777868           0.063225
          479              O      19.209341      19.190672      12.584549      -0.550404      34.326675 0.52065032E+03  0.12425562E+05                                 8.444905                            7.046012       0.279939       2.124340                    0.998826      27.834546      73.080581       0.717735       0.357579      -1.139258      -0.008780       0.004726       0.027280       0.029046      -0.030174       0.011433       0.021455       0.088824       0.085845      -0.073585       0.031595       0.041990             10.176558       7.597173      -2.558889      -2.655952      12.142238       4.711329      10.790262           0.063113
          480              O      18.077200      18.255089      14.266749      -0.523429      30.150152 0.46212539E+03  0.10701636E+05                                 7.687669                            6.606158       0.389993       2.171667                    0.999170      27.045063      69.876587       0.746872       0.354135      -1.142367       0.009433       0.018909       0.002572       0.021287       0.017049       0.035904      -0.029556       0.002240      -0.098369      -0.065810       0.029336       0.036474              8.801379       5.668879      -0.142973      -0.359763      14.126615       1.251262       6.608642           0.062314

******************************************************
Auxiliary information for the entire system
The total spin magnetic moment of the unit cell is   23.533426
The total net atomic charge of the unit cell is   -0.000010
Accuracy of reproducing the electrostatic potential in the unit cell:
  The inner radius (bohr) =    5.0000
  The outer radius (bohr) =   12.0000
  Valid grid points have density less than (e/(bohr^3)) =    0.0001
  The number of valid grid points were=      2236070
  The rms potential error without charges in kcal/mol is=      3.88912
  The rms potential error with partial charges in kcal/mol is=      1.12084
  The RRMSE value at monopole order=      0.28820
  The rms potential error with partial charges and cloud penetration in kcal/mol is=      1.12311
  The RRMSE value at monopole order with cloud penetration is=      0.28878
  The rms potential error with partial charges and atomic dipoles in kcal/mol is=      0.53548
  The RRMSE value at dipole order=      0.13769
  The rms potential error with partial charges, atomic dipoles and cloud penetration in kcal/mol is=      0.52151
  The RRMSE value at dipole order with cloud penetration=      0.13410

******************************************************
The electron densities and ab initio electrostatic potential were computed in VASP using the PBE functional and
projector augmented wave method. See the main text of the journal article for a description of computational details.
The atomic charges, dipoles, and quadrupoles were computed with the DDEC6 method as described in
(a) T. A. Manz and N. Gabaldon Limas, RSC Adv. 6 (2016) 47771-47801 DOI: 10.1039/c6ra04656h
(b) N. Gabaldon Limas and T. A. Manz, RSC Adv. 8 (2018) 2678-2707 DOI: 10.1039/c7ra11829e.
For each atom in the material, the electron cloud parameters were fit to the spherically averaged atom-in-material
electron density using radial positions for which this density was between 10^-4 and 10^-2 electrons per cubic bohr.
The polarizabilities, dispersion coefficients, and quantum Drude oscillator (QDO) parameters were fit using the MCLF method.
The magnetic structure of the system was optimized in VASP from the default ferromagnetic initial guess using spin polarization.
The atomic spin moments (ASMs) were computed on this optimized magnetic structure using the DDEC6 partition as inputs
to the method of T. A. Manz and D. S. Sholl, J. Chem. Theory Comput. 7 (2011) 4146-4164 DOI: 10.1021/ct200539n.
The RMSE and RRMSE were computed using a uniform grid with Ewald summation.
