# Supplementary material for: A collection of forcefield precursors for metal–organic frameworks
Source: RSC Adv. 2019 Nov 13;9(63):36492–507. doi: 10.1039/c9ra07327b (PMC9075174; doi:10.1039/c9ra07327b)
Supplement: RA-009-C9RA07327B-s6119 [file RA-009-C9RA07327B-s6119.xyz]

  480
jmolscript: load "" {1 1 1} spacegroup "x,y,z" unitcell [{     26.777800     0.000000     0.000000 }, {    -13.306653    23.237547     0.000000 }, {      0.164557    15.428113    21.885996 }]
Cu    16.676750     9.663022     3.973403     0.882897
Cu    17.811433    10.247416     1.664211     0.867255
Cu     4.718311    24.504418    11.531512     0.882885
Cu     6.261985    22.367338    11.638097     0.867245
Cu     0.066167    25.647737     5.068578     0.882820
Cu     0.122889    23.901369     3.091616     0.867294
Cu    21.328894     8.519703    10.436337     0.859082
Cu    23.950529     8.713385    10.210693     0.840590
Cu    -3.041046    29.002638    17.912593     0.882815
Cu    -4.175729    28.418244    20.221785     0.867201
Cu     8.917393    14.161242    10.354484     0.882809
Cu     7.373719    16.298322    10.247899     0.867235
Cu    13.569537    13.017923    16.817418     0.882820
Cu    13.512815    14.764291    18.794380     0.867290
Cu    -7.693190    30.145957    11.449659     0.882799
Cu   -10.314825    29.952275    11.675303     0.867412
Cu    16.802051    14.933262     9.904289     0.881622
Cu    17.911130    17.300006     9.584534     0.869027
Cu    -3.166347    23.732398    11.981707     0.881549
Cu    -4.275426    21.365654    12.301462     0.869027
Cu     8.861603     8.912799     4.492757     0.881728
Cu     7.358890     9.330345     2.371129     0.868614
Cu     4.774101    29.752861    17.393239     0.881772
Cu     6.276814    29.335315    19.514867     0.868703
H     -6.835046    16.260083     2.133885     0.309838
H     -3.034196    19.936970     1.623941     0.310974
H     -5.223758    19.082684     6.395088     0.308364
H     19.120956    16.925882     5.451802     0.130717
H     17.063983    13.498551     5.913596     0.137211
H     19.008121    14.228111     2.481872     0.137659
H     -4.037224    16.892153     0.264821     0.130430
H     -2.182015    33.103634    18.594342     0.134873
H     -2.255607    35.912584    21.422013     0.136996
H     -2.993651    21.127406     4.591682     0.126555
H     -2.125878    23.390633     7.828621     0.139389
H     -4.621580    20.270420     8.159099     0.135412
H      2.400803    17.357498    12.591013     0.309855
H      0.675786    12.477218    11.393850     0.311051
H     -2.718111    16.568323    11.214384     0.308446
H     -0.689546    18.959632    12.490338     0.130697
H      0.920325    22.646155    12.396228     0.137210
H      3.292855    19.414156    12.278044     0.137658
H      3.547064    14.438982    11.216573     0.130429
H      5.992110    11.258085    11.371964     0.134874
H      2.063070    10.769523    11.835947     0.137075
H     -2.435927    13.067187    10.951752     0.126812
H     20.386964    12.593621    10.253589     0.139654
H     -4.847888    16.266161    10.706629     0.135560
H      9.435459    18.159997    20.579402     0.309833
H      8.133425    19.402237    15.580641     0.310953
H      7.786713    23.114647    19.373484     0.308392
H      8.284751     5.728340     0.168522     0.130709
H     10.236799     4.991010     3.609001     0.137199
H     10.569789     2.447711     0.525264     0.137662
H     10.277266    17.321154    17.368726     0.130437
H     10.437597    14.595422    14.425060     0.134884
H      7.963438    17.706264    14.120845     0.136986
H      7.120519    22.407993    15.987720     0.126560
H      5.587722    26.087699    15.307066     0.139385
H      7.055241    25.150030    18.918255     0.135445
H     13.072655    30.885697    16.031492     0.309907
H     16.450522    28.440065    19.323146     0.310980
H     11.213775    27.964472    20.121985     0.308380
H     10.146660    30.157174    17.773617     0.130811
H      7.747509    31.153697    14.700824     0.137498
H     11.731187    31.194555    14.234652     0.137980
H     16.174930    29.438094    15.998663     0.130422
H     -6.627503    29.766297    15.541246     0.134890
H     -8.155976    28.975843    19.137115     0.136987
H     14.392260    27.214713    21.441710     0.126550
H     12.673363     9.896555     2.775144     0.139400
H     10.417648    26.814664    21.833470     0.135436
H     20.470750    22.405577    19.752111     0.309813
H     16.669900    18.728690    20.262055     0.310974
H     18.859462    19.582976    15.490908     0.308383
H     -5.485252    21.739778    16.434194     0.130707
H     -3.428279    25.167109    15.972400     0.137206
H     -5.372417    24.437549    19.404124     0.137633
H     17.672928    21.773507    21.621175     0.130436
H     15.817719     5.562026     3.291654     0.134871
H     15.891311     2.753076     0.463983     0.137005
H     16.629355    17.538254    17.294314     0.126557
H     15.761582    15.275027    14.057375     0.139392
H     18.257284    18.395240    13.726897     0.135424
H     11.234901    21.308162     9.294983     0.309824
H     12.959918    26.188442    10.492146     0.311051
H     16.353815    22.097337    10.671612     0.308406
H     14.325250    19.706028     9.395658     0.130708
H     12.715379    16.019505     9.489768     0.137215
H     10.342849    19.251504     9.607952     0.137649
H     10.088640    24.226678    10.669423     0.130563
H      7.643594    27.407575    10.514032     0.135179
H     11.572634    27.896137    10.050049     0.137356
H     16.071631    25.598473    10.934244     0.126534
H     -6.751260    26.072039    11.632407     0.139397
H     18.483592    22.399499    11.179367     0.135430
H      4.200245    20.505663     1.306594     0.309829
H      5.502279    19.263423     6.305355     0.310966
H      5.848991    15.551013     2.512512     0.308380
H      5.350953    32.937320    21.717474     0.130708
H      3.398905    33.674650    18.276995     0.137201
H      3.065915    36.217949    21.360732     0.137668
H      3.358438    21.344506     4.517270     0.130444
H      3.198107    24.070238     7.460936     0.134881
H      5.672266    20.959396     7.765151     0.136990
H      6.515185    16.257667     5.898276     0.126551
H      8.047982    12.577961     6.578930     0.139391
H      6.580463    13.515630     2.967741     0.135425
H      0.563049     7.779963     5.854504     0.309870
H     -2.814818    10.225595     2.562850     0.311038
H      2.421929    10.701188     1.764011     0.308418
H      3.489044     8.508486     4.112379     0.130703
H      5.888195     7.511963     7.185172     0.137202
H      1.904517     7.471105     7.651344     0.137740
H     -2.539226     9.227566     5.887333     0.130718
H     20.263207     8.899363     6.344750     0.135202
H     21.791680     9.689817     2.748881     0.137146
H     -0.756556    11.450947     0.444286     0.126529
H      0.962341    28.769105    19.110852     0.139403
H      3.218056    11.850996     0.052526     0.135442
C     -5.872081    17.455993     3.217241     0.577733
C     -4.308798    18.788221     2.384260     0.571237
C     -4.861622    18.928631     4.551412     0.575137
C     19.227689    15.697261     3.843400     0.273480
C     18.842835    16.103234     5.118478    -0.197812
C     18.043523    15.275675     5.889084     0.006216
C     17.604366    14.049940     5.393366    -0.134589
C     17.979649    13.661003     4.120039     0.007894
C     18.774651    14.487956     3.344618    -0.218570
C     17.697992    15.659163     7.305327     0.601125
C     17.606254    12.324185     3.600246     0.602358
C     -3.271960    18.752203     0.117966     0.273519
C     -3.425073    32.901851    21.581781    -0.201905
C     -3.064976    32.487255    20.288537     0.006852
C     -2.412259    33.369992    19.455118    -0.136414
C     -2.095433    34.636217    19.877737     0.011465
C     -2.454475    35.047408    21.143404    -0.217152
C     -3.324377    31.082490    19.854319     0.602893
C     -1.307802    35.573313    19.023527     0.597038
C     -3.929902    20.522670     6.277341     0.277046
C     -3.102366    21.317412     5.497762    -0.200101
C     -2.435884    22.394598     6.067892     0.005368
C     -2.570459    22.670694     7.442552    -0.144003
C     -3.382615    21.845303     8.213595     0.007523
C     -4.063619    20.799821     7.635367    -0.216410
C     -1.515674    23.245833     5.279778     0.603591
C     -3.497504    22.122095     9.668358     0.606197
C      0.820411    16.519520    12.015412     0.577756
C      0.724049    14.336895    11.642037     0.571277
C     -1.124706    15.588718    11.449878     0.575117
C      1.332249    18.954313    12.348298     0.273455
C      0.058565    19.509819    12.437155    -0.197815
C     -0.089554    20.886619    12.445690     0.006243
C      1.024514    21.721097    12.386379    -0.134527
C      2.287010    21.160589    12.312842     0.007920
C      2.439440    19.784394    12.309122    -0.218537
C     -1.465900    21.501330    12.445472     0.601140
C      3.484352    22.019752    12.155044     0.602376
C      2.590716    12.689706    11.520569     0.273509
C      3.674316    13.524150    11.312871    -0.201916
C      4.967966    12.980043    11.246119     0.006854
C      5.136533    11.621195    11.404136    -0.136396
C      4.059633    10.795596    11.606581     0.011468
C      2.790477    11.328298    11.679899    -0.217077
C      6.133813    13.859327    10.934900     0.602891
C      4.213046     9.312962    11.686903     0.597015
C     -3.459476    14.808049    10.877778     0.277437
C     23.492511    13.432593    10.833568    -0.200686
C     22.401814    12.601331    10.612301     0.008612
C     21.120032    13.146319    10.402414    -0.144669
C     20.970385    14.529283    10.422330     0.007930
C     22.049524    15.343960    10.673144    -0.216086
C     22.549860    11.130812    10.521911     0.600186
C     19.622611    15.100419    10.170422     0.606174
C      8.876178    19.660899    19.596721     0.577743
C      8.496918    19.554766    17.415562     0.571247
C      8.100356    21.458092    18.529997     0.575140
C      9.403979     4.039434     0.115777     0.273476
C      8.860433     5.195909     0.668836    -0.197815
C      9.181383     5.550379     1.968426     0.006216
C     10.026839     4.750718     2.734436    -0.134540
C     10.550845     3.595946     2.181815     0.007923
C     10.228279     3.235583     0.884413    -0.218545
C      8.676890     6.847521     2.547311     0.601155
C     11.525376     2.774238     2.937976     0.602351
C      9.043408    17.716655    15.823356     0.273515
C      9.994993    17.012878    16.539466    -0.201894
C     10.533719    15.830634    16.004572     0.006867
C     10.092039    15.383467    14.777862    -0.136414
C      9.150656    16.085366    14.068318     0.011468
C      8.615410    17.241376    14.594676    -0.217177
C     11.623861    15.111421    16.728123     0.602873
C      8.728847    15.667040    12.698911     0.597038
C      7.180055    23.621569    17.602469     0.277079
C      6.901608    23.261398    16.292154    -0.200081
C      6.298026    24.172632    15.434880     0.005356
C      5.991557    25.474197    15.877634    -0.144044
C      6.304244    25.825696    17.186854     0.007506
C      6.873097    24.907895    18.038438    -0.216345
C      6.016608    23.840884    14.019512     0.603581
C      6.006952    27.208562    17.640113     0.606152
C     13.014509    29.742727    17.521928     0.577796
C     14.860691    28.998463    18.496731     0.571268
C     12.855674    28.487370    19.357288     0.575157
C     11.155959    30.612140    16.075921     0.273825
C     10.040967    30.417145    16.886797    -0.197551
C      8.772586    30.611916    16.366348     0.006614
C      8.602042    31.020319    15.045309    -0.135242
C      9.715815    31.225646    14.251066     0.011238
C     10.985812    31.036768    14.769327    -0.219154
C      7.555202    30.312973    17.203487     0.601166
C      9.565229    31.569699    12.817315     0.598922
C     17.217706    29.153367    17.701175     0.273495
C     -9.745750    29.413123    16.355186    -0.201908
C     -8.630729    29.636664    15.530084     0.006891
C     -7.367765    29.607720    16.081392    -0.136383
C     -7.186456    29.346448    17.416000     0.011480
C     -8.279408    29.134329    18.228627    -0.217173
C     -8.814425    29.830396    14.061096     0.602860
C     -5.823602    29.219235    18.011518     0.597041
C     12.372924    27.137263    21.438646     0.277046
C     13.488537    11.488607     0.039176    -0.200103
C     13.667904    10.823297     1.245313     0.005370
C     12.558016    10.342816     1.967332    -0.143964
C     11.283527    10.548890     1.449072     0.007566
C     11.112808    11.235886     0.270073    -0.216333
C     15.017578    10.535761     1.782177     0.603595
C     10.118155    10.013952     2.198667     0.606150
C     19.507785    21.209667    18.668755     0.577737
C     17.944502    19.877439    19.501736     0.571236
C     18.497326    19.737029    17.334584     0.575139
C     -5.591985    22.968399    18.042596     0.273461
C     -5.207131    22.562426    16.767518    -0.197818
C     -4.407819    23.389985    15.996912     0.006237
C     -3.968662    24.615720    16.492630    -0.134562
C     -4.343945    25.004657    17.765957     0.007923
C     -5.138947    24.177704    18.541378    -0.218579
C     -4.062288    23.006497    14.580669     0.601140
C     -3.970550    26.341475    18.285750     0.602377
C     16.907664    19.913457    21.768030     0.273532
C     17.060777     5.763809     0.304215    -0.201906
C     16.700680     6.178405     1.597459     0.006817
C     16.047963     5.295668     2.430878    -0.136424
C     15.731137     4.029443     2.008259     0.011472
C     16.090179     3.618252     0.742592    -0.217129
C     16.960081     7.583170     2.031677     0.602886
C     14.943506     3.092347     2.862469     0.597034
C     17.565606    18.142990    15.608655     0.277058
C     16.738070    17.348248    16.388234    -0.200093
C     16.071588    16.271062    15.818104     0.005375
C     16.206163    15.994966    14.443444    -0.144009
C     17.018319    16.820357    13.672401     0.007493
C     17.699323    17.865839    14.250629    -0.216411
C     15.151378    15.419827    16.606218     0.603587
C     17.133208    16.543565    12.217638     0.606183
C     12.815293    22.146140     9.870584     0.577760
C     12.911655    24.328765    10.243959     0.571236
C     14.760410    23.076942    10.436118     0.575165
C     12.303455    19.711347     9.537698     0.273440
C     13.577139    19.155841     9.448841    -0.197825
C     13.725258    17.779041     9.440306     0.006226
C     12.611190    16.944563     9.499617    -0.134511
C     11.348694    17.505071     9.573154     0.007960
C     11.196264    18.881266     9.576874    -0.218535
C     15.101604    17.164330     9.440524     0.601138
C     10.151352    16.645908     9.730952     0.602366
C     11.044988    25.975954    10.365427     0.273932
C      9.961388    25.141510    10.573125    -0.201652
C      8.667738    25.685617    10.639877     0.007359
C      8.499171    27.044465    10.481860    -0.137209
C      9.576071    27.870064    10.279415     0.014811
C     10.845227    27.337362    10.206097    -0.217729
C      7.501891    24.806333    10.951096     0.602881
C      9.422658    29.352698    10.199093     0.593617
C     17.095180    23.857611    11.008218     0.277019
C     -9.856807    25.233067    11.052428    -0.200131
C     -8.766110    26.064329    11.273695     0.005385
C     -7.484328    25.519341    11.483582    -0.143965
C     -7.334681    24.136377    11.463666     0.007540
C     -8.413820    23.321700    11.212852    -0.216377
C     -8.914156    27.534848    11.364085     0.603585
C     -5.986907    23.565241    11.715574     0.606193
C      4.759526    19.004761     2.289275     0.577740
C      5.138786    19.110894     4.470434     0.571244
C      5.535348    17.207568     3.355999     0.575140
C      4.231725    34.626226    21.770219     0.273485
C      4.775271    33.469751    21.217160    -0.197821
C      4.454321    33.115281    19.917570     0.006188
C      3.608865    33.914942    19.151560    -0.134546
C      3.084859    35.069714    19.704181     0.007937
C      3.407425    35.430077    21.001583    -0.218525
C      4.958814    31.818139    19.338685     0.601156
C      2.110328    35.891422    18.948020     0.602345
C      4.592296    20.949005     6.062640     0.273529
C      3.640711    21.652782     5.346530    -0.201868
C      3.101985    22.835026     5.881424     0.006876
C      3.543665    23.282193     7.108134    -0.136430
C      4.485048    22.580294     7.817678     0.011430
C      5.020294    21.424284     7.291320    -0.217178
C      2.011843    23.554239     5.157873     0.602869
C      4.906857    22.998620     9.187085     0.597033
C      6.455649    15.044091     4.283527     0.277056
C      6.734096    15.404262     5.593842    -0.200100
C      7.337678    14.493028     6.451116     0.005383
C      7.644147    13.191463     6.008362    -0.143993
C      7.331460    12.839964     4.699142     0.007527
C      6.762607    13.757765     3.847558    -0.216373
C      7.619096    14.824776     7.866484     0.603590
C      7.628752    11.457098     4.245883     0.606163
C      0.621195     8.922933     4.364068     0.577850
C     -1.224987     9.667197     3.389265     0.571220
C      0.780030    10.178290     2.528708     0.575162
C      2.479745     8.053520     5.810075     0.273443
C      3.594737     8.248515     4.999199    -0.197840
C      4.863118     8.053744     5.519648     0.006218
C      5.033662     7.645341     6.840687    -0.134501
C      3.919889     7.440014     7.634930     0.007936
C      2.649892     7.628892     7.116669    -0.218468
C      6.080502     8.352687     4.682509     0.601155
C      4.070475     7.095961     9.068681     0.602312
C     -3.582002     9.512293     4.184821     0.273958
C     23.381454     9.252537     5.530810    -0.202471
C     22.266433     9.028996     6.355912     0.010260
C     21.003469     9.057940     5.804604    -0.137144
C     20.822160     9.319212     4.469996     0.011964
C     21.915112     9.531331     3.657369    -0.216866
C     22.450129     8.835264     7.824900     0.599402
C     19.459306     9.446425     3.874478     0.597020
C      1.262780    11.528397     0.447350     0.277045
C      0.147167    27.177053    21.846820    -0.200106
C     -0.032200    27.842363    20.640683     0.005403
C      1.077688    28.322844    19.918664    -0.143964
C      2.352177    28.116770    20.436924     0.007537
C      2.522896    27.429774    21.615923    -0.216343
C     -1.381874    28.129899    20.103819     0.603594
C      3.517549    28.651708    19.687329     0.606157
N     -5.768376    17.971176     4.441544    -0.551974
N     -5.162674    17.818119     2.148329    -0.548177
N     -4.092261    19.402852     3.584488    -0.551197
N     -6.748073    16.462077     2.966647    -0.415182
N     -3.492391    19.240136     1.416681    -0.412028
N     -4.733518    19.457922     5.798695    -0.419797
N     -0.477697    16.696751    11.773353    -0.551909
N      1.481054    15.363155    11.957633    -0.548092
N     -0.612372    14.371479    11.362771    -0.551188
N      1.603257    17.567435    12.342607    -0.415141
N      1.249482    13.107094    11.506125    -0.412001
N     -2.449873    15.753384    11.187027    -0.419752
N      8.480639    20.930273    19.682295    -0.551930
N      8.914452    18.921525    18.488195    -0.548145
N      8.071146    20.850980    17.354282    -0.551259
N      9.303388    19.003420    20.693647    -0.415155
N      8.510444    18.957031    16.211614    -0.412039
N      7.704699    22.758581    18.596750    -0.419803
N     12.215646    29.165768    18.418598    -0.552049
N     14.346285    29.687862    17.503763    -0.548115
N     14.166577    28.351464    19.478974    -0.551133
N     12.494152    30.454205    16.501603    -0.415096
N     16.189005    28.818312    18.597187    -0.412004
N     12.054267    27.880838    20.274968    -0.419780
N     19.404080    20.694484    17.444452    -0.551923
N     18.798378    20.847541    19.737667    -0.548209
N     17.727965    19.262808    18.301508    -0.551214
N     20.383777    22.203583    18.919349    -0.415177
N     17.128095    19.425524    20.469315    -0.412035
N     18.369222    19.207738    16.087301    -0.419791
N     14.113401    21.968909    10.112643    -0.551812
N     12.154650    23.302505     9.928363    -0.548263
N     14.248076    24.294181    10.523225    -0.551150
N     12.032447    21.098225     9.543389    -0.415145
N     12.386222    25.558566    10.379871    -0.411965
N     16.085577    22.912276    10.698969    -0.419749
N      5.155065    17.735387     2.203701    -0.551942
N      4.721252    19.744135     3.397801    -0.548173
N      5.564558    17.814680     4.531714    -0.551219
N      4.332316    19.662240     1.192349    -0.415163
N      5.125260    19.708629     5.674382    -0.412039
N      5.931005    15.907079     3.289246    -0.419800
N      1.420058     9.499892     3.467398    -0.551832
N     -0.710581     8.977798     4.382233    -0.548168
N     -0.530873    10.314196     2.407022    -0.551178
N      1.141552     8.211455     5.384393    -0.415111
N     -2.553301     9.847348     3.288809    -0.411979
N      1.581437    10.784822     1.611028    -0.419758
O     18.058329    16.789637     7.716346    -0.528336
O     17.107500    14.781024     7.995611    -0.531182
O     16.925973    11.571680     4.345465    -0.528727
O     18.032758    12.006457     2.451669    -0.549367
O     -3.784783    30.272686    20.698900    -0.526634
O     -3.029883    30.799376    18.655623    -0.534460
O     -0.890376    35.127656    17.916971    -0.515403
O     -1.085546    36.724225    19.491887    -0.549831
O     -1.207020    22.880928     4.105813    -0.528444
O     -1.067019    24.282573     5.853847    -0.538384
O     -3.068518    23.209047    10.103013    -0.522987
O     -4.021200    21.207407    10.381622    -0.552586
O     -2.455374    20.735577    12.551838    -0.528370
O     -1.520513    22.753446    12.285704    -0.531172
O      3.313009    23.265957    12.110178    -0.528669
O      4.603545    21.441416    12.032483    -0.549297
O      5.912921    15.064090    10.650601    -0.526628
O      7.274838    13.310248    10.953066    -0.534459
O      5.371657     8.844966    11.497370    -0.515423
O      3.165780     8.640322    11.897009    -0.549720
O     23.717708    10.639765    10.481641    -0.522345
O     21.480584    10.453855    10.458223    -0.531750
O     18.638473    14.335298    10.192308    -0.522871
O     19.569864    16.349280     9.931208    -0.552452
O      7.874933     7.528513     1.861842    -0.528278
O      9.145501     7.178794     3.672908    -0.531196
O     11.840345     3.152045     4.096621    -0.528723
O     12.013041     1.763790     2.352088    -0.549254
O     12.097814    15.637366    17.767270    -0.526632
O     12.015888    14.021051    16.217085    -0.534456
O      9.323016    14.672157    12.194439    -0.515407
O      7.840538    16.365182    12.136004    -0.549851
O      6.486649    22.764277    13.543492    -0.528345
O      5.339880    24.685547    13.360525    -0.538379
O      5.276877    27.924569    16.926848    -0.522967
O      6.540473    27.574855    18.735945    -0.552460
O      7.728022    29.996700    18.406341    -0.528277
O      6.441486    30.355677    16.608407    -0.531103
O      8.398637    31.685592    12.359022    -0.522506
O     10.623262    31.684082    12.132064    -0.543250
O     -9.969677    29.699410    13.582230    -0.526685
O     -7.770933    30.088573    13.391603    -0.534458
O     -4.841735    29.300465    17.219902    -0.515383
O     -5.760304    28.999364    19.252892    -0.549839
O     16.024039    10.756416     1.043962    -0.528297
O     15.073685    10.050882     2.951545    -0.538285
O     10.293078     9.619776     3.368474    -0.522956
O      9.008191     9.981832     1.576886    -0.552461
O     -4.422625    21.876023    14.169650    -0.528351
O     -3.471796    23.884636    13.890385    -0.531175
O     -3.290269    27.093980    17.540531    -0.528726
O     -4.397054    26.659203    19.434327    -0.549384
O     17.420487     8.392974     1.187096    -0.526605
O     16.665587     7.866284     3.230373    -0.534482
O     14.526080     3.538004     3.969025    -0.515416
O     14.721250     1.941435     2.394109    -0.549834
O     14.842724    15.784732    17.780183    -0.528450
O     14.702723    14.383087    16.032149    -0.538389
O     16.704222    15.456613    11.782983    -0.522985
O     17.656904    17.458253    11.504374    -0.552549
O     16.091078    17.930083     9.334158    -0.528311
O     15.156217    15.912214     9.600292    -0.531117
O     10.322695    15.399703     9.775818    -0.528734
O      9.032159    17.224244     9.853513    -0.549371
O      7.722783    23.601570    11.235395    -0.526538
O      6.360866    25.355412    10.932930    -0.534386
O      8.264047    29.820694    10.388626    -0.508763
O     10.469924    30.025338     9.988987    -0.543153
O    -10.082004    28.025895    11.404355    -0.528510
O     -7.844880    28.211805    11.427773    -0.538387
O     -5.002769    24.330362    11.693688    -0.522980
O     -5.934160    22.316380    11.954788    -0.552552
O      5.760771    31.137147    20.024154    -0.528271
O      4.490203    31.486866    18.213088    -0.531180
O      1.795359    35.513615    17.789375    -0.528730
O      1.622663    36.901870    19.533908    -0.549260
O      1.537890    23.028294     4.118726    -0.526633
O      1.619816    24.644609     5.668911    -0.534475
O      4.312688    23.993503     9.691557    -0.515398
O      5.795166    22.300478     9.749992    -0.549860
O      7.149055    15.901383     8.342504    -0.528361
O      8.295824    13.980113     8.525471    -0.538354
O      8.358827    10.741091     4.959148    -0.522964
O      7.095231    11.090805     3.150051    -0.552467
O      5.907682     8.668960     3.479655    -0.528285
O      7.194218     8.309983     5.277589    -0.531178
O      5.237067     6.980068     9.526974    -0.528746
O      3.012442     6.981578     9.753932    -0.549128
O     23.605381     8.966250     8.303766    -0.519746
O     21.406637     8.577087     8.494393    -0.527638
O     18.477439     9.365195     4.666094    -0.515297
O     19.396008     9.666296     2.633104    -0.549753
O     -2.388335    27.909244    20.842034    -0.528402
O     -1.437981    28.614778    18.934451    -0.538344
O      3.342626    29.045884    18.517522    -0.522896
O      4.627513    28.683828    20.309110    -0.552369

The following XYZ coordinates are in angstroms. Other properties are in atomic units.
The sperically averaged electron density of each atom fit to a function of the form exp(a - br)
eigen_1, eigen_2 and eigen_3 are the three eigenvalues of traceless quadrupole moment tensor
  atom number  atomic symbol              X              Y              Z     net charge C6 coefficient C8 coefficient C10 coefficient fluctuating dipole atomic polarizability isotropic forcefield polarizability              a              b squared Pearson coefficient          <r^3>          <r^4>         wp_QDO          m_QDO          q_QDO       dipole_x       dipole_y       dipole_z         dipole            Qxy            Qxz            Qyz     Q(x^2-y^2)  Q(3z^2 - R^2)        eigen_1        eigen_2        eigen_3 static polarizability      alpha(xx)      alpha(xy)      alpha(xz)      alpha(yy)      alpha(yz)      alpha(zz) atomic spin moment
            1             Cu      16.676750       9.663022       3.973403       0.882897      48.039755 0.70654313E+03  0.17566936E+05                                11.495897                            9.153878       1.138945       2.304087                    0.996731      39.231965      93.664804       0.553919       0.444737      -1.117635      -0.071796      -0.033055       0.127272       0.149818      -0.014961       0.067041       0.035902      -0.025872      -0.225864      -0.117861       0.056210       0.061652             15.078694      17.400718       0.645721       5.550301      16.959220       2.988250      10.876144          -0.662142
            2             Cu      17.811433      10.247416       1.664211       0.867255      51.286350 0.76351000E+03  0.19365375E+05                                12.049886                            9.554328       0.959985       2.241348                    0.995963      39.857543      96.281059       0.538615       0.448350      -1.114773       0.064288       0.029721      -0.116179       0.136065      -0.017055       0.072590       0.035878      -0.024609      -0.231330      -0.123576       0.059521       0.064055             15.944589      17.847629       0.608199       5.723867      18.125336       3.222453      11.860800           0.661534
            3             Cu       4.718311      24.504418      11.531512       0.882885      48.043678 0.70660644E+03  0.17568941E+05                                11.496580                            9.154356       1.138909       2.304063                    0.996731      39.232938      93.668927       0.553897       0.444743      -1.117628      -0.084504       0.123677       0.001309       0.149795       0.084786      -0.003119       0.005902       0.057884       0.168203      -0.117875       0.056170       0.061705             15.079749      15.769688       5.983547       1.800172      11.321773       1.551533      18.147786          -0.662143
            4             Cu       6.261985      22.367338      11.638097       0.867245      51.297628 0.76368686E+03  0.19371113E+05                                12.052010                            9.555748       0.959859       2.241309                    0.995962      39.859133      96.290129       0.538544       0.448379      -1.114748       0.077450      -0.111860      -0.000358       0.136056       0.087497      -0.000900       0.005150       0.061266       0.184756      -0.123618       0.059561       0.064056             15.947827      17.039605       6.184085       1.800931      11.937687       1.300024      18.866189           0.661540
            5             Cu       0.066167      25.647737       5.068578       0.882820      48.053328 0.70672137E+03  0.17572438E+05                                11.497961                            9.154938       1.138592       2.303938                    0.996730      39.234389      93.672794       0.553896       0.444727      -1.117643      -0.006996       0.093354       0.116875       0.149746       0.000740       0.004064      -0.088562       0.073542      -0.121487      -0.117951       0.056141       0.061810             15.082096      16.515494       0.109541       0.183387      15.655292      -7.087181      13.075503          -0.661961
            6             Cu       0.122889      23.901369       3.091616       0.867294      51.285635 0.76349020E+03  0.19364541E+05                                12.049319                            9.553867       0.960226       2.241430                    0.995965      39.856314      96.273920       0.538662       0.448318      -1.114805       0.006135      -0.085721      -0.105435       0.136024       0.003928       0.003437      -0.092708       0.074458      -0.132866      -0.123683       0.059400       0.064283             15.943743      17.531620      -0.097278       0.417501      16.760296      -7.167233      13.539314           0.661914
            7             Cu      21.328894       8.519703      10.436337       0.859082      49.806272 0.73775230E+03  0.18562018E+05                                11.819529                            9.397039       0.975903       2.248848                    0.996079      39.714794      95.715867       0.542361       0.448852      -1.113873      -0.145166      -0.002759       0.011296       0.145631      -0.012792       0.014929      -0.001476      -0.171702       0.175727      -0.117329       0.055851       0.061477             15.529447       7.457472      -0.825347       0.921553      20.421995      -2.428910      18.708874          -0.000516
            8             Cu      23.950529       8.713385      10.210693       0.840590      53.400644 0.80138123E+03  0.20596776E+05                                12.425359                            9.835745       0.873105       2.208818                    0.995677      40.420832      98.655144       0.526429       0.452696      -1.110827       0.131709       0.003665      -0.010578       0.132184      -0.011099       0.015196      -0.001086      -0.184014       0.177610      -0.123524       0.059380       0.064144             16.470207       8.103690      -0.550906       0.823078      21.205497      -2.522698      20.101433           0.001437
            9             Cu      -3.041046      29.002638      17.912593       0.882815      48.054265 0.70676531E+03  0.17573981E+05                                11.498560                            9.155608       1.138396       2.303884                    0.996729      39.235137      93.678856       0.553835       0.444765      -1.117608       0.071780       0.033033      -0.127195       0.149740      -0.014954       0.067031       0.035927      -0.025929      -0.225952      -0.117884       0.056199       0.061686             15.082748      17.406568       0.646089       5.551530      16.963708       2.989184      10.877968          -0.661967
           10             Cu      -4.175729      28.418244      20.221785       0.867201      51.299696 0.76370635E+03  0.19371722E+05                                12.052227                            9.555749       0.959541       2.241175                    0.995962      39.860597      96.293820       0.538555       0.448368      -1.114755      -0.064226      -0.029701       0.116102       0.135966      -0.017048       0.072607       0.035917      -0.024650      -0.231426      -0.123625       0.059550       0.064075             15.948381      17.852869       0.608300       5.725568      18.129326       3.223252      11.862949           0.661811
           11             Cu       8.917393      14.161242      10.354484       0.882809      48.056441 0.70680181E+03  0.17575132E+05                                11.498902                            9.155862       1.138451       2.303890                    0.996729      39.235826      93.681444       0.553826       0.444766      -1.117606       0.084489      -0.123612      -0.001314       0.149733       0.084781      -0.003099       0.005916       0.057908       0.168319      -0.117893       0.056199       0.061694             15.083141      15.774258       5.984770       1.800620      11.323123       1.552007      18.152040          -0.661983
           12             Cu       7.373719      16.298322      10.247899       0.867235      51.304402 0.76378485E+03  0.19374280E+05                                12.053190                            9.556450       0.959590       2.241208                    0.995961      39.860622      96.296400       0.538515       0.448387      -1.114739      -0.077391       0.111809       0.000352       0.135981       0.087500      -0.000887       0.005151       0.061263       0.184874      -0.123639       0.059562       0.064077             15.949650      17.042256       6.185088       1.801030      11.938503       1.300190      18.868190           0.661819
           13             Cu      13.569537      13.017923      16.817418       0.882820      48.053177 0.70672087E+03  0.17572422E+05                                11.497934                            9.154935       1.138616       2.303946                    0.996730      39.234381      93.672758       0.553896       0.444727      -1.117643       0.007000      -0.093357      -0.116878       0.149750       0.000740       0.004066      -0.088560       0.073543      -0.121488      -0.117949       0.056141       0.061808             15.082008      16.515454       0.109382       0.183231      15.655106      -7.087100      13.075463          -0.661957
           14             Cu      13.512815      14.764291      18.794380       0.867290      51.286356 0.76350131E+03  0.19364897E+05                                12.049433                            9.553938       0.960218       2.241425                    0.995965      39.856540      96.274713       0.538660       0.448318      -1.114805      -0.006132       0.085719       0.105433       0.136020       0.003927       0.003437      -0.092713       0.074462      -0.132876      -0.123690       0.059404       0.064286             15.943896      17.531842      -0.097408       0.417417      16.760388      -7.167308      13.539460           0.661916
           15             Cu      -7.693190      30.145957      11.449659       0.882799      48.055429 0.70676078E+03  0.17573690E+05                                11.498344                            9.155251       1.138533       2.303911                    0.996729      39.234980      93.675401       0.553881       0.444733      -1.117638       0.149272       0.002759      -0.011629       0.149750      -0.012345       0.014591      -0.001473      -0.172668       0.177484      -0.117972       0.056146       0.061826             15.082235       7.260019      -0.798488       0.892982      19.818256      -2.339681      18.168430          -0.661987
           16             Cu     -10.314825      29.952275      11.675303       0.867412      51.268987 0.76323968E+03  0.19356459E+05                                12.046396                            9.552057       0.960851       2.241680                    0.995967      39.852063      96.257079       0.538737       0.448295      -1.114827      -0.135626      -0.003576       0.011052       0.136123      -0.010727       0.015124      -0.001084      -0.184471       0.177261      -0.123638       0.059361       0.064277             15.938668       7.860549      -0.532582       0.796825      20.506687      -2.419026      19.448767           0.661965
           17             Cu      16.802051      14.933262       9.904289       0.881622      47.800767 0.70063382E+03  0.17380299E+05                                11.444042                            9.105778       1.161059       2.311808                    0.996724      39.168227      93.350286       0.556373       0.443787      -1.118437      -0.064122      -0.137256       0.018760       0.152653      -0.067255       0.007532       0.020184       0.111847       0.167153      -0.117982       0.057145       0.060837             15.016497      17.313135      -4.937283      -1.442160       9.694706       2.222367      18.041650          -0.665747
           18             Cu      17.911130      17.300006       9.584534       0.869027      50.942942 0.75307640E+03  0.19033238E+05                                11.982964                            9.475144       0.960295       2.243189                    0.995739      39.759475      95.842851       0.542086       0.447058      -1.115690       0.060126       0.124815      -0.014890       0.139340      -0.070719       0.007327       0.020410       0.115996       0.174879      -0.123174       0.059372       0.063801             15.898476      18.232274      -5.311650      -1.907847      10.501130       2.268809      18.962022           0.659063
           19             Cu      -3.166347      23.732398      11.981707       0.881549      47.813693 0.70082899E+03  0.17386470E+05                                11.446398                            9.107288       1.160577       2.311628                    0.996722      39.171109      93.362802       0.556300       0.443810      -1.118414       0.064108       0.137187      -0.018751       0.152583      -0.067246       0.007525       0.020200       0.111871       0.167269      -0.118004       0.057156       0.060848             15.020056      17.318111      -4.937963      -1.442604       9.695941       2.223019      18.046115          -0.665628
           20             Cu      -4.275426      21.365654      12.301462       0.869027      50.949867 0.75316943E+03  0.19036237E+05                                11.984171                            9.475808       0.960045       2.243094                    0.995737      39.760946      95.849023       0.542059       0.447065      -1.115682      -0.060082      -0.124746       0.014885       0.139259      -0.070730       0.007322       0.020414       0.116021       0.174993      -0.123208       0.059390       0.063818             15.900504      18.235280      -5.312332      -1.908085      10.501841       2.269178      18.964391           0.659526
           21             Cu       8.861603       8.912799       4.492757       0.881728      47.813510 0.70081949E+03  0.17385651E+05                                11.445292                            9.106510       1.161178       2.311856                    0.996726      39.166440      93.340917       0.556407       0.443740      -1.118492       0.087177      -0.023958       0.122905       0.152576       0.014597      -0.082168       0.022930      -0.051777      -0.165688      -0.118011       0.057168       0.060843             15.018211      15.834806      -0.547245      -6.337979      17.175002       2.287586      12.044825           0.665518
           22             Cu       7.358890       9.330345       2.371129       0.868614      50.975953 0.75364880E+03  0.19051913E+05                                11.989236                            9.479723       0.958658       2.242570                    0.995731      39.770553      95.889847       0.541855       0.447150      -1.115598      -0.078430       0.024323      -0.112519       0.139296       0.015519      -0.085626       0.024792      -0.052995      -0.173332      -0.123224       0.059415       0.063810             15.907143      17.000029      -0.723656      -6.656797      17.821784       2.695284      12.899616          -0.658501
           23             Cu       4.774101      29.752861      17.393239       0.881772      47.802608 0.70065602E+03  0.17380480E+05                                11.443306                            9.105242       1.161580       2.312005                    0.996727      39.164108      93.330580       0.556467       0.443720      -1.118511      -0.087204       0.023978      -0.122977       0.152653       0.014608      -0.082161       0.022905      -0.051743      -0.165623      -0.117985       0.057159       0.060826             15.015301      15.830871      -0.546919      -6.336919      17.171486       2.286719      12.043545           0.665506
           24             Cu       6.276814      29.335315      19.514867       0.868703      50.964112 0.75345885E+03  0.19045798E+05                                11.987152                            9.478325       0.959123       2.242746                    0.995733      39.767595      95.877560       0.541915       0.447131      -1.115616       0.078497      -0.024323       0.112556       0.139364       0.015536      -0.085614       0.024773      -0.052918      -0.173336      -0.123201       0.059406       0.063795             15.904081      16.996162      -0.723455      -6.655309      17.818333       2.694574      12.897748          -0.658588
           25              H      -6.835046      16.260083       2.133885       0.309838       0.636843 0.40353626E+01  0.33267371E+02                                 1.225112                            1.175974      -1.102980       2.474973                    0.999859       2.365457       5.998010       0.578131       1.285121      -0.710717      -0.007377      -0.010070      -0.035887       0.037996       0.011560       0.005916       0.007252      -0.002674       0.046335      -0.019365      -0.001303       0.020668              1.259703       1.124147       0.156370       0.004618       1.173255       0.083146       1.481707          -0.000016
           26              H      -3.034196      19.936970       1.623941       0.310974       0.596864 0.37093684E+01  0.30033015E+02                                 1.183150                            1.134767      -1.100870       2.477055                    0.999865       2.359594       5.988055       0.581116       1.301801      -0.706298       0.021966       0.030272       0.006990       0.038050       0.017472      -0.004168       0.004782      -0.007876      -0.008891      -0.018882      -0.000571       0.019453              1.218347       1.126052       0.220691      -0.041969       1.297816       0.083510       1.231171          -0.000014
           27              H      -5.223758      19.082684       6.395088       0.308364       0.604470 0.37814874E+01  0.30813540E+02                                 1.200505                            1.151476      -1.105866       2.473160                    0.999859       2.391726       6.120706       0.571674       1.314857      -0.703421      -0.020642      -0.014827       0.027175       0.037208       0.012093      -0.010000      -0.002151       0.000200       0.035965      -0.019166       0.000462       0.018704              1.236963       1.163762       0.190227      -0.133012       1.180440      -0.026283       1.366686          -0.000021
           28              H      19.120956      16.925882       5.451802       0.130717       1.242885 0.92633336E+01  0.93877704E+02                                 1.854043                            1.734590      -1.488736       2.167297                    0.994769       3.692296      10.336719       0.496196       1.218029      -0.721241       0.002572       0.030487       0.015032       0.034089      -0.006115       0.000131       0.004512      -0.022643       0.021561      -0.016527       0.003810       0.012717              1.919388       1.716020       0.418757      -0.095086       2.256806       0.224378       1.785338           0.000242
           29              H      17.063983      13.498551       5.913596       0.137211       1.098586 0.81176343E+01  0.79068111E+02                                 1.683317                            1.608194      -1.169428       2.339530                    0.996831       3.299264       8.860442       0.526327       1.194754      -0.729565      -0.025333      -0.025208       0.024023       0.043062       0.008006      -0.008168      -0.007681       0.002431      -0.006302      -0.009098      -0.006962       0.016060              1.709347       1.615027       0.267814      -0.245466       1.733413      -0.029142       1.779602          -0.000488
           30              H      19.008121      14.228111       2.481872       0.137659       1.059847 0.75830951E+01  0.72405018E+02                                 1.629719                            1.542845      -0.979336       2.428260                    0.998492       3.180225       8.376744       0.544947       1.177144      -0.734396       0.008265      -0.012117      -0.033695       0.036749       0.003215      -0.008284      -0.000866      -0.000791       0.030920      -0.010351      -0.003723       0.014074              1.681898       1.392378       0.111642      -0.146289       1.650451       0.261724       2.002864           0.000265
           31              H      -4.037224      16.892153       0.264821       0.130430       1.184945 0.87680761E+01  0.87701176E+02                                 1.799391                            1.690236      -1.453760       2.186104                    0.995047       3.651055      10.175249       0.501168       1.221860      -0.720225      -0.013009      -0.026260       0.018645       0.034734       0.009394       0.006586      -0.005283      -0.016958       0.004565      -0.017038       0.004590       0.012448              1.861251       1.643244       0.270803      -0.403602       1.886706      -0.165932       2.053803           0.000258
           32              H      -2.182015      33.103634      18.594342       0.134873       1.097415 0.81110632E+01  0.78985317E+02                                 1.682053                            1.607268      -1.164310       2.341247                    0.996791       3.303403       8.869477       0.526632       1.194346      -0.729653       0.009933      -0.011617      -0.039219       0.042092      -0.002419      -0.004154       0.005249      -0.000843       0.038816      -0.008928      -0.006335       0.015263              1.708327       1.430861       0.099622      -0.180222       1.711661       0.147009       1.982459          -0.000509
           33              H      -2.255607      35.912584      21.422013       0.136996       1.061328 0.75788821E+01  0.72361533E+02                                 1.632664                            1.543405      -0.982672       2.427007                    0.998499       3.177744       8.372588       0.544274       1.178652      -0.734092       0.006892       0.034688       0.008452       0.036362       0.001043      -0.001456       0.008561      -0.017304       0.008668      -0.010569      -0.003309       0.013878              1.689042       1.390839       0.250516      -0.103138       2.084973       0.072619       1.591313           0.000222
           34              H      -2.993651      21.127406       4.591682       0.126555       1.205159 0.88695937E+01  0.89061173E+02                                 1.819417                            1.697827      -1.469977       2.166495                    0.995282       3.755280      10.520286       0.500503       1.218750      -0.719964       0.008906      -0.001436      -0.030783       0.032077       0.000605      -0.008596      -0.009183       0.004571       0.015721      -0.011968      -0.002790       0.014758              1.889050       1.529507       0.213631      -0.044324       1.744438       0.315536       2.393204           0.000285
           35              H      -2.125878      23.390633       7.828621       0.139389       1.074399 0.79292683E+01  0.76909365E+02                                 1.668687                            1.597329      -1.195629       2.329207                    0.996607       3.296644       8.883011       0.523327       1.206666      -0.726547       0.019984       0.034030       0.017676       0.043241       0.008619       0.006085       0.007720      -0.006841      -0.012052      -0.009027      -0.007045       0.016072              1.695242       1.570048       0.316541      -0.001043       1.767650       0.143641       1.748028          -0.000459
           36              H      -4.621580      20.270420       8.159099       0.135412       1.060997 0.75909066E+01  0.72611306E+02                                 1.641137                            1.551562      -0.960827       2.435998                    0.998512       3.200909       8.481940       0.538418       1.189258      -0.731378      -0.021130      -0.019795       0.022226       0.036501       0.011768      -0.004256       0.000048      -0.004067      -0.007518      -0.011879      -0.001782       0.013661              1.694899       1.584743       0.296634      -0.259154       1.623011      -0.124689       1.876943           0.000231
           37              H       2.400803      17.357498      12.591013       0.309855       0.636977 0.40364815E+01  0.33279438E+02                                 1.225413                            1.176246      -1.103008       2.474983                    0.999859       2.365386       5.998402       0.577975       1.285359      -0.710673       0.035182      -0.006044       0.013021       0.037998       0.000155       0.013773       0.000523       0.016476      -0.041590      -0.019367      -0.001302       0.020669              1.260018       1.459179      -0.042379       0.142252       1.291524       0.007296       1.029350          -0.000018
           38              H       0.675786      12.477218      11.393850       0.311051       0.596848 0.37092971E+01  0.30032947E+02                                 1.183265                            1.134867      -1.100959       2.477098                    0.999865       2.359363       5.987945       0.580992       1.302056      -0.706248      -0.023289      -0.029518      -0.005908       0.038061       0.008432       0.002145       0.005276      -0.009188      -0.053974      -0.018877      -0.000568       0.019446              1.218469       1.333231       0.102445       0.039884       1.365563       0.034675       0.956611          -0.000017
           39              H      -2.718111      16.568323      11.214384       0.308446       0.604240 0.37795449E+01  0.30793197E+02                                 1.200112                            1.151110      -1.105987       2.473171                    0.999859       2.391060       6.118190       0.571828       1.314696      -0.703455      -0.013522       0.034659       0.000939       0.037215      -0.008204       0.004231       0.001596      -0.010193      -0.054216      -0.019163       0.000457       0.018706              1.236544       1.279588      -0.077637       0.054892       1.451472       0.029563       0.978571          -0.000007
           40              H      -0.689546      18.959632      12.490338       0.130697       1.242820 0.92625762E+01  0.93866070E+02                                 1.853773                            1.734355      -1.488804       2.167250                    0.994768       3.692312      10.335812       0.496311       1.217798      -0.721291      -0.029865      -0.014657       0.007408       0.034082      -0.000642      -0.003926      -0.010264       0.019086      -0.012107      -0.016521       0.003816       0.012705              1.919104       2.154858       0.337692      -0.041289       2.202756       0.050426       1.399698           0.000243
           41              H       0.920325      22.646155      12.396228       0.137210       1.098659 0.81182565E+01  0.79075269E+02                                 1.683357                            1.608229      -1.169451       2.339516                    0.996831       3.299266       8.860356       0.526337       1.194714      -0.729575      -0.004956       0.042762       0.000878       0.043057      -0.002456      -0.000708       0.001837      -0.024365      -0.020780      -0.009099      -0.006949       0.016048              1.709388       1.736291      -0.051092      -0.021574       2.062488       0.045538       1.329384          -0.000487
           42              H       3.292855      19.414156      12.278044       0.137658       1.059777 0.75825582E+01  0.72399458E+02                                 1.629714                            1.542840      -0.979293       2.428281                    0.998493       3.180344       8.377353       0.544915       1.177220      -0.734376       0.034469      -0.012655      -0.001456       0.036748      -0.008864       0.000163      -0.000584      -0.001473      -0.030969      -0.010346      -0.003722       0.014068              1.681893       2.131677      -0.097317      -0.004556       1.644259      -0.001055       1.269742           0.000263
           43              H       3.547064      14.438982      11.216573       0.130429       1.185009 0.87686194E+01  0.87707587E+02                                 1.799444                            1.690281      -1.453640       2.186162                    0.995048       3.650904      10.174740       0.501167       1.221850      -0.720229      -0.000026       0.033820      -0.007926       0.034737       0.007142       0.008112      -0.008118      -0.008914      -0.019143      -0.017036       0.004589       0.012447              1.861296       1.839933      -0.208463      -0.067229       2.376391      -0.060551       1.367563           0.000256
           44              H       5.992110      11.258085      11.371964       0.134874       1.097303 0.81100508E+01  0.78973246E+02                                 1.681951                            1.607176      -1.164307       2.341249                    0.996792       3.303368       8.869351       0.526641       1.194359      -0.729649       0.038684      -0.016569      -0.000766       0.042090      -0.008684       0.000126      -0.000853       0.016483      -0.019633      -0.008927      -0.006327       0.015254              1.708216       2.029759      -0.116826      -0.032135       1.761187      -0.046406       1.333701          -0.000510
           45              H       2.063070      10.769523      11.835947       0.137075       1.061378 0.75793808E+01  0.72369116E+02                                 1.632967                            1.543665      -0.982046       2.427392                    0.998505       3.177157       8.371821       0.544105       1.178973      -0.734026      -0.026958      -0.023084       0.008009       0.036383       0.003613      -0.003424      -0.003112       0.015693      -0.027211      -0.010570      -0.003313       0.013883              1.689363       1.824720       0.244475      -0.102079       1.946835      -0.129619       1.296534           0.000227
           46              H      -2.435927      13.067187      10.951752       0.126812       1.206615 0.88828818E+01  0.89227649E+02                                 1.820765                            1.698997      -1.474165       2.164568                    0.995263       3.756929      10.526724       0.500378       1.218604      -0.719988       0.025980      -0.018665       0.002159       0.032062      -0.010266      -0.000936      -0.001694      -0.016463      -0.008458      -0.012021      -0.002620       0.014641              1.890495       2.478137      -0.115295       0.180652       1.809162       0.004543       1.384185           0.000000
           47              H      20.386964      12.593621      10.253589       0.139654       1.074721 0.79322303E+01  0.76943981E+02                                 1.668854                            1.597487      -1.199423       2.327530                    0.996583       3.296756       8.883163       0.523379       1.206453      -0.726591      -0.034264      -0.025713      -0.006015       0.043259       0.011542       0.003992       0.002808       0.007244      -0.017522      -0.009181      -0.006921       0.016102              1.695413       1.892228       0.151669       0.112703       1.850709       0.059688       1.343302          -0.000221
           48              H      -4.847888      16.266161      10.706629       0.135560       1.060093 0.75823607E+01  0.72507957E+02                                 1.640151                            1.550646      -0.960097       2.436489                    0.998522       3.199015       8.475208       0.538608       1.189193      -0.731400      -0.006623       0.035910       0.000602       0.036520       0.004202       0.001055       0.003039      -0.012486      -0.034300      -0.011847      -0.001807       0.013654              1.693878       1.673494      -0.153801       0.057683       2.114001       0.019203       1.294139           0.000230
           49              H       9.435459      18.159997      20.579402       0.309833       0.637811 0.40432693E+01  0.33350780E+02                                 1.226821                            1.177520      -1.103018       2.474956                    0.999859       2.365962       6.002054       0.577427       1.285984      -0.710558       0.005080      -0.037628      -0.001317       0.037992      -0.005530       0.005459      -0.002389      -0.036440      -0.007156      -0.019372      -0.001309       0.020681              1.261511       1.027500      -0.099758       0.071176       1.488994       0.031644       1.268039           0.000010
           50              H       8.133425      19.402237      15.580641       0.310953       0.597136 0.37112224E+01  0.30049545E+02                                 1.183129                            1.134745      -1.100825       2.477049                    0.999865       2.359598       5.986762       0.581399       1.301101      -0.706446      -0.015357       0.018041      -0.029773       0.038049      -0.009982       0.009436      -0.004592      -0.009842       0.040098      -0.018893      -0.000566       0.019459              1.218318       1.065048      -0.150337       0.143611       1.248773      -0.044367       1.341132          -0.000015
           51              H       7.786713      23.114647      19.373484       0.308392       0.604207 0.37792097E+01  0.30788470E+02                                 1.199798                            1.150837      -1.105906       2.473167                    0.999859       2.391270       6.117677       0.572086       1.314189      -0.703553       0.002615       0.017096       0.032947       0.037211      -0.004952       0.004632       0.009905      -0.021453       0.034504      -0.019163       0.000474       0.018689              1.236203       1.011725      -0.075459       0.082811       1.280610       0.110368       1.416273          -0.000007
           52              H       8.284751       5.728340       0.168522       0.130709       1.240765 0.92435940E+01  0.93622936E+02                                 1.851297                            1.732206      -1.488830       2.167240                    0.994768       3.691467      10.329658       0.496793       1.217277      -0.721389      -0.025177       0.019998      -0.011319       0.034088      -0.005865       0.004968       0.005045       0.001202      -0.040925      -0.016514       0.003794       0.012721              1.916430       1.759567      -0.376646       0.337129       1.849000      -0.156763       2.140723          -0.000247
           53              H      10.236799       4.991010       3.609001       0.137199       1.099870 0.81297434E+01  0.79217986E+02                                 1.684959                            1.609673      -1.169571       2.339452                    0.996830       3.300158       8.865512       0.525932       1.195170      -0.729480       0.009292       0.011030       0.040571       0.043058       0.001435       0.003686       0.005038       0.001298       0.042754      -0.009066      -0.006961       0.016027              1.711046       1.474521      -0.154070       0.143466       1.648027       0.146064       2.010590           0.000010
           54              H      10.569789       2.447711       0.525264       0.137662       1.059922 0.75838977E+01  0.72415959E+02                                 1.629939                            1.543041      -0.979317       2.428273                    0.998492       3.180348       8.377772       0.544842       1.177318      -0.734355       0.014634      -0.031340      -0.012409       0.036747      -0.003843       0.000703       0.009949      -0.011773       0.011083      -0.010341      -0.003714       0.014055              1.682125       1.490615      -0.338850       0.057273       1.954234       0.140240       1.601527           0.000259
           55              H      10.277266      17.321154      17.368726       0.130437       1.184739 0.87662054E+01  0.87677550E+02                                 1.799155                            1.690035      -1.453574       2.186197                    0.995050       3.650835      10.174261       0.501208       1.221831      -0.720231       0.016332       0.009390       0.029192       0.034744       0.003336       0.013996      -0.002897      -0.008240       0.002762      -0.017036       0.004601       0.012436              1.860991       1.592838      -0.134593       0.208912       1.766431       0.371857       2.223703           0.000257
           56              H      10.437597      14.595422      14.425060       0.134884       1.097790 0.81143249E+01  0.79023291E+02                                 1.682346                            1.607533      -1.164243       2.341286                    0.996793       3.303104       8.868388       0.526629       1.194259      -0.729683       0.015016      -0.035978      -0.015864       0.042090      -0.005956      -0.003047       0.007616      -0.014043      -0.017066      -0.008917      -0.006344       0.015261              1.708623       1.556663      -0.262224       0.088590       1.885286       0.190011       1.683919          -0.000510
           57              H       7.963438      17.706264      14.120845       0.136986       1.061530 0.75804667E+01  0.72378569E+02                                 1.632706                            1.543436      -0.982813       2.426924                    0.998498       3.177699       8.371871       0.544352       1.178454      -0.734142      -0.026680       0.015757      -0.019024       0.036359      -0.010374       0.004771       0.000140      -0.001884      -0.017820      -0.010555      -0.003336       0.013891              1.689082       1.697574      -0.250869       0.362969       1.578651      -0.017876       1.791022           0.000221
           58              H       7.120519      22.407993      15.987720       0.126560       1.205316 0.88708506E+01  0.89075205E+02                                 1.819427                            1.697834      -1.470010       2.166485                    0.995280       3.755165      10.519374       0.500562       1.218586      -0.720002       0.005662      -0.026641      -0.016947       0.032078       0.004042      -0.000328       0.011250      -0.001261       0.022103      -0.011952      -0.002798       0.014750              1.889060       1.507121      -0.346142       0.089693       2.397425       0.106667       1.762634           0.000284
           59              H       5.587722      26.087699      15.307066       0.139385       1.071779 0.79052282E+01  0.76618779E+02                                 1.665731                            1.594667      -1.195726       2.329159                    0.996606       3.296074       8.878442       0.523876       1.206305      -0.726594      -0.019620       0.028160      -0.026320       0.043251      -0.005946       0.005651      -0.010795      -0.006785       0.001804      -0.009050      -0.007058       0.016108              1.692179       1.443547      -0.199778       0.188520       1.805498      -0.099834       1.827491          -0.000017
           60              H       7.055241      25.150030      18.918255       0.135445       1.060877 0.75897713E+01  0.72597538E+02                                 1.641008                            1.551442      -0.960599       2.436144                    0.998514       3.200585       8.480838       0.538443       1.189251      -0.731381       0.006684       0.011460       0.034012       0.036507      -0.004633       0.006523      -0.001262      -0.004518       0.033718      -0.011883      -0.001775       0.013658              1.694755       1.357615      -0.075353       0.150021       1.692116       0.230554       2.034534          -0.000230
           61              H      13.072655      30.885697      16.031492       0.309907       0.637506 0.40406612E+01  0.33322693E+02                                 1.226256                            1.177004      -1.102966       2.475056                    0.999859       2.365071       5.998497       0.577675       1.285685      -0.710624       0.022734       0.021512      -0.021557       0.038005       0.008354      -0.004479      -0.017420       0.005903       0.002094      -0.019371      -0.001311       0.020683              1.260906       1.370474       0.092260      -0.066774       1.150296      -0.210022       1.261948           0.000015
           62              H      16.450522      28.440065      19.323146       0.310980       0.596887 0.37092685E+01  0.30029722E+02                                 1.182772                            1.134421      -1.100890       2.477050                    0.999865       2.359329       5.985649       0.581502       1.301043      -0.706455       0.014037      -0.017278       0.030860       0.038051      -0.006075       0.006564      -0.013596       0.015581       0.022511      -0.018887      -0.000567       0.019455              1.217937       1.268632      -0.031755       0.058473       1.042452      -0.189698       1.342728          -0.000013
           63              H      11.213775      27.964472      20.121985       0.308380       0.604308 0.37800548E+01  0.30797593E+02                                 1.200035                            1.151052      -1.105901       2.473162                    0.999859       2.391393       6.118549       0.571959       1.314386      -0.703515      -0.036793       0.002713      -0.004833       0.037208       0.000589       0.000461      -0.008995       0.031934      -0.016238      -0.019165       0.000477       0.018688              1.236460       1.475799      -0.010145       0.033291       1.049223      -0.135772       1.184359          -0.000007
           64              H      10.146660      30.157174      17.773617       0.130811       1.240412 0.92398857E+01  0.93576956E+02                                 1.851110                            1.731985      -1.488466       2.167502                    0.994774       3.690297      10.326268       0.496765       1.217455      -0.721356      -0.002114      -0.004176       0.033774       0.034097       0.009422      -0.005730       0.003313       0.005913       0.031601      -0.016517       0.003795       0.012723              1.916296       1.896636      -0.124612       0.158474       1.510483      -0.325986       2.341769          -0.000243
           65              H       7.747509      31.153697      14.700824       0.137498       1.100941 0.81402172E+01  0.79349927E+02                                 1.686493                            1.611063      -1.173667       2.337678                    0.996802       3.301002       8.871037       0.525503       1.195695      -0.729360      -0.039636       0.006488      -0.015586       0.043081      -0.004955       0.008080      -0.000802       0.018192      -0.016128      -0.009224      -0.006837       0.016061              1.712637       2.030090      -0.086106       0.091329       1.384178      -0.143841       1.723644           0.000249
           66              H      11.731187      31.194555      14.234652       0.137980       1.060253 0.75869569E+01  0.72453057E+02                                 1.630340                            1.543401      -0.983216       2.426606                    0.998471       3.180216       8.378100       0.544748       1.177393      -0.734338       0.028234       0.006521      -0.022661       0.036786       0.001850      -0.003530      -0.002126       0.022715      -0.011269      -0.010203      -0.003949       0.014152              1.682548       1.849333       0.085943      -0.244869       1.341625      -0.204812       1.856686          -0.000009
           67              H      16.174930      29.438094      15.998663       0.130422       1.184719 0.87660613E+01  0.87675763E+02                                 1.799126                            1.690015      -1.453626       2.186164                    0.995049       3.650916      10.174472       0.501214       1.221823      -0.720232      -0.029365      -0.001832      -0.018470       0.034739       0.007918       0.010734      -0.006607       0.002214       0.011031      -0.017034       0.004602       0.012432              1.860955       2.423182      -0.024260       0.124893       1.359413      -0.066064       1.800271           0.000257
           68              H      -6.627503      29.766297      15.541246       0.134890       1.097751 0.81139739E+01  0.79019036E+02                                 1.682310                            1.607503      -1.164192       2.341322                    0.996793       3.303021       8.868125       0.526631       1.194267      -0.729681       0.033604       0.007792      -0.024121       0.042092       0.004616      -0.010583      -0.001838       0.012582      -0.001719      -0.008920      -0.006348       0.015268              1.708581       1.928693       0.081708      -0.156646       1.361442      -0.128038       1.835606          -0.000509
           69              H      -8.155976      28.975843      19.137115       0.136987       1.060972 0.75754274E+01  0.72317063E+02                                 1.631937                            1.542759      -0.982795       2.426933                    0.998498       3.177383       8.369747       0.544568       1.178204      -0.734195       0.006637      -0.004137       0.035509       0.036360       0.002592      -0.004334      -0.003060       0.007002       0.036416      -0.010547      -0.003341       0.013888              1.688258       1.704696      -0.001110       0.186696       1.285885      -0.124882       2.074194           0.000223
           70              H      14.392260      27.214713      21.441710       0.126550       1.204961 0.88676452E+01  0.89034270E+02                                 1.818980                            1.697454      -1.469916       2.166523                    0.995283       3.754983      10.518076       0.500655       1.218481      -0.720024       0.029167       0.006443      -0.011697       0.032079       0.000218       0.002222       0.003931       0.019471      -0.028721      -0.011948      -0.002795       0.014743              1.888573       2.071715       0.197186      -0.297494       1.577080      -0.384941       2.016923           0.000285
           71              H      12.673363       9.896555       2.775144       0.139400       1.071745 0.79048682E+01  0.76614178E+02                                 1.665682                            1.594622      -1.195598       2.329232                    0.996609       3.295897       8.877810       0.523889       1.206292      -0.726598       0.005405      -0.019935       0.038001       0.043251      -0.001344       0.002446      -0.010319      -0.008177       0.027835      -0.009054      -0.007052       0.016106              1.692124       1.726575      -0.015799       0.056698       1.496992      -0.309661       1.852806          -0.000018
           72              H      10.417648      26.814664      21.833470       0.135436       1.061003 0.75908570E+01  0.72610211E+02                                 1.641108                            1.551531      -0.960697       2.436086                    0.998514       3.200693       8.481140       0.538441       1.189218      -0.731390      -0.034441       0.004624      -0.011180       0.036504      -0.004517       0.006341      -0.007502       0.013134       0.008003      -0.011878      -0.001777       0.013655              1.694866       2.139114      -0.026339       0.109601       1.372778      -0.158833       1.572706          -0.000230
           73              H      20.470750      22.405577      19.752111       0.309813       0.636938 0.40361386E+01  0.33275448E+02                                 1.225243                            1.176093      -1.102967       2.474955                    0.999859       2.365676       5.998764       0.578095       1.285135      -0.710714       0.007376       0.010073       0.035882       0.037992       0.011559       0.005915       0.007252      -0.002674       0.046331      -0.019364      -0.001303       0.020666              1.259843       1.124265       0.156402       0.004618       1.173382       0.083162       1.481882          -0.000016
           74              H      16.669900      18.728690      20.262055       0.310974       0.596862 0.37093569E+01  0.30032902E+02                                 1.183149                            1.134766      -1.100870       2.477055                    0.999865       2.359593       5.988053       0.581115       1.301802      -0.706298      -0.021967      -0.030271      -0.006992       0.038050       0.017473      -0.004168       0.004782      -0.007875      -0.008891      -0.018882      -0.000571       0.019453              1.218345       1.126051       0.220689      -0.041967       1.297812       0.083513       1.231171          -0.000014
           75              H      18.859462      19.582976      15.490908       0.308383       0.604414 0.37810498E+01  0.30809124E+02                                 1.200442                            1.151419      -1.105881       2.473172                    0.999859       2.391588       6.120295       0.571681       1.314878      -0.703417       0.020640       0.014834      -0.027176       0.037210       0.012093      -0.010000      -0.002153       0.000196       0.035963      -0.019165       0.000461       0.018704              1.236894       1.163702       0.190209      -0.133003       1.180372      -0.026280       1.366609          -0.000021
           76              H      -5.485252      21.739778      16.434194       0.130707       1.242943 0.92638577E+01  0.93884351E+02                                 1.854100                            1.734638      -1.488748       2.167283                    0.994769       3.692392      10.337064       0.496190       1.218028      -0.721241      -0.002579      -0.030480      -0.015038       0.034085      -0.006113       0.000132       0.004511      -0.022638       0.021561      -0.016524       0.003811       0.012713              1.919450       1.716063       0.418773      -0.095088       2.256881       0.224411       1.785405           0.000244
           77              H      -3.428279      25.167109      15.972400       0.137206       1.098653 0.81182943E+01  0.79076552E+02                                 1.683419                            1.608286      -1.169506       2.339487                    0.996830       3.299407       8.861087       0.526296       1.194794      -0.729555       0.025323       0.025211      -0.024024       0.043058       0.008003      -0.008166      -0.007682       0.002435      -0.006307      -0.009101      -0.006957       0.016058              1.709453       1.615118       0.267839      -0.245491       1.733519      -0.029126       1.779721          -0.000486
           78              H      -5.372417      24.437549      19.404124       0.137633       1.060040 0.75848438E+01  0.72426052E+02                                 1.629924                            1.543027      -0.979521       2.428146                    0.998490       3.180572       8.377970       0.544912       1.177150      -0.734393      -0.008273       0.012124       0.033683       0.036742       0.003213      -0.008286      -0.000868      -0.000791       0.030905      -0.010348      -0.003724       0.014071              1.682121       1.392539       0.111670      -0.146317       1.650679       0.261790       2.003146           0.000265
           79              H      17.672928      21.773507      21.621175       0.130436       1.184896 0.87676257E+01  0.87695455E+02                                 1.799336                            1.690189      -1.453709       2.186133                    0.995048       3.650959      10.174877       0.501177       1.221855      -0.720226       0.013003       0.026263      -0.018651       0.034738       0.009394       0.006585      -0.005284      -0.016969       0.004564      -0.017040       0.004587       0.012453              1.861189       1.643198       0.270782      -0.403584       1.886632      -0.165916       2.053738           0.000257
           80              H      15.817719       5.562026       3.291654       0.134871       1.097415 0.81110617E+01  0.78985235E+02                                 1.682047                            1.607263      -1.164292       2.341255                    0.996791       3.303403       8.869450       0.526636       1.194339      -0.729655      -0.009940       0.011619       0.039217       0.042092      -0.002419      -0.004155       0.005252      -0.000850       0.038814      -0.008928      -0.006336       0.015264              1.708322       1.430858       0.099617      -0.180218       1.711652       0.147013       1.982456          -0.000510
           81              H      15.891311       2.753076       0.463983       0.137005       1.061278 0.75784345E+01  0.72356210E+02                                 1.632618                            1.543363      -0.982633       2.427035                    0.998500       3.177650       8.372287       0.544279       1.178659      -0.734091      -0.006895      -0.034688      -0.008454       0.036363       0.001042      -0.001454       0.008561      -0.017302       0.008664      -0.010566      -0.003311       0.013877              1.688989       1.390801       0.250502      -0.103130       2.084901       0.072624       1.591266           0.000222
           82              H      16.629355      17.538254      17.294314       0.126557       1.205161 0.88696189E+01  0.89061639E+02                                 1.819432                            1.697840      -1.469999       2.166488                    0.995282       3.755296      10.520401       0.500496       1.218764      -0.719961      -0.008908       0.001438       0.030782       0.032077       0.000603      -0.008595      -0.009184       0.004571       0.015718      -0.011969      -0.002789       0.014757              1.889067       1.529518       0.213633      -0.044320       1.744453       0.315552       2.393228           0.000285
           83              H      15.761582      15.275027      14.057375       0.139392       1.074360 0.79289028E+01  0.76904904E+02                                 1.668647                            1.597293      -1.195563       2.329242                    0.996608       3.296565       8.882734       0.523332       1.206667      -0.726547      -0.019987      -0.034029      -0.017676       0.043243       0.008620       0.006085       0.007722      -0.006842      -0.012043      -0.009026      -0.007048       0.016074              1.695199       1.570011       0.316524      -0.001037       1.767602       0.143642       1.747983          -0.000459
           84              H      18.257284      18.395240      13.726897       0.135424       1.060918 0.75901971E+01  0.72602823E+02                                 1.641061                            1.551495      -0.960717       2.436063                    0.998513       3.200758       8.481441       0.538427       1.189266      -0.731377       0.021125       0.019807      -0.022227       0.036505       0.011770      -0.004254       0.000045      -0.004073      -0.007513      -0.011880      -0.001783       0.013663              1.694814       1.584672       0.296610      -0.259134       1.622930      -0.124676       1.876840           0.000231
           85              H      11.234901      21.308162       9.294983       0.309824       0.637079 0.40372929E+01  0.33287804E+02                                 1.225540                            1.176360      -1.102971       2.474969                    0.999859       2.365617       5.999141       0.577949       1.285350      -0.710674      -0.035178       0.006039      -0.013023       0.037994       0.000158       0.013774       0.000524       0.016474      -0.041596      -0.019370      -0.001300       0.020670              1.260159       1.459352      -0.042383       0.142277       1.291680       0.007299       1.029446          -0.000019
           86              H      12.959918      26.188442      10.492146       0.311051       0.596672 0.37077113E+01  0.30015271E+02                                 1.182763                            1.134412      -1.100826       2.477152                    0.999865       2.358697       5.984713       0.581303       1.301569      -0.706353       0.023302       0.029514       0.005900       0.038064       0.008433       0.002149       0.005278      -0.009221      -0.054011      -0.018889      -0.000572       0.019462              1.217928       1.332575       0.102375       0.039861       1.364947       0.034648       0.956262          -0.000011
           87              H      16.353815      22.097337      10.671612       0.308406       0.604282 0.37799594E+01  0.30797681E+02                                 1.200207                            1.151206      -1.105905       2.473187                    0.999859       2.391295       6.119072       0.571775       1.314770      -0.703439       0.013545      -0.034647      -0.000931       0.037213      -0.008198       0.004230       0.001594      -0.010195      -0.054199      -0.019157       0.000458       0.018699              1.236641       1.279751      -0.077624       0.054912       1.451521       0.029563       0.978651          -0.000021
           88              H      14.325250      19.706028       9.395658       0.130708       1.242645 0.92609354E+01  0.93844901E+02                                 1.853580                            1.734188      -1.488603       2.167357                    0.994771       3.691962      10.334444       0.496343       1.217780      -0.721297       0.029871       0.014661      -0.007405       0.034088      -0.000636      -0.003924      -0.010263       0.019090      -0.012121      -0.016520       0.003812       0.012709              1.918890       2.154623       0.337642      -0.041279       2.202470       0.050413       1.399577           0.000242
           89              H      12.715379      16.019505       9.489768       0.137215       1.098638 0.81180614E+01  0.79072936E+02                                 1.683341                            1.608214      -1.169447       2.339523                    0.996831       3.299223       8.860232       0.526337       1.194721      -0.729574       0.004954      -0.042762      -0.000877       0.043057      -0.002460      -0.000707       0.001837      -0.024364      -0.020774      -0.009099      -0.006948       0.016047              1.709371       1.736271      -0.051100      -0.021574       2.062467       0.045537       1.329373          -0.000488
           90              H      10.342849      19.251504       9.607952       0.137649       1.059891 0.75836018E+01  0.72412134E+02                                 1.629846                            1.542957      -0.979444       2.428198                    0.998491       3.180558       8.378157       0.544887       1.177236      -0.734371      -0.034468       0.012648       0.001456       0.036744      -0.008865       0.000164      -0.000585      -0.001474      -0.030956      -0.010342      -0.003725       0.014067              1.682038       2.131880      -0.097322      -0.004555       1.644406      -0.001055       1.269829           0.000262
           91              H      10.088640      24.226678      10.669423       0.130563       1.184411 0.87625892E+01  0.87631303E+02                                 1.798806                            1.689670      -1.453426       2.186369                    0.995053       3.649443      10.169403       0.501276       1.221806      -0.720243       0.000031      -0.033827       0.007933       0.034745       0.007145       0.008120      -0.008123      -0.008938      -0.019040      -0.017039       0.004594       0.012445              1.860679       1.839152      -0.208416      -0.067168       2.375757      -0.060551       1.367130           0.000253
           92              H       7.643594      27.407575      10.514032       0.135179       1.097843 0.81152903E+01  0.79038205E+02                                 1.682602                            1.607771      -1.168095       2.339611                    0.996768       3.303654       8.871333       0.526499       1.194471      -0.729621      -0.038762       0.016479       0.000800       0.042127      -0.008716       0.000117      -0.000764       0.016707      -0.019260      -0.009028      -0.006262       0.015290              1.708898       2.030549      -0.116771      -0.032156       1.761997      -0.046454       1.334148          -0.000243
           93              H      11.572634      27.896137      10.050049       0.137356       1.061510 0.75804903E+01  0.72380805E+02                                 1.632938                            1.543647      -1.027829       2.406262                    0.998261       3.176785       8.370318       0.544190       1.178772      -0.734073       0.027075       0.022995      -0.008014       0.036415       0.003695      -0.003443      -0.003049       0.015921      -0.026872      -0.010451      -0.003517       0.013968              1.689327       1.824639       0.244360      -0.102070       1.946816      -0.129609       1.296527          -0.000008
           94              H      16.071631      25.598473      10.934244       0.126534       1.205569 0.88731984E+01  0.89105374E+02                                 1.819759                            1.698121      -1.470051       2.166444                    0.995281       3.755447      10.520823       0.500489       1.218676      -0.719984      -0.025926       0.018761      -0.002134       0.032073      -0.010217      -0.000909      -0.001623      -0.016700      -0.008946      -0.011962      -0.002790       0.014752              1.889414       2.476598      -0.115398       0.180515       1.808089       0.004500       1.383556           0.000284
           95              H      -6.751260      26.072039      11.632407       0.139397       1.074319 0.79284449E+01  0.76898559E+02                                 1.668515                            1.597174      -1.195597       2.329233                    0.996608       3.296528       8.882225       0.523393       1.206557      -0.726571       0.034176       0.025803       0.006007       0.043242       0.011476       0.004010       0.002794       0.007058      -0.017900      -0.009032      -0.007041       0.016073              1.695057       1.891832       0.151732       0.112679       1.850271       0.059698       1.343068          -0.000459
           96              H      18.483592      22.399499      11.179367       0.135430       1.060801 0.75891228E+01  0.72589851E+02                                 1.640924                            1.551371      -0.960737       2.436058                    0.998513       3.200627       8.480888       0.538457       1.189244      -0.731382       0.006632      -0.035892      -0.000597       0.036505       0.004204       0.001071       0.003040      -0.012456      -0.034386      -0.011877      -0.001781       0.013658              1.694671       1.674447      -0.153885       0.057751       2.114868       0.019207       1.294697           0.000230
           97              H       4.200245      20.505663       1.306594       0.309829       0.637836 0.40434767E+01  0.33352974E+02                                 1.226861                            1.177557      -1.103016       2.474952                    0.999859       2.366019       6.002275       0.577413       1.285998      -0.710554      -0.005081       0.037627       0.001318       0.037991      -0.005531       0.005459      -0.002390      -0.036441      -0.007156      -0.019372      -0.001309       0.020681              1.261553       1.027531      -0.099762       0.071180       1.489042       0.031648       1.268086           0.000010
           98              H       5.502279      19.263423       6.305355       0.310966       0.597103 0.37109644E+01  0.30046957E+02                                 1.183091                            1.134711      -1.100838       2.477057                    0.999865       2.359514       5.986514       0.581403       1.301112      -0.706444       0.015354      -0.018045       0.029774       0.038051      -0.009981       0.009435      -0.004593      -0.009842       0.040099      -0.018892      -0.000567       0.019459              1.218277       1.065016      -0.150328       0.143604       1.248729      -0.044364       1.341087          -0.000015
           99              H       5.848991      15.551013       2.512512       0.308380       0.604237 0.37794490E+01  0.30790893E+02                                 1.199833                            1.150870      -1.105893       2.473161                    0.999859       2.391349       6.117917       0.572081       1.314180      -0.703555      -0.002616      -0.017099      -0.032944       0.037209      -0.004952       0.004632       0.009904      -0.021454       0.034504      -0.019163       0.000475       0.018689              1.236240       1.011751      -0.075464       0.082814       1.280650       0.110374       1.416319          -0.000007
          100              H       5.350953      32.937320      21.717474       0.130708       1.240764 0.92436047E+01  0.93623199E+02                                 1.851309                            1.732217      -1.488802       2.167253                    0.994768       3.691471      10.329724       0.496786       1.217291      -0.721386       0.025175      -0.020000       0.011322       0.034088      -0.005867       0.004968       0.005047       0.001197      -0.040931      -0.016517       0.003794       0.012724              1.916441       1.759577      -0.376642       0.337130       1.849001      -0.156756       2.140746          -0.000246
          101              H       3.398905      33.674650      18.276995       0.137201       1.099842 0.81294760E+01  0.79214692E+02                                 1.684930                            1.609646      -1.169523       2.339478                    0.996830       3.300099       8.865302       0.525936       1.195170      -0.729480      -0.009297      -0.011031      -0.040571       0.043059       0.001435       0.003686       0.005040       0.001293       0.042754      -0.009065      -0.006964       0.016029              1.711017       1.474498      -0.154060       0.143460       1.647991       0.146066       2.010563           0.000012
          102              H       3.065915      36.217949      21.360732       0.137668       1.059891 0.75836270E+01  0.72412779E+02                                 1.629914                            1.543019      -0.979299       2.428287                    0.998493       3.180293       8.377612       0.544842       1.177327      -0.734353      -0.014636       0.031339       0.012410       0.036747      -0.003842       0.000701       0.009949      -0.011772       0.011081      -0.010339      -0.003716       0.014055              1.682097       1.490592      -0.338840       0.057270       1.954195       0.140241       1.601503           0.000259
          103              H       3.358438      21.344506       4.517270       0.130444       1.184691 0.87657435E+01  0.87671654E+02                                 1.799096                            1.689982      -1.453565       2.186208                    0.995050       3.650749      10.173901       0.501221       1.221819      -0.720234      -0.016335      -0.009393      -0.029191       0.034745       0.003339       0.013996      -0.002897      -0.008240       0.002760      -0.017037       0.004602       0.012435              1.860929       1.592786      -0.134580       0.208899       1.766372       0.371847       2.223628           0.000257
          104              H       3.198107      24.070238       7.460936       0.134881       1.097797 0.81143967E+01  0.79024208E+02                                 1.682357                            1.607544      -1.164222       2.341294                    0.996793       3.303120       8.868459       0.526625       1.194265      -0.729681      -0.015022       0.035975       0.015866       0.042090      -0.005958      -0.003047       0.007618      -0.014044      -0.017054      -0.008915      -0.006348       0.015263              1.708635       1.556674      -0.262222       0.088588       1.885301       0.190017       1.683931          -0.000511
          105              H       5.672266      20.959396       7.765151       0.136990       1.061482 0.75800452E+01  0.72373638E+02                                 1.632671                            1.543406      -0.982710       2.426980                    0.998499       3.177610       8.371622       0.544349       1.178473      -0.734138       0.026675      -0.015765       0.019027       0.036362      -0.010375       0.004772       0.000140      -0.001887      -0.017809      -0.010556      -0.003335       0.013891              1.689044       1.697537      -0.250860       0.362950       1.578621      -0.017871       1.790975           0.000220
          106              H       6.515185      16.257667       5.898276       0.126551       1.205373 0.88713851E+01  0.89081904E+02                                 1.819481                            1.697881      -1.470055       2.166455                    0.995280       3.755278      10.519765       0.500557       1.218581      -0.720003      -0.005669       0.026636       0.016950       0.032077       0.004040      -0.000329       0.011246      -0.001263       0.022097      -0.011948      -0.002797       0.014745              1.889113       1.507155      -0.346153       0.089696       2.397490       0.106686       1.762695           0.000284
          107              H       8.047982      12.577961       6.578930       0.139391       1.071741 0.79049103E+01  0.76615324E+02                                 1.665732                            1.594668      -1.195686       2.329184                    0.996607       3.296029       8.878449       0.523857       1.206354      -0.726583       0.019605      -0.028164       0.026323       0.043249      -0.005942       0.005646      -0.010797      -0.006782       0.001800      -0.009053      -0.007052       0.016105              1.692173       1.443541      -0.199780       0.188522       1.805486      -0.099820       1.827492          -0.000018
          108              H       6.580463      13.515630       2.967741       0.135425       1.061029 0.75911298E+01  0.72613711E+02                                 1.641147                            1.551566      -0.960777       2.436037                    0.998513       3.200860       8.481725       0.538429       1.189228      -0.731386      -0.006687      -0.011463      -0.034004       0.036502      -0.004633       0.006523      -0.001264      -0.004519       0.033715      -0.011883      -0.001776       0.013658              1.694905       1.357714      -0.075365       0.150038       1.692274       0.230597       2.034727          -0.000230
          109              H       0.563049       7.779963       5.854504       0.309870       0.637774 0.40429186E+01  0.33346880E+02                                 1.226738                            1.177443      -1.103036       2.474990                    0.999859       2.365719       6.001180       0.577470       1.285927      -0.710571      -0.022722      -0.021502       0.021565       0.037996       0.008353      -0.004485      -0.017408       0.005909       0.002052      -0.019362      -0.001312       0.020674              1.261420       1.371094       0.092318      -0.066832       1.150719      -0.210141       1.262447           0.000009
          110              H      -2.814818      10.225595       2.562850       0.311038       0.596796 0.37084548E+01  0.30021132E+02                                 1.182599                            1.134255      -1.100994       2.477040                    0.999865       2.358939       5.984229       0.581584       1.300947      -0.706476      -0.014012       0.017278      -0.030876       0.038055      -0.006083       0.006567      -0.013596       0.015589       0.022522      -0.018893      -0.000569       0.019462              1.217755       1.268368      -0.031760       0.058487       1.042312      -0.189687       1.342586          -0.000000
          111              H       2.421929      10.701188       1.764011       0.308418       0.604191 0.37791210E+01  0.30788013E+02                                 1.199875                            1.150907      -1.105949       2.473179                    0.999859       2.391076       6.117496       0.571997       1.314381      -0.703517       0.036797      -0.002713       0.004837       0.037213       0.000587       0.000465      -0.008992       0.031931      -0.016237      -0.019161       0.000475       0.018687              1.236282       1.475579      -0.010149       0.033292       1.049087      -0.135731       1.184181          -0.000007
          112              H       3.489044       8.508486       4.112379       0.130703       1.240885 0.92448123E+01  0.93639977E+02                                 1.851596                            1.732465      -1.488632       2.167337                    0.994770       3.691451      10.330455       0.496685       1.217480      -0.721347       0.002118       0.004183      -0.033766       0.034090       0.009415      -0.005728       0.003299       0.005961       0.031598      -0.016511       0.003787       0.012724              1.916744       1.897252      -0.124647       0.158470       1.510831      -0.326010       2.342149          -0.000247
          113              H       5.888195       7.511963       7.185172       0.137202       1.100158 0.81325819E+01  0.79254444E+02                                 1.685486                            1.610147      -1.169525       2.339482                    0.996830       3.300230       8.866886       0.525747       1.195457      -0.729418       0.039571      -0.006519       0.015673       0.043058      -0.004946       0.008050      -0.000920       0.018228      -0.015708      -0.009064      -0.006963       0.016027              1.711588       2.028829      -0.086062       0.091369       1.383447      -0.143682       1.722487           0.000010
          114              H       1.904517       7.471105       7.651344       0.137740       1.059546 0.75806418E+01  0.72378573E+02                                 1.629733                            1.542855      -0.978750       2.428624                    0.998499       3.179672       8.376184       0.544786       1.177540      -0.734306      -0.028126      -0.006541       0.022762       0.036769       0.001827      -0.003464      -0.002264       0.022729      -0.010792      -0.010346      -0.003718       0.014063              1.681905       1.848649       0.085919      -0.244863       1.341159      -0.204665       1.855905           0.000264
          115              H      -2.539226       9.227566       5.887333       0.130718       1.185305 0.87714354E+01  0.87741803E+02                                 1.799557                            1.690398      -1.457273       2.184534                    0.995035       3.651281      10.175765       0.501224       1.221626      -0.720270       0.029438       0.001878       0.018376       0.034754       0.007944       0.010788      -0.006544       0.002096       0.010471      -0.017032       0.004646       0.012385              1.861408       2.423794      -0.024239       0.124792       1.359677      -0.066101       1.800754           0.000002
          116              H      20.263207       8.899363       6.344750       0.135202       1.097947 0.81158826E+01  0.79042204E+02                                 1.682495                            1.607677      -1.167714       2.339804                    0.996774       3.302776       8.867699       0.526611       1.194244      -0.729685      -0.033710      -0.007777       0.024046       0.042131       0.004642      -0.010666      -0.001775       0.012480      -0.002143      -0.009056      -0.006255       0.015311              1.708772       1.928908       0.081701      -0.156567       1.361569      -0.128054       1.835838          -0.000268
          117              H      21.791680       9.689817       2.748881       0.137146       1.060073 0.75669460E+01  0.72214545E+02                                 1.630954                            1.541849      -0.982003       2.427466                    0.998507       3.175425       8.362840       0.544763       1.178133      -0.734219      -0.006627       0.004144      -0.035529       0.036378       0.002591      -0.004332      -0.003055       0.006931       0.036423      -0.010516      -0.003369       0.013885              1.687231       1.703450      -0.001119       0.186539       1.285197      -0.124814       2.073047           0.000224
          118              H      -0.756556      11.450947       0.444286       0.126529       1.205170 0.88695800E+01  0.89058851E+02                                 1.819202                            1.697646      -1.470141       2.166397                    0.995280       3.755411      10.519694       0.500622       1.218491      -0.720020      -0.029161      -0.006441       0.011692       0.032071       0.000216       0.002227       0.003931       0.019459      -0.028711      -0.011946      -0.002791       0.014736              1.888819       2.071984       0.197218      -0.297542       1.577262      -0.385025       2.017211           0.000286
          119              H       0.962341      28.769105      19.110852       0.139403       1.071728 0.79047192E+01  0.76612409E+02                                 1.665669                            1.594611      -1.195588       2.329239                    0.996609       3.295871       8.877735       0.523889       1.206297      -0.726597      -0.005408       0.019935      -0.038001       0.043252      -0.001343       0.002441      -0.010320      -0.008180       0.027838      -0.009055      -0.007051       0.016106              1.692111       1.726564      -0.015794       0.056692       1.496980      -0.309655       1.852788          -0.000016
          120              H       3.218056      11.850996       0.052526       0.135442       1.060916 0.75900579E+01  0.72600494E+02                                 1.641009                            1.551442      -0.960564       2.436157                    0.998515       3.200527       8.480517       0.538461       1.189206      -0.731393       0.034443      -0.004625       0.011184       0.036507      -0.004514       0.006341      -0.007505       0.013139       0.008000      -0.011882      -0.001774       0.013656              1.694755       2.138965      -0.026343       0.109600       1.372698      -0.158810       1.572600          -0.000230
          121              C      -5.872081      17.455993       3.217241       0.577733      29.173948 0.25313870E+03  0.52247531E+04                                 8.634906                            5.529335      -0.046314       2.036049                    0.999388      21.926914      60.038002       0.655210       0.452917      -1.036874      -0.017713      -0.021318       0.002770       0.027854      -0.017310       0.004398      -0.018716       0.005212      -0.085443      -0.035965       0.000253       0.035712             11.981886      12.542751       8.149738      -1.967361      13.258748       0.032023      10.144161          -0.000026
          122              C      -4.308798      18.788221       2.384260       0.571237      29.309183 0.25619462E+03  0.53029909E+04                                 8.660505                            5.561139      -0.063209       2.029334                    0.999371      22.023377      60.361644       0.653682       0.452677      -1.037153       0.019539      -0.000427      -0.022809       0.030037      -0.036301      -0.006633      -0.005153      -0.009490      -0.008601      -0.037223      -0.000827       0.038050             12.002382       9.828558       3.506554      -5.577302       8.069962      -0.255509      18.108625          -0.000027
          123              C      -4.861622      18.928631       4.551412       0.575137      28.823504 0.25291287E+03  0.52216410E+04                                 8.563262                            5.526068      -0.081214       2.022661                    0.999430      22.032697      60.439126       0.655205       0.452786      -1.036410       0.005706       0.014682       0.026251       0.030615      -0.023207       0.018105       0.006491      -0.008706      -0.050700      -0.034472       0.001411       0.033061             11.752841       8.078610       4.509308       1.143805      11.292696       5.515579      15.887215          -0.000026
          124              C      19.227689      15.697261       3.843400       0.273480      35.769642 0.33480739E+03  0.73388566E+04                                 9.554518                            6.158189       0.059972       2.050504                    0.999061      24.071915      65.795395       0.657855       0.424759      -1.063967       0.051697       0.047043      -0.035569       0.078427       0.048307      -0.030318      -0.014515      -0.020192       0.020462      -0.056562      -0.006372       0.062934             13.276593      11.685193       7.381218      -4.440633      15.641631      -1.064018      12.502956          -0.000897
          125              C      18.842835      16.103234       5.118478      -0.197812      38.502273 0.46956198E+03  0.11305342E+05                                10.061939                            7.353868      -0.237806       1.889392                    0.998726      30.883238      91.192650       0.589041       0.431887      -1.049756      -0.013746      -0.008297       0.021057       0.026480      -0.026559       0.019737      -0.014140      -0.018743      -0.073484      -0.034828      -0.012965       0.047794             12.352327      10.034330       3.725930      -5.585300      11.013496      -0.324456      16.009155          -0.000822
          126              C      18.043523      15.275675       5.889084       0.006216      40.505790 0.41460179E+03  0.95348936E+04                                10.148118                            6.686984       0.076198       2.032473                    0.999284      26.532854      72.978182       0.658508       0.404446      -1.082945       0.015373      -0.005578      -0.035705       0.039272       0.007090       0.000011      -0.002404      -0.020113      -0.035570      -0.012124      -0.006282       0.018406             14.068909       8.487543       2.069007      -4.621547      12.198855       4.560658      21.520330          -0.000089
          127              C      17.604366      14.049940       5.393366      -0.134589      36.656498 0.43501565E+03  0.10250152E+05                                 9.703095                            7.033710      -0.125768       1.929815                    0.999382      29.686673      86.025302       0.609516       0.426477      -1.055663       0.010907       0.006392      -0.005136       0.013646      -0.007154       0.004056      -0.035075       0.038129      -0.053286      -0.049293       0.015949       0.033344             12.412742       7.015016       2.101815      -1.226355      14.233672       6.923043      15.989538           0.001567
          128              C      17.979649      13.661003       4.120039       0.007894      40.496955 0.40787757E+03  0.93492589E+04                                10.180380                            6.646893       0.027655       2.018084                    0.999250      26.475860      72.886086       0.657840       0.406199      -1.080933       0.017959       0.038819       0.010378       0.044013       0.004499      -0.008289      -0.005113       0.010346       0.029647      -0.012028      -0.004310       0.016338             14.402024       8.453428       5.371150      -0.517954      20.964155       6.510536      13.788488           0.000746
          129              C      18.774651      14.487956       3.344618      -0.218570      38.470156 0.44540492E+03  0.10518387E+05                                 9.884894                            7.009513       0.033964       1.972761                    0.999552      30.116168      86.326194       0.626989       0.413668      -1.067652      -0.017245      -0.030592       0.000775       0.035127      -0.028997      -0.009528      -0.011075       0.033607       0.086569      -0.050540       0.018532       0.032008             12.810731       9.924536       7.261982      -1.192268      18.474800       1.522431      10.032857          -0.000612
          130              C      17.697992      15.659163       7.305327       0.601125      23.481632 0.25388808E+03  0.52635183E+04                                 7.652547                            5.660431      -0.000476       2.063172                    0.999614      22.005649      61.121082       0.624287       0.473247      -1.021770      -0.015167       0.014190       0.051804       0.055813      -0.044712       0.045922      -0.029764       0.098925      -0.244870      -0.097397      -0.024257       0.121655              9.880879       5.795346       0.237062      -3.080180       7.684640       3.210474      16.162651          -0.000085
          131              C      17.606254      12.324185       3.600246       0.602358      23.797699 0.25237047E+03  0.52309840E+04                                 7.750809                            5.655429      -0.028829       2.053754                    0.999656      22.062032      61.530937       0.621781       0.475252      -1.019371      -0.015794      -0.050498      -0.022513       0.057501      -0.052986       0.044588      -0.039459       0.143954      -0.018578      -0.094023      -0.023216       0.117239             10.161808       6.252778       3.479145       0.325183      15.445705       4.532079       8.786940          -0.000008
          132              C      -3.271960      18.752203       0.117966       0.273519      35.538153 0.33157934E+03  0.72557595E+04                                 9.526564                            6.135329       0.050085       2.047392                    0.999108      24.067997      65.884204       0.657493       0.425715      -1.062600      -0.020532       0.017195       0.072204       0.077010       0.013597      -0.033767       0.018572      -0.021092       0.140297      -0.055141      -0.006210       0.061351             13.263619       7.884018       2.089052      -5.716205      11.476756       1.291202      20.430083          -0.000878
          133              C      -3.425073      32.901851      21.581781      -0.201905      38.705612 0.47643527E+03  0.11503942E+05                                10.092080                            7.403261      -0.232974       1.890299                    0.998787      30.921830      91.214550       0.588017       0.431393      -1.050844       0.005017      -0.019594      -0.021918       0.029824      -0.014999       0.020746      -0.029656       0.021504       0.027141      -0.035193      -0.010384       0.045578             12.352740       6.917222       1.629162      -2.860728      14.294404       4.650039      15.846594          -0.000664
          134              C      -3.064976      32.487255      20.288537       0.006852      40.717044 0.41161646E+03  0.94482766E+04                                10.176259                            6.658479       0.083318       2.035882                    0.999217      26.452739      72.666795       0.660629       0.403914      -1.083402       0.004843       0.034524       0.017424       0.038974       0.001247      -0.007100      -0.005406       0.007913       0.048795      -0.013086      -0.006374       0.019460             14.113114       7.514723       4.619765      -1.625264      22.338047       3.735212      12.486573           0.000284
          135              C      -2.412259      33.369992      19.455118      -0.136414      36.670584 0.42698495E+03  0.10022419E+05                                 9.710311                            6.974341      -0.134204       1.927654                    0.999427      29.649632      85.984356       0.610831       0.427194      -1.054351      -0.004817       0.005584       0.015079       0.016785      -0.031620       0.012237       0.008663       0.055212       0.047477      -0.052371       0.015345       0.037026             12.494023       8.320705       6.064223      -2.221724      19.429141      -1.210647       9.732223           0.001433
          136              C      -2.095433      34.636217      19.877737       0.011465      40.346434 0.40279087E+03  0.92042338E+04                                10.158808                            6.605531       0.032402       2.020901                    0.999295      26.367117      72.487540       0.659828       0.406225      -1.080857      -0.021414      -0.023223       0.026794       0.041422      -0.006207      -0.000324       0.011207      -0.011118       0.016213      -0.012552      -0.003667       0.016219             14.536724      10.593959       7.077917      -5.706890      18.395534      -4.221141      14.620680           0.000441
          137              C      -2.454475      35.047408      21.143404      -0.217152      38.388248 0.44071035E+03  0.10380112E+05                                 9.873928                            6.969922       0.050599       1.979507                    0.999582      29.996047      85.871856       0.629105       0.413365      -1.067835       0.014448       0.008316      -0.026713       0.031488      -0.014665       0.029023       0.025221      -0.015896      -0.049177      -0.050826       0.020853       0.029973             12.939996       9.103307       3.608907      -6.474043      11.707206      -2.962313      18.009477          -0.000742
          138              C      -3.324377      31.082490      19.854319       0.602893      23.671747 0.25344911E+03  0.52541682E+04                                 7.696103                            5.657732      -0.020041       2.056019                    0.999621      22.017834      61.230456       0.623832       0.473615      -1.021178      -0.008504      -0.051943      -0.017094       0.055341      -0.040384       0.034702      -0.028189       0.179432      -0.051683      -0.095601      -0.023239       0.118840              9.913708       5.347769       2.799388       0.012978      16.287765       3.156704       8.105590          -0.000372
          139              C      -1.307802      35.573313      19.023527       0.597038      24.023924 0.25590085E+03  0.53186402E+04                                 7.789176                            5.687192      -0.016333       2.056311                    0.999596      22.121882      61.631523       0.621759       0.473975      -1.020818       0.027223       0.039193      -0.032256       0.057599      -0.065933       0.074740       0.000907       0.080416      -0.046593      -0.094553      -0.023621       0.118174             10.335692       8.377761       4.702089      -4.149758      12.525475      -3.826653      10.103839           0.001029
          140              C      -3.929902      20.522670       6.277341       0.277046      35.777154 0.33648346E+03  0.73869919E+04                                 9.565579                            6.179241       0.047936       2.045774                    0.999099      24.121664      66.046025       0.655638       0.425537      -1.063165      -0.036611      -0.055052      -0.039769       0.077154       0.045805       0.005232       0.032772      -0.034317       0.040443      -0.058905      -0.002608       0.061512             13.200757       9.477292       6.257864       1.222657      14.339893       5.128781      15.785084          -0.000886
          141              C      -3.102366      21.317412       5.497762      -0.200101      39.402116 0.47444194E+03  0.11453217E+05                                10.229705                            7.405444      -0.268880       1.880015                    0.998722      30.945191      91.518456       0.585344       0.433461      -1.048726       0.017169       0.020558       0.003875       0.027063      -0.031388       0.013657      -0.000443       0.020849      -0.023386      -0.031806      -0.007917       0.039723             12.606999      10.915529       7.266088      -0.838730      14.994293       1.345104      11.911176          -0.000740
          142              C      -2.435884      22.394598       6.067892       0.005368      40.980966 0.41527267E+03  0.95553433E+04                                10.216322                            6.688185       0.057269       2.026073                    0.999209      26.556806      73.092236       0.658990       0.403938      -1.083154      -0.026757      -0.028525       0.014929       0.041862      -0.003368       0.000565       0.012916      -0.012957       0.028435      -0.013071      -0.006102       0.019173             14.082511      12.410234       7.620272      -4.869488      14.083915      -2.652564      15.753385           0.000862
          143              C      -2.570459      22.670694       7.442552      -0.144003      37.144224 0.44950773E+03  0.10672484E+05                                 9.786155                            7.145289      -0.105268       1.932548                    0.999437      29.959795      86.980436       0.605681       0.425926      -1.056625      -0.009623      -0.007994      -0.007588       0.014631      -0.013043       0.022891       0.010390      -0.006668      -0.101392      -0.046270       0.015124       0.031145             12.404357       9.169634       3.464307      -5.059483       8.967061      -1.798261      19.076377           0.001778
          144              C      -3.382615      21.845303       8.213595       0.007523      40.472461 0.40955138E+03  0.93973660E+04                                10.167632                            6.658432       0.012608       2.012324                    0.999247      26.524760      73.061730       0.657569       0.405945      -1.081088      -0.001101      -0.015673      -0.040838       0.043757       0.006740      -0.002559      -0.005217      -0.017061      -0.024252      -0.009619      -0.006662       0.016281             14.205907       8.297721       2.924841      -2.933293       9.930582       2.666818      24.389417           0.000515
          145              C      -4.063619      20.799821       7.635367      -0.216410      38.695288 0.44508130E+03  0.10511011E+05                                 9.921982                            7.007730       0.020282       1.969120                    0.999450      30.110087      86.368252       0.626837       0.413758      -1.067373       0.007439       0.015851       0.026003       0.031349       0.007707      -0.005915      -0.028714       0.007519      -0.107556      -0.048990       0.014645       0.034345             12.804975       7.598748       3.313247       0.430665      11.276757       5.498647      19.539419          -0.000493
          146              C      -1.515674      23.245833       5.279778       0.603591      23.803738 0.25417506E+03  0.52738158E+04                                 7.726028                            5.666709      -0.018889       2.056542                    0.999620      22.031580      61.326895       0.623094       0.473762      -1.020938       0.034993       0.032868      -0.028998       0.056087      -0.080512       0.068514      -0.005822       0.044220      -0.058784      -0.096654      -0.022246       0.118900              9.967028       9.411350       4.944560      -4.234394      10.224427      -2.964787      10.265307          -0.000455
          147              C      -3.497504      22.122095       9.668358       0.606197      23.432434 0.24998923E+03  0.51702778E+04                                 7.679116                            5.634717      -0.024686       2.057807                    0.999614      21.960630      61.216468       0.621812       0.476271      -1.018644      -0.003189       0.009501       0.056076       0.056964      -0.047406       0.022331      -0.021915       0.106664      -0.263391      -0.094084      -0.025158       0.119242              9.959488       5.327882       0.738309      -1.941317       7.072825       1.941387      17.477757           0.000257
          148              C       0.820411      16.519520      12.015412       0.577756      29.171008 0.25312206E+03  0.52242882E+04                                 8.634245                            5.529117      -0.046156       2.036119                    0.999388      21.925630      60.032455       0.655234       0.452911      -1.036885       0.010103       0.025728       0.003437       0.027854       0.006692      -0.012167      -0.005187      -0.033316       0.097174      -0.035944       0.000220       0.035724             11.980732      11.245057       3.030156       1.650997      19.628321       2.762283       5.068817          -0.000026
          149              C       0.724049      14.336895      11.642037       0.571277      29.305814 0.25617710E+03  0.53025097E+04                                 8.659772                            5.560953      -0.063288       2.029328                    0.999371      22.022111      60.356451       0.653696       0.452678      -1.037158       0.018727      -0.021767      -0.008731       0.030012      -0.013202      -0.022864      -0.013878       0.015001       0.075020      -0.037189      -0.000839       0.038028             12.000485      14.501139      -5.379980       0.653431      16.802601       1.213595       4.697714          -0.000030
          150              C      -1.124706      15.588718      11.449878       0.575117      28.820061 0.25290657E+03  0.52214175E+04                                 8.562257                            5.525864      -0.080924       2.022751                    0.999429      22.031897      60.434099       0.655249       0.452764      -1.036435      -0.030008      -0.000598      -0.006353       0.030679       0.013882      -0.008008      -0.006513       0.027709       0.088287      -0.034469       0.001433       0.033036             11.750574      19.593825       1.757131       2.996558      10.612330       1.212187       5.045566          -0.000028
          151              C       1.332249      18.954313      12.348298       0.273455      35.767446 0.33479535E+03  0.73384900E+04                                 9.553995                            6.157998       0.060104       2.050547                    0.999061      24.071525      65.792795       0.657882       0.424748      -1.063979       0.001658      -0.077976      -0.008334       0.078438      -0.002026       0.005100       0.003153      -0.069683      -0.167845      -0.056566      -0.006384       0.062951             13.275785      12.550040       1.314531      -0.170980      22.382459       1.036820       4.894857          -0.000897
          152              C       0.058565      19.509819      12.437155      -0.197815      38.501143 0.46954884E+03  0.11304892E+05                                10.061677                            7.353745      -0.237604       1.889455                    0.998726      30.882599      91.188799       0.589051       0.431884      -1.049762      -0.012355       0.023438       0.000350       0.026498       0.014274      -0.008853      -0.019049      -0.005274       0.119142      -0.034850      -0.012971       0.047821             12.352079      14.015658      -3.388180      -0.600512      17.922699       0.738106       5.117878          -0.000820
          153              C      -0.089554      20.886619      12.445690       0.006243      40.504035 0.41458286E+03  0.95343183E+04                                10.147796                            6.686795       0.076241       2.032499                    0.999284      26.531994      72.974507       0.658524       0.404442      -1.082951       0.032293      -0.022071      -0.003545       0.039275       0.012457      -0.003758      -0.004285      -0.014831      -0.015411      -0.012151      -0.006242       0.018393             14.068764      22.689582      -3.852859      -0.553702      14.291517       0.302160       5.225192          -0.000082
          154              C       1.024514      21.721097      12.386379      -0.134527      36.652261 0.43495663E+03  0.10248375E+05                                 9.702290                            7.033172      -0.125598       1.929891                    0.999382      29.684500      86.016326       0.609550       0.426469      -1.055671       0.000432      -0.012970      -0.004272       0.013662      -0.006945       0.004494       0.000849      -0.063440       0.099444      -0.049297       0.015890       0.033407             12.411911      21.927830       1.305462      -0.777144      10.144156       0.207458       5.163747           0.001570
          155              C       2.287010      21.160589      12.312842       0.007920      40.492802 0.40783727E+03  0.93480870E+04                                10.179721                            6.646580       0.027837       2.018159                    0.999250      26.474702      72.881492       0.657854       0.406201      -1.080933      -0.030954      -0.031285       0.000253       0.044011      -0.011457       0.002971       0.002364      -0.010632      -0.022082      -0.012016      -0.004301       0.016317             14.401281      22.333879       6.063356      -1.110746      15.495110      -0.333309       5.374853           0.000745
          156              C       2.439440      19.784394      12.309122      -0.218537      38.467770 0.44538504E+03  0.10517752E+05                                 9.884342                            7.009278       0.034113       1.972825                    0.999552      30.114799      86.320304       0.627013       0.413659      -1.067663       0.017090       0.030689      -0.000714       0.035134      -0.040342      -0.001489      -0.004406       0.014836       0.055561      -0.050552       0.018580       0.031971             12.809990      14.307997       5.534050      -0.007592      19.003078       0.166195       5.118894          -0.000614
          157              C      -1.465900      21.501330      12.445472       0.601140      23.480758 0.25387776E+03  0.52632589E+04                                 7.652412                            5.660340      -0.000456       2.063192                    0.999614      22.005269      61.120061       0.624287       0.473251      -1.021766      -0.050425       0.023827       0.002086       0.055810       0.026992      -0.003320       0.023499      -0.052452       0.354312      -0.097396      -0.024285       0.121681              9.880874      16.342682      -3.780537      -0.327206       8.798002      -0.109560       4.501939          -0.000082
          158              C       3.484352      22.019752      12.155044       0.602376      23.795635 0.25235065E+03  0.52304479E+04                                 7.750228                            5.655116      -0.028757       2.053796                    0.999656      22.061077      61.526668       0.621816       0.475237      -1.019383       0.047583       0.032065      -0.003700       0.057497      -0.031400       0.030430       0.017362      -0.016959       0.333696      -0.094022      -0.023236       0.117258             10.161110      15.292283       5.096852      -0.883606      10.530804      -0.408043       4.660242          -0.000009
          159              C       2.590716      12.689706      11.520569       0.273509      35.535047 0.33156803E+03  0.72554156E+04                                 9.525864                            6.135184       0.050165       2.047417                    0.999107      24.067532      65.881467       0.657510       0.425710      -1.062609      -0.068826       0.034579       0.001219       0.077034      -0.029336      -0.004068      -0.000563       0.033544      -0.164867      -0.055176      -0.006183       0.061360             13.261641      18.628748      -5.100013      -0.727402      16.200237      -0.809944       4.955939          -0.000878
          160              C       3.674316      13.524150      11.312871      -0.201916      38.702365 0.47639610E+03  0.11502683E+05                                10.091189                            7.402718      -0.232832       1.890338                    0.998787      30.921119      91.209242       0.588071       0.431366      -1.050868       0.029187      -0.000228      -0.006224       0.029844      -0.012715       0.019392      -0.014950      -0.020106       0.100967      -0.035213      -0.010356       0.045568             12.351358      19.690948      -0.155656      -1.697651      12.070151      -0.646171       5.292975          -0.000669
          161              C       4.967966      12.980043      11.246119       0.006854      40.717244 0.41162582E+03  0.94484934E+04                                10.176124                            6.658471       0.083299       2.035876                    0.999217      26.452445      72.664696       0.660645       0.403904      -1.083414      -0.034164      -0.017525       0.006675       0.038973      -0.015325       0.004535      -0.001323      -0.003448      -0.020510      -0.013089      -0.006366       0.019455             14.112800      19.290476       5.568295      -2.382128      17.280705      -2.219758       5.767219           0.000282
          162              C       5.136533      11.621195      11.404136      -0.136396      36.668560 0.42696368E+03  0.10021754E+05                                 9.709823                            6.974079      -0.134160       1.927672                    0.999427      29.648859      85.980267       0.610857       0.427183      -1.054362      -0.015508       0.006196       0.001620       0.016778      -0.022229       0.005727       0.010854       0.048919       0.105804      -0.052381       0.015326       0.037055             12.493144      11.830930       4.385584      -1.064634      20.193995      -2.174291       5.454508           0.001430
          163              C       4.059633      10.795596      11.606581       0.011468      40.342538 0.40276683E+03  0.92035222E+04                                10.158050                            6.605306       0.032438       2.020915                    0.999295      26.366658      72.484996       0.659846       0.406222      -1.080863      -0.008397       0.040484      -0.002320       0.041410      -0.000210      -0.004702      -0.002283       0.027026      -0.009462      -0.012562      -0.003673       0.016235             14.534627      11.890223      -0.002640      -0.724747      26.165043      -1.903677       5.548614           0.000439
          164              C       2.790477      11.328298      11.679899      -0.217077      38.378734 0.44061371E+03  0.10377216E+05                                 9.871978                            6.968953       0.050956       1.979663                    0.999581      29.992917      85.858964       0.629180       0.413341      -1.067856       0.016930      -0.026537       0.000807       0.031488       0.028060      -0.001176      -0.000964       0.057828       0.063396      -0.050860       0.020896       0.029964             12.936065      13.084881      -5.067224      -0.385575      20.423882      -1.253030       5.299432          -0.000740
          165              C       6.133813      13.859327      10.934900       0.602891      23.671048 0.25344307E+03  0.52539774E+04                                 7.695729                            5.657513      -0.020009       2.056029                    0.999621      22.017543      61.227954       0.623873       0.473589      -1.021198       0.043952       0.031392      -0.012065       0.055343      -0.029072       0.027957       0.044249      -0.025553       0.312802      -0.095594      -0.023252       0.118846              9.913193      13.813729       4.933022      -1.554764      10.967860      -1.725488       4.957989          -0.000374
          166              C       4.213046       9.312962      11.686903       0.597015      24.023571 0.25590643E+03  0.53187638E+04                                 7.788936                            5.687191      -0.016199       2.056348                    0.999596      22.121877      61.630742       0.621772       0.473964      -1.020828       0.003616      -0.057059       0.006865       0.057584       0.006806       0.023989       0.002918       0.073957       0.341773      -0.094564      -0.023605       0.118169             10.334715       7.295163      -0.476891      -0.490582      18.891760      -1.172395       4.817221           0.001027
          167              C      -3.459476      14.808049      10.877778       0.277437      35.752063 0.33624910E+03  0.73804192E+04                                 9.561243                            6.177130       0.048095       2.045984                    0.999095      24.111406      66.007408       0.655756       0.425543      -1.063182       0.064553       0.038722       0.016806       0.077130       0.025250       0.019017       0.009255       0.032239      -0.164908      -0.058826      -0.002455       0.061281             13.194138      20.176593       3.488184       3.090591      13.946423       1.212105       5.459397          -0.000459
          168              C      23.492511      13.432593      10.833568      -0.200686      39.417931 0.47459754E+03  0.11457838E+05                                10.231847                            7.406088      -0.269547       1.879714                    0.998725      30.953168      91.543546       0.585390       0.433395      -1.048773      -0.014945      -0.021017      -0.005400       0.026348      -0.003669      -0.005907      -0.001742       0.024563       0.120229      -0.032948      -0.007869       0.040818             12.611919      14.247153       3.596904       1.725148      18.144693       1.292750       5.443912           0.000059
          169              C      22.401814      12.601331      10.612301       0.008612      40.978559 0.41509716E+03  0.95505554E+04                                10.217097                            6.687174       0.059391       2.026514                    0.999233      26.552340      73.083576       0.658962       0.403986      -1.083092       0.004747       0.039574       0.003431       0.040005      -0.000815      -0.001686      -0.002599       0.027630      -0.022072      -0.011778      -0.005844       0.017623             14.088314      12.705949      -1.091695       1.268324      24.100786       0.811432       5.458207           0.000516
          170              C      21.120032      13.146319      10.402414      -0.144669      37.158432 0.44965631E+03  0.10676685E+05                                 9.787872                            7.145779      -0.104858       1.932593                    0.999440      29.966357      86.996666       0.605760       0.425843      -1.056696       0.010414       0.007922       0.006487       0.014605       0.030362      -0.007546       0.001833       0.018361       0.090300      -0.047233       0.015087       0.032145             12.409320      14.003805      -5.611372       1.298195      17.870278      -0.328649       5.353878           0.000897
          171              C      20.970385      14.529283      10.422330       0.007930      40.447382 0.40928991E+03  0.93896903E+04                                10.163560                            6.656352       0.012721       2.012506                    0.999244      26.514048      73.021220       0.657678       0.405950      -1.081104       0.042327      -0.008459       0.006878       0.043708       0.007670      -0.003193      -0.004811      -0.018521      -0.017805      -0.009787      -0.006618       0.016405             14.200260      22.078358      -5.271308       2.738712      14.796520      -0.458641       5.725904           0.000009
          172              C      22.049524      15.343960      10.673144      -0.216086      38.658755 0.44466138E+03  0.10498171E+05                                 9.914797                            7.003775       0.021465       1.969688                    0.999449      30.093469      86.296588       0.627127       0.413682      -1.067468      -0.030408      -0.002455      -0.007090       0.031320       0.011446      -0.008139       0.001816      -0.078980       0.041563      -0.049140       0.014930       0.034210             12.793943      21.978723      -0.406286       2.940404      10.743065       0.232968       5.660039          -0.000582
          173              C      22.549860      11.130812      10.521911       0.600186      23.887566 0.25505265E+03  0.52959667E+04                                 7.742077                            5.674692      -0.015879       2.056921                    0.999620      22.062904      61.413464       0.623024       0.473463      -1.021219       0.004434      -0.056356      -0.003509       0.056639       0.005890       0.007404      -0.015800       0.066723       0.350739      -0.093612      -0.024826       0.118438              9.996043       7.464141      -1.148441       0.071492      18.009946       0.480899       4.514042           0.000107
          174              C      19.622611      15.100419      10.170422       0.606174      23.429163 0.24996374E+03  0.51694900E+04                                 7.677892                            5.634128      -0.024144       2.058023                    0.999614      21.957730      61.201862       0.621910       0.476220      -1.018697      -0.051239       0.022034      -0.011264       0.056901       0.019232      -0.023338       0.035390      -0.056138       0.326624      -0.094023      -0.025203       0.119226              9.957766      15.832447      -4.169472       1.438550       9.231382      -0.992950       4.809469           0.000125
          175              C       8.876178      19.660899      19.596721       0.577743      29.168671 0.25311018E+03  0.52238203E+04                                 8.632820                            5.528390      -0.046209       2.036092                    0.999388      21.924632      60.022385       0.655403       0.452813      -1.036973       0.009714      -0.006103       0.025379       0.027851       0.021036      -0.004243      -0.005050       0.056401       0.002400      -0.035911       0.000220       0.035691             11.978230       6.051686      -2.436828       3.836381      10.156438      -1.731277      19.726566          -0.000016
          176              C       8.496918      19.554766      17.415562       0.571247      29.304457 0.25617268E+03  0.53022551E+04                                 8.658550                            5.560306      -0.063363       2.029286                    0.999371      22.021833      60.349547       0.653856       0.452581      -1.037241       0.010088      -0.015847      -0.023435       0.030035       0.005880      -0.013103       0.015650       0.046483      -0.071149      -0.037145      -0.000879       0.038024             11.998716       5.478784      -2.742429       0.100517      14.317288       5.642994      16.200075          -0.000026
          177              C       8.100356      21.458092      18.529997       0.575140      28.819914 0.25290384E+03  0.52212488E+04                                 8.561566                            5.525411      -0.081324       2.022620                    0.999430      22.031804      60.429474       0.655363       0.452694      -1.036494      -0.009900       0.028856      -0.002713       0.030627       0.005810      -0.006457      -0.015739       0.035060      -0.078376      -0.034544       0.001543       0.033001             11.749772       6.608376      -5.203754       2.036748      17.892359      -1.900075      10.748583           0.000023
          178              C       9.403979       4.039434       0.115777       0.273476      35.764947 0.33478190E+03  0.73380284E+04                                 9.553150                            6.157684       0.060045       2.050525                    0.999061      24.070600      65.786792       0.657937       0.424721      -1.064009      -0.015110      -0.010558      -0.076238       0.078434      -0.013508       0.030336       0.017519      -0.028659       0.154164      -0.056567      -0.006294       0.062862             13.273918       8.296748      -3.036434       4.692482      10.463852       1.328252      21.061155           0.000106
          179              C       8.860433       5.195909       0.668836      -0.197815      38.499700 0.46955828E+03  0.11304663E+05                                10.060174                            7.353075      -0.237709       1.889417                    0.998726      30.879599      91.164592       0.589194       0.431797      -1.049863       0.000396       0.014456       0.022186       0.026483       0.022517       0.002206      -0.010999       0.056656      -0.068570      -0.034973      -0.012677       0.047650             12.349689       7.556215      -3.123565       1.334043      12.552394       4.674900      16.940456           0.000718
          180              C       9.181383       5.550379       1.968426       0.006216      40.500115 0.41455665E+03  0.95333801E+04                                10.146355                            6.686078       0.076275       2.032496                    0.999284      26.531685      72.967752       0.658647       0.404381      -1.083013       0.012520      -0.030054      -0.021994       0.039290      -0.002201       0.012165      -0.005183       0.015214       0.016680      -0.012123      -0.006207       0.018330             14.066272       9.496541      -6.779655       0.391472      19.246466       4.619068      13.455808           0.001083
          181              C      10.026839       4.750718       2.734436      -0.134540      36.650606 0.43493111E+03  0.10247838E+05                                 9.702303                            7.033134      -0.125614       1.929878                    0.999382      29.686875      86.029358       0.609517       0.426490      -1.055637      -0.000078      -0.000563      -0.013654       0.013665       0.037190      -0.008132       0.000953       0.028196       0.053155      -0.049072       0.015688       0.033385             12.411629      10.637060      -7.635001       1.709582      16.884200      -0.135909       9.713626          -0.000148
          182              C      10.550845       3.595946       2.181815       0.007923      40.488822 0.40781216E+03  0.93472782E+04                                10.178572                            6.646087       0.027835       2.018152                    0.999250      26.474831      72.878668       0.657927       0.406166      -1.080967      -0.024735       0.021526      -0.029405       0.044043       0.000982      -0.002037       0.010022      -0.014380       0.025961      -0.012099      -0.004131       0.016230             14.398677      13.239024      -8.287982       5.653939      15.818101      -2.909578      14.138905          -0.000127
          183              C      10.228279       3.235583       0.884413      -0.218545      38.461965 0.44532759E+03  0.10516027E+05                                 9.883045                            7.008665       0.034194       1.972851                    0.999553      30.114185      86.316226       0.627064       0.413640      -1.067679       0.018036      -0.009368       0.028652       0.035128       0.014298      -0.026027       0.029255      -0.011621      -0.046462      -0.050430       0.018588       0.031842             12.807368      10.097525      -4.275232       6.288726      10.787836      -2.399254      17.536741          -0.000890
          184              C       8.676890       6.847521       2.547311       0.601155      23.479508 0.25386640E+03  0.52629065E+04                                 7.651730                            5.659939      -0.000350       2.063219                    0.999614      22.004816      61.115926       0.624361       0.473205      -1.021802      -0.019812       0.046766       0.023183       0.055831       0.067704      -0.045246      -0.054036       0.107599      -0.002697      -0.097377      -0.024348       0.121724              9.879718       7.013064      -4.379591      -0.570095      14.384026       3.902034       8.242063           0.000327
          185              C      11.525376       2.774238       2.937976       0.602351      23.794762 0.25235284E+03  0.52304408E+04                                 7.749478                            5.654796      -0.028901       2.053741                    0.999655      22.061472      61.525011       0.621898       0.475179      -1.019427       0.036013      -0.034200       0.028959       0.057490       0.082918      -0.064872      -0.014980       0.006235      -0.054784      -0.093967      -0.023343       0.117309             10.159521      10.172881      -5.474656       4.123275      10.697990      -2.826803       9.607692          -0.000227
          186              C       9.043408      17.716655      15.823356       0.273515      35.537882 0.33158650E+03  0.72559536E+04                                 9.526464                            6.135426       0.050050       2.047374                    0.999107      24.068242      65.884993       0.657483       0.425720      -1.062598      -0.025132       0.064885       0.033014       0.077017      -0.036388       0.003936       0.035629      -0.056765       0.008732      -0.055126      -0.006227       0.061353             13.262894       8.787918      -4.606685       1.124059      16.581629       6.462111      14.419136          -0.000879
          187              C       9.994993      17.012878      16.539466      -0.201894      38.706720 0.47645199E+03  0.11504612E+05                                10.092901                            7.403887      -0.232865       1.890339                    0.998787      30.922614      91.222217       0.587925       0.431451      -1.050793       0.019507      -0.022450      -0.002294       0.029829       0.039483      -0.003921       0.003876      -0.006146      -0.035072      -0.035057      -0.010392       0.045448             12.353640      11.068784      -6.486387       1.939267      15.094666       1.937660      10.897469          -0.000667
          188              C      10.533719      15.830634      16.004572       0.006867      40.720110 0.41164293E+03  0.94491669E+04                                10.177277                            6.659037       0.083250       2.035863                    0.999217      26.453559      72.673415       0.660541       0.403955      -1.083359      -0.027545       0.023592      -0.014262       0.038970       0.001975      -0.002313       0.013458      -0.019671       0.008854      -0.013137      -0.006246       0.019383             14.114709      14.695273      -6.748476       6.863081      13.071749      -1.191648      14.577106           0.000277
          189              C      10.092039      15.383467      14.777862      -0.136414      36.664367 0.42689828E+03  0.10019966E+05                                 9.709380                            6.973667      -0.134136       1.927677                    0.999427      29.649485      85.984671       0.610851       0.427198      -1.054339      -0.007230       0.013728       0.006390       0.016780       0.011922      -0.038134      -0.000106      -0.016065      -0.079506      -0.052530       0.015396       0.037134             12.492796      11.455003      -2.691550       7.383799       8.871085      -0.118944      17.152301           0.001430
          190              C       9.150656      16.085366      14.068318       0.011468      40.350253 0.40281984E+03  0.92052271E+04                                10.160221                            6.606284       0.032549       2.020945                    0.999295      26.367734      72.494806       0.659702       0.406289      -1.080796       0.009503       0.015106       0.037378       0.041420      -0.009910      -0.001848       0.000923      -0.001623      -0.037184      -0.012585      -0.003686       0.016271             14.538831      10.366509      -1.555696       6.822416      10.610698       4.189921      22.639285           0.000431
          191              C       8.615410      17.241376      14.594676      -0.217177      38.384727 0.44068340E+03  0.10379126E+05                                 9.872388                            6.969076       0.050575       1.979483                    0.999582      29.995636      85.864026       0.629241       0.413290      -1.067904      -0.000060      -0.019580      -0.024663       0.031490      -0.006930      -0.003208      -0.031969       0.016186      -0.099830      -0.051062       0.020965       0.030096             12.937182       7.950626      -1.599923       2.560451      12.936169       7.116329      17.924751          -0.000744
          192              C      11.623861      15.111421      16.728123       0.602873      23.672355 0.25345530E+03  0.52543585E+04                                 7.696429                            5.657929      -0.020078       2.056000                    0.999621      22.018459      61.233684       0.623797       0.473636      -1.021161       0.040861      -0.027256       0.025504       0.055344       0.072078      -0.078211      -0.024165       0.000693       0.014619      -0.095591      -0.023344       0.118935              9.914198      11.172652      -4.635861       4.859599       9.372387      -1.969587       9.197555          -0.000373
          193              C       8.728847      15.667040      12.698911       0.597038      24.025938 0.25591870E+03  0.53192700E+04                                 7.790692                            5.688139      -0.016147       2.056380                    0.999596      22.122565      61.641205       0.621565       0.474100      -1.020719      -0.020477      -0.015899      -0.051436       0.057600       0.057056      -0.051978      -0.046550       0.019723      -0.205788      -0.094687      -0.023552       0.118239             10.337840       7.447457      -0.215440       4.350361       7.000172       3.198701      16.565892           0.001028
          194              C       7.180055      23.621569      17.602469       0.277079      35.765138 0.33640406E+03  0.73844940E+04                                 9.561895                            6.177509       0.047945       2.045785                    0.999099      24.118996      66.026023       0.655918       0.425399      -1.063298       0.029579      -0.057327       0.042324       0.077153      -0.037117       0.027025      -0.019560      -0.065538       0.029043      -0.058903      -0.002681       0.061584             13.194681       7.738537      -5.385501       3.664325      18.093969      -2.883890      13.751536           0.000036
          195              C       6.901608      23.261398      16.292154      -0.200081      39.396878 0.47439028E+03  0.11451454E+05                                10.228079                            7.404586      -0.268948       1.879994                    0.998722      30.943255      91.505329       0.585442       0.433408      -1.048777      -0.009340       0.012075      -0.022327       0.027047       0.015048      -0.021166      -0.006104       0.026928      -0.072508      -0.031970      -0.007775       0.039745             12.604539       7.719032      -3.318329       4.586570      12.580829      -1.940702      17.513756          -0.000860
          196              C       6.298026      24.172632      15.434880       0.005356      40.981711 0.41528127E+03  0.95556559E+04                                10.216672                            6.688464       0.057500       2.026135                    0.999210      26.557148      73.095255       0.658941       0.403963      -1.083129       0.011415       0.001472       0.040261       0.041874      -0.011657      -0.000096       0.000984      -0.010328      -0.038976      -0.013046      -0.006223       0.019270             14.082752       7.098615      -1.649402       4.272776      12.655141       3.138954      22.494499          -0.000190
          197              C       5.991557      25.474197      15.877634      -0.144044      37.154645 0.44967023E+03  0.10677039E+05                                 9.787823                            7.146618      -0.105296       1.932515                    0.999438      29.960192      86.977296       0.605635       0.425930      -1.056648       0.002089      -0.011314       0.009080       0.014657       0.003323      -0.002856      -0.031588       0.043173      -0.048545      -0.046456       0.015434       0.031022             12.406786       6.029931      -1.457548       1.247880      14.947556       6.300110      16.242870          -0.000028
          198              C       6.304244      25.825696      17.186854       0.007506      40.469244 0.40953366E+03  0.93966805E+04                                10.166304                            6.657802       0.012663       2.012327                    0.999247      26.524195      73.054594       0.657685       0.405885      -1.081148       0.013026      -0.041430      -0.005482       0.043774      -0.000612       0.011186      -0.000685       0.011958       0.021115      -0.009532      -0.006668       0.016199             14.203596       7.003802      -4.285886       0.789294      22.126774       5.111080      13.480212           0.000506
          199              C       6.873097      24.907895      18.038438      -0.216345      38.684611 0.44496821E+03  0.10507520E+05                                 9.919680                            7.006561       0.020589       1.969245                    0.999450      30.106583      86.350712       0.626935       0.413725      -1.067410      -0.010048       0.029298      -0.004750       0.031336       0.020390       0.007883      -0.005001       0.050175       0.095036      -0.048843       0.014639       0.034204             12.801329       7.508956      -5.387040       1.541131      20.575577       0.182919      10.319454           0.000683
          200              C       6.016608      23.840884      14.019512       0.603581      23.804714 0.25418236E+03  0.52740004E+04                                 7.726271                            5.666812      -0.018722       2.056591                    0.999620      22.031505      61.326695       0.623086       0.473766      -1.020937      -0.011190      -0.011630      -0.053705       0.056077       0.056866      -0.043327      -0.034831       0.054842      -0.243022      -0.096781      -0.022127       0.118908              9.967221       5.759370      -0.517503       2.844908       7.414753       2.841912      16.727539          -0.000691
          201              C       6.006952      27.208562      17.640113       0.606152      23.433560 0.25000209E+03  0.51705484E+04                                 7.679001                            5.634641      -0.024662       2.057792                    0.999614      21.961054      61.215282       0.621861       0.476234      -1.018676      -0.009874       0.053457       0.016990       0.056954       0.051824      -0.055884      -0.044014       0.126694       0.033977      -0.094040      -0.025247       0.119287              9.959107       6.005033      -2.873651       0.170362      15.769533       4.064551       8.102756          -0.000000
          202              C      13.014509      29.742727      17.521928       0.577796      29.167303 0.25310480E+03  0.52236507E+04                                 8.632452                            5.528287      -0.046074       2.036137                    0.999387      21.923961      60.019049       0.655421       0.452806      -1.036983      -0.017314       0.010531      -0.019180       0.027903      -0.007468       0.016164       0.026257      -0.032021      -0.014193      -0.035882       0.000222       0.035660             11.978023      14.938814      -3.213556       4.317253       8.070140      -5.608706      12.925116           0.000009
          203              C      14.860691      28.998463      18.496731       0.571268      29.302625 0.25616172E+03  0.53019545E+04                                 8.658162                            5.560184      -0.063236       2.029342                    0.999371      22.020898      60.345936       0.653866       0.452580      -1.037245       0.028215      -0.006346      -0.008101       0.030033       0.005032      -0.012206       0.034911      -0.008080       0.005767      -0.037122      -0.000900       0.038021             11.998067      20.869419      -0.103691      -1.875204       6.084861      -2.719527       9.039920          -0.000023
          204              C      12.855674      28.487370      19.357288       0.575157      28.818608 0.25289112E+03  0.52209141E+04                                 8.561340                            5.525280      -0.081322       2.022639                    0.999431      22.030933      60.426428       0.655370       0.452696      -1.036495      -0.014351      -0.014787       0.022627       0.030604       0.003157      -0.004094       0.015768      -0.054015       0.040667      -0.034542       0.001532       0.033010             11.749704      11.313909       1.415500      -2.664797       8.636254      -6.861277      15.298950           0.000023
          205              C      11.155959      30.612140      16.075921       0.273825      35.745341 0.33458450E+03  0.73325022E+04                                 9.549879                            6.155935       0.060218       2.050723                    0.999058      24.061607      65.753375       0.658031       0.424730      -1.064020       0.068530      -0.020342       0.032159       0.078386      -0.009950       0.027089      -0.025191       0.091816      -0.007121      -0.056519      -0.006141       0.062660             13.269955      18.809632      -2.574666       4.288381       6.391484      -3.833245      14.608750           0.000501
          206              C      10.040967      30.417145      16.886797      -0.197551      38.474821 0.46922752E+03  0.11294400E+05                                10.055199                            7.349965      -0.237118       1.889753                    0.998724      30.866657      91.108927       0.589397       0.431736      -1.049929      -0.026429       0.000627      -0.000695       0.026445       0.008137       0.012879       0.028489      -0.054933       0.022167      -0.035074      -0.012737       0.047810             12.343002      19.861884      -0.873283      -0.343196       5.800676      -2.076360      11.366445           0.000771
          207              C       8.772586      30.611916      16.366348       0.006614      40.476718 0.41429198E+03  0.95256840E+04                                10.142867                            6.684141       0.076243       2.032630                    0.999282      26.521792      72.932165       0.658719       0.404405      -1.083007       0.035083       0.002479      -0.017416       0.039246      -0.002639       0.012612      -0.000648       0.002089       0.034101      -0.012305      -0.006131       0.018436             14.061930      19.672181       1.365727      -5.424992       6.376680      -3.563881      16.136930           0.000609
          208              C       8.602042      31.020319      15.045309      -0.135242      36.667883 0.43510182E+03  0.10252901E+05                                 9.705055                            7.034065      -0.125517       1.929828                    0.999385      29.695483      86.059617       0.609533       0.426435      -1.055667       0.011203      -0.006303       0.004947       0.013773      -0.006731       0.022834       0.019786      -0.023209      -0.102100      -0.049987       0.015641       0.034347             12.418176      11.932388       0.953074      -4.356996       6.495868      -4.302366      18.826271          -0.000847
          209              C       9.715815      31.225646      14.251066       0.011238      40.490966 0.40767540E+03  0.93436897E+04                                10.180438                            6.645606       0.029371       2.018420                    0.999272      26.470263      72.872719       0.657834       0.406243      -1.080878       0.011657      -0.013451       0.038254       0.042192      -0.000144      -0.001074      -0.002974       0.019768      -0.028696      -0.011093      -0.003622       0.014714             14.406560      11.955247      -0.287499       0.024383       6.976138      -5.617275      24.288294          -0.000407
          210              C      10.985812      31.036768      14.769327      -0.219154      38.475597 0.44545985E+03  0.10519876E+05                                 9.885087                            7.009342       0.034218       1.972788                    0.999555      30.120703      86.336411       0.627086       0.413597      -1.067712      -0.017710       0.009292      -0.027934       0.034356       0.011818      -0.024693       0.021684       0.011065      -0.097023      -0.051583       0.019540       0.032043             12.812657      13.072611      -1.761879       4.498096       6.875428      -4.846534      18.489932          -0.000139
          211              C       7.555202      30.312973      17.203487       0.601166      23.475613 0.25382976E+03  0.52618402E+04                                 7.650406                            5.659234       0.000128       2.063416                    0.999614      22.001915      61.101654       0.624463       0.473156      -1.021852      -0.045723      -0.008721       0.030721       0.055771      -0.032979       0.026630       0.045914      -0.174052      -0.107160      -0.097302      -0.024387       0.121689              9.878057      13.914244       1.672417      -4.887689       5.045369      -1.864484      10.674557           0.000207
          212              C       9.565229      31.569699      12.817315       0.598922      23.879621 0.25323095E+03  0.52526053E+04                                 7.765818                            5.662836      -0.026412       2.053952                    0.999653      22.093754      61.615467       0.621821       0.474878      -1.019703      -0.004336       0.015489      -0.055778       0.058050       0.002930      -0.007573       0.034537      -0.137818      -0.251944      -0.090911      -0.025946       0.116857             10.189529       7.322048      -0.257128       0.468638       5.620962      -3.648924      17.625578          -0.000096
          213              C      17.217706      29.153367      17.701175       0.273495      35.537816 0.33159090E+03  0.72560616E+04                                 9.526357                            6.135415       0.050159       2.047408                    0.999107      24.068257      65.884721       0.657493       0.425713      -1.062604      -0.064208      -0.013110       0.040468       0.077021       0.008388      -0.028195      -0.017893       0.094096       0.016979      -0.055143      -0.006228       0.061371             13.262529      21.200819       1.541089      -3.302926       5.281560      -1.945266      13.305208          -0.000878
          214              C      -9.745750      29.413123      16.355186      -0.201908      38.708194 0.47647754E+03  0.11505441E+05                                10.093380                            7.404267      -0.232811       1.890353                    0.998787      30.923219      91.226341       0.587885       0.431472      -1.050775       0.014696       0.002614      -0.025842       0.029843       0.020451       0.009527       0.013507      -0.033167      -0.093790      -0.035031      -0.010398       0.045429             12.354079      14.089639       0.864624      -3.265237       5.556652      -2.530536      17.415946          -0.000666
          215              C      -8.630729      29.636664      15.530084       0.006891      40.717734 0.41161376E+03  0.94484122E+04                                10.177191                            6.658989       0.083246       2.035870                    0.999217      26.453565      72.675177       0.660510       0.403978      -1.083334      -0.001769      -0.006606       0.038362       0.038967       0.005263      -0.004848      -0.001466       0.022511      -0.036969      -0.013148      -0.006243       0.019391             14.114549      12.976180       0.043331       2.088582       5.774553      -3.189568      23.592914           0.000275
          216              C      -7.367765      29.607720      16.081392      -0.136383      36.663876 0.42689227E+03  0.10019808E+05                                 9.709419                            6.973706      -0.134099       1.927705                    0.999427      29.648841      85.983242       0.610836       0.427209      -1.054330      -0.013082      -0.001959       0.010309       0.016770       0.004583      -0.032835       0.010617      -0.046305      -0.072656      -0.052530       0.015392       0.037139             12.492978      14.346461      -0.679194       5.943804       5.566101      -2.317414      17.566371           0.001433
          217              C      -7.186456      29.346448      17.416000       0.011480      40.351161 0.40283196E+03  0.92055560E+04                                10.160330                            6.606359       0.032583       2.020964                    0.999295      26.367344      72.493496       0.659703       0.406286      -1.080800      -0.039310       0.002163      -0.012865       0.041418       0.003570      -0.011275       0.000331      -0.000122       0.030720      -0.012598      -0.003681       0.016279             14.539156      22.649993      -0.852367       6.234902       5.667077      -1.903552      15.300397           0.000434
          218              C      -8.279408      29.134329      18.228627      -0.217173      38.385752 0.44070463E+03  0.10379707E+05                                 9.872629                            6.969348       0.050635       1.979504                    0.999582      29.995271      85.862119       0.629217       0.413302      -1.067900       0.031447       0.001377      -0.001149       0.031498       0.003752      -0.010177      -0.001298      -0.070708       0.085366      -0.051062       0.020949       0.030113             12.937462      22.985870       0.641882       0.867261       5.284291      -0.913131      10.542226          -0.000739
          219              C      -8.814425      29.830396      14.061096       0.602860      23.672982 0.25346354E+03  0.52545902E+04                                 7.696642                            5.658070      -0.020157       2.055974                    0.999621      22.018997      61.236236       0.623778       0.473644      -1.021153      -0.005394       0.006693      -0.054667       0.055339      -0.021902      -0.011819       0.023506      -0.133139      -0.275158      -0.095579      -0.023353       0.118932              9.914416       7.416951       0.255950       1.439651       4.962903      -2.219243      17.363396          -0.000373
          220              C      -5.823602      29.219235      18.011518       0.597041      24.026421 0.25592178E+03  0.53193532E+04                                 7.790904                            5.688244      -0.016113       2.056395                    0.999596      22.122360      61.640871       0.621547       0.474112      -1.020712       0.051316      -0.001988       0.026065       0.057591       0.018315      -0.023724       0.028917      -0.193306      -0.089932      -0.094686      -0.023553       0.118239             10.338316      16.445546      -0.871505       4.745597       4.737030      -0.780303       9.832373           0.001030
          221              C      12.372924      27.137263      21.438646       0.277046      35.765694 0.33641035E+03  0.73846550E+04                                 9.561930                            6.177520       0.047958       2.045784                    0.999099      24.119128      66.026152       0.655926       0.425393      -1.063303      -0.001748       0.041176      -0.065236       0.077164       0.001698      -0.000596      -0.052151       0.026133       0.094533      -0.058927      -0.002694       0.061621             13.194924      12.475618       0.767426      -0.708570       9.368040      -7.667259      17.741113           0.000035
          222              C      13.488537      11.488607       0.039176      -0.200103      39.398458 0.47441778E+03  0.11452256E+05                                10.228375                            7.404852      -0.268790       1.880037                    0.998722      30.943524      91.505949       0.585427       0.433414      -1.048776       0.011352      -0.013295       0.020663       0.027066       0.002422      -0.011922       0.021782      -0.051821      -0.020835      -0.031977      -0.007741       0.039718             12.605053      14.071438      -1.423188       3.203367       8.248572      -5.725496      15.495149          -0.000859
          223              C      13.667904      10.823297       1.245313       0.005370      40.982259 0.41529308E+03  0.95559577E+04                                10.216668                            6.688507       0.057602       2.026176                    0.999209      26.556513      73.092672       0.658949       0.403957      -1.083138      -0.033819       0.011473      -0.021863       0.041873       0.005811      -0.012379      -0.003744       0.002824       0.032335      -0.013049      -0.006220       0.019269             14.082960      22.215956      -1.533257       4.077457       7.439776      -4.049959      12.593149          -0.000190
          224              C      12.558016      10.342816       1.967332      -0.143964      37.149813 0.44960509E+03  0.10675109E+05                                 9.787108                            7.146184      -0.105130       1.932604                    0.999438      29.957732      86.968662       0.605643       0.425940      -1.056642      -0.000913       0.010561      -0.010079       0.014627      -0.007601       0.005390       0.008268      -0.069377       0.062202      -0.046467       0.015389       0.031078             12.405939      21.746916       1.270327      -0.793279       6.501496      -2.253262       8.969406          -0.000028
          225              C      11.283527      10.548890       1.449072       0.007566      40.464962 0.40948674E+03  0.93953443E+04                                10.165744                            6.657501       0.012749       2.012376                    0.999247      26.522828      73.050059       0.657687       0.405895      -1.081140       0.028262       0.017445      -0.028502       0.043766      -0.001537       0.011847       0.000398       0.008891       0.020831      -0.009562      -0.006631       0.016192             14.202964      21.140677       3.610754      -4.883517       8.219262      -4.833976      13.248953           0.000508
          226              C      11.112808      11.235886       0.270073      -0.216333      38.683701 0.44495709E+03  0.10507179E+05                                 9.919491                            7.006449       0.020632       1.969263                    0.999450      30.106072      86.348593       0.626944       0.413722      -1.067413      -0.012938      -0.016018       0.023635       0.031346      -0.018742       0.035501       0.014122      -0.003455      -0.028908      -0.048833       0.014664       0.034169             12.801205      13.873612       2.886080      -4.338742       8.844247      -6.246114      15.685755           0.000683
          227              C      15.017578      10.535761       1.782177       0.603595      23.804200 0.25417642E+03  0.52738431E+04                                 7.726225                            5.666794      -0.018579       2.056648                    0.999621      22.030879      61.324632       0.623079       0.473774      -1.020933       0.050661      -0.011308       0.021220       0.056078       0.026026      -0.020440       0.049045      -0.182069      -0.050514      -0.096792      -0.022131       0.118923              9.967318      16.337359      -1.683905       3.587649       5.211943      -1.672415       8.352651          -0.000690
          228              C      10.118155      10.013952       2.198667       0.606150      23.432192 0.24998820E+03  0.51701808E+04                                 7.678660                            5.634445      -0.024516       2.057855                    0.999614      21.960453      61.212809       0.621879       0.476227      -1.018682      -0.044621      -0.021903       0.027812       0.056959      -0.051335       0.017667       0.052844      -0.146139      -0.096492      -0.094010      -0.025289       0.119299              9.958734      14.456598       3.151349      -4.140318       5.943178      -2.420546       9.476424           0.000001
          229              C      19.507785      21.209667      18.668755       0.577737      29.173788 0.25313602E+03  0.52246847E+04                                 8.634896                            5.529314      -0.046324       2.036050                    0.999388      21.926766      60.037551       0.655209       0.452918      -1.036873       0.017690       0.021326      -0.002777       0.027847      -0.017316       0.004392      -0.018727       0.005208      -0.085424      -0.035968       0.000251       0.035717             11.981858      12.542766       8.149730      -1.967204      13.258696       0.032301      10.144110          -0.000026
          230              C      17.944502      19.877439      19.501736       0.571236      29.309444 0.25619644E+03  0.53030431E+04                                 8.660565                            5.561163      -0.063237       2.029322                    0.999371      22.023550      60.362383       0.653679       0.452678      -1.037151      -0.019552       0.000430       0.022806       0.030043      -0.036302      -0.006640      -0.005161      -0.009492      -0.008604      -0.037229      -0.000823       0.038052             12.002450       9.828655       3.506518      -5.577280       8.069976      -0.255241      18.108719          -0.000026
          231              C      18.497326      19.737029      17.334584       0.575139      28.823118 0.25291076E+03  0.52215780E+04                                 8.563160                            5.526028      -0.081161       2.022680                    0.999429      22.032496      60.438150       0.655211       0.452783      -1.036414      -0.005724      -0.014673      -0.026260       0.030621      -0.023206       0.018104       0.006484      -0.008716      -0.050675      -0.034465       0.001408       0.033057             11.752766       8.078547       4.509242       1.143864      11.292603       5.515756      15.887150          -0.000026
          232              C      -5.591985      22.968399      18.042596       0.273461      35.770271 0.33481119E+03  0.73389625E+04                                 9.554631                            6.158216       0.059993       2.050507                    0.999061      24.072114      65.796095       0.657855       0.424758      -1.063967      -0.051735      -0.047025       0.035554       0.078434       0.048309      -0.030330      -0.014530      -0.020205       0.020459      -0.056565      -0.006387       0.062952             13.276760      11.685220       7.381185      -4.440618      15.641778      -1.063596      12.503282          -0.000896
          233              C      -5.207131      22.562426      16.767518      -0.197818      38.502163 0.46955774E+03  0.11305213E+05                                10.061908                            7.353817      -0.237723       1.889417                    0.998726      30.883184      91.192345       0.589045       0.431885      -1.049757       0.013699       0.008332      -0.021087       0.026490      -0.026559       0.019748      -0.014137      -0.018742      -0.073466      -0.034833      -0.012961       0.047794             12.352330      10.034144       3.725708      -5.585251      11.013339      -0.323866      16.009509          -0.000819
          234              C      -4.407819      23.389985      15.996912       0.006237      40.505568 0.41459284E+03  0.95346436E+04                                10.148179                            6.686952       0.076236       2.032493                    0.999284      26.532433      72.977042       0.658503       0.404451      -1.082940      -0.015423       0.005601       0.035684       0.039276       0.007079       0.000022      -0.002410      -0.020100      -0.035591      -0.012134      -0.006265       0.018399             14.069387       8.487519       2.068907      -4.621570      12.199168       4.561508      21.521473          -0.000082
          235              C      -3.968662      24.615720      16.492630      -0.134562      36.655978 0.43500026E+03  0.10249717E+05                                 9.703113                            7.033630      -0.125711       1.929845                    0.999382      29.686036      86.023638       0.609513       0.426482      -1.055658      -0.010966      -0.006356       0.005107       0.013665      -0.007178       0.004071      -0.035078       0.038141      -0.053324      -0.049302       0.015924       0.033378             12.413172       7.015024       2.101818      -1.226425      14.234184       6.923823      15.990309           0.001572
          236              C      -4.343945      25.004657      17.765957       0.007923      40.496873 0.40786812E+03  0.93490094E+04                                10.180522                            6.646889       0.027693       2.018108                    0.999250      26.475389      72.885205       0.657827       0.406208      -1.080924      -0.018020      -0.038787      -0.010404       0.044016       0.004475      -0.008281      -0.005123       0.010372       0.029610      -0.012024      -0.004302       0.016326             14.402641       8.453505       5.371223      -0.517954      20.965250       6.511401      13.789167           0.000754
          237              C      -5.138947      24.177704      18.541378      -0.218579      38.471649 0.44541886E+03  0.10518834E+05                                 9.885235                            7.009668       0.033944       1.972749                    0.999552      30.116844      86.329543       0.626974       0.413673      -1.067645       0.017181       0.030637      -0.000813       0.035135      -0.029012      -0.009531      -0.011073       0.033588       0.086510      -0.050540       0.018549       0.031991             12.811326       9.924816       7.262281      -1.192213      18.475788       1.523014      10.033372          -0.000609
          238              C      -4.062288      23.006497      14.580669       0.601140      23.480958 0.25387843E+03  0.52632816E+04                                 7.652486                            5.660364      -0.000487       2.063180                    0.999614      22.005352      61.120546       0.624282       0.473254      -1.021763       0.015121      -0.014171      -0.051826       0.055816      -0.044726       0.045918      -0.029757       0.098944      -0.244858      -0.097389      -0.024276       0.121665              9.881032       5.795283       0.237040      -3.080138       7.684597       3.210852      16.163216          -0.000082
          239              C      -3.970550      26.341475      18.285750       0.602377      23.796894 0.25235941E+03  0.52307245E+04                                 7.750793                            5.655393      -0.028858       2.053761                    0.999656      22.061776      61.531083       0.621765       0.475267      -1.019357       0.015733       0.050530       0.022488       0.057502      -0.052983       0.044608      -0.039446       0.143962      -0.018636      -0.094008      -0.023246       0.117254             10.162017       6.252751       3.479149       0.325188      15.446320       4.532450       8.786980          -0.000007
          240              C      16.907664      19.913457      21.768030       0.273532      35.537768 0.33157561E+03  0.72556578E+04                                 9.526508                            6.135302       0.050079       2.047393                    0.999108      24.067822      65.883646       0.657493       0.425717      -1.062599       0.020518      -0.017186      -0.072208       0.077009       0.013595      -0.033766       0.018564      -0.021091       0.140260      -0.055133      -0.006205       0.061338             13.263542       7.884002       2.088901      -5.716221      11.476492       1.291463      20.430131          -0.000878
          241              C      17.060777       5.763809       0.304215      -0.201906      38.705939 0.47644106E+03  0.11504115E+05                                10.092139                            7.403313      -0.233014       1.890284                    0.998787      30.921982      91.215113       0.588014       0.431394      -1.050843      -0.005054       0.019600       0.021900       0.029821      -0.015007       0.020734      -0.029664       0.021476       0.027171      -0.035192      -0.010387       0.045579             12.352861       6.917299       1.628981      -2.860846      14.294189       4.650340      15.847094          -0.000668
          242              C      16.700680       6.178405       1.597459       0.006817      40.718071 0.41163177E+03  0.94487135E+04                                10.176352                            6.658567       0.083321       2.035873                    0.999217      26.453388      72.668843       0.660630       0.403909      -1.083405      -0.004880      -0.034516      -0.017438       0.038978       0.001253      -0.007116      -0.005398       0.007860       0.048809      -0.013059      -0.006410       0.019468             14.113086       7.514713       4.619499      -1.625299      22.337594       3.735529      12.486951           0.000278
          243              C      16.047963       5.295668       2.430878      -0.136424      36.671334 0.42699708E+03  0.10022783E+05                                 9.710449                            6.974455      -0.134229       1.927641                    0.999427      29.650116      85.986336       0.610823       0.427196      -1.054349       0.004780      -0.005575      -0.015095       0.016787      -0.031624       0.012221       0.008664       0.055190       0.047496      -0.052368       0.015359       0.037009             12.494024       8.320744       6.064125      -2.221664      19.428950      -1.210403       9.732379           0.001429
          244              C      15.731137       4.029443       2.008259       0.011472      40.346379 0.40279051E+03  0.92042297E+04                                10.158819                            6.605546       0.032377       2.020895                    0.999295      26.367083      72.487620       0.659825       0.406228      -1.080855       0.021393       0.023231      -0.026800       0.041420      -0.006215      -0.000321       0.011209      -0.011119       0.016201      -0.012560      -0.003661       0.016221             14.536565      10.593910       7.077779      -5.706794      18.395210      -4.220858      14.620574           0.000441
          245              C      16.090179       3.618252       0.742592      -0.217129      38.387058 0.44069547E+03  0.10379668E+05                                 9.873733                            6.969809       0.050628       1.979525                    0.999582      29.995389      85.869419       0.629110       0.413366      -1.067836      -0.014471      -0.008315       0.026699       0.031487      -0.014675       0.029028       0.025218      -0.015875      -0.049191      -0.050832       0.020870       0.029961             12.939604       9.103093       3.608686      -6.473842      11.706700      -2.961952      18.009021          -0.000744
          246              C      16.960081       7.583170       2.031677       0.602886      23.672652 0.25346032E+03  0.52544493E+04                                 7.696247                            5.657835      -0.020046       2.056004                    0.999622      22.018185      61.231358       0.623831       0.473611      -1.021182       0.008455       0.051949       0.017080       0.055335      -0.040378       0.034686      -0.028200       0.179448      -0.051607      -0.095623      -0.023204       0.118827              9.913802       5.347775       2.799226       0.012951      16.287673       3.156869       8.105958          -0.000375
          247              C      14.943506       3.092347       2.862469       0.597034      24.024034 0.25590242E+03  0.53186850E+04                                 7.789210                            5.687218      -0.016357       2.056303                    0.999596      22.122005      61.632086       0.621755       0.473976      -1.020817      -0.027235      -0.039187       0.032248       0.057596      -0.065934       0.074738       0.000899       0.080410      -0.046589      -0.094547      -0.023627       0.118173             10.335636       8.377750       4.702057      -4.149683      12.525417      -3.826520      10.103742           0.001028
          248              C      17.565606      18.142990      15.608655       0.277058      35.776412 0.33647816E+03  0.73868432E+04                                 9.565446                            6.179195       0.047956       2.045784                    0.999099      24.121411      66.045092       0.655641       0.425538      -1.063166       0.036592       0.055068       0.039761       0.077152       0.045802       0.005233       0.032761      -0.034325       0.040457      -0.058902      -0.002602       0.061504             13.200551       9.477174       6.257693       1.222707      14.339563       5.128913      15.784915          -0.000885
          249              C      16.738070      17.348248      16.388234      -0.200093      39.401931 0.47444020E+03  0.11453176E+05                                10.229720                            7.405465      -0.268903       1.880012                    0.998722      30.945050      91.518328       0.585339       0.433465      -1.048722      -0.017185      -0.020542      -0.003875       0.027062      -0.031392       0.013662      -0.000449       0.020843      -0.023409      -0.031806      -0.007927       0.039733             12.606915      10.915513       7.265947      -0.838614      14.994025       1.345407      11.911208          -0.000740
          250              C      16.071588      16.271062      15.818104       0.005375      40.980916 0.41527265E+03  0.95553520E+04                                10.216343                            6.688208       0.057254       2.026070                    0.999209      26.556786      73.092450       0.658985       0.403941      -1.083151       0.026742       0.028532      -0.014933       0.041859      -0.003373       0.000571       0.012916      -0.012960       0.028437      -0.013078      -0.006095       0.019173             14.082351      12.410210       7.620073      -4.869394      14.083555      -2.652232      15.753288           0.000863
          251              C      16.206163      15.994966      14.443444      -0.144009      37.144470 0.44951399E+03  0.10672673E+05                                 9.786200                            7.145352      -0.105269       1.932546                    0.999437      29.959972      86.981185       0.605677       0.425927      -1.056623       0.009601       0.008010       0.007586       0.014625      -0.013032       0.022893       0.010390      -0.006685      -0.101376      -0.046267       0.015134       0.031133             12.404249       9.169619       3.464125      -5.059388       8.966896      -1.797914      19.076234           0.001778
          252              C      17.018319      16.820357      13.672401       0.007493      40.472956 0.40956206E+03  0.93976619E+04                                10.167621                            6.658473       0.012607       2.012314                    0.999247      26.525238      73.062981       0.657575       0.405939      -1.081093       0.001071       0.015695       0.040836       0.043761       0.006758      -0.002558      -0.005215      -0.017097      -0.024185      -0.009599      -0.006695       0.016294             14.205737       8.297687       2.924750      -2.933094       9.930543       2.667134      24.388980           0.000510
          253              C      17.699323      17.865839      14.250629      -0.216411      38.694620 0.44507635E+03  0.10510850E+05                                 9.921821                            7.007666       0.020301       1.969127                    0.999450      30.109861      86.367021       0.626844       0.413755      -1.067377      -0.007479      -0.015813      -0.026005       0.031341       0.007722      -0.005903      -0.028730       0.007478      -0.107557      -0.048998       0.014634       0.034364             12.804751       7.598674       3.313176       0.430742      11.276622       5.498758      19.538956          -0.000493
          254              C      15.151378      15.419827      16.606218       0.603587      23.803765 0.25417580E+03  0.52738398E+04                                 7.726047                            5.666728      -0.018900       2.056538                    0.999620      22.031676      61.327396       0.623091       0.473764      -1.020936      -0.035001      -0.032862       0.028995       0.056086      -0.080511       0.068514      -0.005828       0.044217      -0.058787      -0.096649      -0.022252       0.118901              9.966931       9.411338       4.944429      -4.234368      10.224194      -2.964620      10.265262          -0.000454
          255              C      17.133208      16.543565      12.217638       0.606183      23.433294 0.25000011E+03  0.51705403E+04                                 7.679198                            5.634780      -0.024659       2.057801                    0.999614      21.960918      61.216771       0.621821       0.476261      -1.018653       0.003146      -0.009482      -0.056075       0.056958      -0.047391       0.022329      -0.021919       0.106626      -0.263446      -0.094102      -0.025125       0.119227              9.959517       5.327893       0.738305      -1.941198       7.073007       1.941531      17.477652           0.000255
          256              C      12.815293      22.146140       9.870584       0.577760      29.171571 0.25312339E+03  0.52243284E+04                                 8.634415                            5.529163      -0.046293       2.036076                    0.999389      21.925683      60.032883       0.655224       0.452916      -1.036881      -0.010140      -0.025677      -0.003448       0.027821       0.006684      -0.012169      -0.005190      -0.033363       0.097174      -0.035964       0.000239       0.035725             11.981244      11.246022       3.030485       1.651256      19.628743       2.762222       5.068967          -0.000029
          257              C      12.911655      24.328765      10.243959       0.571236      29.307782 0.25619631E+03  0.53029822E+04                                 8.660026                            5.561072      -0.063195       2.029332                    0.999371      22.022958      60.358294       0.653707       0.452663      -1.037171      -0.018771       0.021849       0.008706       0.030091      -0.013251      -0.022891      -0.013885       0.014806       0.075055      -0.037227      -0.000809       0.038036             12.001757      14.502271      -5.381501       0.653721      16.804954       1.213257       4.698048          -0.000002
          258              C      14.760410      23.076942      10.436118       0.575165      28.820060 0.25289256E+03  0.52210841E+04                                 8.562516                            5.525828      -0.081056       2.022733                    0.999430      22.031249      60.433125       0.655227       0.452783      -1.036419       0.029942       0.000660       0.006329       0.030611       0.013914      -0.008028      -0.006509       0.027558       0.088365      -0.034448       0.001382       0.033066             11.751497      19.596987       1.756323       2.997276      10.611576       1.211903       5.045927          -0.000024
          259              C      12.303455      19.711347       9.537698       0.273440      35.768309 0.33480246E+03  0.73386903E+04                                 9.554147                            6.158065       0.060032       2.050519                    0.999061      24.071862      65.794076       0.657877       0.424748      -1.063978      -0.001654       0.077982       0.008332       0.078443      -0.002026       0.005099       0.003149      -0.069705      -0.167870      -0.056574      -0.006391       0.062966             13.276076      12.550328       1.314645      -0.170941      22.382972       1.036771       4.894928          -0.000898
          260              C      13.577139      19.155841       9.448841      -0.197825      38.500553 0.46954605E+03  0.11304772E+05                                10.061465                            7.353661      -0.237523       1.889478                    0.998727      30.882386      91.187009       0.589064       0.431877      -1.049770       0.012352      -0.023445      -0.000345       0.026502       0.014288      -0.008848      -0.019048      -0.005261       0.119083      -0.034854      -0.012950       0.047804             12.351786      14.015343      -3.388238      -0.600433      17.922215       0.738014       5.117801          -0.000825
          261              C      13.725258      17.779041       9.440306       0.006226      40.503567 0.41458377E+03  0.95343283E+04                                10.147640                            6.686763       0.076291       2.032512                    0.999284      26.532073      72.974275       0.658533       0.404437      -1.082956      -0.032291       0.022077       0.003548       0.039277       0.012451      -0.003759      -0.004285      -0.014823      -0.015485      -0.012133      -0.006263       0.018396             14.068503      22.689045      -3.853042      -0.553604      14.291324       0.302115       5.225140          -0.000092
          262              C      12.611190      16.944563       9.499617      -0.134511      36.651381 0.43494509E+03  0.10248033E+05                                 9.702147                            7.033087      -0.125575       1.929906                    0.999382      29.683993      86.014487       0.609553       0.426470      -1.055671      -0.000441       0.012963       0.004276       0.013658      -0.006939       0.004497       0.000849      -0.063433       0.099486      -0.049300       0.015878       0.033422             12.411695      21.927491       1.305099      -0.777067      10.143923       0.207462       5.163671           0.001566
          263              C      11.348694      17.505071       9.573154       0.007960      40.492452 0.40782702E+03  0.93478135E+04                                10.179787                            6.646567       0.027760       2.018145                    0.999250      26.474229      72.880554       0.657843       0.406209      -1.080925       0.030950       0.031280      -0.000249       0.044004      -0.011474       0.002977       0.002366      -0.010642      -0.021955      -0.012029      -0.004285       0.016314             14.401399      22.334278       6.063276      -1.110716      15.495063      -0.333292       5.374857           0.000751
          264              C      11.196264      18.881266       9.576874      -0.218535      38.468853 0.44539325E+03  0.10518021E+05                                 9.884600                            7.009381       0.034082       1.972812                    0.999552      30.115177      86.322402       0.627002       0.413663      -1.067658      -0.017100      -0.030698       0.000717       0.035147      -0.040326      -0.001484      -0.004409       0.014848       0.055622      -0.050547       0.018599       0.031948             12.810413      14.308631       5.534318      -0.007576      19.003608       0.166184       5.119001          -0.000615
          265              C      15.101604      17.164330       9.440524       0.601138      23.481006 0.25388190E+03  0.52633453E+04                                 7.652396                            5.660351      -0.000398       2.063207                    0.999614      22.005080      61.118748       0.624295       0.473245      -1.021773       0.050418      -0.023829      -0.002083       0.055805       0.027008      -0.003322       0.023499      -0.052480       0.354299      -0.097415      -0.024262       0.121677              9.880860      16.342504      -3.780639      -0.327154       8.798141      -0.109600       4.501936          -0.000085
          266              C      10.151352      16.645908       9.730952       0.602366      23.795490 0.25234804E+03  0.52304008E+04                                 7.750260                            5.655118      -0.028822       2.053778                    0.999656      22.061372      61.528323       0.621808       0.475242      -1.019376      -0.047588      -0.032063       0.003701       0.057501      -0.031371       0.030428       0.017358      -0.016938       0.333707      -0.093992      -0.023270       0.117261             10.161119      15.292486       5.096825      -0.883588      10.530625      -0.408015       4.660246          -0.000009
          267              C      11.044988      25.975954      10.365427       0.273932      35.513649 0.33134836E+03  0.72492809E+04                                 9.522307                            6.133218       0.050283       2.047610                    0.999104      24.057589      65.844466       0.657617       0.425719      -1.062621       0.068828      -0.034396      -0.001336       0.076956      -0.029242      -0.004092      -0.000626       0.033176      -0.164535      -0.055073      -0.006059       0.061132             13.257819      18.619092      -5.100831      -0.726649      16.199795      -0.809974       4.954569          -0.000420
          268              C       9.961388      25.141510      10.573125      -0.201652      38.675353 0.47603691E+03  0.11491478E+05                                10.085873                            7.399467      -0.232253       1.890690                    0.998785      30.906783      91.147431       0.588274       0.431312      -1.050934      -0.029126       0.000154       0.006203       0.029779      -0.012709       0.019406      -0.014930      -0.020054       0.101750      -0.035313      -0.010434       0.045747             12.344371      19.675247      -0.157232      -1.695997      12.067473      -0.646038       5.290392          -0.000838
          269              C       8.667738      25.685617      10.639877       0.007359      40.689999 0.41132646E+03  0.94397856E+04                                10.171952                            6.656204       0.083370       2.036056                    0.999215      26.441204      72.623756       0.660743       0.403922      -1.083415       0.034021       0.017716      -0.006670       0.038933      -0.015446       0.004573      -0.001268      -0.003685      -0.020234      -0.013282      -0.006255       0.019537             14.107560      19.277862       5.565406      -2.380472      17.279622      -2.219374       5.765194          -0.000150
          270              C       8.499171      27.044465      10.481860      -0.137209      36.687292 0.42715819E+03  0.10027365E+05                                 9.712599                            6.975120      -0.133733       1.927715                    0.999431      29.657644      86.007513       0.610889       0.427116      -1.054413       0.015253      -0.006938      -0.001645       0.016837      -0.022253       0.005683       0.011070       0.050166       0.108567      -0.053335       0.015354       0.037981             12.500075      11.833911       4.389535      -1.065079      20.210141      -2.176010       5.456174           0.000650
          271              C       9.576071      27.870064      10.279415       0.014811      40.340987 0.40260468E+03  0.91991153E+04                                10.158909                            6.604316       0.034893       2.021462                    0.999316      26.361628      72.474179       0.659828       0.406264      -1.080808       0.008218      -0.038579       0.002131       0.039502      -0.000514      -0.004301      -0.002286       0.023809      -0.010464      -0.011005      -0.003662       0.014667             14.541657      11.889856      -0.003391      -0.724521      26.185574      -1.904505       5.549539           0.000472
          272              C      10.845227      27.337362      10.206097      -0.217729      38.392128 0.44074590E+03  0.10380922E+05                                 9.873666                            6.969423       0.050989       1.979594                    0.999583      29.998998      85.873804       0.629248       0.413273      -1.067919      -0.016513       0.025890      -0.000702       0.030716       0.028409      -0.001298      -0.000583       0.058943       0.066058      -0.051944       0.021771       0.030173             12.941582      13.087486      -5.072822      -0.385500      20.436717      -1.253370       5.300542          -0.000097
          273              C       7.501891      24.806333      10.951096       0.602881      23.667246 0.25340912E+03  0.52529776E+04                                 7.694447                            5.656853      -0.019518       2.056237                    0.999621      22.014530      61.213284       0.623970       0.473542      -1.021247      -0.043914      -0.031350       0.012022       0.055279      -0.029001       0.027924       0.044229      -0.025569       0.312813      -0.095516      -0.023322       0.118838              9.911551      13.809102       4.932098      -1.554201      10.968279      -1.725515       4.957272          -0.000482
          274              C       9.422658      29.352698      10.199093       0.593617      24.110009 0.25680115E+03  0.53413960E+04                                 7.805736                            5.695452      -0.013897       2.056512                    0.999595      22.153132      61.717641       0.621667       0.473686      -1.021097      -0.003638       0.057610      -0.006362       0.058075       0.006308       0.024641       0.002744       0.068690       0.339897      -0.091570      -0.026137       0.117707             10.366817       7.307581      -0.478716      -0.490992      18.968288      -1.176593       4.824583           0.000102
          275              C      17.095180      23.857611      11.008218       0.277019      35.774869 0.33647532E+03  0.73867374E+04                                 9.565044                            6.179105       0.048023       2.045800                    0.999098      24.121411      66.044087       0.655658       0.425529      -1.063175      -0.064444      -0.038932      -0.016869       0.077157       0.025446       0.019103       0.009264       0.032349      -0.165134      -0.058921      -0.002610       0.061531             13.199514      20.189576       3.488674       3.092969      13.947363       1.212271       5.461604          -0.000886
          276              C      -9.856807      25.233067      11.052428      -0.200131      39.400187 0.47442262E+03  0.11452584E+05                                10.229048                            7.405070      -0.268761       1.880040                    0.998722      30.945346      91.516928       0.585388       0.433435      -1.048746       0.015124       0.021764       0.005564       0.027080      -0.003708      -0.005684      -0.001425       0.023277       0.117160      -0.031816      -0.007929       0.039745             12.605799      14.243146       3.592248       1.724879      18.131560       1.291647       5.442691          -0.000741
          277              C      -8.766110      26.064329      11.273695       0.005385      40.977503 0.41523901E+03  0.95543866E+04                                10.215818                            6.687954       0.057250       2.026071                    0.999209      26.556426      73.090784       0.658994       0.403943      -1.083149      -0.004400      -0.041485      -0.003459       0.041861      -0.000395      -0.001755      -0.002618       0.030949      -0.021482      -0.013093      -0.006081       0.019173             14.081595      12.705385      -1.090944       1.268621      24.081950       0.811294       5.457448           0.000861
          278              C      -7.484328      25.519341      11.483582      -0.143965      37.142202 0.44948104E+03  0.10671640E+05                                 9.785725                            7.145028      -0.105211       1.932581                    0.999437      29.958424      86.974197       0.605701       0.425920      -1.056634      -0.010860      -0.007265      -0.006562       0.014621       0.030051      -0.007358       0.001763       0.017244       0.087492      -0.046299       0.015096       0.031203             12.403906      13.999823      -5.606100       1.297936      17.859032      -0.327866       5.352863           0.001778
          279              C      -7.334681      24.136377      11.463666       0.007540      40.471308 0.40954736E+03  0.93972033E+04                                10.167318                            6.658335       0.012699       2.012359                    0.999247      26.523968      73.058079       0.657587       0.405937      -1.081098      -0.042411       0.008272      -0.006852       0.043750       0.007602      -0.003158      -0.004803      -0.018270      -0.017997      -0.009640      -0.006651       0.016291             14.205413      22.090994      -5.271706       2.740618      14.797295      -0.458590       5.727951           0.000515
          280              C      -8.413820      23.321700      11.212852      -0.216377      38.690415 0.44503177E+03  0.10509495E+05                                 9.921017                            7.007263       0.020424       1.969179                    0.999449      30.108332      86.360348       0.626871       0.413749      -1.067385       0.030434       0.002532       0.007119       0.031358       0.011428      -0.008032       0.001835      -0.078989       0.040874      -0.049003       0.014677       0.034326             12.803377      21.999329      -0.406415       2.943655      10.747092       0.233054       5.663709          -0.000494
          281              C      -8.914156      27.534848      11.364085       0.603585      23.803860 0.25417951E+03  0.52739461E+04                                 7.726122                            5.666814      -0.018923       2.056530                    0.999620      22.031846      61.328415       0.623078       0.473771      -1.020930      -0.004550       0.055791       0.003518       0.056086       0.006410       0.007649      -0.016061       0.072237       0.352027      -0.096655      -0.022257       0.118913              9.967002       7.452109      -1.143557       0.071841      17.941070       0.479393       4.507827          -0.000455
          282              C      -5.986907      23.565241      11.715574       0.606193      23.432002 0.24998605E+03  0.51701837E+04                                 7.678978                            5.634661      -0.024618       2.057832                    0.999614      21.960299      61.214919       0.621820       0.476268      -1.018648       0.051280      -0.022076       0.011282       0.056959       0.019301      -0.023350       0.035402      -0.056156       0.326687      -0.094089      -0.025161       0.119250              9.959306      15.836958      -4.169290       1.439092       9.230816      -0.992875       4.810144           0.000257
          283              C       4.759526      19.004761       2.289275       0.577740      29.168990 0.25311212E+03  0.52238760E+04                                 8.632897                            5.528418      -0.046235       2.036081                    0.999388      21.924810      60.023168       0.655399       0.452814      -1.036971      -0.009724       0.006107      -0.025376       0.027853       0.021036      -0.004241      -0.005055       0.056406       0.002410      -0.035916       0.000225       0.035691             11.978344       6.051735      -2.436808       3.836413      10.156444      -1.731148      19.726851          -0.000016
          284              C       5.138786      19.110894       4.470434       0.571244      29.304499 0.25617375E+03  0.53022798E+04                                 8.658538                            5.560305      -0.063336       2.029292                    0.999371      22.021880      60.349584       0.653859       0.452578      -1.037243      -0.010099       0.015850       0.023441       0.030045       0.005883      -0.013103       0.015650       0.046486      -0.071117      -0.037140      -0.000881       0.038022             11.998740       5.478780      -2.742396       0.100491      14.317243       5.643132      16.200197          -0.000026
          285              C       5.535348      17.207568       3.355999       0.575140      28.819939 0.25290354E+03  0.52212422E+04                                 8.561582                            5.525414      -0.081333       2.022618                    0.999430      22.031776      60.429436       0.655362       0.452695      -1.036493       0.009887      -0.028848       0.002719       0.030617       0.005813      -0.006453      -0.015747       0.035070      -0.078343      -0.034543       0.001542       0.033001             11.749699       6.608351      -5.203711       2.036702      17.892191      -1.899910      10.748554           0.000023
          286              C       4.231725      34.626226      21.770219       0.273485      35.764708 0.33477850E+03  0.73379397E+04                                 9.553138                            6.157669       0.060041       2.050527                    0.999061      24.070455      65.786460       0.657935       0.424724      -1.064007       0.015100       0.010549       0.076241       0.078435      -0.013506       0.030333       0.017516      -0.028658       0.154139      -0.056561      -0.006292       0.062852             13.273945       8.296727      -3.036315       4.692496      10.463684       1.328418      21.061424           0.000107
          287              C       4.775271      33.469751      21.217160      -0.197821      38.500322 0.46956662E+03  0.11304927E+05                                10.060323                            7.353170      -0.237727       1.889410                    0.998726      30.879865      91.165966       0.589186       0.431801      -1.049860      -0.000418      -0.014464      -0.022176       0.026480       0.022513       0.002216      -0.010998       0.056644      -0.068566      -0.034971      -0.012671       0.047642             12.349961       7.556309      -3.123463       1.334101      12.552337       4.675121      16.941237           0.000722
          288              C       4.454321      33.115281      19.917570       0.006188      40.500703 0.41456660E+03  0.95336642E+04                                10.146399                            6.686133       0.076310       2.032500                    0.999284      26.532107      72.969076       0.658648       0.404378      -1.083015      -0.012541       0.030045       0.022005       0.039296      -0.002218       0.012177      -0.005172       0.015186       0.016683      -0.012101      -0.006236       0.018337             14.066181       9.496440      -6.779342       0.391473      19.245861       4.619227      13.456242           0.001082
          289              C       3.608865      33.914942      19.151560      -0.134546      36.650771 0.43493585E+03  0.10247981E+05                                 9.702336                            7.033186      -0.125609       1.929878                    0.999382      29.687003      86.029941       0.609513       0.426491      -1.055635       0.000055       0.000554       0.013664       0.013676       0.037191      -0.008120       0.000954       0.028183       0.053167      -0.049072       0.015697       0.033374             12.411476      10.636961      -7.634748       1.709489      16.883688      -0.135731       9.713781          -0.000146
          290              C       3.084859      35.069714      19.704181       0.007937      40.488455 0.40780811E+03  0.93471702E+04                                10.178551                            6.646083       0.027825       2.018153                    0.999250      26.474639      72.878280       0.657923       0.406169      -1.080964       0.024720      -0.021534       0.029407       0.044040       0.000991      -0.002043       0.010023      -0.014382       0.025953      -0.012104      -0.004126       0.016229             14.398487      13.238904      -8.287762       5.653831      15.817684      -2.909365      14.138873          -0.000126
          291              C       3.407425      35.430077      21.001583      -0.218525      38.461102 0.44531560E+03  0.10515674E+05                                 9.882931                            7.008591       0.034222       1.972869                    0.999553      30.113622      86.314342       0.627064       0.413642      -1.067677      -0.018051       0.009364      -0.028642       0.035127       0.014309      -0.026031       0.029249      -0.011607      -0.046472      -0.050435       0.018604       0.031831             12.807164      10.097379      -4.275054       6.288628      10.787497      -2.399069      17.536616          -0.000888
          292              C       4.958814      31.818139      19.338685       0.601156      23.480099 0.25387418E+03  0.52630997E+04                                 7.651814                            5.660007      -0.000357       2.063206                    0.999614      22.005020      61.116361       0.624362       0.473202      -1.021805       0.019788      -0.046775      -0.023165       0.055821       0.067703      -0.045227      -0.054045       0.107622      -0.002655      -0.097398      -0.024318       0.121716              9.879732       7.013034      -4.379403      -0.570094      14.383735       3.902154       8.242427           0.000326
          293              C       2.110328      35.891422      18.948020       0.602345      23.794801 0.25235362E+03  0.52304654E+04                                 7.749500                            5.654815      -0.028916       2.053736                    0.999655      22.061565      61.525487       0.621895       0.475180      -1.019425      -0.036019       0.034194      -0.028954       0.057489       0.082917      -0.064870      -0.014986       0.006231      -0.054788      -0.093961      -0.023349       0.117310             10.159452      10.172850      -5.474584       4.123192      10.697861      -2.826678       9.607645          -0.000226
          294              C       4.592296      20.949005       6.062640       0.273529      35.537280 0.33158131E+03  0.72558093E+04                                 9.526366                            6.135384       0.050066       2.047384                    0.999107      24.067986      65.884089       0.657484       0.425721      -1.062597       0.025115      -0.064895      -0.033003       0.077015      -0.036382       0.003935       0.035621      -0.056756       0.008761      -0.055119      -0.006221       0.061341             13.262787       8.787793      -4.606584       1.123928      16.581532       6.462263      14.419038          -0.000880
          295              C       3.640711      21.652782       5.346530      -0.201868      38.705544 0.47643634E+03  0.11504131E+05                                10.092700                            7.403768      -0.232868       1.890347                    0.998787      30.921973      91.219695       0.587929       0.431452      -1.050794      -0.019525       0.022430       0.002300       0.029827       0.039490      -0.003933       0.003867      -0.006146      -0.035091      -0.035062      -0.010397       0.045459             12.353316      11.068457      -6.486098       1.939091      15.094264       1.937839      10.897227          -0.000667
          296              C       3.101985      22.835026       5.881424       0.006876      40.719990 0.41164160E+03  0.94491356E+04                                10.177283                            6.659048       0.083232       2.035859                    0.999217      26.453492      72.673409       0.660537       0.403958      -1.083356       0.027527      -0.023601       0.014273       0.038967       0.001980      -0.002320       0.013456      -0.019674       0.008869      -0.013146      -0.006236       0.019382             14.114589      14.695166      -6.748284       6.862960      13.071608      -1.191420      14.576992           0.000276
          297              C       3.543665      23.282193       7.108134      -0.136430      36.665397 0.42691302E+03  0.10020412E+05                                 9.709580                            6.973809      -0.134160       1.927663                    0.999427      29.650068      85.987142       0.610841       0.427201      -1.054336       0.007200      -0.013752      -0.006378       0.016782       0.011902      -0.038136      -0.000104      -0.016075      -0.079479      -0.052526       0.015411       0.037115             12.492949      11.455139      -2.691460       7.383803       8.871282      -0.118719      17.152425           0.001430
          298              C       4.485048      22.580294       7.817678       0.011430      40.351561 0.40283639E+03  0.92057007E+04                                10.160379                            6.606392       0.032559       2.020938                    0.999295      26.368429      72.497116       0.659700       0.406285      -1.080798      -0.009535      -0.015131      -0.037367       0.041426      -0.009931      -0.001834       0.000933      -0.001637      -0.037119      -0.012561      -0.003720       0.016281             14.538972      10.366554      -1.555659       6.822264      10.611056       4.190260      22.639308           0.000425
          299              C       5.020294      21.424284       7.291320      -0.217178      38.384789 0.44068529E+03  0.10379184E+05                                 9.872407                            6.969100       0.050579       1.979484                    0.999582      29.995646      85.864154       0.629239       0.413291      -1.067903       0.000025       0.019551       0.024678       0.031484      -0.006949      -0.003207      -0.031976       0.016166      -0.099807      -0.051062       0.020949       0.030113             12.937271       7.950632      -1.599960       2.560280      12.936503       7.116564      17.924679          -0.000746
          300              C       2.011843      23.554239       5.157873       0.602869      23.672394 0.25345599E+03  0.52543794E+04                                 7.696445                            5.657943      -0.020095       2.055995                    0.999621      22.018538      61.234067       0.623794       0.473637      -1.021159      -0.040869       0.027250      -0.025496       0.055343       0.072074      -0.078210      -0.024172       0.000690       0.014624      -0.095585      -0.023350       0.118935              9.914133      11.172593      -4.635723       4.859566       9.372271      -1.969474       9.197534          -0.000374
          301              C       4.906857      22.998620       9.187085       0.597033      24.026805 0.25592898E+03  0.53195304E+04                                 7.790830                            5.688229      -0.016170       2.056358                    0.999597      22.122956      61.642313       0.621565       0.474096      -1.020723       0.020438       0.015867       0.051449       0.057589       0.057033      -0.051978      -0.046553       0.019708      -0.205855      -0.094709      -0.023517       0.118226             10.337978       7.447495      -0.215431       4.350247       7.000486       3.198902      16.565952           0.001027
          302              C       6.455649      15.044091       4.283527       0.277056      35.766092 0.33641282E+03  0.73847364E+04                                 9.562040                            6.177575       0.047931       2.045773                    0.999099      24.119420      66.027469       0.655917       0.425397      -1.063299      -0.029605       0.057321      -0.042319       0.077156      -0.037123       0.027030      -0.019578      -0.065558       0.029065      -0.058916      -0.002691       0.061607             13.194737       7.738532      -5.385425       3.664276      18.093906      -2.883475      13.751772           0.000036
          303              C       6.734096      15.404262       5.593842      -0.200100      39.397409 0.47439780E+03  0.11451680E+05                                10.228132                            7.404618      -0.268904       1.880001                    0.998722      30.943659      91.506672       0.585444       0.433405      -1.048779       0.009295      -0.012097       0.022347       0.027058       0.015048      -0.021176      -0.006107       0.026909      -0.072484      -0.031971      -0.007771       0.039743             12.604489       7.718933      -3.318119       4.586510      12.580456      -1.940165      17.514077          -0.000861
          304              C       7.337678      14.493028       6.451116       0.005383      40.980898 0.41526948E+03  0.95553199E+04                                10.216611                            6.688404       0.057518       2.026150                    0.999210      26.556619      73.093622       0.658938       0.403967      -1.083126      -0.011470      -0.001492      -0.040240       0.041870      -0.011642      -0.000112       0.000968      -0.010317      -0.039002      -0.013052      -0.006205       0.019258             14.082806       7.098503      -1.649251       4.272702      12.654865       3.139557      22.495049          -0.000187
          305              C       7.644147      13.191463       6.008362      -0.143993      37.152090 0.44963206E+03  0.10675900E+05                                 9.787427                            7.146330      -0.105185       1.932572                    0.999438      29.958617      86.971615       0.605646       0.425932      -1.056648      -0.002164       0.011282      -0.009048       0.014623       0.003354      -0.002889      -0.031595       0.043194      -0.048558      -0.046469       0.015410       0.031059             12.406431       6.029686      -1.457453       1.247806      14.946936       6.300462      16.242671          -0.000031
          306              C       7.331460      12.839964       4.699142       0.007527      40.468491 0.40952277E+03  0.93963670E+04                                10.166227                            6.657731       0.012689       2.012343                    0.999247      26.523723      73.053018       0.657686       0.405887      -1.081146      -0.013077       0.041411       0.005498       0.043773      -0.000600       0.011169      -0.000700       0.011973       0.021108      -0.009538      -0.006648       0.016186             14.203595       7.003698      -4.285793       0.789200      22.126754       5.111674      13.480333           0.000507
          307              C       6.762607      13.757765       3.847558      -0.216373      38.686354 0.44498962E+03  0.10508164E+05                                 9.919955                            7.006714       0.020525       1.969209                    0.999450      30.107639      86.354654       0.626930       0.413723      -1.067410       0.010010      -0.029319       0.004772       0.031346       0.020393       0.007881      -0.005001       0.050148       0.095045      -0.048836       0.014632       0.034204             12.801603       7.509050      -5.387100       1.541040      20.576026       0.183467      10.319735           0.000682
          308              C       7.619096      14.824776       7.866484       0.603590      23.803868 0.25417208E+03  0.52737449E+04                                 7.726158                            5.666735      -0.018704       2.056610                    0.999620      22.031156      61.325902       0.623083       0.473772      -1.020932       0.011134       0.011603       0.053728       0.056082       0.056887      -0.043321      -0.034828       0.054859      -0.242987      -0.096766      -0.022155       0.118922              9.967177       5.759255      -0.517451       2.844825       7.414520       2.842135      16.727756          -0.000689
          309              C       7.628752      11.457098       4.245883       0.606163      23.432687 0.24999152E+03  0.51702835E+04                                 7.678871                            5.634553      -0.024625       2.057817                    0.999614      21.960660      61.214238       0.621859       0.476239      -1.018672       0.009833      -0.053481      -0.016966       0.056963       0.051821      -0.055904      -0.044009       0.126688       0.033953      -0.094028      -0.025271       0.119298              9.959012       6.004896      -2.873578       0.170319      15.769497       4.064802       8.102644           0.000000
          310              C       0.621195       8.922933       4.364068       0.577850      29.163971 0.25307916E+03  0.52229986E+04                                 8.631884                            5.528090      -0.046122       2.036157                    0.999388      21.922562      60.014863       0.655417       0.452819      -1.036973       0.017265      -0.010453       0.019153       0.027824      -0.007442       0.016129       0.026310      -0.031862      -0.014301      -0.035857       0.000200       0.035657             11.976045      14.936693      -3.212653       4.315384       8.068880      -5.607412      12.922563          -0.000019
          311              C      -1.224987       9.667197       3.389265       0.571220      29.301359 0.25617015E+03  0.53021261E+04                                 8.657586                            5.560130      -0.062968       2.029410                    0.999370      22.021069      60.344662       0.653901       0.452556      -1.037267      -0.028300       0.006376       0.008051       0.030106       0.005013      -0.012167       0.034947      -0.007935       0.005665      -0.037152      -0.000858       0.038010             11.996411      20.864599      -0.103395      -1.875752       6.084453      -2.719653       9.040181          -0.000024
          312              C       0.780030      10.178290       2.528708       0.575162      28.816774 0.25288261E+03  0.52206715E+04                                 8.560869                            5.525138      -0.081135       2.022708                    0.999430      22.030256      60.423313       0.655390       0.452688      -1.036504       0.014308       0.014819      -0.022659       0.030622       0.003154      -0.004084       0.015781      -0.053978       0.040633      -0.034516       0.001505       0.033011             11.748556      11.312401       1.415135      -2.664295       8.635546      -6.860629      15.297721           0.000024
          313              C       2.479745       8.053520       5.810075       0.273443      35.764376 0.33479082E+03  0.73382565E+04                                 9.552940                            6.157745       0.060127       2.050551                    0.999060      24.070683      65.786689       0.657939       0.424718      -1.064013      -0.068512       0.020421      -0.032321       0.078457      -0.010002       0.027188      -0.025163       0.092138      -0.007426      -0.056606      -0.006283       0.062889             13.272826      18.818211      -2.574831       4.286723       6.392400      -3.832519      14.607868           0.000106
          314              C       3.594737       8.248515       4.999199      -0.197840      38.499403 0.46955848E+03  0.11304674E+05                                10.059998                            7.352962      -0.237541       1.889460                    0.998727      30.880007      91.165945       0.589212       0.431784      -1.049871       0.026487      -0.000636       0.000752       0.026505       0.008124       0.012875       0.028383      -0.054624       0.022492      -0.034970      -0.012653       0.047623             12.349249      19.876458      -0.873579      -0.345147       5.802887      -2.076208      11.368402           0.000717
          315              C       4.863118       8.053744       5.519648       0.006218      40.499995 0.41455700E+03  0.95334165E+04                                10.146455                            6.686173       0.076235       2.032487                    0.999284      26.531681      72.968511       0.658627       0.404392      -1.083002      -0.035221      -0.002364       0.017263       0.039295      -0.002574       0.012498      -0.000620       0.002322       0.033997      -0.012120      -0.006216       0.018336             14.066295      19.683722       1.366238      -5.427509       6.378152      -3.563496      16.137010           0.001083
          316              C       5.033662       7.645341       6.840687      -0.134501      36.648066 0.43489692E+03  0.10246885E+05                                 9.701910                            7.032855      -0.125539       1.929914                    0.999382      29.686153      86.028116       0.609526       0.426489      -1.055631      -0.011475       0.006073      -0.004263       0.013664      -0.006685       0.022807       0.019096      -0.022627      -0.099579      -0.049063       0.015675       0.033388             12.410912      11.928734       0.952042      -4.353166       6.493258      -4.298470      18.810744          -0.000150
          317              C       3.919889       7.440014       7.634930       0.007936      40.488677 0.40781882E+03  0.93474926E+04                                10.178637                            6.646238       0.027855       2.018166                    0.999250      26.474685      72.879103       0.657904       0.406177      -1.080957      -0.011790       0.014056      -0.040023       0.044027      -0.000210      -0.001418      -0.002558       0.021254      -0.033305      -0.012111      -0.004141       0.016252             14.398116      11.954274      -0.287398       0.023114       6.973560      -5.612022      24.266515          -0.000128
          318              C       2.649892       7.628892       7.116669      -0.218468      38.455932 0.44526617E+03  0.10514245E+05                                 9.882192                            7.008335       0.034484       1.972989                    0.999553      30.111612      86.308341       0.627056       0.413658      -1.067664       0.018127      -0.009332       0.028610       0.035131       0.011728      -0.024416       0.021069       0.011672      -0.094249      -0.050440       0.018606       0.031834             12.805285      13.068000      -1.760129       4.491926       6.872356      -4.842120      18.475499          -0.000889
          319              C       6.080502       8.352687       4.682509       0.601155      23.479227 0.25386444E+03  0.52628455E+04                                 7.651605                            5.659880      -0.000325       2.063228                    0.999614      22.004677      61.115035       0.624372       0.473199      -1.021807       0.045771       0.008755      -0.030748       0.055831      -0.033012       0.026677       0.045939      -0.174074      -0.107170      -0.097369      -0.024349       0.121718              9.879560      13.918668       1.672661      -4.888449       5.045887      -1.864158      10.674125           0.000326
          320              C       4.070475       7.095961       9.068681       0.602312      23.794911 0.25235997E+03  0.52306177E+04                                 7.749396                            5.654823      -0.028830       2.053756                    0.999655      22.061857      61.525956       0.621906       0.475170      -1.019433       0.004193      -0.015715       0.055125       0.057475       0.002848      -0.008169       0.035424      -0.135488      -0.260284      -0.093959      -0.023330       0.117289             10.158959       7.309982      -0.256749       0.466230       5.610029      -3.632792      17.556866          -0.000228
          321              C      -3.582002       9.512293       4.184821       0.273958      35.512984 0.33135587E+03  0.72495052E+04                                 9.522166                            6.133351       0.050190       2.047587                    0.999104      24.057522      65.845113       0.657597       0.425728      -1.062613       0.064291       0.013132      -0.040252       0.076980       0.008363      -0.027985      -0.017823       0.093885       0.017095      -0.055023      -0.006075       0.061097             13.256198      21.185698       1.540476      -3.302317       5.279609      -1.945202      13.303286          -0.000458
          322              C      23.381454       9.252537       5.530810      -0.202471      38.720034 0.47659498E+03  0.11508810E+05                                10.094794                            7.404593      -0.232976       1.890236                    0.998791      30.928659      91.239956       0.587951       0.431404      -1.050833      -0.014481      -0.002594       0.025081       0.029077       0.020620       0.009584       0.013759      -0.034074      -0.097235      -0.036173      -0.010253       0.046426             12.358022      14.091131       0.865425      -3.268931       5.557600      -2.532349      17.425336           0.000166
          323              C      22.266433       9.028996       6.355912       0.010260      40.713532 0.41143051E+03  0.94433686E+04                                10.177547                            6.657848       0.085841       2.036464                    0.999242      26.447850      72.661633       0.660501       0.404020      -1.083282       0.002097       0.006199      -0.036401       0.036985       0.004739      -0.004429      -0.001820       0.021434      -0.031606      -0.011464      -0.006306       0.017770             14.119465      12.975489       0.042960       2.089838       5.775320      -3.191897      23.607587           0.000398
          324              C      21.003469       9.057940       5.804604      -0.137144      36.678664 0.42705057E+03  0.10024267E+05                                 9.711262                            6.974331      -0.133661       1.927761                    0.999430      29.655862      86.001572       0.610908       0.427127      -1.054400       0.012629       0.002226      -0.010942       0.016857       0.004745      -0.033163       0.011132      -0.047077      -0.075370      -0.053474       0.015376       0.038098             12.497820      14.349989      -0.679969       5.948868       5.567171      -2.318756      17.576300           0.000774
          325              C      20.822160       9.319212       4.469996       0.011964      40.323151 0.40253823E+03  0.91970202E+04                                10.155905                            6.604073       0.032620       2.021136                    0.999293      26.355895      72.451070       0.659809       0.406301      -1.080807       0.039219      -0.002257       0.013076       0.041403       0.003597      -0.011338       0.000270      -0.000441       0.030994      -0.012742      -0.003623       0.016366             14.532662      22.634909      -0.852221       6.233278       5.664982      -1.903412      15.298096          -0.000054
          326              C      21.915112       9.531331       3.657369      -0.216866      38.350621 0.44030020E+03  0.10367360E+05                                 9.865696                            6.965523       0.051828       1.980083                    0.999582      29.978814      85.791409       0.629502       0.413228      -1.067994      -0.031401      -0.001325       0.001056       0.031446       0.003750      -0.010184      -0.001220      -0.071114       0.084957      -0.051199       0.021234       0.029965             12.926580      22.961734       0.641304       0.866454       5.280811      -0.912858      10.537194          -0.000652
          327              C      22.450129       8.835264       7.824900       0.599402      23.758267 0.25436397E+03  0.52772846E+04                                 7.713030                            5.666336      -0.017414       2.056253                    0.999622      22.050354      61.322185       0.623693       0.473348      -1.021438       0.005266      -0.006605       0.055247       0.055889      -0.022590      -0.011277       0.023158      -0.134849      -0.266434      -0.092568      -0.025887       0.118456              9.943642       7.429797       0.255202       1.446524       4.970896      -2.229444      17.430235           0.000098
          328              C      19.459306       9.446425       3.874478       0.597020      24.022802 0.25589380E+03  0.53184947E+04                                 7.789598                            5.687624      -0.015600       2.056603                    0.999596      22.119498      61.626306       0.621647       0.474060      -1.020765      -0.051267       0.001979      -0.026027       0.057530       0.018297      -0.023652       0.028913      -0.193255      -0.089977      -0.094605      -0.023614       0.118219             10.336268      16.439882      -0.871431       4.745291       4.736324      -0.780464       9.832597           0.000919
          329              C       1.262780      11.528397       0.447350       0.277045      35.764849 0.33640667E+03  0.73845444E+04                                 9.561745                            6.177471       0.048046       2.045814                    0.999099      24.118930      66.025200       0.655932       0.425391      -1.063306       0.001757      -0.041174       0.065234       0.077161       0.001697      -0.000591      -0.052154       0.026137       0.094535      -0.058932      -0.002691       0.061623             13.194448      12.475430       0.767280      -0.708353       9.367618      -7.666786      17.740295           0.000037
          330              C       0.147167      27.177053      21.846820      -0.200106      39.399434 0.47442602E+03  0.11452546E+05                                10.228654                            7.404982      -0.268850       1.880018                    0.998722      30.943991      91.508764       0.585412       0.433422      -1.048767      -0.011359       0.013293      -0.020662       0.027068       0.002418      -0.011908       0.021792      -0.051845      -0.020839      -0.031973      -0.007762       0.039735             12.605409      14.072082      -1.423196       3.203423       8.248673      -5.725568      15.495471          -0.000852
          331              C      -0.032200      27.842363      20.640683       0.005403      40.982551 0.41528797E+03  0.95558358E+04                                10.216851                            6.688537       0.057527       2.026160                    0.999209      26.556235      73.092514       0.658935       0.403965      -1.083129       0.033818      -0.011471       0.021857       0.041869       0.005816      -0.012387      -0.003724       0.002765       0.032336      -0.013074      -0.006191       0.019264             14.083329      22.216918      -1.533197       4.077420       7.439823      -4.049952      12.593245          -0.000186
          332              C       1.077688      28.322844      19.918664      -0.143964      37.149836 0.44960416E+03  0.10675081E+05                                 9.787124                            7.146181      -0.105128       1.932605                    0.999438      29.957660      86.968438       0.605642       0.425941      -1.056642       0.000902      -0.010560       0.010080       0.014627      -0.007605       0.005395       0.008270      -0.069378       0.062196      -0.046468       0.015388       0.031080             12.406035      21.747185       1.270498      -0.793551       6.501510      -2.253259       8.969412          -0.000026
          333              C       2.352177      28.116770      20.436924       0.007537      40.464851 0.40949222E+03  0.93954835E+04                                10.165625                            6.657490       0.012832       2.012396                    0.999247      26.523093      73.050389       0.657697       0.405888      -1.081146      -0.028263      -0.017444       0.028507       0.043769      -0.001523       0.011838       0.000377       0.008934       0.020838      -0.009536      -0.006657       0.016193             14.202756      21.140347       3.610707      -4.883493       8.219152      -4.833871      13.248769           0.000500
          334              C       2.522896      27.429774      21.615923      -0.216343      38.682728 0.44495314E+03  0.10507040E+05                                 9.919243                            7.006381       0.020676       1.969277                    0.999450      30.105887      86.347278       0.626954       0.413718      -1.067418       0.012927       0.016019      -0.023630       0.031338      -0.018741       0.035515       0.014107      -0.003430      -0.028899      -0.048834       0.014641       0.034193             12.800687      13.873138       2.885851      -4.338411       8.843874      -6.245722      15.685050           0.000685
          335              C      -1.381874      28.129899      20.103819       0.603594      23.803917 0.25417105E+03  0.52737321E+04                                 7.726266                            5.666785      -0.018658       2.056628                    0.999620      22.031153      61.326477       0.623068       0.473782      -1.020923      -0.050669       0.011308      -0.021218       0.056084       0.026016      -0.020418       0.049057      -0.182054      -0.050578      -0.096763      -0.022167       0.118930              9.967429      16.337804      -1.683872       3.587651       5.211930      -1.672350       8.352553          -0.000687
          336              C       3.517549      28.651708      19.687329       0.606157      23.432338 0.24999101E+03  0.51702348E+04                                 7.678636                            5.634450      -0.024458       2.057872                    0.999615      21.960172      61.211279       0.621885       0.476223      -1.018688       0.044617       0.021905      -0.027806       0.056954      -0.051346       0.017691       0.052843      -0.146141      -0.096457      -0.094037      -0.025260       0.119297              9.958733      14.456458       3.151346      -4.140331       5.943189      -2.420589       9.476551           0.000000
          337              N      -5.768376      17.971176       4.441544      -0.551974      46.251464 0.55020182E+03  0.13367504E+05                                10.416683                            7.326643       0.435652       2.128408                    0.999425      30.140598      80.911908       0.689062       0.365864      -1.128160       0.046189       0.022824      -0.078141       0.093597       0.009142       0.080385       0.069487      -0.028934      -0.181294      -0.129027       0.021665       0.107362             13.598215      12.241059       8.353369       2.221272      16.313752       5.066128      12.239834          -0.000072
          338              N      -5.162674      17.818119       2.148329      -0.548177      45.945213 0.54242338E+03  0.13140832E+05                                10.392232                            7.282422       0.411601       2.121174                    0.999463      30.107278      80.890370       0.689568       0.366644      -1.126775       0.027559       0.036315       0.084069       0.095634       0.004346      -0.070528      -0.073466       0.044419      -0.291578      -0.149359       0.039501       0.109858             13.691654      14.754906       7.269260      -6.802767      11.837968      -3.370812      14.482088          -0.000075
          339              N      -4.092261      19.402852       3.584488      -0.551197      46.378461 0.56187354E+03  0.13708709E+05                                10.443300                            7.397569       0.441924       2.131261                    0.999370      30.149544      80.832864       0.687349       0.365234      -1.129815      -0.060314      -0.059677       0.001436       0.084860      -0.062094      -0.017407       0.019236      -0.010027       0.311795      -0.114262       0.003621       0.110641             13.666057       7.976037       1.999063      -2.544706       9.471234       4.491942      23.550902          -0.000076
          340              N      -6.748073      16.462077       2.966647      -0.415182      45.749333 0.40416871E+03  0.91952935E+04                                10.768734                            6.435662      -0.096008       2.008117                    0.998267      27.405644      73.901640       0.700565       0.384286      -1.101723      -0.020804      -0.013098       0.079265       0.082989       0.056165      -0.008340       0.024428      -0.022967       0.187346      -0.091697       0.021947       0.069750             15.954056      17.842904      12.901505      -4.223545      19.353440      -3.579842      10.665823          -0.000309
          341              N      -3.492391      19.240136       1.416681      -0.412028      45.775450 0.40352045E+03  0.91810856E+04                                10.790145                            6.446236      -0.100731       2.007793                    0.998325      27.356001      73.880921       0.697107       0.386170      -1.099871      -0.016537      -0.059546      -0.053655       0.081842       0.067928      -0.022985       0.025888      -0.058850       0.036400      -0.090982       0.021392       0.069590             15.975989      11.157036       1.781780      -9.798044       8.358464       0.439281      28.412466          -0.000296
          342              N      -4.733518      19.457922       5.798695      -0.419797      46.366614 0.41512385E+03  0.95081782E+04                                10.879644                            6.534843      -0.095704       2.006094                    0.998221      27.597603      74.676875       0.693206       0.385766      -1.100632       0.056100       0.056232      -0.025760       0.083503       0.074594      -0.039109       0.000277      -0.007093       0.141558      -0.103819       0.025591       0.078227             15.953567       9.927365       6.859080       4.670903      17.556433      10.726681      20.376904          -0.000235
          343              N      -0.477697      16.696751      11.773353      -0.551909      46.240720 0.55008786E+03  0.13364008E+05                                10.414983                            7.325854       0.435694       2.128458                    0.999425      30.138355      80.902977       0.689105       0.365861      -1.128165       0.050499      -0.078782      -0.001335       0.093587       0.100175       0.016051       0.020000       0.109996       0.085411      -0.129042       0.021666       0.107376             13.595550      18.439996       6.783050       3.279439      16.045888       2.784150       6.300767          -0.000069
          344              N       1.481054      15.363155      11.957633      -0.548092      45.933819 0.54228899E+03  0.13136688E+05                                10.390352                            7.281389       0.411827       2.121280                    0.999463      30.104503      80.878675       0.689639       0.366631      -1.126792      -0.089745      -0.000219      -0.032885       0.095581      -0.003443      -0.063540       0.022730      -0.227578       0.073387      -0.149344       0.039533       0.109811             13.688641      10.410289      -2.667297       0.235640      24.814635       2.791668       5.841000          -0.000077
          345              N      -0.612372      14.371479      11.362771      -0.551188      46.364832 0.56172544E+03  0.13704073E+05                                10.440878                            7.396391       0.442906       2.131618                    0.999371      30.146606      80.819686       0.687438       0.365214      -1.129840       0.033669       0.075087       0.020525       0.084811      -0.082221      -0.004166      -0.033016       0.137897      -0.013916      -0.114186       0.003625       0.110562             13.661521      23.086290      -4.753916       2.103734      12.221702       0.145810       5.676571          -0.000056
          346              N       1.603257      17.567435      12.342607      -0.415141      45.738536 0.40409206E+03  0.91930745E+04                                10.766780                            6.434853      -0.095750       2.008224                    0.998267      27.403645      73.893305       0.700644       0.384263      -1.101744      -0.057087       0.058291      -0.015215       0.082996      -0.010305       0.037751       0.004124       0.035180      -0.245310      -0.091657       0.021918       0.069739             15.950774      10.225877       4.745164       1.582097      31.360752       3.390602       6.265693          -0.000310
          347              N       1.249482      13.107094      11.506125      -0.412001      45.764708 0.40346100E+03  0.91793379E+04                                10.788085                            6.445590      -0.100277       2.007982                    0.998325      27.353820      73.871948       0.697174       0.386149      -1.099892       0.078280       0.023731       0.002858       0.081848       0.023221       0.007944       0.008494      -0.009149      -0.270303      -0.090950       0.021388       0.069562             15.971126      22.076084     -11.617748      -0.430470      20.222623       0.824375       5.614670          -0.000299
          348              N      -2.449873      15.753384      11.187027      -0.419752      46.339605 0.41494145E+03  0.95027627E+04                                10.874944                            6.533130      -0.095096       2.006360                    0.998221      27.591453      74.650402       0.693356       0.385733      -1.100678      -0.011581      -0.081974      -0.010781       0.083487      -0.019139       0.026645       0.014366      -0.045928      -0.289227      -0.103857       0.025635       0.078222             15.944869      29.617649       6.279771       4.925581      11.598601       1.653794       6.618356          -0.000115
          349              N       8.480639      20.930273      19.682295      -0.551930      46.231990 0.54998148E+03  0.13360303E+05                                10.412243                            7.324113       0.435517       2.128383                    0.999425      30.136808      80.886047       0.689358       0.365758      -1.128285       0.003182      -0.056315      -0.074674       0.093583      -0.024978       0.009139      -0.109819       0.013498      -0.136647      -0.129206       0.021608       0.107598             13.591441       8.100060      -5.109755       4.526489      15.974652      -6.036778      16.699611           0.000015
          350              N       8.914452      18.921525      18.488195      -0.548145      45.941534 0.54241083E+03  0.13140142E+05                                10.390846                            7.281929       0.411705       2.121216                    0.999462      30.105084      80.877067       0.689666       0.366603      -1.126833      -0.017813       0.093282      -0.011257       0.095633       0.032677      -0.006448       0.024534       0.174283       0.321763      -0.149188       0.039385       0.109803             13.688821       6.288000      -1.242551       2.127003      10.339985       4.021730      24.438478          -0.000036
          351              N       8.071146      20.850980      17.354282      -0.551259      46.368792 0.56178325E+03  0.13705655E+05                                10.440796                            7.396294       0.441794       2.131193                    0.999370      30.149650      80.824851       0.687518       0.365166      -1.129892       0.021822      -0.026234       0.077727       0.084888      -0.014847      -0.034147       0.071178      -0.072685      -0.241894      -0.114175       0.003491       0.110684             13.661927       7.376115      -5.417312      -0.174761      22.036380       4.246929      11.573287          -0.000060
          352              N       9.303388      19.003420      20.693647      -0.415155      45.730529 0.40404267E+03  0.91915668E+04                                10.764437                            6.433789      -0.095931       2.008150                    0.998267      27.402637      73.886336       0.700819       0.384183      -1.101814       0.001056       0.066410       0.049776       0.083001      -0.036827       0.027430       0.012111      -0.133865       0.042149      -0.091706       0.021855       0.069850             15.946148       7.849803      -1.463948       7.097662       9.326891      -1.696375      30.661749           0.000059
          353              N       8.510444      18.957031      16.211614      -0.412039      45.763917 0.40345058E+03  0.91789374E+04                                10.787607                            6.445275      -0.100793       2.007759                    0.998325      27.355105      73.872017       0.697237       0.386121      -1.099924       0.043435      -0.065322       0.023367       0.081851      -0.052064       0.044791      -0.002807      -0.060560       0.117583      -0.090985       0.021305       0.069680             15.970822       7.511200      -4.841090      -2.050838      21.307650      11.601866      19.093617          -0.000299
          354              N       7.704699      22.758581      18.596750      -0.419803      46.361498 0.41511283E+03  0.95077517E+04                                10.878735                            6.534875      -0.095608       2.006136                    0.998221      27.596674      74.670831       0.693194       0.385780      -1.100635      -0.020892       0.001488      -0.080825       0.083495      -0.032343       0.031701       0.028512      -0.111331       0.183847      -0.103919       0.025886       0.078033             15.951409       9.755688      -8.851849       4.019062      26.014338      -6.424207      12.084202          -0.000003
          355              N      12.215646      29.165768      18.418598      -0.552049      46.237016 0.55005181E+03  0.13362432E+05                                10.412940                            7.324552       0.435803       2.128439                    0.999426      30.138687      80.892233       0.689341       0.365755      -1.128288       0.093486       0.000218      -0.004662       0.093602      -0.010007      -0.000251      -0.041269      -0.180475       0.230320      -0.129210       0.021647       0.107563             13.593083      10.783277      -1.545321       1.993727      10.941554      -8.779844      19.054419           0.000022
          356              N      14.346285      29.687862      17.503763      -0.548115      45.935973 0.54236579E+03  0.13138730E+05                                10.389850                            7.281580       0.411742       2.121251                    0.999462      30.103677      80.871315       0.689691       0.366598      -1.126841      -0.044359      -0.057212       0.062470       0.095621      -0.080797       0.073435       0.064558       0.062326      -0.102205      -0.149181       0.039391       0.109790             13.687190      23.554311      -3.804218       3.803052       7.506252      -3.076073      10.001006          -0.000019
          357              N      14.166577      28.351464      19.478974      -0.551133      46.361072 0.56167810E+03  0.13702422E+05                                10.439731                            7.395645       0.441957       2.131295                    0.999370      30.146506      80.813956       0.687544       0.365171      -1.129890      -0.048530       0.041690      -0.055711       0.084835       0.058983      -0.086447       0.024487       0.058599      -0.053164      -0.114168       0.003513       0.110656             13.660412      19.004187       3.249590      -6.371180       8.077628      -4.831912      13.899421          -0.000051
          358              N      12.494152      30.454205      16.501603      -0.415096      45.709032 0.40387382E+03  0.91864595E+04                                10.760250                            6.431797      -0.095189       2.008468                    0.998268      27.396865      73.857647       0.701057       0.384105      -1.101906      -0.078904      -0.021281       0.014282       0.082962       0.021028      -0.014171      -0.066009       0.086491       0.015246      -0.091767       0.021929       0.069838             15.940414      22.030599      -5.895524      10.113735       9.695145      -6.564889      16.095498           0.000186
          359              N      16.189005      28.818312      18.597187      -0.412004      45.760613 0.40342841E+03  0.91782584E+04                                10.787066                            6.445090      -0.100560       2.007857                    0.998325      27.353769      73.866437       0.697252       0.386120      -1.099931       0.018292       0.029539      -0.074117       0.081857      -0.008552       0.013536      -0.057195       0.092805       0.115451      -0.090970       0.021302       0.069668             15.969703      30.697633       1.369821      -6.603041       6.312867      -1.921507      10.898609          -0.000296
          360              N      12.054267      27.880838      20.274968      -0.419780      46.360916 0.41510064E+03  0.95074562E+04                                10.878872                            6.534918      -0.095517       2.006171                    0.998221      27.595785      74.669735       0.693166       0.385796      -1.100617       0.065324      -0.027282       0.044305       0.083513      -0.002719       0.009586      -0.060494       0.140082      -0.036803      -0.103912       0.025895       0.078017             15.952018      10.636082       2.500117      -3.989987      12.557052     -11.536733      24.662920          -0.000003
          361              N      19.404080      20.694484      17.444452      -0.551923      46.247057 0.55014399E+03  0.13365721E+05                                10.416001                            7.326229       0.435733       2.128457                    0.999425      30.139091      80.906181       0.689087       0.365861      -1.128164      -0.046198      -0.022780       0.078120       0.093573       0.009142       0.080388       0.069462      -0.028959      -0.181259      -0.129011       0.021663       0.107347             13.597316      12.240183       8.352654       2.221255      16.312504       5.066134      12.239259          -0.000071
          362              N      18.798378      20.847541      19.737667      -0.548209      45.948214 0.54246119E+03  0.13141992E+05                                10.392698                            7.282690       0.411551       2.121143                    0.999463      30.108259      80.894060       0.689552       0.366645      -1.126773      -0.027567      -0.036296      -0.084097       0.095654       0.004341      -0.070538      -0.073471       0.044404      -0.291642      -0.149382       0.039517       0.109864             13.692215      14.755699       7.269594      -6.803020      11.838354      -3.370694      14.482591          -0.000076
          363              N      17.727965      19.262808      18.301508      -0.551214      46.379468 0.56188771E+03  0.13709144E+05                                10.443449                            7.397664       0.441919       2.131253                    0.999371      30.149921      80.834204       0.687344       0.365234      -1.129814       0.060309       0.059696      -0.001442       0.084870      -0.062092      -0.017406       0.019238      -0.010027       0.311817      -0.114264       0.003616       0.110647             13.666361       7.976156       1.999043      -2.544625       9.471480       4.492512      23.551448          -0.000075
          364              N      20.383777      22.203583      18.919349      -0.415177      45.750696 0.40417925E+03  0.91956172E+04                                10.768991                            6.435773      -0.096084       2.008084                    0.998267      27.406149      73.903964       0.700552       0.384290      -1.101717       0.020789       0.013129      -0.079278       0.083003       0.056156      -0.008335       0.024430      -0.022980       0.187341      -0.091688       0.021938       0.069751             15.954362      17.843348      12.901806      -4.223519      19.353739      -3.579628      10.665999          -0.000307
          365              N      17.128095      19.425524      20.469315      -0.412035      45.775867 0.40352341E+03  0.91811713E+04                                10.790213                            6.446261      -0.100744       2.007788                    0.998325      27.356103      73.881308       0.697105       0.386170      -1.099870       0.016531       0.059555       0.053642       0.081838       0.067928      -0.022989       0.025890      -0.058851       0.036407      -0.090985       0.021396       0.069588             15.976107      11.157169       1.781671      -9.798144       8.358463       0.439615      28.412691          -0.000297
          366              N      18.369222      19.207738      16.087301      -0.419791      46.364657 0.41510888E+03  0.95077312E+04                                10.879306                            6.534701      -0.095607       2.006136                    0.998221      27.596984      74.674319       0.693219       0.385763      -1.100636      -0.056119      -0.056203       0.025756       0.083496       0.074598      -0.039101       0.000268      -0.007116       0.141555      -0.103819       0.025592       0.078226             15.953180       9.927102       6.858822       4.670797      17.555892      10.726580      20.376547          -0.000234
          367              N      14.113401      21.968909      10.112643      -0.551812      46.234653 0.54999178E+03  0.13361035E+05                                10.414047                            7.325119       0.435895       2.128553                    0.999426      30.135882      80.893326       0.689156       0.365851      -1.128177      -0.050407       0.078760       0.001351       0.093519       0.100128       0.016037       0.019965       0.110007       0.085507      -0.129017       0.021706       0.107311             13.594335      18.440061       6.782191       3.279605      16.042608       2.783606       6.300337          -0.000066
          368              N      12.154650      23.302505       9.928363      -0.548263      45.938960 0.54236507E+03  0.13138971E+05                                10.390867                            7.281739       0.412069       2.121294                    0.999463      30.107603      80.887950       0.689647       0.366615      -1.126806       0.089861       0.000097       0.032863       0.095682      -0.003396      -0.063561       0.022743      -0.227647       0.073433      -0.149395       0.039559       0.109836             13.690006      10.411202      -2.667537       0.235874      24.817445       2.791483       5.841371          -0.000073
          369              N      14.248076      24.294181      10.523225      -0.551150      46.367671 0.56176865E+03  0.13705435E+05                                10.441392                            7.396744       0.441965       2.131300                    0.999370      30.147697      80.824362       0.687410       0.365220      -1.129831      -0.033504      -0.075223      -0.020540       0.084870      -0.082247      -0.004147      -0.033046       0.138097      -0.013870      -0.114281       0.003641       0.110641             13.662909      23.089071      -4.756693       2.104431      12.222441       0.145136       5.677215          -0.000054
          370              N      12.032447      21.098225       9.543389      -0.415145      45.741042 0.40411046E+03  0.91936247E+04                                10.767210                            6.435028      -0.095884       2.008166                    0.998267      27.404484      73.896803       0.700628       0.384266      -1.101739       0.057098      -0.058310       0.015201       0.083014      -0.010295       0.037759       0.004124       0.035173      -0.245309      -0.091661       0.021925       0.069736             15.951672      10.226662       4.745799       1.582261      31.362412       3.390615       6.265941          -0.000314
          371              N      12.386222      25.558566      10.379871      -0.411965      45.747331 0.40331131E+03  0.91748094E+04                                10.784752                            6.443840      -0.100004       2.008110                    0.998325      27.348990      73.847244       0.697379       0.386083      -1.099972      -0.078195      -0.023810      -0.002934       0.081793       0.023178       0.007962       0.008457      -0.009147      -0.270535      -0.091025       0.021470       0.069555             15.967815      22.067830     -11.617327      -0.429895      20.222121       0.823675       5.613494          -0.000147
          372              N      16.085577      22.912276      10.698969      -0.419749      46.355970 0.41504702E+03  0.95059554E+04                                10.878116                            6.534354      -0.095355       2.006241                    0.998221      27.594667      74.666520       0.693216       0.385780      -1.100625       0.011714       0.081975       0.010794       0.083508      -0.019214       0.026622       0.014319      -0.045855      -0.289052      -0.103786       0.025578       0.078208             15.950530      29.631958       6.280433       4.928366      11.599103       1.653926       6.620528          -0.000235
          373              N       5.155065      17.735387       2.203701      -0.551942      46.233077 0.54999460E+03  0.13360704E+05                                10.412400                            7.324195       0.435513       2.128375                    0.999425      30.137172      80.887329       0.689354       0.365757      -1.128285      -0.003190       0.056301       0.074688       0.093586      -0.024974       0.009142      -0.109818       0.013494      -0.136662      -0.129206       0.021608       0.107597             13.591540       8.100146      -5.109778       4.526519      15.974680      -6.036680      16.699794           0.000016
          374              N       4.721252      19.744135       3.397801      -0.548173      45.943871 0.54244074E+03  0.13141063E+05                                10.391216                            7.282147       0.411665       2.121192                    0.999462      30.105866      80.880063       0.689652       0.366605      -1.126831       0.017804      -0.093302       0.011257       0.095650       0.032671      -0.006448       0.024535       0.174299       0.321793      -0.149199       0.039386       0.109813             13.689440       6.288216      -1.242553       2.127064      10.340398       4.022175      24.439704          -0.000037
          375              N       5.564558      17.814680       4.531714      -0.551219      46.366356 0.56175086E+03  0.13704661E+05                                10.440448                            7.396090       0.441805       2.131213                    0.999370      30.148739      80.821697       0.687527       0.365167      -1.129891      -0.021832       0.026204      -0.077717       0.084871      -0.014844      -0.034155       0.071166      -0.072693      -0.241877      -0.114168       0.003490       0.110677             13.661379       7.375835      -5.417007      -0.174801      22.035305       4.246953      11.572997          -0.000061
          376              N       4.332316      19.662240       1.192349      -0.415163      45.731651 0.40405063E+03  0.91918051E+04                                10.764643                            6.433871      -0.095962       2.008137                    0.998267      27.402932      73.887673       0.700811       0.384185      -1.101811      -0.001064      -0.066417      -0.049766       0.083000      -0.036829       0.027432       0.012113      -0.133867       0.042157      -0.091710       0.021859       0.069851             15.946541       7.849962      -1.463912       7.097845       9.326995      -1.696192      30.662666           0.000059
          377              N       5.125260      19.708629       5.674382      -0.412039      45.762899 0.40344214E+03  0.91786859E+04                                10.787427                            6.445189      -0.100737       2.007784                    0.998325      27.354751      73.870519       0.697245       0.386119      -1.099927      -0.043451       0.065303      -0.023367       0.081844      -0.052065       0.044783      -0.002809      -0.060568       0.117588      -0.090985       0.021308       0.069677             15.970659       7.511092      -4.840966      -2.050847      21.307317      11.601865      19.093568          -0.000300
          378              N       5.931005      15.907079       3.289246      -0.419800      46.362461 0.41512112E+03  0.95080004E+04                                10.878901                            6.534957      -0.095658       2.006113                    0.998221      27.597011      74.672265       0.693186       0.385782      -1.100632       0.020882      -0.001511       0.080838       0.083505      -0.032337       0.031697       0.028518      -0.111339       0.183842      -0.103917       0.025880       0.078037             15.951394       9.755734      -8.851855       4.019028      26.014239      -6.423997      12.084208          -0.000003
          379              N       1.420058       9.499892       3.467398      -0.551832      46.225219 0.54989804E+03  0.13357726E+05                                10.411277                            7.323591       0.435727       2.128498                    0.999425      30.133879      80.875668       0.689380       0.365761      -1.128286      -0.093364      -0.000253       0.004769       0.093486      -0.010013      -0.000211      -0.041236      -0.180424       0.230280      -0.129178       0.021660       0.107518             13.589847      10.780872      -1.544944       1.992965      10.939123      -8.777410      19.049546           0.000027
          380              N      -0.710581       8.977798       4.382233      -0.548168      45.931039 0.54231331E+03  0.13137056E+05                                10.388809                            7.281038       0.412638       2.121538                    0.999463      30.102866      80.866208       0.689748       0.366579      -1.126863       0.044540       0.057191      -0.062357       0.095619      -0.080815       0.073424       0.064555       0.062246      -0.101869      -0.149164       0.039433       0.109732             13.684717      23.549263      -3.802869       3.800422       7.504969      -3.075392       9.999920          -0.000003
          381              N      -0.530873      10.314196       2.407022      -0.551178      46.361869 0.56171508E+03  0.13703569E+05                                10.439806                            7.395940       0.441843       2.131247                    0.999370      30.147509      80.817742       0.687522       0.365176      -1.129885       0.048637      -0.041694       0.055705       0.084894       0.059021      -0.086484       0.024458       0.058613      -0.053105      -0.114196       0.003483       0.110713             13.660185      19.001947       3.249388      -6.371153       8.077821      -4.832425      13.900789          -0.000041
          382              N       1.141552       8.211455       5.384393      -0.415111      45.721415 0.40399391E+03  0.91900956E+04                                10.762601                            6.433195      -0.095494       2.008329                    0.998268      27.401027      73.878316       0.700892       0.384158      -1.101842       0.078977       0.021286      -0.014197       0.083019       0.021012      -0.014254      -0.065956       0.086418       0.015179      -0.091684       0.021829       0.069855             15.941759      22.036061      -5.895489      10.112267       9.695519      -6.563888      16.093697           0.000056
          383              N      -2.553301       9.847348       3.288809      -0.411979      45.739463 0.40329091E+03  0.91741451E+04                                10.783051                            6.443548      -0.100196       2.008032                    0.998324      27.349225      73.844854       0.697423       0.386067      -1.099993      -0.018139      -0.029530       0.074111       0.081814      -0.008542       0.013448      -0.057181       0.092888       0.115743      -0.091021       0.021360       0.069661             15.962343      30.679229       1.369397      -6.601252       6.310763      -1.921442      10.897038          -0.000148
          384              N       1.581437      10.784822       1.611028      -0.419758      46.354986 0.41505974E+03  0.95062334E+04                                10.877822                            6.534520      -0.095299       2.006265                    0.998221      27.594225      74.663057       0.693203       0.385787      -1.100629      -0.065311       0.027283      -0.044297       0.083499      -0.002721       0.009594      -0.060482       0.140077      -0.036798      -0.103900       0.025883       0.078016             15.949860      10.634621       2.499447      -3.988966      12.555389     -11.534966      24.659569          -0.000002
          385              O      18.058329      16.789637       7.716346      -0.528336      31.801861 0.47855597E+03  0.11184083E+05                                 7.997168                            6.741897       0.414976       2.177594                    0.999160      27.240149      70.801620       0.735827       0.356174      -1.140245      -0.006421      -0.018159      -0.014174       0.023914      -0.024058       0.035603       0.034237       0.011455      -0.079623      -0.068757       0.028546       0.040212              9.431039       6.038247      -0.067619      -1.173563       9.051256       4.181720      13.203613           0.053919
          386              O      17.107500      14.781024       7.995611      -0.531182      31.174842 0.47177019E+03  0.10971056E+05                                 7.854287                            6.657339       0.421760       2.178421                    0.999240      27.158548      70.098440       0.747629       0.352291      -1.144952       0.003738       0.008457      -0.020041       0.022072      -0.012491      -0.005266      -0.050480       0.058244      -0.021532      -0.069313       0.030716       0.038597              9.177620       7.012829       0.399427      -3.134624       6.258915       0.084493      14.261117          -0.057377
          387              O      16.925973      11.571680       4.345465      -0.528727      30.558184 0.46850452E+03  0.10885450E+05                                 7.759992                            6.652317       0.406635       2.175353                    0.999137      27.154521      70.251577       0.744235       0.354212      -1.142427       0.003599       0.020139      -0.008268       0.022066       0.006711       0.018367      -0.047732       0.028153      -0.103561      -0.070526       0.030546       0.039979              8.921479       7.408761       3.300378      -0.007791      13.041855       1.025152       6.313820          -0.054065
          388              O      18.032758      12.006457       2.451669      -0.549367      34.051258 0.51365701E+03  0.12214871E+05                                 8.389640                            6.986313       0.296010       2.129986                    0.998925      27.778046      72.754785       0.722830       0.356331      -1.140479      -0.012487       0.008869       0.021510       0.026406      -0.043091       0.021203       0.032783       0.041680       0.061050      -0.074166       0.036293       0.037872             10.138668       6.402467       1.104265       0.422267      12.913255       5.310091      11.100284           0.055297
          389              O      -3.784783      30.272686      20.698900      -0.526634      31.875565 0.48396603E+03  0.11335871E+05                                 7.995804                            6.775914       0.391864       2.170633                    0.999101      27.221278      70.699724       0.735045       0.355756      -1.141232       0.010891       0.019358      -0.011545       0.025032       0.005212       0.016989      -0.043182       0.025649      -0.121415      -0.068841       0.030055       0.038786              9.301621       6.444552       2.683700      -0.201234      14.516501       0.211739       6.943811           0.055830
          390              O      -3.029883      30.799376      18.655623      -0.534460      31.788406 0.48068061E+03  0.11233684E+05                                 7.972405                            6.730615       0.386240       2.165176                    0.999131      27.300236      70.700301       0.741577       0.353414      -1.143736      -0.003125       0.014719       0.016032       0.021987      -0.032719       0.014532       0.033589       0.069827       0.054937      -0.071848       0.032951       0.038897              9.360699       5.873736       1.014247       0.516757      12.476553       4.409202       9.731807          -0.057594
          391              O      -0.890376      35.127656      17.916971      -0.515403      29.635419 0.45392098E+03  0.10460830E+05                                 7.591654                            6.539005       0.422983       2.184729                    0.999162      26.888447      69.220717       0.752395       0.353244      -1.143507      -0.013761       0.000110       0.014753       0.020175      -0.033259      -0.003396      -0.006447       0.071560       0.088682      -0.064190       0.029964       0.034226              8.737642       7.912358       1.944958      -3.376517       7.872194      -2.284878      10.428374          -0.057488
          392              O      -1.085546      36.724225      19.491887      -0.549831      34.455678 0.51446992E+03  0.12239977E+05                                 8.462867                            6.993788       0.272366       2.122071                    0.998833      27.805039      72.860892       0.722086       0.356530      -1.140233      -0.014002      -0.019899      -0.008257       0.025695      -0.000439       0.049591      -0.003929      -0.017312      -0.157514      -0.078277       0.034457       0.043820             10.412268       8.573695       4.426992      -1.918478      15.070935      -2.780761       7.592174           0.051988
          393              O      -1.207020      22.880928       4.105813      -0.528444      31.707090 0.48468435E+03  0.11350430E+05                                 7.951008                            6.769946       0.436255       2.184130                    0.999210      27.224819      70.570246       0.737582       0.354603      -1.142810      -0.009953       0.003977       0.022076       0.024541      -0.040870      -0.011192      -0.017438       0.056536       0.080805      -0.067666       0.030853       0.036813              9.233854       8.492855       2.273925      -3.674328       7.752841      -2.068686      11.455866           0.060191
          394              O      -1.067019      24.282573       5.853847      -0.538384      32.672055 0.49221205E+03  0.11573205E+05                                 8.141178                            6.822246       0.386818       2.164110                    0.999125      27.414315      71.244678       0.734634       0.354596      -1.142619      -0.009201      -0.022709       0.003327       0.024728      -0.002866       0.046738      -0.001310      -0.021334      -0.144954      -0.073445       0.033051       0.040395              9.654103       9.335834       4.761641      -1.738035      12.148783      -2.134583       7.477691          -0.055026
          395              O      -3.068518      23.209047      10.103013      -0.522987      30.413731 0.46258013E+03  0.10718579E+05                                 7.748020                            6.619963       0.396628       2.175082                    0.999153      27.011781      69.891921       0.744047       0.355267      -1.141053       0.000062      -0.015970      -0.013145       0.020684      -0.022892       0.026545       0.038428       0.025535      -0.109394      -0.070996       0.026257       0.044738              8.965300       5.907822       0.235286      -0.413182       7.995537       3.551398      12.992540          -0.053218
          396              O      -4.021200      21.207407      10.381622      -0.552586      33.853689 0.51898711E+03  0.12364441E+05                                 8.334302                            7.011209       0.318631       2.135936                    0.998936      27.805020      72.718278       0.723815       0.355190      -1.142232       0.009645       0.018487      -0.013745       0.024974      -0.018291      -0.014713      -0.055399       0.057758      -0.001431      -0.076915       0.034296       0.042619              9.910372       6.906432       0.521404      -2.808207       7.051024      -1.044913      15.773660           0.058341
          397              O      -2.455374      20.735577      12.551838      -0.528370      31.806291 0.47863757E+03  0.11186518E+05                                 7.998068                            6.742595       0.414770       2.177506                    0.999159      27.241641      70.808212       0.735765       0.356187      -1.140229       0.022078       0.009129       0.001243       0.023923       0.031094      -0.003292       0.012268       0.073036       0.115914      -0.068771       0.028531       0.040240              9.432362      15.753649      -1.056446      -0.549716       6.933822       0.002522       5.609616           0.053966
          398              O      -1.520513      22.753446      12.285704      -0.531172      31.175353 0.47178020E+03  0.10971369E+05                                 7.854436                            6.657455       0.421777       2.178426                    0.999240      27.158619      70.099325       0.747613       0.352296      -1.144946       0.011449      -0.017295       0.007474       0.022046      -0.027261       0.005828      -0.000117      -0.084019       0.113753      -0.069326       0.030706       0.038620              9.177914      11.656229      -4.406207       0.218179      10.270410      -0.120388       5.607102          -0.057361
          399              O       3.313009      23.265957      12.110178      -0.528669      30.557978 0.46850559E+03  0.10885468E+05                                 7.759968                            6.652354       0.406659       2.175374                    0.999136      27.153837      70.249505       0.744229       0.354215      -1.142425      -0.004859      -0.019417       0.009255       0.022052       0.012627       0.014950      -0.003831      -0.096020       0.112266      -0.070528       0.030549       0.039980              8.921590       9.536121       3.969265      -0.495507      11.551893      -0.256464       5.676756          -0.054121
          400              O       4.603545      21.441416      12.032483      -0.549297      34.053549 0.51370293E+03  0.12216297E+05                                 8.390277                            6.986862       0.296056       2.130029                    0.998924      27.777650      72.755931       0.722761       0.356356      -1.140454      -0.022625       0.011477       0.007295       0.026397      -0.015374       0.001531       0.010274       0.105087       0.110788      -0.074182       0.036280       0.037903             10.139565      16.716396       2.689312      -0.772551       7.611496      -0.216939       6.090801           0.055355
          401              O       5.912921      15.064090      10.650601      -0.526628      31.875479 0.48396457E+03  0.11335827E+05                                 7.995791                            6.775910       0.391835       2.170626                    0.999101      27.221238      70.699564       0.735044       0.355757      -1.141232      -0.001785      -0.024637       0.004049       0.025031       0.016631       0.009682      -0.001562      -0.092180       0.113681      -0.068846       0.030050       0.038796              9.301639       9.674072       3.769342      -0.990670      12.172812      -1.762738       6.058035           0.055832
          402              O       7.274838      13.310248      10.953066      -0.534459      31.788937 0.48069223E+03  0.11234006E+05                                 7.972452                            6.730682       0.386146       2.165145                    0.999131      27.300277      70.700205       0.741577       0.353413      -1.143739      -0.021566      -0.000404       0.004263       0.021987      -0.018980       0.004825       0.026304       0.090287       0.095969      -0.071851       0.032942       0.038910              9.360735      14.807772       2.818802      -0.822386       7.382171      -0.557557       5.892261          -0.057603
          403              O       5.371657       8.844966      11.497370      -0.515423      29.634953 0.45391812E+03  0.10460770E+05                                 7.591567                            6.538994       0.422925       2.184699                    0.999162      26.888991      69.222611       0.752392       0.353245      -1.143504      -0.012046       0.014846       0.006451       0.020178      -0.045288       0.005268       0.010037       0.025033       0.095413      -0.064190       0.029966       0.034225              8.737265       7.407581      -2.536122      -0.213698      13.236670      -0.192569       5.567544          -0.057500
          404              O       3.165780       8.640322      11.897009      -0.549720      34.447908 0.51435170E+03  0.12236431E+05                                 8.461533                            6.993020       0.272849       2.122289                    0.998833      27.801870      72.849815       0.722122       0.356534      -1.140233       0.018218       0.017416       0.004661       0.025631       0.055791       0.010325      -0.006292      -0.011195       0.126131      -0.078267       0.034471       0.043795             10.409751       7.467281       2.708062      -0.698459      17.429430      -1.546910       6.332541           0.052005
          405              O      23.717708      10.639765      10.481641      -0.522345      31.550009 0.48145633E+03  0.11255249E+05                                 7.921977                            6.744381       0.440435       2.186930                    0.999194      27.140691      70.275404       0.739519       0.354290      -1.143141      -0.020168       0.010232       0.002259       0.022728      -0.051727      -0.004507       0.000018       0.007651       0.100924      -0.068780       0.031012       0.037768              9.200681       8.226228      -2.936699       0.007698      13.842296       0.203776       5.533520           0.000157
          406              O      21.480584      10.453855      10.458223      -0.531750      32.495837 0.48866052E+03  0.11467685E+05                                 8.108968                            6.794486       0.390652       2.167089                    0.999105      27.315072      70.893826       0.736717       0.354272      -1.143003       0.011024       0.019124      -0.004244       0.022478       0.053604       0.008100      -0.008007      -0.006847       0.113324      -0.073763       0.034805       0.038958              9.616477       7.007195       1.997730       0.219623      16.058330       0.090960       5.783907          -0.000019
          407              O      18.638473      14.335298      10.192308      -0.522871      30.400196 0.46234879E+03  0.10711773E+05                                 7.745402                            6.618115       0.397446       2.175422                    0.999154      27.007090      69.872832       0.744191       0.355247      -1.141081       0.019873       0.004332      -0.003302       0.020606       0.031515      -0.011670       0.024069       0.065475       0.114090      -0.070991       0.026257       0.044734              8.961799      14.668480      -1.093435       0.457072       6.587774      -0.040877       5.629144          -0.053165
          408              O      19.569864      16.349280       9.931208      -0.552452      33.840948 0.51875728E+03  0.12357468E+05                                 8.331868                            7.009389       0.319177       2.136151                    0.998939      27.801206      72.701408       0.723958       0.355163      -1.142266       0.000461      -0.024290       0.005346       0.024876      -0.038732       0.000369      -0.003775      -0.088209       0.109421      -0.076943       0.034304       0.042639              9.907483      11.863879      -4.799327       0.905782      11.552474      -1.187030       6.306095           0.058096
          409              O       7.874933       7.528513       1.861842      -0.528278      31.808489 0.47866926E+03  0.11187519E+05                                 7.998839                            6.743153       0.415065       2.177640                    0.999160      27.240245      70.806960       0.735675       0.356223      -1.140193       0.012578      -0.018182       0.008966       0.023858      -0.005661      -0.020304      -0.044223       0.024607      -0.112149      -0.068951       0.028660       0.040291              9.433196       8.367199      -4.393557      -0.224098      13.146047       1.230945       6.786342          -0.053705
          410              O       9.145501       7.178794       3.672908      -0.531196      31.174386 0.47177054E+03  0.10971205E+05                                 7.854474                            6.657586       0.421631       2.178367                    0.999240      27.159941      70.105375       0.747564       0.352317      -1.144917      -0.005478      -0.016349      -0.013803       0.022087       0.049274      -0.015900       0.018092       0.023652       0.073860      -0.069154       0.030590       0.038564              9.177784       6.100570      -1.495226      -0.663916      11.765821       4.317068       9.666959           0.057421
          411              O      11.840345       3.152045       4.096621      -0.528723      30.567441 0.46868178E+03  0.10890816E+05                                 7.762326                            6.654235       0.406350       2.175253                    0.999136      27.156829      70.266143       0.744002       0.354282      -1.142347      -0.015614      -0.003385      -0.015171       0.022032       0.050497       0.008658      -0.014688       0.036161       0.083360      -0.070469       0.030526       0.039944              8.924356       8.807804      -2.220767       3.562096       7.236778      -2.077979      10.728487          -0.054057
          412              O      12.013041       1.763790       2.352088      -0.549254      34.045445 0.51357029E+03  0.12212295E+05                                 8.388628                            6.985749       0.296100       2.130039                    0.998925      27.776688      72.749724       0.722855       0.356334      -1.140477      -0.013847       0.018125       0.013279       0.026393      -0.003573      -0.043586      -0.008996      -0.019707      -0.156786      -0.074283       0.036361       0.037921             10.136994      10.351464      -5.272599       1.691894      12.758863      -1.648991       7.300657           0.055243
          413              O      12.097814      15.637366      17.767270      -0.526632      31.873164 0.48392645E+03  0.11334374E+05                                 7.994470                            6.774930       0.391921       2.170651                    0.999101      27.219267      70.685843       0.735235       0.355682      -1.141326      -0.011362      -0.004449      -0.021837       0.025015       0.046031       0.007397      -0.017674       0.045571       0.082102      -0.068772       0.029942       0.038830              9.299826      10.206736      -1.892757       4.461320       7.328369      -1.151196      10.364373           0.055828
          414              O      12.015888      14.021051      16.217085      -0.534456      31.796819 0.48082577E+03  0.11237748E+05                                 7.973558                            6.731466       0.386271       2.165183                    0.999131      27.299817      70.697691       0.741569       0.353397      -1.143768      -0.014314       0.016653       0.001044       0.021984      -0.005046      -0.051442      -0.010831      -0.031474      -0.101826      -0.072037       0.033064       0.038973              9.362240       9.973211      -4.492284       1.966177      11.251675      -1.615685       6.861835          -0.057620
          415              O       9.323016      14.672157      12.194439      -0.515407      29.625948 0.45375642E+03  0.10456177E+05                                 7.589912                            6.537670       0.423024       2.184737                    0.999163      26.888557      69.220035       0.752491       0.353228      -1.143511      -0.006950       0.009908       0.016162       0.020191       0.019654      -0.043717       0.021913      -0.023957      -0.045727      -0.064194       0.029929       0.034266              8.735242       6.203228      -0.038002       1.012756       7.757120       3.414551      12.245380          -0.057515
          416              O       7.840538      16.365182      12.136004      -0.549851      34.466302 0.51465161E+03  0.12245387E+05                                 8.464789                            6.995161       0.272508       2.122116                    0.998834      27.805594      72.865692       0.721994       0.356544      -1.140221       0.010312      -0.015212       0.018004       0.025727       0.023914       0.016106      -0.055448       0.048944      -0.038533      -0.078362       0.034398       0.043964             10.414891       9.650800      -0.319677       5.241447       6.387997       0.331513      15.205874           0.051964
          417              O       6.486649      22.764277      13.543492      -0.528345      31.694695 0.48445714E+03  0.11343955E+05                                 7.949130                            6.768438       0.436217       2.184139                    0.999209      27.224320      70.568949       0.737639       0.354612      -1.142786      -0.008453       0.018495       0.013741       0.024543       0.024089      -0.039339       0.033388      -0.001243      -0.047350      -0.067533       0.030725       0.036808              9.231419       5.973145      -0.308435       0.772766       8.651250       3.637935      13.069862           0.060002
          418              O       5.339880      24.685547      13.360525      -0.538379      32.677243 0.49230360E+03  0.11575677E+05                                 8.141614                            6.822614       0.386907       2.164148                    0.999125      27.413033      71.237914       0.734671       0.354568      -1.142663       0.015054      -0.003357       0.019315       0.024718       0.020204       0.015335      -0.051539       0.047556      -0.048835      -0.073491       0.033130       0.040361              9.654410       7.347858      -0.286370       3.744732       6.604209      -0.119530      15.011162          -0.055040
          419              O       5.276877      27.924569      16.926848      -0.522967      30.425605 0.46278763E+03  0.10724133E+05                                 7.749152                            6.620892       0.396786       2.175140                    0.999153      27.009544      69.878856       0.744120       0.355208      -1.141150       0.013844      -0.015076       0.003002       0.020687      -0.011480      -0.028114      -0.045927       0.036336      -0.079130      -0.071183       0.026475       0.044708              8.966540       7.278081      -3.439046      -0.144776      13.165425       0.926310       6.456115           0.053247
          420              O       6.540473      27.574855      18.735945      -0.552460      33.840502 0.51874731E+03  0.12357177E+05                                 8.331626                            7.009181       0.318833       2.136042                    0.998935      27.802045      72.703547       0.723990       0.355148      -1.142277      -0.011241      -0.007046      -0.021077       0.024905       0.049779      -0.018565       0.031135       0.027145       0.073920      -0.076728       0.034348       0.042380              9.906599       6.563383      -0.569304       0.143404      12.949731       4.938858      10.206682          -0.058040
          421              O       7.728022      29.996700      18.406341      -0.528277      31.805043 0.47860517E+03  0.11185603E+05                                 7.998194                            6.742629       0.415148       2.177671                    0.999160      27.239407      70.802568       0.735718       0.356215      -1.140204       0.003013       0.009096      -0.021767       0.023783      -0.006374      -0.019071       0.001287      -0.104240       0.076291      -0.069031       0.028717       0.040314              9.432825      10.021913       1.198545      -4.178199       6.105450      -1.865358      12.171113          -0.053660
          422              O       6.441486      30.355677      16.608407      -0.531103      31.159412 0.47151213E+03  0.10963561E+05                                 7.851557                            6.655479       0.422476       2.178709                    0.999241      27.155124      70.084932       0.747740       0.352287      -1.144955       0.020649       0.007513       0.001225       0.022008      -0.004777       0.022035       0.028093      -0.004096      -0.166091      -0.069135       0.030577       0.038558              9.174038      14.404601       1.150577      -2.590948       5.902402      -0.703963       7.215111           0.057335
          423              O       8.398637      31.685592      12.359022      -0.522506      30.418619 0.46561980E+03  0.10800954E+05                                 7.734386                            6.629636       0.409806       2.177823                    0.999122      27.070255      69.960504       0.745927       0.353980      -1.142696       0.014741       0.004389       0.013176       0.020253      -0.005861       0.049721       0.011808      -0.041417      -0.089601      -0.070549       0.031974       0.038576              8.892479       7.604809      -0.984641       2.693236       6.176465      -2.023699      12.896161          -0.000039
          424              O      10.623262      31.684082      12.132064      -0.543250      33.871223 0.51001680E+03  0.12105955E+05                                 8.357190                            6.958331       0.298396       2.132300                    0.998901      27.687852      72.435936       0.724827       0.356006      -1.140816      -0.021605       0.003033       0.012380       0.025085       0.009551      -0.054263       0.006079      -0.068654      -0.010392      -0.075355       0.036584       0.038771             10.099482       7.511007       0.675057      -2.470914       6.774336      -2.772865      16.013102           0.000099
          425              O      -9.969677      29.699410      13.582230      -0.526685      31.874123 0.48394972E+03  0.11335050E+05                                 7.994569                            6.775046       0.391864       2.170607                    0.999101      27.220268      70.688742       0.735237       0.355677      -1.141330       0.020488      -0.000835       0.014328       0.025015      -0.010431       0.047350       0.014733      -0.045475      -0.076124      -0.068782       0.029962       0.038820              9.299865       8.304105      -0.026279       3.160171       5.803543      -1.024598      13.791948           0.055808
          426              O      -7.770933      30.088573      13.391603      -0.534458      31.798831 0.48086339E+03  0.11238873E+05                                 7.973986                            6.731809       0.386248       2.165175                    0.999131      27.300199      70.700001       0.741535       0.353405      -1.143759      -0.010363      -0.002349       0.019231       0.021971      -0.003009      -0.052712      -0.000439      -0.060903      -0.047343      -0.072048       0.033082       0.038966              9.362619       6.785744       0.667590      -1.647171       6.340651      -2.244664      14.961463          -0.057607
          427              O      -4.841735      29.300465      17.219902      -0.515383      29.621479 0.45367506E+03  0.10453865E+05                                 7.589166                            6.537079       0.423069       2.184763                    0.999163      26.887877      69.217510       0.752524       0.353227      -1.143508      -0.018874       0.005055       0.005073       0.020187       0.005507      -0.033903       0.017844      -0.012282      -0.136803      -0.064195       0.029934       0.034261              8.734349      13.979418      -0.355926       1.178236       5.511376      -0.128009       6.712254          -0.057515
          428              O      -5.760304      28.999364      19.252892      -0.549839      34.461945 0.51457343E+03  0.12243003E+05                                 8.463879                            6.994455       0.272546       2.122130                    0.998834      27.804702      72.860671       0.722061       0.356526      -1.140241      -0.006009       0.012711      -0.021538       0.025721      -0.001292       0.034615       0.000965      -0.110378       0.067658      -0.078361       0.034403       0.043957             10.413850      12.639475      -0.967732       5.675240       6.133884      -0.812989      12.468192           0.051970
          429              O      16.024039      10.756416       1.043962      -0.528297      31.690125 0.48437893E+03  0.11341622E+05                                 7.948219                            6.767786       0.436307       2.184180                    0.999209      27.222956      70.562944       0.737695       0.354600      -1.142799      -0.021837      -0.000998       0.011154       0.024541       0.008169      -0.028215       0.032326       0.002001      -0.135095      -0.067534       0.030744       0.036790              9.230280      15.032598      -0.475610       0.822227       5.798991      -0.573303       6.859252           0.060067
          430              O      15.073685      10.050882       2.951545      -0.538285      32.672749 0.49222538E+03  0.11573381E+05                                 8.140918                            6.822107       0.387108       2.164242                    0.999126      27.411234      71.231905       0.734692       0.354572      -1.142660      -0.013949       0.002645      -0.020252       0.024733       0.000421       0.030024       0.002117      -0.103961       0.073896      -0.073485       0.033116       0.040369              9.653670      12.142108      -1.629327       4.654996       6.548938      -1.829091      10.269963          -0.055111
          431              O      10.293078       9.619776       3.368474      -0.522956      30.429482 0.46286013E+03  0.10726299E+05                                 7.750064                            6.621616       0.396509       2.175050                    0.999153      27.010399      69.884067       0.744040       0.355230      -1.141125       0.006095       0.003438      -0.019466       0.020686      -0.021064      -0.020692       0.002571      -0.100711       0.075299      -0.071212       0.026484       0.044728              8.967759       9.531651       1.605859      -3.718406       6.560705      -2.224613      10.810920           0.053236
          432              O       9.008191       9.981832       1.576886      -0.552461      33.840271 0.51874662E+03  0.12357147E+05                                 8.331548                            7.009144       0.318826       2.136036                    0.998936      27.802066      72.703390       0.723998       0.355145      -1.142280       0.021348       0.001115       0.012785       0.024908      -0.002995       0.018344       0.035941       0.014197      -0.181532      -0.076749       0.034375       0.042373              9.906600      15.765982       2.255777      -1.917386       6.581642      -0.577006       7.372178          -0.058020
          433              O      -4.422625      21.876023      14.169650      -0.528351      31.804685 0.47860645E+03  0.11185586E+05                                 7.997743                            6.742324       0.414862       2.177546                    0.999160      27.240961      70.805331       0.735790       0.356182      -1.140236       0.006388       0.018202       0.014144       0.023920      -0.024074       0.035588       0.034244       0.011493      -0.079646      -0.068762       0.028534       0.040227              9.431970       6.038683      -0.067627      -1.173713       9.051814       4.182381      13.205414           0.053975
          434              O      -3.471796      23.884636      13.890385      -0.531175      31.177113 0.47180902E+03  0.10972212E+05                                 7.854788                            6.657697       0.421703       2.178403                    0.999240      27.158857      70.100610       0.747593       0.352300      -1.144942      -0.003791      -0.008459       0.020013       0.022055      -0.012511      -0.005275      -0.050472       0.058269      -0.021560      -0.069318       0.030714       0.038604              9.178394       7.013200       0.399501      -3.134835       6.259154       0.084915      14.262828          -0.057367
          435              O      -3.290269      27.093980      17.540531      -0.528726      30.561232 0.46856042E+03  0.10887110E+05                                 7.760646                            6.652816       0.406552       2.175322                    0.999137      27.155150      70.255128       0.744188       0.354223      -1.142414      -0.003660      -0.020096       0.008272       0.022038       0.006722       0.018392      -0.047729       0.028191      -0.103572      -0.070539       0.030549       0.039990              8.922408       7.409322       3.300701      -0.007851      13.043610       1.025649       6.314292          -0.054038
          436              O      -4.397054      26.659203      19.434327      -0.549384      34.055908 0.51374044E+03  0.12217404E+05                                 8.390565                            6.987000       0.295809       2.129907                    0.998924      27.779320      72.760794       0.722773       0.356344      -1.140464       0.012442      -0.008806      -0.021574       0.026416      -0.043078       0.021229       0.032803       0.041741       0.060971      -0.074181       0.036281       0.037900             10.140088       6.403209       1.104529       0.422376      12.915618       5.311167      11.101435           0.055328
          437              O      17.420487       8.392974       1.187096      -0.526605      31.871434 0.48389125E+03  0.11333644E+05                                 7.994996                            6.775305       0.392045       2.170711                    0.999101      27.219983      70.694115       0.735094       0.355747      -1.141243      -0.010930      -0.019368       0.011485       0.025029       0.005235       0.016985      -0.043177       0.025635      -0.121328      -0.068821       0.030066       0.038755              9.300439       6.443831       2.683174      -0.201309      14.514298       0.211524       6.943190           0.055808
          438              O      16.665587       7.866284       3.230373      -0.534482      31.786677 0.48064979E+03  0.11232757E+05                                 7.972011                            6.730317       0.386320       2.165198                    0.999131      27.300131      70.698850       0.741609       0.353406      -1.143746       0.003053      -0.014747      -0.016041       0.022003      -0.032697       0.014516       0.033591       0.069804       0.054972      -0.071828       0.032963       0.038865              9.360165       5.873353       1.013883       0.516710      12.475400       4.409040       9.731744          -0.057621
          439              O      14.526080       3.538004       3.969025      -0.515416      29.636193 0.45393574E+03  0.10461261E+05                                 7.591796                            6.539122       0.422944       2.184710                    0.999162      26.888789      69.222024       0.752386       0.353245      -1.143506       0.013742      -0.000114      -0.014757       0.020165      -0.033269      -0.003397      -0.006448       0.071550       0.088700      -0.064197       0.029970       0.034226              8.737766       7.912483       1.945003      -3.376502       7.872336      -2.284861      10.428479          -0.057481
          440              O      14.721250       1.941435       2.394109      -0.549834      34.455822 0.51447304E+03  0.12240072E+05                                 8.462890                            6.993811       0.272364       2.122069                    0.998833      27.805116      72.861190       0.722085       0.356530      -1.140233       0.013987       0.019898       0.008256       0.025685      -0.000442       0.049597      -0.003928      -0.017326      -0.157504      -0.078281       0.034461       0.043820             10.412244       8.573691       4.426988      -1.918402      15.070924      -2.780622       7.592117           0.051978
          441              O      14.842724      15.784732      17.780183      -0.528450      31.707850 0.48469845E+03  0.11350850E+05                                 7.951158                            6.770063       0.436233       2.184120                    0.999210      27.225059      70.571312       0.737572       0.354605      -1.142808       0.009942      -0.003977      -0.022079       0.024538      -0.040876      -0.011192      -0.017440       0.056529       0.080814      -0.067671       0.030857       0.036813              9.234001       8.493041       2.273908      -3.674433       7.752877      -2.068617      11.456085           0.060183
          442              O      14.702723      14.383087      16.032149      -0.538389      32.672474 0.49222094E+03  0.11573473E+05                                 8.141256                            6.822321       0.386806       2.164105                    0.999125      27.414481      71.245412       0.734627       0.354597      -1.142617       0.009189       0.022710      -0.003326       0.024723      -0.002867       0.046745      -0.001309      -0.021347      -0.144952      -0.073452       0.033055       0.040397              9.654075       9.335881       4.761531      -1.738037      12.148618      -2.134470       7.477727          -0.055016
          443              O      16.704222      15.456613      11.782983      -0.522985      30.411305 0.46253618E+03  0.10717277E+05                                 7.747501                            6.619568       0.396719       2.175115                    0.999153      27.011263      69.889050       0.744085       0.355259      -1.141063      -0.000115       0.015970       0.013173       0.020703      -0.022879       0.026530       0.038428       0.025504      -0.109379      -0.070979       0.026266       0.044714              8.964599       5.907393       0.235225      -0.412917       7.995260       3.551240      12.991142          -0.053239
          444              O      17.656904      17.458253      11.504374      -0.552549      33.849370 0.51890648E+03  0.12361997E+05                                 8.333482                            7.010580       0.318827       2.136022                    0.998937      27.803547      72.712060       0.723863       0.355181      -1.142243      -0.009681      -0.018420       0.013761       0.024948      -0.018279      -0.014735      -0.055388       0.057697      -0.001442      -0.076889       0.034269       0.042620              9.909180       6.905691       0.521367      -2.807727       7.050436      -1.044884      15.771414           0.058298
          445              O      16.091078      17.930083       9.334158      -0.528311      31.800480 0.47853507E+03  0.11183470E+05                                 7.996931                            6.741752       0.415001       2.177608                    0.999160      27.239687      70.799970       0.735835       0.356175      -1.140245      -0.022083      -0.009087      -0.001240       0.023912       0.031101      -0.003292       0.012269       0.073019       0.115850      -0.068760       0.028539       0.040220              9.430811      15.750721      -1.056091      -0.549589       6.932837       0.002482       5.608876           0.053967
          446              O      15.156217      15.912214       9.600292      -0.531117      31.171237 0.47170827E+03  0.10969248E+05                                 7.853663                            6.656889       0.421908       2.178488                    0.999240      27.157249      70.093720       0.747657       0.352290      -1.144954      -0.011482       0.017294      -0.007471       0.022062      -0.027259       0.005827      -0.000120      -0.083991       0.113683      -0.069302       0.030702       0.038600              9.176989      11.654616      -4.405809       0.218207      10.269723      -0.120451       5.606628          -0.057433
          447              O      10.322695      15.399703       9.775818      -0.528734      30.562636 0.46859068E+03  0.10887976E+05                                 7.760849                            6.653031       0.406510       2.175301                    0.999136      27.155504      70.256293       0.744176       0.354223      -1.142415       0.004814       0.019407      -0.009246       0.022030       0.012622       0.014965      -0.003828      -0.096062       0.112347      -0.070564       0.030556       0.040007              8.922577       9.537596       3.969800      -0.495589      11.552820      -0.256449       5.677315          -0.054032
          448              O       9.032159      17.224244       9.853513      -0.549371      34.059615 0.51380999E+03  0.12219527E+05                                 8.391389                            6.987674       0.295845       2.129929                    0.998924      27.779787      72.764485       0.722704       0.356364      -1.140443       0.022616      -0.011528      -0.007292       0.026411      -0.015377       0.001537       0.010277       0.105111       0.110846      -0.074204       0.036282       0.037923             10.141100      16.719232       2.689972      -0.772667       7.612526      -0.216970       6.091541           0.055315
          449              O       7.722783      23.601570      11.235395      -0.526538      31.867726 0.48382308E+03  0.11331607E+05                                 7.994313                            6.774764       0.392133       2.170749                    0.999101      27.218802      70.688832       0.735137       0.355740      -1.141252       0.001724       0.024540      -0.004022       0.024927       0.016586       0.009690      -0.001565      -0.092314       0.113769      -0.068910       0.030083       0.038826              9.300123       9.671299       3.768041      -0.990230      12.172002      -1.762556       6.057069           0.055612
          450              O       6.360866      25.355412      10.932930      -0.534386      31.776018 0.48047436E+03  0.11227526E+05                                 7.969953                            6.728936       0.386966       2.165470                    0.999132      27.296145      70.682751       0.741717       0.353390      -1.143770       0.021472       0.000406      -0.004260       0.021895      -0.019029       0.004837       0.026330       0.090241       0.095969      -0.071863       0.032938       0.038924              9.357447      14.800936       2.817942      -0.821936       7.380931      -0.557469       5.890474          -0.057525
          451              O       8.264047      29.820694      10.388626      -0.508763      29.476954 0.45068742E+03  0.10366762E+05                                 7.561894                            6.512890       0.426342       2.187405                    0.999146      26.795874      68.895673       0.754458       0.352942      -1.143862       0.012153      -0.011926      -0.006721       0.018306      -0.046819       0.004745       0.008377       0.022805       0.091625      -0.064413       0.030603       0.033809              8.703900       7.378681      -2.525511      -0.212799      13.190880      -0.191531       5.542139          -0.000023
          452              O      10.469924      30.025338       9.988987      -0.543153      34.251655 0.51045278E+03  0.12119711E+05                                 8.426344                            6.963047       0.275436       2.124723                    0.998807      27.706398      72.510662       0.724261       0.356184      -1.140596      -0.018423      -0.014277      -0.004266       0.023695       0.056732       0.010555      -0.007321      -0.013401       0.122140      -0.078844       0.036360       0.042484             10.366569       7.436696       2.696230      -0.695144      17.361970      -1.535937       6.301043           0.000154
          453              O     -10.082004      28.025895      11.404355      -0.528510      31.708756 0.48472224E+03  0.11351541E+05                                 7.951225                            6.770169       0.436129       2.184057                    0.999210      27.226271      70.574753       0.737576       0.354599      -1.142813       0.020292      -0.013531      -0.002784       0.024548      -0.050113      -0.004478      -0.000635       0.009132       0.103530      -0.067695       0.030866       0.036829              9.234041       8.257873      -2.948662       0.008712      13.886683       0.202885       5.557568           0.060166
          454              O      -7.844880      28.211805      11.427773      -0.538387      32.672493 0.49222566E+03  0.11573634E+05                                 8.141300                            6.822399       0.386780       2.164098                    0.999125      27.414584      71.246301       0.734614       0.354602      -1.142611      -0.010425      -0.021989       0.004331       0.024717       0.052694       0.007845      -0.007763      -0.003675       0.117995      -0.073472       0.033058       0.040414              9.653975       7.034306       2.006275       0.221487      16.116251       0.092477       5.811368          -0.055011
          455              O      -5.002769      24.330362      11.693688      -0.522980      30.413619 0.46258105E+03  0.10718611E+05                                 7.748017                            6.619995       0.396656       2.175094                    0.999153      27.011731      69.891961       0.744041       0.355270      -1.141050      -0.019940      -0.004374       0.003314       0.020681       0.031494      -0.011664       0.024076       0.065553       0.114129      -0.071011       0.026263       0.044748              8.965245      14.675511      -1.093332       0.457422       6.589201      -0.040807       5.631024          -0.053218
          456              O      -5.934160      22.316380      11.954788      -0.552552      33.849943 0.51892039E+03  0.12362413E+05                                 8.333569                            7.010671       0.318856       2.136024                    0.998937      27.803761      72.712889       0.723859       0.355181      -1.142243      -0.000526       0.024369      -0.005363       0.024958      -0.038749       0.000379      -0.003768      -0.088085       0.109409      -0.076905       0.034295       0.042611              9.909486      11.867825      -4.800505       0.906237      11.553335      -1.187182       6.307299           0.058344
          457              O       5.760771      31.137147      20.024154      -0.528271      31.806776 0.47863900E+03  0.11186619E+05                                 7.998503                            6.742908       0.415159       2.177677                    0.999160      27.239783      70.804836       0.735695       0.356219      -1.140198      -0.012601       0.018196      -0.008917       0.023862      -0.005674      -0.020295      -0.044210       0.024600      -0.112110      -0.068932       0.028665       0.040267              9.432650       8.366775      -4.393123      -0.224051      13.144975       1.230793       6.786198          -0.053725
          458              O       4.490203      31.486866      18.213088      -0.531180      31.171054 0.47171096E+03  0.10969440E+05                                 7.853797                            6.657075       0.421763       2.178421                    0.999240      27.159048      70.101147       0.747611       0.352308      -1.144928       0.005423       0.016368       0.013804       0.022087       0.049258      -0.015886       0.018097       0.023653       0.073889      -0.069140       0.030601       0.038540              9.176875       6.099927      -1.494708      -0.663775      11.764136       4.316601       9.666563           0.057434
          459              O       1.795359      35.513615      17.789375      -0.528730      30.568008 0.46869319E+03  0.10891154E+05                                 7.762436                            6.654331       0.406339       2.175246                    0.999136      27.157048      70.267078       0.743994       0.354284      -1.142345       0.015600       0.003385       0.015171       0.022022       0.050504       0.008659      -0.014687       0.036147       0.083380      -0.070476       0.030532       0.039944              8.924430       8.807897      -2.220776       3.562048       7.236800      -2.077907      10.728594          -0.054043
          460              O       1.622663      36.901870      19.533908      -0.549260      34.046108 0.51358247E+03  0.12212664E+05                                 8.388752                            6.985845       0.296081       2.130030                    0.998925      27.776915      72.750685       0.722848       0.356335      -1.140475       0.013834      -0.018127      -0.013282       0.026389      -0.003571      -0.043593      -0.008998      -0.019718      -0.156786      -0.074289       0.036363       0.037926             10.137102      10.351605      -5.272663       1.691854      12.758962      -1.648928       7.300739           0.055233
          461              O       1.537890      23.028294       4.118726      -0.526633      31.872980 0.48392347E+03  0.11334285E+05                                 7.994430                            6.774902       0.391930       2.170654                    0.999101      27.219234      70.685664       0.735238       0.355681      -1.141326       0.011350       0.004446       0.021839       0.025010       0.046037       0.007396      -0.017674       0.045560       0.082118      -0.068776       0.029945       0.038831              9.299737      10.206614      -1.892616       4.461266       7.328282      -1.151074      10.364317           0.055817
          462              O       1.619816      24.644609       5.668911      -0.534475      31.798035 0.48084814E+03  0.11238410E+05                                 7.973781                            6.731640       0.386227       2.165161                    0.999131      27.300295      70.699557       0.741556       0.353399      -1.143766       0.014297      -0.016659      -0.001045       0.021978      -0.005050      -0.051449      -0.010835      -0.031490      -0.101807      -0.072045       0.033069       0.038976              9.362464       9.973471      -4.492316       1.966267      11.251906      -1.615698       6.862017          -0.057611
          463              O       4.312688      23.993503       9.691557      -0.515398      29.623750 0.45371575E+03  0.10454986E+05                                 7.589466                            6.537324       0.423109       2.184773                    0.999163      26.887962      69.217228       0.752522       0.353222      -1.143517       0.006886      -0.009929      -0.016181       0.020195       0.019638      -0.043691       0.021921      -0.023948      -0.045725      -0.064167       0.029927       0.034241              8.734670       6.202743      -0.038006       1.012382       7.757018       3.414431      12.244248          -0.057548
          464              O       5.795166      22.300478       9.749992      -0.549860      34.464767 0.51462317E+03  0.12244521E+05                                 8.464466                            6.994912       0.272615       2.122152                    0.998834      27.805311      72.863999       0.722017       0.356539      -1.140228      -0.010350       0.015138      -0.018014       0.025706       0.023896       0.016124      -0.055436       0.048919      -0.038558      -0.078347       0.034411       0.043935             10.414355       9.650319      -0.319695       5.240998       6.387905       0.331454      15.204843           0.051939
          465              O       7.149055      15.901383       8.342504      -0.528361      31.696996 0.48450219E+03  0.11345294E+05                                 7.949572                            6.768801       0.436125       2.184097                    0.999209      27.225050      70.572120       0.737610       0.354617      -1.142780       0.008420      -0.018548      -0.013701       0.024549       0.024107      -0.039327       0.033399      -0.001213      -0.047382      -0.067543       0.030741       0.036801              9.232032       5.973449      -0.308406       0.772848       8.651484       3.638308      13.071162           0.060031
          466              O       8.295824      13.980113       8.525471      -0.538354      32.679347 0.49234048E+03  0.11576797E+05                                 8.142109                            6.822982       0.386847       2.164135                    0.999125      27.413173      71.239796       0.734631       0.354580      -1.142650      -0.015122       0.003348      -0.019265       0.024719       0.020235       0.015345      -0.051540       0.047574      -0.048882      -0.073512       0.033120       0.040392              9.655094       7.348221      -0.286364       3.744960       6.604300      -0.119132      15.012762          -0.055031
          467              O       8.358827      10.741091       4.959148      -0.522964      30.427930 0.46283059E+03  0.10725409E+05                                 7.749670                            6.621298       0.396721       2.175117                    0.999153      27.009985      69.881580       0.744079       0.355218      -1.141138      -0.013901       0.015043      -0.003003       0.020702      -0.011485      -0.028143      -0.045922       0.036358      -0.079126      -0.071194       0.026460       0.044734              8.967207       7.278486      -3.439312      -0.144808      13.166698       0.926852       6.456439           0.053248
          468              O       7.095231      11.090805       3.150051      -0.552467      33.841921 0.51877451E+03  0.12358000E+05                                 8.331893                            7.009387       0.318760       2.136014                    0.998935      27.802428      72.705319       0.723975       0.355151      -1.142274       0.011220       0.007000       0.021117       0.024916       0.049778      -0.018590       0.031144       0.027171       0.073906      -0.076743       0.034374       0.042369              9.907029       6.563558      -0.569393       0.143363      12.950620       4.939338      10.206908          -0.058034
          469              O       5.907682       8.668960       3.479655      -0.528285      31.809359 0.47868449E+03  0.11187974E+05                                 7.999027                            6.743291       0.414995       2.177612                    0.999160      27.240527      70.808217       0.735662       0.356226      -1.140190      -0.003062      -0.009107       0.021840       0.023860      -0.006362      -0.019100       0.001296      -0.104121       0.076116      -0.068958       0.028672       0.040286              9.433527      10.023785       1.198757      -4.178974       6.105839      -1.865138      12.170956          -0.053708
          470              O       7.194218       8.309983       5.277589      -0.531178      31.171514 0.47171994E+03  0.10969716E+05                                 7.853915                            6.657164       0.421634       2.178375                    0.999240      27.159247      70.102207       0.747600       0.352310      -1.144924      -0.020733      -0.007496      -0.001252       0.022082      -0.004767       0.021996       0.028107      -0.004072      -0.166160      -0.069143       0.030580       0.038563              9.177066      14.410871       1.150873      -2.591619       5.904047      -0.703877       7.216281           0.057425
          471              O       5.237067       6.980068       9.526974      -0.528746      30.569664 0.46872472E+03  0.10892077E+05                                 7.762737                            6.654577       0.406329       2.175232                    0.999136      27.157630      70.269351       0.743976       0.354286      -1.142342      -0.014453      -0.004042      -0.016123       0.022027      -0.005976       0.048543       0.013207      -0.042168      -0.093904      -0.070464       0.030536       0.039928              8.924686       7.632650      -0.989824       2.703186       6.204708      -2.032195      12.936699          -0.054059
          472              O       3.012442       6.981578       9.753932      -0.549128      34.040539 0.51349413E+03  0.12209994E+05                                 8.387833                            6.985307       0.296572       2.130260                    0.998925      27.773519      72.739242       0.722869       0.356342      -1.140474       0.021133      -0.002124      -0.015534       0.026314       0.010014      -0.052862       0.008089      -0.068148      -0.013460      -0.074258       0.036394       0.037864             10.135396       7.539060       0.677424      -2.481505       6.803905      -2.781469      16.063223           0.055260
          473              O      23.605381       8.966250       8.303766      -0.519746      31.689588 0.48021149E+03  0.11224810E+05                                 7.960987                            6.745856       0.396078       2.173727                    0.999079      27.120593      70.340414       0.737372       0.355364      -1.141673      -0.020148       0.000215      -0.011161       0.023034      -0.010322       0.048873       0.013769      -0.044734      -0.072744      -0.069453       0.031862       0.037591              9.261022       8.268793      -0.026604       3.146325       5.775594      -1.022102      13.738680           0.000108
          474              O      21.406637       8.577087       8.494393      -0.527638      31.621065 0.47731544E+03  0.11134156E+05                                 7.941198                            6.703828       0.390612       2.168260                    0.999113      27.202291      70.353702       0.743674       0.353079      -1.144142       0.010951       0.002496      -0.016288       0.019785      -0.002944      -0.053591      -0.001139      -0.060172      -0.040640      -0.072322       0.034778       0.037544              9.323765       6.758847       0.664366      -1.639683       6.308784      -2.233470      14.903664          -0.000083
          475              O      18.477439       9.365195       4.666094      -0.515297      29.607662 0.45343410E+03  0.10446806E+05                                 7.586411                            6.535079       0.423931       2.185107                    0.999165      26.883395      69.198415       0.752693       0.353198      -1.143544       0.018779      -0.005059      -0.005046       0.020092       0.005521      -0.033947       0.017835      -0.012331      -0.136711      -0.064206       0.029944       0.034262              8.730689      13.972054      -0.355824       1.178057       5.509450      -0.128073       6.710564          -0.057448
          476              O      19.396008       9.666296       2.633104      -0.549753      34.451157 0.51439264E+03  0.12237526E+05                                 8.461819                            6.993012       0.272877       2.122260                    0.998835      27.801979      72.848068       0.722175       0.356505      -1.140268       0.005926      -0.012710       0.021454       0.025631      -0.001267       0.034601       0.000956      -0.110466       0.067837      -0.078411       0.034440       0.043971             10.411059      12.634078      -0.967369       5.673177       6.132579      -0.812987      12.466519           0.051741
          477              O      -2.388335      27.909244      20.842034      -0.528402      31.698801 0.48453535E+03  0.11346274E+05                                 7.949876                            6.769027       0.435951       2.184017                    0.999209      27.226078      70.575617       0.737598       0.354616      -1.142779       0.021825       0.001026      -0.011213       0.024559       0.008171      -0.028216       0.032354       0.001977      -0.135166      -0.067567       0.030755       0.036812              9.232522      15.036749      -0.475836       0.822806       5.800113      -0.573469       6.860706           0.060019
          478              O      -1.437981      28.614778      18.934451      -0.538344      32.677542 0.49230799E+03  0.11575848E+05                                 8.141816                            6.822752       0.386980       2.164181                    0.999125      27.412740      71.238207       0.734644       0.354579      -1.142650       0.013905      -0.002644       0.020251       0.024707       0.000425       0.030025       0.002126      -0.104020       0.073915      -0.073514       0.033115       0.040399              9.654802      12.144099      -1.629482       4.655562       6.549522      -1.829194      10.270784          -0.055015
          479              O       3.342626      29.045884      18.517522      -0.522896      30.424985 0.46277853E+03  0.10723899E+05                                 7.749205                            6.620956       0.396663       2.175125                    0.999153      27.008782      69.877449       0.744093       0.355222      -1.141135      -0.006139      -0.003439       0.019460       0.020693      -0.021059      -0.020689       0.002565      -0.100682       0.075299      -0.071197       0.026486       0.044711              8.966781       9.530244       1.605624      -3.717920       6.560073      -2.224447      10.810027           0.053280
          480              O       4.627513      28.683828      20.309110      -0.552369      33.834604 0.51864447E+03  0.12354067E+05                                 8.330544                            7.008404       0.319011       2.136128                    0.998936      27.799948      72.695211       0.724046       0.355140      -1.142288      -0.021366      -0.001131      -0.012744       0.024903      -0.002986       0.018331       0.035918       0.014220      -0.181453      -0.076709       0.034346       0.042363              9.905259      15.763599       2.255371      -1.916914       6.580872      -0.576876       7.371305          -0.058114

******************************************************
Auxiliary information for the entire system
The total spin magnetic moment of the unit cell is   -0.002891
The total net atomic charge of the unit cell is   -0.000003
Accuracy of reproducing the electrostatic potential in the unit cell:
  The inner radius (bohr) =    5.0000
  The outer radius (bohr) =   12.0000
  Valid grid points have density less than (e/(bohr^3)) =    0.0001
  The number of valid grid points were=      2252593
  The rms potential error without charges in kcal/mol is=      3.49736
  The rms potential error with partial charges in kcal/mol is=      0.89146
  The RRMSE value at monopole order=      0.25490
  The rms potential error with partial charges and cloud penetration in kcal/mol is=      0.89300
  The RRMSE value at monopole order with cloud penetration is=      0.25533
  The rms potential error with partial charges and atomic dipoles in kcal/mol is=      0.54798
  The RRMSE value at dipole order=      0.15668
  The rms potential error with partial charges, atomic dipoles and cloud penetration in kcal/mol is=      0.53420
  The RRMSE value at dipole order with cloud penetration=      0.15274

******************************************************
The electron densities and ab initio electrostatic potential were computed in VASP using the PBE functional and
projector augmented wave method. See the main text of the journal article for a description of computational details.
The atomic charges, dipoles, and quadrupoles were computed with the DDEC6 method as described in
(a) T. A. Manz and N. Gabaldon Limas, RSC Adv. 6 (2016) 47771-47801 DOI: 10.1039/c6ra04656h
(b) N. Gabaldon Limas and T. A. Manz, RSC Adv. 8 (2018) 2678-2707 DOI: 10.1039/c7ra11829e.
For each atom in the material, the electron cloud parameters were fit to the spherically averaged atom-in-material
electron density using radial positions for which this density was between 10^-4 and 10^-2 electrons per cubic bohr.
The polarizabilities, dispersion coefficients, and quantum Drude oscillator (QDO) parameters were fit using the MCLF method.
The magnetic structure of the system was optimized in VASP from the default ferromagnetic initial guess using spin polarization.
The atomic spin moments (ASMs) were computed on this optimized magnetic structure using the DDEC6 partition as inputs
to the method of T. A. Manz and D. S. Sholl, J. Chem. Theory Comput. 7 (2011) 4146-4164 DOI: 10.1021/ct200539n.
The RMSE and RRMSE were computed using a uniform grid with Ewald summation.
