# Supplementary material for: A collection of forcefield precursors for metal–organic frameworks
Source: RSC Adv. 2019 Nov 13;9(63):36492–507. doi: 10.1039/c9ra07327b (PMC9075174; doi:10.1039/c9ra07327b)
Supplement: RA-009-C9RA07327B-s6120 [file RA-009-C9RA07327B-s6120.xyz]

  156
jmolscript: load "" {1 1 1} spacegroup "x,y,z" unitcell [{     18.513700     0.000000     0.000000 }, {      9.256850    16.033335     0.000000 }, {      9.256850     5.344445    15.116373 }]
Cu     9.256850     9.939813     8.617542     0.839402
Cu     7.959410     0.000000     0.000000     0.839380
Cu    10.554290     0.000000     0.000000     0.839386
Cu     9.256850    11.437967     6.498831     0.839417
Cu     5.277145     9.140284     0.000000     0.864946
Cu    13.236555     3.046761     8.617542     0.839097
Cu    14.533995     2.297684     6.498831     0.839611
Cu     3.979705     6.893051     0.000000     0.864786
Cu     3.979705     2.297684     6.498831     0.864835
Cu    13.236555     9.140284     0.000000     0.839401
Cu    14.533995     6.893051     0.000000     0.839410
Cu     5.277145     3.046761     8.617542     0.864850
H     24.982387     6.954192     7.357139     0.122739
H     16.521626    17.008162     4.104095     0.122797
H     20.505774     9.538765    14.667417     0.122981
H     12.045013     9.254441     4.104095     0.123058
H     24.982387     9.254441     4.104095     0.122745
H     12.045013     6.954192     7.357139     0.123062
H     20.505774    17.008162     4.104095     0.122987
H     16.521626     9.538765    14.667417     0.122771
H     22.990313     5.804067     4.104095     0.122546
H     18.513700    12.989139    14.667417     0.122792
H     14.037087     5.804067     4.104095     0.123061
H     18.513700    18.158286     7.357139     0.122805
H     18.513700     3.219494     7.759234     0.122788
H     14.037087    15.573713    11.012278     0.122556
H     18.513700     8.388641     0.448956     0.122783
H     22.990313    15.573713    11.012278     0.123073
H     16.521626     4.369618    11.012278     0.123005
H     24.982387    14.423588     7.759234     0.123040
H     12.045013    12.123339    11.012278     0.122740
H     20.505774    11.839015     0.448956     0.122785
H     20.505774     4.369618    11.012278     0.122797
H     16.521626    11.839015     0.448956     0.122975
H     24.982387    12.123339    11.012278     0.123067
H     12.045013    14.423588     7.759234     0.122736
C     24.675059     7.131627     6.475854    -0.087799
C     17.343634    17.127877     4.565145    -0.087677
C     19.683766    10.013352    14.626603    -0.088497
C     12.352341     8.482703     4.565145    -0.088341
C     24.675059     8.482703     4.565145    -0.087782
C     12.352341     7.131627     6.475854    -0.088369
C     19.683766    17.127877     4.565145    -0.088476
C     17.343634    10.013352    14.626603    -0.087693
C     23.504994     6.456090     4.565145    -0.086998
C     18.513700    12.039966    14.626603    -0.087688
C     13.522406     6.456090     4.565145    -0.088358
C     18.513700    17.803415     6.475854    -0.087687
C     18.513700     3.574365     8.640519    -0.087701
C     13.522406    14.921690    10.551228    -0.087000
C     18.513700     9.337814     0.489770    -0.087687
C     23.504994    14.921690    10.551228    -0.088340
C     17.343634     4.249903    10.551228    -0.088457
C     24.675059    14.246153     8.640519    -0.088392
C     12.352341    12.895077    10.551228    -0.087784
C     19.683766    11.364428     0.489770    -0.087692
C     19.683766     4.249903    10.551228    -0.087679
C     17.343634    11.364428     0.489770    -0.088494
C     24.675059    12.895077    10.551228    -0.088344
C     12.352341    14.246153     8.640519    -0.087796
C     25.071253     8.315956     5.880269    -0.020798
C     26.059884     9.203134     6.507599     0.610375
C     18.513700    16.847828     3.881885    -0.020440
C     18.513700    16.531437     2.447341     0.610386
C     18.513700     9.275819    14.590323    -0.020480
C     18.513700     7.817854    14.770208     0.610375
C     11.956147     8.315956     5.880269    -0.020105
C     10.967516     9.203134     6.507599     0.610400
C     23.847497     7.609421     3.881885    -0.023960
C     23.573494     7.767616     2.447341     0.613713
C     13.179903     6.196350     5.880269    -0.020120
C     13.453906     4.896581     6.507599     0.610376
C     19.737456    17.554364     5.880269    -0.020463
C     21.000090    17.966955     6.507599     0.610358
C     17.289944    11.395426    14.590323    -0.023644
C     16.027310    12.124408    14.770208     0.613705
C     23.847497     6.196350     5.880269    -0.023973
C     23.573494     4.896581     6.507599     0.613699
C     19.737456    11.395426    14.590323    -0.020488
C     21.000090    12.124408    14.770208     0.610358
C     13.179903     7.609421     3.881885    -0.020101
C     13.453906     7.767616     2.447341     0.610384
C     17.289944    17.554364     5.880269    -0.023609
C     16.027310    17.966955     6.507599     0.613712
C     17.289944     3.823416     9.236104    -0.020460
C     16.027310     3.410825     8.608774     0.610360
C     13.179903    13.768359    11.234488    -0.023961
C     13.453906    13.610164    12.669032     0.613713
C     19.737456     9.982354     0.526050    -0.023643
C     21.000090     9.253372     0.346165     0.613705
C     23.847497    15.181430     9.236104    -0.020122
C     23.573494    16.481199     8.608774     0.610376
C     18.513700     4.529952    11.234488    -0.020444
C     18.513700     4.846343    12.669032     0.610385
C     25.071253    13.061824     9.236104    -0.020101
C     26.059884    12.174646     8.608774     0.610400
C     11.956147    13.061824     9.236104    -0.020797
C     10.967516    12.174646     8.608774     0.610375
C     18.513700    12.101961     0.526050    -0.020480
C     18.513700    13.559926     0.346165     0.610376
C     19.737456     3.823416     9.236104    -0.023605
C     21.000090     3.410825     8.608774     0.613713
C     17.289944     9.982354     0.526050    -0.020487
C     16.027310     9.253372     0.346165     0.610358
C     23.847497    13.768359    11.234488    -0.020108
C     23.573494    13.610164    12.669032     0.610383
C     13.179903    15.181430     9.236104    -0.023973
C     13.453906    16.481199     8.608774     0.613700
O     26.407942     8.918810     7.671559    -0.522498
O     17.399175    16.373242     1.909198    -0.522427
O     19.628225     7.257756    14.800441    -0.522384
O     10.619458    10.205752     5.851548    -0.522413
O     23.993755     8.811921     1.909198    -0.528391
O     13.033645     4.737316     7.671559    -0.522238
O     22.042411    17.767073     5.851548    -0.522457
O     14.984989    11.439250    14.800441    -0.528365
O     22.879230     4.093845     5.851548    -0.528531
O     20.927886    13.369664    14.800441    -0.522640
O     14.148170     6.881507     1.909198    -0.522298
O     16.099514    18.410544     7.671559    -0.528309
O     16.099514     2.967236     7.444814    -0.522510
O     14.148170    14.496273    13.207175    -0.528485
O     20.927886     8.008116     0.315932    -0.528360
O     22.879230    17.283935     9.264825    -0.522374
O     17.399175     5.004538    13.207175    -0.522309
O     26.407942    12.458970     7.444814    -0.522268
O     10.619458    11.172028     9.264825    -0.522556
O     19.628225    14.120024     0.315932    -0.522594
O     22.042411     3.610707     9.264825    -0.528373
O     14.984989     9.938530     0.315932    -0.522436
O     23.993755    12.565859    13.207175    -0.522305
O     13.033645    16.640464     7.444814    -0.528384
O     10.619458    12.458970     7.444814    -0.522508
O     19.628225     5.004538    13.207175    -0.522424
O     17.399175    14.120024     0.315932    -0.522386
O     26.407942    11.172028     9.264825    -0.522405
O     13.033645    12.565859    13.207175    -0.528361
O     23.993755    16.640464     7.444814    -0.522338
O     14.984989     3.610707     9.264825    -0.522351
O     22.042411     9.938530     0.315932    -0.528399
O     14.148170    17.283935     9.264825    -0.528537
O     16.099514     8.008116     0.315932    -0.522642
O     22.879230    14.496273    13.207175    -0.522293
O     20.927886     2.967236     7.444814    -0.528303
O     20.927886    18.410544     7.671559    -0.522408
O     22.879230     6.881507     1.909198    -0.528453
O     16.099514    13.369664    14.800441    -0.528390
O     14.148170     4.093845     5.851548    -0.522473
O     19.628225    16.373242     1.909198    -0.522303
O     10.619458     8.918810     7.671559    -0.522259
O     26.407942    10.205752     5.851548    -0.522571
O     17.399175     7.257756    14.800441    -0.522592
O     14.984989    17.767073     5.851548    -0.528366
O     22.042411    11.439250    14.800441    -0.522445
O     13.033645     8.811921     1.909198    -0.522300
O     23.993755     4.737316     7.671559    -0.528386

The following XYZ coordinates are in angstroms. Other properties are in atomic units.
The sperically averaged electron density of each atom fit to a function of the form exp(a - br)
eigen_1, eigen_2 and eigen_3 are the three eigenvalues of traceless quadrupole moment tensor
  atom number  atomic symbol              X              Y              Z     net charge C6 coefficient C8 coefficient C10 coefficient fluctuating dipole atomic polarizability isotropic forcefield polarizability              a              b squared Pearson coefficient          <r^3>          <r^4>         wp_QDO          m_QDO          q_QDO       dipole_x       dipole_y       dipole_z         dipole            Qxy            Qxz            Qyz     Q(x^2-y^2)  Q(3z^2 - R^2)        eigen_1        eigen_2        eigen_3 static polarizability      alpha(xx)      alpha(xy)      alpha(xz)      alpha(yy)      alpha(yz)      alpha(zz) atomic spin moment
            1             Cu       9.256850       9.939813       8.617542       0.839402      50.852221 0.75270345E+03  0.19030937E+05                                11.975724                            9.487449       0.984977       2.249152                    0.995918      39.997200      96.591052       0.540211       0.448442      -1.114273      -0.000008      -0.090395       0.127870       0.156595      -0.000066      -0.000057       0.075957       0.061350      -0.168680      -0.109951       0.051162       0.058789             15.662754      17.324382      -0.001320      -0.000920      17.384054       7.218440      12.279824          -0.001156
            2             Cu       7.959410       0.000000       0.000000       0.839380      50.853399 0.75271442E+03  0.19031274E+05                                11.975867                            9.487471       0.984964       2.249152                    0.995917      39.997629      96.592070       0.540215       0.448438      -1.114276      -0.156603       0.000001      -0.000010       0.156603       0.000024       0.000028      -0.003594      -0.163506       0.168563      -0.109847       0.051113       0.058733             15.663124       7.175681       0.002588       0.001817      20.768170       2.434151      19.045522          -0.001409
            3             Cu      10.554290       0.000000       0.000000       0.839386      50.853112 0.75270654E+03  0.19031044E+05                                11.975910                            9.487485       0.984930       2.249140                    0.995917      39.997095      96.591017       0.540208       0.448444      -1.114271       0.156596      -0.000001       0.000010       0.156596       0.000024       0.000028      -0.003594      -0.163681       0.168733      -0.109962       0.051172       0.058791             15.663208       7.175696       0.002567       0.001804      20.768206       2.434201      19.045722           0.001392
            4             Cu       9.256850      11.437967       6.498831       0.839417      50.852382 0.75270246E+03  0.19030896E+05                                11.975718                            9.487414       0.985042       2.249182                    0.995918      39.997264      96.591008       0.540215       0.448439      -1.114275       0.000008       0.090395      -0.127870       0.156595      -0.000064      -0.000057       0.075898       0.061309      -0.168554      -0.109868       0.051120       0.058748             15.662782      17.324420      -0.001393      -0.000993      17.384071       7.218487      12.279856           0.001461
            5             Cu       5.277145       9.140284       0.000000       0.864946      48.923313 0.71881042E+03  0.17945085E+05                                11.625044                            9.225710       1.154952       2.306815                    0.996650      39.477917      94.377137       0.552533       0.444034      -1.118321       0.080501       0.139421       0.000009       0.160993      -0.070726      -0.003059       0.001800       0.081694       0.168220      -0.109711       0.051103       0.058608             15.177072      16.823702      -5.685241       2.025289      10.257315      -1.167507      18.450197           0.661443
            6             Cu      13.236555       3.046761       8.617542       0.839097      50.867759 0.75297803E+03  0.19039980E+05                                11.979374                            9.490204       0.984133       2.248835                    0.995914      39.998014      96.604390       0.540035       0.448539      -1.114191      -0.078320       0.045211       0.127928       0.156664       0.026706       0.066237      -0.038268      -0.030940      -0.169744      -0.110701       0.051547       0.059154             15.668001      17.372971      -0.026478       6.254520      17.345371      -3.610804      12.285660          -0.000728
            7             Cu      14.533995       2.297684       6.498831       0.839611      50.830603 0.75237773E+03  0.19020203E+05                                11.970868                            9.484216       0.986140       2.249559                    0.995922      39.996662      96.576100       0.540417       0.448330      -1.114368       0.078285      -0.045192      -0.127872       0.156595       0.026394       0.065349      -0.037755      -0.030571      -0.167567      -0.109250       0.050821       0.058429             15.655706      17.359038      -0.026130       6.248682      17.331799      -3.607464      12.276282           0.000327
            8             Cu       3.979705       6.893051       0.000000       0.864786      48.938526 0.71905674E+03  0.17952964E+05                                11.628011                            9.227774       1.154393       2.306619                    0.996648      39.480774      94.391823       0.552422       0.444081      -1.118280      -0.080520      -0.139455      -0.000008       0.161031      -0.070685      -0.003061       0.001801       0.081646       0.168127      -0.109647       0.051069       0.058578             15.181381      16.828618      -5.687146       2.026078      10.260002      -1.167968      18.455522          -0.662366
            9             Cu       3.979705       2.297684       6.498831       0.864835      48.931834 0.71895492E+03  0.17949709E+05                                11.626715                            9.226927       1.154631       2.306700                    0.996649      39.479605      94.385812       0.552467       0.444062      -1.118297      -0.080511      -0.046488      -0.131470       0.161020      -0.026458      -0.065637      -0.037856      -0.030507      -0.168319      -0.109671       0.051078       0.058593             15.179369      16.825948       0.014627      -6.036108      16.808923      -3.483679      11.903237          -0.661957
           10             Cu      13.236555       9.140284       0.000000       0.839401      50.846426 0.75261935E+03  0.19028217E+05                                11.974681                            9.486804       0.985094       2.249202                    0.995917      39.996156      96.585998       0.540241       0.448431      -1.114283      -0.078317       0.135637      -0.000003       0.156623       0.070846       0.003094       0.001784       0.081776       0.168790      -0.109930       0.051165       0.058765             15.661422      17.366056       5.885494      -2.108403      10.574295      -1.217503      19.043915           0.002191
           11             Cu      14.533995       6.893051       0.000000       0.839410      50.845406 0.75260305E+03  0.19027678E+05                                11.974433                            9.486629       0.985129       2.249211                    0.995917      39.996206      96.585385       0.540253       0.448424      -1.114289       0.078313      -0.135630       0.000003       0.156616       0.070838       0.003093       0.001785       0.081769       0.168774      -0.109919       0.051159       0.058759             15.661064      17.365677       5.885344      -2.108336      10.574066      -1.217454      19.043450          -0.002163
           12             Cu       5.277145       3.046761       8.617542       0.864850      48.931536 0.71894805E+03  0.17949490E+05                                11.626657                            9.226871       1.154648       2.306707                    0.996650      39.479491      94.385337       0.552470       0.444061      -1.118298       0.080508       0.046486       0.131464       0.161014      -0.026460      -0.065643      -0.037859      -0.030508      -0.168338      -0.109681       0.051083       0.058598             15.179305      16.825905       0.014615      -6.036083      16.808839      -3.483662      11.903171           0.661153
           13              H      24.982387       6.954192       7.357139       0.122739       1.164707 0.88492315E+01  0.87900281E+02                                 1.735426                            1.666273      -1.181993       2.322683                    0.996392       3.404242       9.173149       0.524087       1.176571      -0.733813       0.013492      -0.007935       0.040512       0.043431      -0.003209       0.005268      -0.003155       0.003668       0.037999      -0.010030      -0.004795       0.014825              1.748601       1.529762       0.133261       0.216303       1.683600      -0.124856       2.032441           0.000274
           14              H      16.521626      17.008162       4.104095       0.122797       1.164573 0.88476363E+01  0.87881148E+02                                 1.735409                            1.666216      -1.181869       2.322800                    0.996393       3.403618       9.171525       0.524048       1.176702      -0.733787      -0.037662      -0.006023      -0.020777       0.043433       0.003612       0.010089       0.000272       0.013362      -0.012036      -0.010045      -0.004773       0.014817              1.748627       2.034029       0.042790       0.152431       1.410986       0.149753       1.800865          -0.000282
           15              H      20.505774       9.538765      14.667417       0.122981       1.165866 0.88607303E+01  0.88045313E+02                                 1.736698                            1.667442      -1.186425       2.320635                    0.996364       3.405815       9.179755       0.523849       1.176694      -0.733775       0.037626      -0.021723       0.001265       0.043465      -0.010873      -0.000024       0.000013       0.012555      -0.013925      -0.010235      -0.004642       0.014876              1.749915       2.035424      -0.157779       0.010478       1.853237      -0.006053       1.361084          -0.000003
           16              H      12.045013       9.254441       4.104095       0.123058       1.165599 0.88577318E+01  0.88007756E+02                                 1.736465                            1.667186      -1.186162       2.320824                    0.996370       3.404909       9.176801       0.523879       1.176730      -0.733772      -0.013574       0.035618      -0.020903       0.043473      -0.003859       0.004937      -0.008986      -0.012898      -0.012158      -0.010254      -0.004623       0.014877              1.749720       1.530616      -0.248630      -0.053668       1.916454      -0.206932       1.802089          -0.000018
           17              H      24.982387       9.254441       4.104095       0.122745       1.164683 0.88489722E+01  0.87896885E+02                                 1.735387                            1.666237      -1.182080       2.322647                    0.996389       3.404185       9.172892       0.524099       1.176554      -0.733817       0.013492       0.035550      -0.020985       0.043431       0.003895      -0.004782      -0.009001      -0.012868      -0.011607      -0.010030      -0.004794       0.014824              1.748561       1.529729       0.248345       0.053533       1.915161      -0.206737       1.800794           0.000255
           18              H      12.045013       6.954192       7.357139       0.123062       1.165533 0.88570716E+01  0.87999227E+02                                 1.736373                            1.667102      -1.185956       2.320925                    0.996372       3.404794       9.176276       0.523904       1.176699      -0.733780      -0.013569      -0.007841       0.040546       0.043469       0.003364      -0.005284      -0.003056       0.003883       0.038191      -0.010250      -0.004627       0.014877              1.749625       1.530539      -0.133462      -0.216500       1.684642      -0.124996       2.033694           0.000003
           19              H      20.505774      17.008162       4.104095       0.122987       1.165816 0.88602321E+01  0.88039062E+02                                 1.736651                            1.667399      -1.186420       2.320643                    0.996366       3.405679       9.179299       0.523854       1.176698      -0.733775       0.037629      -0.006050      -0.020911       0.043472      -0.003650      -0.010250       0.000222       0.013144      -0.012127      -0.010244      -0.004634       0.014878              1.749866       2.035369      -0.042716      -0.152257       1.411926       0.149953       1.802302          -0.000012
           20              H      16.521626       9.538765      14.667417       0.122771       1.164737 0.88492686E+01  0.87901926E+02                                 1.735607                            1.666396      -1.181995       2.322723                    0.996390       3.403960       9.172859       0.524004       1.176740      -0.733777      -0.037658      -0.021598       0.001246       0.043430       0.010713       0.000042       0.000004       0.012600      -0.014329      -0.010040      -0.004777       0.014817              1.748832       2.034277       0.157989      -0.010468       1.851904      -0.006053       1.360314          -0.000284
           21              H      22.990313       5.804067       4.104095       0.122546       1.163479 0.88367765E+01  0.87744203E+02                                 1.734205                            1.665109      -1.177498       2.324814                    0.996416       3.402178       9.165399       0.524275       1.176583      -0.733823      -0.024028      -0.029506      -0.020862       0.043396       0.007594       0.005369       0.008487      -0.000494      -0.011508      -0.009837      -0.004932       0.014769              1.747387       1.602802       0.290940       0.205727       1.839924       0.057265       1.799434          -0.000548
           22              H      18.513700      12.989139      14.667417       0.122792       1.164493 0.88467539E+01  0.87868874E+02                                 1.735180                            1.666008      -1.181926       2.322757                    0.996391       3.403689       9.171084       0.524147       1.176526      -0.733825      -0.000124       0.043412       0.001256       0.043430      -0.000100       0.000017      -0.000034      -0.024867      -0.014341      -0.010044      -0.004780       0.014824              1.748398       1.760218       0.000026       0.000005       2.124932       0.012097       1.360044           0.000259
           23              H      14.037087       5.804067       4.104095       0.123061       1.165640 0.88581025E+01  0.88011976E+02                                 1.736467                            1.667188      -1.186219       2.320785                    0.996369       3.404969       9.176860       0.523896       1.176684      -0.733783       0.024051      -0.029566      -0.020911       0.043473      -0.007511      -0.005314       0.008776      -0.000240      -0.012150      -0.010259      -0.004620       0.014879              1.749724       1.604672      -0.291379      -0.206037       1.842398       0.056992       1.802101          -0.000028
           24              H      18.513700      18.158286       7.357139       0.122805       1.164314 0.88450300E+01  0.87847568E+02                                 1.735031                            1.665870      -1.181642       2.322919                    0.996396       3.403331       9.169934       0.524157       1.176561      -0.733819      -0.000119       0.015657       0.040515       0.043435      -0.000016      -0.000094       0.006136      -0.007422       0.037999      -0.010045      -0.004780       0.014825              1.748244       1.760046       0.000013       0.000022       1.452523       0.249762       2.032162           0.000272
           25              H      18.513700       3.219494       7.759234       0.122788       1.164517 0.88469746E+01  0.87871531E+02                                 1.735200                            1.666026      -1.181854       2.322783                    0.996395       3.403688       9.171077       0.524146       1.176522      -0.733827       0.000132      -0.015655      -0.040513       0.043433      -0.000019      -0.000103       0.006132      -0.007436       0.038004      -0.010053      -0.004772       0.014825              1.748416       1.760229       0.000013       0.000021       1.452648       0.249797       2.032370          -0.000289
           26              H      14.037087      15.573713      11.012278       0.122556       1.163443 0.88364057E+01  0.87739245E+02                                 1.734135                            1.665045      -1.177482       2.324820                    0.996417       3.402119       9.165052       0.524300       1.176543      -0.733833       0.024027       0.029505       0.020862       0.043395       0.007594       0.005370       0.008487      -0.000494      -0.011506      -0.009837      -0.004933       0.014770              1.747314       1.602740       0.290921       0.205712       1.839847       0.057262       1.799356           0.000534
           27              H      18.513700       8.388641       0.448956       0.122783       1.164529 0.88471223E+01  0.87873748E+02                                 1.735245                            1.666066      -1.181948       2.322748                    0.996391       3.403749       9.171411       0.524126       1.176559      -0.733818       0.000124      -0.043413      -0.001256       0.043431      -0.000099       0.000017      -0.000034      -0.024866      -0.014338      -0.010044      -0.004779       0.014823              1.748465       1.760287       0.000024       0.000005       2.125021       0.012098       1.360085          -0.000288
           28              H      22.990313      15.573713      11.012278       0.123073       1.165450 0.88562780E+01  0.87989552E+02                                 1.736315                            1.667048      -1.185999       2.320922                    0.996371       3.404632       9.175808       0.523902       1.176729      -0.733774      -0.024052       0.029575       0.020903       0.043476      -0.007517      -0.005312       0.008769      -0.000253      -0.012155      -0.010251      -0.004628       0.014879              1.749570       1.604540      -0.291344      -0.206011       1.842235       0.056991       1.801935          -0.000005
           29              H      16.521626       4.369618      11.012278       0.123005       1.165593 0.88580552E+01  0.88011894E+02                                 1.736434                            1.667199      -1.186205       2.320779                    0.996367       3.405274       9.177874       0.523884       1.176706      -0.733775      -0.037638       0.006046       0.020901       0.043475      -0.003647      -0.010243       0.000223       0.013161      -0.012139      -0.010238      -0.004641       0.014878              1.749645       2.035103      -0.042710      -0.152237       1.411770       0.149921       1.802062          -0.000011
           30              H      24.982387      14.423588       7.759234       0.123040       1.165781 0.88595264E+01  0.88030174E+02                                 1.736645                            1.667352      -1.186194       2.320779                    0.996371       3.405251       9.178006       0.523853       1.176726      -0.733772       0.013574       0.007830      -0.040543       0.043466       0.003369      -0.005286      -0.003048       0.003894       0.038190      -0.010256      -0.004619       0.014876              1.749903       1.530766      -0.133505      -0.216550       1.684914      -0.125022       2.034027          -0.000019
           31              H      12.045013      12.123339      11.012278       0.122740       1.164710 0.88492709E+01  0.87901055E+02                                 1.735457                            1.666300      -1.182086       2.322648                    0.996389       3.404234       9.173244       0.524070       1.176604      -0.733806      -0.013493      -0.035551       0.020984       0.043432       0.003896      -0.004781      -0.009000      -0.012868      -0.011609      -0.010030      -0.004794       0.014824              1.748634       1.529787       0.248361       0.053539       1.915242      -0.206750       1.800872          -0.000273
           32              H      20.505774      11.839015       0.448956       0.122785       1.164670 0.88485511E+01  0.87892238E+02                                 1.735468                            1.666270      -1.181970       2.322733                    0.996391       3.403835       9.172123       0.524056       1.176656      -0.733796       0.037656       0.021597      -0.001246       0.043428       0.010713       0.000042       0.000004       0.012600      -0.014333      -0.010040      -0.004778       0.014818              1.748688       2.034097       0.157975      -0.010467       1.851745      -0.006052       1.360223           0.000268
           33              H      20.505774       4.369618      11.012278       0.122797       1.164580 0.88477229E+01  0.87882377E+02                                 1.735430                            1.666235      -1.181866       2.322802                    0.996393       3.403637       9.171648       0.524039       1.176717      -0.733783       0.037661       0.006024       0.020778       0.043433       0.003612       0.010089       0.000273       0.013362      -0.012032      -0.010043      -0.004774       0.014817              1.748648       2.034053       0.042790       0.152433       1.411002       0.149757       1.800890           0.000273
           34              H      16.521626      11.839015       0.448956       0.122975       1.165879 0.88608518E+01  0.88046880E+02                                 1.736717                            1.667459      -1.186432       2.320632                    0.996364       3.405833       9.179842       0.523843       1.176701      -0.733774      -0.037627       0.021723      -0.001266       0.043466      -0.010873      -0.000024       0.000013       0.012557      -0.013922      -0.010236      -0.004641       0.014876              1.749934       2.035448      -0.157783       0.010479       1.853259      -0.006053       1.361096          -0.000021
           35              H      24.982387      12.123339      11.012278       0.123067       1.165570 0.88574404E+01  0.88003940E+02                                 1.736418                            1.667143      -1.186147       2.320832                    0.996370       3.404859       9.176551       0.523894       1.176708      -0.733777       0.013575      -0.035618       0.020902       0.043472      -0.003859       0.004937      -0.008986      -0.012899      -0.012160      -0.010254      -0.004623       0.014878              1.749671       1.530577      -0.248617      -0.053665       1.916397      -0.206924       1.802039          -0.000004
           36              H      12.045013      14.423588       7.759234       0.122736       1.164712 0.88492683E+01  0.87900657E+02                                 1.735424                            1.666271      -1.181999       2.322678                    0.996392       3.404248       9.173138       0.524091       1.176563      -0.733815      -0.013491       0.007935      -0.040512       0.043430      -0.003210       0.005267      -0.003155       0.003668       0.038000      -0.010031      -0.004794       0.014825              1.748599       1.529760       0.133260       0.216304       1.683596      -0.124856       2.032440          -0.000280
           37              C      24.675059       7.131627       6.475854      -0.087799      34.583551 0.41792502E+03  0.97401557E+04                                 9.316052                            6.880638      -0.065976       1.955086                    0.999563      28.927082      83.111908       0.618655       0.424806      -1.057688      -0.005481       0.002358      -0.022029       0.022823      -0.047536      -0.014674       0.007946       0.054632       0.052899      -0.063645       0.009925       0.053720             11.373825       9.005480       6.296739       1.245250      16.273293      -0.716197       8.842702          -0.000770
           38              C      17.343634      17.127877       4.565145      -0.087677      34.567338 0.41771704E+03  0.97338886E+04                                 9.312621                            6.878521      -0.065264       1.955420                    0.999563      28.918759      83.076123       0.618818       0.424756      -1.057742       0.019306       0.005643       0.010685       0.022776       0.013962       0.028776      -0.029599      -0.051584      -0.107645      -0.063721       0.009846       0.053875             11.369024      11.991519      -1.541299      -4.293710       6.221482       3.891373      15.894070           0.000753
           39              C      19.683766      10.013352      14.626603      -0.088497      34.610972 0.41822758E+03  0.97490740E+04                                 9.321351                            6.883218      -0.066478       1.954801                    0.999564      28.939020      83.157043       0.618520       0.424817      -1.057670      -0.019782       0.011424       0.001800       0.022915      -0.032431      -0.003532       0.002036       0.037443       0.162869      -0.064591       0.009927       0.054664             11.383883      12.006576       4.575946       0.022333      17.290467      -0.012986       4.854604          -0.000009
           40              C      12.352341       8.482703       4.565145      -0.088341      34.591664 0.41798360E+03  0.97416867E+04                                 9.317144                            6.880663      -0.065548       1.955210                    0.999564      28.929515      83.114712       0.618726       0.424749      -1.057743       0.005100      -0.019835       0.010147       0.022856       0.030066       0.040628      -0.010469       0.001984      -0.108248      -0.064663       0.009845       0.054819             11.377933       9.006875      -3.273827      -5.524434       9.220318       1.777558      15.906606          -0.000036
           41              C      24.675059       8.482703       4.565145      -0.087782      34.582721 0.41791493E+03  0.97398457E+04                                 9.315854                            6.880520      -0.065916       1.955109                    0.999562      28.926709      83.110067       0.618666       0.424801      -1.057693      -0.005472      -0.019970       0.009564       0.022808      -0.029687      -0.039930      -0.010710       0.001856      -0.105456      -0.063645       0.009915       0.053731             11.373552       9.005272       3.272864       5.521361       9.217974       1.778099      15.897411          -0.000808
           42              C      12.352341       7.131627       6.475854      -0.088369      34.592117 0.41798952E+03  0.97418564E+04                                 9.317243                            6.880733      -0.065665       1.955173                    0.999565      28.929641      83.115132       0.618720       0.424752      -1.057741       0.005114       0.002944      -0.022103       0.022877       0.048326       0.014808       0.008533       0.055789       0.053227      -0.064670       0.009862       0.054808             11.378064       9.006964      -6.299862      -1.245070      16.281214      -0.718806       8.846015          -0.000003
           43              C      19.683766      17.127877       4.565145      -0.088476      34.608437 0.41819997E+03  0.97482152E+04                                 9.320698                            6.882856      -0.066191       1.954895                    0.999564      28.938055      83.151841       0.618558       0.424800      -1.057687      -0.019763       0.005500       0.010158       0.022891      -0.014142      -0.029397      -0.029909      -0.052938      -0.108038      -0.064602       0.009897       0.054705             11.382890      12.005520       1.546168       4.306223       6.227748       3.897697      15.915402          -0.000023
           44              C      17.343634      10.013352      14.626603      -0.087693      34.569953 0.41774631E+03  0.97347973E+04                                 9.313229                            6.878851      -0.065488       1.955337                    0.999563      28.920019      83.082275       0.618787       0.424767      -1.057729       0.019325       0.011958       0.001756       0.022793       0.031791       0.003571       0.002003       0.037777       0.160361      -0.063706       0.009868       0.053838             11.369933      11.992492      -4.562306      -0.021912      17.266704      -0.013178       4.850604           0.000735
           45              C      23.504994       6.456090       4.565145      -0.086998      34.542548 0.41744474E+03  0.97259031E+04                                 9.307927                            6.876282      -0.064984       1.955624                    0.999561      28.908012      83.036726       0.618921       0.424756      -1.057748       0.014481       0.014253       0.010085       0.022684      -0.015161      -0.010728       0.039267       0.049466      -0.105010      -0.062767       0.009873       0.052894             11.359928       6.326434       1.727555       1.221587      11.876702      -5.656687      15.876649           0.001533
           46              C      18.513700      12.039966      14.626603      -0.087688      34.570372 0.41775465E+03  0.97349993E+04                                 9.313263                            6.878919      -0.065499       1.955331                    0.999563      28.919958      83.080994       0.618787       0.424767      -1.057734      -0.000692      -0.022716       0.001783       0.022796      -0.000464       0.000048      -0.004069      -0.073963       0.160360      -0.063711       0.009878       0.053833             11.370010      19.899556       0.002667       0.000376       9.359737       0.025708       4.850736          -0.000777
           47              C      13.522406       6.456090       4.565145      -0.088358      34.593055 0.41800342E+03  0.97422716E+04                                 9.317393                            6.880836      -0.065618       1.955172                    0.999564      28.930353      83.117852       0.618717       0.424750      -1.057741      -0.014655       0.014329       0.010137       0.022866       0.015907       0.011245       0.040441       0.051049      -0.108189      -0.064668       0.009853       0.054815             11.378286       6.331803      -1.729292      -1.222802      11.895754      -5.673154      15.907300          -0.000040
           48              C      18.513700      17.803415       6.475854      -0.087687      34.567708 0.41772449E+03  0.97340707E+04                                 9.312661                            6.878591      -0.065316       1.955405                    0.999563      28.918606      83.074750       0.618816       0.424757      -1.057745      -0.000688      -0.005887      -0.022004       0.022788      -0.000106      -0.000438      -0.016750      -0.109832       0.052822      -0.063722       0.009869       0.053853             11.369107      19.897807       0.001219       0.002346       5.367568       1.436907       8.841945          -0.000765
           49              C      18.513700       3.574365       8.640519      -0.087701      34.569218 0.41774487E+03  0.97346779E+04                                 9.312910                            6.878743      -0.065371       1.955366                    0.999563      28.919686      83.078793       0.618810       0.424755      -1.057745       0.000701       0.005893       0.022016       0.022802      -0.000117      -0.000472      -0.016759      -0.109855       0.052817      -0.063734       0.009864       0.053870             11.369421      19.898341       0.001220       0.002331       5.367701       1.436970       8.842222           0.000734
           50              C      13.522406      14.921690      10.551228      -0.087000      34.542891 0.41744926E+03  0.97260353E+04                                 9.308012                            6.876339      -0.064991       1.955620                    0.999561      28.908116      83.037157       0.618916       0.424759      -1.057746      -0.014481      -0.014253      -0.010084       0.022683      -0.015162      -0.010726       0.039267       0.049466      -0.105002      -0.062766       0.009874       0.052892             11.360047       6.326473       1.727559       1.221552      11.876868      -5.656839      15.876800          -0.001567
           51              C      18.513700       9.337814       0.489770      -0.087687      34.570037 0.41775043E+03  0.97348744E+04                                 9.313176                            6.878863      -0.065501       1.955332                    0.999563      28.919868      83.080561       0.618792       0.424764      -1.057736       0.000690       0.022716      -0.001783       0.022796      -0.000462       0.000048      -0.004070      -0.073962       0.160366      -0.063712       0.009876       0.053836             11.369888      19.899263       0.002601       0.000377       9.359713       0.025711       4.850689           0.000723
           52              C      23.504994      14.921690      10.551228      -0.088340      34.591422 0.41798119E+03  0.97416108E+04                                 9.317116                            6.880662      -0.065549       1.955216                    0.999564      28.929230      83.113650       0.618724       0.424752      -1.057742       0.014648      -0.014313      -0.010140       0.022853       0.015887       0.011256       0.040427       0.051009      -0.108245      -0.064657       0.009859       0.054799             11.377934       6.331620      -1.729229      -1.222749      11.895393      -5.672979      15.906788          -0.000016
           53              C      17.343634       4.249903      10.551228      -0.088457      34.606404 0.41817361E+03  0.97474156E+04                                 9.320295                            6.882615      -0.066122       1.954938                    0.999564      28.936787      83.146533       0.618574       0.424797      -1.057692       0.019745      -0.005503      -0.010162       0.022878      -0.014135      -0.029378      -0.029914      -0.052886      -0.108111      -0.064595       0.009902       0.054693             11.382354      12.004981       1.546112       4.306044       6.227502       3.897486      15.914578          -0.000010
           54              C      24.675059      14.246153       8.640519      -0.088392      34.594323 0.41801780E+03  0.97427205E+04                                 9.317695                            6.880998      -0.065739       1.955128                    0.999564      28.930993      83.121011       0.618702       0.424756      -1.057734      -0.005114      -0.002957       0.022116       0.022891       0.048330       0.014797       0.008561       0.055817       0.053217      -0.064678       0.009858       0.054821             11.378669       9.007433      -6.300233      -1.245196      16.282047      -0.718822       8.846529          -0.000032
           55              C      12.352341      12.895077      10.551228      -0.087784      34.582744 0.41791487E+03  0.97398550E+04                                 9.315884                            6.880535      -0.065919       1.955111                    0.999562      28.926706      83.110413       0.618662       0.424803      -1.057691       0.005472       0.019969      -0.009566       0.022808      -0.029684      -0.039929      -0.010708       0.001856      -0.105464      -0.063644       0.009915       0.053730             11.373592       9.005289       3.272867       5.521362       9.218014       1.778043      15.897472           0.000772
           56              C      19.683766      11.364428       0.489770      -0.087692      34.569826 0.41774547E+03  0.97347527E+04                                 9.313165                            6.878822      -0.065487       1.955336                    0.999563      28.919952      83.081413       0.618793       0.424764      -1.057733      -0.019324      -0.011957      -0.001757       0.022792       0.031792       0.003572       0.002003       0.037777       0.160360      -0.063706       0.009868       0.053838             11.369846      11.992302      -4.562328      -0.021910      17.266649      -0.013173       4.850588          -0.000770
           57              C      19.683766       4.249903      10.551228      -0.087679      34.567503 0.41771890E+03  0.97339489E+04                                 9.312672                            6.878551      -0.065266       1.955420                    0.999563      28.918814      83.076529       0.618814       0.424757      -1.057740      -0.019306      -0.005642      -0.010683       0.022775       0.013962       0.028777      -0.029597      -0.051585      -0.107630      -0.063719       0.009847       0.053872             11.369101      11.991521      -1.541304      -4.293717       6.221531       3.891436      15.894251          -0.000771
           58              C      17.343634      11.364428       0.489770      -0.088494      34.610680 0.41822396E+03  0.97489632E+04                                 9.321272                            6.883169      -0.066472       1.954804                    0.999564      28.938924      83.156507       0.618525       0.424814      -1.057672       0.019783      -0.011424      -0.001800       0.022915      -0.032430      -0.003533       0.002036       0.037448       0.162877      -0.064593       0.009926       0.054667             11.383772      12.006441       4.575853       0.022337      17.290308      -0.012982       4.854567          -0.000034
           59              C      24.675059      12.895077      10.551228      -0.088344      34.592045 0.41798846E+03  0.97418327E+04                                 9.317244                            6.880728      -0.065563       1.955204                    0.999564      28.929631      83.115313       0.618720       0.424752      -1.057740      -0.005099       0.019835      -0.010145       0.022855       0.030065       0.040629      -0.010469       0.001985      -0.108246      -0.064663       0.009845       0.054818             11.378070       9.006963      -3.273813      -5.524535       9.220348       1.777550      15.906897          -0.000009
           60              C      12.352341      14.246153       8.640519      -0.087796      34.583307 0.41792217E+03  0.97400652E+04                                 9.315976                            6.880591      -0.065963       1.955090                    0.999563      28.927018      83.111418       0.618660       0.424803      -1.057691       0.005483      -0.002358       0.022029       0.022823      -0.047537      -0.014677       0.007945       0.054631       0.052904      -0.063646       0.009925       0.053721             11.373718       9.005395       6.296660       1.245235      16.273116      -0.716210       8.842643           0.000748
           61              C      25.071253       8.315956       5.880269      -0.020798      39.509421 0.39905077E+03  0.90832485E+04                                 9.949790                            6.540323       0.124614       2.053164                    0.999327      26.287022      71.757373       0.669409       0.401977      -1.085405      -0.024514      -0.012163      -0.008584       0.028680      -0.004995      -0.003525      -0.008854      -0.022400       0.034968      -0.019082       0.001173       0.017909             13.587134      12.095003       7.539597       5.331246      15.352491       2.882827      13.313909          -0.000829
           62              C      26.059884       9.203134       6.507599       0.610375      22.645996 0.24267365E+03  0.49787219E+04                                 7.478334                            5.537031      -0.012415       2.061075                    0.999668      21.775385      60.332323       0.630156       0.473765      -1.020629       0.032868       0.031936       0.022576       0.051087      -0.083757      -0.059229       0.016085       0.029196      -0.051926      -0.088626      -0.028685       0.117312              9.469004       9.301569       5.108598       3.612303      10.478139       2.617439       8.627304          -0.000175
           63              C      18.513700      16.847828       3.881885      -0.020440      39.490309 0.39883331E+03  0.90770276E+04                                 9.947014                            6.538749       0.124741       2.053331                    0.999326      26.278921      71.729358       0.669460       0.402003      -1.085392       0.000184      -0.001984       0.028626       0.028695       0.000016       0.000046       0.005532       0.018474      -0.052574      -0.019162       0.001163       0.017999             13.584114      11.274927       0.001687       0.004498       6.917774       5.572864      22.559640           0.000402
           64              C      18.513700      16.531437       2.447341       0.610386      22.642838 0.24264196E+03  0.49778268E+04                                 7.477367                            5.536485      -0.011919       2.061284                    0.999668      21.772659      60.320015       0.630229       0.473733      -1.020663       0.000016      -0.012939      -0.049375       0.051042       0.000017       0.000034      -0.042577      -0.136807      -0.238043      -0.088566      -0.028730       0.117296              9.468172       6.776057       0.000847       0.002362       5.420196       3.512379      16.208263           0.000079
           65              C      18.513700       9.275819      14.590323      -0.020480      39.493152 0.39885452E+03  0.90776613E+04                                 9.947565                            6.538959       0.124535       2.053259                    0.999325      26.279709      71.732882       0.669441       0.402007      -1.085385       0.000198       0.026334      -0.011417       0.028703       0.000035       0.000001       0.009668       0.030221      -0.017494      -0.019191       0.001165       0.018026             13.585143      11.275629       0.004867       0.000089      24.326550      -0.581356       5.153251           0.000401
           66              C      18.513700       7.817854      14.770208       0.610375      22.643255 0.24264376E+03  0.49778894E+04                                 7.477501                            5.536516      -0.012006       2.061246                    0.999668      21.773180      60.322271       0.630224       0.473735      -1.020659       0.000011      -0.050890       0.004252       0.051067       0.000033       0.000010       0.025786       0.056627       0.342013      -0.088597      -0.028689       0.117286              9.468475       6.776152       0.002508       0.000015      17.217997      -0.658537       4.411276           0.000083
           67              C      11.956147       8.315956       5.880269      -0.020105      39.471565 0.39862182E+03  0.90709140E+04                                 9.944034                            6.537042       0.124708       2.053438                    0.999323      26.270859      71.699695       0.669551       0.402006      -1.085401       0.024534      -0.012204      -0.008596       0.028718       0.005165       0.003634      -0.009013      -0.022438       0.035272      -0.019281       0.001166       0.018116             13.580822      12.087877      -7.534951      -5.327973      15.345111       2.878706      13.309478          -0.000015
           68              C      10.967516       9.203134       6.507599       0.610400      22.639759 0.24260964E+03  0.49769093E+04                                 7.476377                            5.535902      -0.011544       2.061447                    0.999668      21.769989      60.307575       0.630310       0.473696      -1.020701      -0.032834       0.031899       0.022544       0.051028       0.083713       0.059189       0.016125       0.029211      -0.051995      -0.088541      -0.028737       0.117278              9.467305       9.299834      -5.107939      -3.611860      10.476172       2.616691       8.625910          -0.000007
           69              C      23.847497       7.609421       3.881885      -0.023960      39.528287 0.39941135E+03  0.90938065E+04                                 9.953911                            6.544584       0.120759       2.052121                    0.999306      26.297719      71.803514       0.668969       0.402138      -1.085261      -0.001267       0.000938       0.030451       0.030491       0.008806       0.004545      -0.002563      -0.010151      -0.056938      -0.020362       0.000709       0.019654             13.588116       8.013006       1.889470       4.828529      10.191113      -2.782647      22.560230           0.000428
           70              C      23.573494       7.767616       2.447341       0.613713      22.565757 0.24183771E+03  0.49576426E+04                                 7.461577                            5.528564      -0.014004       2.061159                    0.999671      21.741121      60.227388       0.630410       0.473949      -1.020458      -0.011289       0.006537      -0.048691       0.050408      -0.058160      -0.037647       0.021775       0.067180      -0.246484      -0.091625      -0.026082       0.117707              9.439493       5.748824       0.587559       3.028232       6.425664      -1.745735      16.143991           0.000088
           71              C      13.179903       6.196350       5.880269      -0.020120      39.472065 0.39863010E+03  0.90711464E+04                                 9.944050                            6.537078       0.124674       2.053422                    0.999323      26.271278      71.700931       0.669554       0.402002      -1.085404       0.001682       0.027358      -0.008601       0.028728      -0.007134      -0.005993       0.007655       0.020144       0.035339      -0.019283       0.001153       0.018131             13.580700       8.005359      -5.177800      -0.170929      19.426963      -6.053368      13.309778           0.000006
           72              C      13.453906       4.896581       6.507599       0.610376      22.640715 0.24262201E+03  0.49772115E+04                                 7.476476                            5.535977      -0.011521       2.061438                    0.999668      21.770520      60.308738       0.630319       0.473685      -1.020710       0.011211      -0.044389       0.022532       0.051027       0.054484       0.043560       0.043229       0.130361      -0.051997      -0.088548      -0.028719       0.117267              9.467310       5.758500      -3.063245       0.460252      14.017069      -4.436266       8.626362          -0.000001
           73              C      19.737456      17.554364       5.880269      -0.020463      39.490482 0.39883948E+03  0.90771683E+04                                 9.946856                            6.538684       0.124680       2.053303                    0.999325      26.279180      71.729162       0.669484       0.401989      -1.085406      -0.022732      -0.015194      -0.008749       0.028708      -0.012241      -0.009503       0.001396       0.002373       0.035251      -0.019181       0.001157       0.018024             13.583747      21.057080       2.358662       5.161745       6.378669       3.176379      13.315493          -0.000398
           74              C      21.000090      17.966955       6.507599       0.610358      22.643753 0.24265311E+03  0.49780964E+04                                 7.477457                            5.536545      -0.011921       2.061266                    0.999668      21.773149      60.320986       0.630239       0.473722      -1.020673       0.044076       0.012486       0.022536       0.051054      -0.029218      -0.015664      -0.059334      -0.159623      -0.051912      -0.088588      -0.028700       0.117288              9.468159      14.604554       2.044826       4.073577       5.171231       1.820298       8.628692          -0.000083
           75              C      17.289944      11.395426      14.590323      -0.023644      39.510993 0.39920628E+03  0.90879227E+04                                 9.951344                            6.543026       0.120783       2.052247                    0.999303      26.290079      71.776624       0.669033       0.402153      -1.085257       0.024437      -0.014109      -0.011628       0.030520       0.014551       0.008522      -0.004909      -0.016806      -0.017786      -0.020484       0.000717       0.019767             13.585614      21.060297      -5.645101      -0.502406      14.541759       0.290139       5.154787          -0.000002
           76              C      16.027310      12.124408      14.770208       0.613705      22.563244 0.24181019E+03  0.49568654E+04                                 7.460778                            5.528067      -0.013583       2.061332                    0.999671      21.738919      60.217136       0.630479       0.473918      -1.020490      -0.043511       0.025123       0.003927       0.050396       0.026946       0.022526      -0.012994      -0.031115       0.343228      -0.091602      -0.026090       0.117692              9.438998      14.552052      -4.495721      -0.567230       9.360512       0.327622       4.404431          -0.000009
           77              C      23.847497       6.196350       5.880269      -0.023973      39.529019 0.39941739E+03  0.90939888E+04                                 9.954065                            6.544655       0.120715       2.052106                    0.999305      26.297930      71.804544       0.668961       0.402141      -1.085258      -0.001260       0.029035      -0.009249       0.030498       0.007206       0.006791       0.008557       0.021309       0.037397      -0.020380       0.000712       0.019668             13.588360       8.013133       5.182316       0.171901      19.437237      -6.051647      13.314711           0.000410
           78              C      23.573494       4.896581       6.507599       0.613699      22.565843 0.24183804E+03  0.49576551E+04                                 7.461602                            5.528568      -0.014008       2.061157                    0.999670      21.741268      60.227992       0.630409       0.473949      -1.020457      -0.011295      -0.043739       0.022400       0.050423      -0.054882      -0.042279       0.045117       0.133194      -0.048452      -0.091636      -0.026071       0.117707              9.439534       5.748827       3.050906      -0.455457      13.966963      -4.412019       8.602813           0.000068
           79              C      19.737456      11.395426      14.590323      -0.020488      39.493170 0.39885864E+03  0.90777561E+04                                 9.947449                            6.538922       0.124481       2.053237                    0.999325      26.279828      71.732638       0.669456       0.401999      -1.085394      -0.022713      -0.013342      -0.011409       0.028706      -0.013076      -0.008378      -0.004827      -0.015182      -0.017503      -0.019198       0.001161       0.018037             13.584847      21.059054       5.653450       0.503239      14.542253       0.290517       5.153234          -0.000412
           80              C      21.000090      12.124408      14.770208       0.610358      22.644067 0.24265370E+03  0.49781354E+04                                 7.477635                            5.536609      -0.012021       2.061229                    0.999668      21.773533      60.323157       0.630223       0.473731      -1.020663       0.044074       0.025435       0.004256       0.051065      -0.024515      -0.022333      -0.012896      -0.028380       0.341989      -0.088607      -0.028672       0.117279              9.468534      14.605370       4.522488       0.570057       9.388852       0.329235       4.411382          -0.000099
           81              C      13.179903       7.609421       3.881885      -0.020101      39.472035 0.39863015E+03  0.90711603E+04                                 9.944105                            6.537121       0.124756       2.053448                    0.999324      26.271205      71.701109       0.669544       0.402008      -1.085399       0.001697       0.000976       0.028651       0.028718      -0.008035      -0.004758      -0.002742      -0.009300      -0.052950      -0.019254       0.001146       0.018108             13.580765       8.005435      -1.887128      -4.824758      10.184732      -2.785661      22.552127          -0.000020
           82              C      13.453906       7.767616       2.447341       0.610384      22.640603 0.24262128E+03  0.49772005E+04                                 7.476514                            5.536015      -0.011504       2.061449                    0.999668      21.770391      60.308714       0.630308       0.473693      -1.020705       0.011191       0.006461      -0.049342       0.051006       0.059238       0.036856       0.021280       0.068385      -0.237934      -0.088525      -0.028742       0.117268              9.467357       5.758580      -0.587164      -3.041558       6.436942      -1.756186      16.206548          -0.000014
           83              C      17.289944      17.554364       5.880269      -0.023609      39.507939 0.39918092E+03  0.90871689E+04                                 9.950762                            6.542778       0.120915       2.052299                    0.999304      26.289129      71.772504       0.669054       0.402148      -1.085264       0.024441      -0.015662      -0.009408       0.030515       0.012879       0.010865       0.001622       0.001649       0.037611      -0.020476       0.000716       0.019759             13.584575      21.058497      -2.355167      -5.154290       6.379776       3.175446      13.315450          -0.000022
           84              C      16.027310      17.966955       6.507599       0.613712      22.562782 0.24180699E+03  0.49567749E+04                                 7.460663                            5.528035      -0.013548       2.061352                    0.999670      21.738515      60.215535       0.630481       0.473919      -1.020491      -0.043502       0.012077       0.022370       0.050386       0.030214       0.017881      -0.059154      -0.161656      -0.048441      -0.091584      -0.026109       0.117693              9.438731      14.551493      -2.033274      -4.049319       5.160940       1.812323       8.603759          -0.000023
           85              C      17.289944       3.823416       9.236104      -0.020460      39.490154 0.39883706E+03  0.90770915E+04                                 9.946772                            6.538646       0.124685       2.053305                    0.999325      26.279112      71.728685       0.669489       0.401986      -1.085408       0.022729       0.015195       0.008753       0.028707      -0.012244      -0.009512       0.001391       0.002390       0.035207      -0.019181       0.001157       0.018024             13.583609      21.057136       2.358600       5.161528       6.378592       3.176257      13.315100           0.000409
           86              C      16.027310       3.410825       8.608774       0.610360      22.643769 0.24265357E+03  0.49781042E+04                                 7.477442                            5.536539      -0.011922       2.061265                    0.999668      21.773121      60.320734       0.630242       0.473720      -1.020675      -0.044059      -0.012496      -0.022563       0.051053      -0.029219      -0.015630      -0.059300      -0.159698      -0.051803      -0.088588      -0.028699       0.117288              9.468130      14.604802       2.044779       4.073383       5.171188       1.820196       8.628401           0.000083
           87              C      13.179903      13.768359      11.234488      -0.023961      39.528487 0.39941281E+03  0.90938544E+04                                 9.953969                            6.544612       0.120759       2.052121                    0.999306      26.297756      71.803841       0.668964       0.402140      -1.085259       0.001268      -0.000938      -0.030451       0.030492       0.008806       0.004547      -0.002562      -0.010150      -0.056938      -0.020363       0.000709       0.019654             13.588208       8.013038       1.889466       4.828532      10.191199      -2.782753      22.560387          -0.000430
           88              C      13.453906      13.610164      12.669032       0.613713      22.565764 0.24183754E+03  0.49576403E+04                                 7.461592                            5.528570      -0.014002       2.061160                    0.999671      21.741124      60.227490       0.630408       0.473951      -1.020457       0.011292      -0.006534       0.048691       0.050409      -0.058160      -0.037648       0.021774       0.067181      -0.246483      -0.091625      -0.026083       0.117707              9.439519       5.748818       0.587543       3.028212       6.425700      -1.745819      16.144039          -0.000107
           89              C      19.737456       9.982354       0.526050      -0.023643      39.510760 0.39920486E+03  0.90878737E+04                                 9.951271                            6.542992       0.120778       2.052244                    0.999303      26.290053      71.776269       0.669039       0.402150      -1.085260      -0.024438       0.014109       0.011627       0.030520       0.014551       0.008522      -0.004909      -0.016804      -0.017784      -0.020484       0.000717       0.019766             13.585495      21.060034      -5.645095      -0.502401      14.541695       0.290143       5.154756          -0.000003
           90              C      21.000090       9.253372       0.346165       0.613705      22.563281 0.24181083E+03  0.49568794E+04                                 7.460776                            5.528069      -0.013592       2.061329                    0.999671      21.738916      60.217038       0.630480       0.473917      -1.020491       0.043513      -0.025120      -0.003927       0.050397       0.026946       0.022526      -0.012994      -0.031114       0.343229      -0.091602      -0.026090       0.117692              9.438990      14.551969      -4.495748      -0.567232       9.360570       0.327625       4.404431          -0.000010
           91              C      23.847497      15.181430       9.236104      -0.020122      39.472400 0.39863224E+03  0.90712171E+04                                 9.944146                            6.537120       0.124672       2.053422                    0.999323      26.271324      71.701398       0.669547       0.402005      -1.085401      -0.001685      -0.027357       0.008604       0.028727      -0.007145      -0.005994       0.007664       0.020140       0.035298      -0.019283       0.001152       0.018131             13.580860       8.005544      -5.178046      -0.170939      19.427344      -6.053254      13.309692           0.000001
           92              C      23.573494      16.481199       8.608774       0.610376      22.640624 0.24262070E+03  0.49771827E+04                                 7.476474                            5.535972      -0.011518       2.061440                    0.999668      21.770529      60.308940       0.630317       0.473687      -1.020708      -0.011196       0.044378      -0.022558       0.051026       0.054515       0.043547       0.043182       0.130400      -0.051890      -0.088547      -0.028719       0.117266              9.467315       5.758599      -3.063436       0.460267      14.017249      -4.436073       8.626096          -0.000003
           93              C      18.513700       4.529952      11.234488      -0.020444      39.490544 0.39883681E+03  0.90771227E+04                                 9.947033                            6.538766       0.124747       2.053330                    0.999326      26.279044      71.729637       0.669461       0.402002      -1.085393      -0.000178       0.001984      -0.028625       0.028694       0.000018       0.000049       0.005535       0.018479      -0.052564      -0.019162       0.001161       0.018000             13.584138      11.274858       0.001670       0.004450       6.917809       5.572911      22.559748          -0.000418
           94              C      18.513700       4.846343      12.669032       0.610385      22.642953 0.24264312E+03  0.49778564E+04                                 7.477393                            5.536500      -0.011925       2.061281                    0.999668      21.772698      60.320157       0.630228       0.473733      -1.020663      -0.000014       0.012940       0.049376       0.051044       0.000017       0.000028      -0.042577      -0.136809      -0.238042      -0.088566      -0.028731       0.117297              9.468206       6.776078       0.000831       0.002308       5.420221       3.512405      16.208319          -0.000086
           95              C      25.071253      13.061824       9.236104      -0.020101      39.471546 0.39861946E+03  0.90708589E+04                                 9.944081                            6.537052       0.124702       2.053440                    0.999323      26.270761      71.699731       0.669545       0.402010      -1.085398      -0.024535       0.012207       0.008591       0.028719       0.005168       0.003637      -0.009013      -0.022432       0.035275      -0.019282       0.001167       0.018115             13.580910      12.087926      -7.534992      -5.327983      15.345228       2.878652      13.309576          -0.000017
           96              C      26.059884      12.174646       8.608774       0.610400      22.639624 0.24260792E+03  0.49768681E+04                                 7.476362                            5.535889      -0.011535       2.061451                    0.999668      21.769953      60.307555       0.630310       0.473697      -1.020700       0.032833      -0.031895      -0.022548       0.051027       0.083713       0.059188       0.016125       0.029211      -0.051990      -0.088541      -0.028736       0.117277              9.467297       9.299829      -5.107961      -3.611832      10.476205       2.616680       8.625855          -0.000009
           97              C      11.956147      13.061824       9.236104      -0.020797      39.509284 0.39904962E+03  0.90832134E+04                                 9.949757                            6.540308       0.124625       2.053168                    0.999327      26.286983      71.757163       0.669411       0.401977      -1.085406       0.024515       0.012162       0.008584       0.028680      -0.004995      -0.003526      -0.008855      -0.022401       0.034966      -0.019082       0.001172       0.017909             13.587076      12.094950       7.539531       5.331229      15.352377       2.882776      13.313901           0.000802
           98              C      10.967516      12.174646       8.608774       0.610375      22.645933 0.24267323E+03  0.49787096E+04                                 7.478306                            5.537018      -0.012407       2.061078                    0.999668      21.775373      60.332209       0.630159       0.473763      -1.020630      -0.032868      -0.031933      -0.022579       0.051086      -0.083758      -0.059226       0.016086       0.029198      -0.051918      -0.088626      -0.028685       0.117311              9.468956       9.301534       5.108554       3.612292      10.478052       2.617413       8.627281           0.000159
           99              C      18.513700      12.101961       0.526050      -0.020480      39.493028 0.39885405E+03  0.90776421E+04                                 9.947522                            6.538941       0.124523       2.053254                    0.999325      26.279710      71.732705       0.669445       0.402006      -1.085387      -0.000199      -0.026334       0.011416       0.028703       0.000036       0.000001       0.009668       0.030220      -0.017494      -0.019191       0.001165       0.018026             13.585074      11.275518       0.004893       0.000091      24.326468      -0.581347       5.153236          -0.000418
          100              C      18.513700      13.559926       0.346165       0.610376      22.643333 0.24264467E+03  0.49779109E+04                                 7.477516                            5.536526      -0.012016       2.061243                    0.999668      21.773178      60.322209       0.630223       0.473735      -1.020659      -0.000010       0.050890      -0.004253       0.051068       0.000029       0.000012       0.025786       0.056626       0.342013      -0.088597      -0.028689       0.117286              9.468497       6.776164       0.002537       0.000014      17.218043      -0.658532       4.411284          -0.000092
          101              C      19.737456       3.823416       9.236104      -0.023605      39.507746 0.39917795E+03  0.90870894E+04                                 9.950752                            6.542768       0.120905       2.052299                    0.999304      26.289021      71.772293       0.669052       0.402150      -1.085262      -0.024444       0.015661       0.009403       0.030515       0.012878       0.010866       0.001619       0.001640       0.037614      -0.020477       0.000719       0.019758             13.584558      21.058444      -2.355127      -5.154193       6.379770       3.175455      13.315461           0.000012
          102              C      21.000090       3.410825       8.608774       0.613713      22.562634 0.24180548E+03  0.49567377E+04                                 7.460634                            5.528019      -0.013544       2.061355                    0.999670      21.738475      60.215441       0.630481       0.473919      -1.020490       0.043501      -0.012077      -0.022371       0.050385       0.030214       0.017881      -0.059154      -0.161654      -0.048444      -0.091584      -0.026108       0.117692              9.438690      14.551442      -2.033257      -4.049286       5.160918       1.812308       8.603710           0.000013
          103              C      17.289944       9.982354       0.526050      -0.020487      39.492823 0.39885599E+03  0.90776724E+04                                 9.947358                            6.538881       0.124494       2.053241                    0.999325      26.279746      71.732100       0.669462       0.401996      -1.085397       0.022712       0.013341       0.011408       0.028705      -0.013076      -0.008378      -0.004827      -0.015184      -0.017501      -0.019198       0.001161       0.018037             13.584689      21.058761       5.653288       0.503234      14.542118       0.290515       5.153187           0.000389
          104              C      16.027310       9.253372       0.346165       0.610358      22.643949 0.24265290E+03  0.49781123E+04                                 7.477586                            5.536587      -0.012008       2.061233                    0.999668      21.773499      60.322919       0.630227       0.473729      -1.020664      -0.044075      -0.025433      -0.004256       0.051064      -0.024516      -0.022332      -0.012896      -0.028382       0.341989      -0.088607      -0.028672       0.117279              9.468448      14.605225       4.522406       0.570052       9.388763       0.329231       4.411355           0.000077
          105              C      23.847497      13.768359      11.234488      -0.020108      39.472564 0.39863580E+03  0.90713237E+04                                 9.944200                            6.537171       0.124759       2.053446                    0.999324      26.271395      71.701828       0.669541       0.402008      -1.085399      -0.001693      -0.000982      -0.028651       0.028718      -0.008036      -0.004760      -0.002745      -0.009306      -0.052938      -0.019253       0.001144       0.018109             13.580921       8.005510      -1.887091      -4.824872      10.184737      -2.785697      22.552516          -0.000006
          106              C      23.573494      13.610164      12.669032       0.610383      22.640802 0.24262301E+03  0.49772463E+04                                 7.476572                            5.536043      -0.011516       2.061443                    0.999668      21.770457      60.309013       0.630305       0.473694      -1.020703      -0.011192      -0.006461       0.049343       0.051007       0.059239       0.036856       0.021281       0.068386      -0.237935      -0.088525      -0.028743       0.117268              9.467449       5.758635      -0.587167      -3.041618       6.436976      -1.756185      16.206735          -0.000009
          107              C      13.179903      15.181430       9.236104      -0.023973      39.529091 0.39941805E+03  0.90940095E+04                                 9.954085                            6.544665       0.120704       2.052102                    0.999305      26.297954      71.804673       0.668960       0.402141      -1.085258       0.001260      -0.029035       0.009249       0.030499       0.007206       0.006791       0.008557       0.021308       0.037398      -0.020380       0.000713       0.019667             13.588396       8.013145       5.182335       0.171872      19.437330      -6.051701      13.314713          -0.000420
          108              C      13.453906      16.481199       8.608774       0.613700      22.565911 0.24183866E+03  0.49576710E+04                                 7.461623                            5.528578      -0.014017       2.061154                    0.999670      21.741279      60.228043       0.630408       0.473950      -1.020457       0.011296       0.043740      -0.022400       0.050424      -0.054882      -0.042279       0.045117       0.133193      -0.048452      -0.091636      -0.026071       0.117707              9.439571       5.748842       3.050919      -0.455462      13.967033      -4.412046       8.602837          -0.000079
          109              O      26.407942       8.918810       7.671559      -0.522498      30.161244 0.45639654E+03  0.10530801E+05                                 7.684213                            6.551529       0.418605       2.182368                    0.999191      26.909635      69.287896       0.752684       0.352675      -1.144119      -0.015519       0.003948      -0.009092       0.018414      -0.044253       0.011424       0.023560       0.049531       0.086009      -0.071828       0.033865       0.037963              8.850204       8.690929       2.609657       3.560922       7.799142       2.574179      10.060540          -0.000112
          110              O      17.399175      16.373242       1.909198      -0.522427      30.160098 0.45636866E+03  0.10529977E+05                                 7.684080                            6.551337       0.418708       2.182418                    0.999192      26.908747      69.284584       0.752695       0.352676      -1.144121       0.009689      -0.007328       0.013773       0.018365       0.012385       0.051483      -0.012094      -0.051269      -0.057110      -0.071878       0.033879       0.038000              8.850778       6.880482       0.762885       2.255920       6.269426       2.474847      13.402426          -0.000153
          111              O      19.628225       7.257756      14.800441      -0.522384      30.151637 0.45622737E+03  0.10525839E+05                                 7.682456                            6.550231       0.419475       2.182733                    0.999193      26.905046      69.270807       0.752779       0.352666      -1.144135      -0.009645       0.010618      -0.011473       0.018368      -0.052579       0.005516       0.007633       0.004495       0.110023      -0.071766       0.033831       0.037935              8.848217       6.877752      -2.377305       0.033064      14.161734      -0.316685       5.505165           0.000100
          112              O      10.619458      10.205752       5.851548      -0.522413      30.149662 0.45618745E+03  0.10524662E+05                                 7.682075                            6.549870       0.419606       2.182773                    0.999194      26.904965      69.269200       0.752815       0.352658      -1.144145       0.015461      -0.007173       0.006721       0.018321       0.004048       0.045585      -0.003010      -0.025562      -0.139025      -0.071862       0.033844       0.038017              8.848404       8.689336      -4.226895      -1.274015      11.424315       1.291389       6.431561           0.000083
          113              O      23.993755       8.811921       1.909198      -0.528391      30.270479 0.45873714E+03  0.10599071E+05                                 7.704692                            6.570587       0.416499       2.180330                    0.999211      26.985185      69.544626       0.751150       0.352920      -1.143843      -0.010390      -0.004636       0.017003       0.020459      -0.028450      -0.036629      -0.036709       0.004230      -0.060579      -0.071161       0.032251       0.038910              8.872059       5.780653      -0.119249       1.016505       7.408092      -3.196722      13.427430           0.055189
          114              O      13.033645       4.737316       7.671559      -0.522238      30.144041 0.45607659E+03  0.10521502E+05                                 7.681382                            6.549265       0.419483       2.182765                    0.999193      26.901154      69.258208       0.752814       0.352678      -1.144124       0.011199       0.011331      -0.009031       0.018313       0.043455       0.014682      -0.021680       0.051631       0.085729      -0.071636       0.033797       0.037838              8.847525       5.759817      -0.918850       0.448488      10.725215      -4.369622      10.057543          -0.000012
          115              O      22.042411      17.767073       5.851548      -0.522457      30.149205 0.45619505E+03  0.10524797E+05                                 7.681442                            6.549556       0.419728       2.182800                    0.999193      26.906999      69.272498       0.752902       0.352618      -1.144186      -0.014037      -0.009859       0.006579       0.018371      -0.013161      -0.025520      -0.038021       0.005681      -0.138928      -0.071945       0.033867       0.038078              8.846675      14.396603       0.928497       1.755088       5.712158       0.457313       6.431264          -0.000028
          116              O      14.984989      11.439250      14.800441      -0.528365      30.271883 0.45874640E+03  0.10599353E+05                                 7.705109                            6.570723       0.416641       2.180378                    0.999212      26.985098      69.544929       0.751129       0.352927      -1.143835       0.016520       0.001117      -0.011973       0.020434       0.028640       0.003730      -0.007930       0.085609       0.113961      -0.071185       0.032261       0.038923              8.873469      14.438956      -1.965767      -0.289331       6.655643       0.129379       5.525809          -0.055239
          117              O      22.879230       4.093845       5.851548      -0.528531      30.282694 0.45894079E+03  0.10605042E+05                                 7.707036                            6.572184       0.415773       2.180004                    0.999211      26.990185      69.563558       0.751028       0.352934      -1.143821      -0.001157       0.019784       0.005093       0.020461       0.007375      -0.019658       0.041101       0.021647      -0.137342      -0.071257       0.032310       0.038947              8.875577       7.107865       3.307311      -0.483940      13.069407      -1.748364       6.449458          -0.055199
          118              O      20.927886      13.369664      14.800441      -0.522640      30.163852 0.45643489E+03  0.10531889E+05                                 7.684635                            6.551731       0.418621       2.182335                    0.999193      26.911346      69.292586       0.752686       0.352667      -1.144127      -0.004305      -0.013692      -0.011481       0.018380       0.024375      -0.009372       0.000955      -0.093536       0.110252      -0.071915       0.033902       0.038013              8.851420      10.282696       4.345312       0.257654      10.764661       0.186775       5.506903           0.000155
          119              O      14.148170       6.881507       1.909198      -0.522298      30.144555 0.45609672E+03  0.10522010E+05                                 7.681085                            6.549134       0.419663       2.182814                    0.999194      26.903122      69.261870       0.752874       0.352648      -1.144156       0.001508       0.011967       0.013759       0.018298       0.016005      -0.015264       0.050569       0.046942      -0.057213      -0.071794       0.033837       0.037957              8.846992       7.079119      -0.645156      -3.269003       6.065427       0.714429      13.396430          -0.000224
          120              O      16.099514      18.410544       7.671559      -0.528309      30.268220 0.45868590E+03  0.10597574E+05                                 7.704370                            6.570220       0.416620       2.180387                    0.999211      26.983881      69.539865       0.751172       0.352919      -1.143845       0.007281      -0.016212      -0.010025       0.020405       0.000677      -0.024375      -0.002792      -0.102426       0.083799      -0.071174       0.032270       0.038904              8.872350      10.302552      -1.692483      -4.017734       6.227279       1.799062      10.087220           0.055107
          121              O      16.099514       2.967236       7.444814      -0.522510      30.159067 0.45635812E+03  0.10529570E+05                                 7.683341                            6.550836       0.418832       2.182430                    0.999191      26.911079      69.287839       0.752805       0.352630      -1.144169       0.004399       0.015394       0.009048       0.018390      -0.000768       0.026043      -0.001895      -0.101765       0.086411      -0.072013       0.033925       0.038088              8.849605      10.280210       1.690795       4.009595       6.207474       1.797169      10.061130          -0.000039
          122              O      14.148170      14.496273      13.207175      -0.528485      30.280713 0.45890793E+03  0.10604079E+05                                 7.706645                            6.571914       0.415710       2.179987                    0.999211      26.989646      69.561217       0.751051       0.352931      -1.143826       0.001158      -0.011399      -0.016948       0.020457      -0.016074       0.013501       0.050137       0.047231      -0.060530      -0.071240       0.032303       0.038937              8.875050       7.107545       0.646137       3.279206       6.085833       0.720592      13.431771           0.055119
          123              O      20.927886       8.008116       0.315932      -0.528360      30.271029 0.45873218E+03  0.10598923E+05                                 7.704895                            6.570572       0.416640       2.180379                    0.999212      26.984843      69.543525       0.751147       0.352922      -1.143842      -0.007296       0.014864       0.011942       0.020415      -0.022749       0.008765       0.000757      -0.092417       0.113932      -0.071188       0.032273       0.038915              8.873123      10.303673      -4.352767      -0.256488      10.789981       0.186240       5.525716          -0.055244
          124              O      22.879230      17.283935       9.264825      -0.522374      30.146864 0.45612980E+03  0.10523045E+05                                 7.681855                            6.549646       0.419506       2.182751                    0.999194      26.902606      69.263158       0.752791       0.352678      -1.144123      -0.001484      -0.016913      -0.006788       0.018284      -0.009059       0.020198       0.040834       0.019559      -0.138892      -0.071708       0.033818       0.037889              8.848059       7.079790      -3.297664       0.481534      13.032816      -1.748673       6.431570          -0.000031
          125              O      17.399175       5.004538      13.207175      -0.522309      30.147694 0.45615963E+03  0.10523853E+05                                 7.681673                            6.549670       0.419580       2.182795                    0.999193      26.903627      69.265071       0.752826       0.352658      -1.144145       0.009605       0.007287      -0.013820       0.018340      -0.012328      -0.051421      -0.012069      -0.051190      -0.057181      -0.071787       0.033835       0.037953              8.847142       6.877150      -0.761173      -2.252101       6.267363       2.473740      13.396914          -0.000146
          126              O      26.407942      12.458970       7.444814      -0.522268      30.147120 0.45613996E+03  0.10523295E+05                                 7.681700                            6.549575       0.419610       2.182801                    0.999193      26.903384      69.264290       0.752823       0.352663      -1.144141      -0.015465      -0.003951       0.009020       0.018334       0.044251      -0.011395       0.023525       0.049457       0.085992      -0.071785       0.033829       0.037956              8.847939       8.688843      -2.609927      -3.560258       7.797578       2.573304      10.057396           0.000069
          127              O      10.619458      11.172028       9.264825      -0.522556      30.162853 0.45642664E+03  0.10531678E+05                                 7.684504                            6.551760       0.418638       2.182368                    0.999192      26.910374      69.290579       0.752668       0.352676      -1.144117       0.015512       0.007254      -0.006744       0.018404      -0.003999      -0.045561      -0.002977      -0.025537      -0.139147      -0.071861       0.033869       0.037992              8.850562       8.691354       4.227380       1.273522      11.427658       1.291527       6.432675          -0.000123
          128              O      19.628225      14.120024       0.315932      -0.522594      30.165548 0.45646390E+03  0.10532754E+05                                 7.685084                            6.552064       0.418554       2.182323                    0.999192      26.911135      69.293295       0.752644       0.352680      -1.144114      -0.009721      -0.010553       0.011504       0.018390       0.052684      -0.005486       0.007621       0.004494       0.110254      -0.071903       0.033889       0.038014              8.852141       6.881267       2.381578      -0.032717      14.168090      -0.316864       5.507066           0.000113
          129              O      22.042411       3.610707       9.264825      -0.528373      30.270425 0.45872574E+03  0.10598745E+05                                 7.704801                            6.570546       0.416642       2.180380                    0.999212      26.984876      69.543706       0.751145       0.352924      -1.143839      -0.016503       0.010918      -0.005044       0.020421       0.013070       0.025757      -0.037539       0.001880      -0.137193      -0.071196       0.032255       0.038941              8.872961      14.437908      -0.927916      -1.756608       5.732462       0.455656       6.448514           0.055113
          130              O      14.984989       9.938530       0.315932      -0.522436      30.150232 0.45620296E+03  0.10525115E+05                                 7.682080                            6.549949       0.419541       2.182743                    0.999193      26.905428      69.270843       0.752815       0.352654      -1.144147       0.014028      -0.003021       0.011478       0.018375      -0.028260      -0.003856      -0.008590       0.088799       0.110047      -0.071773       0.033830       0.037944              8.847649      14.398545       1.964740       0.290410       6.639393       0.129725       5.505009           0.000127
          131              O      23.993755      12.565859      13.207175      -0.522305      30.145134 0.45610602E+03  0.10522281E+05                                 7.681191                            6.549200       0.419628       2.182798                    0.999194      26.903375      69.262755       0.752870       0.352648      -1.144156      -0.011137       0.004671      -0.013763       0.018311       0.028343       0.036170      -0.038492       0.004192      -0.057194      -0.071796       0.033831       0.037965              8.847197       5.759750       0.116551      -1.015692       7.385054      -3.188532      13.396787          -0.000187
          132              O      13.033645      16.640464       7.444814      -0.528384      30.270902 0.45874085E+03  0.10599184E+05                                 7.704802                            6.570634       0.416535       2.180348                    0.999210      26.985024      69.544415       0.751143       0.352922      -1.143841       0.010395      -0.014487       0.010048       0.020467      -0.044008      -0.014606      -0.019701       0.052329       0.083792      -0.071151       0.032260       0.038891              8.872236       5.780688       0.918675      -0.451281      10.749634      -4.378223      10.086388          -0.055274
          133              O      10.619458      12.458970       7.444814      -0.522508      30.161734 0.45640547E+03  0.10531059E+05                                 7.684295                            6.551593       0.418610       2.182371                    0.999191      26.909833      69.288580       0.752680       0.352675      -1.144119       0.015529      -0.003938       0.009092       0.018421      -0.044269       0.011418       0.023556       0.049536       0.086042      -0.071844       0.033869       0.037975              8.850305       8.691049       2.609696       3.560972       7.799218       2.574213      10.060649           0.000090
          134              O      19.628225       5.004538      13.207175      -0.522424      30.160236 0.45637081E+03  0.10530051E+05                                 7.684162                            6.551398       0.418671       2.182405                    0.999192      26.908610      69.284586       0.752683       0.352680      -1.144115      -0.009704       0.007331      -0.013765       0.018368       0.012382       0.051469      -0.012086      -0.051273      -0.057020      -0.071856       0.033871       0.037985              8.850891       6.880525       0.762888       2.255920       6.269505       2.474913      13.402642           0.000127
          135              O      17.399175      14.120024       0.315932      -0.522386      30.151356 0.45622248E+03  0.10525683E+05                                 7.682341                            6.550143       0.419516       2.182749                    0.999193      26.905143      69.270594       0.752794       0.352660      -1.144142       0.009630      -0.010626       0.011473       0.018365      -0.052593       0.005519       0.007640       0.004543       0.110064      -0.071789       0.033839       0.037950              8.848072       6.877657      -2.377252       0.033065      14.161472      -0.316673       5.505086          -0.000143
          136              O      26.407942      11.172028       9.264825      -0.522405      30.149219 0.45617957E+03  0.10524434E+05                                 7.681999                            6.549811       0.419598       2.182768                    0.999194      26.904805      69.268633       0.752818       0.352657      -1.144145      -0.015451       0.007168      -0.006730       0.018314       0.004038       0.045572      -0.003002      -0.025554      -0.139016      -0.071847       0.033841       0.038005              8.848301       8.689223      -4.226835      -1.273962      11.424202       1.291327       6.431478          -0.000121
          137              O      13.033645      12.565859      13.207175      -0.528361      30.271156 0.45874399E+03  0.10599281E+05                                 7.704891                            6.570688       0.416564       2.180365                    0.999211      26.984800      69.544066       0.751134       0.352925      -1.143837       0.010387       0.004630      -0.017001       0.020454      -0.028440      -0.036629      -0.036718       0.004219      -0.060567      -0.071161       0.032266       0.038894              8.872381       5.780780      -0.119291       1.016618       7.408256      -3.196910      13.428107          -0.055291
          138              O      23.993755      16.640464       7.444814      -0.522338      30.147094 0.45614711E+03  0.10523403E+05                                 7.681176                            6.549236       0.419724       2.182813                    0.999192      26.905752      69.268110       0.752917       0.352621      -1.144185      -0.011106      -0.011515       0.008995       0.018353       0.043630       0.014647      -0.021563       0.052166       0.086341      -0.071928       0.033874       0.038054              8.847100       5.759732      -0.918760       0.448395      10.724521      -4.369115      10.057048          -0.000029
          139              O      14.984989       3.610707       9.264825      -0.522351      30.146327 0.45612759E+03  0.10522989E+05                                 7.681708                            6.549632       0.419501       2.182760                    0.999194      26.902336      69.262630       0.752791       0.352678      -1.144122       0.013961       0.009773      -0.006752       0.018331      -0.012982      -0.025230      -0.037870       0.005905      -0.138843      -0.071649       0.033788       0.037861              8.847175      14.397773       0.928661       1.755375       5.712312       0.457360       6.431440          -0.000023
          140              O      22.042411       9.938530       0.315932      -0.528399      30.270896 0.45873405E+03  0.10598977E+05                                 7.704827                            6.570558       0.416568       2.180338                    0.999212      26.985489      69.545240       0.751153       0.352919      -1.143844      -0.016525      -0.001122       0.011974       0.020438       0.028636       0.003733      -0.007929       0.085600       0.114006      -0.071186       0.032247       0.038939              8.873039      14.438082      -1.965498      -0.289310       6.655387       0.129368       5.525646           0.055144
          141              O      14.148170      17.283935       9.264825      -0.528537      30.282828 0.45894321E+03  0.10605110E+05                                 7.707046                            6.572189       0.415752       2.179993                    0.999211      26.990342      69.563974       0.751030       0.352933      -1.143823       0.001156      -0.019784      -0.005096       0.020462       0.007375      -0.019659       0.041100       0.021648      -0.137343      -0.071257       0.032309       0.038948              8.875593       7.107876       3.307315      -0.483942      13.069449      -1.748369       6.449456           0.055115
          142              O      16.099514       8.008116       0.315932      -0.522642      30.164075 0.45643958E+03  0.10532025E+05                                 7.684670                            6.551767       0.418632       2.182337                    0.999193      26.911468      69.293005       0.752684       0.352667      -1.144127       0.004307       0.013688       0.011481       0.018378       0.024373      -0.009373       0.000955      -0.093537       0.110267      -0.071918       0.033900       0.038017              8.851452      10.282747       4.345311       0.257652      10.764683       0.186773       5.506926          -0.000216
          143              O      22.879230      14.496273      13.207175      -0.522293      30.144279 0.45609091E+03  0.10521843E+05                                 7.681042                            6.549093       0.419654       2.182814                    0.999194      26.902958      69.261335       0.752876       0.352649      -1.144156      -0.001506      -0.011968      -0.013759       0.018297       0.016002      -0.015267       0.050569       0.046936      -0.057212      -0.071793       0.033841       0.037952              8.846947       7.079088      -0.645160      -3.268993       6.065400       0.714441      13.396352           0.000158
          144              O      20.927886       2.967236       7.444814      -0.528303      30.268148 0.45868474E+03  0.10597541E+05                                 7.704369                            6.570221       0.416651       2.180400                    0.999211      26.983764      69.539568       0.751170       0.352920      -1.143844      -0.007283       0.016213       0.010026       0.020407       0.000674      -0.024376      -0.002792      -0.102421       0.083797      -0.071172       0.032269       0.038903              8.872349      10.302562      -1.692479      -4.017739       6.227271       1.799059      10.087215          -0.055192
          145              O      20.927886      18.410544       7.671559      -0.522408      30.157125 0.45630718E+03  0.10528252E+05                                 7.683823                            6.551074       0.418592       2.182384                    0.999192      26.906591      69.279071       0.752676       0.352695      -1.144100      -0.004193      -0.015384      -0.009086       0.018352      -0.000623       0.026168      -0.001866      -0.101191       0.085778      -0.071718       0.033847       0.037871              8.850386      10.281319       1.691079       4.010323       6.207824       1.797408      10.062016          -0.000004
          146              O      22.879230       6.881507       1.909198      -0.528453      30.281204 0.45891174E+03  0.10604199E+05                                 7.706800                            6.571985       0.415776       2.180023                    0.999211      26.989235      69.560472       0.751038       0.352935      -1.143821      -0.001161       0.011392       0.016945       0.020451      -0.016064       0.013509       0.050140       0.047219      -0.060518      -0.071239       0.032317       0.038922              8.875311       7.107683       0.646134       3.279372       6.085901       0.720597      13.432348          -0.055217
          147              O      16.099514      13.369664      14.800441      -0.528390      30.270660 0.45873057E+03  0.10598868E+05                                 7.704770                            6.570524       0.416578       2.180345                    0.999212      26.985267      69.544396       0.751157       0.352918      -1.143846       0.007295      -0.014871      -0.011943       0.020421      -0.022748       0.008765       0.000754      -0.092403       0.113977      -0.071189       0.032259       0.038930              8.872899      10.303308      -4.352514      -0.256469      10.789736       0.186228       5.525652           0.055132
          148              O      14.148170       4.093845       5.851548      -0.522473      30.148510 0.45617535E+03  0.10524204E+05                                 7.681313                            6.549360       0.419756       2.182801                    0.999194      26.907002      69.271516       0.752925       0.352612      -1.144194       0.001520       0.017020       0.006613       0.018323      -0.009052       0.020182       0.041157       0.019985      -0.138972      -0.072000       0.033894       0.038106              8.847201       7.079256      -3.297114       0.481371      13.031198      -1.748267       6.431148          -0.000030
          149              O      19.628225      16.373242       1.909198      -0.522303      30.148321 0.45617060E+03  0.10524189E+05                                 7.681874                            6.549824       0.419552       2.182786                    0.999193      26.903544      69.265560       0.752803       0.352666      -1.144137      -0.009620      -0.007288       0.013814       0.018344      -0.012325      -0.051404      -0.012059      -0.051199      -0.057077      -0.071762       0.033824       0.037938              8.847410       6.877273      -0.761186      -2.252136       6.267522       2.473845      13.397435           0.000101
          150              O      10.619458       8.918810       7.671559      -0.522259      30.145590 0.45611288E+03  0.10522498E+05                                 7.681366                            6.549323       0.419609       2.182798                    0.999193      26.903063      69.262561       0.752849       0.352656      -1.144147       0.015454       0.003962      -0.009016       0.018325       0.044237      -0.011398       0.023524       0.049454       0.085978      -0.071773       0.033827       0.037945              8.847495       8.688375      -2.609688      -3.560033       7.797138       2.573084      10.056971          -0.000099
          151              O      26.407942      10.205752       5.851548      -0.522571      30.163165 0.45643209E+03  0.10531829E+05                                 7.684531                            6.551776       0.418632       2.182365                    0.999192      26.910612      69.291168       0.752671       0.352674      -1.144119      -0.015521      -0.007259       0.006736       0.018411      -0.004008      -0.045576      -0.002986      -0.025546      -0.139151      -0.071876       0.033873       0.038003              8.850604       8.691377       4.227406       1.273522      11.427739       1.291550       6.432695           0.000084
          152              O      17.399175       7.257756      14.800441      -0.522592      30.166144 0.45647472E+03  0.10533067E+05                                 7.685188                            6.552146       0.418603       2.182343                    0.999192      26.911305      69.293953       0.752638       0.352681      -1.144113       0.009705       0.010562      -0.011506       0.018388       0.052698      -0.005488       0.007629       0.004537       0.110298      -0.071927       0.033896       0.038030              8.852273       6.881346       2.381595      -0.032717      14.168345      -0.316880       5.507129          -0.000147
          153              O      14.984989      17.767073       5.851548      -0.528366      30.269512 0.45870926E+03  0.10598258E+05                                 7.704604                            6.570394       0.416672       2.180392                    0.999212      26.984613      69.542445       0.751160       0.352920      -1.143843       0.016502      -0.010918       0.005043       0.020420       0.013071       0.025760      -0.037538       0.001881      -0.137190      -0.071196       0.032256       0.038940              8.872712      14.437466      -0.927877      -1.756511       5.732323       0.455638       6.448346          -0.055189
          154              O      22.042411      11.439250      14.800441      -0.522445      30.150252 0.45620358E+03  0.10525127E+05                                 7.682049                            6.549924       0.419536       2.182736                    0.999193      26.905620      69.271192       0.752822       0.352651      -1.144150      -0.014026       0.003022      -0.011479       0.018374      -0.028263      -0.003858      -0.008590       0.088797       0.110060      -0.071776       0.033828       0.037948              8.847613      14.398488       1.964732       0.290411       6.639360       0.129726       5.504989          -0.000181
          155              O      13.033645       8.811921       1.909198      -0.522300      30.145488 0.45611208E+03  0.10522466E+05                                 7.681304                            6.549287       0.419618       2.182799                    0.999193      26.903280      69.262891       0.752857       0.352653      -1.144151       0.011138      -0.004671       0.013765       0.018313       0.028342       0.036168      -0.038492       0.004192      -0.057175      -0.071792       0.033832       0.037961              8.847338       5.759827       0.116555      -1.015721       7.385156      -3.188586      13.397031           0.000136
          156              O      23.993755       4.737316       7.671559      -0.528386      30.271448 0.45875073E+03  0.10599476E+05                                 7.704922                            6.570727       0.416521       2.180342                    0.999210      26.985172      69.545165       0.751133       0.352924      -1.143838      -0.010395       0.014487      -0.010049       0.020467      -0.044008      -0.014606      -0.019703       0.052332       0.083782      -0.071151       0.032259       0.038892              8.872388       5.780781       0.918710      -0.451305      10.749836      -4.378317      10.086549           0.055201

******************************************************
Auxiliary information for the entire system
The total spin magnetic moment of the unit cell is   -0.004217
The total net atomic charge of the unit cell is   0.000004
Accuracy of reproducing the electrostatic potential in the unit cell:
  The inner radius (bohr) =    5.0000
  The outer radius (bohr) =   12.0000
  Valid grid points have density less than (e/(bohr^3)) =    0.0001
  The number of valid grid points were=       802932
  The rms potential error without charges in kcal/mol is=      2.06691
  The rms potential error with partial charges in kcal/mol is=      0.77227
  The RRMSE value at monopole order=      0.37363
  The rms potential error with partial charges and cloud penetration in kcal/mol is=      0.78645
  The RRMSE value at monopole order with cloud penetration is=      0.38049
  The rms potential error with partial charges and atomic dipoles in kcal/mol is=      1.02047
  The RRMSE value at dipole order=      0.49372
  The rms potential error with partial charges, atomic dipoles and cloud penetration in kcal/mol is=      1.00326
  The RRMSE value at dipole order with cloud penetration=      0.48539

******************************************************
The electron densities and ab initio electrostatic potential were computed in VASP using the PBE functional and
projector augmented wave method. See the main text of the journal article for a description of computational details.
The atomic charges, dipoles, and quadrupoles were computed with the DDEC6 method as described in
(a) T. A. Manz and N. Gabaldon Limas, RSC Adv. 6 (2016) 47771-47801 DOI: 10.1039/c6ra04656h
(b) N. Gabaldon Limas and T. A. Manz, RSC Adv. 8 (2018) 2678-2707 DOI: 10.1039/c7ra11829e.
For each atom in the material, the electron cloud parameters were fit to the spherically averaged atom-in-material
electron density using radial positions for which this density was between 10^-4 and 10^-2 electrons per cubic bohr.
The polarizabilities, dispersion coefficients, and quantum Drude oscillator (QDO) parameters were fit using the MCLF method.
The magnetic structure of the system was optimized in VASP from the default ferromagnetic initial guess using spin polarization.
The atomic spin moments (ASMs) were computed on this optimized magnetic structure using the DDEC6 partition as inputs
to the method of T. A. Manz and D. S. Sholl, J. Chem. Theory Comput. 7 (2011) 4146-4164 DOI: 10.1021/ct200539n.
The RMSE and RRMSE were computed using a uniform grid with Ewald summation.
