# Supplementary material for: A collection of forcefield precursors for metal–organic frameworks
Source: RSC Adv. 2019 Nov 13;9(63):36492–507. doi: 10.1039/c9ra07327b (PMC9075174; doi:10.1039/c9ra07327b)
Supplement: RA-009-C9RA07327B-s6121 [file RA-009-C9RA07327B-s6121.xyz]

  198
jmolscript: load "" {1 1 1} spacegroup "x,y,z" unitcell [{     17.116800     0.000000     0.000000 }, {      0.000000    17.221500     0.000000 }, {      0.000000     0.000000    17.221500 }]
Zn     0.944676    16.095558     7.484808     0.943019
Zn     0.944676     1.125942     9.736692     0.943094
Zn     3.156167    16.091253     9.740997     0.960767
Zn     3.156167     1.130247     7.480503     0.960766
Zn    16.172124     7.484808     1.125942     0.943087
Zn    16.172124     9.736692    16.095558     0.943138
Zn    13.960633     9.740997     1.130247     0.960121
Zn    13.960633     7.480503    16.091253     0.961201
H      0.771112    15.463013     3.406585     0.100344
H      0.829480    15.437697     0.872786     0.097352
H      3.174139     1.724389     3.472199     0.102138
H      8.637993    15.321452    12.030940     0.090108
H      4.519006     3.672829     0.727436     0.106646
H      4.620167     2.513822     2.180759     0.075590
H      3.119708     3.591716     1.952574     0.080523
H      0.771112     1.758487    13.814915     0.100318
H      0.829480     1.783803    16.348714     0.097700
H      3.184238    15.483678    13.778406     0.110449
H      3.552421    13.216468    16.161689     0.096635
H      5.052879    14.294362    15.933504     0.082823
H      3.653581    14.375475    14.708367     0.080814
H      0.771112     5.204165    10.369237     0.102239
H      0.829480     7.737964    10.394553     0.096313
H      3.184238     5.167656     6.872928     0.111719
H      9.351764    13.758945    11.313320     0.101428
H      3.653581     6.097617     5.764725     0.080646
H      5.052879     7.322754     5.683612     0.084552
H      3.552421     7.550939     4.605718     0.097361
H      0.771112    12.017335     6.852263     0.099164
H      0.829480     9.483536     6.826947     0.089066
H      3.174139    12.082949    10.335139     0.094761
H     14.008389     1.561301    10.172051     0.117828
H     11.466544     1.536330    10.147080     0.094583
H     14.008389    15.660199     7.049449     0.114233
H     11.466544    15.685170     7.074420     0.092519
H      7.165948    15.651071    10.181179     0.142249
H      7.924223    14.603832    10.468433     0.094181
H      7.165948     1.570429     7.040321     0.130133
H     16.345688     3.406585     1.758487     0.099581
H     16.287320     0.872786     1.783803     0.097119
H     13.932562     3.443094    15.483678     0.105336
H      8.890979    11.685132     1.758143     0.086657
H     13.977065     1.713711    13.461530     0.084837
H     12.734386     2.350907    14.692695     0.078204
H     12.380068     0.796150    13.732080     0.103563
H     16.345688    13.814915    15.463013     0.101371
H     16.287320    16.348714    15.437697     0.097711
H     13.932562    13.778406     1.737822     0.106054
H     13.680945    14.777080     3.029262     0.079881
H     12.083947    15.694642     2.758884     0.078420
H     13.326627    16.331837     3.990049     0.101044
H     16.345688    10.369237    12.017335     0.099754
H     16.287320    10.394553     9.483536     0.089940
H     13.942661     6.886361    12.082949     0.096129
H      7.654462    11.758668     3.147918     0.106885
H     16.345688     6.852263     5.204165     0.101650
H     16.287320     6.826947     7.737964     0.095129
H     13.932562    10.348572     5.167656     0.107406
H     12.083947    11.369634     7.083892     0.078539
H     13.680945    11.640012     6.166330     0.080381
H     13.326627    12.600799     7.721087     0.103958
H      3.108411    10.172051    15.660199     0.117353
H      5.650256    10.147080    15.685170     0.094253
H      3.108411     7.049449     1.561301     0.113818
H      5.650256     7.074420     1.536330     0.092877
H      9.950852    10.181179     1.570429     0.131460
H      8.890979    10.368893     3.074382     0.086008
H      9.950852     7.040321    15.651071     0.131263
H      3.209914     9.453054    10.292774     0.085271
H      9.702487     1.534780     7.075970     0.098077
H     13.906886     6.928726     9.453054     0.085093
H      7.414313     7.075970    15.686720     0.097788
C      2.007801     0.008611     5.008012     0.627874
C      1.973567    -0.008611     3.521797    -0.010753
C      1.347092    16.274317     2.850158    -0.106702
C      1.377902    16.257096     1.444884    -0.097521
C      2.030052    17.171558     0.761190     0.010877
C      2.641122     0.871408     1.406997     0.189020
C      2.627429     0.911017     2.889768    -0.197637
C      3.921459     2.986208     1.413885    -0.146604
C      2.007801    -0.008611    12.213488     0.627377
C      1.973567     0.008611    13.699703    -0.007714
C      1.347092     0.947183    14.371342    -0.110936
C      1.377902     0.964404    15.776616    -0.094879
C      2.030052     0.049942    16.460310     0.009006
C      2.641122    16.350092    15.814503     0.188968
C      2.627429    16.310483    14.331732    -0.199029
C      3.921459    14.235292    15.807615    -0.154295
C      2.007801     3.602738     8.602139     0.626377
C      1.973567     5.088953     8.619361    -0.008008
C      1.347092     5.760592     9.557933    -0.111606
C      1.377902     7.165866     9.575154    -0.103902
C      2.030052     7.849560     8.660692    -0.008472
C      2.641122     7.203753     7.739342     0.188332
C      2.627429     5.720982     7.699733    -0.198422
C      3.921459     7.196865     5.624542    -0.154971
C      2.007801    13.618762     8.619361     0.625054
C      1.973567    12.132547     8.602139    -0.033541
C      1.347092    11.460908     7.663568    -0.079178
C      1.377902    10.055634     7.646346    -0.112217
C      2.030052     9.371940     8.560808     0.103564
C      2.641122    10.017747     9.482158    -0.132302
C      2.627429    11.500518     9.521767    -0.089152
C     13.452093     0.857631     9.468381    -0.060135
C     12.050227     0.843854     9.454604    -0.132847
C     13.452093    16.363869     7.753119    -0.066291
C     12.050227    16.377646     7.766896    -0.135636
C      9.112984    16.376613     9.455637     0.208888
C      7.716253    16.356981     9.475269    -0.237254
C      8.881908    14.767436    11.064814    -0.164366
C      9.112984     0.844887     7.765863    -0.114267
C      7.716253     0.864519     7.746231    -0.111389
C     15.552324     0.000000     8.610750     0.516096
C     14.176134     0.000000     8.610750    -0.020423
C     11.293665     0.000000     8.610750     0.111611
C      9.902069     0.000000     8.610750    -0.022637
C      7.108607     0.000000     8.610750     0.021821
C      5.540708     0.000000     8.610750     0.487695
C     15.108999     5.008012    -0.008611     0.627599
C     15.143233     3.521797     0.008611    -0.008700
C     15.769708     2.850158     0.947183    -0.108752
C     15.738898     1.444884     0.964404    -0.097168
C     15.086748     0.761190     0.049942     0.009934
C     14.475678     1.406997    16.350092     0.188246
C     14.489371     2.889768    16.310483    -0.197461
C     13.195341     1.413885    14.235292    -0.150884
C     15.108999    12.213488     0.008611     0.627422
C     15.143233    13.699703    -0.008611    -0.008265
C     15.769708    14.371342    16.274317    -0.108949
C     15.738898    15.776616    16.257096    -0.095377
C     15.086748    16.460310    17.171558     0.009923
C     14.475678    15.814503     0.871408     0.188553
C     14.489371    14.331732     0.911017    -0.199494
C     13.195341    15.807615     2.986208    -0.151394
C     15.108999     8.602139    13.618762     0.624494
C     15.143233     8.619361    12.132547    -0.033820
C     15.769708     9.557933    11.460908    -0.081196
C     15.738898     9.575154    10.055634    -0.112499
C     15.086748     8.660692     9.371940     0.103202
C     14.475678     7.739342    10.017747    -0.132791
C     14.489371     7.699733    11.500518    -0.089235
C     15.108999     8.619361     3.602738     0.626946
C     15.143233     8.602139     5.088953    -0.008096
C     15.769708     7.663568     5.760592    -0.108324
C     15.738898     7.646346     7.165866    -0.104701
C     15.086748     8.560808     7.849560    -0.007353
C     14.475678     9.482158     7.203753     0.188165
C     14.489371     9.521767     5.720982    -0.198192
C     13.195341    11.596958     7.196865    -0.152015
C      3.664707     9.468381    16.363869    -0.062289
C      5.066573     9.454604    16.377646    -0.132880
C      3.664707     7.753119     0.857631    -0.063969
C      5.066573     7.766896     0.843854    -0.135116
C      8.003816     9.455637     0.844887     0.205943
C      9.400547     9.475269     0.864519    -0.234788
C      8.234892    11.064814     2.454064    -0.146450
C      8.003816     7.765863    16.376613    -0.116228
C      9.400547     7.746231    16.356981    -0.108495
C      1.564476     8.610750     0.000000     0.516170
C      2.940666     8.610750     0.000000    -0.020591
C      5.823135     8.610750     0.000000     0.111770
C      7.214731     8.610750     0.000000    -0.020046
C     10.008193     8.610750     0.000000     0.021853
C     11.576092     8.610750     0.000000     0.487770
O      1.232410    16.367314     5.600948    -0.570048
O      2.699319     0.831798     5.603876    -0.537425
O      3.305254     1.964973     0.642362    -0.203288
O      1.232410     0.854186    11.620552    -0.569775
O      2.699319    16.389702    11.617624    -0.539214
O      3.305254    15.256527    16.579138    -0.196068
O      1.232410     3.009802     9.464936    -0.568225
O      2.699319     3.006874     7.778952    -0.537868
O      3.305254     7.968388     6.645777    -0.195380
O      1.232410    14.211698     7.756564    -0.571500
O      2.699319    14.214626     9.442548    -0.540855
O     16.161683    16.317371     7.706621    -0.531649
O     16.161683     0.904129     9.514879    -0.531778
O      4.980989    16.291539     9.540711    -0.505396
O      9.768558    15.516571    10.315678    -0.147152
O      4.980989     0.929961     7.680789    -0.506356
O      2.036899     0.000000     8.610750    -1.022428
O     15.884390     5.600948     0.854186    -0.571236
O     14.417481     5.603876    16.389702    -0.536806
O     13.811546     0.642362    15.256527    -0.201011
O     15.884390    11.620552    16.367314    -0.568969
O     14.417481    11.617624     0.831798    -0.540213
O     13.811546    16.579138     1.964973    -0.197718
O     15.884390     9.464936    14.211698    -0.571627
O     14.417481     7.778952    14.214626    -0.539082
O     15.884390     7.756564     3.009802    -0.568659
O     14.417481     9.442548     3.006874    -0.538606
O     13.811546    10.575723     7.968388    -0.196537
O      0.955117     7.706621     0.904129    -0.532552
O      0.955117     9.514879    16.317371    -0.531297
O     12.135811     9.540711     0.929961    -0.505183
O      7.348242    10.315678     1.704928    -0.152634
O     12.135811     7.680789    16.291539    -0.505406
O     15.079901     8.610750     0.000000    -1.022421

The following XYZ coordinates are in angstroms. Other properties are in atomic units.
The sperically averaged electron density of each atom fit to a function of the form exp(a - br)
eigen_1, eigen_2 and eigen_3 are the three eigenvalues of traceless quadrupole moment tensor
  atom number  atomic symbol              X              Y              Z     net charge C6 coefficient C8 coefficient C10 coefficient fluctuating dipole atomic polarizability isotropic forcefield polarizability              a              b squared Pearson coefficient          <r^3>          <r^4>         wp_QDO          m_QDO          q_QDO       dipole_x       dipole_y       dipole_z         dipole            Qxy            Qxz            Qyz     Q(x^2-y^2)  Q(3z^2 - R^2)        eigen_1        eigen_2        eigen_3 static polarizability      alpha(xx)      alpha(xy)      alpha(xz)      alpha(yy)      alpha(yz)      alpha(zz) atomic spin moment
            1             Zn       0.944676      16.095558       7.484808       0.943019      89.275540 0.17613197E+04  0.55499973E+05                                16.663988                           13.992057      -0.004489       1.868543                    0.998530      46.006416     127.163468       0.466332       0.416827      -1.126197      -0.028724      -0.028182      -0.027326       0.048642       0.064210       0.064265       0.065526      -0.015166       0.017569      -0.069398      -0.060263       0.129660             20.346601      18.850732      -0.694853      -0.883522      20.769140      -2.187928      21.419930          -0.000002
            2             Zn       0.944676       1.125942       9.736692       0.943094      89.978657 0.17607446E+04  0.55478234E+05                                16.755117                           13.990315       0.020104       1.875943                    0.998479      46.000614     127.150107       0.466326       0.416860      -1.126156      -0.028940       0.027906       0.028074       0.049035      -0.063850      -0.064458       0.065596      -0.017945       0.014094      -0.069792      -0.059858       0.129650             20.727708      18.930173       1.134753       0.917273      21.407992      -2.465445      21.844958          -0.000002
            3             Zn       3.156167      16.091253       9.740997       0.960767      88.844382 0.16942324E+04  0.52802910E+05                                16.545879                           13.689815       0.047222       1.890705                    0.998539      45.214497     123.773916       0.473770       0.414814      -1.128998       0.007892      -0.038582       0.038433       0.055027      -0.051994       0.052213      -0.059152       0.009107      -0.007207      -0.062033      -0.046878       0.108911             20.575340      22.209159       1.955056      -1.853503      19.331163       1.578579      20.185697          -0.000002
            4             Zn       3.156167       1.130247       7.480503       0.960766      89.017232 0.16930436E+04  0.52754429E+05                                16.569705                           13.683405       0.052714       1.892450                    0.998562      45.197941     123.698548       0.473984       0.414717      -1.129111       0.008748       0.039117      -0.038872       0.055837       0.053059      -0.053508      -0.058474       0.006130      -0.007733      -0.060672      -0.049357       0.110029             20.734285      22.075507      -2.351223       2.398030      19.973074       1.126451      20.154274          -0.000002
            5             Zn      16.172124       7.484808       1.125942       0.943087      89.712438 0.17615038E+04  0.55510745E+05                                16.723402                           13.994779      -0.004239       1.868630                    0.998531      46.011453     127.209445       0.466158       0.416946      -1.126045       0.028867      -0.027818       0.027719       0.048739      -0.064263       0.063425      -0.065021      -0.016005       0.019477      -0.069535      -0.059305       0.128839             20.589829      18.932313       0.854125      -0.798922      21.894095       2.454724      20.943078          -0.000001
            6             Zn      16.172124       9.736692      16.095558       0.943138      89.547420 0.17606214E+04  0.55471727E+05                                16.698306                           13.988850       0.019216       1.875678                    0.998477      45.998360     127.128479       0.466413       0.416802      -1.126229       0.028622       0.027670      -0.028340       0.048867       0.064330      -0.064370      -0.065965      -0.016195       0.014043      -0.069375      -0.060736       0.130111             20.491999      18.875981      -0.956587       1.032052      21.358383       2.198647      21.241633          -0.000002
            7             Zn      13.960633       9.740997       1.130247       0.960121      88.519520 0.16942331E+04  0.52801467E+05                                16.500744                           13.686525       0.046554       1.890297                    0.998544      45.223519     123.785650       0.474011       0.414615      -1.129165      -0.007747       0.038471       0.038225       0.054783      -0.052387      -0.051608       0.058284       0.007584      -0.004813      -0.060637      -0.047550       0.108187             20.418453      22.123627       1.925574       1.916966      19.754238      -1.320232      19.377493          -0.000002
            8             Zn      13.960633       7.480503      16.091253       0.961201      89.273631 0.16924260E+04  0.52732614E+05                                16.606092                           13.683162       0.055112       1.893341                    0.998566      45.190383     123.692021       0.473851       0.414853      -1.128970      -0.008774      -0.038946      -0.039744       0.056332       0.053555       0.054033       0.059514       0.007078      -0.009616      -0.062118      -0.049289       0.111408             20.878954      22.171160      -2.324989      -2.406646      20.543084      -1.391589      19.922619          -0.000002
            9              H       0.771112      15.463013       3.406585       0.100344       2.046941 0.17362471E+02  0.20088040E+03                                 2.377668                            2.214068      -1.278963       2.195505                    0.997659       4.116845      11.363959       0.500010       1.058770      -0.765552      -0.028918      -0.041016       0.028866       0.057895       0.023233      -0.004241      -0.004993      -0.017946      -0.005647      -0.023986      -0.003317       0.027303              2.469026       2.152106       0.534603      -0.295967       2.619144      -0.550014       2.635830          -0.000001
           10              H       0.829480      15.437697       0.872786       0.097352       2.064756 0.17919014E+02  0.21280500E+03                                 2.553242                            2.370974      -1.522165       2.103711                    0.991643       4.494373      13.340208       0.438397       1.176443      -0.732177      -0.024498      -0.040533      -0.026155       0.054103       0.018369       0.000330       0.001233      -0.022162       0.007245      -0.022664       0.002334       0.020331              2.675703       2.565849       0.668461       0.469289       2.863699       0.635141       2.597561          -0.000000
           11              H       3.174139       1.724389       3.472199       0.102138       2.100779 0.18154308E+02  0.21412945E+03                                 2.456464                            2.284645      -1.594862       2.041801                    0.996424       4.526600      12.955338       0.481638       1.078175      -0.755917       0.021821       0.033525       0.034398       0.052757       0.018241       0.006057       0.013233      -0.014559       0.004184      -0.020681      -0.006339       0.027020              2.556628       2.192998       0.623115       0.246973       2.723927       0.309641       2.752958           0.000000
           12              H       8.637993      15.321452      12.030940       0.090108       2.058834 0.18710539E+02  0.21913924E+03                                 2.361219                            2.279039      -1.112465       2.267911                    0.998720       4.034747      10.971188       0.502370       1.040995      -0.773791       0.002304       0.025324       0.028840       0.038450       0.013007      -0.002035       0.004137      -0.009909      -0.003955      -0.014504      -0.000398       0.014902              2.359011       1.994460      -0.081150      -0.230552       1.964381       0.340921       3.118191          -0.000001
           13              H       4.519006       3.672829       0.727436       0.106646       1.964984 0.16063757E+02  0.18154771E+03                                 2.311559                            2.122915      -1.120813       2.282727                    0.998735       3.858598      10.390001       0.515125       1.052082      -0.769846       0.019654       0.022279      -0.030537       0.042604       0.009933      -0.002052       0.003099      -0.007292       0.027805      -0.015695       0.005515       0.010180              2.425097       2.303914       0.705468      -0.469655       2.769553      -0.587915       2.201823          -0.000002
           14              H       4.620167       2.513822       2.180759       0.075590       2.214907 0.20522244E+02  0.24610945E+03                                 2.458130                            2.367194      -1.271830       2.177489                    0.998559       4.317035      11.899407       0.498802       1.023939      -0.776573       0.021949      -0.029349       0.023011       0.043274      -0.006802       0.007682       0.004088      -0.019460       0.003276      -0.016581       0.004918       0.011662              2.470206       2.621193      -0.102128       0.513490       2.242345      -0.374867       2.547079          -0.000001
           15              H       3.119708       3.591716       1.952574       0.080523       1.959206 0.17789140E+02  0.20695216E+03                                 2.302154                            2.232245      -1.203379       2.213914                    0.998462       4.226070      11.675888       0.501223       1.050413      -0.767506      -0.038492       0.014671       0.010314       0.042464      -0.000462       0.003956       0.007897       0.016911      -0.021351      -0.014396       0.001517       0.012880              2.320912       2.271856      -0.382856      -0.320240       2.617779       0.308929       2.073099           0.000000
           16              H       0.771112       1.758487      13.814915       0.100318       2.091896 0.17835348E+02  0.20794180E+03                                 2.422821                            2.252171      -1.287063       2.191587                    0.997610       4.155635      11.551294       0.492599       1.066480      -0.763432      -0.028743       0.041021      -0.028635       0.057696      -0.023058       0.003842      -0.004948      -0.019719      -0.004188      -0.024390      -0.002753       0.027143              2.518953       2.186315      -0.542023       0.301533       2.666231      -0.557172       2.704314          -0.000001
           17              H       0.829480       1.783803      16.348714       0.097700       2.069617 0.17952799E+02  0.21332894E+03                                 2.559278                            2.374991      -1.523948       2.103769                    0.991529       4.490666      13.337591       0.437487       1.178211      -0.731826      -0.024548       0.040756       0.026353       0.054389      -0.018427      -0.000201       0.001387      -0.022166       0.007732      -0.022802       0.002491       0.020311              2.687706       2.562386      -0.668926      -0.471357       2.881574       0.651030       2.619158          -0.000000
           18              H       3.184238      15.483678      13.778406       0.110449       1.838783 0.14922277E+02  0.16794217E+03                                 2.277663                            2.090373      -1.526937       2.095207                    0.995319       4.224760      11.892648       0.495607       1.098104      -0.750882       0.022543      -0.034533      -0.028132       0.049921      -0.015439      -0.004306       0.009587      -0.012530      -0.003162      -0.016397      -0.005487       0.021883              2.380911       2.019784      -0.626990      -0.131755       2.601938       0.054277       2.521012           0.000001
           19              H       3.552421      13.216468      16.161689       0.096635       1.810660 0.14903090E+02  0.16588498E+03                                 2.194923                            2.046011      -1.063853       2.292922                    0.999168       3.949296      10.675702       0.522402       1.053345      -0.766909      -0.019804      -0.032337       0.019682       0.042723       0.001923      -0.013810       0.000527      -0.009182      -0.007365      -0.016861       0.005775       0.011086              2.283038       1.775380       0.175139      -0.086871       3.249700      -0.439486       1.824035          -0.000001
           20              H       5.052879      14.294362      15.933504       0.082823       2.129426 0.18696001E+02  0.21845464E+03                                 2.380492                            2.246615      -1.120190       2.250757                    0.999107       4.111964      11.089595       0.517790       1.012371      -0.780887       0.034243       0.011012       0.014241       0.038686       0.002644       0.006427       0.012335      -0.001771      -0.016420      -0.014980       0.000047       0.014933              2.432690       3.464326      -0.252383       0.171036       1.958646      -0.040731       1.875098          -0.000003
           21              H       3.653581      14.375475      14.708367       0.080814       1.938678 0.16268471E+02  0.18548985E+03                                 2.294764                            2.129771      -1.291821       2.177382                    0.998172       4.244804      11.694385       0.513786       1.045563      -0.766697      -0.015030       0.011423      -0.038618       0.042985      -0.004558      -0.001254       0.005616      -0.001437       0.046695      -0.012681      -0.004406       0.017087              2.369883       1.878816      -0.359149       0.379048       2.274684      -0.461636       2.956150           0.000000
           22              H       0.771112       5.204165      10.369237       0.102239       2.123232 0.18036580E+02  0.21094348E+03                                 2.452128                            2.268773      -1.304993       2.186883                    0.997308       4.159762      11.592414       0.489367       1.070186      -0.762536      -0.029435      -0.029387       0.041784       0.058957       0.004550      -0.023985      -0.005695      -0.008569       0.033840      -0.025568      -0.003088       0.028656              2.564441       2.156133       0.301244      -0.557149       2.772547      -0.605265       2.764644          -0.000001
           23              H       0.829480       7.737964      10.394553       0.096313       2.158513 0.18646870E+02  0.22323847E+03                                 2.614657                            2.407509      -1.413643       2.146547                    0.993473       4.496780      13.318017       0.438916       1.165631      -0.735269      -0.027423       0.024603       0.038182       0.053059       0.000784      -0.019007       0.000744      -0.011253       0.027492      -0.021904       0.001091       0.020813              2.755681       2.562124      -0.547299      -0.739596       2.694784       0.662849       3.010135          -0.000000
           24              H       3.184238       5.167656       6.872928       0.111719       1.833946 0.14857805E+02  0.16706733E+03                                 2.277214                            2.088521      -1.524224       2.098063                    0.995294       4.208555      11.849080       0.494783       1.100916      -0.750260       0.022830      -0.028164      -0.034522       0.050062      -0.004526      -0.015282       0.009550      -0.003712       0.019240      -0.015910      -0.005817       0.021727              2.383545       1.999114      -0.125788      -0.625724       2.518987       0.046238       2.632534           0.000000
           25              H       9.351764      13.758945      11.313320       0.101428       1.904861 0.15420966E+02  0.17143270E+03                                 2.206552                            2.034654      -1.084007       2.290677                    0.998959       3.789256       9.914011       0.547297       1.006702      -0.783283       0.022197      -0.035889       0.004386       0.042426      -0.004476      -0.010841      -0.007731       0.000856      -0.025846      -0.018273       0.007476       0.010796              2.268148       2.017470      -0.551240       0.180545       2.903011      -0.460599       1.883964          -0.000000
           26              H       3.653581       6.097617       5.764725       0.080646       1.928695 0.16145606E+02  0.18404430E+03                                 2.301180                            2.132390      -1.290278       2.178100                    0.998179       4.262386      11.804953       0.508777       1.056113      -0.763513      -0.014582      -0.038547       0.011722       0.042848      -0.001608      -0.004901       0.004971      -0.023813      -0.022739      -0.012948      -0.004035       0.016983              2.383783       1.868269       0.388707      -0.361278       2.984198      -0.450907       2.298883           0.000001
           27              H       5.052879       7.322754       5.683612       0.084552       2.126103 0.18675680E+02  0.21820056E+03                                 2.383891                            2.250649      -1.114481       2.255386                    0.999115       4.088484      11.032900       0.515414       1.017116      -0.779822       0.034703       0.013915       0.010578       0.038856       0.006166       0.002374       0.012064       0.007398       0.009809      -0.014703       0.000368       0.014335              2.432266       3.450719       0.200552      -0.243317       1.884551      -0.033403       1.961526          -0.000002
           28              H       3.552421       7.550939       4.605718       0.097361       1.812351 0.14980181E+02  0.16712417E+03                                 2.206380                            2.059628      -1.061752       2.294795                    0.999169       3.954268      10.736120       0.517002       1.061920      -0.764597      -0.019602       0.020096      -0.032587       0.043012      -0.013962       0.001901       0.000042      -0.000707       0.017859      -0.017028       0.005719       0.011308              2.289371       1.773699      -0.082938       0.169454       1.845411      -0.419329       3.249001          -0.000001
           29              H       0.771112      12.017335       6.852263       0.099164       2.022526 0.17267668E+02  0.19944519E+03                                 2.356410                            2.206793      -1.272172       2.199705                    0.997598       4.101390      11.299657       0.501413       1.057598      -0.766014      -0.029079       0.029350      -0.041318       0.058431      -0.004310       0.022465      -0.005286      -0.004049       0.031050      -0.022561      -0.004654       0.027214              2.430722       2.120099      -0.281109       0.502495       2.608589      -0.518910       2.563478          -0.000001
           30              H       0.829480       9.483536       6.826947       0.089066       2.085463 0.18310112E+02  0.21821535E+03                                 2.546038                            2.377935      -1.488439       2.108432                    0.992545       4.544398      13.429575       0.443784       1.158085      -0.736447      -0.023629      -0.026960      -0.038870       0.052878       0.001162       0.019074       0.001953      -0.015479       0.028269      -0.023502       0.002737       0.020764              2.650317       2.518457       0.452367       0.622857       2.622706       0.635381       2.809788          -0.000000
           31              H       3.174139      12.082949      10.335139       0.094761       2.137675 0.17810794E+02  0.20661992E+03                                 2.408107                            2.209991      -1.302035       2.177997                    0.997552       4.156987      11.352260       0.513438       1.028322      -0.774012       0.025800       0.032648       0.040057       0.057759       0.002204       0.023256       0.007113      -0.005038       0.032747      -0.023863      -0.004345       0.028208              2.531972       2.201561       0.440457       0.572126       2.707577       0.594737       2.686777          -0.000000
           32              H      14.008389       1.561301      10.172051       0.117828       1.944891 0.16137938E+02  0.18433935E+03                                 2.354702                            2.176030      -1.280867       2.218539                    0.996394       4.023469      11.235122       0.487330       1.100304      -0.754071       0.032219       0.037799       0.035654       0.061139       0.005245       0.004992       0.021236      -0.005818      -0.010728      -0.021088      -0.003163       0.024251              2.476475       2.571836       0.475347       0.464634       2.366759       0.590685       2.490831          -0.000001
           33              H      11.466544       1.536330      10.147080       0.094583       2.258175 0.20155674E+02  0.24184844E+03                                 2.558471                            2.406429      -1.173712       2.245148                    0.997440       4.168679      11.685403       0.473784       1.077408      -0.762881      -0.027045       0.032396       0.033314       0.053766      -0.002326      -0.004807       0.023484       0.009335      -0.013802      -0.027099       0.005370       0.021728              2.599909       2.665909      -0.381100      -0.376284       2.531876       0.630189       2.601940          -0.000002
           34              H      14.008389      15.660199       7.049449       0.114233       1.915334 0.15932271E+02  0.18231661E+03                                 2.363159                            2.185034      -1.347692       2.184653                    0.996193       4.154530      11.802672       0.476308       1.123751      -0.746366       0.033327      -0.036231      -0.035718       0.060821      -0.006003      -0.006216       0.022715       0.000745      -0.000114      -0.022912      -0.002582       0.025494              2.486352       2.550384      -0.433684      -0.458563       2.426604       0.582556       2.482068          -0.000001
           35              H      11.466544      15.685170       7.074420       0.092519       2.249033 0.20141319E+02  0.24243378E+03                                 2.576996                            2.424187      -1.177147       2.241253                    0.997468       4.240934      12.035913       0.465078       1.094147      -0.757436      -0.027746      -0.033472      -0.031150       0.053484       0.005162       0.002950       0.023424       0.010575      -0.011288      -0.027080       0.005019       0.022062              2.623959       2.671836       0.361203       0.345534       2.560892       0.636536       2.639151          -0.000001
           36              H       7.165948      15.651071      10.181179       0.142249       1.613830 0.12725140E+02  0.13865671E+03                                 2.148868                            1.974661      -1.602831       2.090068                    0.993981       4.041421      11.470780       0.489186       1.149089      -0.736881      -0.027898      -0.033812       0.031875       0.054200       0.010463      -0.012862      -0.014117       0.004273      -0.008185      -0.016389      -0.008625       0.025014              2.238560       2.495848      -0.100460      -0.060428       2.217116      -0.591368       2.002717           0.000000
           37              H       7.924223      14.603832      10.468433       0.094181       1.810187 0.14942977E+02  0.16683466E+03                                 2.211189                            2.056926      -1.229201       2.232330                    0.997905       3.969426      10.829842       0.516685       1.061773      -0.763573      -0.036456       0.000437      -0.028041       0.045995       0.007706      -0.004742       0.001294       0.034729       0.002782      -0.019712       0.000146       0.019566              2.275513       2.671210      -0.196948       0.585408       2.164275      -0.287805       1.991054          -0.000000
           38              H       7.165948       1.570429       7.040321       0.130133       1.941875 0.15665191E+02  0.17685373E+03                                 2.333210                            2.132643      -1.231121       2.250795                    0.996840       3.812956      10.437741       0.498306       1.088759      -0.759313      -0.027367       0.038981      -0.039018       0.061570      -0.004895       0.004898      -0.025955      -0.000854       0.000669      -0.025686      -0.002224       0.027910              2.458811       2.741343      -0.527377       0.520055       2.319491      -0.575638       2.315599          -0.000001
           39              H      16.345688       3.406585       1.758487       0.099581       2.094480 0.17837127E+02  0.20795860E+03                                 2.423825                            2.251381      -1.286753       2.191055                    0.997618       4.160286      11.562456       0.493003       1.065624      -0.763619       0.028524       0.028657       0.040877       0.057496       0.003869       0.022800       0.004840      -0.007463       0.031188      -0.024043      -0.002798       0.026842              2.523948       2.191896       0.310249       0.550294       2.718119       0.569031       2.661830          -0.000001
           40              H      16.287320       0.872786       1.783803       0.097119       2.070145 0.17976166E+02  0.21368526E+03                                 2.558951                            2.375778      -1.526169       2.101767                    0.991555       4.502187      13.376150       0.437605       1.177459      -0.731911       0.024729      -0.026140       0.040458       0.054145      -0.000338       0.018547      -0.001159      -0.014554       0.029396      -0.022749       0.002305       0.020445              2.684101       2.564998      -0.468211       0.668788       2.618859      -0.645778       2.868446          -0.000000
           41              H      13.932562       3.443094      15.483678       0.105336       1.994431 0.16951523E+02  0.19666301E+03                                 2.384004                            2.215802      -1.571548       2.062689                    0.995675       4.405097      12.528238       0.486080       1.086137      -0.754076      -0.022249       0.030616      -0.035492       0.051885      -0.005185       0.017006      -0.012238      -0.007899       0.020067      -0.019104      -0.005982       0.025086              2.477742       2.166522      -0.160651       0.637494       2.644339      -0.219617       2.622364           0.000001
           42              H       8.890979      11.685132       1.758143       0.086657       2.037458 0.18682024E+02  0.21925249E+03                                 2.360057                            2.288599      -1.189879       2.234510                    0.998489       4.092508      11.228140       0.496408       1.051349      -0.770011       0.019005       0.017053      -0.033965       0.042493       0.006751       0.007336      -0.004362       0.017552       0.025580      -0.017069       0.002927       0.014143              2.359990       2.390494       0.357200      -0.400511       2.546467      -0.231020       2.143009          -0.000001
           43              H      13.977065       1.713711      13.461530       0.084837       1.888876 0.16785523E+02  0.19233122E+03                                 2.244582                            2.166510      -1.115921       2.259194                    0.998936       4.113455      11.253720       0.509769       1.048619      -0.768356       0.036583       0.000703      -0.020832       0.042104      -0.007996      -0.002303      -0.006021       0.020277      -0.004165      -0.015220       0.001611       0.013609              2.268045       2.187102       0.145443      -0.475949       1.830475      -0.170603       2.786559          -0.000000
           44              H      12.734386       2.350907      14.692695       0.078204       2.131719 0.19237531E+02  0.22744406E+03                                 2.406060                            2.296019      -1.285907       2.174363                    0.998355       4.294394      11.827654       0.504136       1.027621      -0.774376      -0.013170       0.031960       0.027179       0.043973      -0.008308      -0.003776      -0.002524      -0.022513       0.017251      -0.017684       0.006272       0.011412              2.439296       2.259532      -0.309238       0.085626       2.806066       0.523138       2.252290           0.000000
           45              H      12.380068       0.796150      13.732080       0.103563       1.919657 0.15632417E+02  0.17519881E+03                                 2.254418                            2.076353      -1.116602       2.278827                    0.998730       3.856754      10.288606       0.528438       1.034207      -0.774369      -0.027671      -0.028502      -0.014613       0.042327       0.006318       0.009605      -0.006588      -0.011179      -0.008190      -0.016633       0.006100       0.010534              2.362842       2.606351       0.561775       0.715273       2.093998       0.444630       2.388178          -0.000002
           46              H      16.345688      13.814915      15.463013       0.101371       2.039818 0.17309668E+02  0.20010948E+03                                 2.372304                            2.210931      -1.279980       2.195962                    0.997647       4.107407      11.331979       0.500304       1.058992      -0.765541       0.029185      -0.028848      -0.041187       0.058140      -0.004264      -0.023495       0.005128      -0.006222       0.030059      -0.024254      -0.003375       0.027629              2.459434       2.142942      -0.286735      -0.525115       2.617240       0.536969       2.618119          -0.000001
           47              H      16.287320      16.348714      15.437697       0.097711       2.065434 0.17906507E+02  0.21259387E+03                                 2.553688                            2.370192      -1.519077       2.105825                    0.991642       4.483910      13.301984       0.438509       1.176488      -0.732258       0.024286       0.026367      -0.040789       0.054302       0.000194      -0.018232      -0.001457      -0.015094       0.029556      -0.022700       0.002526       0.020174              2.679517       2.563222       0.472770      -0.668923       2.598252      -0.640914       2.877076          -0.000000
           48              H      13.932562      13.778406       1.737822       0.106054       1.950462 0.16314438E+02  0.18767302E+03                                 2.362321                            2.183077      -1.534716       2.084046                    0.995175       4.351945      12.368789       0.486048       1.095462      -0.751644      -0.023355      -0.029048       0.034286       0.050643       0.005037      -0.016291      -0.010348      -0.005757       0.018578      -0.017509      -0.005562       0.023071              2.464134       2.075621       0.220584      -0.620556       2.595416      -0.154025       2.721367           0.000000
           49              H      13.680945      14.777080       3.029262       0.079881       1.929198 0.16863927E+02  0.19399733E+03                                 2.285150                            2.171470      -1.283368       2.176955                    0.998399       4.281271      11.843924       0.507795       1.048529      -0.766224       0.024503      -0.035149      -0.005457       0.043193      -0.000934      -0.004666      -0.007154      -0.013205      -0.030749      -0.014147       0.000283       0.013864              2.328175       1.941842      -0.453490      -0.211861       2.782347       0.162093       2.260335           0.000000
           50              H      12.083947      15.694642       2.758884       0.078420       2.205642 0.19966383E+02  0.23738505E+03                                 2.447701                            2.332587      -1.133213       2.242539                    0.999105       4.197825      11.454608       0.504132       1.021898      -0.778336      -0.033552       0.007005      -0.018990       0.039185      -0.003378       0.006099      -0.011352       0.008121       0.021150      -0.013774      -0.002545       0.016319              2.478882       3.504828       0.146028      -0.006560       1.924583       0.013445       2.007235          -0.000004
           51              H      13.326627      16.331837       3.990049       0.101044       1.883021 0.15388605E+02  0.17267679E+03                                 2.263465                            2.087669      -1.092565       2.286884                    0.998986       3.931116      10.671378       0.513944       1.062075      -0.765287       0.010574       0.025040       0.033448       0.043100       0.012184      -0.001015       0.000861      -0.011066       0.017144      -0.016318       0.005787       0.010530              2.373820       1.764147       0.012943      -0.077486       1.993361       0.595773       3.363953          -0.000002
           52              H      16.345688      10.369237      12.017335       0.099754       2.076839 0.17786782E+02  0.20704712E+03                                 2.403129                            2.243357      -1.297252       2.189908                    0.997287       4.138161      11.459741       0.495911       1.061037      -0.765100       0.028548       0.042199       0.029469       0.058857       0.022867       0.004844       0.005413      -0.020469      -0.007881      -0.023802      -0.004245       0.028047              2.485682       2.110705       0.502506       0.289241       2.621404       0.548738       2.724938          -0.000001
           53              H      16.287320      10.394553       9.483536       0.089940       2.104495 0.18455406E+02  0.22044318E+03                                 2.564530                            2.389579      -1.500508       2.103451                    0.992493       4.556603      13.493064       0.441960       1.160247      -0.735899       0.023620       0.039130      -0.026506       0.052836       0.019117      -0.000897      -0.001747      -0.022541       0.008014      -0.023528       0.002462       0.021066              2.676205       2.518019       0.619334      -0.490332       2.825632      -0.651717       2.684964          -0.000000
           54              H      13.942661       6.886361      12.082949       0.096129       2.145991 0.17888923E+02  0.20772450E+03                                 2.416767                            2.217095      -1.299104       2.181001                    0.997551       4.139914      11.305880       0.511902       1.030423      -0.773726      -0.026466      -0.039872       0.032837       0.058039       0.023373      -0.002397      -0.007222      -0.018369      -0.008792      -0.023867      -0.004431       0.028298              2.542453       2.182872       0.560993      -0.431433       2.698226      -0.593306       2.746261           0.000000
           55              H       7.654462      11.758668       3.147918       0.106885       1.866398 0.14855606E+02  0.16373686E+03                                 2.188538                            2.007151      -1.077960       2.304566                    0.998603       3.712022       9.694349       0.546448       1.016953      -0.780710      -0.027060       0.024169       0.024000       0.043502       0.000404       0.000437       0.012655       0.013198      -0.013446      -0.017075       0.007871       0.009205              2.261204       2.108862      -0.468696      -0.468997       2.338235       0.668434       2.336515          -0.000000
           56              H      16.345688       6.852263       5.204165       0.101650       2.070182 0.17542546E+02  0.20366691E+03                                 2.406884                            2.234257      -1.280722       2.196484                    0.997602       4.122609      11.432323       0.494394       1.067099      -0.763383       0.029960      -0.040879      -0.029278       0.058531      -0.023571      -0.003961       0.005601      -0.018267      -0.005826      -0.024308      -0.003522       0.027830              2.510380       2.167353      -0.557391      -0.294575       2.706020       0.574924       2.657768          -0.000001
           57              H      16.287320       6.826947       7.737964       0.095129       2.148663 0.18600925E+02  0.22245981E+03                                 2.601851                            2.400841      -1.407099       2.148564                    0.993460       4.493740      13.284362       0.440723       1.162047      -0.736138       0.027412      -0.037845       0.024982       0.052988      -0.019144      -0.000397      -0.000768      -0.018703       0.004453      -0.022072       0.001498       0.020574              2.736413       2.568981      -0.746152       0.509766       3.001281      -0.646386       2.638976          -0.000000
           58              H      13.932562      10.348572       5.167656       0.107406       1.936122 0.16184393E+02  0.18583847E+03                                 2.353443                            2.176556      -1.532320       2.086825                    0.995152       4.334104      12.314135       0.485951       1.097677      -0.751129      -0.023009       0.034714      -0.029125       0.050821      -0.016012       0.005102      -0.010492      -0.011737      -0.001519      -0.017063      -0.005917       0.022980              2.452807       2.073977      -0.621123       0.211651       2.704559      -0.131185       2.579885           0.000000
           59              H      12.083947      11.369634       7.083892       0.078539       2.187786 0.19745108E+02  0.23400974E+03                                 2.429051                            2.315036      -1.133819       2.242142                    0.999107       4.187783      11.394529       0.507744       1.017858      -0.779412      -0.033670      -0.018090       0.007055       0.038868       0.005478      -0.003414      -0.011185      -0.005826      -0.022921      -0.013759      -0.001898       0.015657              2.459719       3.480735      -0.013453       0.129450       1.977900       0.028293       1.920522          -0.000002
           60              H      13.680945      11.640012       6.166330       0.080381       1.922191 0.16749318E+02  0.19234101E+03                                 2.279899                            2.164278      -1.278201       2.180148                    0.998411       4.266560      11.790932       0.508594       1.048722      -0.766227       0.024597      -0.005155      -0.035237       0.043281      -0.004892      -0.001131      -0.007174       0.009044       0.035240      -0.014437       0.000563       0.013874              2.328020       1.943170      -0.216773      -0.465537       2.243322       0.181396       2.797569           0.000000
           61              H      13.326627      12.600799       7.721087       0.103958       1.822310 0.14820253E+02  0.16473316E+03                                 2.213544                            2.048171      -1.081261       2.295457                    0.999006       3.879595      10.479967       0.519126       1.061471      -0.765438       0.010181       0.033990       0.025444       0.043662      -0.001352       0.011946       0.001323      -0.014298       0.007896      -0.016243       0.005953       0.010290              2.312634       1.734252      -0.081155       0.000688       3.228189       0.598417       1.975460          -0.000001
           62              H       3.108411      10.172051      15.660199       0.117353       1.957630 0.16254573E+02  0.18581423E+03                                 2.356027                            2.177111      -1.287037       2.214681                    0.996371       4.018839      11.188695       0.489989       1.093495      -0.756022      -0.032645       0.035321      -0.038789       0.061789      -0.005713       0.005515      -0.022748       0.002286       0.015046      -0.022515      -0.003593       0.026108              2.476003       2.572778      -0.456580       0.471060       2.488567      -0.587427       2.366663          -0.000001
           63              H       5.650256      10.147080      15.685170       0.094253       2.227571 0.19795323E+02  0.23658767E+03                                 2.535818                            2.384253      -1.173375       2.245103                    0.997431       4.175200      11.701877       0.475886       1.076895      -0.762546       0.027144       0.033410      -0.032113       0.053705       0.005072      -0.002142      -0.023317       0.011399      -0.006973      -0.026919       0.005270       0.021649              2.581834       2.647427       0.380168      -0.383954       2.577249      -0.632072       2.520825          -0.000002
           64              H       3.108411       7.049449       1.561301       0.113818       1.881315 0.15599173E+02  0.17790053E+03                                 2.347842                            2.171032      -1.353750       2.181865                    0.996093       4.183966      11.939672       0.473989       1.133084      -0.743417      -0.032778      -0.036123       0.034704       0.059864       0.005583      -0.005353      -0.021042       0.000093      -0.004644      -0.021483      -0.001838       0.023321              2.472832       2.533521       0.462409      -0.435717       2.467613      -0.579917       2.417361          -0.000001
           65              H       5.650256       7.074420       1.536330       0.092877       2.306786 0.20802104E+02  0.25225285E+03                                 2.622093                            2.465968      -1.173862       2.243155                    0.997494       4.238941      12.049473       0.460764       1.096223      -0.757568       0.027542      -0.030932       0.033781       0.053446      -0.002692       0.005158      -0.023621       0.011160      -0.010851      -0.027403       0.005362       0.022041              2.665726       2.715471      -0.343759       0.361143       2.688315      -0.642700       2.593393          -0.000001
           66              H       9.950852      10.181179       1.570429       0.131460       1.771828 0.14814606E+02  0.16720404E+03                                 2.254875                            2.110222      -1.594667       2.067702                    0.995693       4.278748      12.246211       0.481451       1.127191      -0.742531       0.031328       0.032546       0.032441       0.055616       0.012670       0.012589       0.018344       0.008745      -0.008786      -0.021263      -0.007861       0.029124              2.334659       2.637102       0.133949       0.128284       2.188517       0.562766       2.178358           0.000000
           67              H       8.890979      10.368893       3.074382       0.086008       2.054976 0.18910636E+02  0.22257657E+03                                 2.372939                            2.302372      -1.192125       2.232665                    0.998490       4.103414      11.268558       0.495059       1.051177      -0.770163       0.018945      -0.033886       0.016861       0.042326       0.007448       0.006695      -0.004302      -0.004013      -0.039466      -0.017107       0.002797       0.014310              2.368394       2.402244      -0.397809       0.353251       2.152867      -0.223532       2.550069          -0.000001
           68              H       9.950852       7.040321      15.651071       0.131263       1.926209 0.15533434E+02  0.17485623E+03                                 2.314687                            2.119517      -1.225150       2.255068                    0.996853       3.785845      10.321406       0.501712       1.084520      -0.760663       0.027421      -0.039115      -0.039334       0.061880      -0.004927      -0.005026       0.025881      -0.001008       0.001789      -0.025480      -0.002522       0.028002              2.432294       2.706974      -0.503911      -0.503284       2.309417       0.561516       2.280490          -0.000001
           69              H       3.209914       9.453054      10.292774       0.085271       2.257160 0.19998062E+02  0.23916066E+03                                 2.530730                            2.375351      -1.214876       2.216807                    0.997828       4.222765      11.764868       0.484067       1.058032      -0.767395       0.026152      -0.028205       0.035247       0.052171      -0.005979       0.022230      -0.003162      -0.019289       0.016039      -0.027702       0.004973       0.022729              2.578480       2.364687      -0.290184       0.645928       2.545329      -0.455193       2.825425          -0.000003
           70              H       9.702487       1.534780       7.075970       0.098077       2.231992 0.19650623E+02  0.23418024E+03                                 2.540683                            2.378502      -1.169793       2.255802                    0.996943       4.090501      11.408474       0.476069       1.079598      -0.762874       0.026938       0.034138      -0.033812       0.055084       0.002597      -0.002781      -0.022529       0.011456      -0.011371      -0.026341       0.006445       0.019896              2.589388       2.754731       0.443583      -0.465947       2.499005      -0.606366       2.514429          -0.000003
           71              H      13.906886       6.928726       9.453054       0.085093       2.261895 0.20050957E+02  0.23995130E+03                                 2.534425                            2.378465      -1.217391       2.215444                    0.997812       4.226927      11.780287       0.483758       1.058010      -0.767400      -0.026420      -0.035080      -0.027994       0.052080       0.022349       0.005850       0.003074      -0.017555       0.020850      -0.027769       0.005048       0.022721              2.584681       2.362758       0.641857       0.295421       2.830834       0.461787       2.560451          -0.000003
           72              H       7.414313       7.075970      15.686720       0.097788       2.243291 0.19738631E+02  0.23550458E+03                                 2.549657                            2.383889      -1.171937       2.254227                    0.996947       4.099378      11.441925       0.475486       1.079658      -0.762823      -0.026746      -0.033824      -0.034137       0.054998       0.002527       0.002669       0.022798       0.011568      -0.011460      -0.026645       0.006601       0.020044              2.603606       2.767939       0.481228       0.450524       2.543129       0.611884       2.499748          -0.000002
           73              C       2.007801       0.008611       5.008012       0.627874      25.992662 0.24634646E+03  0.50590101E+04                                 8.108502                            5.547591       0.022126       2.069740                    0.999248      21.599022      59.331839       0.636639       0.468483      -1.026342       0.001081       0.003094       0.055360       0.055457      -0.071049      -0.005665      -0.002011       0.011473      -0.245873      -0.082539      -0.029760       0.112299             10.983130       6.310277       2.275163       0.569783       7.042515      -0.087530      19.596600          -0.000000
           74              C       1.973567      -0.008611       3.521797      -0.010753      36.982953 0.37010946E+03  0.83470922E+04                                 9.699693                            6.404390      -0.181642       1.951947                    0.999091      26.794940      75.124840       0.653498       0.415582      -1.066134      -0.003826      -0.002713      -0.037456       0.037749      -0.043236      -0.006410       0.003892       0.036521      -0.048175      -0.038909      -0.016836       0.055745             13.599003       6.900803       2.688266       0.799113       8.845302      -0.003697      25.050905          -0.000001
           75              C       1.347092      16.274317       2.850158      -0.106702      38.707673 0.46496011E+03  0.11100786E+05                                 9.870725                            7.140210       0.106621       1.994800                    0.999559      29.879326      86.167339       0.623922       0.411185      -1.069067       0.027294       0.027764      -0.014543       0.041561      -0.005678      -0.017034      -0.016205       0.015888      -0.049944      -0.032746       0.009178       0.023568             12.451274       7.159136       2.817813       1.033860       9.273336       0.631469      20.921350          -0.000001
           76              C       1.377902      16.257096       1.444884      -0.097521      38.561774 0.48339961E+03  0.11698450E+05                                 9.957748                            7.352755      -0.020297       1.959694                    0.999342      30.283032      89.030759       0.603474       0.419397      -1.059733       0.022288       0.014331       0.016363       0.031143      -0.007715       0.020952       0.009708       0.012172      -0.051186      -0.031799       0.006424       0.025374             12.373528       7.817329       3.110450      -0.101973       9.703000       0.021164      19.600254          -0.000001
           77              C       2.030052      17.171558       0.761190       0.010877      37.883692 0.39785169E+03  0.92223201E+04                                10.163517                            6.864576      -0.613287       1.816738                    0.997946      27.787408      81.436275       0.594908       0.444158      -1.038784      -0.010611      -0.037037      -0.053623       0.066028      -0.045828      -0.004294      -0.009515       0.034477       0.112059      -0.068634       0.029871       0.038763             13.829378       7.624495       3.061479      -0.071801      10.243525       1.297622      23.620115          -0.000000
           78              C       2.641122       0.871408       1.406997       0.189020      35.190187 0.40337417E+03  0.93152674E+04                                 9.594001                            6.895989      -0.058544       1.994550                    0.999345      26.384838      75.385779       0.599933       0.442096      -1.047512       0.038970       0.054509      -0.016299       0.068960       0.022146      -0.025410      -0.036131      -0.022942      -0.022718      -0.037453      -0.020822       0.058275             12.065365       7.678660       4.360413       0.980466      11.594770       1.478155      16.922665          -0.000000
           79              C       2.627429       0.911017       2.889768      -0.197637      41.891370 0.53171400E+03  0.13129885E+05                                10.409392                            7.652863       0.021178       1.955683                    0.999761      31.610839      92.766039       0.600513       0.413048      -1.067664      -0.014512      -0.026623      -0.001422       0.030355      -0.014604       0.011923       0.017413       0.001342      -0.048453      -0.032850       0.009686       0.023164             12.947215       7.604891       3.496077      -0.456504      10.424051      -1.250556      20.812702          -0.000001
           80              C       3.921459       2.986208       1.413885      -0.146604      29.729254 0.44322042E+03  0.10370482E+05                                 7.891556                            6.624496       0.533832       2.128859                    0.999878      29.720158      82.606718       0.705034       0.371293      -1.105719      -0.046760      -0.073243      -0.068594       0.110708       0.017224       0.021989       0.022248      -0.024079       0.001570      -0.028802      -0.013851       0.042653              8.649092       7.962266       2.523951       0.117564      10.987469      -0.029260       6.997542          -0.000002
           81              C       2.007801      -0.008611      12.213488       0.627377      26.148563 0.24657505E+03  0.50645802E+04                                 8.143874                            5.549185       0.015586       2.067356                    0.999254      21.609934      59.355520       0.636753       0.468318      -1.026493       0.000072      -0.003082      -0.055929       0.056014       0.071645       0.005402      -0.001460       0.011219      -0.244440      -0.081967      -0.030682       0.112650             11.145980       6.358710      -2.272011      -0.573714       7.042203      -0.035518      20.037027           0.000000
           82              C       1.973567       0.008611      13.699703      -0.007714      37.272604 0.36888452E+03  0.83091194E+04                                 9.743809                            6.386628      -0.177316       1.953372                    0.999068      26.737500      74.815514       0.655779       0.414652      -1.067174      -0.004293       0.002894       0.038488       0.038835       0.042667       0.007310       0.002929       0.034643      -0.044369      -0.038771      -0.015531       0.054302             13.827920       6.972980      -2.704613      -0.755816       8.867811       0.021416      25.642967          -0.000000
           83              C       1.347092       0.947183      14.371342      -0.110936      39.062232 0.46691804E+03  0.11162035E+05                                 9.937938                            7.155541       0.104042       1.993033                    0.999552      29.975602      86.571793       0.623057       0.411221      -1.068776       0.027346      -0.027933       0.014538       0.041706       0.004104       0.016781      -0.015865       0.014696      -0.046381      -0.031194       0.008276       0.022918             12.642836       7.214163      -2.833244      -1.040677       9.322451       0.718593      21.391893          -0.000000
           84              C       1.377902       0.964404      15.776616      -0.094879      38.611886 0.48234261E+03  0.11667303E+05                                 9.972161                            7.346371      -0.019646       1.960264                    0.999349      30.250702      88.934874       0.603490       0.419586      -1.059539       0.022234      -0.014302      -0.015911       0.030855       0.008288      -0.020689       0.010043       0.012520      -0.052289      -0.032157       0.006640       0.025516             12.463277       7.818221      -3.097335       0.110907       9.700446       0.107201      19.871163          -0.000001
           85              C       2.030052       0.049942      16.460310       0.009006      37.918156 0.39869730E+03  0.92459118E+04                                10.167741                            6.872043      -0.623315       1.813586                    0.997863      27.802223      81.470902       0.594621       0.444181      -1.038874      -0.010550       0.037322       0.053854       0.066367       0.045023       0.004431      -0.009350       0.033795       0.112759      -0.067871       0.029003       0.038868             13.843648       7.636208      -3.047837       0.095072      10.192927       1.313240      23.701808          -0.000000
           86              C       2.641122      16.350092      15.814503       0.188968      34.749802 0.39960525E+03  0.91983845E+04                                 9.484584                            6.846889       0.057917       2.032235                    0.999585      26.239257      74.630591       0.604838       0.439933      -1.049733       0.039514      -0.053574       0.015577       0.068368      -0.023428       0.025822      -0.032717      -0.022180      -0.017716      -0.034590      -0.021920       0.056510             11.915629       7.634414      -4.319920      -0.946155      11.374013       1.457510      16.738460          -0.000000
           87              C       2.627429      16.310483      14.331732      -0.199029      41.503042 0.52493546E+03  0.12899705E+05                                10.315868                            7.586458       0.125499       1.990988                    0.999813      31.253510      91.003668       0.606218       0.411153      -1.070656      -0.014570       0.020075       0.002643       0.024946       0.010906      -0.010059       0.017455      -0.009618      -0.076397      -0.035684       0.008937       0.026747             12.843143       7.668616      -3.629618       0.676714      10.493790      -1.509554      20.367025          -0.000001
           88              C       3.921459      14.235292      15.807615      -0.154295      30.382067 0.45000343E+03  0.10560512E+05                                 8.041457                            6.704250       0.550543       2.136988                    0.999846      29.654869      82.325152       0.696821       0.374555      -1.104216      -0.047587       0.078179       0.073537       0.117406      -0.023988      -0.009172       0.020244      -0.028986       0.027561      -0.032735      -0.006849       0.039585              8.818524       8.411195      -2.640782      -0.011379      10.898218      -0.299034       7.146157          -0.000002
           89              C       2.007801       3.602738       8.602139       0.626377      26.212870 0.24671579E+03  0.50680025E+04                                 8.157545                            5.550844       0.019822       2.068847                    0.999257      21.609811      59.350970       0.636669       0.468330      -1.026525       0.000784      -0.055469      -0.002663       0.055538       0.005386       0.071852      -0.001709       0.127081       0.103967      -0.081393      -0.031166       0.112559             11.182655       6.313730      -0.539661      -2.277479      20.067954      -0.261920       7.166283           0.000000
           90              C       1.973567       5.088953       8.619361      -0.008008      37.513424 0.36925415E+03  0.83207894E+04                                 9.788186                            6.391678      -0.183527       1.951290                    0.999066      26.762134      74.936600       0.655136       0.414893      -1.066858      -0.004376       0.037563       0.001957       0.037868       0.005730       0.042293       0.001850       0.040270      -0.029892      -0.038329      -0.015521       0.053850             13.946889       6.939461      -0.791789      -2.714062      25.838054      -0.332192       9.063151          -0.000001
           91              C       1.347092       5.760592       9.557933      -0.111606      39.746179 0.47184469E+03  0.11315487E+05                                10.073543                            7.205393       0.049763       1.974358                    0.999585      30.147093      87.356856       0.618991       0.412617      -1.067301       0.023862       0.014984      -0.030867       0.041793       0.012294       0.001398      -0.020027       0.024775       0.002638      -0.029985       0.009170       0.020815             12.910816       7.162288      -1.238396      -2.860289      21.895440       0.345929       9.674720          -0.000000
           92              C       1.377902       7.165866       9.575154      -0.103902      39.005536 0.47797780E+03  0.11529169E+05                                10.013750                            7.291221       0.075395       1.988386                    0.999516      30.264533      88.691539       0.608824       0.417085      -1.061705       0.012118      -0.015484      -0.024651       0.031532      -0.017426       0.003467       0.010920       0.030722      -0.001534      -0.027736       0.004167       0.023569             12.631557       7.683205      -0.310583      -3.265202      20.146494      -0.427416      10.064971          -0.000001
           93              C       2.030052       7.849560       8.660692      -0.008472      38.012718 0.39339672E+03  0.90687801E+04                                10.101307                            6.768098      -0.461574       1.864955                    0.998483      27.528012      79.743563       0.608491       0.436650      -1.046055      -0.017096       0.042501       0.033919       0.057001       0.008466       0.053791      -0.004585      -0.017368      -0.090696      -0.069533       0.023770       0.045763             13.947220       7.564454      -0.225730      -3.176669      24.340455       0.455486       9.936751          -0.000000
           94              C       2.641122       7.203753       7.739342       0.188332      34.660952 0.39835443E+03  0.91537982E+04                                 9.439480                            6.814943       0.083026       2.037498                    0.999744      26.208964      74.251822       0.609661       0.437206      -1.052356       0.034135       0.016703      -0.054354       0.066321       0.024400      -0.024929      -0.031927      -0.000558       0.041733      -0.032879      -0.023191       0.056070             11.891816       7.661836      -1.026432      -4.310082      16.872008       1.088558      11.141603          -0.000000
           95              C       2.627429       5.720982       7.699733      -0.198422      41.764880 0.52427516E+03  0.12878089E+05                                10.356298                            7.579801       0.119100       1.989135                    0.999814      31.236155      90.903282       0.606773       0.410949      -1.070900      -0.015119       0.001106       0.019006       0.024311      -0.011839       0.011497       0.016239       0.036618       0.048524      -0.036702       0.010786       0.025916             12.993540       7.631777       0.635054      -3.654334      20.605436      -1.873299      10.743407          -0.000001
           96              C       3.921459       7.196865       5.624542      -0.154971      30.334071 0.45005307E+03  0.10563108E+05                                 8.032454                            6.702570       0.556802       2.139154                    0.999849      29.655167      82.360583       0.697153       0.374326      -1.104266      -0.047286       0.073627       0.077882       0.117143      -0.010441      -0.025269       0.019045      -0.028924       0.027352      -0.033885      -0.005874       0.039759              8.792240       8.325012       0.041148      -2.598788       7.229181      -0.236640      10.822526          -0.000001
           97              C       2.007801      13.618762       8.619361       0.625054      26.046463 0.24797858E+03  0.51015166E+04                                 8.116578                            5.564904       0.022051       2.067428                    0.999213      21.693580      59.666126       0.635753       0.468309      -1.026322      -0.000050       0.056131       0.002912       0.056206      -0.004922      -0.071985      -0.000736       0.126379       0.104944      -0.081038      -0.031537       0.112574             10.921000       6.358186       0.901992       2.318202      19.309152       0.494233       7.095663           0.000000
           98              C       1.973567      12.132547       8.602139      -0.033541      36.511850 0.37461346E+03  0.84702995E+04                                 9.643064                            6.448219      -0.149017       1.964351                    0.999116      26.858451      75.284236       0.650823       0.416224      -1.066220      -0.011016      -0.036598      -0.012146       0.040104      -0.007012      -0.044523       0.002758       0.030460      -0.044179      -0.044412      -0.008687       0.053099             13.483818       6.757705       1.319624       2.437936      25.221112       0.921830       8.472637          -0.000001
           99              C       1.347092      11.460908       7.663568      -0.079178      37.748381 0.45099737E+03  0.10682398E+05                                 9.720409                            7.037895       0.132577       2.009010                    0.999524      29.351202      84.225222       0.627868       0.411854      -1.068960       0.028074      -0.012719       0.031414       0.044008      -0.018160      -0.010958      -0.020023       0.037817       0.001361      -0.039377       0.012943       0.026435             12.348839       6.943987       1.201968       2.570431      21.217972       1.016642       8.884558          -0.000001
          100              C       1.377902      10.055634       7.646346      -0.112217      38.014066 0.48361136E+03  0.11700671E+05                                 9.870459                            7.352899       0.007781       1.971205                    0.999246      30.229176      88.757644       0.603865       0.419230      -1.060218       0.021000       0.023132       0.013332       0.033968       0.025627      -0.005073       0.018227       0.036042       0.015017      -0.041274       0.011656       0.029617             12.290028       7.484503      -0.043612       2.687065      20.253246       0.232566       9.132335          -0.000000
          101              C       2.030052       9.371940       8.560808       0.103564      34.789924 0.37431631E+03  0.85597853E+04                                 9.732313                            6.720503      -0.621969       1.820962                    0.998398      26.992309      79.001101       0.591951       0.452477      -1.032250       0.002841      -0.031045      -0.016385       0.035218       0.000403      -0.046448      -0.001845      -0.036313      -0.107949      -0.067871       0.031317       0.036554             13.315644       6.965656      -0.229114       2.217131      24.175181       0.994349       8.806095           0.000000
          102              C       2.641122      10.017747       9.482158      -0.132302      39.079090 0.48751885E+03  0.11800701E+05                                10.014405                            7.352521       0.038146       1.977775                    0.999410      30.493240      89.102582       0.608523       0.415827      -1.064025      -0.004594       0.039359      -0.011827       0.041353      -0.023773      -0.006822      -0.032508      -0.002007       0.003281      -0.043473       0.005833       0.037640             12.546626       7.301737       1.118152       2.933771      20.762282       1.884826       9.575858          -0.000003
          103              C       2.627429      11.500518       9.521767      -0.089152      37.955927 0.47226585E+03  0.11299367E+05                                 9.764665                            7.190779       0.104424       1.993003                    0.999614      29.768653      85.448216       0.623508       0.410579      -1.071342      -0.016929      -0.030310      -0.027042       0.044006       0.017292      -0.014144       0.028408       0.008271       0.011283      -0.041387       0.013683       0.027704             12.204690       6.977697       0.647892       2.690196      20.577494       0.622696       9.058880          -0.000001
          104              C      13.452093       0.857631       9.468381      -0.060135      40.606122 0.48527710E+03  0.11682494E+05                                10.221086                            7.307392       0.052946       1.982538                    0.999459      29.554006      84.919762       0.616587       0.412635      -1.070677      -0.007189      -0.029818      -0.026190       0.040333       0.012130       0.009605      -0.018250      -0.032249       0.016851      -0.030055       0.001661       0.028394             12.967124      21.933683       0.116511      -0.262540       8.266194       3.152685       8.701494          -0.000002
          105              C      12.050227       0.843854       9.454604      -0.132847      42.712353 0.51563610E+03  0.12620729E+05                                10.540549                            7.505141       0.094810       1.989358                    0.999632      30.747412      89.491403       0.610885       0.409643      -1.071128       0.023125      -0.017386      -0.008464       0.030144      -0.017538      -0.018906       0.008615      -0.024263       0.016922      -0.029620      -0.001072       0.030692             13.573675      23.734558       1.901306       1.476581       8.424286       3.036180       8.562183          -0.000003
          106              C      13.452093      16.363869       7.753119      -0.066291      41.648185 0.49954253E+03  0.12124767E+05                                10.423405                            7.434371       0.023585       1.970366                    0.999460      29.898459      86.527937       0.608216       0.414904      -1.068203      -0.006025       0.027306       0.032418       0.042812      -0.010823      -0.013646      -0.017803      -0.021325       0.023136      -0.029973       0.004748       0.025225             13.281807      22.323664       0.382429      -0.017860       8.618567       3.292314       8.903191          -0.000002
          107              C      12.050227      16.377646       7.766896      -0.135636      43.520364 0.52499185E+03  0.12915914E+05                                10.690684                            7.583330       0.071494       1.980383                    0.999591      30.963652      90.542506       0.606087       0.410770      -1.069705       0.021712       0.008518       0.019729       0.030549       0.021029       0.019607       0.007815      -0.020699       0.016540      -0.031221      -0.001319       0.032540             13.866755      24.159485      -1.565270      -2.254880       8.455756       3.145948       8.985024          -0.000002
          108              C       9.112984      16.376613       9.455637       0.208888      34.988466 0.39172997E+03  0.89630203E+04                                 9.487833                            6.742702      -0.000197       2.011670                    0.999736      25.996334      73.467552       0.615072       0.435224      -1.053657       0.013836      -0.034496       0.038103       0.053228      -0.014034       0.018471      -0.027101      -0.026200       0.027811      -0.027117      -0.017380       0.044497             12.184184      19.271980       1.189985      -1.222711       8.510450      -3.974659       8.770123           0.000000
          109              C       7.716253      16.356981       9.475269      -0.237254      46.793279 0.55846480E+03  0.13968258E+05                                11.222757                            7.878666      -0.163229       1.897643                    0.999517      32.151957      95.127742       0.587515       0.416813      -1.064671      -0.017989       0.006133      -0.016563       0.025210      -0.001207       0.007374       0.004074      -0.059953       0.005822      -0.032592       0.002986       0.029606             14.581132      23.938317      -2.326628       2.315602       9.929973      -4.455326       9.875105          -0.000001
          110              C       8.881908      14.767436      11.064814      -0.164366      28.676394 0.42628865E+03  0.98637120E+04                                 7.699985                            6.489047       0.577770       2.151581                    0.999872      29.192632      80.317850       0.714628       0.370416      -1.107938       0.075215       0.061836      -0.054426       0.111549       0.018927      -0.016717      -0.027409       0.018033       0.006910      -0.032685      -0.009601       0.042285              8.158993       7.555365      -0.298119       0.103406       8.238772      -2.430433       8.682841          -0.000000
          111              C       9.112984       0.844887       7.765863      -0.114267      43.698372 0.51927539E+03  0.12724602E+05                                10.679968                            7.515654       0.098145       1.982510                    0.999804      30.868252      89.720953       0.612763       0.407913      -1.072901      -0.022812      -0.016451       0.017214       0.032975       0.013958      -0.014269      -0.010879      -0.019091       0.016571      -0.022421      -0.004719       0.027140             14.155285      25.714503      -1.321229       1.180834       8.340203      -2.887454       8.411151          -0.000003
          112              C       7.716253       0.864519       7.746231      -0.111389      41.431323 0.48475123E+03  0.11680768E+05                                10.320206                            7.280258      -0.010063       1.954490                    0.999478      30.255718      87.320528       0.619937       0.410021      -1.071085       0.011664      -0.013463       0.015122       0.023367      -0.010818       0.010380       0.003749      -0.017629       0.019615      -0.021528       0.009766       0.011762             13.430803      23.374612      -0.432317       0.320221       8.437496      -3.184847       8.480301          -0.000002
          113              C      15.552324       0.000000       8.610750       0.516096      32.184555 0.33870898E+03  0.74883683E+04                                 9.138941                            6.392037       0.099569       2.049824                    0.999117      24.001636      67.120444       0.612439       0.452359      -1.041415       0.057872      -0.000748       0.000723       0.057882       0.000244      -0.000210      -0.047565      -0.131548       0.131995      -0.087774      -0.003679       0.091453             11.806390      20.026377       0.280963       0.028548       7.605421       2.822702       7.787372          -0.000000
          114              C      14.176134       0.000000       8.610750      -0.020423      39.906697 0.41384173E+03  0.95770680E+04                                10.173326                            6.775593      -0.206265       1.942411                    0.998754      27.293946      76.974506       0.636233       0.415998      -1.068158      -0.051726      -0.001740       0.001416       0.051774       0.000856      -0.000994      -0.025107      -0.025204       0.025154      -0.016883      -0.016655       0.033538             13.709055      24.858268       0.334828      -0.066701       8.008940       2.966932       8.259958          -0.000002
          115              C      11.293665       0.000000       8.610750       0.111611      45.234008 0.42195958E+03  0.98969550E+04                                11.420450                            7.070055      -0.564619       1.829050                    0.998217      27.475238      80.223271       0.587854       0.444228      -1.041798      -0.020185      -0.003988       0.003675       0.020901      -0.003084       0.002963      -0.040347       0.024214      -0.025581      -0.048534       0.015287       0.033247             17.400976      34.812372       0.444057      -0.762115       8.571452       2.451740       8.819104          -0.000001
          116              C       9.902069       0.000000       8.610750      -0.022637      50.282151 0.46655472E+03  0.11144298E+05                                11.929886                            7.254325      -0.331059       1.889140                    0.998466      28.383563      81.775545       0.606224       0.422983      -1.061923       0.035566       0.015856      -0.015520       0.041920      -0.009916       0.009700       0.028772       0.017330      -0.016765      -0.038364       0.015319       0.023045             18.383838      37.109803       0.399691      -0.658154       8.935628      -2.644834       9.106084          -0.000001
          117              C       7.108607       0.000000       8.610750       0.021821      41.294745 0.43601087E+03  0.10218370E+05                                10.428452                            6.953014      -0.198297       1.931475                    0.998565      27.819550      78.847249       0.628553       0.415796      -1.068731       0.053253      -0.008256       0.009874       0.054787       0.001586      -0.001649       0.026388       0.002616      -0.006364      -0.027763       0.002542       0.025220             14.743052      26.629344      -1.042653       0.957716       8.769749      -3.498378       8.830064          -0.000001
          118              C       5.540708       0.000000       8.610750       0.487695      34.826217 0.39481581E+03  0.90181036E+04                                 9.637427                            6.872160       0.145661       2.057812                    0.999598      24.634509      68.727639       0.597809       0.448563      -1.049592      -0.072125      -0.000541       0.000848       0.072132      -0.000840       0.000936       0.051363      -0.151533       0.152289      -0.101164      -0.000773       0.101937             13.241629      23.392093      -0.807512       0.727866       8.123473      -2.971847       8.209319           0.000001
          119              C      15.108999       5.008012      -0.008611       0.627599      26.159803 0.24635920E+03  0.50591282E+04                                 8.146948                            5.546697       0.019372       2.068776                    0.999253      21.601438      59.329628       0.636895       0.468308      -1.026481      -0.000240       0.055509      -0.003144       0.055599       0.005814      -0.071277       0.001791       0.128425       0.105595      -0.082394      -0.030065       0.112459             11.203194       6.343030      -0.546314       2.255887      20.221440       0.125382       7.045112           0.000000
          120              C      15.143233       3.521797       0.008611      -0.008700      37.296593 0.36924736E+03  0.83214614E+04                                 9.755160                            6.394565      -0.183028       1.951799                    0.999058      26.756747      74.950627       0.654467       0.415275      -1.066501       0.004225      -0.038051       0.002239       0.038350       0.006855      -0.042747      -0.003458       0.041407      -0.030883      -0.038669      -0.016344       0.055012             13.908822       6.973204      -0.710017       2.690756      25.889207       0.108555       8.864056          -0.000001
          121              C      15.769708       2.850158       0.947183      -0.108752      38.989878 0.46590764E+03  0.11131716E+05                                 9.924158                            7.147194       0.105484       1.993805                    0.999550      29.941904      86.447156       0.623507       0.411152      -1.068834      -0.026922      -0.014566      -0.028040       0.041512       0.017066      -0.005175       0.015937       0.031495       0.001596      -0.032037       0.008917       0.023120             12.647041       7.206546      -0.979062       2.828678      21.449750      -0.599463       9.284828          -0.000001
          122              C      15.738898       1.444884       0.964404      -0.097168      38.741912 0.48360639E+03  0.11705632E+05                                 9.992105                            7.355423      -0.020272       1.959569                    0.999347      30.293936      89.094122       0.603182       0.419522      -1.059570      -0.022200       0.016283      -0.014439       0.031088      -0.020873      -0.007484      -0.009873       0.032480       0.006088      -0.031838       0.006134       0.025704             12.513976       7.847031       0.165027       3.114066      19.987520      -0.032769       9.707377          -0.000001
          123              C      15.086748       0.761190       0.049942       0.009934      37.921207 0.39817174E+03  0.92311816E+04                                10.169206                            6.866897      -0.615301       1.816067                    0.997928      27.795196      81.453563       0.594891       0.444101      -1.038864       0.010591      -0.053609       0.037103       0.066051       0.004293      -0.045664       0.009520      -0.039443      -0.107332      -0.068514       0.029514       0.039001             13.864994       7.636855       0.173174       3.054299      23.743779      -1.266850      10.214348          -0.000000
          124              C      14.475678       1.406997      16.350092       0.188246      35.096809 0.40224361E+03  0.92794444E+04                                 9.565098                            6.878637      -0.018728       2.007202                    0.999435      26.345135      75.148317       0.601903       0.441110      -1.048458      -0.038154      -0.016247      -0.054966       0.068855       0.024142       0.021802       0.035365      -0.001434       0.048477      -0.036124      -0.021008       0.057132             12.067506       7.692084      -0.881012       4.370955      16.975058      -1.344991      11.535377          -0.000001
          125              C      14.489371       2.889768      16.310483      -0.197461      41.905734 0.52933787E+03  0.13049462E+05                                10.404180                            7.631818       0.053509       1.967192                    0.999788      31.474876      92.125871       0.602133       0.412624      -1.068522       0.013591      -0.000359       0.025432       0.028838      -0.012279      -0.013009      -0.017332       0.029691       0.027587      -0.033993       0.010869       0.023124             13.035377       7.717600       0.698588       3.589256      20.946939       1.551967      10.441592          -0.000001
          126              C      13.195341       1.413885      14.235292      -0.150884      29.970620 0.44724245E+03  0.10482918E+05                                 7.946080                            6.668653       0.534670       2.129319                    0.999846      29.730815      82.571420       0.700814       0.372876      -1.105106       0.049458      -0.069989       0.073096       0.112639      -0.022922       0.021440      -0.017827      -0.024836       0.033020      -0.034223      -0.008763       0.042986              8.705475       8.073968       0.031900       2.603227       7.083187       0.284934      10.959272          -0.000001
          127              C      15.108999      12.213488       0.008611       0.627422      25.990306 0.24660295E+03  0.50655747E+04                                 8.107333                            5.550512       0.016529       2.067751                    0.999258      21.611276      59.372322       0.636468       0.468489      -1.026343      -0.000897      -0.055848       0.002964       0.055933      -0.005344       0.071580       0.001777       0.127866       0.105021      -0.081953      -0.030612       0.112565             10.933508       6.328926       0.601119      -2.289977      19.433460      -0.004231       7.038139           0.000000
          128              C      15.143233      13.699703      -0.008611      -0.008265      36.997942 0.36925763E+03  0.83210535E+04                                 9.695668                            6.392985      -0.181356       1.952144                    0.999062      26.754695      74.921492       0.654859       0.415058      -1.066730       0.003554       0.038312      -0.003052       0.038597      -0.006994       0.042819      -0.003169       0.040147      -0.029706      -0.038752      -0.015874       0.054627             13.541293       6.905511       0.827437      -2.701623      24.866093      -0.095515       8.852276          -0.000001
          129              C      15.769708      14.371342      16.274317      -0.108949      38.783448 0.46584755E+03  0.11126868E+05                                 9.884186                            7.146904       0.105950       1.994287                    0.999557      29.906724      86.255000       0.623668       0.411172      -1.069115      -0.027641       0.014576       0.027474       0.041609      -0.016821       0.004649       0.016223       0.032131       0.000492      -0.032063       0.008628       0.023435             12.449532       7.169221       1.094877      -2.825494      20.865891      -0.749630       9.313482          -0.000001
          130              C      15.738898      15.776616      16.257096      -0.095377      38.428923 0.48216746E+03  0.11660844E+05                                 9.936311                            7.343423      -0.019135       1.960488                    0.999348      30.241308      88.869815       0.603870       0.419402      -1.059761      -0.022342      -0.016062       0.014138       0.030936       0.020758       0.008448      -0.009883       0.031510       0.008502      -0.032057       0.006892       0.025164             12.321310       7.788842      -0.045582      -3.095279      19.479202      -0.101343       9.695887          -0.000001
          131              C      15.086748      16.460310      17.171558       0.009923      37.866898 0.39830387E+03  0.92348261E+04                                10.159696                            6.868771      -0.619477       1.814841                    0.997897      27.792188      81.441992       0.594726       0.444196      -1.038829       0.010487       0.053711      -0.037304       0.066230      -0.004440       0.045336       0.009309      -0.038687      -0.107639      -0.068128       0.029559       0.038569             13.806774       7.622778       0.011048      -3.055794      23.574068      -1.359700      10.223476           0.000000
          132              C      14.475678      15.814503       0.871408       0.188553      34.845636 0.40117923E+03  0.92470846E+04                                 9.515151                            6.867518       0.022870       2.020855                    0.999516      26.296818      74.934457       0.602764       0.440852      -1.048802      -0.040559       0.016180       0.053350       0.068942      -0.026915      -0.023839       0.033323      -0.000339       0.040114      -0.035772      -0.021832       0.057605             11.921493       7.621198       1.064326      -4.313686      16.699846      -1.620911      11.443436          -0.000001
          133              C      14.489371      14.331732       0.911017      -0.199494      41.557056 0.52846392E+03  0.13018661E+05                                10.337612                            7.620387       0.090566       1.978999                    0.999816      31.425774      91.860124       0.603372       0.412069      -1.069199       0.015528       0.001381      -0.021898       0.026880       0.010201       0.011626      -0.017997       0.028355       0.047774      -0.034111       0.008020       0.026091             12.767753       7.606534      -0.480984      -3.603294      20.117651       1.283160      10.579074          -0.000001
          134              C      13.195341      15.807615       2.986208      -0.151394      30.123857 0.44761063E+03  0.10497246E+05                                 7.985898                            6.676474       0.539863       2.132686                    0.999847      29.706969      82.618563       0.699368       0.373444      -1.104313       0.045507       0.071411      -0.078204       0.115266       0.008369      -0.020735      -0.023052      -0.023427       0.028981      -0.028579      -0.010731       0.039309              8.758671       8.266852       0.191672      -2.559328       7.065149       0.037153      10.944012          -0.000002
          135              C      15.108999       8.602139      13.618762       0.624494      26.294183 0.24812144E+03  0.51050843E+04                                 8.175351                            5.565832       0.022521       2.067409                    0.999209      21.699815      59.682884       0.635829       0.468195      -1.026405      -0.000695      -0.002141       0.055878       0.055924      -0.071710       0.005307       0.000531       0.010791      -0.242239      -0.081133      -0.031217       0.112350             11.231774       6.328897       2.244038      -0.861592       7.119773      -0.420240      20.246653           0.000000
          136              C      15.143233       8.619361      12.132547      -0.033820      36.999969 0.37490907E+03  0.84791035E+04                                 9.738633                            6.451113      -0.147064       1.964620                    0.999123      26.873493      75.348822       0.650590       0.416270      -1.066135       0.009288       0.013200      -0.036376       0.039796      -0.044488       0.007079      -0.002675       0.036734      -0.023404      -0.044311      -0.008615       0.052926             13.959537       6.756221       2.365438      -1.309662       8.552304      -0.871114      26.570085          -0.000000
          137              C      15.769708       9.557933      11.460908      -0.081196      38.451417 0.45334437E+03  0.10757121E+05                                 9.856576                            7.062416       0.121953       2.005081                    0.999559      29.455969      84.734558       0.625646       0.412581      -1.067973      -0.030748      -0.029767      -0.012998       0.044727      -0.010982       0.017481       0.020062       0.012751      -0.053921      -0.038187       0.014860       0.023327             12.758683       6.886312       2.487538      -1.253163       8.982163      -0.984643      22.407574          -0.000001
          138              C      15.738898       9.575154      10.055634      -0.112499      38.435564 0.48426625E+03  0.11723633E+05                                 9.956067                            7.362862      -0.001044       1.968605                    0.999180      30.261876      88.958766       0.602681       0.419798      -1.059574      -0.022247      -0.012605       0.023404       0.034664      -0.005600      -0.026573      -0.016888       0.008430      -0.063088      -0.041615       0.012247       0.029368             12.570448       7.437856       2.621475      -0.127787       9.184533      -0.288446      21.088956          -0.000000
          139              C      15.086748       8.660692       9.371940       0.103202      34.803594 0.37399532E+03  0.85499848E+04                                 9.736073                            6.715531      -0.610622       1.824637                    0.998450      26.977995      78.928972       0.592490       0.452195      -1.032486      -0.003414       0.016986      -0.031045       0.035553      -0.046859      -0.000790       0.002047       0.036378       0.107756      -0.068240       0.031559       0.036681             13.386858       6.911138       2.155782       0.135517       8.798712      -1.018332      24.450724           0.000000
          140              C      14.475678       7.739342      10.017747      -0.132791      39.249987 0.48723682E+03  0.11790911E+05                                10.041619                            7.347074       0.045451       1.979787                    0.999448      30.487673      89.044111       0.609227       0.415451      -1.064378       0.003184       0.012707       0.039578       0.041689      -0.006463       0.023184       0.032567      -0.001475       0.000876      -0.043048       0.005692       0.037356             12.696390       7.278538       2.888777      -1.105807       9.595356      -1.865269      21.215277          -0.000002
          141              C      14.489371       7.699733      11.500518      -0.089235      38.142982 0.47105813E+03  0.11262216E+05                                 9.796803                            7.177497       0.108487       1.994371                    0.999608      29.743763      85.319688       0.624675       0.410112      -1.071746       0.014960       0.028381      -0.030362       0.044172      -0.014128      -0.017675      -0.028098       0.000124      -0.017980      -0.041468       0.014512       0.026957             12.414456       6.918855       2.618876      -0.627310       9.086356      -0.568347      21.238157          -0.000001
          142              C      15.108999       8.619361       3.602738       0.626946      25.924371 0.24638824E+03  0.50599317E+04                                 8.090271                            5.547886       0.021511       2.069696                    0.999262      21.600183      59.329620       0.636671       0.468453      -1.026389      -0.000242       0.003391      -0.055551       0.055655       0.072087      -0.005144       0.002123       0.011621      -0.242441      -0.081358      -0.031398       0.112756             10.860269       6.332946      -2.342459       0.585422       7.122137       0.162863      19.125723           0.000000
          143              C      15.143233       8.602139       5.088953      -0.008096      37.007245 0.36923636E+03  0.83213265E+04                                 9.695983                            6.394599      -0.189636       1.949800                    0.999057      26.760223      74.966017       0.654432       0.415292      -1.066468       0.005493      -0.000874       0.037536       0.037946       0.042531      -0.005488      -0.002243       0.035923      -0.046790      -0.038431      -0.016019       0.054449             13.494781       6.941850      -2.783558       0.811747       8.980100       0.233790      24.562394          -0.000001
          144              C      15.769708       7.663568       5.760592      -0.108324      38.969113 0.46851571E+03  0.11210165E+05                                 9.925926                            7.172430       0.062340       1.979150                    0.999561      30.011269      86.722551       0.621697       0.411756      -1.068394      -0.021272       0.032280       0.014805       0.041396       0.001892      -0.012815       0.020132       0.017711      -0.043223      -0.031931       0.009443       0.022488             12.502316       7.219447      -2.946805       1.165655       9.565697      -0.394650      20.721804          -0.000001
          145              C      15.738898       7.646346       7.165866      -0.104701      38.662464 0.47786280E+03  0.11523364E+05                                 9.945154                            7.286425       0.082484       1.990273                    0.999557      30.255951      88.596006       0.609639       0.416636      -1.062206      -0.010994       0.025414      -0.015349       0.031660       0.002780       0.016493      -0.012062       0.017987      -0.043001      -0.027366       0.003756       0.023610             12.405508       7.753180      -3.351732       0.123755      10.042637       0.474681      19.420706          -0.000001
          146              C      15.086748       8.560808       7.849560      -0.007353      38.061257 0.39348768E+03  0.90728073E+04                                10.113679                            6.771735      -0.469103       1.862486                    0.998454      27.539656      79.826186       0.607849       0.437019      -1.045672       0.017537      -0.033439       0.042341       0.056732       0.053795      -0.008912       0.004385       0.037058       0.071223      -0.069588       0.023537       0.046051             13.943318       7.651057      -3.258886       0.122694       9.978215      -0.446530      24.200683          -0.000000
          147              C      14.475678       9.482158       7.203753       0.188165      34.768527 0.40028437E+03  0.92140014E+04                                 9.476194                            6.842093       0.028757       2.020093                    0.999674      26.277846      74.636301       0.606717       0.438572      -1.050995      -0.034049       0.054708       0.017314       0.066724      -0.025129      -0.025967       0.032124      -0.019603      -0.021452      -0.034301      -0.022721       0.057021             11.887529       7.744114      -4.384460       1.036676      11.199965      -1.139765      16.718509          -0.000001
          148              C      14.489371       9.521767       5.720982      -0.198192      41.750808 0.52824111E+03  0.13012085E+05                                10.372065                            7.622362       0.081125       1.976514                    0.999811      31.409318      91.814749       0.602855       0.412457      -1.068925       0.018362      -0.019408      -0.000085       0.026718       0.012641       0.011162      -0.017275      -0.007549      -0.069188      -0.035050       0.008887       0.026163             12.865310       7.688006      -3.693030      -0.550042      10.710854       1.701479      20.197071          -0.000001
          149              C      13.195341      11.596958       7.196865      -0.152015      30.033010 0.44818964E+03  0.10510091E+05                                 7.965727                            6.680406       0.548168       2.135645                    0.999850      29.665449      82.394368       0.699498       0.373401      -1.104779       0.045335      -0.077366       0.071606       0.114753      -0.022695       0.008343      -0.023537      -0.024026       0.022279      -0.030339      -0.010009       0.040349              8.696097       8.305402      -2.564151       0.096049      10.659490       0.193207       7.123399          -0.000002
          150              C       3.664707       9.468381      16.363869      -0.062289      40.864315 0.48794604E+03  0.11763937E+05                                10.264572                            7.328250       0.038454       1.976886                    0.999461      29.642101      85.260590       0.615553       0.412724      -1.070521       0.006922      -0.028219       0.028712       0.040848      -0.009279       0.013260       0.017094      -0.020052       0.046026      -0.029644       0.001702       0.027942             13.047336      22.087538       0.317263       0.060179       8.744628      -3.173696       8.309841          -0.000002
          151              C       5.066573       9.454604      16.377646      -0.132880      42.893919 0.51741764E+03  0.12677000E+05                                10.579756                            7.525038       0.086871       1.986785                    0.999606      30.782484      89.678506       0.609149       0.410400      -1.070487      -0.022646      -0.008523       0.017709       0.029985       0.020516      -0.016739      -0.008224      -0.019976       0.029958      -0.030546      -0.000331       0.030877             13.645136      23.877867      -1.435050       1.878387       8.581761      -3.055399       8.475781          -0.000003
          152              C       3.664707       7.753119       0.857631      -0.063969      41.465352 0.49753430E+03  0.12063805E+05                                10.399239                            7.422360       0.033145       1.974417                    0.999460      29.826483      86.274474       0.608349       0.415233      -1.067996       0.006325       0.030630      -0.028141       0.042073       0.014216      -0.009070       0.019236      -0.026885       0.014015      -0.030184       0.002124       0.028060             13.249256      22.292665       0.067575       0.317763       8.869143      -3.268367       8.585960          -0.000002
          153              C       5.066573       7.766896       0.843854      -0.135116      43.336740 0.52249279E+03  0.12838592E+05                                10.654316                            7.558416       0.082230       1.984206                    0.999617      30.916281      90.336435       0.607934       0.410027      -1.070232      -0.022104       0.020028      -0.007820       0.030836      -0.017825       0.021520      -0.007947      -0.018853       0.022769      -0.030528      -0.001383       0.031911             13.827520      24.108486       2.290765      -1.591972       8.969069      -3.122694       8.405005          -0.000002
          154              C       8.003816       9.455637       0.844887       0.205943      35.424408 0.39531829E+03  0.90690908E+04                                 9.576627                            6.777830      -0.038330       1.997039                    0.999708      26.137600      74.053219       0.612666       0.435778      -1.052935      -0.015580       0.036386       0.036270       0.053686      -0.018207      -0.018272       0.025546      -0.028906       0.028924      -0.029552      -0.015909       0.045461             12.351714      19.626764       1.393015       1.249892       8.792703       4.006748       8.635674           0.000000
          155              C       9.400547       9.475269       0.864519      -0.234788      46.963040 0.56361254E+03  0.14136982E+05                                11.243005                            7.911112      -0.165374       1.891715                    0.999600      32.423628      96.236249       0.586414       0.416414      -1.064354       0.023229      -0.015228      -0.015510       0.031813      -0.002297      -0.002565      -0.011066      -0.031895       0.031485      -0.021751       0.000086       0.021665             14.619947      24.331508      -2.046507      -2.143400       9.808540       4.296026       9.719792          -0.000001
          156              C       8.234892      11.064814       2.454064      -0.146450      27.841081 0.41466556E+03  0.95272292E+04                                 7.502518                            6.364267       0.606084       2.162260                    0.999865      28.937374      79.295165       0.727792       0.366294      -1.111211      -0.068733      -0.054876      -0.055034       0.103751       0.022233       0.022401       0.016545       0.014594      -0.015464      -0.021560      -0.020755       0.042314              7.912658       7.458824      -0.091529      -0.113131       8.166920       2.284265       8.112229          -0.000001
          157              C       8.003816       7.765863      16.376613      -0.116228      43.710559 0.52001083E+03  0.12746856E+05                                10.679256                            7.519479       0.095470       1.981459                    0.999801      30.893934      89.804134       0.612803       0.407750      -1.073031       0.023292       0.017439       0.016749       0.033573       0.013730       0.014185       0.012124      -0.018035       0.019642      -0.021973      -0.005985       0.027958             14.132913      25.636873      -1.043153      -1.249379       8.443549       2.891452       8.318317          -0.000002
          158              C       9.400547       7.746231      16.356981      -0.108495      41.195242 0.48233659E+03  0.11605746E+05                                10.275441                            7.259324      -0.004866       1.956933                    0.999477      30.170411      86.954013       0.621312       0.409707      -1.071506      -0.011845       0.014669       0.014290       0.023658      -0.010693      -0.010759      -0.004333      -0.019608       0.020927      -0.022548       0.010850       0.011698             13.353061      23.242845      -0.176104      -0.322103       8.475005       3.151260       8.341333          -0.000001
          159              C       1.564476       8.610750       0.000000       0.516170      32.195385 0.33865513E+03  0.74871367E+04                                 9.142049                            6.391759       0.099520       2.049814                    0.999117      24.002843      67.131151       0.612398       0.452391      -1.041360      -0.057908      -0.000299       0.000126       0.057909       0.000337       0.000287       0.047593      -0.131809       0.131200      -0.087772      -0.003708       0.091480             11.818084      20.055166       0.012932       0.218412       7.789934      -2.823152       7.609152          -0.000000
          160              C       2.940666       8.610750       0.000000      -0.020591      39.933979 0.41391967E+03  0.95795692E+04                                10.179258                            6.776499      -0.205652       1.942592                    0.998756      27.297522      76.993865       0.636136       0.416031      -1.068110       0.051748       0.000794       0.000959       0.051763       0.001204       0.001078       0.025158      -0.025150       0.025492      -0.016923      -0.016699       0.033622             13.729830      24.915974       0.129898       0.252708       8.262486      -2.964452       8.011029          -0.000002
          161              C       5.823135       8.610750       0.000000       0.111770      45.253222 0.42172193E+03  0.98899827E+04                                11.426533                            7.068518      -0.563552       1.829612                    0.998216      27.463445      80.183030       0.587861       0.444285      -1.041766       0.020152       0.004390       0.004484       0.021107      -0.002837      -0.002861       0.040619       0.024619      -0.022396      -0.048644       0.015114       0.033530             17.442910      34.919640       0.867694       0.441850       8.829664      -2.447232       8.579426          -0.000001
          162              C       7.214731       8.610750       0.000000      -0.020046      50.279198 0.46558575E+03  0.11117016E+05                                11.938333                            7.250399      -0.326517       1.890987                    0.998489      28.358014      81.726166       0.605846       0.423404      -1.061502      -0.035149      -0.015430      -0.015645       0.041452      -0.010033      -0.010135      -0.030265       0.016831      -0.015697      -0.039784       0.015032       0.024752             18.431749      37.217516       0.828746       0.464428       9.117726       2.655636       8.960005          -0.000001
          163              C      10.008193       8.610750       0.000000       0.021853      41.098438 0.43589278E+03  0.10217480E+05                                10.405260                            6.959744      -0.203851       1.930710                    0.998533      27.811668      78.896938       0.627052       0.416714      -1.067873      -0.053265       0.009707       0.009507       0.054971       0.002481       0.002341      -0.026731       0.002654      -0.002718      -0.028011       0.002170       0.025841             14.690049      26.590421      -0.784504      -0.893913       8.790962       3.453584       8.688765          -0.000001
          164              C      11.576092       8.610750       0.000000       0.487770      34.729085 0.39444601E+03  0.90079552E+04                                 9.619224                            6.869264       0.151896       2.060060                    0.999599      24.625479      68.706140       0.597865       0.448605      -1.049519       0.071433       0.001668       0.001109       0.071461      -0.001431      -0.001694      -0.050698      -0.151899       0.151702      -0.101282      -0.000033       0.101314             13.199478      23.334183      -0.618342      -0.670054       8.178671       2.951409       8.085581           0.000000
          165              O       1.232410      16.367314       5.600948      -0.570048      35.870427 0.49218452E+03  0.11520076E+05                                 8.525430                            6.704931       0.559234       2.231148                    0.998396      27.070803      69.160956       0.763988       0.342525      -1.157790      -0.000899       0.004081      -0.015762       0.016307       0.011950      -0.050514      -0.053741      -0.001473      -0.099890      -0.082327       0.004676       0.077651             10.660549       7.113896       2.413939      -3.421690       8.178561      -4.428058      16.689189          -0.000001
          166              O       2.699319       0.831798       5.603876      -0.537425      34.318864 0.44824149E+03  0.10266622E+05                                 8.300467                            6.426210       0.550592       2.244629                    0.998416      26.251817      66.717105       0.774037       0.345485      -1.153330      -0.018879      -0.006396      -0.017358       0.026431      -0.021692       0.037695       0.041963       0.004851      -0.105400      -0.078178       0.038776       0.039403             10.412010       7.237656       2.389313       4.104522       7.719965       3.847668      16.278408          -0.000001
          167              O       3.305254       1.964973       0.642362      -0.203288      26.229544 0.35032917E+03  0.75548352E+04                                 7.063188                            5.772105       0.325987       2.210851                    0.999353      23.158131      57.363031       0.796405       0.356635      -1.142649       0.020773       0.048459       0.185139       0.192500       0.149302       0.010460      -0.000215      -0.160324      -0.133269      -0.148047      -0.043739       0.191786              7.988833       6.701731       4.289879       0.605687      10.909704       0.915017       6.355064          -0.000001
          168              O       1.232410       0.854186      11.620552      -0.569775      36.104123 0.49408086E+03  0.11577567E+05                                 8.576403                            6.724180       0.561318       2.232046                    0.998398      27.083821      69.272125       0.761684       0.343172      -1.157046      -0.001197      -0.004778       0.015719       0.016473      -0.011451       0.050670      -0.053622      -0.002739      -0.099871      -0.082486       0.005131       0.077354             10.825016       7.149369      -2.381424       3.463623       8.198345      -4.468858      17.127334          -0.000001
          169              O       2.699319      16.389702      11.617624      -0.539214      34.269906 0.44658187E+03  0.10217757E+05                                 8.286093                            6.406547       0.548416       2.242445                    0.998489      26.277975      66.718895       0.776736       0.344650      -1.154183      -0.021172       0.006826       0.015016       0.026839       0.022991      -0.039193       0.044055       0.004094      -0.107106      -0.081366       0.040120       0.041246             10.439975       7.252570      -2.394489      -4.067321       7.662575       3.928469      16.404781          -0.000000
          170              O       3.305254      15.256527      16.579138      -0.196068      25.603013 0.34268537E+03  0.73461952E+04                                 6.935232                            5.703667       0.368421       2.230500                    0.999383      22.935024      56.562331       0.802593       0.355995      -1.143653       0.025930      -0.049890      -0.183572       0.191989      -0.152402      -0.007701      -0.000584      -0.160420      -0.128012      -0.151323      -0.042284       0.193607              7.782649       6.678082      -4.202427      -0.555867      10.486123       0.749503       6.183743          -0.000002
          171              O       1.232410       3.009802       9.464936      -0.568225      36.177721 0.49198211E+03  0.11515729E+05                                 8.590316                            6.708684       0.563259       2.233271                    0.998393      27.048758      69.136675       0.762794       0.343049      -1.157189      -0.001144       0.014939      -0.003728       0.015440       0.050416      -0.012280      -0.053269       0.050481       0.054620      -0.082415       0.004853       0.077562             10.894986       7.104810       3.538052      -2.453867      17.135978      -4.684282       8.444170          -0.000001
          172              O       2.699319       3.006874       7.778952      -0.537868      34.046642 0.44482964E+03  0.10166755E+05                                 8.245942                            6.391905       0.552511       2.244324                    0.998504      26.240378      66.568194       0.778071       0.344428      -1.154472      -0.019923       0.014181       0.007694       0.025636      -0.039261       0.022670       0.044189       0.057082       0.045864      -0.081633       0.040666       0.040967             10.337259       7.158831      -4.029594      -2.343332      16.172959       3.755336       7.679986          -0.000001
          173              O       3.305254       7.968388       6.645777      -0.195380      25.610429 0.34309425E+03  0.73572789E+04                                 6.937235                            5.708277       0.347503       2.223114                    0.999355      22.948711      56.608168       0.802000       0.356146      -1.143512       0.025156      -0.183177      -0.051726       0.191996      -0.007541      -0.153867      -0.001252      -0.016137       0.301496      -0.152515      -0.041760       0.194274              7.771838       6.693340      -0.548686      -4.177515       6.291792       0.715236      10.330382          -0.000001
          174              O       1.232410      14.211698       7.756564      -0.571500      35.349854 0.49250016E+03  0.11529427E+05                                 8.426886                            6.705490       0.564978       2.232418                    0.998428      27.093844      69.227975       0.764221       0.342362      -1.157916      -0.000482      -0.014542       0.005341       0.015499      -0.050618       0.011221      -0.053704       0.050193       0.053429      -0.082970       0.005752       0.077219             10.321275       6.971966      -3.181300       2.301170      15.988507      -4.090230       8.003351          -0.000001
          175              O       2.699319      14.214626       9.442548      -0.540855      34.715185 0.45052652E+03  0.10334812E+05                                 8.369194                            6.442634       0.513451       2.229665                    0.998347      26.382049      67.157448       0.772834       0.345492      -1.153020      -0.021386      -0.015189      -0.006733       0.027081       0.039074      -0.023052       0.043617       0.056378       0.048443      -0.081242       0.039843       0.041399             10.541509       7.471011       4.286544       2.635060      16.042280       4.332161       8.111236          -0.000001
          176              O      16.161683      16.317371       7.706621      -0.531649      35.486630 0.51624544E+03  0.12204609E+05                                 8.466521                            6.874292       0.560551       2.232615                    0.998230      27.087649      69.111673       0.754758       0.343266      -1.159410      -0.026632      -0.012880      -0.012034       0.031937      -0.059009      -0.059323       0.041732      -0.056767       0.057629      -0.085777      -0.022738       0.108516             10.057688      14.884674      -3.303573      -3.524735       7.515879       2.229735       7.772512          -0.000003
          177              O      16.161683       0.904129       9.514879      -0.531778      35.743831 0.51528422E+03  0.12177488E+05                                 8.519131                            6.868919       0.560020       2.232354                    0.998224      27.096428      69.145298       0.754804       0.343369      -1.159201      -0.026741       0.011800       0.012828       0.031920       0.059290       0.059399       0.041551      -0.057399       0.053878      -0.085849      -0.022711       0.108560             10.235974      15.121064       3.735466       3.581023       7.741669       2.325642       7.845188          -0.000003
          178              O       4.980989      16.291539       9.540711      -0.505396      33.537985 0.47899830E+03  0.11109462E+05                                 8.118377                            6.586571       0.683030       2.282088                    0.998574      26.500488      66.880297       0.777555       0.339638      -1.162971       0.034468      -0.017353       0.018050       0.042602       0.046995      -0.047453      -0.047810      -0.070036       0.069008      -0.076705      -0.024547       0.101253              9.899983      15.826894       2.968208      -3.049969       6.859866      -1.881618       7.013190          -0.000001
          179              O       9.768558      15.516571      10.315678      -0.147152      22.102203 0.29751316E+03  0.61785019E+04                                 6.263246                            5.321863       0.337960       2.231028                    0.999293      22.261711      54.673779       0.826184       0.356987      -1.138767      -0.203204      -0.020600       0.025043       0.205775       0.022694      -0.018034      -0.136071      -0.087187       0.086654      -0.107286      -0.061461       0.168747              6.675453       6.674028       0.409635      -0.485797       6.511638      -3.098328       6.840693          -0.000000
          180              O       4.980989       0.929961       7.680789      -0.506356      34.458621 0.48114918E+03  0.11177416E+05                                 8.299785                            6.607692       0.571180       2.243123                    0.998210      26.626723      67.362687       0.774807       0.340292      -1.161833       0.034111       0.018684      -0.018941       0.043260      -0.048715       0.048847      -0.047338      -0.072737       0.073003      -0.079940      -0.023071       0.103010             10.449411      16.341116      -3.833705       3.827557       7.488895      -2.295880       7.518222          -0.000001
          181              O       2.036899       0.000000       8.610750      -1.022428      57.538473 0.12568025E+04  0.37106471E+05                                11.242332                           10.374468      -0.038863       1.913319                    0.997887      37.118295     105.764276       0.645993       0.321141      -1.179121      -0.015505      -0.000708       0.000034       0.015522       0.000138      -0.000526      -0.007825      -0.009771       0.009027      -0.006446      -0.004589       0.011035             12.858979      12.234243       0.014827       0.095468      13.011626       0.202404      13.331070           0.000000
          182              O      15.884390       5.600948       0.854186      -0.571236      36.216733 0.49472925E+03  0.11596248E+05                                 8.592941                            6.726874       0.559586       2.230835                    0.998406      27.108452      69.339416       0.761844       0.342997      -1.157225       0.001012      -0.015778      -0.005240       0.016656       0.050731       0.011389       0.053744       0.048460       0.052166      -0.082436       0.005038       0.077397             10.900559       7.165684       3.494263       2.419023      17.293038       4.568707       8.242955          -0.000001
          183              O      14.417481       5.603876      16.389702      -0.536806      34.333196 0.44664410E+03  0.10220510E+05                                 8.306040                            6.412461       0.551658       2.244851                    0.998459      26.239650      66.646654       0.775311       0.345238      -1.153580       0.019686      -0.016276       0.005516       0.026132      -0.038516      -0.022163      -0.043323       0.056511       0.047075      -0.080288       0.039865       0.040423             10.511996       7.233067      -4.112733       2.353426      16.641248      -3.884798       7.661673          -0.000000
          184              O      13.811546       0.642362      15.256527      -0.201011      26.020011 0.34831246E+03  0.74991063E+04                                 7.016502                            5.752693       0.332372       2.214468                    0.999354      23.093063      57.120266       0.798474       0.356291      -1.143139      -0.019763       0.184647      -0.050972       0.192570      -0.010211       0.150652       0.001254      -0.016279       0.309193      -0.150353      -0.042637       0.192991              7.910696       6.689790      -0.495880       4.265735       6.273937      -0.735128      10.768360          -0.000001
          185              O      15.884390      11.620552      16.367314      -0.568969      35.770984 0.49177359E+03  0.11508341E+05                                 8.510695                            6.703500       0.560977       2.232177                    0.998394      27.053531      69.116071       0.763817       0.342665      -1.157643       0.000927       0.015477       0.003770       0.015956      -0.050421      -0.011975       0.053627       0.049459       0.053905      -0.082403       0.004835       0.077568             10.591149       7.103208      -3.395760      -2.380543      16.530191       4.334879       8.140047          -0.000001
          186              O      14.417481      11.617624       0.831798      -0.540213      34.288996 0.44901494E+03  0.10288387E+05                                 8.286120                            6.427238       0.542436       2.239997                    0.998470      26.314650      66.881811       0.774819       0.345000      -1.153778       0.020488       0.015529      -0.008038       0.026936       0.038991       0.022950      -0.043780       0.055112       0.045644      -0.080800       0.040057       0.040743             10.346025       7.270124       4.069698      -2.435470      16.038906      -3.903343       7.729044          -0.000001
          187              O      13.811546      16.579138       1.964973      -0.197718      25.784432 0.34444631E+03  0.73950272E+04                                 6.976781                            5.721355       0.355730       2.224873                    0.999365      22.994732      56.792632       0.800535       0.356375      -1.143098      -0.026818      -0.183936       0.047232       0.191788       0.008000      -0.151377      -0.000483      -0.014077       0.303250      -0.149564      -0.043181       0.192745              7.854777       6.677950       0.666914      -4.217551       6.272857      -0.929244      10.613523          -0.000002
          188              O      15.884390       9.464936      14.211698      -0.571627      35.735673 0.49336786E+03  0.11555939E+05                                 8.502894                            6.714222       0.565751       2.232650                    0.998428      27.107240      69.302628       0.763168       0.342651      -1.157560       0.000186      -0.004525      -0.014715       0.015397       0.011861       0.051098       0.053216      -0.001964      -0.102918      -0.082920       0.005261       0.077660             10.606322       6.966931       2.268503       3.352902       8.068185       4.249145      16.783850          -0.000001
          189              O      14.417481       7.778952      14.214626      -0.539082      34.700713 0.44871908E+03  0.10282663E+05                                 8.375811                            6.429784       0.521495       2.233252                    0.998362      26.334571      66.994377       0.773616       0.345501      -1.153051       0.019536       0.006786      -0.015244       0.025692      -0.022391      -0.038839      -0.043880       0.005173      -0.110713      -0.081350       0.040336       0.041014             10.673658       7.379558       2.521864      -4.317140       8.053797      -4.300433      16.587619          -0.000000
          190              O      15.884390       7.756564       3.009802      -0.568659      35.849869 0.49229191E+03  0.11524182E+05                                 8.525324                            6.709395       0.561938       2.232619                    0.998397      27.052971      69.139044       0.763033       0.342906      -1.157371       0.001096       0.004613       0.014573       0.015325      -0.011567      -0.050091       0.053850      -0.001999      -0.101733      -0.082577       0.005346       0.077232             10.617899       7.119934      -2.486972      -3.372385       8.377604       4.515360      16.356159          -0.000001
          191              O      14.417481       9.442548       3.006874      -0.538606      34.116051 0.44774618E+03  0.10251703E+05                                 8.254179                            6.417884       0.544316       2.241231                    0.998470      26.281840      66.766019       0.775459       0.344971      -1.153842       0.021004      -0.007403       0.014488       0.026568       0.023115       0.039252      -0.043774       0.004613      -0.107326      -0.081291       0.040144       0.041147             10.231033       7.260353      -2.456728       4.020776       7.737975      -3.809138      15.694770          -0.000001
          192              O      13.811546      10.575723       7.968388      -0.196537      25.744546 0.34453134E+03  0.73970113E+04                                 6.966916                            5.722396       0.337995       2.218850                    0.999340      22.993788      56.783435       0.800424       0.356417      -1.143111      -0.025611       0.049639      -0.183278       0.191601      -0.152856       0.007721       0.000257      -0.156767      -0.128795      -0.150735      -0.042574       0.193309              7.817669       6.766250      -4.236086       0.590217      10.357036      -0.743691       6.329720          -0.000001
          193              O       0.955117       7.706621       0.904129      -0.532552      35.722024 0.51929022E+03  0.12296786E+05                                 8.513128                            6.900313       0.560047       2.232173                    0.998230      27.125750      69.305062       0.752257       0.343842      -1.158723       0.026737      -0.012563       0.011329       0.031639       0.059215      -0.059633      -0.040940      -0.056884       0.054673      -0.086020      -0.022159       0.108180             10.147205      15.019687       3.562085      -3.372330       7.838762      -2.247289       7.583167          -0.000003
          194              O       0.955117       9.514879      16.317371      -0.531297      35.653790 0.51437161E+03  0.12149651E+05                                 8.500984                            6.860679       0.558769       2.232082                    0.998214      27.082537      69.075606       0.755668       0.343154      -1.159468       0.026631       0.012310      -0.013064       0.032115      -0.059444       0.058875      -0.042290      -0.056169       0.059339      -0.085632      -0.023296       0.108929             10.191387      15.069385      -3.564475       3.681333       7.803810      -2.316130       7.700964          -0.000003
          195              O      12.135811       9.540711       0.929961      -0.505183      33.764645 0.48305304E+03  0.11230336E+05                                 8.166579                            6.624593       0.671197       2.278488                    0.998503      26.536987      67.114963       0.773309       0.340686      -1.161744      -0.036670       0.018258       0.017390       0.044503       0.046516       0.046507       0.048013      -0.066636       0.066208      -0.074298      -0.025837       0.100134              9.987480      15.963966       3.136666       3.087080       7.035996       1.937702       6.962478          -0.000001
          196              O       7.348242      10.315678       1.704928      -0.152634      22.320792 0.30054670E+03  0.62571609E+04                                 6.304127                            5.346587       0.318478       2.220659                    0.999384      22.379125      55.025633       0.824837       0.356675      -1.139050       0.202446       0.020704       0.020569       0.204539       0.021452       0.021412       0.134099      -0.091021       0.090842      -0.103774      -0.064661       0.168435              6.729261       6.808673       0.526999       0.499321       6.736250       3.112565       6.642862          -0.000001
          197              O      12.135811       7.680789      16.291539      -0.505406      34.334199 0.47990858E+03  0.11140909E+05                                 8.277037                            6.598052       0.573702       2.244322                    0.998214      26.603956      67.272140       0.775604       0.340176      -1.161983      -0.033805      -0.019037      -0.019860       0.043585      -0.048823      -0.048901       0.047561      -0.073474       0.074463      -0.080443      -0.022988       0.103431             10.382321      16.258921      -3.748431      -3.747019       7.496853       2.237751       7.391189          -0.000001
          198              O      15.079901       8.610750       0.000000      -1.022421      57.525693 0.12568485E+04  0.37108085E+05                                11.240315                           10.374574      -0.039020       1.913267                    0.997888      37.118389     105.764135       0.645999       0.321136      -1.179129       0.015386      -0.000123      -0.000930       0.015414      -0.000682      -0.000045       0.007732      -0.009509       0.010162      -0.006564      -0.004408       0.010972             12.855699      12.235762      -0.092526      -0.051972      13.321368      -0.202999      13.009967           0.000000

******************************************************
Auxiliary information for the entire system
The total spin magnetic moment of the unit cell is   -0.000187
The total net atomic charge of the unit cell is   0.000002
Accuracy of reproducing the electrostatic potential in the unit cell:
  The inner radius (bohr) =    5.0000
  The outer radius (bohr) =   12.0000
  Valid grid points have density less than (e/(bohr^3)) =    0.0001
  The number of valid grid points were=       418902
  The rms potential error without charges in kcal/mol is=      4.48493
  The rms potential error with partial charges in kcal/mol is=      0.81759
  The RRMSE value at monopole order=      0.18230
  The rms potential error with partial charges and cloud penetration in kcal/mol is=      0.81982
  The RRMSE value at monopole order with cloud penetration is=      0.18280
  The rms potential error with partial charges and atomic dipoles in kcal/mol is=      0.44337
  The RRMSE value at dipole order=      0.09886
  The rms potential error with partial charges, atomic dipoles and cloud penetration in kcal/mol is=      0.43089
  The RRMSE value at dipole order with cloud penetration=      0.09607

******************************************************
The electron densities and ab initio electrostatic potential were computed in VASP using the PBE functional and
projector augmented wave method. See the main text of the journal article for a description of computational details.
The atomic charges, dipoles, and quadrupoles were computed with the DDEC6 method as described in
(a) T. A. Manz and N. Gabaldon Limas, RSC Adv. 6 (2016) 47771-47801 DOI: 10.1039/c6ra04656h
(b) N. Gabaldon Limas and T. A. Manz, RSC Adv. 8 (2018) 2678-2707 DOI: 10.1039/c7ra11829e.
For each atom in the material, the electron cloud parameters were fit to the spherically averaged atom-in-material
electron density using radial positions for which this density was between 10^-4 and 10^-2 electrons per cubic bohr.
The polarizabilities, dispersion coefficients, and quantum Drude oscillator (QDO) parameters were fit using the MCLF method.
The magnetic structure of the system was optimized in VASP from the default ferromagnetic initial guess using spin polarization.
The atomic spin moments (ASMs) were computed on this optimized magnetic structure using the DDEC6 partition as inputs
to the method of T. A. Manz and D. S. Sholl, J. Chem. Theory Comput. 7 (2011) 4146-4164 DOI: 10.1021/ct200539n.
The RMSE and RRMSE were computed using a uniform grid with Ewald summation.
