# Supplementary material for: A collection of forcefield precursors for metal–organic frameworks
Source: RSC Adv. 2019 Nov 13;9(63):36492–507. doi: 10.1039/c9ra07327b (PMC9075174; doi:10.1039/c9ra07327b)
Supplement: RA-009-C9RA07327B-s6122 [file RA-009-C9RA07327B-s6122.xyz]

  552
jmolscript: load "" {1 1 1} spacegroup "x,y,z" unitcell [{     25.057200     0.000000     0.000000 }, {      0.000000    25.480500     0.000000 }, {      0.000000     0.000000    32.926600 }]
Zn     7.207704    13.757177    17.750072     0.957022
Zn     8.325756    11.773520    19.960105     0.975625
Zn     6.072863    13.835657    20.759234     0.951067
Zn     5.388801    11.446860    18.848503     0.993188
Zn     5.320896    11.723323     1.286772     0.957022
Zn     4.202844    13.706980     3.496805     0.975625
Zn     6.455737    11.644843     4.295934     0.951067
Zn     7.139799    14.033640     2.385203     0.993188
Zn    17.849496     1.016927    15.176528     0.957022
Zn    16.731444    24.513770    12.966495     0.975625
Zn    18.984337     1.095407    12.167366     0.951067
Zn    19.668399    24.187110    14.078097     0.993188
Zn    19.736304    24.463573    31.639828     0.957022
Zn    20.854356     0.966730    29.429795     0.975625
Zn    18.601463    24.385093    28.630666     0.951067
Zn    17.917401     1.293390    30.541397     0.993188
Zn    17.849496    11.723323    15.176528     0.957023
Zn    16.731444    13.706980    12.966495     0.975626
Zn    18.984337    11.644843    12.167366     0.951068
Zn    19.668399    14.033640    14.078097     0.993189
Zn    19.736304    13.757177    31.639828     0.957023
Zn    20.854356    11.773520    29.429795     0.975626
Zn    18.601463    13.835657    28.630666     0.951068
Zn    17.917401    11.446860    30.541397     0.993189
Zn     7.207704    24.463573    17.750072     0.957023
Zn     8.325756     0.966730    19.960105     0.975626
Zn     6.072863    24.385093    20.759234     0.951068
Zn     5.388801     1.293390    18.848503     0.993189
Zn     5.320896     1.016927     1.286772     0.957023
Zn     4.202844    24.513770     3.496805     0.975626
Zn     6.455737     1.095407     4.295934     0.951068
Zn     7.139799    24.187110     2.385203     0.993189
H      5.973636    17.973945    21.082902     0.115825
H      7.289139    17.968849    17.289758     0.118236
H     12.197845    11.547763    18.478408     0.124212
H     10.769585    13.993891    15.534770     0.123669
H      9.078224     7.524392    20.312420     0.125060
H      5.119186     7.529488    19.591327     0.130762
H      2.174965    13.547982     7.141780     0.122444
H      1.217780    13.400195     9.291887     0.128285
H      4.395033    11.127334    10.497000     0.127117
H      5.264518    11.193584     8.353478     0.118765
H      0.932128    13.841008    12.966495     0.129907
H     23.653997    14.060140    13.325395     0.123270
H     22.984970    11.134978    10.549683     0.124433
H      0.235538    10.956615    10.207246     0.130576
H      4.289793    13.555626    11.738333     0.134122
H      5.585250    13.708509    13.799538     0.122432
H      3.189782    10.943875    15.478795     0.119012
H      1.846716    10.900558    13.506491     0.131145
H      6.554964     7.506555     4.619602     0.115825
H      5.239461     7.511651     0.826458     0.118236
H      0.330755    13.932737     2.015108     0.124212
H      1.759015    11.486609    31.998070     0.123669
H      3.450376    17.956108     3.849120     0.125060
H      7.409414    17.951012     3.128027     0.130762
H     10.353635    11.932518    23.605080     0.122444
H     11.310820    12.080305    25.755187     0.128285
H      8.133567    14.353166    26.960300     0.127117
H      7.264082    14.286916    24.816778     0.118765
H     11.596472    11.639492    29.429795     0.129907
H     13.931803    11.420360    29.788695     0.123270
H     14.600830    14.345521    27.012983     0.124433
H     12.293062    14.523885    26.670546     0.130576
H      8.238807    11.924874    28.201633     0.134122
H      6.943350    11.771991    30.262838     0.122432
H      9.338818    14.536625    31.942095     0.119012
H     10.681884    14.579942    29.969791     0.131145
H     19.083564     5.233695    11.843698     0.115824
H     17.768061     5.228599    15.636842     0.118236
H     12.859355    24.288013    14.448192     0.124212
H     14.287615     1.253641    17.391830     0.123669
H     15.978976    20.264642    12.614180     0.125060
H     19.938014    20.269738    13.335273     0.130762
H     22.882235     0.807732    25.784820     0.122444
H     23.839420     0.659945    23.634713     0.128285
H     20.662167    23.867584    22.429600     0.127117
H     19.792682    23.933834    24.573122     0.118765
H     24.125072     1.100758    19.960105     0.129907
H      1.403203     1.319890    19.601205     0.123270
H      2.072230    23.875228    22.376917     0.124433
H     24.821662    23.696865    22.719354     0.130576
H     20.767407     0.815376    21.188267     0.134122
H     19.471950     0.968259    19.127062     0.122432
H     21.867418    23.684125    17.447805     0.119012
H     23.210484    23.640808    19.420109     0.131145
H     18.502236    20.246805    28.306998     0.115824
H     19.817739    20.251901    32.100142     0.118236
H     24.726445     1.192487    30.911492     0.124212
H     23.298185    24.226859     0.928530     0.123669
H     21.606824     5.215858    29.077480     0.125060
H     17.647786     5.210762    29.798573     0.130762
H     14.703565    24.672768     9.321520     0.122444
H     13.746380    24.820555     7.171413     0.128285
H     16.923633     1.612916     5.966300     0.127117
H     17.793118     1.546666     8.109822     0.118765
H     13.460728    24.379742     3.496805     0.129907
H     11.125397    24.160610     3.137905     0.123270
H     10.456370     1.605271     5.913617     0.124433
H     12.764138     1.783635     6.256054     0.130576
H     16.818393    24.665124     4.724967     0.134122
H     18.113850    24.512241     2.663762     0.122432
H     15.718382     1.796375     0.984505     0.119012
H     14.375316     1.839692     2.956809     0.131145
H     19.083564     7.506555    11.843698     0.115821
H     17.768061     7.511651    15.636842     0.118232
H     12.859355    13.932737    14.448192     0.124212
H     14.287615    11.486609    17.391830     0.123669
H     15.978976    17.956108    12.614180     0.125056
H     19.938014    17.951012    13.335273     0.130756
H     22.882235    11.932518    25.784820     0.122444
H     23.839420    12.080305    23.634713     0.128285
H     20.662167    14.353166    22.429600     0.127117
H     19.792682    14.286916    24.573122     0.118765
H     24.125072    11.639492    19.960105     0.129907
H      1.403203    11.420360    19.601205     0.123270
H      2.072230    14.345521    22.376917     0.124433
H     24.821662    14.523885    22.719354     0.130576
H     20.767407    11.924874    21.188267     0.134122
H     19.471950    11.771991    19.127062     0.122432
H     21.867418    14.536625    17.447805     0.119012
H     23.210484    14.579942    19.420109     0.131145
H     18.502236    17.973945    28.306998     0.115821
H     19.817739    17.968849    32.100142     0.118232
H     24.726445    11.547763    30.911492     0.124212
H     23.298185    13.993891     0.928530     0.123669
H     21.606824     7.524392    29.077480     0.125056
H     17.647786     7.529488    29.798573     0.130756
H     14.703565    13.547982     9.321520     0.122444
H     13.746380    13.400195     7.171413     0.128285
H     16.923633    11.127334     5.966300     0.127117
H     17.793118    11.193584     8.109822     0.118765
H     13.460728    13.841008     3.496805     0.129907
H     11.125397    14.060140     3.137905     0.123270
H     10.456370    11.134978     5.913617     0.124433
H     12.764138    10.956615     6.256054     0.130576
H     16.818393    13.555626     4.724967     0.134122
H     18.113850    13.708509     2.663762     0.122431
H     15.718382    10.943875     0.984505     0.119012
H     14.375316    10.900558     2.956809     0.131145
H      5.973636    20.246805    21.082902     0.115821
H      7.289139    20.251901    17.289758     0.118232
H     12.197845     1.192487    18.478408     0.124212
H     10.769585    24.226859    15.534770     0.123669
H      9.078224     5.215858    20.312420     0.125056
H      5.119186     5.210762    19.591327     0.130756
H      2.174965    24.672768     7.141780     0.122444
H      1.217780    24.820555     9.291887     0.128285
H      4.395033     1.612916    10.497000     0.127117
H      5.264518     1.546666     8.353478     0.118765
H      0.932128    24.379742    12.966495     0.129907
H     23.653997    24.160610    13.325395     0.123270
H     22.984970     1.605271    10.549683     0.124433
H      0.235538     1.783635    10.207246     0.130576
H      4.289793    24.665124    11.738333     0.134122
H      5.585250    24.512241    13.799538     0.122432
H      3.189782     1.796375    15.478795     0.119012
H      1.846716     1.839692    13.506491     0.131145
H      6.554964     5.233695     4.619602     0.115821
H      5.239461     5.228599     0.826458     0.118232
H      0.330755    24.288013     2.015108     0.124212
H      1.759015     1.253641    31.998070     0.123669
H      3.450376    20.264642     3.849120     0.125056
H      7.409414    20.269738     3.128027     0.130756
H     10.353635     0.807732    23.605080     0.122444
H     11.310820     0.659945    25.755187     0.128285
H      8.133567    23.867584    26.960300     0.127117
H      7.264082    23.933834    24.816778     0.118765
H     11.596472     1.100758    29.429795     0.129907
H     13.931803     1.319890    29.788695     0.123270
H     14.600830    23.875228    27.012983     0.124433
H     12.293062    23.696865    26.670546     0.130576
H      8.238807     0.815376    28.201633     0.134122
H      6.943350     0.968259    30.262838     0.122432
H      9.338818    23.684125    31.942095     0.119012
H     10.681884    23.640808    29.969791     0.131145
C      6.610089    16.241271    19.163281     0.609999
C      6.580021    17.703851    19.178757    -0.021280
C      6.224208    18.435142    20.292664    -0.097836
C      6.998476    18.433868    18.065179    -0.102472
C      9.977777    12.786115    17.813291     0.598041
C     11.325854    12.752990    17.115247    -0.026968
C     12.335660    12.024248    17.669401    -0.105039
C     11.488726    13.491925    15.896962    -0.100300
C      7.061119     9.081250    19.765838     0.574838
C      7.151325     7.674727    19.828399    -0.002025
C      8.286416     7.037714    20.114860    -0.073617
C      5.923522     7.035166    19.686814    -0.088797
C      4.372481    12.467609     6.144762     0.599561
C      3.833752    12.355494     7.534265    -0.067773
C      2.605949    13.043468     7.820067    -0.089048
C      2.042162    12.972123     9.097620    -0.208384
C      2.738752    12.238284    10.098588     0.207271
C      3.933980    11.601272     9.812127    -0.203455
C      4.455170    11.654781     8.541160    -0.069496
C      0.769256    12.373331    11.550651     0.206294
C      0.318226    13.300821    12.484779    -0.197929
C     23.982246    13.423127    12.702424    -0.092166
C     23.102738    12.615396    12.008331    -0.054006
C     23.588848    11.677713    11.042265    -0.079041
C     24.954465    11.578339    10.840095    -0.192742
C     21.631881    12.781019    12.369536     0.593078
C      2.951738    12.202611    12.505523     0.213021
C      4.054255    13.048564    12.505523    -0.205016
C      4.841051    13.122457    13.746855    -0.091091
C      4.490250    12.335110    14.840019    -0.045752
C      3.415296    11.501898    14.745849    -0.077338
C      2.613466    11.458581    13.549296    -0.199464
C      5.234449    12.452320    16.097815     0.606521
C      5.918511     9.239229     2.699981     0.609999
C      5.948579     7.776649     2.715457    -0.021281
C      6.304392     7.045358     3.829364    -0.097836
C      5.530124     7.046632     1.601879    -0.102472
C      2.550823    12.694385     1.349991     0.598041
C      1.202746    12.727510     0.651947    -0.026968
C      0.192940    13.456252     1.206101    -0.105039
C      1.039874    11.988575    32.360262    -0.100300
C      5.467481    16.399250     3.302538     0.574838
C      5.377275    17.805773     3.365099    -0.002026
C      4.242184    18.442786     3.651560    -0.073617
C      6.605078    18.445334     3.223514    -0.088797
C      8.156119    13.012891    22.608062     0.599561
C      8.694848    13.125006    23.997565    -0.067773
C      9.922651    12.437032    24.283367    -0.089048
C     10.486438    12.508377    25.560920    -0.208384
C      9.789848    13.242216    26.561888     0.207271
C      8.594620    13.879228    26.275427    -0.203455
C      8.073430    13.825719    25.004460    -0.069496
C     11.759344    13.107169    28.013951     0.206294
C     12.210374    12.179679    28.948079    -0.197929
C     13.603554    12.057373    29.165724    -0.092166
C     14.483062    12.865104    28.471631    -0.054006
C     13.996952    13.802787    27.505565    -0.079041
C     12.631335    13.902161    27.303395    -0.192742
C     15.953919    12.699481    28.832836     0.593078
C      9.576862    13.277889    28.968823     0.213021
C      8.474345    12.431936    28.968823    -0.205016
C      7.687549    12.358042    30.210155    -0.091091
C      8.038350    13.145390    31.303319    -0.045752
C      9.113304    13.978602    31.209149    -0.077338
C      9.915134    14.021919    30.012596    -0.199464
C      7.294151    13.028180    32.561115     0.606521
C     18.447111     3.501021    13.763319     0.609999
C     18.477179     4.963601    13.747843    -0.021280
C     18.832992     5.694892    12.633936    -0.097836
C     18.058724     5.693618    14.861421    -0.102472
C     15.079423     0.045865    15.113309     0.598041
C     13.731346     0.012740    15.811353    -0.026968
C     12.721540    24.764498    15.257199    -0.105039
C     13.568474     0.751675    17.029638    -0.100300
C     17.996081    21.821500    13.160762     0.574838
C     17.905875    20.414977    13.098201    -0.002026
C     16.770784    19.777964    12.811740    -0.073617
C     19.133678    19.775416    13.239786    -0.088797
C     20.684719    25.207859    26.781838     0.599561
C     21.223448    25.095744    25.392335    -0.067773
C     22.451251     0.303218    25.106532    -0.089048
C     23.015038     0.231873    23.828980    -0.208384
C     22.318448    24.978534    22.828012     0.207271
C     21.123220    24.341522    23.114473    -0.203455
C     20.602030    24.395031    24.385440    -0.069496
C     24.287944    25.113581    21.375949     0.206294
C     24.738974     0.560571    20.441821    -0.197929
C      1.074954     0.682877    20.224176    -0.092166
C      1.954462    25.355646    20.918269    -0.054006
C      1.468352    24.417963    21.884335    -0.079041
C      0.102735    24.318589    22.086505    -0.192742
C      3.425319     0.040769    20.557064     0.593078
C     22.105462    24.942861    20.421077     0.213021
C     21.002945     0.308314    20.421077    -0.205016
C     20.216149     0.382207    19.179745    -0.091091
C     20.566950    25.075360    18.086581    -0.045752
C     21.641904    24.242148    18.180751    -0.077338
C     22.443734    24.198831    19.377304    -0.199464
C     19.822751    25.192570    16.828785     0.606521
C     19.138689    21.979479    30.226619     0.609999
C     19.108621    20.516899    30.211143    -0.021281
C     18.752808    19.785608    29.097236    -0.097836
C     19.527076    19.786882    31.324721    -0.102472
C     22.506377    25.434635    31.576609     0.598041
C     23.854454    -0.012740    32.274653    -0.026968
C     24.864260     0.716002    31.720499    -0.105039
C     24.017326    24.728825     0.566338    -0.100300
C     19.589719     3.659000    29.624062     0.574838
C     19.679925     5.065523    29.561501    -0.002025
C     20.815016     5.702536    29.275040    -0.073617
C     18.452122     5.705084    29.703086    -0.088797
C     16.901081     0.272641    10.318538     0.599561
C     16.362352     0.384756     8.929035    -0.067773
C     15.134549    25.177282     8.643232    -0.089048
C     14.570762    25.248627     7.365680    -0.208384
C     15.267352     0.501966     6.364712     0.207271
C     16.462580     1.138978     6.651173    -0.203455
C     16.983770     1.085469     7.922140    -0.069496
C     13.297856     0.366919     4.912649     0.206294
C     12.846826    24.919929     3.978521    -0.197929
C     11.453646    24.797623     3.760876    -0.092166
C     10.574138     0.124854     4.454969    -0.054006
C     11.060248     1.062537     5.421035    -0.079041
C     12.425865     1.161911     5.623205    -0.192742
C      9.103281    25.439731     4.093764     0.593078
C     15.480338     0.537639     3.957777     0.213021
C     16.582855    25.172186     3.957777    -0.205016
C     17.369651    25.098292     2.716444    -0.091091
C     17.018850     0.405140     1.623281    -0.045752
C     15.943896     1.238352     1.717451    -0.077338
C     15.142066     1.281669     2.914004    -0.199464
C     17.763049     0.287930     0.365485     0.606521
C     18.447111     9.239229    13.763319     0.609999
C     18.477179     7.776649    13.747843    -0.021292
C     18.832992     7.045358    12.633936    -0.097784
C     18.058724     7.046632    14.861421    -0.102419
C     15.079423    12.694385    15.113309     0.598041
C     13.731346    12.727510    15.811353    -0.026968
C     12.721540    13.456252    15.257199    -0.105039
C     13.568474    11.988575    17.029638    -0.100300
C     17.996081    16.399250    13.160762     0.574837
C     17.905875    17.805773    13.098201    -0.002041
C     16.770784    18.442786    12.811740    -0.073547
C     19.133678    18.445334    13.239786    -0.088709
C     20.684719    13.012891    26.781838     0.599561
C     21.223448    13.125006    25.392335    -0.067773
C     22.451251    12.437032    25.106532    -0.089048
C     23.015038    12.508377    23.828980    -0.208384
C     22.318448    13.242216    22.828012     0.207271
C     21.123220    13.879228    23.114473    -0.203455
C     20.602030    13.825719    24.385440    -0.069496
C     24.287944    13.107169    21.375949     0.206294
C     24.738974    12.179679    20.441821    -0.197929
C      1.074954    12.057373    20.224176    -0.092166
C      1.954462    12.865104    20.918269    -0.054006
C      1.468352    13.802787    21.884335    -0.079041
C      0.102735    13.902161    22.086505    -0.192742
C      3.425319    12.699481    20.557064     0.593078
C     22.105462    13.277889    20.421077     0.213021
C     21.002945    12.431936    20.421077    -0.205016
C     20.216149    12.358042    19.179745    -0.091091
C     20.566950    13.145390    18.086581    -0.045752
C     21.641904    13.978602    18.180751    -0.077338
C     22.443734    14.021919    19.377304    -0.199464
C     19.822751    13.028180    16.828785     0.606521
C     19.138689    16.241271    30.226619     0.609999
C     19.108621    17.703851    30.211143    -0.021292
C     18.752808    18.435142    29.097236    -0.097784
C     19.527076    18.433868    31.324721    -0.102419
C     22.506377    12.786115    31.576609     0.598041
C     23.854454    12.752990    32.274653    -0.026968
C     24.864260    12.024248    31.720499    -0.105039
C     24.017326    13.491925     0.566338    -0.100300
C     19.589719     9.081250    29.624062     0.574837
C     19.679925     7.674727    29.561501    -0.002041
C     20.815016     7.037714    29.275040    -0.073547
C     18.452122     7.035166    29.703086    -0.088709
C     16.901081    12.467609    10.318538     0.599561
C     16.362352    12.355494     8.929035    -0.067773
C     15.134549    13.043468     8.643232    -0.089048
C     14.570762    12.972123     7.365680    -0.208384
C     15.267352    12.238284     6.364712     0.207271
C     16.462580    11.601272     6.651173    -0.203455
C     16.983770    11.654781     7.922140    -0.069496
C     13.297856    12.373331     4.912649     0.206294
C     12.846826    13.300821     3.978521    -0.197929
C     11.453646    13.423127     3.760876    -0.092166
C     10.574138    12.615396     4.454969    -0.054006
C     11.060248    11.677713     5.421035    -0.079041
C     12.425865    11.578339     5.623205    -0.192742
C      9.103281    12.781019     4.093764     0.593078
C     15.480338    12.202611     3.957777     0.213021
C     16.582855    13.048564     3.957777    -0.205016
C     17.369651    13.122457     2.716444    -0.091091
C     17.018850    12.335110     1.623281    -0.045752
C     15.943896    11.501898     1.717451    -0.077338
C     15.142066    11.458581     2.914004    -0.199464
C     17.763049    12.452320     0.365485     0.606521
C      6.610089    21.979479    19.163281     0.609999
C      6.580021    20.516899    19.178757    -0.021292
C      6.224208    19.785608    20.292664    -0.097784
C      6.998476    19.786882    18.065179    -0.102419
C      9.977777    25.434635    17.813291     0.598041
C     11.325854    -0.012740    17.115247    -0.026968
C     12.335660     0.716002    17.669401    -0.105039
C     11.488726    24.728825    15.896962    -0.100300
C      7.061119     3.659000    19.765838     0.574837
C      7.151325     5.065523    19.828399    -0.002041
C      8.286416     5.702536    20.114860    -0.073547
C      5.923522     5.705084    19.686814    -0.088709
C      4.372481     0.272641     6.144762     0.599561
C      3.833752     0.384756     7.534265    -0.067773
C      2.605949    25.177282     7.820067    -0.089048
C      2.042162    25.248627     9.097620    -0.208384
C      2.738752     0.501966    10.098588     0.207271
C      3.933980     1.138978     9.812127    -0.203455
C      4.455170     1.085469     8.541160    -0.069496
C      0.769256     0.366919    11.550651     0.206294
C      0.318226    24.919929    12.484779    -0.197929
C     23.982246    24.797623    12.702424    -0.092166
C     23.102738     0.124854    12.008331    -0.054006
C     23.588848     1.062537    11.042265    -0.079041
C     24.954465     1.161911    10.840095    -0.192742
C     21.631881    25.439731    12.369536     0.593078
C      2.951738     0.537639    12.505523     0.213021
C      4.054255    25.172186    12.505523    -0.205016
C      4.841051    25.098292    13.746855    -0.091091
C      4.490250     0.405140    14.840019    -0.045752
C      3.415296     1.238352    14.745849    -0.077338
C      2.613466     1.281669    13.549296    -0.199464
C      5.234449     0.287930    16.097815     0.606521
C      5.918511     3.501021     2.699981     0.609999
C      5.948579     4.963601     2.715457    -0.021292
C      6.304392     5.694892     3.829364    -0.097784
C      5.530124     5.693618     1.601879    -0.102419
C      2.550823     0.045865     1.349991     0.598041
C      1.202746     0.012740     0.651947    -0.026968
C      0.192940    24.764498     1.206101    -0.105039
C      1.039874     0.751675    32.360262    -0.100300
C      5.467481    21.821500     3.302538     0.574837
C      5.377275    20.414977     3.365099    -0.002042
C      4.242184    19.777964     3.651560    -0.073547
C      6.605078    19.775416     3.223514    -0.088709
C      8.156119    25.207859    22.608062     0.599561
C      8.694848    25.095744    23.997565    -0.067773
C      9.922651     0.303218    24.283367    -0.089048
C     10.486438     0.231873    25.560920    -0.208384
C      9.789848    24.978534    26.561888     0.207271
C      8.594620    24.341522    26.275427    -0.203455
C      8.073430    24.395031    25.004460    -0.069496
C     11.759344    25.113581    28.013951     0.206294
C     12.210374     0.560571    28.948079    -0.197929
C     13.603554     0.682877    29.165724    -0.092166
C     14.483062    25.355646    28.471631    -0.054006
C     13.996952    24.417963    27.505565    -0.079041
C     12.631335    24.318589    27.303395    -0.192742
C     15.953919     0.040769    28.832836     0.593078
C      9.576862    24.942861    28.968823     0.213021
C      8.474345     0.308314    28.968823    -0.205016
C      7.687549     0.382207    30.210155    -0.091091
C      8.038350    25.075360    31.303319    -0.045752
C      9.113304    24.242148    31.209149    -0.077338
C      9.915134    24.198831    30.012596    -0.199464
C      7.294151    25.192570    32.561115     0.606521
N      2.144896    12.215352    11.359348    -0.168154
N     10.383704    13.265148    27.822648    -0.168154
N     22.912304    24.955602    21.567252    -0.168154
N     14.673496     0.524898     5.103952    -0.168154
N     22.912304    13.265148    21.567252    -0.168154
N     14.673496    12.215352     5.103952    -0.168154
N      2.144896     0.524898    11.359348    -0.168154
N     10.383704    24.955602    27.822648    -0.168154
O      6.757426    12.706616    19.333841    -1.038869
O      3.730516    13.149467     5.277475    -0.561232
O      5.473244    11.867033     5.950824    -0.547677
O      6.238241    15.685796    20.219567    -0.540647
O      6.973920    15.650378    18.083618    -0.558766
O      9.059681    13.497785    17.246953    -0.561538
O      9.877548    12.114959    18.844881    -0.524352
O      8.106004     9.803877    20.015092    -0.528349
O      5.908488     9.786041    19.348658    -0.624450
O      4.890163    11.655290    17.033589    -0.566899
O      6.159561    13.313052    16.197912    -0.540050
O     21.305636    13.662644    13.162738    -0.519044
O     20.864379    11.900668    11.784430    -0.563843
O      5.771174    12.773884     2.870541    -1.038869
O      8.798084    12.331033    21.740775    -0.561232
O      7.055356    13.613467    22.414124    -0.547677
O      6.290359     9.794704     3.756267    -0.540647
O      5.554680     9.830122     1.620318    -0.558766
O      3.468919    11.982715     0.783653    -0.561538
O      2.651052    13.365541     2.381581    -0.524352
O      4.422596    15.676623     3.551792    -0.528349
O      6.620112    15.694459     2.885358    -0.624450
O      7.638437    13.825210     0.570289    -0.566899
O      6.369039    12.167448    32.661212    -0.540050
O     16.280164    11.817856    29.626038    -0.519044
O     16.721421    13.579832    28.247730    -0.563843
O     18.299774    -0.033634    13.592759    -1.038869
O     21.326684     0.409217    27.649125    -0.561232
O     19.583956    24.607283    26.975776    -0.547677
O     18.818959     2.945546    12.707033    -0.540647
O     18.083280     2.910128    14.842982    -0.558766
O     15.997519     0.757535    15.679647    -0.561538
O     15.179652    24.855209    14.081719    -0.524352
O     16.951196    22.544127    12.911508    -0.528349
O     19.148712    22.526291    13.577942    -0.624450
O     20.167037    24.395540    15.893011    -0.566899
O     18.897639     0.572802    16.728688    -0.540050
O      3.751564     0.922394    19.763862    -0.519044
O      4.192821    24.640918    21.142170    -0.563843
O     19.286026     0.033634    30.056059    -1.038869
O     16.259116    25.071283    11.185825    -0.561232
O     18.001844     0.873217    10.512476    -0.547677
O     18.766841    22.534954    29.170333    -0.540647
O     19.502520    22.570372    31.306282    -0.558766
O     21.588281    24.722965    32.142947    -0.561538
O     22.406148     0.625291    30.545019    -0.524352
O     20.634604     2.936373    29.374808    -0.528349
O     18.437088     2.954209    30.041242    -0.624450
O     17.418763     1.084960    32.356311    -0.566899
O     18.688161    24.907698     0.265388    -0.540050
O      8.777036    24.558106     3.300562    -0.519044
O      8.335779     0.839582     4.678870    -0.563843
O     18.299774    12.773884    13.592759    -1.038869
O     21.326684    12.331033    27.649125    -0.561232
O     19.583956    13.613467    26.975776    -0.547677
O     18.818959     9.794704    12.707033    -0.540648
O     18.083280     9.830122    14.842982    -0.558767
O     15.997519    11.982715    15.679647    -0.561538
O     15.179652    13.365541    14.081719    -0.524352
O     16.951196    15.676623    12.911508    -0.528350
O     19.148712    15.694459    13.577942    -0.624451
O     20.167037    13.825210    15.893011    -0.566899
O     18.897639    12.167448    16.728688    -0.540050
O      3.751564    11.817856    19.763862    -0.519044
O      4.192821    13.579832    21.142170    -0.563843
O     19.286026    12.706616    30.056059    -1.038869
O     16.259116    13.149467    11.185825    -0.561232
O     18.001844    11.867033    10.512476    -0.547677
O     18.766841    15.685796    29.170333    -0.540648
O     19.502520    15.650378    31.306282    -0.558767
O     21.588281    13.497785    32.142947    -0.561538
O     22.406148    12.114959    30.545019    -0.524352
O     20.634604     9.803877    29.374808    -0.528350
O     18.437088     9.786041    30.041242    -0.624451
O     17.418763    11.655290    32.356311    -0.566899
O     18.688161    13.313052     0.265388    -0.540050
O      8.777036    13.662644     3.300562    -0.519044
O      8.335779    11.900668     4.678870    -0.563843
O      6.757426     0.033634    19.333841    -1.038869
O      3.730516    25.071283     5.277475    -0.561232
O      5.473244     0.873217     5.950824    -0.547677
O      6.238241    22.534954    20.219567    -0.540648
O      6.973920    22.570372    18.083618    -0.558767
O      9.059681    24.722965    17.246953    -0.561538
O      9.877548     0.625291    18.844881    -0.524352
O      8.106004     2.936373    20.015092    -0.528350
O      5.908488     2.954209    19.348658    -0.624451
O      4.890163     1.084960    17.033589    -0.566899
O      6.159561    24.907698    16.197912    -0.540050
O     21.305636    24.558106    13.162738    -0.519044
O     20.864379     0.839582    11.784430    -0.563843
O      5.771174    -0.033634     2.870541    -1.038869
O      8.798084     0.409217    21.740775    -0.561232
O      7.055356    24.607283    22.414124    -0.547677
O      6.290359     2.945546     3.756267    -0.540648
O      5.554680     2.910128     1.620318    -0.558767
O      3.468919     0.757535     0.783653    -0.561538
O      2.651052    24.855209     2.381581    -0.524352
O      4.422596    22.544127     3.551792    -0.528350
O      6.620112    22.526291     2.885358    -0.624451
O      7.638437    24.395540     0.570289    -0.566899
O      6.369039     0.572802    32.661212    -0.540050
O     16.280164     0.922394    29.626038    -0.519044
O     16.721421    24.640918    28.247730    -0.563843

The following XYZ coordinates are in angstroms. Other properties are in atomic units.
The sperically averaged electron density of each atom fit to a function of the form exp(a - br)
eigen_1, eigen_2 and eigen_3 are the three eigenvalues of traceless quadrupole moment tensor
  atom number  atomic symbol              X              Y              Z     net charge C6 coefficient C8 coefficient C10 coefficient fluctuating dipole atomic polarizability isotropic forcefield polarizability              a              b squared Pearson coefficient          <r^3>          <r^4>         wp_QDO          m_QDO          q_QDO       dipole_x       dipole_y       dipole_z         dipole            Qxy            Qxz            Qyz     Q(x^2-y^2)  Q(3z^2 - R^2)        eigen_1        eigen_2        eigen_3 static polarizability      alpha(xx)      alpha(xy)      alpha(xz)      alpha(yy)      alpha(yz)      alpha(zz) atomic spin moment
            1             Zn       7.207704      13.757177      17.750072       0.957022      88.512171 0.17236271E+04  0.53951590E+05                                16.555261                           13.833825       0.043683       1.888963                    0.998502      45.356482     124.439013       0.469973       0.416363      -1.127924       0.010626       0.030141      -0.039618       0.050902       0.025492      -0.038083      -0.076547      -0.035364       0.163820      -0.060525      -0.057836       0.118360             20.794805      22.573418      -0.252002       1.586858      20.929453       2.882396      18.881542           0.000000
            2             Zn       8.325756      11.773520      19.960105       0.975625      88.158944 0.16984101E+04  0.52963947E+05                                16.538781                           13.756460       0.026996       1.889049                    0.998345      44.922540     122.997093       0.470074       0.417832      -1.126991       0.033553      -0.026734       0.015625       0.045658      -0.055077       0.044601      -0.020178       0.078637      -0.121104      -0.057435      -0.046939       0.104375             20.873218      18.989877       1.685599      -1.222428      20.737509       0.844487      22.892270          -0.000000
            3             Zn       6.072863      13.835657      20.759234       0.951067      88.862298 0.17257555E+04  0.54034328E+05                                16.592573                           13.834135       0.054111       1.891616                    0.998462      45.429213     124.652992       0.470392       0.415868      -1.128271      -0.011628       0.035018       0.030172       0.047663      -0.035869      -0.042632       0.077461      -0.046950       0.100904      -0.059860      -0.058480       0.118340             20.961426      22.959982       0.740418       3.018207      20.244342      -1.799791      19.679953          -0.000001
            4             Zn       5.388801      11.446860      18.848503       0.993188      90.073281 0.16211970E+04  0.50094683E+05                                16.711783                           13.422569      -0.021733       1.872023                    0.998685      45.036036     123.735440       0.475646       0.416742      -1.124954      -0.032491      -0.045360      -0.004326       0.055964       0.069835       0.026791       0.023590      -0.003097      -0.137565      -0.055262      -0.046126       0.101388             21.430259      20.734507      -4.278322       1.553843      22.815107      -2.606977      20.741164          -0.000000
            5             Zn       5.320896      11.723323       1.286772       0.957022      88.512172 0.17236271E+04  0.53951591E+05                                16.555261                           13.833826       0.043683       1.888963                    0.998502      45.356482     124.439015       0.469973       0.416363      -1.127924      -0.010626      -0.030141      -0.039618       0.050902       0.025492       0.038083       0.076547      -0.035364       0.163820      -0.060525      -0.057836       0.118360             20.794805      22.573419      -0.252002      -1.586857      20.929454      -2.882396      18.881542           0.000000
            6             Zn       4.202844      13.706980       3.496805       0.975625      88.158944 0.16984101E+04  0.52963947E+05                                16.538781                           13.756460       0.026996       1.889049                    0.998345      44.922540     122.997093       0.470074       0.417832      -1.126991      -0.033553       0.026734       0.015625       0.045658      -0.055077      -0.044601       0.020178       0.078637      -0.121104      -0.057435      -0.046939       0.104375             20.873218      18.989877       1.685598       1.222428      20.737508      -0.844487      22.892270          -0.000000
            7             Zn       6.455737      11.644843       4.295934       0.951067      88.862298 0.17257555E+04  0.54034328E+05                                16.592573                           13.834135       0.054111       1.891616                    0.998462      45.429213     124.652992       0.470392       0.415868      -1.128271       0.011628      -0.035018       0.030172       0.047663      -0.035869       0.042632      -0.077461      -0.046950       0.100904      -0.059860      -0.058480       0.118340             20.961426      22.959983       0.740418      -3.018207      20.244342       1.799791      19.679953          -0.000001
            8             Zn       7.139799      14.033640       2.385203       0.993188      90.073279 0.16211970E+04  0.50094683E+05                                16.711783                           13.422569      -0.021733       1.872023                    0.998685      45.036036     123.735439       0.475646       0.416742      -1.124954       0.032491       0.045360      -0.004326       0.055964       0.069835      -0.026791      -0.023590      -0.003097      -0.137565      -0.055262      -0.046126       0.101388             21.430258      20.734507      -4.278322      -1.553842      22.815106       2.606976      20.741162          -0.000000
            9             Zn      17.849496       1.016927      15.176528       0.957022      88.512172 0.17236271E+04  0.53951590E+05                                16.555261                           13.833825       0.043683       1.888963                    0.998502      45.356482     124.439013       0.469973       0.416363      -1.127924      -0.010626       0.030141       0.039618       0.050902      -0.025492      -0.038083       0.076547      -0.035364       0.163820      -0.060525      -0.057836       0.118360             20.794805      22.573419       0.252002       1.586858      20.929454      -2.882396      18.881542           0.000000
           10             Zn      16.731444      24.513770      12.966495       0.975625      88.158944 0.16984101E+04  0.52963946E+05                                16.538781                           13.756460       0.026996       1.889049                    0.998345      44.922540     122.997092       0.470074       0.417832      -1.126991      -0.033553      -0.026734      -0.015625       0.045658       0.055077       0.044601       0.020178       0.078637      -0.121104      -0.057435      -0.046939       0.104375             20.873218      18.989877      -1.685599      -1.222428      20.737508      -0.844487      22.892270          -0.000000
           11             Zn      18.984337       1.095407      12.167366       0.951067      88.862299 0.17257555E+04  0.54034328E+05                                16.592573                           13.834135       0.054111       1.891616                    0.998462      45.429213     124.652992       0.470392       0.415868      -1.128271       0.011628       0.035018      -0.030172       0.047663       0.035869      -0.042632      -0.077461      -0.046950       0.100904      -0.059860      -0.058480       0.118340             20.961427      22.959983      -0.740418       3.018207      20.244343       1.799791      19.679954          -0.000001
           12             Zn      19.668399      24.187110      14.078097       0.993188      90.073281 0.16211970E+04  0.50094683E+05                                16.711783                           13.422569      -0.021733       1.872023                    0.998685      45.036036     123.735440       0.475646       0.416742      -1.124954       0.032491      -0.045360       0.004326       0.055964      -0.069835       0.026791      -0.023590      -0.003097      -0.137565      -0.055262      -0.046126       0.101388             21.430259      20.734507       4.278322       1.553843      22.815107       2.606977      20.741164          -0.000000
           13             Zn      19.736304      24.463573      31.639828       0.957022      88.512172 0.17236271E+04  0.53951591E+05                                16.555261                           13.833826       0.043683       1.888963                    0.998502      45.356482     124.439015       0.469973       0.416363      -1.127924       0.010626      -0.030141       0.039618       0.050902      -0.025492       0.038083      -0.076547      -0.035364       0.163820      -0.060525      -0.057836       0.118360             20.794805      22.573419       0.252002      -1.586857      20.929454       2.882396      18.881542           0.000000
           14             Zn      20.854356       0.966730      29.429795       0.975625      88.158944 0.16984101E+04  0.52963946E+05                                16.538781                           13.756460       0.026996       1.889049                    0.998345      44.922540     122.997092       0.470074       0.417832      -1.126991       0.033553       0.026734      -0.015625       0.045658       0.055077      -0.044601      -0.020178       0.078637      -0.121104      -0.057435      -0.046939       0.104375             20.873218      18.989876      -1.685598       1.222428      20.737508       0.844488      22.892271          -0.000000
           15             Zn      18.601463      24.385093      28.630666       0.951067      88.862298 0.17257555E+04  0.54034328E+05                                16.592573                           13.834135       0.054111       1.891616                    0.998462      45.429213     124.652992       0.470392       0.415868      -1.128271      -0.011628      -0.035018      -0.030172       0.047663       0.035869       0.042632       0.077461      -0.046950       0.100904      -0.059860      -0.058480       0.118340             20.961426      22.959983      -0.740418      -3.018207      20.244342      -1.799791      19.679954          -0.000001
           16             Zn      17.917401       1.293390      30.541397       0.993188      90.073280 0.16211970E+04  0.50094683E+05                                16.711783                           13.422569      -0.021733       1.872023                    0.998685      45.036036     123.735440       0.475646       0.416742      -1.124954      -0.032491       0.045360       0.004326       0.055964      -0.069835      -0.026791       0.023590      -0.003097      -0.137565      -0.055262      -0.046126       0.101388             21.430259      20.734507       4.278322      -1.553843      22.815106      -2.606977      20.741163          -0.000000
           17             Zn      17.849496      11.723323      15.176528       0.957023      88.512129 0.17236258E+04  0.53951542E+05                                16.555255                           13.833820       0.043684       1.888963                    0.998502      45.356469     124.438963       0.469973       0.416363      -1.127925      -0.010626      -0.030141       0.039618       0.050902       0.025492      -0.038083      -0.076547      -0.035364       0.163820      -0.060525      -0.057836       0.118360             20.794797      22.573402      -0.252006       1.586855      20.929456       2.882405      18.881532           0.000000
           18             Zn      16.731444      13.706980      12.966495       0.975626      88.158870 0.16984083E+04  0.52963876E+05                                16.538770                           13.756452       0.026998       1.889050                    0.998345      44.922520     122.997011       0.470074       0.417832      -1.126992      -0.033553       0.026734      -0.015625       0.045658      -0.055077       0.044601      -0.020178       0.078637      -0.121104      -0.057435      -0.046939       0.104374             20.873203      18.989855       1.685608      -1.222428      20.737507       0.844489      22.892246          -0.000000
           19             Zn      18.984337      11.644843      12.167366       0.951068      88.862257 0.17257543E+04  0.54034282E+05                                16.592567                           13.834129       0.054112       1.891617                    0.998462      45.429201     124.652946       0.470392       0.415868      -1.128271       0.011628      -0.035018      -0.030171       0.047663      -0.035869      -0.042632       0.077461      -0.046950       0.100904      -0.059860      -0.058480       0.118340             20.961418      22.959965       0.740420       3.018204      20.244344      -1.799800      19.679944          -0.000001
           20             Zn      19.668399      14.033640      14.078097       0.993189      90.073242 0.16211953E+04  0.50094619E+05                                16.711779                           13.422562      -0.021731       1.872023                    0.998685      45.036018     123.735381       0.475646       0.416742      -1.124954       0.032491       0.045361       0.004326       0.055964       0.069835       0.026791       0.023590      -0.003097      -0.137565      -0.055262      -0.046126       0.101388             21.430256      20.734502      -4.278341       1.553849      22.815112      -2.606986      20.741155          -0.000000
           21             Zn      19.736304      13.757177      31.639828       0.957023      88.512128 0.17236259E+04  0.53951542E+05                                16.555255                           13.833820       0.043684       1.888963                    0.998502      45.356469     124.438963       0.469973       0.416363      -1.127925       0.010626       0.030141       0.039618       0.050902       0.025492       0.038083       0.076547      -0.035364       0.163820      -0.060525      -0.057836       0.118360             20.794796      22.573401      -0.252006      -1.586855      20.929456      -2.882405      18.881532           0.000000
           22             Zn      20.854356      11.773520      29.429795       0.975626      88.158872 0.16984084E+04  0.52963877E+05                                16.538770                           13.756452       0.026998       1.889050                    0.998345      44.922521     122.997012       0.470074       0.417832      -1.126992       0.033553      -0.026734      -0.015625       0.045658      -0.055077      -0.044601       0.020178       0.078637      -0.121104      -0.057435      -0.046939       0.104374             20.873202      18.989854       1.685608       1.222428      20.737506      -0.844489      22.892246          -0.000000
           23             Zn      18.601463      13.835657      28.630666       0.951068      88.862257 0.17257543E+04  0.54034282E+05                                16.592567                           13.834129       0.054112       1.891617                    0.998462      45.429201     124.652946       0.470392       0.415868      -1.128271      -0.011628       0.035018      -0.030171       0.047663      -0.035869       0.042632      -0.077461      -0.046950       0.100904      -0.059860      -0.058480       0.118340             20.961418      22.959965       0.740420      -3.018204      20.244343       1.799800      19.679944          -0.000001
           24             Zn      17.917401      11.446860      30.541397       0.993189      90.073243 0.16211953E+04  0.50094619E+05                                16.711779                           13.422562      -0.021731       1.872023                    0.998685      45.036018     123.735381       0.475646       0.416742      -1.124954      -0.032491      -0.045361       0.004326       0.055964       0.069835      -0.026791      -0.023590      -0.003097      -0.137565      -0.055262      -0.046126       0.101388             21.430257      20.734502      -4.278341      -1.553850      22.815112       2.606986      20.741156          -0.000000
           25             Zn       7.207704      24.463573      17.750072       0.957023      88.512128 0.17236259E+04  0.53951542E+05                                16.555255                           13.833820       0.043684       1.888963                    0.998502      45.356469     124.438963       0.469973       0.416363      -1.127925       0.010626      -0.030141      -0.039618       0.050902      -0.025492      -0.038083       0.076547      -0.035364       0.163820      -0.060525      -0.057836       0.118360             20.794796      22.573402       0.252006       1.586855      20.929456      -2.882405      18.881531           0.000000
           26             Zn       8.325756       0.966730      19.960105       0.975626      88.158871 0.16984084E+04  0.52963877E+05                                16.538770                           13.756452       0.026998       1.889050                    0.998345      44.922521     122.997012       0.470074       0.417832      -1.126992       0.033553       0.026734       0.015625       0.045658       0.055077       0.044601       0.020178       0.078637      -0.121104      -0.057435      -0.046939       0.104374             20.873202      18.989854      -1.685608      -1.222428      20.737506      -0.844489      22.892245          -0.000000
           27             Zn       6.072863      24.385093      20.759234       0.951068      88.862256 0.17257543E+04  0.54034282E+05                                16.592567                           13.834129       0.054112       1.891617                    0.998462      45.429201     124.652946       0.470392       0.415868      -1.128271      -0.011628      -0.035018       0.030171       0.047663       0.035869      -0.042632      -0.077461      -0.046950       0.100904      -0.059860      -0.058480       0.118340             20.961417      22.959966      -0.740420       3.018204      20.244343       1.799800      19.679944          -0.000001
           28             Zn       5.388801       1.293390      18.848503       0.993189      90.073241 0.16211953E+04  0.50094619E+05                                16.711779                           13.422562      -0.021731       1.872023                    0.998685      45.036018     123.735380       0.475646       0.416742      -1.124954      -0.032491       0.045361      -0.004326       0.055964      -0.069835       0.026791      -0.023590      -0.003097      -0.137565      -0.055262      -0.046126       0.101388             21.430256      20.734502       4.278341       1.553849      22.815111       2.606986      20.741154          -0.000000
           29             Zn       5.320896       1.016927       1.286772       0.957023      88.512129 0.17236259E+04  0.53951543E+05                                16.555255                           13.833820       0.043684       1.888963                    0.998502      45.356469     124.438964       0.469973       0.416363      -1.127925      -0.010626       0.030141      -0.039618       0.050902      -0.025492       0.038083      -0.076547      -0.035364       0.163820      -0.060525      -0.057836       0.118360             20.794797      22.573402       0.252006      -1.586855      20.929456       2.882405      18.881532           0.000000
           30             Zn       4.202844      24.513770       3.496805       0.975626      88.158870 0.16984083E+04  0.52963876E+05                                16.538770                           13.756452       0.026998       1.889050                    0.998345      44.922520     122.997011       0.470074       0.417832      -1.126992      -0.033553      -0.026734       0.015625       0.045658       0.055077      -0.044601      -0.020178       0.078637      -0.121104      -0.057435      -0.046939       0.104374             20.873202      18.989855      -1.685608       1.222428      20.737506       0.844489      22.892246          -0.000000
           31             Zn       6.455737       1.095407       4.295934       0.951068      88.862256 0.17257543E+04  0.54034282E+05                                16.592567                           13.834129       0.054112       1.891617                    0.998462      45.429201     124.652946       0.470392       0.415868      -1.128271       0.011628       0.035018       0.030171       0.047663       0.035869       0.042632       0.077461      -0.046950       0.100904      -0.059860      -0.058480       0.118340             20.961417      22.959965      -0.740420      -3.018204      20.244343      -1.799800      19.679944          -0.000001
           32             Zn       7.139799      24.187110       2.385203       0.993189      90.073242 0.16211953E+04  0.50094619E+05                                16.711779                           13.422562      -0.021731       1.872023                    0.998685      45.036018     123.735380       0.475646       0.416742      -1.124954       0.032491      -0.045361      -0.004326       0.055964      -0.069835      -0.026791       0.023590      -0.003097      -0.137565      -0.055262      -0.046126       0.101388             21.430256      20.734502       4.278341      -1.553849      22.815111      -2.606986      20.741155          -0.000000
           33              H       5.973636      17.973945      21.082902       0.115825       1.215433 0.88260385E+01  0.86791738E+02                                 1.731558                            1.623220      -0.988981       2.405589                    0.998258       3.253396       8.458593       0.556382       1.119490      -0.750019      -0.010581      -0.016708       0.034816       0.040041       0.000682      -0.009928      -0.001639      -0.011504       0.046001      -0.016516      -0.002066       0.018581              1.786269       1.411027       0.125910      -0.184907       1.988173      -0.398813       1.959607          -0.000002
           34              H       7.289139      17.968849      17.289758       0.118236       1.241817 0.90649143E+01  0.89838159E+02                                 1.765527                            1.652387      -1.024099       2.391270                    0.997969       3.278496       8.588409       0.547165       1.129512      -0.747514       0.013728      -0.016177      -0.033593       0.039732      -0.000101      -0.011680       0.001077      -0.009447       0.044026      -0.016450      -0.002659       0.019109              1.823256       1.461936      -0.151044      -0.227980       2.034402       0.401894       1.973430           0.000002
           35              H      12.197845      11.547763      18.478408       0.124212       1.182223 0.84925882E+01  0.82758402E+02                                 1.704242                            1.596166      -0.934500       2.436598                    0.998628       3.199758       8.296501       0.558710       1.124987      -0.748685      -0.002445      -0.021430       0.034947       0.041067      -0.006980       0.002701      -0.014900       0.000870       0.018298      -0.015723      -0.003125       0.018849              1.760836       1.655704       0.071730      -0.273931       1.559166      -0.380357       2.067638           0.000001
           36              H      10.769585      13.993891      15.534770       0.123669       1.214109 0.87737181E+01  0.86290755E+02                                 1.743037                            1.629308      -1.008786       2.403340                    0.998186       3.234444       8.455235       0.548873       1.134629      -0.746277      -0.031020       0.024664      -0.020047       0.044412      -0.009568       0.004067      -0.014961       0.004931       0.009549      -0.017421      -0.002151       0.019572              1.805830       2.241245      -0.380733       0.104664       1.615062      -0.165751       1.561183           0.000002
           37              H       9.078224       7.524392      20.312420       0.125060       1.187550 0.84009365E+01  0.81373269E+02                                 1.690028                            1.572262      -0.900130       2.454564                    0.998965       3.143885       8.039558       0.573058       1.103453      -0.754810       0.035387       0.017353       0.010375       0.040755       0.002199       0.008888      -0.000059       0.020503      -0.037558      -0.015063      -0.004143       0.019206              1.753274       1.984723       0.420601       0.170279       1.916868       0.103365       1.358231          -0.000000
           38              H       5.119186       7.529488      19.591327       0.130762       1.169677 0.82516275E+01  0.79820163E+02                                 1.691135                            1.572028      -0.966300       2.427859                    0.998582       3.159373       8.157137       0.563794       1.123084      -0.749130      -0.038416       0.016007      -0.003805       0.041791      -0.000852       0.003104       0.001389       0.024873      -0.043707      -0.015063      -0.004957       0.020020              1.762526       1.952280      -0.443456       0.075705       2.018823      -0.071827       1.316473          -0.000002
           39              H       2.174965      13.547982       7.141780       0.122444       1.209669 0.87962315E+01  0.86664209E+02                                 1.746998                            1.637425      -1.008256       2.404912                    0.998083       3.249565       8.533250       0.543883       1.143030      -0.744072      -0.022634       0.023761      -0.028850       0.043694      -0.014635       0.003567      -0.007716       0.010157      -0.004097      -0.016166      -0.002763       0.018929              1.810386       1.591519      -0.185302       0.129222       1.604364      -0.388861       2.235276          -0.000001
           40              H       1.217780      13.400195       9.291887       0.128285       1.260357 0.94482379E+01  0.95432793E+02                                 1.847222                            1.737084      -1.055516       2.379567                    0.997858       3.381116       9.197752       0.506334       1.197628      -0.730312      -0.034915       0.020530      -0.000266       0.040504      -0.017529       0.004539      -0.007093       0.012446       0.006743      -0.020209      -0.000592       0.020801              1.923186       2.316230      -0.322215      -0.398278       1.591864       0.016546       1.861465          -0.000002
           41              H       4.395033      11.127334      10.497000       0.127117       1.254778 0.93549181E+01  0.93874366E+02                                 1.816961                            1.709770      -1.020813       2.397658                    0.997980       3.305903       8.845778       0.520874       1.171836      -0.737284       0.022841      -0.020769       0.023001       0.038498      -0.015727      -0.001461      -0.009254       0.014883       0.001950      -0.021170       0.003192       0.017978              1.878553       1.685879      -0.250062       0.215245       1.643319      -0.281332       2.306461           0.000002
           42              H       5.264518      11.193584       8.353478       0.118765       1.211391 0.87304049E+01  0.85626611E+02                                 1.730998                            1.616821      -0.954370       2.426150                    0.998347       3.225831       8.378757       0.556175       1.122847      -0.749380       0.036339      -0.021587      -0.006805       0.042811      -0.015018       0.001941      -0.004951       0.011524      -0.004029      -0.016043      -0.001742       0.017785              1.799829       2.090196      -0.390314      -0.345285       1.566438       0.111568       1.742854          -0.000000
           43              H       0.932128      13.841008      12.966495       0.129907       1.222568 0.92200411E+01  0.92431248E+02                                 1.805938                            1.714847      -0.993118       2.413543                    0.998316       3.293212       8.884443       0.510823       1.196050      -0.731574       0.020707       0.024819       0.022907       0.039617       0.003238      -0.000874       0.018040       0.004452      -0.001955      -0.019715       0.002755       0.016960              1.853435       2.148036       0.250795       0.295753       1.702256       0.286985       1.710012           0.000000
           44              H      23.653997      14.060140      13.325395       0.123270       1.171769 0.84463764E+01  0.82324566E+02                                 1.703469                            1.598843      -0.979990       2.416333                    0.998420       3.217594       8.386327       0.553700       1.134939      -0.745871      -0.011622       0.030016       0.028154       0.042763       0.001962       0.000850       0.016889      -0.005623       0.000528      -0.015528      -0.003049       0.018577              1.762633       1.820320      -0.256522      -0.292712       1.716633       0.398180       1.750945          -0.000000
           45              H      22.984970      11.134978      10.549683       0.124433       1.205959 0.86652750E+01  0.84846628E+02                                 1.727938                            1.613736      -0.910338       2.450770                    0.998715       3.198397       8.306272       0.555060       1.126974      -0.748537      -0.026742      -0.026281      -0.024797       0.044952       0.003843       0.003941       0.017345       0.001073      -0.001525      -0.017741      -0.000906       0.018647              1.787990       2.101237       0.350766       0.254857       1.651249       0.272852       1.611485          -0.000002
           46              H       0.235538      10.956615      10.207246       0.130576       1.201397 0.89094303E+01  0.88176764E+02                                 1.755812                            1.662216      -0.998442       2.413959                    0.998054       3.218503       8.507357       0.532164       1.162937      -0.739891       0.008876      -0.027059      -0.026102       0.038630      -0.000328       0.002483       0.017621       0.003284      -0.010148      -0.019557       0.003359       0.016197              1.806241       1.797961      -0.160952      -0.296391       1.759565       0.397638       1.861197          -0.000001
           47              H       4.289793      13.555626      11.738333       0.134122       1.235622 0.92401337E+01  0.92659388E+02                                 1.814719                            1.713240      -1.066283       2.380739                    0.997946       3.299413       8.895017       0.512750       1.191213      -0.732503       0.014145       0.023902      -0.030867       0.041523       0.014903      -0.000058      -0.012822       0.006485       0.000507      -0.020570       0.001357       0.019213              1.878419       1.590184       0.173183      -0.088625       1.662268      -0.324448       2.382804           0.000001
           48              H       5.585250      13.708509      13.799538       0.122432       1.226589 0.89885126E+01  0.88969423E+02                                 1.757731                            1.651911      -1.027797       2.395681                    0.997881       3.257872       8.553112       0.543546       1.138457      -0.745398       0.035554       0.028531       0.000754       0.045592       0.015641      -0.002426      -0.009346       0.002695      -0.004840      -0.016950      -0.002757       0.019707              1.806759       2.059077       0.463726       0.194544       1.708032       0.055299       1.653169           0.000002
           49              H       3.189782      10.943875      15.478795       0.119012       1.196559 0.86596331E+01  0.84844643E+02                                 1.719735                            1.612888      -0.981536       2.411504                    0.998399       3.243173       8.446990       0.554934       1.126523      -0.748020      -0.010726      -0.026784       0.032790       0.043676       0.013595      -0.002965      -0.011276      -0.001716       0.001431      -0.016211      -0.003056       0.019267              1.777589       1.496234       0.123702      -0.000356       1.658416      -0.408740       2.178117           0.000001
           50              H       1.846716      10.900558      13.506491       0.131145       1.207754 0.90302069E+01  0.89843958E+02                                 1.774789                            1.683943      -1.005904       2.409139                    0.998189       3.247617       8.660518       0.522789       1.177574      -0.736181      -0.030297      -0.024022       0.001135       0.038681       0.017120       0.000486      -0.007191       0.003257       0.010765      -0.020355       0.003351       0.017004              1.818905       2.123087       0.408945       0.148620       1.721976      -0.041454       1.611652           0.000001
           51              H       6.554964       7.506555       4.619602       0.115825       1.215432 0.88260375E+01  0.86791730E+02                                 1.731559                            1.623221      -0.988981       2.405589                    0.998258       3.253395       8.458592       0.556382       1.119491      -0.750019       0.010581       0.016708       0.034816       0.040041       0.000682       0.009928       0.001639      -0.011504       0.046001      -0.016516      -0.002066       0.018581              1.786269       1.411027       0.125911       0.184907       1.988174       0.398813       1.959607          -0.000002
           52              H       5.239461       7.511651       0.826458       0.118236       1.241817 0.90649165E+01  0.89838188E+02                                 1.765528                            1.652387      -1.024099       2.391270                    0.997969       3.278496       8.588410       0.547164       1.129513      -0.747514      -0.013728       0.016177      -0.033593       0.039732      -0.000101       0.011680      -0.001077      -0.009447       0.044026      -0.016450      -0.002659       0.019109              1.823256       1.461936      -0.151044       0.227981       2.034403      -0.401894       1.973431           0.000002
           53              H       0.330755      13.932737       2.015108       0.124212       1.182223 0.84925891E+01  0.82758415E+02                                 1.704242                            1.596166      -0.934500       2.436598                    0.998628       3.199758       8.296502       0.558710       1.124987      -0.748685       0.002445       0.021430       0.034947       0.041067      -0.006980      -0.002701       0.014900       0.000870       0.018298      -0.015723      -0.003125       0.018849              1.760836       1.655705       0.071730       0.273931       1.559166       0.380357       2.067638           0.000001
           54              H       1.759015      11.486609      31.998070       0.123669       1.214109 0.87737181E+01  0.86290755E+02                                 1.743037                            1.629308      -1.008786       2.403340                    0.998186       3.234444       8.455235       0.548873       1.134629      -0.746277       0.031020      -0.024664      -0.020047       0.044412      -0.009568      -0.004067       0.014961       0.004930       0.009549      -0.017421      -0.002151       0.019572              1.805830       2.241245      -0.380733      -0.104664       1.615062       0.165751       1.561183           0.000002
           55              H       3.450376      17.956108       3.849120       0.125060       1.187549 0.84009354E+01  0.81373253E+02                                 1.690028                            1.572262      -0.900130       2.454564                    0.998965       3.143885       8.039557       0.573058       1.103452      -0.754810      -0.035387      -0.017353       0.010375       0.040755       0.002199      -0.008888       0.000059       0.020503      -0.037558      -0.015063      -0.004143       0.019206              1.753274       1.984723       0.420601      -0.170279       1.916868      -0.103365       1.358230          -0.000000
           56              H       7.409414      17.951012       3.128027       0.130762       1.169677 0.82516275E+01  0.79820163E+02                                 1.691135                            1.572028      -0.966300       2.427859                    0.998582       3.159373       8.157137       0.563794       1.123084      -0.749130       0.038416      -0.016007      -0.003805       0.041791      -0.000852      -0.003104      -0.001389       0.024873      -0.043707      -0.015063      -0.004957       0.020020              1.762526       1.952280      -0.443456      -0.075705       2.018823       0.071827       1.316473          -0.000002
           57              H      10.353635      11.932518      23.605080       0.122444       1.209668 0.87962291E+01  0.86664185E+02                                 1.746998                            1.637425      -1.008256       2.404913                    0.998083       3.249564       8.533249       0.543883       1.143030      -0.744072       0.022634      -0.023761      -0.028850       0.043694      -0.014635      -0.003567       0.007716       0.010157      -0.004097      -0.016166      -0.002763       0.018929              1.810386       1.591519      -0.185302      -0.129222       1.604364       0.388861       2.235276          -0.000001
           58              H      11.310820      12.080305      25.755187       0.128285       1.260357 0.94482359E+01  0.95432767E+02                                 1.847222                            1.737083      -1.055516       2.379567                    0.997858       3.381116       9.197751       0.506334       1.197628      -0.730312       0.034915      -0.020530      -0.000266       0.040504      -0.017529      -0.004539       0.007093       0.012446       0.006743      -0.020209      -0.000592       0.020801              1.923186       2.316229      -0.322215       0.398278       1.591864      -0.016546       1.861465          -0.000002
           59              H       8.133567      14.353166      26.960300       0.127117       1.254778 0.93549173E+01  0.93874353E+02                                 1.816961                            1.709770      -1.020813       2.397658                    0.997980       3.305903       8.845777       0.520874       1.171836      -0.737284      -0.022841       0.020769       0.023001       0.038498      -0.015727       0.001461       0.009254       0.014883       0.001950      -0.021170       0.003192       0.017978              1.878553       1.685879      -0.250062      -0.215245       1.643319       0.281332       2.306461           0.000002
           60              H       7.264082      14.286916      24.816778       0.118765       1.211391 0.87304027E+01  0.85626582E+02                                 1.730998                            1.616820      -0.954370       2.426150                    0.998347       3.225831       8.378756       0.556175       1.122847      -0.749381      -0.036339       0.021587      -0.006805       0.042811      -0.015018      -0.001941       0.004951       0.011524      -0.004029      -0.016043      -0.001742       0.017785              1.799829       2.090195      -0.390313       0.345285       1.566437      -0.111568       1.742854          -0.000000
           61              H      11.596472      11.639492      29.429795       0.129907       1.222568 0.92200411E+01  0.92431248E+02                                 1.805938                            1.714847      -0.993118       2.413543                    0.998316       3.293212       8.884443       0.510823       1.196050      -0.731574      -0.020707      -0.024819       0.022907       0.039617       0.003238       0.000874      -0.018040       0.004452      -0.001955      -0.019715       0.002755       0.016960              1.853435       2.148036       0.250795      -0.295753       1.702256      -0.286985       1.710012           0.000000
           62              H      13.931803      11.420360      29.788695       0.123270       1.171770 0.84463789E+01  0.82324591E+02                                 1.703469                            1.598843      -0.979990       2.416333                    0.998420       3.217595       8.386328       0.553700       1.134939      -0.745871       0.011622      -0.030016       0.028154       0.042763       0.001962      -0.000850      -0.016889      -0.005623       0.000528      -0.015528      -0.003049       0.018577              1.762632       1.820320      -0.256522       0.292712       1.716633      -0.398180       1.750944          -0.000000
           63              H      14.600830      14.345521      27.012983       0.124433       1.205958 0.86652707E+01  0.84846570E+02                                 1.727937                            1.613735      -0.910339       2.450770                    0.998715       3.198398       8.306272       0.555061       1.126973      -0.748537       0.026742       0.026281      -0.024797       0.044952       0.003843      -0.003941      -0.017345       0.001073      -0.001525      -0.017741      -0.000906       0.018647              1.787989       2.101236       0.350765      -0.254857       1.651248      -0.272851       1.611484          -0.000002
           64              H      12.293062      14.523885      26.670546       0.130576       1.201397 0.89094294E+01  0.88176751E+02                                 1.755811                            1.662216      -0.998442       2.413959                    0.998054       3.218503       8.507356       0.532164       1.162937      -0.739891      -0.008876       0.027059      -0.026102       0.038630      -0.000328      -0.002483      -0.017621       0.003284      -0.010148      -0.019557       0.003359       0.016197              1.806241       1.797961      -0.160952       0.296391       1.759564      -0.397638       1.861196          -0.000001
           65              H       8.238807      11.924874      28.201633       0.134122       1.235622 0.92401323E+01  0.92659366E+02                                 1.814718                            1.713240      -1.066283       2.380739                    0.997946       3.299413       8.895015       0.512750       1.191213      -0.732503      -0.014145      -0.023902      -0.030867       0.041523       0.014903       0.000058       0.012822       0.006485       0.000507      -0.020570       0.001357       0.019213              1.878418       1.590183       0.173183       0.088625       1.662267       0.324447       2.382803           0.000001
           66              H       6.943350      11.771991      30.262838       0.122432       1.226589 0.89885087E+01  0.88969379E+02                                 1.757731                            1.651911      -1.027797       2.395681                    0.997881       3.257872       8.553113       0.543546       1.138458      -0.745398      -0.035554      -0.028531       0.000754       0.045592       0.015641       0.002426       0.009346       0.002695      -0.004840      -0.016950      -0.002757       0.019707              1.806759       2.059078       0.463726      -0.194544       1.708032      -0.055299       1.653169           0.000002
           67              H       9.338818      14.536625      31.942095       0.119012       1.196559 0.86596331E+01  0.84844643E+02                                 1.719735                            1.612888      -0.981536       2.411504                    0.998399       3.243173       8.446990       0.554934       1.126523      -0.748020       0.010726       0.026784       0.032790       0.043676       0.013595       0.002965       0.011276      -0.001716       0.001431      -0.016211      -0.003056       0.019267              1.777589       1.496234       0.123702       0.000356       1.658416       0.408740       2.178117           0.000001
           68              H      10.681884      14.579942      29.969791       0.131145       1.207754 0.90302091E+01  0.89843986E+02                                 1.774789                            1.683943      -1.005904       2.409139                    0.998189       3.247617       8.660519       0.522789       1.177574      -0.736181       0.030297       0.024022       0.001135       0.038681       0.017120      -0.000486       0.007191       0.003257       0.010765      -0.020355       0.003351       0.017004              1.818906       2.123087       0.408945      -0.148621       1.721976       0.041454       1.611653           0.000001
           69              H      19.083564       5.233695      11.843698       0.115824       1.215433 0.88260422E+01  0.86791787E+02                                 1.731560                            1.623221      -0.988981       2.405589                    0.998258       3.253396       8.458595       0.556382       1.119491      -0.750018       0.010581      -0.016708      -0.034816       0.040041      -0.000682      -0.009928       0.001639      -0.011504       0.046001      -0.016516      -0.002066       0.018581              1.786270       1.411027      -0.125911      -0.184907       1.988175       0.398814       1.959608          -0.000002
           70              H      17.768061       5.228599      15.636842       0.118236       1.241817 0.90649143E+01  0.89838159E+02                                 1.765527                            1.652387      -1.024099       2.391270                    0.997969       3.278496       8.588409       0.547165       1.129512      -0.747514      -0.013728      -0.016177       0.033593       0.039732       0.000101      -0.011680      -0.001077      -0.009447       0.044026      -0.016450      -0.002659       0.019109              1.823256       1.461936       0.151044      -0.227980       2.034402      -0.401894       1.973430           0.000002
           71              H      12.859355      24.288013      14.448192       0.124212       1.182223 0.84925900E+01  0.82758429E+02                                 1.704243                            1.596167      -0.934500       2.436598                    0.998628       3.199758       8.296503       0.558710       1.124987      -0.748685       0.002445      -0.021430      -0.034947       0.041067       0.006980       0.002701       0.014900       0.000870       0.018298      -0.015723      -0.003125       0.018849              1.760837       1.655705      -0.071730      -0.273931       1.559166       0.380357       2.067639           0.000001
           72              H      14.287615       1.253641      17.391830       0.123669       1.214109 0.87737181E+01  0.86290756E+02                                 1.743037                            1.629308      -1.008786       2.403340                    0.998186       3.234444       8.455235       0.548873       1.134629      -0.746277       0.031020       0.024664       0.020047       0.044412       0.009568       0.004067       0.014961       0.004930       0.009549      -0.017421      -0.002151       0.019572              1.805830       2.241245       0.380733       0.104664       1.615062       0.165751       1.561183           0.000002
           73              H      15.978976      20.264642      12.614180       0.125060       1.187550 0.84009365E+01  0.81373269E+02                                 1.690028                            1.572262      -0.900130       2.454564                    0.998965       3.143885       8.039558       0.573058       1.103453      -0.754810      -0.035387       0.017353      -0.010375       0.040755      -0.002199       0.008888       0.000059       0.020503      -0.037558      -0.015063      -0.004143       0.019206              1.753274       1.984723      -0.420601       0.170279       1.916868      -0.103365       1.358231          -0.000000
           74              H      19.938014      20.269738      13.335273       0.130762       1.169677 0.82516275E+01  0.79820163E+02                                 1.691135                            1.572028      -0.966300       2.427859                    0.998582       3.159373       8.157137       0.563794       1.123084      -0.749130       0.038416       0.016007       0.003805       0.041791       0.000852       0.003104      -0.001389       0.024873      -0.043707      -0.015063      -0.004957       0.020020              1.762526       1.952280       0.443456       0.075705       2.018823       0.071827       1.316473          -0.000002
           75              H      22.882235       0.807732      25.784820       0.122444       1.209669 0.87962377E+01  0.86664287E+02                                 1.746999                            1.637426      -1.008256       2.404912                    0.998083       3.249565       8.533251       0.543883       1.143030      -0.744072       0.022634       0.023761       0.028850       0.043694       0.014635       0.003567       0.007716       0.010157      -0.004097      -0.016166      -0.002763       0.018929              1.810387       1.591519       0.185301       0.129222       1.604364       0.388861       2.235278          -0.000001
           76              H      23.839420       0.659945      23.634713       0.128285       1.260357 0.94482382E+01  0.95432797E+02                                 1.847222                            1.737084      -1.055516       2.379567                    0.997858       3.381116       9.197752       0.506334       1.197628      -0.730312       0.034915       0.020530       0.000266       0.040504       0.017529       0.004539       0.007093       0.012446       0.006743      -0.020209      -0.000592       0.020801              1.923187       2.316230       0.322215      -0.398279       1.591865      -0.016546       1.861465          -0.000002
           77              H      20.662167      23.867584      22.429600       0.127117       1.254778 0.93549173E+01  0.93874353E+02                                 1.816961                            1.709770      -1.020813       2.397658                    0.997980       3.305903       8.845777       0.520874       1.171836      -0.737284      -0.022841      -0.020769      -0.023001       0.038498       0.015727      -0.001461       0.009254       0.014883       0.001950      -0.021170       0.003192       0.017978              1.878553       1.685879       0.250062       0.215245       1.643319       0.281332       2.306461           0.000002
           78              H      19.792682      23.933834      24.573122       0.118765       1.211391 0.87304049E+01  0.85626611E+02                                 1.730998                            1.616821      -0.954370       2.426150                    0.998347       3.225831       8.378757       0.556175       1.122847      -0.749380      -0.036339      -0.021587       0.006805       0.042811       0.015018       0.001941       0.004951       0.011524      -0.004029      -0.016043      -0.001742       0.017785              1.799829       2.090196       0.390314      -0.345285       1.566438      -0.111568       1.742854          -0.000000
           79              H      24.125072       1.100758      19.960105       0.129907       1.222568 0.92200411E+01  0.92431248E+02                                 1.805938                            1.714847      -0.993118       2.413543                    0.998316       3.293212       8.884443       0.510823       1.196050      -0.731574      -0.020707       0.024819      -0.022907       0.039617      -0.003238      -0.000874      -0.018040       0.004452      -0.001955      -0.019715       0.002755       0.016960              1.853435       2.148036      -0.250795       0.295753       1.702256      -0.286985       1.710012           0.000000
           80              H       1.403203       1.319890      19.601205       0.123270       1.171769 0.84463764E+01  0.82324566E+02                                 1.703469                            1.598843      -0.979990       2.416333                    0.998420       3.217594       8.386327       0.553700       1.134939      -0.745871       0.011622       0.030016      -0.028154       0.042763      -0.001962       0.000850      -0.016889      -0.005623       0.000528      -0.015528      -0.003049       0.018577              1.762633       1.820320       0.256522      -0.292712       1.716633      -0.398180       1.750945          -0.000000
           81              H       2.072230      23.875228      22.376917       0.124433       1.205959 0.86652779E+01  0.84846662E+02                                 1.727938                            1.613736      -0.910339       2.450770                    0.998715       3.198398       8.306274       0.555060       1.126973      -0.748537       0.026742      -0.026281       0.024797       0.044952      -0.003843       0.003941      -0.017345       0.001073      -0.001525      -0.017741      -0.000906       0.018647              1.787990       2.101237      -0.350766       0.254857       1.651249      -0.272852       1.611485          -0.000002
           82              H      24.821662      23.696865      22.719354       0.130576       1.201397 0.89094302E+01  0.88176764E+02                                 1.755812                            1.662216      -0.998442       2.413959                    0.998054       3.218503       8.507357       0.532164       1.162937      -0.739891      -0.008876      -0.027059       0.026102       0.038630       0.000328       0.002483      -0.017621       0.003284      -0.010148      -0.019557       0.003359       0.016197              1.806241       1.797961       0.160952      -0.296391       1.759565      -0.397638       1.861197          -0.000001
           83              H      20.767407       0.815376      21.188267       0.134122       1.235622 0.92401351E+01  0.92659405E+02                                 1.814719                            1.713240      -1.066283       2.380739                    0.997946       3.299413       8.895017       0.512750       1.191213      -0.732503      -0.014145       0.023902       0.030867       0.041523      -0.014903      -0.000058       0.012822       0.006485       0.000507      -0.020570       0.001357       0.019213              1.878419       1.590184      -0.173183      -0.088625       1.662268       0.324448       2.382804           0.000001
           84              H      19.471950       0.968259      19.127062       0.122432       1.226589 0.89885135E+01  0.88969437E+02                                 1.757731                            1.651911      -1.027797       2.395681                    0.997881       3.257872       8.553113       0.543546       1.138458      -0.745398      -0.035554       0.028531      -0.000754       0.045592      -0.015641      -0.002426       0.009346       0.002695      -0.004840      -0.016950      -0.002757       0.019707              1.806760       2.059078      -0.463726       0.194544       1.708032      -0.055299       1.653169           0.000002
           85              H      21.867418      23.684125      17.447805       0.119012       1.196559 0.86596339E+01  0.84844656E+02                                 1.719735                            1.612888      -0.981536       2.411504                    0.998399       3.243173       8.446991       0.554933       1.126524      -0.748020       0.010726      -0.026784      -0.032790       0.043676      -0.013595      -0.002965       0.011276      -0.001716       0.001431      -0.016211      -0.003056       0.019267              1.777590       1.496235      -0.123702      -0.000356       1.658416       0.408740       2.178118           0.000001
           86              H      23.210484      23.640808      19.420109       0.131145       1.207754 0.90302083E+01  0.89843974E+02                                 1.774789                            1.683943      -1.005905       2.409139                    0.998189       3.247617       8.660518       0.522789       1.177574      -0.736181       0.030297      -0.024022      -0.001135       0.038681      -0.017120       0.000486       0.007191       0.003257       0.010765      -0.020355       0.003351       0.017004              1.818905       2.123087      -0.408945       0.148621       1.721976       0.041454       1.611653           0.000001
           87              H      18.502236      20.246805      28.306998       0.115824       1.215433 0.88260381E+01  0.86791738E+02                                 1.731559                            1.623221      -0.988981       2.405589                    0.998258       3.253395       8.458592       0.556382       1.119491      -0.750018      -0.010581       0.016708      -0.034816       0.040041      -0.000682       0.009928      -0.001639      -0.011504       0.046001      -0.016516      -0.002066       0.018581              1.786270       1.411027      -0.125911       0.184907       1.988174      -0.398813       1.959608          -0.000002
           88              H      19.817739      20.251901      32.100142       0.118236       1.241817 0.90649143E+01  0.89838159E+02                                 1.765527                            1.652387      -1.024099       2.391270                    0.997969       3.278496       8.588409       0.547165       1.129512      -0.747514       0.013728       0.016177       0.033593       0.039732       0.000101       0.011680       0.001077      -0.009447       0.044026      -0.016450      -0.002659       0.019109              1.823256       1.461936       0.151044       0.227980       2.034402       0.401894       1.973430           0.000002
           89              H      24.726445       1.192487      30.911492       0.124212       1.182223 0.84925891E+01  0.82758415E+02                                 1.704242                            1.596166      -0.934500       2.436598                    0.998628       3.199758       8.296502       0.558710       1.124987      -0.748685      -0.002445       0.021430      -0.034947       0.041067       0.006980      -0.002701      -0.014900       0.000870       0.018298      -0.015723      -0.003125       0.018849              1.760836       1.655705      -0.071730       0.273931       1.559166      -0.380357       2.067638           0.000001
           90              H      23.298185      24.226859       0.928530       0.123669       1.214109 0.87737181E+01  0.86290756E+02                                 1.743037                            1.629308      -1.008786       2.403340                    0.998186       3.234444       8.455235       0.548873       1.134629      -0.746277      -0.031020      -0.024664       0.020047       0.044412       0.009568      -0.004067      -0.014961       0.004930       0.009549      -0.017421      -0.002151       0.019572              1.805830       2.241245       0.380733      -0.104664       1.615062      -0.165751       1.561183           0.000002
           91              H      21.606824       5.215858      29.077480       0.125060       1.187550 0.84009365E+01  0.81373269E+02                                 1.690028                            1.572262      -0.900130       2.454564                    0.998965       3.143885       8.039558       0.573058       1.103453      -0.754810       0.035387      -0.017353      -0.010375       0.040755      -0.002199      -0.008888      -0.000059       0.020503      -0.037558      -0.015063      -0.004143       0.019206              1.753274       1.984723      -0.420601      -0.170279       1.916868       0.103365       1.358231          -0.000000
           92              H      17.647786       5.210762      29.798573       0.130762       1.169677 0.82516266E+01  0.79820150E+02                                 1.691135                            1.572028      -0.966300       2.427859                    0.998582       3.159373       8.157136       0.563795       1.123084      -0.749130      -0.038416      -0.016007       0.003805       0.041791       0.000852      -0.003104       0.001389       0.024873      -0.043707      -0.015063      -0.004957       0.020020              1.762525       1.952280       0.443456      -0.075705       2.018823      -0.071827       1.316473          -0.000002
           93              H      14.703565      24.672768       9.321520       0.122444       1.209669 0.87962345E+01  0.86664251E+02                                 1.746999                            1.637426      -1.008256       2.404913                    0.998083       3.249564       8.533249       0.543883       1.143030      -0.744072      -0.022634      -0.023761       0.028850       0.043694       0.014635      -0.003567      -0.007716       0.010157      -0.004097      -0.016166      -0.002763       0.018929              1.810387       1.591519       0.185301      -0.129222       1.604364      -0.388861       2.235278          -0.000001
           94              H      13.746380      24.820555       7.171413       0.128285       1.260357 0.94482382E+01  0.95432797E+02                                 1.847222                            1.737084      -1.055516       2.379567                    0.997858       3.381116       9.197752       0.506334       1.197628      -0.730312      -0.034915      -0.020530       0.000266       0.040504       0.017529      -0.004539      -0.007093       0.012446       0.006743      -0.020209      -0.000592       0.020801              1.923187       2.316230       0.322215       0.398279       1.591865       0.016546       1.861465          -0.000002
           95              H      16.923633       1.612916       5.966300       0.127117       1.254778 0.93549173E+01  0.93874353E+02                                 1.816961                            1.709770      -1.020813       2.397658                    0.997980       3.305903       8.845777       0.520874       1.171836      -0.737284       0.022841       0.020769      -0.023001       0.038498       0.015727       0.001461      -0.009254       0.014883       0.001950      -0.021170       0.003192       0.017978              1.878553       1.685879       0.250062      -0.215245       1.643319      -0.281332       2.306460           0.000002
           96              H      17.793118       1.546666       8.109822       0.118765       1.211390 0.87304027E+01  0.85626582E+02                                 1.730998                            1.616820      -0.954370       2.426150                    0.998347       3.225831       8.378756       0.556175       1.122847      -0.749381       0.036339       0.021587       0.006805       0.042811       0.015018      -0.001941      -0.004951       0.011524      -0.004029      -0.016043      -0.001742       0.017785              1.799829       2.090195       0.390313       0.345285       1.566437       0.111568       1.742854          -0.000000
           97              H      13.460728      24.379742       3.496805       0.129907       1.222568 0.92200405E+01  0.92431237E+02                                 1.805938                            1.714847      -0.993118       2.413543                    0.998316       3.293212       8.884442       0.510824       1.196050      -0.731574       0.020707      -0.024819      -0.022907       0.039617      -0.003238       0.000874       0.018040       0.004452      -0.001955      -0.019715       0.002755       0.016960              1.853434       2.148035      -0.250795      -0.295753       1.702256       0.286985       1.710011           0.000000
           98              H      11.125397      24.160610       3.137905       0.123270       1.171769 0.84463764E+01  0.82324566E+02                                 1.703469                            1.598843      -0.979990       2.416333                    0.998420       3.217594       8.386327       0.553700       1.134939      -0.745871      -0.011622      -0.030016      -0.028154       0.042763      -0.001962      -0.000850       0.016889      -0.005623       0.000528      -0.015528      -0.003049       0.018577              1.762633       1.820320       0.256522       0.292712       1.716633       0.398180       1.750945          -0.000000
           99              H      10.456370       1.605271       5.913617       0.124433       1.205958 0.86652729E+01  0.84846599E+02                                 1.727937                            1.613735      -0.910339       2.450770                    0.998715       3.198398       8.306273       0.555061       1.126973      -0.748537      -0.026742       0.026281       0.024797       0.044952      -0.003843      -0.003941       0.017345       0.001073      -0.001525      -0.017741      -0.000906       0.018647              1.787990       2.101236      -0.350765      -0.254857       1.651248       0.272852       1.611484          -0.000002
          100              H      12.764138       1.783635       6.256054       0.130576       1.201397 0.89094294E+01  0.88176751E+02                                 1.755811                            1.662216      -0.998442       2.413959                    0.998054       3.218503       8.507356       0.532164       1.162937      -0.739891       0.008876       0.027059       0.026102       0.038630       0.000328      -0.002483       0.017621       0.003284      -0.010148      -0.019557       0.003359       0.016197              1.806241       1.797961       0.160952       0.296391       1.759564       0.397638       1.861196          -0.000001
          101              H      16.818393      24.665124       4.724967       0.134122       1.235622 0.92401307E+01  0.92659346E+02                                 1.814718                            1.713239      -1.066283       2.380739                    0.997946       3.299413       8.895015       0.512750       1.191213      -0.732503       0.014145      -0.023902       0.030867       0.041523      -0.014903       0.000058      -0.012822       0.006485       0.000507      -0.020570       0.001357       0.019213              1.878418       1.590183      -0.173183       0.088625       1.662267      -0.324447       2.382802           0.000001
          102              H      18.113850      24.512241       2.663762       0.122432       1.226589 0.89885095E+01  0.88969389E+02                                 1.757731                            1.651911      -1.027797       2.395681                    0.997881       3.257872       8.553113       0.543546       1.138458      -0.745398       0.035554      -0.028531      -0.000754       0.045592      -0.015641       0.002426      -0.009346       0.002695      -0.004840      -0.016950      -0.002757       0.019707              1.806759       2.059077      -0.463726      -0.194544       1.708032       0.055298       1.653169           0.000002
          103              H      15.718382       1.796375       0.984505       0.119012       1.196559 0.86596331E+01  0.84844643E+02                                 1.719735                            1.612888      -0.981536       2.411504                    0.998399       3.243173       8.446990       0.554934       1.126523      -0.748020      -0.010726       0.026784      -0.032790       0.043676      -0.013595       0.002965      -0.011276      -0.001716       0.001431      -0.016211      -0.003056       0.019267              1.777589       1.496234      -0.123702       0.000356       1.658416      -0.408740       2.178117           0.000001
          104              H      14.375316       1.839692       2.956809       0.131145       1.207754 0.90302083E+01  0.89843974E+02                                 1.774789                            1.683943      -1.005904       2.409139                    0.998189       3.247617       8.660518       0.522789       1.177574      -0.736181      -0.030297       0.024022      -0.001135       0.038681      -0.017120      -0.000486      -0.007191       0.003257       0.010765      -0.020355       0.003351       0.017004              1.818905       2.123087      -0.408945      -0.148621       1.721976      -0.041454       1.611653           0.000001
          105              H      19.083564       7.506555      11.843698       0.115821       1.215476 0.88264057E+01  0.86796228E+02                                 1.731599                            1.623252      -0.989010       2.405572                    0.998258       3.253442       8.458748       0.556378       1.119488      -0.750019       0.010581       0.016708      -0.034817       0.040041       0.000682      -0.009929      -0.001639      -0.011505       0.046002      -0.016517      -0.002065       0.018582              1.786313       1.411053       0.125918      -0.184917       1.988224      -0.398836       1.959661          -0.000002
          106              H      17.768061       7.511651      15.636842       0.118232       1.241864 0.90653081E+01  0.89843005E+02                                 1.765569                            1.652420      -1.024127       2.391253                    0.997969       3.278545       8.588572       0.547160       1.129509      -0.747515      -0.013728       0.016176       0.033593       0.039732      -0.000101      -0.011680       0.001077      -0.009448       0.044027      -0.016451      -0.002658       0.019110              1.823302       1.461964      -0.151053      -0.227993       2.034455       0.401918       1.973486           0.000002
          107              H      12.859355      13.932737      14.448192       0.124212       1.182223 0.84925900E+01  0.82758429E+02                                 1.704243                            1.596167      -0.934500       2.436598                    0.998628       3.199758       8.296503       0.558710       1.124987      -0.748685       0.002445       0.021430      -0.034947       0.041067      -0.006980       0.002701      -0.014900       0.000870       0.018298      -0.015723      -0.003125       0.018849              1.760837       1.655705       0.071730      -0.273931       1.559166      -0.380357       2.067639           0.000001
          108              H      14.287615      11.486609      17.391830       0.123669       1.214109 0.87737160E+01  0.86290727E+02                                 1.743037                            1.629307      -1.008786       2.403340                    0.998186       3.234444       8.455234       0.548873       1.134629      -0.746277       0.031020      -0.024664       0.020047       0.044412      -0.009568       0.004067      -0.014961       0.004931       0.009549      -0.017421      -0.002151       0.019572              1.805829       2.241244      -0.380733       0.104664       1.615061      -0.165751       1.561183           0.000002
          109              H      15.978976      17.956108      12.614180       0.125056       1.187607 0.84014019E+01  0.81378877E+02                                 1.690081                            1.572304      -0.900164       2.454543                    0.998965       3.143943       8.039752       0.573051       1.103450      -0.754811      -0.035387      -0.017353      -0.010375       0.040755       0.002199       0.008889      -0.000059       0.020502      -0.037561      -0.015065      -0.004142       0.019207              1.753332       1.984799       0.420632       0.170291       1.916934       0.103373       1.358264          -0.000000
          110              H      19.938014      17.951012      13.335273       0.130756       1.169747 0.82521893E+01  0.79826908E+02                                 1.691199                            1.572078      -0.966346       2.427831                    0.998581       3.159447       8.157379       0.563788       1.123079      -0.749131       0.038416      -0.016007       0.003805       0.041791      -0.000852       0.003104       0.001389       0.024873      -0.043712      -0.015065      -0.004957       0.020021              1.762597       1.952371      -0.443497       0.075711       2.018910      -0.071833       1.316509          -0.000002
          111              H      22.882235      11.932518      25.784820       0.122444       1.209669 0.87962385E+01  0.86664300E+02                                 1.746999                            1.637426      -1.008256       2.404912                    0.998083       3.249565       8.533252       0.543883       1.143030      -0.744072       0.022634      -0.023761       0.028850       0.043694      -0.014635       0.003567      -0.007716       0.010157      -0.004097      -0.016166      -0.002763       0.018929              1.810387       1.591519      -0.185302       0.129222       1.604364      -0.388861       2.235278          -0.000001
          112              H      23.839420      12.080305      23.634713       0.128285       1.260357 0.94482382E+01  0.95432797E+02                                 1.847222                            1.737084      -1.055516       2.379567                    0.997858       3.381116       9.197752       0.506334       1.197628      -0.730312       0.034915      -0.020530       0.000266       0.040504      -0.017529       0.004539      -0.007093       0.012446       0.006743      -0.020209      -0.000592       0.020801              1.923187       2.316230      -0.322215      -0.398279       1.591864       0.016546       1.861465          -0.000002
          113              H      20.662167      14.353166      22.429600       0.127117       1.254778 0.93549173E+01  0.93874353E+02                                 1.816961                            1.709770      -1.020813       2.397658                    0.997980       3.305903       8.845777       0.520874       1.171836      -0.737284      -0.022841       0.020769      -0.023001       0.038498      -0.015727      -0.001461      -0.009254       0.014883       0.001950      -0.021170       0.003192       0.017978              1.878553       1.685879      -0.250062       0.215245       1.643319      -0.281332       2.306461           0.000002
          114              H      19.792682      14.286916      24.573122       0.118765       1.211391 0.87304049E+01  0.85626611E+02                                 1.730998                            1.616821      -0.954370       2.426150                    0.998347       3.225831       8.378757       0.556175       1.122847      -0.749380      -0.036339       0.021587       0.006805       0.042811      -0.015018       0.001941      -0.004951       0.011524      -0.004029      -0.016043      -0.001742       0.017785              1.799829       2.090195      -0.390314      -0.345285       1.566438       0.111568       1.742854          -0.000000
          115              H      24.125072      11.639492      19.960105       0.129907       1.222568 0.92200391E+01  0.92431220E+02                                 1.805938                            1.714847      -0.993118       2.413543                    0.998316       3.293212       8.884442       0.510824       1.196050      -0.731574      -0.020707      -0.024819      -0.022907       0.039617       0.003238      -0.000874       0.018040       0.004452      -0.001955      -0.019715       0.002755       0.016960              1.853434       2.148035       0.250795       0.295753       1.702256       0.286985       1.710011           0.000000
          116              H       1.403203      11.420360      19.601205       0.123270       1.171769 0.84463757E+01  0.82324554E+02                                 1.703469                            1.598843      -0.979990       2.416333                    0.998420       3.217594       8.386326       0.553700       1.134939      -0.745871       0.011622      -0.030016      -0.028154       0.042763       0.001962       0.000850       0.016889      -0.005623       0.000528      -0.015528      -0.003049       0.018577              1.762632       1.820320      -0.256522      -0.292712       1.716633       0.398180       1.750944          -0.000000
          117              H       2.072230      14.345521      22.376917       0.124433       1.205958 0.86652689E+01  0.84846551E+02                                 1.727937                            1.613735      -0.910339       2.450770                    0.998715       3.198397       8.306270       0.555061       1.126973      -0.748537       0.026742       0.026281       0.024797       0.044952       0.003843       0.003941       0.017345       0.001073      -0.001525      -0.017741      -0.000906       0.018647              1.787989       2.101236       0.350765       0.254857       1.651248       0.272851       1.611484          -0.000002
          118              H      24.821662      14.523885      22.719354       0.130576       1.201397 0.89094294E+01  0.88176751E+02                                 1.755811                            1.662216      -0.998442       2.413959                    0.998054       3.218503       8.507356       0.532164       1.162937      -0.739891      -0.008876       0.027059       0.026102       0.038630      -0.000328       0.002483       0.017621       0.003284      -0.010148      -0.019557       0.003359       0.016197              1.806240       1.797961      -0.160952      -0.296391       1.759564       0.397638       1.861196          -0.000001
          119              H      20.767407      11.924874      21.188267       0.134122       1.235622 0.92401330E+01  0.92659377E+02                                 1.814718                            1.713240      -1.066283       2.380739                    0.997946       3.299413       8.895016       0.512750       1.191213      -0.732503      -0.014145      -0.023902       0.030867       0.041523       0.014903      -0.000058      -0.012822       0.006485       0.000507      -0.020570       0.001357       0.019213              1.878418       1.590184       0.173183      -0.088625       1.662268      -0.324447       2.382803           0.000001
          120              H      19.471950      11.771991      19.127062       0.122432       1.226589 0.89885108E+01  0.88969408E+02                                 1.757731                            1.651911      -1.027797       2.395681                    0.997881       3.257872       8.553114       0.543546       1.138458      -0.745398      -0.035554      -0.028531      -0.000754       0.045592       0.015641      -0.002426      -0.009346       0.002695      -0.004840      -0.016950      -0.002757       0.019707              1.806760       2.059078       0.463726       0.194545       1.708032       0.055299       1.653170           0.000002
          121              H      21.867418      14.536625      17.447805       0.119012       1.196559 0.86596360E+01  0.84844683E+02                                 1.719735                            1.612889      -0.981536       2.411504                    0.998399       3.243173       8.446992       0.554933       1.126524      -0.748020       0.010726       0.026784      -0.032790       0.043676       0.013595      -0.002965      -0.011276      -0.001716       0.001431      -0.016211      -0.003056       0.019267              1.777590       1.496235       0.123702      -0.000355       1.658417      -0.408741       2.178119           0.000001
          122              H      23.210484      14.579942      19.420109       0.131145       1.207753 0.90302040E+01  0.89843917E+02                                 1.774788                            1.683942      -1.005904       2.409139                    0.998189       3.247617       8.660516       0.522790       1.177573      -0.736181       0.030297       0.024022      -0.001135       0.038681       0.017120       0.000486      -0.007191       0.003257       0.010765      -0.020355       0.003351       0.017004              1.818904       2.123086       0.408945       0.148620       1.721975      -0.041454       1.611652           0.000001
          123              H      18.502236      17.973945      28.306998       0.115821       1.215476 0.88264048E+01  0.86796214E+02                                 1.731598                            1.623252      -0.989010       2.405572                    0.998258       3.253442       8.458747       0.556378       1.119488      -0.750019      -0.010581      -0.016708      -0.034817       0.040041       0.000682       0.009929       0.001639      -0.011505       0.046002      -0.016517      -0.002065       0.018582              1.786312       1.411053       0.125918       0.184917       1.988223       0.398836       1.959661          -0.000002
          124              H      19.817739      17.968849      32.100142       0.118232       1.241864 0.90653082E+01  0.89843012E+02                                 1.765570                            1.652421      -1.024127       2.391253                    0.997969       3.278544       8.588572       0.547160       1.129510      -0.747515       0.013728      -0.016176       0.033593       0.039732      -0.000101       0.011680      -0.001077      -0.009448       0.044027      -0.016451      -0.002658       0.019110              1.823303       1.461965      -0.151053       0.227993       2.034456      -0.401918       1.973487           0.000002
          125              H      24.726445      11.547763      30.911492       0.124212       1.182223 0.84925900E+01  0.82758429E+02                                 1.704243                            1.596167      -0.934500       2.436598                    0.998628       3.199758       8.296503       0.558710       1.124987      -0.748685      -0.002445      -0.021430      -0.034947       0.041067      -0.006980      -0.002701       0.014900       0.000870       0.018298      -0.015723      -0.003125       0.018849              1.760837       1.655705       0.071730       0.273931       1.559166       0.380357       2.067639           0.000001
          126              H      23.298185      13.993891       0.928530       0.123669       1.214109 0.87737169E+01  0.86290741E+02                                 1.743037                            1.629308      -1.008786       2.403340                    0.998186       3.234444       8.455235       0.548873       1.134629      -0.746277      -0.031020       0.024664       0.020047       0.044412      -0.009568      -0.004067       0.014961       0.004930       0.009549      -0.017421      -0.002151       0.019572              1.805830       2.241244      -0.380733      -0.104664       1.615062       0.165751       1.561183           0.000002
          127              H      21.606824       7.524392      29.077480       0.125056       1.187607 0.84014019E+01  0.81378877E+02                                 1.690081                            1.572304      -0.900164       2.454543                    0.998965       3.143943       8.039752       0.573051       1.103450      -0.754811       0.035387       0.017353      -0.010375       0.040755       0.002199      -0.008889       0.000059       0.020502      -0.037561      -0.015065      -0.004142       0.019207              1.753332       1.984799       0.420632      -0.170291       1.916934      -0.103373       1.358264          -0.000000
          128              H      17.647786       7.529488      29.798573       0.130756       1.169747 0.82521893E+01  0.79826908E+02                                 1.691199                            1.572078      -0.966346       2.427831                    0.998581       3.159447       8.157379       0.563788       1.123079      -0.749131      -0.038416       0.016007       0.003805       0.041791      -0.000852      -0.003104      -0.001389       0.024873      -0.043712      -0.015065      -0.004957       0.020021              1.762597       1.952371      -0.443497      -0.075711       2.018910       0.071833       1.316509          -0.000002
          129              H      14.703565      13.547982       9.321520       0.122444       1.209669 0.87962385E+01  0.86664299E+02                                 1.746999                            1.637426      -1.008256       2.404913                    0.998083       3.249565       8.533252       0.543883       1.143030      -0.744072      -0.022634       0.023761       0.028850       0.043694      -0.014635      -0.003567       0.007716       0.010157      -0.004097      -0.016166      -0.002763       0.018929              1.810387       1.591519      -0.185302      -0.129222       1.604364       0.388861       2.235278          -0.000001
          130              H      13.746380      13.400195       7.171413       0.128285       1.260357 0.94482382E+01  0.95432797E+02                                 1.847222                            1.737084      -1.055516       2.379567                    0.997858       3.381116       9.197752       0.506334       1.197628      -0.730312      -0.034915       0.020530       0.000266       0.040504      -0.017529      -0.004539       0.007093       0.012446       0.006743      -0.020209      -0.000592       0.020801              1.923187       2.316230      -0.322215       0.398279       1.591864      -0.016546       1.861465          -0.000002
          131              H      16.923633      11.127334       5.966300       0.127117       1.254778 0.93549173E+01  0.93874353E+02                                 1.816961                            1.709770      -1.020813       2.397658                    0.997980       3.305903       8.845777       0.520874       1.171836      -0.737284       0.022841      -0.020769      -0.023001       0.038498      -0.015727       0.001461       0.009254       0.014883       0.001950      -0.021170       0.003192       0.017978              1.878553       1.685879      -0.250062      -0.215245       1.643319       0.281332       2.306461           0.000002
          132              H      17.793118      11.193584       8.109822       0.118765       1.211391 0.87304049E+01  0.85626611E+02                                 1.730998                            1.616821      -0.954370       2.426150                    0.998347       3.225831       8.378757       0.556175       1.122847      -0.749380       0.036339      -0.021587       0.006805       0.042811      -0.015018      -0.001941       0.004951       0.011524      -0.004029      -0.016043      -0.001742       0.017785              1.799829       2.090196      -0.390314       0.345285       1.566438      -0.111568       1.742854          -0.000000
          133              H      13.460728      13.841008       3.496805       0.129907       1.222568 0.92200411E+01  0.92431248E+02                                 1.805938                            1.714847      -0.993118       2.413543                    0.998316       3.293212       8.884443       0.510823       1.196050      -0.731574       0.020707       0.024819      -0.022907       0.039617       0.003238       0.000874      -0.018040       0.004452      -0.001955      -0.019715       0.002755       0.016960              1.853434       2.148036       0.250795      -0.295753       1.702256      -0.286985       1.710012           0.000000
          134              H      11.125397      14.060140       3.137905       0.123270       1.171769 0.84463737E+01  0.82324529E+02                                 1.703469                            1.598843      -0.979990       2.416333                    0.998420       3.217594       8.386325       0.553700       1.134939      -0.745871      -0.011622       0.030016      -0.028154       0.042763       0.001962      -0.000850      -0.016889      -0.005623       0.000528      -0.015528      -0.003049       0.018576              1.762632       1.820319      -0.256522       0.292712       1.716633      -0.398180       1.750944          -0.000000
          135              H      10.456370      11.134978       5.913617       0.124433       1.205959 0.86652747E+01  0.84846619E+02                                 1.727937                            1.613735      -0.910339       2.450770                    0.998715       3.198398       8.306272       0.555061       1.126973      -0.748537      -0.026742      -0.026281       0.024797       0.044952       0.003843      -0.003941      -0.017345       0.001073      -0.001525      -0.017741      -0.000906       0.018647              1.787989       2.101236       0.350765      -0.254856       1.651248      -0.272852       1.611484          -0.000002
          136              H      12.764138      10.956615       6.256054       0.130576       1.201397 0.89094303E+01  0.88176764E+02                                 1.755812                            1.662216      -0.998442       2.413959                    0.998054       3.218503       8.507357       0.532164       1.162937      -0.739891       0.008876      -0.027059       0.026102       0.038630      -0.000328      -0.002483      -0.017621       0.003284      -0.010148      -0.019557       0.003359       0.016197              1.806241       1.797961      -0.160952       0.296391       1.759565      -0.397638       1.861197          -0.000001
          137              H      16.818393      13.555626       4.724967       0.134122       1.235622 0.92401314E+01  0.92659357E+02                                 1.814718                            1.713240      -1.066283       2.380739                    0.997946       3.299413       8.895016       0.512750       1.191213      -0.732503       0.014145       0.023902       0.030867       0.041523       0.014903       0.000058       0.012822       0.006485       0.000507      -0.020570       0.001357       0.019213              1.878418       1.590184       0.173183       0.088625       1.662268       0.324447       2.382803           0.000001
          138              H      18.113850      13.708509       2.663762       0.122431       1.226590 0.89885169E+01  0.88969483E+02                                 1.757732                            1.651912      -1.027797       2.395681                    0.997881       3.257872       8.553115       0.543545       1.138459      -0.745398       0.035554       0.028531      -0.000754       0.045592       0.015641       0.002426       0.009346       0.002695      -0.004840      -0.016950      -0.002757       0.019707              1.806761       2.059079       0.463726      -0.194544       1.708034      -0.055298       1.653170           0.000002
          139              H      15.718382      10.943875       0.984505       0.119012       1.196559 0.86596360E+01  0.84844683E+02                                 1.719736                            1.612889      -0.981536       2.411504                    0.998399       3.243173       8.446992       0.554933       1.126524      -0.748020      -0.010726      -0.026784      -0.032790       0.043676       0.013595       0.002965       0.011276      -0.001716       0.001431      -0.016211      -0.003056       0.019267              1.777590       1.496235       0.123702       0.000355       1.658417       0.408741       2.178119           0.000001
          140              H      14.375316      10.900558       2.956809       0.131145       1.207753 0.90302048E+01  0.89843929E+02                                 1.774789                            1.683942      -1.005904       2.409139                    0.998189       3.247617       8.660517       0.522790       1.177573      -0.736181      -0.030297      -0.024022      -0.001135       0.038681       0.017120      -0.000486       0.007191       0.003257       0.010765      -0.020355       0.003351       0.017004              1.818905       2.123086       0.408945      -0.148620       1.721976       0.041454       1.611652           0.000001
          141              H       5.973636      20.246805      21.082902       0.115821       1.215476 0.88264057E+01  0.86796228E+02                                 1.731599                            1.623252      -0.989010       2.405572                    0.998258       3.253442       8.458748       0.556378       1.119488      -0.750019      -0.010581       0.016708       0.034817       0.040041      -0.000682      -0.009929       0.001639      -0.011505       0.046002      -0.016517      -0.002065       0.018582              1.786313       1.411053      -0.125918      -0.184917       1.988224       0.398836       1.959661          -0.000002
          142              H       7.289139      20.251901      17.289758       0.118232       1.241864 0.90653082E+01  0.89843012E+02                                 1.765570                            1.652421      -1.024127       2.391253                    0.997969       3.278544       8.588572       0.547160       1.129510      -0.747515       0.013728       0.016176      -0.033593       0.039732       0.000101      -0.011680      -0.001077      -0.009448       0.044027      -0.016451      -0.002658       0.019110              1.823303       1.461965       0.151053      -0.227993       2.034456      -0.401918       1.973487           0.000002
          143              H      12.197845       1.192487      18.478408       0.124212       1.182223 0.84925900E+01  0.82758429E+02                                 1.704243                            1.596167      -0.934500       2.436598                    0.998628       3.199758       8.296503       0.558710       1.124987      -0.748685      -0.002445       0.021430       0.034947       0.041067       0.006980       0.002701       0.014900       0.000870       0.018298      -0.015723      -0.003125       0.018849              1.760837       1.655705      -0.071730      -0.273931       1.559166       0.380357       2.067639           0.000001
          144              H      10.769585      24.226859      15.534770       0.123669       1.214109 0.87737169E+01  0.86290741E+02                                 1.743037                            1.629308      -1.008786       2.403340                    0.998186       3.234444       8.455235       0.548873       1.134629      -0.746277      -0.031020      -0.024664      -0.020047       0.044412       0.009568       0.004067       0.014961       0.004930       0.009549      -0.017421      -0.002151       0.019572              1.805830       2.241244       0.380733       0.104664       1.615062       0.165751       1.561183           0.000002
          145              H       9.078224       5.215858      20.312420       0.125056       1.187607 0.84014019E+01  0.81378877E+02                                 1.690081                            1.572304      -0.900164       2.454543                    0.998965       3.143943       8.039752       0.573051       1.103450      -0.754811       0.035387      -0.017353       0.010375       0.040755      -0.002199       0.008889       0.000059       0.020502      -0.037561      -0.015065      -0.004142       0.019207              1.753332       1.984799      -0.420632       0.170291       1.916934      -0.103373       1.358264          -0.000000
          146              H       5.119186       5.210762      19.591327       0.130756       1.169747 0.82521893E+01  0.79826908E+02                                 1.691199                            1.572078      -0.966346       2.427831                    0.998581       3.159447       8.157379       0.563788       1.123079      -0.749131      -0.038416      -0.016007      -0.003805       0.041791       0.000852       0.003104      -0.001389       0.024873      -0.043712      -0.015065      -0.004957       0.020021              1.762597       1.952371       0.443497       0.075711       2.018910       0.071833       1.316509          -0.000002
          147              H       2.174965      24.672768       7.141780       0.122444       1.209669 0.87962331E+01  0.86664235E+02                                 1.746998                            1.637426      -1.008256       2.404912                    0.998083       3.249565       8.533252       0.543883       1.143030      -0.744072      -0.022634      -0.023761      -0.028850       0.043694       0.014635       0.003567       0.007716       0.010157      -0.004097      -0.016166      -0.002763       0.018929              1.810387       1.591519       0.185302       0.129222       1.604364       0.388861       2.235277          -0.000001
          148              H       1.217780      24.820555       9.291887       0.128285       1.260357 0.94482404E+01  0.95432829E+02                                 1.847223                            1.737084      -1.055516       2.379567                    0.997858       3.381116       9.197754       0.506334       1.197629      -0.730312      -0.034915      -0.020530      -0.000266       0.040504       0.017529       0.004539       0.007093       0.012446       0.006743      -0.020209      -0.000592       0.020801              1.923187       2.316231       0.322215      -0.398279       1.591865      -0.016546       1.861466          -0.000002
          149              H       4.395033       1.612916      10.497000       0.127117       1.254778 0.93549173E+01  0.93874353E+02                                 1.816961                            1.709770      -1.020812       2.397658                    0.997980       3.305903       8.845777       0.520874       1.171836      -0.737284       0.022841       0.020769       0.023001       0.038498       0.015726      -0.001461       0.009254       0.014883       0.001950      -0.021170       0.003192       0.017978              1.878553       1.685879       0.250062       0.215245       1.643319       0.281332       2.306461           0.000002
          150              H       5.264518       1.546666       8.353478       0.118765       1.211391 0.87304058E+01  0.85626625E+02                                 1.730998                            1.616821      -0.954370       2.426150                    0.998347       3.225831       8.378758       0.556174       1.122847      -0.749380       0.036339       0.021587      -0.006805       0.042811       0.015018       0.001941       0.004951       0.011524      -0.004029      -0.016043      -0.001742       0.017785              1.799829       2.090196       0.390314      -0.345285       1.566438      -0.111568       1.742855          -0.000000
          151              H       0.932128      24.379742      12.966495       0.129907       1.222568 0.92200385E+01  0.92431221E+02                                 1.805939                            1.714848      -0.993118       2.413543                    0.998316       3.293211       8.884442       0.510823       1.196051      -0.731574       0.020707      -0.024819       0.022907       0.039617      -0.003238      -0.000874      -0.018040       0.004452      -0.001955      -0.019715       0.002755       0.016960              1.853435       2.148036      -0.250795       0.295753       1.702257      -0.286985       1.710012           0.000000
          152              H      23.653997      24.160610      13.325395       0.123270       1.171769 0.84463737E+01  0.82324529E+02                                 1.703469                            1.598843      -0.979990       2.416333                    0.998420       3.217594       8.386325       0.553700       1.134939      -0.745871      -0.011622      -0.030016       0.028154       0.042763      -0.001962       0.000850      -0.016889      -0.005623       0.000528      -0.015528      -0.003049       0.018576              1.762632       1.820319       0.256522      -0.292712       1.716633      -0.398180       1.750944          -0.000000
          153              H      22.984970       1.605271      10.549683       0.124433       1.205958 0.86652699E+01  0.84846565E+02                                 1.727938                            1.613735      -0.910339       2.450770                    0.998715       3.198397       8.306271       0.555060       1.126973      -0.748537      -0.026742       0.026281      -0.024797       0.044952      -0.003843       0.003941      -0.017345       0.001073      -0.001525      -0.017741      -0.000906       0.018647              1.787990       2.101237      -0.350765       0.254857       1.651248      -0.272852       1.611484          -0.000002
          154              H       0.235538       1.783635      10.207246       0.130576       1.201397 0.89094303E+01  0.88176764E+02                                 1.755812                            1.662216      -0.998442       2.413959                    0.998054       3.218503       8.507357       0.532164       1.162937      -0.739891       0.008876       0.027059      -0.026102       0.038630       0.000328       0.002483      -0.017621       0.003284      -0.010148      -0.019557       0.003359       0.016197              1.806241       1.797961       0.160952      -0.296391       1.759565      -0.397638       1.861197          -0.000001
          155              H       4.289793      24.665124      11.738333       0.134122       1.235622 0.92401316E+01  0.92659360E+02                                 1.814718                            1.713240      -1.066283       2.380739                    0.997946       3.299413       8.895016       0.512750       1.191213      -0.732503       0.014145      -0.023902      -0.030867       0.041523      -0.014903      -0.000058       0.012822       0.006485       0.000507      -0.020570       0.001357       0.019213              1.878418       1.590184      -0.173183      -0.088625       1.662268       0.324447       2.382803           0.000001
          156              H       5.585250      24.512241      13.799538       0.122432       1.226589 0.89885108E+01  0.88969408E+02                                 1.757731                            1.651911      -1.027797       2.395681                    0.997881       3.257872       8.553114       0.543546       1.138458      -0.745398       0.035554      -0.028531       0.000754       0.045592      -0.015641      -0.002426       0.009346       0.002695      -0.004840      -0.016950      -0.002757       0.019707              1.806760       2.059078      -0.463726       0.194545       1.708032      -0.055299       1.653169           0.000002
          157              H       3.189782       1.796375      15.478795       0.119012       1.196559 0.86596360E+01  0.84844683E+02                                 1.719735                            1.612889      -0.981536       2.411504                    0.998399       3.243173       8.446992       0.554933       1.126524      -0.748020      -0.010726       0.026784       0.032790       0.043676      -0.013595      -0.002965       0.011276      -0.001716       0.001431      -0.016211      -0.003056       0.019267              1.777590       1.496235      -0.123702      -0.000355       1.658417       0.408741       2.178119           0.000001
          158              H       1.846716       1.839692      13.506491       0.131145       1.207753 0.90302048E+01  0.89843929E+02                                 1.774789                            1.683942      -1.005904       2.409139                    0.998189       3.247617       8.660517       0.522790       1.177573      -0.736181      -0.030297       0.024022       0.001135       0.038681      -0.017120       0.000486       0.007191       0.003257       0.010765      -0.020355       0.003351       0.017004              1.818905       2.123086      -0.408945       0.148620       1.721976       0.041454       1.611652           0.000001
          159              H       6.554964       5.233695       4.619602       0.115821       1.215476 0.88264048E+01  0.86796214E+02                                 1.731598                            1.623252      -0.989010       2.405572                    0.998258       3.253442       8.458747       0.556378       1.119488      -0.750019       0.010581      -0.016708       0.034817       0.040041      -0.000682       0.009929      -0.001639      -0.011505       0.046002      -0.016517      -0.002065       0.018582              1.786312       1.411053      -0.125918       0.184917       1.988223      -0.398836       1.959661          -0.000002
          160              H       5.239461       5.228599       0.826458       0.118232       1.241864 0.90653081E+01  0.89843005E+02                                 1.765569                            1.652420      -1.024127       2.391253                    0.997969       3.278545       8.588572       0.547160       1.129509      -0.747515      -0.013728      -0.016176      -0.033593       0.039732       0.000101       0.011680       0.001077      -0.009448       0.044027      -0.016451      -0.002658       0.019110              1.823302       1.461964       0.151053       0.227993       2.034455       0.401918       1.973486           0.000002
          161              H       0.330755      24.288013       2.015108       0.124212       1.182223 0.84925900E+01  0.82758429E+02                                 1.704243                            1.596167      -0.934500       2.436598                    0.998628       3.199758       8.296503       0.558710       1.124987      -0.748685       0.002445      -0.021430       0.034947       0.041067       0.006980      -0.002701      -0.014900       0.000870       0.018298      -0.015723      -0.003125       0.018849              1.760837       1.655705      -0.071730       0.273931       1.559166      -0.380357       2.067639           0.000001
          162              H       1.759015       1.253641      31.998070       0.123669       1.214109 0.87737169E+01  0.86290741E+02                                 1.743037                            1.629308      -1.008786       2.403340                    0.998186       3.234444       8.455235       0.548873       1.134629      -0.746277       0.031020       0.024664      -0.020047       0.044412       0.009568      -0.004067      -0.014961       0.004931       0.009549      -0.017421      -0.002151       0.019572              1.805830       2.241244       0.380733      -0.104664       1.615062      -0.165751       1.561183           0.000002
          163              H       3.450376      20.264642       3.849120       0.125056       1.187607 0.84014008E+01  0.81378861E+02                                 1.690081                            1.572304      -0.900164       2.454543                    0.998965       3.143943       8.039751       0.573051       1.103450      -0.754811      -0.035387       0.017353       0.010375       0.040755      -0.002199      -0.008889      -0.000059       0.020502      -0.037561      -0.015065      -0.004142       0.019207              1.753332       1.984799      -0.420632      -0.170291       1.916933       0.103373       1.358264          -0.000000
          164              H       7.409414      20.269738       3.128027       0.130756       1.169747 0.82521902E+01  0.79826921E+02                                 1.691199                            1.572078      -0.966346       2.427831                    0.998581       3.159447       8.157380       0.563788       1.123079      -0.749131       0.038416       0.016007      -0.003805       0.041791       0.000852      -0.003104       0.001389       0.024873      -0.043712      -0.015065      -0.004957       0.020021              1.762597       1.952371       0.443497      -0.075711       2.018911      -0.071833       1.316509          -0.000002
          165              H      10.353635       0.807732      23.605080       0.122444       1.209669 0.87962302E+01  0.86664194E+02                                 1.746998                            1.637425      -1.008256       2.404913                    0.998083       3.249565       8.533250       0.543883       1.143030      -0.744072       0.022634       0.023761      -0.028850       0.043694       0.014635      -0.003567      -0.007716       0.010157      -0.004097      -0.016166      -0.002763       0.018929              1.810386       1.591519       0.185302      -0.129222       1.604363      -0.388861       2.235276          -0.000001
          166              H      11.310820       0.659945      25.755187       0.128285       1.260357 0.94482379E+01  0.95432793E+02                                 1.847222                            1.737084      -1.055516       2.379567                    0.997858       3.381116       9.197752       0.506334       1.197628      -0.730312       0.034915       0.020530      -0.000266       0.040504       0.017529      -0.004539      -0.007093       0.012446       0.006743      -0.020209      -0.000592       0.020801              1.923186       2.316230       0.322215       0.398278       1.591864       0.016546       1.861465          -0.000002
          167              H       8.133567      23.867584      26.960300       0.127117       1.254778 0.93549152E+01  0.93874324E+02                                 1.816960                            1.709770      -1.020813       2.397658                    0.997980       3.305903       8.845776       0.520874       1.171835      -0.737284      -0.022841      -0.020769       0.023001       0.038498       0.015727       0.001461      -0.009254       0.014883       0.001950      -0.021170       0.003192       0.017978              1.878552       1.685879       0.250062      -0.215245       1.643319      -0.281332       2.306460           0.000002
          168              H       7.264082      23.933834      24.816778       0.118765       1.211391 0.87304058E+01  0.85626625E+02                                 1.730998                            1.616821      -0.954370       2.426150                    0.998347       3.225831       8.378758       0.556174       1.122847      -0.749380      -0.036339      -0.021587      -0.006805       0.042811       0.015018      -0.001941      -0.004951       0.011524      -0.004029      -0.016043      -0.001742       0.017785              1.799829       2.090196       0.390314       0.345285       1.566438       0.111568       1.742855          -0.000000
          169              H      11.596472       1.100758      29.429795       0.129907       1.222568 0.92200418E+01  0.92431259E+02                                 1.805939                            1.714848      -0.993118       2.413543                    0.998316       3.293212       8.884444       0.510823       1.196050      -0.731574      -0.020707       0.024819       0.022907       0.039617      -0.003238       0.000874       0.018040       0.004452      -0.001955      -0.019715       0.002755       0.016960              1.853435       2.148036      -0.250795      -0.295753       1.702257       0.286985       1.710012           0.000000
          170              H      13.931803       1.319890      29.788695       0.123270       1.171769 0.84463737E+01  0.82324529E+02                                 1.703469                            1.598843      -0.979990       2.416333                    0.998420       3.217594       8.386325       0.553700       1.134939      -0.745871       0.011622       0.030016       0.028154       0.042763      -0.001962      -0.000850       0.016889      -0.005623       0.000528      -0.015528      -0.003049       0.018576              1.762632       1.820319       0.256522       0.292712       1.716633       0.398180       1.750944          -0.000000
          171              H      14.600830      23.875228      27.012983       0.124433       1.205958 0.86652740E+01  0.84846614E+02                                 1.727938                            1.613736      -0.910339       2.450770                    0.998715       3.198397       8.306271       0.555060       1.126973      -0.748537       0.026742      -0.026281      -0.024797       0.044952      -0.003843      -0.003941       0.017345       0.001073      -0.001525      -0.017741      -0.000906       0.018647              1.787990       2.101236      -0.350765      -0.254857       1.651249       0.272852       1.611484          -0.000002
          172              H      12.293062      23.696865      26.670546       0.130576       1.201397 0.89094294E+01  0.88176751E+02                                 1.755811                            1.662216      -0.998442       2.413959                    0.998054       3.218503       8.507356       0.532164       1.162937      -0.739891      -0.008876      -0.027059      -0.026102       0.038630       0.000328      -0.002483       0.017621       0.003284      -0.010148      -0.019557       0.003359       0.016197              1.806240       1.797961       0.160952       0.296391       1.759564       0.397638       1.861196          -0.000001
          173              H       8.238807       0.815376      28.201633       0.134122       1.235622 0.92401337E+01  0.92659388E+02                                 1.814719                            1.713240      -1.066283       2.380739                    0.997946       3.299413       8.895017       0.512750       1.191213      -0.732503      -0.014145       0.023902      -0.030867       0.041523      -0.014903       0.000058      -0.012822       0.006485       0.000507      -0.020570       0.001357       0.019213              1.878419       1.590184      -0.173183       0.088625       1.662268      -0.324448       2.382804           0.000001
          174              H       6.943350       0.968259      30.262838       0.122432       1.226589 0.89885135E+01  0.88969437E+02                                 1.757731                            1.651911      -1.027797       2.395681                    0.997881       3.257872       8.553113       0.543546       1.138458      -0.745398      -0.035554       0.028531       0.000754       0.045592      -0.015641       0.002426      -0.009346       0.002695      -0.004840      -0.016950      -0.002757       0.019707              1.806760       2.059077      -0.463726      -0.194544       1.708032       0.055299       1.653169           0.000002
          175              H       9.338818      23.684125      31.942095       0.119012       1.196559 0.86596348E+01  0.84844669E+02                                 1.719735                            1.612889      -0.981536       2.411504                    0.998399       3.243173       8.446992       0.554933       1.126524      -0.748020       0.010726      -0.026784       0.032790       0.043676      -0.013595       0.002965      -0.011276      -0.001716       0.001431      -0.016211      -0.003056       0.019267              1.777590       1.496235      -0.123702       0.000355       1.658416      -0.408741       2.178118           0.000001
          176              H      10.681884      23.640808      29.969791       0.131145       1.207753 0.90302061E+01  0.89843945E+02                                 1.774789                            1.683942      -1.005904       2.409139                    0.998189       3.247617       8.660517       0.522790       1.177573      -0.736181       0.030297      -0.024022       0.001135       0.038681      -0.017120      -0.000486      -0.007191       0.003257       0.010765      -0.020355       0.003351       0.017004              1.818905       2.123086      -0.408945      -0.148620       1.721976      -0.041454       1.611652           0.000001
          177              C       6.610089      16.241271      19.163281       0.609999      26.440919 0.25093904E+03  0.51759872E+04                                 8.169427                            5.577241       0.048215       2.070980                    0.999448      21.924448      60.312795       0.638821       0.464838      -1.028584       0.002339      -0.063668      -0.003100       0.063786       0.002137       0.038585       0.000847       0.170633      -0.029263      -0.080468      -0.022916       0.103385             11.269561       5.002641      -0.073889      -1.393103      20.302237       0.126748       8.503805          -0.000000
          178              C       6.580021      17.703851      19.178757      -0.021280      41.522518 0.41813415E+03  0.96520347E+04                                10.409697                            6.761600      -0.002798       2.008285                    0.999268      26.793967      74.222158       0.647125       0.410029      -1.077508      -0.005266       0.042581       0.004785       0.043171       0.004538       0.000872      -0.004924       0.014582       0.006922      -0.011531       0.004027       0.007505             15.522509       6.023550       0.074019      -1.421780      30.933934       0.089842       9.610043          -0.000000
          179              C       6.224208      18.435142      20.292664      -0.097836      35.280371 0.39805426E+03  0.91619391E+04                                 9.377423                            6.671553       0.038222       1.988388                    0.999658      28.704897      81.878097       0.634626       0.419317      -1.061458       0.008489       0.017349      -0.019647       0.027551       0.006374      -0.006607      -0.014756       0.028197       0.067438      -0.030114       0.000928       0.029186             12.340582       5.414368      -0.273327      -1.232490      22.744548       0.826696       8.862831          -0.000002
          180              C       6.998476      18.433868      18.065179      -0.102472      35.678828 0.40740576E+03  0.94318135E+04                                 9.452807                            6.751242       0.038239       1.986064                    0.999730      28.921118      82.735871       0.630618       0.419538      -1.061315      -0.006471       0.015059       0.021795       0.027270      -0.003155      -0.009417       0.013109       0.030958       0.071145      -0.030528       0.000003       0.030525             12.394320       5.581323       0.294317      -1.424661      22.733834      -0.801962       8.867803           0.000001
          181              C       9.977777      12.786115      17.813291       0.598041      26.401193 0.26037598E+03  0.54168424E+04                                 8.153682                            5.677794       0.049209       2.066747                    0.999490      22.210343      61.228830       0.634120       0.464290      -1.029570      -0.057891       0.003902       0.032588       0.066548       0.027913       0.047699       0.058679      -0.118810       0.004532      -0.086239      -0.023592       0.109831             11.061391      16.926360      -1.200204      -4.741708       6.359774      -2.037097       9.898039           0.000000
          182              C      11.325854      12.752990      17.115247      -0.026968      41.353916 0.44737160E+03  0.10497413E+05                                10.385755                            6.997499      -0.027749       1.992230                    0.999244      27.400330      76.394888       0.635980       0.410439      -1.077803       0.047041      -0.000935      -0.025119       0.053335       0.001108      -0.005402      -0.003889       0.002586       0.010181      -0.005526      -0.002977       0.008503             15.003860      24.786159      -1.485134      -7.980661       7.422275      -2.081639      12.803145          -0.000000
          183              C      12.335660      12.024248      17.669401      -0.105039      35.155509 0.41070964E+03  0.95280402E+04                                 9.364636                            6.783884       0.022508       1.980279                    0.999661      29.038493      83.172657       0.628325       0.420197      -1.060840       0.007391       0.007604      -0.013229       0.016954       0.002580       0.006609      -0.013371      -0.029073       0.049890      -0.024742      -0.001366       0.026108             12.096309      19.360215      -1.635133      -5.199218       6.680796      -1.617399      10.247916           0.000002
          184              C      11.488726      13.491925      15.896962      -0.100300      36.619302 0.43517545E+03  0.10224948E+05                                 9.610777                            6.978458       0.035212       1.981270                    0.999656      29.267027      83.885158       0.621189       0.419649      -1.063032       0.020183      -0.009700       0.005625       0.023089      -0.018720       0.020359      -0.018892      -0.004965       0.001130      -0.021676      -0.017014       0.038690             12.423455      19.035898      -0.940647      -6.026769       6.848761      -2.006782      11.385707           0.000002
          185              C       7.061119       9.081250      19.765838       0.574838      32.318996 0.29159159E+03  0.62208442E+04                                 9.273460                            5.977877       0.030910       2.050546                    0.999402      22.674641      62.653974       0.624714       0.459569      -1.035452      -0.017411       0.069711      -0.003972       0.071962      -0.003621      -0.033941       0.008753       0.079405       0.229432      -0.078476      -0.011612       0.090088             13.680597       9.009762      -0.691098       1.320379      26.459522      -1.259034       5.572508          -0.000001
          186              C       7.151325       7.674727      19.828399      -0.002025      39.090606 0.37790713E+03  0.85183929E+04                                10.002053                            6.434009      -0.032317       2.009567                    0.999242      26.047540      71.651880       0.661491       0.410780      -1.075399       0.008531      -0.055841      -0.004679       0.056682       0.014645      -0.006250       0.007033      -0.005362       0.062662      -0.027137       0.004344       0.022793             15.040122      10.202121      -1.081406       1.040393      29.363769      -1.281160       5.554478          -0.000000
          187              C       8.286416       7.037714      20.114860      -0.073617      32.462741 0.35230055E+03  0.78497415E+04                                 8.825025                            6.239001       0.148780       2.042156                    0.999734      27.264974      76.033044       0.663462       0.414332      -1.066713      -0.014745      -0.014635      -0.000979       0.020798       0.008260      -0.000491      -0.000707       0.038620       0.065353      -0.031901       0.010077       0.021824             11.632608       9.084291      -0.786351       1.119140      20.825158      -0.256494       4.988376          -0.000001
          188              C       5.923522       7.035166      19.686814      -0.088797      34.092540 0.37803403E+03  0.85701967E+04                                 9.137522                            6.472994       0.159379       2.037809                    0.999763      27.855935      78.275882       0.650033       0.415634      -1.066212       0.014318      -0.004264      -0.000103       0.014939      -0.000994       0.000156      -0.001071       0.053739       0.064671      -0.037686       0.016104       0.021582             12.224923       9.123718       0.413998       0.540351      22.614915      -0.120059       4.936136          -0.000002
          189              C       4.372481      12.467609       6.144762       0.599561      27.848221 0.26484763E+03  0.55358368E+04                                 8.464889                            5.724228       0.034071       2.057562                    0.999472      22.389550      61.958059       0.631611       0.463948      -1.029302       0.019846       0.005036      -0.061708       0.065016       0.045124       0.040718       0.030972      -0.052795      -0.192156      -0.083546      -0.014727       0.098273             12.019452       9.887396      -1.717714      -5.103543       6.446536      -1.775180      19.724424          -0.000001
          190              C       3.833752      12.355494       7.534265      -0.067773      45.567038 0.46766592E+03  0.11103820E+05                                11.080129                            7.150962      -0.072269       1.970091                    0.999163      28.104363      79.002936       0.629137       0.410038      -1.077307      -0.016353      -0.006581       0.048021       0.051155      -0.021858      -0.009476      -0.002438       0.028595      -0.002056      -0.027488      -0.000802       0.028290             17.042463      12.900930      -1.626015      -8.731555       7.627784      -2.322232      30.598675          -0.000000
          191              C       2.605949      13.043468       7.820067      -0.089048      37.789167 0.44204774E+03  0.10432407E+05                                 9.836743                            7.026229      -0.016602       1.958581                    0.999618      29.548716      85.018745       0.619704       0.418800      -1.063037       0.007239      -0.011147       0.020275       0.024243      -0.018400       0.021137      -0.015814       0.007169      -0.019034      -0.022298      -0.015413       0.037711             13.197597      11.549774      -1.687283      -6.589996       6.692482      -1.309314      21.350535          -0.000001
          192              C       2.042162      12.972123       9.097620      -0.208384      40.315417 0.47791250E+03  0.11505252E+05                                10.234111                            7.274198       0.094438       1.985952                    0.999680      30.823037      89.680660       0.612781       0.415196      -1.064938      -0.001080      -0.001005      -0.025358       0.025401      -0.034395      -0.001068      -0.005328       0.026063      -0.028830      -0.033042      -0.008635       0.041677             13.844887      11.721728      -1.346347      -5.984889       6.693363      -2.250668      23.119572          -0.000001
          193              C       2.738752      12.238284      10.098588       0.207271      38.051110 0.38160115E+03  0.86771136E+04                                10.093199                            6.643885      -0.060133       1.998335                    0.999599      25.694101      72.465409       0.620976       0.433776      -1.054189      -0.012213      -0.001533       0.033161       0.035372       0.009787      -0.015309       0.000843       0.028375       0.124946      -0.038447      -0.007692       0.046140             14.934869      13.414604      -2.195153      -7.164595       6.488856      -0.564577      24.901146           0.000000
          194              C       3.933980      11.601272       9.812127      -0.203455      39.647692 0.44660888E+03  0.10572237E+05                                10.079575                            7.015169       0.100765       1.993916                    0.999618      30.244009      87.289577       0.626161       0.413219      -1.066094       0.019888       0.004268      -0.027344       0.034080      -0.024468       0.013268      -0.020537      -0.002649       0.014193      -0.027830      -0.011267       0.039097             13.738222      11.994676      -2.378898      -6.454880       6.731741      -0.049312      22.488249           0.000001
          195              C       4.455170      11.654781       8.541160      -0.069496      36.199242 0.40192875E+03  0.92751890E+04                                 9.555318                            6.703868      -0.022648       1.966659                    0.999579      28.766372      82.207647       0.632994       0.419308      -1.061277      -0.023217       0.008244       0.015508       0.029112      -0.015255       0.002673       0.006457       0.018110      -0.074730      -0.027124      -0.003085       0.030209             12.861679       9.951539      -1.708270      -5.159346       6.621342      -1.506435      22.012156          -0.000000
          196              C       0.769256      12.373331      11.550651       0.206294      35.700966 0.37666823E+03  0.85469018E+04                                 9.681771                            6.613110      -0.153171       1.970037                    0.999490      25.651806      72.540419       0.619973       0.435395      -1.052004       0.041780      -0.005346      -0.008974       0.043066      -0.005511      -0.010835      -0.012280       0.083569      -0.016654      -0.043888      -0.003017       0.046905             13.366154      23.486812      -0.566561      -2.475451       7.052115       2.600976       9.559536           0.000000
          197              C       0.318226      13.300821      12.484779      -0.197929      37.891711 0.46337925E+03  0.11066557E+05                                 9.804288                            7.161998       0.166496       2.014366                    0.999685      30.367102      87.923006       0.617827       0.415110      -1.065285      -0.033224       0.005838       0.022434       0.040512       0.018737       0.012454       0.022187      -0.001717      -0.025307      -0.024948      -0.011728       0.036676             12.588374      21.457031      -1.851392      -2.820682       7.562078       2.853559       8.746014          -0.000000
          198              C      23.982246      13.423127      12.702424      -0.092166      35.799676 0.42700796E+03  0.99924205E+04                                 9.473578                            6.899917       0.001815       1.967162                    0.999598      29.286921      83.958221       0.626020       0.418103      -1.063290       0.025634      -0.009107      -0.010748       0.029250      -0.008388      -0.005946       0.016894      -0.027489       0.023652      -0.020117      -0.007917       0.028035             12.133782      21.575443      -0.499357      -2.080806       7.266162       2.326643       7.559741          -0.000001
          199              C      23.102738      12.615396      12.008331      -0.054006      43.116367 0.46972344E+03  0.11155842E+05                                10.665205                            7.162335      -0.062542       1.973110                    0.999107      28.008647      78.536157       0.629720       0.409542      -1.078510       0.045639      -0.018129      -0.018598       0.052511       0.007266       0.004140       0.014608       0.011497      -0.026734      -0.020247       0.001849       0.018399             15.250346      28.189071      -1.270995      -4.574267       8.252171       2.987340       9.309798          -0.000000
          200              C      23.588848      11.677713      11.042265      -0.079041      36.067530 0.42570951E+03  0.99469998E+04                                 9.495901                            6.890872      -0.004603       1.968916                    0.999557      29.062257      83.047813       0.626702       0.418279      -1.063975       0.019030       0.011434       0.013657       0.026065       0.013455       0.011192       0.021892      -0.012473       0.013204      -0.018525      -0.014854       0.033379             12.045880      20.558231      -0.562897      -2.748966       7.406750       2.611963       8.172659          -0.000002
          201              C      24.954465      11.578339      10.840095      -0.192742      37.366159 0.44291616E+03  0.10461072E+05                                 9.693100                            6.993948       0.128999       2.005235                    0.999672      30.030358      86.520391       0.626177       0.414147      -1.065701      -0.029428       0.001633      -0.007263       0.030355      -0.011542      -0.008257       0.020956      -0.035634       0.019348      -0.024657      -0.010764       0.035421             12.420194      21.843841       0.908121      -1.724151       7.264550       2.263487       8.152191          -0.000000
          202              C      21.631881      12.781019      12.369536       0.593078      26.898903 0.26570260E+03  0.55566897E+04                                 8.256940                            5.737119       0.078287       2.073335                    0.999548      22.395423      61.936524       0.630467       0.464540      -1.029251      -0.062594       0.007967       0.013053       0.064435      -0.003572       0.033271      -0.062239      -0.100606       0.146718      -0.084776      -0.020281       0.105057             11.107961      18.477682      -0.413600      -2.722764       7.589056       2.679724       7.257146          -0.000001
          203              C       2.951738      12.202611      12.505523       0.213021      33.968913 0.35722287E+03  0.80173276E+04                                 9.401042                            6.457461      -0.138377       1.973900                    0.999327      25.531393      72.345089       0.623448       0.437739      -1.048187      -0.021738       0.001833      -0.036987       0.042941      -0.014012       0.023471       0.017206       0.036422       0.080402      -0.044916       0.002446       0.042471             12.866233      12.458170       1.608118       5.804921       6.591308      -1.935812      19.549221           0.000000
          204              C       4.054255      13.048564      12.505523      -0.205016      38.980282 0.48891544E+03  0.11818480E+05                                 9.992806                            7.355340       0.110786       1.994654                    0.999817      30.721678      89.104685       0.610626       0.414957      -1.066788       0.026041       0.004072       0.013942       0.029818       0.016305      -0.002346      -0.028356      -0.007695       0.041427      -0.031487      -0.006385       0.037872             12.768815      12.651590       2.795960       5.987438       7.091934      -0.144176      18.562923           0.000001
          205              C       4.841051      13.122457      13.746855      -0.091091      36.790010 0.44705197E+03  0.10565143E+05                                 9.631532                            7.048958       0.023767       1.971069                    0.999595      29.500320      84.543071       0.621821       0.416796      -1.065834      -0.023385      -0.013003      -0.007778       0.027865       0.027374      -0.001156      -0.003118       0.011150      -0.043352      -0.021144      -0.014183       0.035327             12.273084      10.899165       2.096987       5.765136       7.093866      -1.077452      18.826221           0.000002
          206              C       4.490250      12.335110      14.840019      -0.045752      41.105821 0.42541645E+03  0.98774343E+04                                10.337681                            6.821154      -0.089815       1.975054                    0.999147      27.330657      76.302642       0.643196       0.410141      -1.075818      -0.020117      -0.002482      -0.037623       0.042736       0.002108      -0.000287      -0.007715      -0.005108      -0.003661      -0.007261      -0.002039       0.009300             14.873278      13.425444       2.678954       8.968225       7.622312      -0.339137      23.572076           0.000001
          207              C       3.415296      11.501898      14.745849      -0.077338      35.932336 0.42156052E+03  0.98299202E+04                                 9.515259                            6.867904       0.021284       1.977743                    0.999634      28.956840      82.770621       0.626032       0.419585      -1.062719      -0.003542       0.011438      -0.032429       0.034569       0.000765      -0.012639      -0.018629      -0.011622       0.024984      -0.020688      -0.006154       0.026841             12.272122      12.088413       2.297906       6.798830       7.213775      -0.651606      17.514178           0.000002
          208              C       2.613466      11.458581      13.549296      -0.199464      37.625975 0.44370287E+03  0.10489231E+05                                 9.761371                            7.010590       0.120641       2.002549                    0.999718      30.095077      86.879733       0.623744       0.415383      -1.064407       0.006627      -0.001146       0.040758       0.041309       0.025654       0.006961       0.003531       0.000872      -0.048863      -0.019781      -0.015104       0.034885             12.654774      11.466354       1.374284       5.947029       7.209921      -2.391489      19.288046           0.000002
          209              C       5.234449      12.452320      16.097815       0.606521      27.037102 0.25588180E+03  0.53036421E+04                                 8.303659                            5.634302       0.039625       2.065861                    0.999457      22.049370      60.800337       0.635183       0.465235      -1.028384       0.029602       0.003190       0.053853       0.061535      -0.058582      -0.055329       0.021397      -0.010423      -0.157899      -0.083147      -0.020642       0.103789             11.378438      10.276327       2.537403       5.990136       7.016214      -0.246716      16.842774           0.000001
          210              C       5.918511       9.239229       2.699981       0.609999      26.440918 0.25093904E+03  0.51759872E+04                                 8.169427                            5.577240       0.048215       2.070980                    0.999448      21.924448      60.312794       0.638821       0.464838      -1.028584      -0.002339       0.063668      -0.003100       0.063786       0.002137      -0.038585      -0.000847       0.170633      -0.029263      -0.080468      -0.022916       0.103385             11.269560       5.002640      -0.073889       1.393103      20.302236      -0.126748       8.503805          -0.000000
          211              C       5.948579       7.776649       2.715457      -0.021281      41.522516 0.41813412E+03  0.96520340E+04                                10.409697                            6.761600      -0.002798       2.008286                    0.999268      26.793966      74.222155       0.647125       0.410029      -1.077507       0.005266      -0.042581       0.004785       0.043171       0.004538      -0.000872       0.004924       0.014582       0.006922      -0.011531       0.004027       0.007505             15.522509       6.023550       0.074019       1.421780      30.933932      -0.089842       9.610043          -0.000000
          212              C       6.304392       7.045358       3.829364      -0.097836      35.280366 0.39805420E+03  0.91619374E+04                                 9.377422                            6.671552       0.038222       1.988388                    0.999658      28.704895      81.878088       0.634626       0.419317      -1.061458      -0.008489      -0.017349      -0.019647       0.027551       0.006374       0.006607       0.014756       0.028197       0.067438      -0.030114       0.000928       0.029186             12.340581       5.414368      -0.273327       1.232490      22.744544      -0.826696       8.862831          -0.000002
          213              C       5.530124       7.046632       1.601879      -0.102472      35.678826 0.40740573E+03  0.94318128E+04                                 9.452806                            6.751242       0.038239       1.986064                    0.999730      28.921118      82.735868       0.630618       0.419538      -1.061315       0.006471      -0.015059       0.021795       0.027270      -0.003155       0.009416      -0.013109       0.030958       0.071145      -0.030528       0.000003       0.030525             12.394318       5.581322       0.294317       1.424661      22.733831       0.801961       8.867802           0.000001
          214              C       2.550823      12.694385       1.349991       0.598041      26.401193 0.26037598E+03  0.54168424E+04                                 8.153682                            5.677794       0.049209       2.066747                    0.999490      22.210343      61.228830       0.634120       0.464290      -1.029570       0.057891      -0.003902       0.032588       0.066548       0.027913      -0.047699      -0.058679      -0.118810       0.004532      -0.086239      -0.023592       0.109831             11.061391      16.926360      -1.200204       4.741708       6.359774       2.037097       9.898039           0.000000
          215              C       1.202746      12.727510       0.651947      -0.026968      41.353914 0.44737157E+03  0.10497412E+05                                10.385755                            6.997499      -0.027749       1.992230                    0.999244      27.400329      76.394885       0.635980       0.410439      -1.077803      -0.047041       0.000935      -0.025119       0.053335       0.001108       0.005402       0.003889       0.002585       0.010181      -0.005526      -0.002977       0.008503             15.003859      24.786158      -1.485134       7.980661       7.422275       2.081639      12.803145          -0.000000
          216              C       0.192940      13.456252       1.206101      -0.105039      35.155512 0.41070968E+03  0.95280414E+04                                 9.364637                            6.783884       0.022508       1.980279                    0.999661      29.038494      83.172665       0.628325       0.420197      -1.060840      -0.007391      -0.007604      -0.013229       0.016954       0.002580      -0.006609       0.013371      -0.029073       0.049890      -0.024742      -0.001366       0.026108             12.096311      19.360218      -1.635134       5.199219       6.680797       1.617400      10.247918           0.000002
          217              C       1.039874      11.988575      32.360262      -0.100300      36.619301 0.43517543E+03  0.10224948E+05                                 9.610777                            6.978458       0.035212       1.981270                    0.999656      29.267026      83.885157       0.621189       0.419649      -1.063032      -0.020183       0.009700       0.005625       0.023089      -0.018720      -0.020359       0.018892      -0.004965       0.001130      -0.021676      -0.017014       0.038690             12.423456      19.035898      -0.940647       6.026769       6.848761       2.006782      11.385708           0.000002
          218              C       5.467481      16.399250       3.302538       0.574838      32.318995 0.29159158E+03  0.62208439E+04                                 9.273460                            5.977877       0.030910       2.050546                    0.999402      22.674640      62.653973       0.624714       0.459569      -1.035452       0.017411      -0.069711      -0.003972       0.071962      -0.003621       0.033941      -0.008753       0.079405       0.229432      -0.078476      -0.011612       0.090088             13.680598       9.009762      -0.691098      -1.320379      26.459523       1.259034       5.572508          -0.000001
          219              C       5.377275      17.805773       3.365099      -0.002026      39.090604 0.37790711E+03  0.85183923E+04                                10.002053                            6.434010      -0.032317       2.009567                    0.999242      26.047539      71.651878       0.661491       0.410780      -1.075399      -0.008531       0.055841      -0.004679       0.056682       0.014645       0.006250      -0.007033      -0.005362       0.062662      -0.027137       0.004344       0.022793             15.040123      10.202121      -1.081405      -1.040393      29.363770       1.281159       5.554478          -0.000000
          220              C       4.242184      18.442786       3.651560      -0.073617      32.462740 0.35230054E+03  0.78497412E+04                                 8.825025                            6.239001       0.148781       2.042156                    0.999734      27.264974      76.033040       0.663462       0.414332      -1.066713       0.014745       0.014635      -0.000979       0.020798       0.008260       0.000491       0.000707       0.038620       0.065353      -0.031901       0.010077       0.021824             11.632607       9.084290      -0.786351      -1.119140      20.825155       0.256494       4.988375          -0.000001
          221              C       6.605078      18.445334       3.223514      -0.088797      34.092541 0.37803403E+03  0.85701968E+04                                 9.137523                            6.472994       0.159379       2.037809                    0.999763      27.855935      78.275883       0.650033       0.415634      -1.066212      -0.014318       0.004264      -0.000103       0.014939      -0.000994      -0.000156       0.001071       0.053739       0.064671      -0.037686       0.016104       0.021582             12.224923       9.123718       0.413998      -0.540351      22.614916       0.120059       4.936136          -0.000002
          222              C       8.156119      13.012891      22.608062       0.599561      27.848219 0.26484761E+03  0.55358364E+04                                 8.464889                            5.724228       0.034071       2.057562                    0.999472      22.389549      61.958057       0.631611       0.463948      -1.029302      -0.019846      -0.005036      -0.061708       0.065016       0.045124      -0.040718      -0.030972      -0.052795      -0.192156      -0.083546      -0.014727       0.098273             12.019452       9.887396      -1.717714       5.103543       6.446536       1.775180      19.724423          -0.000001
          223              C       8.694848      13.125006      23.997565      -0.067773      45.567033 0.46766588E+03  0.11103819E+05                                11.080128                            7.150962      -0.072268       1.970091                    0.999163      28.104362      79.002930       0.629137       0.410038      -1.077307       0.016353       0.006581       0.048021       0.051155      -0.021858       0.009476       0.002438       0.028595      -0.002056      -0.027488      -0.000802       0.028290             17.042461      12.900929      -1.626015       8.731554       7.627783       2.322231      30.598671          -0.000000
          224              C       9.922651      12.437032      24.283367      -0.089048      37.789166 0.44204774E+03  0.10432407E+05                                 9.836743                            7.026229      -0.016602       1.958581                    0.999618      29.548716      85.018744       0.619704       0.418800      -1.063037      -0.007239       0.011147       0.020275       0.024243      -0.018400      -0.021137       0.015814       0.007169      -0.019034      -0.022298      -0.015413       0.037711             13.197596      11.549773      -1.687283       6.589995       6.692482       1.309315      21.350534          -0.000001
          225              C      10.486438      12.508377      25.560920      -0.208384      40.315415 0.47791248E+03  0.11505251E+05                                10.234110                            7.274198       0.094438       1.985952                    0.999680      30.823036      89.680655       0.612781       0.415196      -1.064938       0.001080       0.001005      -0.025358       0.025401      -0.034395       0.001068       0.005328       0.026063      -0.028830      -0.033042      -0.008635       0.041677             13.844887      11.721727      -1.346347       5.984889       6.693362       2.250668      23.119571          -0.000001
          226              C       9.789848      13.242216      26.561888       0.207271      38.051110 0.38160116E+03  0.86771136E+04                                10.093199                            6.643885      -0.060133       1.998335                    0.999599      25.694101      72.465408       0.620976       0.433776      -1.054189       0.012213       0.001533       0.033161       0.035372       0.009787       0.015309      -0.000843       0.028375       0.124946      -0.038447      -0.007692       0.046140             14.934868      13.414604      -2.195153       7.164595       6.488856       0.564577      24.901145           0.000000
          227              C       8.594620      13.879228      26.275427      -0.203455      39.647693 0.44660889E+03  0.10572238E+05                                10.079576                            7.015169       0.100765       1.993916                    0.999618      30.244009      87.289579       0.626161       0.413219      -1.066094      -0.019888      -0.004268      -0.027344       0.034080      -0.024468      -0.013268       0.020537      -0.002649       0.014194      -0.027830      -0.011267       0.039097             13.738223      11.994676      -2.378898       6.454880       6.731742       0.049312      22.488250           0.000001
          228              C       8.073430      13.825719      25.004460      -0.069496      36.199242 0.40192876E+03  0.92751892E+04                                 9.555318                            6.703868      -0.022647       1.966659                    0.999579      28.766372      82.207646       0.632994       0.419308      -1.061277       0.023217      -0.008244       0.015508       0.029112      -0.015255      -0.002673      -0.006457       0.018110      -0.074730      -0.027124      -0.003085       0.030209             12.861679       9.951539      -1.708270       5.159346       6.621342       1.506435      22.012156          -0.000000
          229              C      11.759344      13.107169      28.013951       0.206294      35.700969 0.37666826E+03  0.85469026E+04                                 9.681771                            6.613110      -0.153171       1.970037                    0.999490      25.651807      72.540420       0.619973       0.435395      -1.052004      -0.041780       0.005346      -0.008974       0.043066      -0.005511       0.010835       0.012280       0.083569      -0.016654      -0.043888      -0.003017       0.046905             13.366154      23.486811      -0.566561       2.475452       7.052114      -2.600976       9.559536           0.000000
          230              C      12.210374      12.179679      28.948079      -0.197929      37.891711 0.46337925E+03  0.11066557E+05                                 9.804288                            7.161998       0.166496       2.014366                    0.999685      30.367102      87.923006       0.617827       0.415110      -1.065285       0.033224      -0.005837       0.022434       0.040512       0.018737      -0.012454      -0.022187      -0.001717      -0.025307      -0.024948      -0.011728       0.036676             12.588374      21.457032      -1.851392       2.820682       7.562077      -2.853559       8.746014           0.000000
          231              C      13.603554      12.057373      29.165724      -0.092166      35.799676 0.42700796E+03  0.99924205E+04                                 9.473579                            6.899917       0.001815       1.967162                    0.999598      29.286921      83.958222       0.626020       0.418103      -1.063290      -0.025634       0.009107      -0.010748       0.029250      -0.008388       0.005946      -0.016894      -0.027489       0.023652      -0.020117      -0.007917       0.028035             12.133783      21.575444      -0.499357       2.080806       7.266162      -2.326642       7.559741          -0.000001
          232              C      14.483062      12.865104      28.471631      -0.054006      43.116366 0.46972345E+03  0.11155843E+05                                10.665205                            7.162335      -0.062542       1.973110                    0.999107      28.008647      78.536157       0.629720       0.409542      -1.078510      -0.045639       0.018129      -0.018598       0.052511       0.007266      -0.004140      -0.014608       0.011497      -0.026734      -0.020247       0.001849       0.018399             15.250346      28.189071      -1.270995       4.574267       8.252170      -2.987340       9.309798          -0.000000
          233              C      13.996952      13.802787      27.505565      -0.079041      36.067517 0.42570931E+03  0.99469942E+04                                 9.495899                            6.890871      -0.004603       1.968916                    0.999557      29.062257      83.047813       0.626702       0.418279      -1.063975      -0.019030      -0.011434       0.013657       0.026065       0.013455      -0.011192      -0.021892      -0.012473       0.013204      -0.018525      -0.014854       0.033379             12.045878      20.558229      -0.562898       2.748965       7.406746      -2.611962       8.172658          -0.000002
          234              C      12.631335      13.902161      27.303395      -0.192742      37.366161 0.44291618E+03  0.10461072E+05                                 9.693101                            6.993948       0.128999       2.005235                    0.999672      30.030358      86.520392       0.626177       0.414147      -1.065701       0.029428      -0.001633      -0.007263       0.030355      -0.011542       0.008257      -0.020956      -0.035634       0.019348      -0.024657      -0.010764       0.035421             12.420195      21.843843       0.908121       1.724151       7.264551      -2.263487       8.152191          -0.000000
          235              C      15.953919      12.699481      28.832836       0.593078      26.898902 0.26570260E+03  0.55566897E+04                                 8.256940                            5.737119       0.078287       2.073335                    0.999548      22.395423      61.936524       0.630467       0.464540      -1.029251       0.062594      -0.007967       0.013053       0.064435      -0.003572      -0.033271       0.062239      -0.100606       0.146718      -0.084776      -0.020281       0.105057             11.107961      18.477682      -0.413600       2.722764       7.589056      -2.679724       7.257146          -0.000001
          236              C       9.576862      13.277889      28.968823       0.213021      33.968912 0.35722284E+03  0.80173270E+04                                 9.401043                            6.457461      -0.138377       1.973900                    0.999327      25.531392      72.345088       0.623448       0.437739      -1.048187       0.021738      -0.001833      -0.036987       0.042941      -0.014012      -0.023471      -0.017206       0.036422       0.080402      -0.044916       0.002446       0.042471             12.866233      12.458170       1.608119      -5.804920       6.591309       1.935812      19.549221           0.000000
          237              C       8.474345      12.431936      28.968823      -0.205016      38.980280 0.48891543E+03  0.11818480E+05                                 9.992806                            7.355340       0.110786       1.994654                    0.999817      30.721677      89.104679       0.610626       0.414957      -1.066788      -0.026041      -0.004072       0.013942       0.029818       0.016305       0.002346       0.028356      -0.007695       0.041427      -0.031487      -0.006385       0.037872             12.768814      12.651591       2.795962      -5.987438       7.091934       0.144172      18.562917           0.000001
          238              C       7.687549      12.358042      30.210155      -0.091091      36.789994 0.44705190E+03  0.10565141E+05                                 9.631529                            7.048957       0.023767       1.971069                    0.999595      29.500320      84.543069       0.621821       0.416796      -1.065834       0.023385       0.013003      -0.007778       0.027865       0.027374       0.001156       0.003118       0.011150      -0.043352      -0.021144      -0.014183       0.035327             12.273079      10.899165       2.096989      -5.765134       7.093865       1.077448      18.826206           0.000002
          239              C       8.038350      13.145390      31.303319      -0.045752      41.105821 0.42541656E+03  0.98774374E+04                                10.337682                            6.821155      -0.089815       1.975054                    0.999147      27.330655      76.302636       0.643196       0.410141      -1.075818       0.020117       0.002482      -0.037623       0.042736       0.002108       0.000287       0.007715      -0.005108      -0.003661      -0.007261      -0.002039       0.009300             14.873277      13.425446       2.678955      -8.968225       7.622313       0.339136      23.572071           0.000001
          240              C       9.113304      13.978602      31.209149      -0.077338      35.932336 0.42156050E+03  0.98299196E+04                                 9.515258                            6.867904       0.021284       1.977743                    0.999634      28.956840      82.770618       0.626032       0.419585      -1.062719       0.003542      -0.011438      -0.032429       0.034569       0.000765       0.012639       0.018629      -0.011622       0.024984      -0.020688      -0.006154       0.026841             12.272121      12.088412       2.297906      -6.798830       7.213774       0.651605      17.514178           0.000002
          241              C       9.915134      14.021919      30.012596      -0.199464      37.625977 0.44370288E+03  0.10489231E+05                                 9.761371                            7.010590       0.120641       2.002549                    0.999718      30.095078      86.879734       0.623744       0.415382      -1.064407      -0.006627       0.001146       0.040758       0.041309       0.025654      -0.006961      -0.003531       0.000872      -0.048863      -0.019781      -0.015104       0.034885             12.654774      11.466354       1.374284      -5.947028       7.209921       2.391489      19.288046           0.000002
          242              C       7.294151      13.028180      32.561115       0.606521      27.037098 0.25588179E+03  0.53036419E+04                                 8.303658                            5.634302       0.039625       2.065861                    0.999457      22.049370      60.800334       0.635183       0.465235      -1.028384      -0.029602      -0.003190       0.053853       0.061535      -0.058582       0.055329      -0.021397      -0.010423      -0.157899      -0.083147      -0.020642       0.103789             11.378435      10.276325       2.537403      -5.990134       7.016213       0.246716      16.842768           0.000001
          243              C      18.447111       3.501021      13.763319       0.609999      26.440919 0.25093904E+03  0.51759872E+04                                 8.169427                            5.577240       0.048215       2.070980                    0.999448      21.924448      60.312795       0.638821       0.464838      -1.028584      -0.002339      -0.063668       0.003100       0.063786      -0.002137       0.038585      -0.000847       0.170633      -0.029263      -0.080468      -0.022916       0.103385             11.269561       5.002641       0.073890      -1.393103      20.302237      -0.126748       8.503805          -0.000000
          244              C      18.477179       4.963601      13.747843      -0.021280      41.522517 0.41813413E+03  0.96520342E+04                                10.409697                            6.761600      -0.002798       2.008286                    0.999268      26.793966      74.222157       0.647125       0.410029      -1.077507       0.005266       0.042581      -0.004785       0.043171      -0.004538       0.000872       0.004924       0.014582       0.006922      -0.011531       0.004027       0.007505             15.522509       6.023550      -0.074019      -1.421780      30.933934      -0.089842       9.610043          -0.000000
          245              C      18.832992       5.694892      12.633936      -0.097836      35.280371 0.39805425E+03  0.91619390E+04                                 9.377423                            6.671553       0.038222       1.988388                    0.999658      28.704897      81.878101       0.634626       0.419317      -1.061458      -0.008489       0.017349       0.019647       0.027551      -0.006374      -0.006607       0.014756       0.028197       0.067438      -0.030114       0.000928       0.029186             12.340583       5.414368       0.273327      -1.232490      22.744548      -0.826696       8.862832          -0.000002
          246              C      18.058724       5.693618      14.861421      -0.102472      35.678828 0.40740577E+03  0.94318139E+04                                 9.452806                            6.751242       0.038239       1.986064                    0.999730      28.921119      82.735872       0.630618       0.419538      -1.061315       0.006471       0.015059      -0.021795       0.027270       0.003155      -0.009416      -0.013109       0.030958       0.071145      -0.030528       0.000003       0.030525             12.394319       5.581323      -0.294317      -1.424661      22.733832       0.801961       8.867803           0.000001
          247              C      15.079423       0.045865      15.113309       0.598041      26.401193 0.26037598E+03  0.54168424E+04                                 8.153682                            5.677794       0.049209       2.066747                    0.999490      22.210343      61.228831       0.634120       0.464290      -1.029570       0.057891       0.003902      -0.032588       0.066548      -0.027913       0.047699      -0.058679      -0.118810       0.004532      -0.086239      -0.023592       0.109831             11.061391      16.926361       1.200204      -4.741709       6.359774       2.037097       9.898040           0.000000
          248              C      13.731346       0.012740      15.811353      -0.026968      41.353917 0.44737162E+03  0.10497413E+05                                10.385755                            6.997499      -0.027749       1.992230                    0.999244      27.400331      76.394889       0.635980       0.410439      -1.077803      -0.047041      -0.000935       0.025119       0.053335      -0.001108      -0.005402       0.003889       0.002586       0.010181      -0.005526      -0.002977       0.008503             15.003859      24.786158       1.485134      -7.980661       7.422275       2.081639      12.803145          -0.000000
          249              C      12.721540      24.764498      15.257199      -0.105039      35.155511 0.41070966E+03  0.95280409E+04                                 9.364637                            6.783884       0.022508       1.980279                    0.999661      29.038494      83.172663       0.628325       0.420197      -1.060840      -0.007391       0.007604       0.013229       0.016954      -0.002580       0.006609       0.013371      -0.029073       0.049890      -0.024742      -0.001366       0.026108             12.096310      19.360216       1.635133      -5.199219       6.680796       1.617400      10.247917           0.000002
          250              C      13.568474       0.751675      17.029638      -0.100300      36.619301 0.43517543E+03  0.10224948E+05                                 9.610777                            6.978458       0.035212       1.981270                    0.999656      29.267026      83.885157       0.621189       0.419649      -1.063032      -0.020183      -0.009700      -0.005625       0.023089       0.018720       0.020359       0.018892      -0.004965       0.001130      -0.021676      -0.017014       0.038690             12.423456      19.035898       0.940647      -6.026769       6.848761       2.006782      11.385708           0.000002
          251              C      17.996081      21.821500      13.160762       0.574838      32.318996 0.29159159E+03  0.62208443E+04                                 9.273460                            5.977877       0.030910       2.050546                    0.999402      22.674641      62.653974       0.624714       0.459569      -1.035452       0.017411       0.069711       0.003972       0.071962       0.003621      -0.033941      -0.008753       0.079405       0.229432      -0.078476      -0.011612       0.090088             13.680597       9.009762       0.691098       1.320379      26.459522       1.259034       5.572508          -0.000001
          252              C      17.905875      20.414977      13.098201      -0.002026      39.090606 0.37790713E+03  0.85183928E+04                                10.002053                            6.434010      -0.032317       2.009567                    0.999242      26.047540      71.651880       0.661491       0.410780      -1.075399      -0.008531      -0.055841       0.004679       0.056682      -0.014645      -0.006250      -0.007033      -0.005362       0.062662      -0.027137       0.004344       0.022793             15.040123      10.202121       1.081406       1.040393      29.363770       1.281160       5.554478          -0.000000
          253              C      16.770784      19.777964      12.811740      -0.073617      32.462740 0.35230054E+03  0.78497412E+04                                 8.825025                            6.239001       0.148781       2.042156                    0.999734      27.264974      76.033041       0.663462       0.414332      -1.066713       0.014745      -0.014635       0.000979       0.020798      -0.008260      -0.000491       0.000707       0.038620       0.065353      -0.031901       0.010077       0.021824             11.632607       9.084290       0.786350       1.119140      20.825156       0.256494       4.988375          -0.000001
          254              C      19.133678      19.775416      13.239786      -0.088797      34.092541 0.37803403E+03  0.85701967E+04                                 9.137522                            6.472994       0.159379       2.037809                    0.999763      27.855935      78.275882       0.650033       0.415634      -1.066212      -0.014318      -0.004264       0.000103       0.014939       0.000994       0.000156       0.001071       0.053739       0.064671      -0.037686       0.016104       0.021582             12.224923       9.123718      -0.413998       0.540351      22.614915       0.120059       4.936136          -0.000002
          255              C      20.684719      25.207859      26.781838       0.599561      27.848223 0.26484763E+03  0.55358367E+04                                 8.464890                            5.724228       0.034071       2.057562                    0.999472      22.389550      61.958059       0.631611       0.463948      -1.029302      -0.019846       0.005036       0.061708       0.065016      -0.045124       0.040718      -0.030972      -0.052795      -0.192156      -0.083546      -0.014727       0.098273             12.019453       9.887397       1.717714      -5.103544       6.446536       1.775180      19.724427          -0.000000
          256              C      21.223448      25.095744      25.392335      -0.067773      45.567052 0.46766600E+03  0.11103822E+05                                11.080131                            7.150963      -0.072269       1.970091                    0.999163      28.104364      79.002938       0.629137       0.410038      -1.077307       0.016353      -0.006581      -0.048021       0.051155       0.021858      -0.009476       0.002438       0.028595      -0.002056      -0.027488      -0.000802       0.028290             17.042470      12.900935       1.626014      -8.731564       7.627785       2.322230      30.598690          -0.000000
          257              C      22.451251       0.303218      25.106532      -0.089048      37.789193 0.44204779E+03  0.10432409E+05                                 9.836747                            7.026229      -0.016602       1.958581                    0.999618      29.548716      85.018746       0.619704       0.418800      -1.063037      -0.007239      -0.011147      -0.020275       0.024243       0.018400       0.021137       0.015814       0.007169      -0.019034      -0.022298      -0.015413       0.037711             13.197606      11.549778       1.687281      -6.590006       6.692483       1.309315      21.350558          -0.000001
          258              C      23.015038       0.231873      23.828980      -0.208384      40.315414 0.47791219E+03  0.11505243E+05                                10.234110                            7.274196       0.094438       1.985952                    0.999680      30.823037      89.680660       0.612781       0.415196      -1.064938       0.001080      -0.001005       0.025358       0.025401       0.034395      -0.001068       0.005328       0.026063      -0.028830      -0.033042      -0.008635       0.041677             13.844887      11.721729       1.346347      -5.984892       6.693362       2.250667      23.119572          -0.000001
          259              C      22.318448      24.978534      22.828012       0.207271      38.051115 0.38160116E+03  0.86771139E+04                                10.093200                            6.643885      -0.060133       1.998335                    0.999599      25.694101      72.465409       0.620976       0.433776      -1.054189       0.012213      -0.001533      -0.033161       0.035372      -0.009787      -0.015309      -0.000843       0.028375       0.124946      -0.038447      -0.007692       0.046140             14.934872      13.414605       2.195153      -7.164597       6.488857       0.564578      24.901154           0.000000
          260              C      21.123220      24.341522      23.114473      -0.203455      39.647689 0.44660887E+03  0.10572237E+05                                10.079575                            7.015169       0.100765       1.993916                    0.999618      30.244009      87.289575       0.626162       0.413219      -1.066094      -0.019888       0.004268       0.027344       0.034080       0.024468       0.013268       0.020537      -0.002649       0.014193      -0.027830      -0.011267       0.039097             13.738221      11.994675       2.378898      -6.454879       6.731741       0.049312      22.488247           0.000001
          261              C      20.602030      24.395031      24.385440      -0.069496      36.199238 0.40192875E+03  0.92751890E+04                                 9.555318                            6.703868      -0.022648       1.966659                    0.999579      28.766372      82.207648       0.632994       0.419308      -1.061277       0.023217       0.008244      -0.015508       0.029112       0.015255       0.002673      -0.006457       0.018110      -0.074730      -0.027124      -0.003085       0.030209             12.861678       9.951539       1.708270      -5.159346       6.621342       1.506434      22.012152          -0.000000
          262              C      24.287944      25.113581      21.375949       0.206294      35.700967 0.37666823E+03  0.85469017E+04                                 9.681771                            6.613110      -0.153171       1.970037                    0.999490      25.651806      72.540420       0.619973       0.435395      -1.052004      -0.041780      -0.005346       0.008974       0.043066       0.005511      -0.010835       0.012280       0.083569      -0.016654      -0.043888      -0.003017       0.046905             13.366155      23.486813       0.566561      -2.475452       7.052115      -2.600976       9.559536           0.000000
          263              C      24.738974       0.560571      20.441821      -0.197929      37.891711 0.46337925E+03  0.11066556E+05                                 9.804288                            7.161998       0.166496       2.014366                    0.999685      30.367102      87.923005       0.617827       0.415110      -1.065285       0.033224       0.005838      -0.022434       0.040512      -0.018737       0.012454      -0.022187      -0.001717      -0.025307      -0.024948      -0.011728       0.036676             12.588374      21.457031       1.851392      -2.820682       7.562078      -2.853559       8.746014           0.000000
          264              C       1.074954       0.682877      20.224176      -0.092166      35.799675 0.42700795E+03  0.99924203E+04                                 9.473578                            6.899917       0.001815       1.967162                    0.999598      29.286921      83.958220       0.626020       0.418103      -1.063290      -0.025634      -0.009107       0.010748       0.029250       0.008388      -0.005946      -0.016894      -0.027489       0.023652      -0.020117      -0.007917       0.028035             12.133782      21.575443       0.499357      -2.080806       7.266162      -2.326643       7.559741          -0.000001
          265              C       1.954462      25.355646      20.918269      -0.054006      43.116365 0.46972342E+03  0.11155842E+05                                10.665205                            7.162335      -0.062542       1.973110                    0.999107      28.008646      78.536155       0.629720       0.409542      -1.078510      -0.045639      -0.018129       0.018598       0.052511      -0.007266       0.004140      -0.014608       0.011497      -0.026734      -0.020247       0.001849       0.018399             15.250347      28.189072       1.270995      -4.574268       8.252171      -2.987340       9.309798          -0.000000
          266              C       1.468352      24.417963      21.884335      -0.079041      36.067532 0.42570954E+03  0.99470005E+04                                 9.495902                            6.890873      -0.004603       1.968916                    0.999557      29.062258      83.047818       0.626702       0.418279      -1.063975      -0.019030       0.011434      -0.013657       0.026065      -0.013455       0.011192      -0.021892      -0.012473       0.013204      -0.018525      -0.014854       0.033379             12.045881      20.558233       0.562897      -2.748967       7.406750      -2.611963       8.172660          -0.000002
          267              C       0.102735      24.318589      22.086505      -0.192742      37.366161 0.44291619E+03  0.10461072E+05                                 9.693101                            6.993948       0.128999       2.005235                    0.999672      30.030359      86.520395       0.626177       0.414147      -1.065701       0.029428       0.001633       0.007263       0.030355       0.011542      -0.008257      -0.020956      -0.035634       0.019348      -0.024657      -0.010764       0.035421             12.420195      21.843843      -0.908121      -1.724151       7.264551      -2.263487       8.152191          -0.000000
          268              C       3.425319       0.040769      20.557064       0.593078      26.898902 0.26570260E+03  0.55566897E+04                                 8.256940                            5.737119       0.078287       2.073335                    0.999548      22.395423      61.936524       0.630467       0.464540      -1.029251       0.062594       0.007967      -0.013053       0.064435       0.003572       0.033271       0.062239      -0.100606       0.146718      -0.084776      -0.020281       0.105057             11.107961      18.477682       0.413600      -2.722764       7.589056      -2.679724       7.257146          -0.000001
          269              C      22.105462      24.942861      20.421077       0.213021      33.968912 0.35722284E+03  0.80173269E+04                                 9.401043                            6.457461      -0.138377       1.973900                    0.999327      25.531392      72.345088       0.623448       0.437739      -1.048187       0.021738       0.001833       0.036987       0.042941       0.014012       0.023471      -0.017206       0.036422       0.080402      -0.044916       0.002446       0.042471             12.866234      12.458170      -1.608118       5.804921       6.591309       1.935812      19.549222           0.000000
          270              C      21.002945       0.308314      20.421077      -0.205016      38.980282 0.48891543E+03  0.11818480E+05                                 9.992806                            7.355340       0.110786       1.994654                    0.999817      30.721678      89.104685       0.610626       0.414957      -1.066788      -0.026041       0.004072      -0.013942       0.029818      -0.016305      -0.002346       0.028356      -0.007695       0.041427      -0.031487      -0.006385       0.037872             12.768816      12.651590      -2.795960       5.987438       7.091934       0.144176      18.562923           0.000002
          271              C      20.216149       0.382207      19.179745      -0.091091      36.790010 0.44705198E+03  0.10565144E+05                                 9.631531                            7.048957       0.023767       1.971069                    0.999595      29.500321      84.543072       0.621821       0.416795      -1.065834       0.023385      -0.013003       0.007778       0.027865      -0.027374      -0.001156       0.003118       0.011150      -0.043352      -0.021144      -0.014183       0.035327             12.273084      10.899165      -2.096988       5.765136       7.093866       1.077452      18.826220           0.000002
          272              C      20.566950      25.075360      18.086581      -0.045752      41.105819 0.42541642E+03  0.98774335E+04                                10.337681                            6.821154      -0.089815       1.975054                    0.999147      27.330656      76.302638       0.643196       0.410141      -1.075818       0.020117      -0.002482       0.037623       0.042736      -0.002108      -0.000287       0.007715      -0.005108      -0.003661      -0.007261      -0.002039       0.009300             14.873277      13.425444      -2.678954       8.968224       7.622312       0.339137      23.572075           0.000001
          273              C      21.641904      24.242148      18.180751      -0.077338      35.932336 0.42156053E+03  0.98299205E+04                                 9.515258                            6.867904       0.021284       1.977743                    0.999634      28.956841      82.770623       0.626032       0.419585      -1.062719       0.003542       0.011438       0.032429       0.034569      -0.000765      -0.012639       0.018629      -0.011622       0.024984      -0.020688      -0.006154       0.026841             12.272122      12.088412      -2.297906       6.798829       7.213775       0.651606      17.514178           0.000002
          274              C      22.443734      24.198831      19.377304      -0.199464      37.625975 0.44370286E+03  0.10489231E+05                                 9.761371                            7.010590       0.120641       2.002549                    0.999718      30.095077      86.879733       0.623744       0.415383      -1.064407      -0.006627      -0.001146      -0.040758       0.041309      -0.025654       0.006961      -0.003531       0.000872      -0.048863      -0.019781      -0.015104       0.034885             12.654774      11.466354      -1.374284       5.947029       7.209921       2.391489      19.288047           0.000002
          275              C      19.822751      25.192570      16.828785       0.606521      27.037101 0.25588180E+03  0.53036421E+04                                 8.303659                            5.634302       0.039625       2.065861                    0.999457      22.049370      60.800335       0.635183       0.465235      -1.028384      -0.029602       0.003190      -0.053853       0.061535       0.058582      -0.055329      -0.021397      -0.010423      -0.157899      -0.083147      -0.020642       0.103789             11.378437      10.276326      -2.537403       5.990136       7.016214       0.246716      16.842773           0.000001
          276              C      19.138689      21.979479      30.226619       0.609999      26.440918 0.25093904E+03  0.51759871E+04                                 8.169427                            5.577240       0.048215       2.070980                    0.999448      21.924448      60.312794       0.638821       0.464838      -1.028584       0.002339       0.063668       0.003100       0.063786      -0.002137      -0.038585       0.000847       0.170633      -0.029263      -0.080468      -0.022916       0.103385             11.269560       5.002640       0.073890       1.393103      20.302236       0.126748       8.503805          -0.000000
          277              C      19.108621      20.516899      30.211143      -0.021281      41.522516 0.41813412E+03  0.96520340E+04                                10.409697                            6.761600      -0.002798       2.008286                    0.999268      26.793966      74.222155       0.647125       0.410029      -1.077507      -0.005266      -0.042581      -0.004785       0.043171      -0.004538      -0.000872      -0.004924       0.014582       0.006922      -0.011531       0.004027       0.007505             15.522509       6.023550      -0.074019       1.421780      30.933933       0.089842       9.610043          -0.000000
          278              C      18.752808      19.785608      29.097236      -0.097836      35.280366 0.39805420E+03  0.91619372E+04                                 9.377422                            6.671552       0.038222       1.988388                    0.999658      28.704895      81.878088       0.634626       0.419317      -1.061458       0.008489      -0.017349       0.019647       0.027551      -0.006374       0.006607      -0.014756       0.028197       0.067438      -0.030114       0.000928       0.029186             12.340580       5.414368       0.273327       1.232490      22.744543       0.826695       8.862830          -0.000002
          279              C      19.527076      19.786882      31.324721      -0.102472      35.678827 0.40740575E+03  0.94318132E+04                                 9.452806                            6.751242       0.038239       1.986064                    0.999730      28.921118      82.735868       0.630618       0.419538      -1.061315      -0.006471      -0.015059      -0.021795       0.027270       0.003155       0.009416       0.013109       0.030958       0.071145      -0.030528       0.000003       0.030525             12.394319       5.581323      -0.294317       1.424661      22.733832      -0.801962       8.867802           0.000002
          280              C      22.506377      25.434635      31.576609       0.598041      26.401193 0.26037598E+03  0.54168424E+04                                 8.153682                            5.677794       0.049209       2.066747                    0.999490      22.210343      61.228830       0.634120       0.464290      -1.029570      -0.057891      -0.003902      -0.032588       0.066548      -0.027913      -0.047699       0.058679      -0.118810       0.004532      -0.086239      -0.023592       0.109831             11.061391      16.926360       1.200204       4.741709       6.359774      -2.037097       9.898039           0.000000
          281              C      23.854454      -0.012740      32.274653      -0.026968      41.353916 0.44737160E+03  0.10497413E+05                                10.385755                            6.997499      -0.027749       1.992230                    0.999244      27.400330      76.394888       0.635980       0.410439      -1.077803       0.047041       0.000935       0.025119       0.053335      -0.001108       0.005402      -0.003889       0.002585       0.010181      -0.005526      -0.002977       0.008503             15.003860      24.786159       1.485134       7.980662       7.422276      -2.081639      12.803146          -0.000000
          282              C      24.864260       0.716002      31.720499      -0.105039      35.155512 0.41070967E+03  0.95280411E+04                                 9.364637                            6.783884       0.022508       1.980279                    0.999661      29.038494      83.172663       0.628325       0.420197      -1.060840       0.007391      -0.007604       0.013229       0.016954      -0.002580      -0.006609      -0.013371      -0.029073       0.049890      -0.024742      -0.001366       0.026108             12.096310      19.360217       1.635133       5.199219       6.680797      -1.617400      10.247917           0.000001
          283              C      24.017326      24.728825       0.566338      -0.100300      36.619302 0.43517544E+03  0.10224948E+05                                 9.610777                            6.978458       0.035212       1.981270                    0.999656      29.267026      83.885158       0.621189       0.419649      -1.063032       0.020183       0.009700      -0.005625       0.023089       0.018720      -0.020359      -0.018892      -0.004965       0.001130      -0.021676      -0.017014       0.038690             12.423456      19.035899       0.940647       6.026770       6.848761      -2.006782      11.385708           0.000002
          284              C      19.589719       3.659000      29.624062       0.574838      32.318994 0.29159158E+03  0.62208439E+04                                 9.273460                            5.977877       0.030910       2.050546                    0.999402      22.674640      62.653972       0.624714       0.459569      -1.035452      -0.017411      -0.069711       0.003972       0.071962       0.003621       0.033941       0.008753       0.079405       0.229432      -0.078476      -0.011612       0.090088             13.680597       9.009762       0.691098      -1.320379      26.459522      -1.259034       5.572508          -0.000001
          285              C      19.679925       5.065523      29.561501      -0.002025      39.090603 0.37790711E+03  0.85183923E+04                                10.002052                            6.434009      -0.032317       2.009567                    0.999242      26.047539      71.651877       0.661491       0.410780      -1.075399       0.008531       0.055841       0.004679       0.056682      -0.014645       0.006250       0.007033      -0.005362       0.062662      -0.027137       0.004344       0.022793             15.040122      10.202120       1.081406      -1.040393      29.363768      -1.281159       5.554478          -0.000000
          286              C      20.815016       5.702536      29.275040      -0.073617      32.462740 0.35230054E+03  0.78497412E+04                                 8.825025                            6.239001       0.148780       2.042156                    0.999734      27.264974      76.033041       0.663462       0.414332      -1.066713      -0.014745       0.014635       0.000979       0.020798      -0.008260       0.000491      -0.000707       0.038620       0.065353      -0.031901       0.010077       0.021824             11.632607       9.084290       0.786350      -1.119140      20.825156      -0.256494       4.988375          -0.000001
          287              C      18.452122       5.705084      29.703086      -0.088797      34.092538 0.37803400E+03  0.85701960E+04                                 9.137522                            6.472994       0.159379       2.037809                    0.999763      27.855934      78.275877       0.650033       0.415634      -1.066212       0.014318       0.004264       0.000103       0.014939       0.000994      -0.000156      -0.001071       0.053739       0.064671      -0.037686       0.016104       0.021582             12.224922       9.123717      -0.413998      -0.540351      22.614914      -0.120059       4.936136          -0.000002
          288              C      16.901081       0.272641      10.318538       0.599561      27.848223 0.26484763E+03  0.55358367E+04                                 8.464890                            5.724228       0.034071       2.057562                    0.999472      22.389550      61.958058       0.631611       0.463948      -1.029302       0.019846      -0.005036       0.061708       0.065016      -0.045124      -0.040718       0.030972      -0.052795      -0.192156      -0.083546      -0.014727       0.098273             12.019453       9.887397       1.717714       5.103544       6.446536      -1.775180      19.724426          -0.000000
          289              C      16.362352       0.384756       8.929035      -0.067773      45.567047 0.46766594E+03  0.11103821E+05                                11.080131                            7.150962      -0.072269       1.970091                    0.999163      28.104362      79.002932       0.629136       0.410038      -1.077307      -0.016353       0.006581      -0.048021       0.051155       0.021858       0.009476      -0.002438       0.028595      -0.002056      -0.027488      -0.000802       0.028290             17.042469      12.900934       1.626014       8.731564       7.627784      -2.322230      30.598687          -0.000000
          290              C      15.134549      25.177282       8.643232      -0.089048      37.789193 0.44204781E+03  0.10432409E+05                                 9.836747                            7.026229      -0.016602       1.958581                    0.999618      29.548716      85.018747       0.619704       0.418800      -1.063037       0.007239       0.011147      -0.020275       0.024243       0.018400      -0.021137      -0.015814       0.007169      -0.019034      -0.022298      -0.015413       0.037711             13.197606      11.549778       1.687281       6.590006       6.692483      -1.309315      21.350557          -0.000001
          291              C      14.570762      25.248627       7.365680      -0.208384      40.315413 0.47791219E+03  0.11505243E+05                                10.234110                            7.274196       0.094438       1.985952                    0.999680      30.823037      89.680661       0.612781       0.415196      -1.064938      -0.001080       0.001005       0.025358       0.025401       0.034395       0.001068      -0.005328       0.026063      -0.028830      -0.033042      -0.008635       0.041677             13.844887      11.721729       1.346347       5.984893       6.693362      -2.250667      23.119572          -0.000001
          292              C      15.267352       0.501966       6.364712       0.207271      38.051114 0.38160116E+03  0.86771139E+04                                10.093200                            6.643885      -0.060133       1.998334                    0.999599      25.694101      72.465409       0.620976       0.433776      -1.054189      -0.012213       0.001533      -0.033161       0.035372      -0.009787       0.015309       0.000843       0.028375       0.124946      -0.038447      -0.007692       0.046140             14.934871      13.414605       2.195153       7.164597       6.488857      -0.564578      24.901152           0.000000
          293              C      16.462580       1.138978       6.651173      -0.203455      39.647690 0.44660889E+03  0.10572238E+05                                10.079575                            7.015169       0.100765       1.993916                    0.999618      30.244009      87.289579       0.626161       0.413219      -1.066094       0.019888      -0.004268       0.027344       0.034080       0.024468      -0.013268      -0.020537      -0.002649       0.014194      -0.027830      -0.011267       0.039097             13.738222      11.994676       2.378898       6.454879       6.731742      -0.049312      22.488248           0.000001
          294              C      16.983770       1.085469       7.922140      -0.069496      36.199238 0.40192876E+03  0.92751892E+04                                 9.555318                            6.703868      -0.022648       1.966659                    0.999579      28.766372      82.207647       0.632994       0.419308      -1.061277      -0.023217      -0.008244      -0.015508       0.029112       0.015255      -0.002673       0.006457       0.018110      -0.074730      -0.027124      -0.003085       0.030209             12.861677       9.951539       1.708270       5.159346       6.621342      -1.506434      22.012152          -0.000000
          295              C      13.297856       0.366919       4.912649       0.206294      35.700966 0.37666823E+03  0.85469018E+04                                 9.681771                            6.613110      -0.153171       1.970037                    0.999490      25.651806      72.540419       0.619973       0.435395      -1.052004       0.041780       0.005346       0.008974       0.043066       0.005511       0.010835      -0.012280       0.083569      -0.016654      -0.043888      -0.003017       0.046905             13.366154      23.486811       0.566561       2.475453       7.052114       2.600976       9.559536           0.000000
          296              C      12.846826      24.919929       3.978521      -0.197929      37.891710 0.46337923E+03  0.11066556E+05                                 9.804288                            7.161998       0.166496       2.014366                    0.999685      30.367101      87.923002       0.617827       0.415110      -1.065285      -0.033224      -0.005838      -0.022434       0.040512      -0.018737      -0.012454       0.022187      -0.001717      -0.025307      -0.024948      -0.011728       0.036676             12.588374      21.457031       1.851392       2.820683       7.562077       2.853559       8.746014           0.000000
          297              C      11.453646      24.797623       3.760876      -0.092166      35.799674 0.42700794E+03  0.99924200E+04                                 9.473578                            6.899916       0.001815       1.967162                    0.999598      29.286921      83.958218       0.626020       0.418103      -1.063290       0.025634       0.009107       0.010748       0.029250       0.008388       0.005946       0.016894      -0.027489       0.023652      -0.020117      -0.007917       0.028035             12.133781      21.575441       0.499357       2.080806       7.266162       2.326642       7.559741          -0.000001
          298              C      10.574138       0.124854       4.454969      -0.054006      43.116366 0.46972345E+03  0.11155843E+05                                10.665205                            7.162335      -0.062542       1.973110                    0.999107      28.008647      78.536157       0.629720       0.409542      -1.078510       0.045639       0.018129       0.018598       0.052511      -0.007266      -0.004140       0.014608       0.011497      -0.026734      -0.020247       0.001849       0.018399             15.250346      28.189071       1.270995       4.574268       8.252170       2.987340       9.309798          -0.000000
          299              C      11.060248       1.062537       5.421035      -0.079041      36.067517 0.42570931E+03  0.99469940E+04                                 9.495899                            6.890871      -0.004603       1.968916                    0.999557      29.062257      83.047814       0.626702       0.418279      -1.063975       0.019030      -0.011434      -0.013657       0.026065      -0.013455      -0.011192       0.021892      -0.012473       0.013204      -0.018525      -0.014854       0.033379             12.045878      20.558229       0.562897       2.748965       7.406746       2.611962       8.172658          -0.000002
          300              C      12.425865       1.161911       5.623205      -0.192742      37.366162 0.44291619E+03  0.10461072E+05                                 9.693101                            6.993948       0.128999       2.005235                    0.999672      30.030358      86.520393       0.626177       0.414147      -1.065701      -0.029428      -0.001633       0.007263       0.030355       0.011542       0.008257       0.020956      -0.035634       0.019349      -0.024657      -0.010764       0.035421             12.420196      21.843845      -0.908121       1.724152       7.264551       2.263487       8.152191          -0.000000
          301              C       9.103281      25.439731       4.093764       0.593078      26.898902 0.26570260E+03  0.55566897E+04                                 8.256940                            5.737119       0.078287       2.073335                    0.999548      22.395423      61.936524       0.630467       0.464540      -1.029251      -0.062594      -0.007967      -0.013053       0.064435       0.003572      -0.033271      -0.062239      -0.100606       0.146718      -0.084776      -0.020281       0.105057             11.107961      18.477682       0.413600       2.722764       7.589056       2.679724       7.257146          -0.000001
          302              C      15.480338       0.537639       3.957777       0.213021      33.968908 0.35722283E+03  0.80173268E+04                                 9.401042                            6.457461      -0.138377       1.973900                    0.999327      25.531392      72.345087       0.623448       0.437739      -1.048187      -0.021738      -0.001833       0.036987       0.042941       0.014012      -0.023471       0.017206       0.036422       0.080402      -0.044916       0.002446       0.042471             12.866231      12.458166      -1.608117      -5.804919       6.591308      -1.935813      19.549220           0.000000
          303              C      16.582855      25.172186       3.957777      -0.205016      38.980282 0.48891568E+03  0.11818487E+05                                 9.992807                            7.355342       0.110786       1.994654                    0.999817      30.721677      89.104680       0.610626       0.414957      -1.066788       0.026041      -0.004072      -0.013942       0.029818      -0.016305       0.002346      -0.028356      -0.007695       0.041427      -0.031487      -0.006385       0.037872             12.768815      12.651589      -2.795962      -5.987435       7.091935      -0.144173      18.562920           0.000001
          304              C      17.369651      25.098292       2.716444      -0.091091      36.789982 0.44705185E+03  0.10565140E+05                                 9.631527                            7.048957       0.023767       1.971069                    0.999595      29.500320      84.543069       0.621821       0.416796      -1.065834      -0.023385       0.013003       0.007778       0.027865      -0.027374       0.001156      -0.003118       0.011150      -0.043352      -0.021144      -0.014183       0.035327             12.273075      10.899157      -2.096989      -5.765124       7.093866      -1.077454      18.826200           0.000002
          305              C      17.018850       0.405140       1.623281      -0.045752      41.105806 0.42541636E+03  0.98774318E+04                                10.337679                            6.821153      -0.089815       1.975054                    0.999147      27.330656      76.302637       0.643196       0.410141      -1.075818      -0.020117       0.002482       0.037623       0.042736      -0.002108       0.000287      -0.007715      -0.005108      -0.003661      -0.007261      -0.002039       0.009300             14.873271      13.425441      -2.678955      -8.968218       7.622313      -0.339138      23.572058           0.000001
          306              C      15.943896       1.238352       1.717451      -0.077338      35.932340 0.42156052E+03  0.98299201E+04                                 9.515259                            6.867904       0.021284       1.977743                    0.999634      28.956840      82.770619       0.626032       0.419585      -1.062719      -0.003542      -0.011438       0.032429       0.034569      -0.000765       0.012639      -0.018629      -0.011622       0.024984      -0.020688      -0.006154       0.026841             12.272123      12.088414      -2.297907      -6.798831       7.213775      -0.651605      17.514179           0.000002
          307              C      15.142066       1.281669       2.914004      -0.199464      37.625976 0.44370285E+03  0.10489231E+05                                 9.761371                            7.010590       0.120641       2.002549                    0.999718      30.095077      86.879730       0.623744       0.415382      -1.064407       0.006627       0.001146      -0.040758       0.041309      -0.025654      -0.006961       0.003531       0.000872      -0.048863      -0.019781      -0.015104       0.034885             12.654774      11.466354      -1.374284      -5.947029       7.209921      -2.391489      19.288047           0.000002
          308              C      17.763049       0.287930       0.365485       0.606521      27.037098 0.25588180E+03  0.53036420E+04                                 8.303658                            5.634302       0.039625       2.065861                    0.999457      22.049370      60.800334       0.635183       0.465235      -1.028384       0.029602      -0.003190      -0.053853       0.061535       0.058582       0.055329       0.021397      -0.010423      -0.157899      -0.083147      -0.020642       0.103789             11.378435      10.276324      -2.537402      -5.990134       7.016213      -0.246717      16.842769           0.000001
          309              C      18.447111       9.239229      13.763319       0.609999      26.440985 0.25093989E+03  0.51760117E+04                                 8.169448                            5.577256       0.048201       2.070974                    0.999448      21.924512      60.313107       0.638819       0.464839      -1.028583      -0.002339       0.063668       0.003100       0.063786       0.002137       0.038585       0.000847       0.170634      -0.029265      -0.080469      -0.022917       0.103386             11.269582       5.002652      -0.073890      -1.393106      20.302268       0.126749       8.503825          -0.000000
          310              C      18.477179       7.776649      13.747843      -0.021292      41.523354 0.41814313E+03  0.96522951E+04                                10.409847                            6.761683      -0.002812       2.008277                    0.999268      26.794226      74.223102       0.647120       0.410030      -1.077507       0.005266      -0.042580      -0.004785       0.043170       0.004538       0.000871      -0.004924       0.014577       0.006920      -0.011529       0.004026       0.007503             15.522773       6.023629       0.074021      -1.421797      30.934523       0.089842       9.610166          -0.000000
          311              C      18.832992       7.045358      12.633936      -0.097784      35.278780 0.39803309E+03  0.91613186E+04                                 9.377085                            6.671325       0.038280       1.988415                    0.999658      28.704208      81.875207       0.634645       0.419311      -1.061464      -0.008489      -0.017351       0.019647       0.027552       0.006374      -0.006607      -0.014755       0.028190       0.067436      -0.030110       0.000924       0.029185             12.340097       5.414184      -0.273292      -1.232457      22.743549       0.826587       8.862557          -0.000002
          312              C      18.058724       7.046632      14.861421      -0.102419      35.677173 0.40738341E+03  0.94311550E+04                                 9.452455                            6.751005       0.038297       1.986091                    0.999730      28.920408      82.732876       0.630638       0.419532      -1.061320       0.006471      -0.015060      -0.021796       0.027272      -0.003155      -0.009417       0.013108       0.030951       0.071142      -0.030524       0.000000       0.030524             12.393818       5.581129       0.294275      -1.424622      22.732805      -0.801849       8.867519           0.000002
          313              C      15.079423      12.694385      15.113309       0.598041      26.401192 0.26037597E+03  0.54168421E+04                                 8.153681                            5.677793       0.049209       2.066747                    0.999490      22.210343      61.228826       0.634120       0.464290      -1.029570       0.057891      -0.003902      -0.032588       0.066548       0.027913       0.047699       0.058679      -0.118810       0.004532      -0.086239      -0.023592       0.109831             11.061389      16.926357      -1.200204      -4.741708       6.359773      -2.037097       9.898037           0.000000
          314              C      13.731346      12.727510      15.811353      -0.026968      41.353912 0.44737156E+03  0.10497412E+05                                10.385754                            6.997498      -0.027749       1.992230                    0.999244      27.400329      76.394883       0.635980       0.410439      -1.077803      -0.047041       0.000935       0.025119       0.053335       0.001108      -0.005402      -0.003889       0.002585       0.010181      -0.005526      -0.002977       0.008503             15.003858      24.786156      -1.485134      -7.980660       7.422275      -2.081639      12.803144          -0.000000
          315              C      12.721540      13.456252      15.257199      -0.105039      35.155517 0.41070974E+03  0.95280434E+04                                 9.364638                            6.783885       0.022508       1.980279                    0.999661      29.038496      83.172676       0.628325       0.420197      -1.060840      -0.007391      -0.007604       0.013229       0.016954       0.002580       0.006609      -0.013371      -0.029073       0.049890      -0.024742      -0.001366       0.026108             12.096313      19.360221      -1.635134      -5.199220       6.680798      -1.617400      10.247919           0.000002
          316              C      13.568474      11.988575      17.029638      -0.100300      36.619309 0.43517554E+03  0.10224951E+05                                 9.610778                            6.978459       0.035212       1.981270                    0.999656      29.267029      83.885170       0.621189       0.419649      -1.063032      -0.020183       0.009700      -0.005625       0.023089      -0.018720       0.020359      -0.018892      -0.004965       0.001130      -0.021676      -0.017014       0.038690             12.423458      19.035901      -0.940647      -6.026771       6.848762      -2.006782      11.385710           0.000002
          317              C      17.996081      16.399250      13.160762       0.574837      32.319180 0.29159378E+03  0.62209064E+04                                 9.273502                            5.977908       0.030890       2.050538                    0.999402      22.674762      62.654519       0.624711       0.459570      -1.035451       0.017411      -0.069711       0.003973       0.071962      -0.003621      -0.033941       0.008753       0.079404       0.229436      -0.078476      -0.011614       0.090090             13.680644       9.009800      -0.691113       1.320387      26.459602      -1.259042       5.572532          -0.000001
          318              C      17.905875      17.805773      13.098201      -0.002041      39.091742 0.37791866E+03  0.85187188E+04                                10.002261                            6.434122      -0.032336       2.009555                    0.999242      26.047897      71.653165       0.661483       0.410782      -1.075398      -0.008531       0.055840       0.004680       0.056682       0.014646      -0.006249       0.007033      -0.005368       0.062652      -0.027136       0.004346       0.022790             15.040495      10.202308      -1.081432       1.040413      29.364592      -1.281196       5.554584          -0.000000
          319              C      16.770784      18.442786      12.811740      -0.073547      32.460798 0.35227583E+03  0.78490392E+04                                 8.824598                            6.238716       0.148861       2.042193                    0.999734      27.264102      76.029433       0.663489       0.414323      -1.066720       0.014746       0.014637       0.000979       0.020800       0.008258      -0.000490      -0.000708       0.038614       0.065340      -0.031896       0.010076       0.021820             11.631993       9.083904      -0.786201       1.119097      20.823926      -0.256453       4.988148          -0.000001
          320              C      19.133678      18.445334      13.239786      -0.088709      34.089936 0.37800021E+03  0.85692191E+04                                 9.136960                            6.472619       0.159483       2.037857                    0.999763      27.854810      78.271185       0.650066       0.415623      -1.066221      -0.014320       0.004266       0.000104       0.014942      -0.000992       0.000157      -0.001072       0.053731       0.064655      -0.037679       0.016102       0.021577             12.224093       9.123238       0.413831       0.540325      22.613196      -0.120060       4.935846          -0.000002
          321              C      20.684719      13.012891      26.781838       0.599561      27.848220 0.26484761E+03  0.55358362E+04                                 8.464889                            5.724228       0.034071       2.057562                    0.999472      22.389549      61.958053       0.631611       0.463948      -1.029302      -0.019846      -0.005036       0.061708       0.065016       0.045124       0.040718       0.030972      -0.052795      -0.192156      -0.083546      -0.014727       0.098273             12.019452       9.887394      -1.717713      -5.103544       6.446535      -1.775180      19.724425          -0.000000
          322              C      21.223448      13.125006      25.392335      -0.067773      45.567048 0.46766595E+03  0.11103821E+05                                11.080131                            7.150963      -0.072269       1.970091                    0.999163      28.104362      79.002933       0.629136       0.410038      -1.077307       0.016353       0.006581      -0.048021       0.051155      -0.021858      -0.009476      -0.002438       0.028595      -0.002056      -0.027488      -0.000802       0.028290             17.042469      12.900934      -1.626014      -8.731564       7.627784      -2.322230      30.598690          -0.000000
          323              C      22.451251      12.437032      25.106532      -0.089048      37.789193 0.44204780E+03  0.10432409E+05                                 9.836747                            7.026229      -0.016602       1.958581                    0.999618      29.548716      85.018748       0.619704       0.418800      -1.063037      -0.007239       0.011147      -0.020275       0.024243      -0.018400       0.021137      -0.015814       0.007169      -0.019034      -0.022298      -0.015413       0.037711             13.197606      11.549777      -1.687281      -6.590006       6.692483      -1.309315      21.350559          -0.000001
          324              C      23.015038      12.508377      23.828980      -0.208384      40.315415 0.47791220E+03  0.11505243E+05                                10.234110                            7.274196       0.094438       1.985952                    0.999680      30.823037      89.680662       0.612781       0.415196      -1.064938       0.001080       0.001005       0.025358       0.025401      -0.034395      -0.001068      -0.005328       0.026063      -0.028830      -0.033042      -0.008635       0.041677             13.844888      11.721729      -1.346346      -5.984893       6.693362      -2.250668      23.119575          -0.000001
          325              C      22.318448      13.242216      22.828012       0.207271      38.051114 0.38160116E+03  0.86771139E+04                                10.093200                            6.643885      -0.060133       1.998335                    0.999599      25.694101      72.465408       0.620976       0.433776      -1.054189       0.012213       0.001533      -0.033161       0.035372       0.009787      -0.015309       0.000843       0.028375       0.124946      -0.038447      -0.007692       0.046140             14.934871      13.414603      -2.195152      -7.164596       6.488856      -0.564578      24.901155           0.000000
          326              C      21.123220      13.879228      23.114473      -0.203455      39.647690 0.44660888E+03  0.10572237E+05                                10.079575                            7.015169       0.100765       1.993916                    0.999618      30.244009      87.289576       0.626161       0.413219      -1.066094      -0.019888      -0.004268       0.027344       0.034080      -0.024468       0.013268      -0.020537      -0.002649       0.014193      -0.027830      -0.011267       0.039097             13.738221      11.994674      -2.378897      -6.454878       6.731741      -0.049312      22.488249           0.000001
          327              C      20.602030      13.825719      24.385440      -0.069496      36.199238 0.40192875E+03  0.92751890E+04                                 9.555318                            6.703868      -0.022648       1.966659                    0.999579      28.766372      82.207648       0.632994       0.419308      -1.061277       0.023217      -0.008244      -0.015508       0.029112      -0.015255       0.002673       0.006457       0.018110      -0.074730      -0.027124      -0.003085       0.030209             12.861678       9.951538      -1.708270      -5.159346       6.621342      -1.506434      22.012154          -0.000000
          328              C      24.287944      13.107169      21.375949       0.206294      35.700966 0.37666823E+03  0.85469018E+04                                 9.681771                            6.613110      -0.153171       1.970037                    0.999490      25.651806      72.540419       0.619973       0.435395      -1.052004      -0.041780       0.005346       0.008974       0.043066      -0.005511      -0.010835      -0.012280       0.083569      -0.016654      -0.043888      -0.003017       0.046905             13.366153      23.486810      -0.566560      -2.475452       7.052114       2.600975       9.559536           0.000000
          329              C      24.738974      12.179679      20.441821      -0.197929      37.891710 0.46337926E+03  0.11066557E+05                                 9.804287                            7.161998       0.166496       2.014366                    0.999685      30.367102      87.923004       0.617827       0.415110      -1.065285       0.033224      -0.005837      -0.022434       0.040512       0.018737       0.012454       0.022187      -0.001717      -0.025307      -0.024948      -0.011728       0.036676             12.588373      21.457028      -1.851392      -2.820682       7.562077       2.853559       8.746014          -0.000000
          330              C       1.074954      12.057373      20.224176      -0.092166      35.799675 0.42700798E+03  0.99924209E+04                                 9.473578                            6.899917       0.001815       1.967162                    0.999598      29.286922      83.958222       0.626020       0.418103      -1.063290      -0.025634       0.009107       0.010748       0.029250      -0.008388      -0.005946       0.016894      -0.027489       0.023652      -0.020117      -0.007917       0.028035             12.133780      21.575439      -0.499356      -2.080806       7.266161       2.326642       7.559741          -0.000001
          331              C       1.954462      12.865104      20.918269      -0.054006      43.116363 0.46972343E+03  0.11155842E+05                                10.665205                            7.162335      -0.062542       1.973110                    0.999107      28.008646      78.536156       0.629720       0.409542      -1.078510      -0.045639       0.018129       0.018598       0.052511       0.007266       0.004140       0.014608       0.011497      -0.026734      -0.020247       0.001849       0.018399             15.250345      28.189067      -1.270994      -4.574266       8.252170       2.987339       9.309798          -0.000000
          332              C       1.468352      13.802787      21.884335      -0.079041      36.067512 0.42570926E+03  0.99469926E+04                                 9.495898                            6.890871      -0.004603       1.968916                    0.999557      29.062255      83.047805       0.626702       0.418279      -1.063975      -0.019030      -0.011434      -0.013657       0.026065       0.013455       0.011192       0.021892      -0.012473       0.013204      -0.018525      -0.014854       0.033379             12.045876      20.558225      -0.562897      -2.748964       7.406745       2.611961       8.172657          -0.000002
          333              C       0.102735      13.902161      22.086505      -0.192742      37.366159 0.44291616E+03  0.10461072E+05                                 9.693101                            6.993948       0.128999       2.005235                    0.999672      30.030357      86.520389       0.626177       0.414147      -1.065701       0.029428      -0.001633       0.007263       0.030355      -0.011542      -0.008257       0.020956      -0.035634       0.019349      -0.024657      -0.010764       0.035421             12.420194      21.843842       0.908121      -1.724151       7.264550       2.263486       8.152191          -0.000000
          334              C       3.425319      12.699481      20.557064       0.593078      26.898904 0.26570263E+03  0.55566905E+04                                 8.256941                            5.737119       0.078287       2.073335                    0.999548      22.395424      61.936529       0.630467       0.464540      -1.029251       0.062594      -0.007967      -0.013053       0.064435      -0.003572       0.033271      -0.062239      -0.100606       0.146718      -0.084776      -0.020281       0.105057             11.107962      18.477682      -0.413599      -2.722763       7.589055       2.679724       7.257147          -0.000001
          335              C      22.105462      13.277889      20.421077       0.213021      33.968913 0.35722284E+03  0.80173270E+04                                 9.401043                            6.457461      -0.138377       1.973900                    0.999327      25.531392      72.345087       0.623448       0.437739      -1.048187       0.021738      -0.001833       0.036987       0.042941      -0.014012       0.023471       0.017206       0.036422       0.080402      -0.044916       0.002446       0.042471             12.866234      12.458169       1.608118       5.804922       6.591309      -1.935812      19.549225           0.000000
          336              C      21.002945      12.431936      20.421077      -0.205016      38.980282 0.48891544E+03  0.11818480E+05                                 9.992807                            7.355340       0.110786       1.994654                    0.999817      30.721677      89.104682       0.610626       0.414957      -1.066788      -0.026041      -0.004072      -0.013942       0.029818       0.016305      -0.002346      -0.028356      -0.007695       0.041427      -0.031487      -0.006385       0.037872             12.768816      12.651591       2.795962       5.987439       7.091934      -0.144172      18.562922           0.000001
          337              C      20.216149      12.358042      19.179745      -0.091091      36.789997 0.44705192E+03  0.10565142E+05                                 9.631529                            7.048957       0.023767       1.971069                    0.999595      29.500321      84.543073       0.621821       0.416796      -1.065834       0.023385       0.013003       0.007778       0.027865       0.027374      -0.001156      -0.003118       0.011150      -0.043352      -0.021144      -0.014183       0.035327             12.273080      10.899165       2.096989       5.765135       7.093866      -1.077448      18.826210           0.000002
          338              C      20.566950      13.145390      18.086581      -0.045752      41.105825 0.42541659E+03  0.98774382E+04                                10.337682                            6.821155      -0.089815       1.975054                    0.999147      27.330656      76.302639       0.643196       0.410141      -1.075818       0.020117       0.002482       0.037623       0.042736       0.002108      -0.000287      -0.007715      -0.005108      -0.003661      -0.007261      -0.002039       0.009300             14.873279      13.425447       2.678955       8.968228       7.622314      -0.339136      23.572077           0.000001
          339              C      21.641904      13.978602      18.180751      -0.077338      35.932339 0.42156052E+03  0.98299203E+04                                 9.515259                            6.867904       0.021284       1.977743                    0.999634      28.956841      82.770625       0.626032       0.419585      -1.062719       0.003542      -0.011438       0.032429       0.034569       0.000765      -0.012639      -0.018629      -0.011622       0.024984      -0.020688      -0.006154       0.026841             12.272124      12.088413       2.297905       6.798832       7.213775      -0.651606      17.514183           0.000002
          340              C      22.443734      14.021919      19.377304      -0.199464      37.625980 0.44370289E+03  0.10489232E+05                                 9.761372                            7.010591       0.120641       2.002549                    0.999718      30.095077      86.879733       0.623744       0.415383      -1.064407      -0.006627       0.001146      -0.040758       0.041309       0.025654       0.006961       0.003531       0.000872      -0.048863      -0.019781      -0.015104       0.034885             12.654777      11.466355       1.374284       5.947031       7.209922      -2.391490      19.288053           0.000002
          341              C      19.822751      13.028180      16.828785       0.606521      27.037097 0.25588177E+03  0.53036413E+04                                 8.303658                            5.634302       0.039625       2.065861                    0.999457      22.049369      60.800333       0.635183       0.465235      -1.028384      -0.029602      -0.003190      -0.053853       0.061535      -0.058582      -0.055329       0.021397      -0.010423      -0.157899      -0.083147      -0.020642       0.103789             11.378436      10.276325       2.537403       5.990136       7.016214      -0.246716      16.842770           0.000001
          342              C      19.138689      16.241271      30.226619       0.609999      26.440986 0.25093991E+03  0.51760120E+04                                 8.169447                            5.577256       0.048201       2.070974                    0.999448      21.924513      60.313107       0.638819       0.464839      -1.028583       0.002339      -0.063668       0.003100       0.063786       0.002137      -0.038585      -0.000847       0.170634      -0.029265      -0.080469      -0.022917       0.103386             11.269581       5.002652      -0.073890       1.393106      20.302266      -0.126749       8.503825          -0.000000
          343              C      19.108621      17.703851      30.211143      -0.021292      41.523355 0.41814314E+03  0.96522953E+04                                10.409847                            6.761683      -0.002812       2.008277                    0.999268      26.794226      74.223103       0.647120       0.410030      -1.077507      -0.005266       0.042580      -0.004785       0.043170       0.004538      -0.000871       0.004924       0.014577       0.006920      -0.011529       0.004026       0.007503             15.522773       6.023629       0.074021       1.421798      30.934523      -0.089842       9.610166          -0.000000
          344              C      18.752808      18.435142      29.097236      -0.097784      35.278776 0.39803305E+03  0.91613174E+04                                 9.377084                            6.671325       0.038280       1.988415                    0.999658      28.704206      81.875199       0.634645       0.419311      -1.061464       0.008489       0.017351       0.019647       0.027552       0.006374       0.006607       0.014755       0.028190       0.067436      -0.030110       0.000924       0.029185             12.340096       5.414184      -0.273292       1.232457      22.743546      -0.826587       8.862557          -0.000002
          345              C      19.527076      18.433868      31.324721      -0.102419      35.677170 0.40738338E+03  0.94311541E+04                                 9.452455                            6.751004       0.038297       1.986091                    0.999730      28.920407      82.732873       0.630638       0.419532      -1.061320      -0.006471       0.015060      -0.021796       0.027272      -0.003155       0.009417      -0.013108       0.030951       0.071142      -0.030524       0.000000       0.030524             12.393817       5.581128       0.294275       1.424622      22.732803       0.801848       8.867519           0.000001
          346              C      22.506377      12.786115      31.576609       0.598041      26.401192 0.26037597E+03  0.54168422E+04                                 8.153681                            5.677793       0.049209       2.066747                    0.999490      22.210343      61.228826       0.634120       0.464290      -1.029570      -0.057891       0.003902      -0.032588       0.066548       0.027913      -0.047699      -0.058679      -0.118810       0.004532      -0.086239      -0.023592       0.109831             11.061389      16.926357      -1.200204       4.741708       6.359773       2.037097       9.898037           0.000000
          347              C      23.854454      12.752990      32.274653      -0.026968      41.353912 0.44737156E+03  0.10497412E+05                                10.385754                            6.997498      -0.027749       1.992230                    0.999244      27.400329      76.394883       0.635980       0.410439      -1.077803       0.047041      -0.000935       0.025119       0.053335       0.001108       0.005402       0.003889       0.002585       0.010181      -0.005526      -0.002977       0.008503             15.003858      24.786155      -1.485134       7.980660       7.422275       2.081639      12.803144          -0.000000
          348              C      24.864260      12.024248      31.720499      -0.105039      35.155518 0.41070975E+03  0.95280435E+04                                 9.364638                            6.783885       0.022508       1.980279                    0.999661      29.038497      83.172676       0.628325       0.420197      -1.060840       0.007391       0.007604       0.013229       0.016954       0.002580      -0.006609       0.013371      -0.029073       0.049890      -0.024742      -0.001366       0.026108             12.096312      19.360220      -1.635134       5.199220       6.680797       1.617400      10.247918           0.000002
          349              C      24.017326      13.491925       0.566338      -0.100300      36.619310 0.43517556E+03  0.10224951E+05                                 9.610779                            6.978459       0.035212       1.981270                    0.999656      29.267030      83.885174       0.621189       0.419649      -1.063032       0.020183      -0.009700      -0.005625       0.023089      -0.018720      -0.020359       0.018892      -0.004965       0.001130      -0.021676      -0.017014       0.038690             12.423458      19.035902      -0.940647       6.026771       6.848762       2.006782      11.385710           0.000002
          350              C      19.589719       9.081250      29.624062       0.574837      32.319180 0.29159377E+03  0.62209064E+04                                 9.273502                            5.977908       0.030890       2.050538                    0.999402      22.674762      62.654519       0.624711       0.459570      -1.035451      -0.017411       0.069711       0.003973       0.071962      -0.003621       0.033941      -0.008753       0.079404       0.229436      -0.078476      -0.011614       0.090090             13.680644       9.009800      -0.691113      -1.320387      26.459601       1.259042       5.572532          -0.000001
          351              C      19.679925       7.674727      29.561501      -0.002041      39.091742 0.37791867E+03  0.85187189E+04                                10.002261                            6.434122      -0.032336       2.009555                    0.999242      26.047897      71.653166       0.661483       0.410782      -1.075398       0.008531      -0.055840       0.004680       0.056682       0.014646       0.006249      -0.007033      -0.005368       0.062652      -0.027136       0.004346       0.022790             15.040495      10.202308      -1.081432      -1.040413      29.364593       1.281196       5.554584          -0.000000
          352              C      20.815016       7.037714      29.275040      -0.073547      32.460799 0.35227583E+03  0.78490393E+04                                 8.824598                            6.238716       0.148861       2.042193                    0.999734      27.264102      76.029434       0.663489       0.414323      -1.066720      -0.014746      -0.014637       0.000979       0.020800       0.008258       0.000490       0.000708       0.038614       0.065340      -0.031896       0.010076       0.021820             11.631993       9.083904      -0.786202      -1.119097      20.823927       0.256453       4.988148          -0.000001
          353              C      18.452122       7.035166      29.703086      -0.088709      34.089936 0.37800020E+03  0.85692190E+04                                 9.136960                            6.472619       0.159483       2.037857                    0.999763      27.854810      78.271184       0.650066       0.415623      -1.066221       0.014320      -0.004266       0.000104       0.014942      -0.000992      -0.000157       0.001072       0.053731       0.064655      -0.037679       0.016102       0.021577             12.224093       9.123238       0.413830      -0.540325      22.613195       0.120060       4.935846          -0.000002
          354              C      16.901081      12.467609      10.318538       0.599561      27.848221 0.26484761E+03  0.55358363E+04                                 8.464889                            5.724228       0.034071       2.057562                    0.999472      22.389549      61.958054       0.631611       0.463948      -1.029302       0.019846       0.005036       0.061708       0.065016       0.045124      -0.040718      -0.030972      -0.052795      -0.192156      -0.083546      -0.014727       0.098273             12.019452       9.887395      -1.717713       5.103544       6.446535       1.775180      19.724426          -0.000000
          355              C      16.362352      12.355494       8.929035      -0.067773      45.567049 0.46766597E+03  0.11103821E+05                                11.080131                            7.150962      -0.072269       1.970091                    0.999163      28.104363      79.002934       0.629137       0.410038      -1.077307      -0.016353      -0.006581      -0.048021       0.051155      -0.021858       0.009476       0.002438       0.028595      -0.002056      -0.027488      -0.000802       0.028290             17.042469      12.900934      -1.626014       8.731564       7.627784       2.322230      30.598689          -0.000000
          356              C      15.134549      13.043468       8.643232      -0.089048      37.789195 0.44204782E+03  0.10432410E+05                                 9.836748                            7.026229      -0.016602       1.958581                    0.999618      29.548717      85.018751       0.619704       0.418800      -1.063037       0.007239      -0.011147      -0.020275       0.024243      -0.018400      -0.021137       0.015814       0.007169      -0.019034      -0.022298      -0.015413       0.037711             13.197607      11.549778      -1.687281       6.590006       6.692483       1.309316      21.350559          -0.000001
          357              C      14.570762      12.972123       7.365680      -0.208384      40.315414 0.47791219E+03  0.11505243E+05                                10.234110                            7.274196       0.094438       1.985952                    0.999680      30.823037      89.680660       0.612781       0.415196      -1.064938      -0.001080      -0.001005       0.025358       0.025401      -0.034395       0.001068       0.005328       0.026063      -0.028830      -0.033042      -0.008635       0.041677             13.844888      11.721728      -1.346346       5.984893       6.693362       2.250668      23.119573          -0.000001
          358              C      15.267352      12.238284       6.364712       0.207271      38.051114 0.38160116E+03  0.86771139E+04                                10.093200                            6.643885      -0.060133       1.998334                    0.999599      25.694101      72.465409       0.620976       0.433776      -1.054189      -0.012213      -0.001533      -0.033161       0.035372       0.009787       0.015309      -0.000843       0.028375       0.124946      -0.038447      -0.007692       0.046140             14.934872      13.414603      -2.195152       7.164597       6.488857       0.564579      24.901155           0.000000
          359              C      16.462580      11.601272       6.651173      -0.203455      39.647690 0.44660888E+03  0.10572238E+05                                10.079575                            7.015169       0.100765       1.993916                    0.999618      30.244009      87.289578       0.626161       0.413219      -1.066094       0.019888       0.004268       0.027344       0.034080      -0.024468      -0.013268       0.020537      -0.002649       0.014194      -0.027830      -0.011267       0.039097             13.738222      11.994675      -2.378897       6.454879       6.731741       0.049312      22.488250           0.000001
          360              C      16.983770      11.654781       7.922140      -0.069496      36.199238 0.40192876E+03  0.92751892E+04                                 9.555318                            6.703868      -0.022648       1.966659                    0.999579      28.766372      82.207649       0.632994       0.419308      -1.061277      -0.023217       0.008244      -0.015508       0.029112      -0.015255      -0.002673      -0.006457       0.018110      -0.074730      -0.027124      -0.003085       0.030209             12.861678       9.951538      -1.708270       5.159346       6.621342       1.506434      22.012155          -0.000000
          361              C      13.297856      12.373331       4.912649       0.206294      35.700965 0.37666823E+03  0.85469018E+04                                 9.681770                            6.613110      -0.153171       1.970037                    0.999490      25.651806      72.540419       0.619973       0.435395      -1.052004       0.041780      -0.005346       0.008974       0.043066      -0.005511       0.010835       0.012280       0.083569      -0.016654      -0.043888      -0.003017       0.046905             13.366153      23.486808      -0.566560       2.475452       7.052114      -2.600976       9.559536           0.000000
          362              C      12.846826      13.300821       3.978521      -0.197929      37.891709 0.46337924E+03  0.11066556E+05                                 9.804287                            7.161998       0.166496       2.014366                    0.999685      30.367102      87.923004       0.617827       0.415110      -1.065285      -0.033224       0.005838      -0.022434       0.040512       0.018737      -0.012454      -0.022187      -0.001717      -0.025307      -0.024948      -0.011728       0.036676             12.588372      21.457027      -1.851391       2.820681       7.562077      -2.853559       8.746013           0.000000
          363              C      11.453646      13.423127       3.760876      -0.092166      35.799675 0.42700797E+03  0.99924208E+04                                 9.473578                            6.899917       0.001815       1.967162                    0.999598      29.286921      83.958220       0.626020       0.418103      -1.063290       0.025634      -0.009107       0.010748       0.029250      -0.008388       0.005946      -0.016894      -0.027489       0.023652      -0.020117      -0.007917       0.028035             12.133781      21.575440      -0.499356       2.080805       7.266161      -2.326642       7.559741          -0.000001
          364              C      10.574138      12.615396       4.454969      -0.054006      43.116366 0.46972344E+03  0.11155842E+05                                10.665205                            7.162335      -0.062542       1.973110                    0.999107      28.008647      78.536159       0.629720       0.409542      -1.078510       0.045639      -0.018129       0.018598       0.052511       0.007266      -0.004140      -0.014608       0.011497      -0.026734      -0.020247       0.001849       0.018399             15.250346      28.189069      -1.270994       4.574267       8.252170      -2.987339       9.309798          -0.000000
          365              C      11.060248      11.677713       5.421035      -0.079041      36.067529 0.42570952E+03  0.99470000E+04                                 9.495901                            6.890873      -0.004603       1.968916                    0.999557      29.062257      83.047812       0.626702       0.418279      -1.063975       0.019030       0.011434      -0.013657       0.026065       0.013455      -0.011192      -0.021892      -0.012473       0.013204      -0.018525      -0.014854       0.033379             12.045880      20.558230      -0.562897       2.748966       7.406749      -2.611963       8.172659          -0.000002
          366              C      12.425865      11.578339       5.623205      -0.192742      37.366157 0.44291615E+03  0.10461071E+05                                 9.693100                            6.993948       0.128999       2.005235                    0.999672      30.030357      86.520390       0.626177       0.414147      -1.065701      -0.029428       0.001633       0.007263       0.030355      -0.011542       0.008257      -0.020956      -0.035634       0.019348      -0.024657      -0.010764       0.035421             12.420194      21.843840       0.908121       1.724151       7.264550      -2.263486       8.152191          -0.000000
          367              C       9.103281      12.781019       4.093764       0.593078      26.898905 0.26570263E+03  0.55566905E+04                                 8.256941                            5.737119       0.078287       2.073335                    0.999548      22.395424      61.936530       0.630467       0.464540      -1.029251      -0.062594       0.007967      -0.013053       0.064435      -0.003572      -0.033271       0.062239      -0.100606       0.146718      -0.084776      -0.020281       0.105057             11.107962      18.477683      -0.413599       2.722763       7.589056      -2.679724       7.257147          -0.000001
          368              C      15.480338      12.202611       3.957777       0.213021      33.968908 0.35722283E+03  0.80173266E+04                                 9.401042                            6.457461      -0.138377       1.973900                    0.999327      25.531392      72.345088       0.623448       0.437739      -1.048187      -0.021738       0.001833       0.036987       0.042941      -0.014012      -0.023471      -0.017206       0.036422       0.080402      -0.044916       0.002446       0.042471             12.866233      12.458166       1.608117      -5.804921       6.591308       1.935813      19.549224           0.000000
          369              C      16.582855      13.048564       3.957777      -0.205016      38.980284 0.48891569E+03  0.11818487E+05                                 9.992807                            7.355342       0.110786       1.994654                    0.999817      30.721678      89.104684       0.610626       0.414957      -1.066788       0.026041       0.004072      -0.013942       0.029818       0.016305       0.002346       0.028356      -0.007695       0.041427      -0.031487      -0.006385       0.037872             12.768816      12.651587       2.795959      -5.987436       7.091935       0.144176      18.562927           0.000002
          370              C      17.369651      13.122457       2.716444      -0.091091      36.789999 0.44705193E+03  0.10565142E+05                                 9.631530                            7.048957       0.023767       1.971069                    0.999595      29.500321      84.543076       0.621821       0.416796      -1.065834      -0.023385      -0.013003       0.007778       0.027865       0.027374       0.001156       0.003118       0.011150      -0.043352      -0.021144      -0.014183       0.035327             12.273081      10.899158       2.096988      -5.765127       7.093868       1.077457      18.826216           0.000002
          371              C      17.018850      12.335110       1.623281      -0.045752      41.105804 0.42541621E+03  0.98774274E+04                                10.337678                            6.821152      -0.089815       1.975054                    0.999147      27.330656      76.302638       0.643196       0.410141      -1.075818      -0.020117      -0.002482       0.037623       0.042736       0.002108       0.000287       0.007715      -0.005108      -0.003661      -0.007261      -0.002039       0.009300             14.873272      13.425439       2.678954      -8.968219       7.622312       0.339139      23.572066           0.000001
          372              C      15.943896      11.501898       1.717451      -0.077338      35.932342 0.42156054E+03  0.98299210E+04                                 9.515260                            6.867904       0.021284       1.977743                    0.999634      28.956841      82.770626       0.626032       0.419585      -1.062719      -0.003542       0.011438       0.032429       0.034569       0.000765       0.012639       0.018629      -0.011622       0.024984      -0.020688      -0.006154       0.026841             12.272124      12.088415       2.297907      -6.798831       7.213776       0.651606      17.514182           0.000002
          373              C      15.142066      11.458581       2.914004      -0.199464      37.625980 0.44370291E+03  0.10489232E+05                                 9.761372                            7.010591       0.120641       2.002549                    0.999718      30.095078      86.879737       0.623744       0.415383      -1.064407       0.006627      -0.001146      -0.040758       0.041309       0.025654      -0.006961      -0.003531       0.000872      -0.048863      -0.019781      -0.015104       0.034885             12.654777      11.466356       1.374284      -5.947031       7.209922       2.391490      19.288052           0.000002
          374              C      17.763049      12.452320       0.365485       0.606521      27.037099 0.25588177E+03  0.53036414E+04                                 8.303659                            5.634302       0.039625       2.065861                    0.999457      22.049369      60.800332       0.635183       0.465235      -1.028384       0.029602       0.003190      -0.053853       0.061535      -0.058582       0.055329      -0.021397      -0.010423      -0.157899      -0.083147      -0.020642       0.103789             11.378437      10.276324       2.537402      -5.990136       7.016213       0.246717      16.842775           0.000001
          375              C       6.610089      21.979479      19.163281       0.609999      26.440986 0.25093991E+03  0.51760120E+04                                 8.169447                            5.577256       0.048201       2.070974                    0.999448      21.924513      60.313107       0.638819       0.464839      -1.028583       0.002339       0.063668      -0.003100       0.063786      -0.002137       0.038585      -0.000847       0.170634      -0.029265      -0.080469      -0.022917       0.103386             11.269581       5.002652       0.073890      -1.393106      20.302266      -0.126748       8.503824          -0.000000
          376              C       6.580021      20.516899      19.178757      -0.021292      41.523355 0.41814314E+03  0.96522952E+04                                10.409847                            6.761683      -0.002812       2.008277                    0.999268      26.794226      74.223103       0.647120       0.410030      -1.077507      -0.005266      -0.042580       0.004785       0.043170      -0.004538       0.000871       0.004924       0.014577       0.006920      -0.011529       0.004026       0.007503             15.522773       6.023629      -0.074021      -1.421798      30.934523      -0.089842       9.610167          -0.000000
          377              C       6.224208      19.785608      20.292664      -0.097784      35.278777 0.39803306E+03  0.91613177E+04                                 9.377084                            6.671325       0.038280       1.988415                    0.999658      28.704207      81.875202       0.634645       0.419311      -1.061464       0.008489      -0.017351      -0.019647       0.027552      -0.006374      -0.006607       0.014755       0.028190       0.067436      -0.030110       0.000924       0.029185             12.340095       5.414184       0.273292      -1.232457      22.743546      -0.826587       8.862557          -0.000002
          378              C       6.998476      19.786882      18.065179      -0.102419      35.677174 0.40738343E+03  0.94311554E+04                                 9.452455                            6.751004       0.038297       1.986091                    0.999730      28.920409      82.732880       0.630638       0.419532      -1.061320      -0.006471      -0.015060       0.021796       0.027272       0.003154      -0.009417      -0.013108       0.030951       0.071142      -0.030524       0.000000       0.030524             12.393817       5.581129      -0.294275      -1.424622      22.732805       0.801848       8.867519           0.000001
          379              C       9.977777      25.434635      17.813291       0.598041      26.401192 0.26037597E+03  0.54168422E+04                                 8.153681                            5.677793       0.049209       2.066747                    0.999490      22.210343      61.228827       0.634120       0.464290      -1.029570      -0.057891      -0.003902       0.032588       0.066548      -0.027913       0.047699      -0.058679      -0.118810       0.004532      -0.086239      -0.023592       0.109831             11.061390      16.926358       1.200204      -4.741708       6.359773       2.037097       9.898038           0.000000
          380              C      11.325854      -0.012740      17.115247      -0.026968      41.353914 0.44737159E+03  0.10497412E+05                                10.385755                            6.997498      -0.027749       1.992230                    0.999244      27.400330      76.394886       0.635980       0.410439      -1.077803       0.047041       0.000935      -0.025119       0.053335      -0.001108      -0.005402       0.003889       0.002585       0.010181      -0.005526      -0.002977       0.008503             15.003859      24.786156       1.485134      -7.980661       7.422275       2.081639      12.803144          -0.000000
          381              C      12.335660       0.716002      17.669401      -0.105039      35.155518 0.41070976E+03  0.95280437E+04                                 9.364638                            6.783885       0.022508       1.980279                    0.999661      29.038497      83.172677       0.628325       0.420197      -1.060840       0.007391      -0.007604      -0.013229       0.016954      -0.002580       0.006609       0.013371      -0.029073       0.049890      -0.024742      -0.001366       0.026108             12.096312      19.360220       1.635134      -5.199220       6.680797       1.617400      10.247918           0.000001
          382              C      11.488726      24.728825      15.896962      -0.100300      36.619310 0.43517556E+03  0.10224951E+05                                 9.610778                            6.978459       0.035212       1.981270                    0.999656      29.267030      83.885173       0.621189       0.419649      -1.063032       0.020183       0.009700       0.005625       0.023089       0.018720       0.020359       0.018892      -0.004965       0.001130      -0.021676      -0.017014       0.038690             12.423458      19.035901       0.940647      -6.026771       6.848762       2.006782      11.385710           0.000002
          383              C       7.061119       3.659000      19.765838       0.574837      32.319180 0.29159377E+03  0.62209064E+04                                 9.273501                            5.977907       0.030890       2.050538                    0.999402      22.674762      62.654518       0.624711       0.459570      -1.035451      -0.017411      -0.069711      -0.003973       0.071962       0.003621      -0.033941      -0.008753       0.079404       0.229436      -0.078476      -0.011614       0.090090             13.680644       9.009800       0.691113       1.320387      26.459601       1.259042       5.572532          -0.000001
          384              C       7.151325       5.065523      19.828399      -0.002041      39.091742 0.37791867E+03  0.85187188E+04                                10.002261                            6.434122      -0.032336       2.009555                    0.999242      26.047897      71.653166       0.661483       0.410782      -1.075398       0.008531       0.055840      -0.004680       0.056682      -0.014646      -0.006249      -0.007033      -0.005368       0.062652      -0.027136       0.004346       0.022790             15.040495      10.202308       1.081432       1.040413      29.364593       1.281196       5.554584          -0.000000
          385              C       8.286416       5.702536      20.114860      -0.073547      32.460799 0.35227584E+03  0.78490395E+04                                 8.824598                            6.238716       0.148861       2.042193                    0.999734      27.264102      76.029436       0.663489       0.414323      -1.066720      -0.014746       0.014637      -0.000979       0.020800      -0.008258      -0.000490       0.000708       0.038614       0.065340      -0.031896       0.010076       0.021820             11.631994       9.083904       0.786202       1.119097      20.823928       0.256453       4.988148          -0.000001
          386              C       5.923522       5.705084      19.686814      -0.088709      34.089936 0.37800020E+03  0.85692191E+04                                 9.136960                            6.472619       0.159483       2.037857                    0.999763      27.854810      78.271185       0.650066       0.415623      -1.066221       0.014320       0.004266      -0.000104       0.014942       0.000992       0.000157       0.001072       0.053731       0.064655      -0.037679       0.016102       0.021577             12.224093       9.123238      -0.413831       0.540325      22.613196       0.120060       4.935846          -0.000002
          387              C       4.372481       0.272641       6.144762       0.599561      27.848218 0.26484761E+03  0.55358362E+04                                 8.464888                            5.724228       0.034071       2.057562                    0.999472      22.389549      61.958053       0.631611       0.463948      -1.029302       0.019846      -0.005036      -0.061708       0.065016      -0.045124       0.040718      -0.030972      -0.052795      -0.192156      -0.083546      -0.014727       0.098273             12.019450       9.887394       1.717713      -5.103543       6.446535       1.775180      19.724422          -0.000001
          388              C       3.833752       0.384756       7.534265      -0.067773      45.567037 0.46766592E+03  0.11103820E+05                                11.080129                            7.150962      -0.072269       1.970091                    0.999163      28.104363      79.002935       0.629137       0.410038      -1.077307      -0.016353       0.006581       0.048021       0.051155       0.021858      -0.009476       0.002438       0.028595      -0.002056      -0.027488      -0.000802       0.028290             17.042463      12.900930       1.626015      -8.731555       7.627784       2.322232      30.598675          -0.000000
          389              C       2.605949      25.177282       7.820067      -0.089048      37.789167 0.44204774E+03  0.10432407E+05                                 9.836744                            7.026229      -0.016602       1.958581                    0.999618      29.548716      85.018748       0.619704       0.418800      -1.063037       0.007239       0.011147       0.020275       0.024243       0.018400       0.021137       0.015814       0.007169      -0.019034      -0.022298      -0.015413       0.037711             13.197598      11.549773       1.687282      -6.589996       6.692482       1.309315      21.350538          -0.000001
          390              C       2.042162      25.248627       9.097620      -0.208384      40.315417 0.47791249E+03  0.11505252E+05                                10.234111                            7.274198       0.094438       1.985952                    0.999680      30.823037      89.680663       0.612781       0.415196      -1.064938      -0.001080       0.001005      -0.025358       0.025401       0.034395      -0.001068       0.005328       0.026063      -0.028830      -0.033042      -0.008635       0.041677             13.844888      11.721728       1.346347      -5.984890       6.693363       2.250668      23.119574          -0.000001
          391              C       2.738752       0.501966      10.098588       0.207271      38.051111 0.38160115E+03  0.86771136E+04                                10.093199                            6.643885      -0.060133       1.998335                    0.999599      25.694101      72.465409       0.620976       0.433776      -1.054189      -0.012213       0.001533       0.033161       0.035372      -0.009787      -0.015309      -0.000843       0.028375       0.124946      -0.038447      -0.007692       0.046140             14.934869      13.414603       2.195153      -7.164595       6.488856       0.564577      24.901148           0.000000
          392              C       3.933980       1.138978       9.812127      -0.203455      39.647692 0.44660888E+03  0.10572237E+05                                10.079575                            7.015169       0.100765       1.993916                    0.999618      30.244009      87.289576       0.626161       0.413219      -1.066094       0.019888      -0.004268      -0.027344       0.034080       0.024468       0.013268       0.020537      -0.002649       0.014193      -0.027830      -0.011267       0.039097             13.738222      11.994675       2.378898      -6.454880       6.731741       0.049312      22.488251           0.000001
          393              C       4.455170       1.085469       8.541160      -0.069496      36.199244 0.40192877E+03  0.92751896E+04                                 9.555318                            6.703868      -0.022648       1.966659                    0.999579      28.766373      82.207651       0.632994       0.419308      -1.061277      -0.023217      -0.008244       0.015508       0.029112       0.015255       0.002673      -0.006457       0.018110      -0.074730      -0.027124      -0.003085       0.030209             12.861679       9.951539       1.708270      -5.159346       6.621342       1.506435      22.012157          -0.000000
          394              C       0.769256       0.366919      11.550651       0.206294      35.700968 0.37666826E+03  0.85469025E+04                                 9.681771                            6.613110      -0.153171       1.970037                    0.999490      25.651807      72.540421       0.619973       0.435395      -1.052004       0.041780       0.005346      -0.008974       0.043066       0.005511      -0.010835       0.012280       0.083569      -0.016654      -0.043888      -0.003017       0.046905             13.366153      23.486809       0.566560      -2.475451       7.052114      -2.600976       9.559536           0.000000
          395              C       0.318226      24.919929      12.484779      -0.197929      37.891709 0.46337925E+03  0.11066556E+05                                 9.804287                            7.161998       0.166496       2.014366                    0.999685      30.367102      87.923004       0.617827       0.415110      -1.065285      -0.033224      -0.005838       0.022434       0.040512      -0.018737       0.012454      -0.022187      -0.001717      -0.025307      -0.024948      -0.011728       0.036676             12.588372      21.457027       1.851391      -2.820681       7.562076      -2.853559       8.746013           0.000000
          396              C      23.982246      24.797623      12.702424      -0.092166      35.799675 0.42700798E+03  0.99924211E+04                                 9.473578                            6.899917       0.001815       1.967162                    0.999598      29.286922      83.958221       0.626020       0.418103      -1.063290       0.025634       0.009107      -0.010748       0.029250       0.008388      -0.005946      -0.016894      -0.027489       0.023652      -0.020117      -0.007917       0.028035             12.133780      21.575440       0.499356      -2.080805       7.266161      -2.326642       7.559740          -0.000001
          397              C      23.102738       0.124854      12.008331      -0.054006      43.116366 0.46972346E+03  0.11155843E+05                                10.665206                            7.162336      -0.062542       1.973110                    0.999107      28.008647      78.536161       0.629720       0.409542      -1.078510       0.045639       0.018129      -0.018598       0.052511      -0.007266       0.004140      -0.014608       0.011497      -0.026734      -0.020247       0.001849       0.018399             15.250346      28.189070       1.270994      -4.574267       8.252170      -2.987340       9.309799          -0.000000
          398              C      23.588848       1.062537      11.042265      -0.079041      36.067515 0.42570930E+03  0.99469938E+04                                 9.495898                            6.890871      -0.004603       1.968916                    0.999557      29.062257      83.047812       0.626702       0.418279      -1.063975       0.019030      -0.011434       0.013657       0.026065      -0.013455       0.011192      -0.021892      -0.012473       0.013204      -0.018525      -0.014854       0.033379             12.045876      20.558226       0.562897      -2.748964       7.406746      -2.611962       8.172657          -0.000002
          399              C      24.954465       1.161911      10.840095      -0.192742      37.366161 0.44291618E+03  0.10461072E+05                                 9.693101                            6.993948       0.128999       2.005235                    0.999672      30.030358      86.520394       0.626177       0.414147      -1.065701      -0.029428      -0.001633      -0.007263       0.030355       0.011542      -0.008257      -0.020956      -0.035634       0.019349      -0.024657      -0.010764       0.035421             12.420195      21.843843      -0.908121      -1.724150       7.264551      -2.263487       8.152191          -0.000000
          400              C      21.631881      25.439731      12.369536       0.593078      26.898905 0.26570263E+03  0.55566906E+04                                 8.256941                            5.737119       0.078287       2.073335                    0.999548      22.395424      61.936531       0.630467       0.464540      -1.029251      -0.062594      -0.007967       0.013053       0.064435       0.003572       0.033271       0.062239      -0.100606       0.146718      -0.084776      -0.020281       0.105057             11.107962      18.477684       0.413599      -2.722764       7.589056      -2.679724       7.257147          -0.000001
          401              C       2.951738       0.537639      12.505523       0.213021      33.968913 0.35722284E+03  0.80173270E+04                                 9.401043                            6.457461      -0.138377       1.973900                    0.999327      25.531392      72.345087       0.623448       0.437739      -1.048187      -0.021738      -0.001833      -0.036987       0.042941       0.014012       0.023471      -0.017206       0.036422       0.080402      -0.044916       0.002446       0.042471             12.866234      12.458169      -1.608118       5.804921       6.591309       1.935812      19.549223           0.000000
          402              C       4.054255      25.172186      12.505523      -0.205016      38.980281 0.48891543E+03  0.11818480E+05                                 9.992806                            7.355340       0.110786       1.994654                    0.999817      30.721677      89.104679       0.610626       0.414957      -1.066788       0.026041      -0.004072       0.013942       0.029818      -0.016305      -0.002346       0.028356      -0.007695       0.041427      -0.031487      -0.006385       0.037872             12.768815      12.651591      -2.795962       5.987439       7.091934       0.144172      18.562920           0.000001
          403              C       4.841051      25.098292      13.746855      -0.091091      36.789995 0.44705189E+03  0.10565141E+05                                 9.631529                            7.048957       0.023767       1.971069                    0.999595      29.500320      84.543069       0.621821       0.416796      -1.065834      -0.023385       0.013003      -0.007778       0.027865      -0.027374      -0.001156       0.003118       0.011150      -0.043352      -0.021144      -0.014183       0.035327             12.273079      10.899164      -2.096989       5.765135       7.093865       1.077448      18.826208           0.000002
          404              C       4.490250       0.405140      14.840019      -0.045752      41.105821 0.42541656E+03  0.98774373E+04                                10.337682                            6.821155      -0.089815       1.975054                    0.999147      27.330655      76.302634       0.643196       0.410141      -1.075818      -0.020117       0.002482      -0.037623       0.042736      -0.002108      -0.000287       0.007715      -0.005108      -0.003661      -0.007261      -0.002039       0.009300             14.873278      13.425446      -2.678955       8.968226       7.622313       0.339136      23.572074           0.000001
          405              C       3.415296       1.238352      14.745849      -0.077338      35.932338 0.42156052E+03  0.98299202E+04                                 9.515259                            6.867904       0.021284       1.977743                    0.999634      28.956841      82.770624       0.626032       0.419585      -1.062719      -0.003542      -0.011438      -0.032429       0.034569      -0.000765      -0.012639       0.018629      -0.011622       0.024984      -0.020688      -0.006154       0.026841             12.272123      12.088413      -2.297905       6.798832       7.213775       0.651606      17.514182           0.000002
          406              C       2.613466       1.281669      13.549296      -0.199464      37.625981 0.44370291E+03  0.10489232E+05                                 9.761372                            7.010591       0.120641       2.002549                    0.999718      30.095078      86.879736       0.623744       0.415383      -1.064407       0.006627       0.001146       0.040758       0.041309      -0.025654       0.006961      -0.003531       0.000872      -0.048863      -0.019781      -0.015104       0.034885             12.654777      11.466355      -1.374284       5.947030       7.209922       2.391490      19.288052           0.000002
          407              C       5.234449       0.287930      16.097815       0.606521      27.037096 0.25588177E+03  0.53036412E+04                                 8.303658                            5.634302       0.039625       2.065861                    0.999457      22.049369      60.800330       0.635183       0.465235      -1.028384       0.029602      -0.003190       0.053853       0.061535       0.058582      -0.055329      -0.021397      -0.010423      -0.157899      -0.083147      -0.020642       0.103789             11.378435      10.276324      -2.537402       5.990135       7.016213       0.246716      16.842768           0.000001
          408              C       5.918511       3.501021       2.699981       0.609999      26.440986 0.25093991E+03  0.51760120E+04                                 8.169447                            5.577256       0.048201       2.070974                    0.999448      21.924513      60.313107       0.638819       0.464839      -1.028583      -0.002339      -0.063668      -0.003100       0.063786      -0.002137      -0.038585       0.000847       0.170634      -0.029265      -0.080469      -0.022917       0.103386             11.269581       5.002652       0.073890       1.393106      20.302266       0.126749       8.503825          -0.000000
          409              C       5.948579       4.963601       2.715457      -0.021292      41.523354 0.41814314E+03  0.96522952E+04                                10.409847                            6.761683      -0.002812       2.008277                    0.999268      26.794226      74.223102       0.647120       0.410030      -1.077507       0.005266       0.042580       0.004785       0.043170      -0.004538      -0.000871      -0.004924       0.014577       0.006920      -0.011529       0.004026       0.007503             15.522772       6.023629      -0.074021       1.421797      30.934523       0.089842       9.610166          -0.000000
          410              C       6.304392       5.694892       3.829364      -0.097784      35.278776 0.39803305E+03  0.91613174E+04                                 9.377084                            6.671325       0.038280       1.988415                    0.999658      28.704206      81.875199       0.634645       0.419311      -1.061464      -0.008489       0.017351      -0.019647       0.027552      -0.006374       0.006607      -0.014755       0.028190       0.067436      -0.030110       0.000924       0.029185             12.340096       5.414184       0.273292       1.232457      22.743546       0.826587       8.862557          -0.000002
          411              C       5.530124       5.693618       1.601879      -0.102419      35.677172 0.40738341E+03  0.94311547E+04                                 9.452455                            6.751004       0.038297       1.986091                    0.999730      28.920408      82.732874       0.630638       0.419532      -1.061320       0.006471       0.015060       0.021796       0.027272       0.003154       0.009417       0.013108       0.030951       0.071142      -0.030524       0.000000       0.030524             12.393817       5.581128      -0.294275       1.424622      22.732804      -0.801849       8.867519           0.000001
          412              C       2.550823       0.045865       1.349991       0.598041      26.401192 0.26037598E+03  0.54168423E+04                                 8.153682                            5.677793       0.049209       2.066747                    0.999490      22.210343      61.228829       0.634120       0.464290      -1.029570       0.057891       0.003902       0.032588       0.066548      -0.027913      -0.047699       0.058679      -0.118810       0.004532      -0.086239      -0.023592       0.109831             11.061390      16.926359       1.200204       4.741709       6.359774      -2.037097       9.898038           0.000000
          413              C       1.202746       0.012740       0.651947      -0.026968      41.353916 0.44737159E+03  0.10497413E+05                                10.385755                            6.997499      -0.027749       1.992230                    0.999244      27.400330      76.394889       0.635980       0.410439      -1.077803      -0.047041      -0.000935      -0.025119       0.053335      -0.001108       0.005402      -0.003889       0.002585       0.010181      -0.005526      -0.002977       0.008503             15.003860      24.786159       1.485134       7.980661       7.422275      -2.081639      12.803145          -0.000000
          414              C       0.192940      24.764498       1.206101      -0.105039      35.155521 0.41070979E+03  0.95280447E+04                                 9.364639                            6.783886       0.022508       1.980279                    0.999661      29.038498      83.172683       0.628325       0.420197      -1.060840      -0.007391       0.007604      -0.013229       0.016954      -0.002580      -0.006609      -0.013371      -0.029073       0.049890      -0.024742      -0.001366       0.026108             12.096313      19.360223       1.635134       5.199221       6.680798      -1.617400      10.247919           0.000002
          415              C       1.039874       0.751675      32.360262      -0.100300      36.619308 0.43517554E+03  0.10224951E+05                                 9.610778                            6.978459       0.035212       1.981270                    0.999656      29.267029      83.885171       0.621189       0.419649      -1.063032      -0.020183      -0.009700       0.005625       0.023089       0.018720      -0.020359      -0.018892      -0.004965       0.001130      -0.021676      -0.017014       0.038690             12.423458      19.035901       0.940647       6.026771       6.848762      -2.006782      11.385710           0.000002
          416              C       5.467481      21.821500       3.302538       0.574837      32.319180 0.29159378E+03  0.62209065E+04                                 9.273502                            5.977908       0.030890       2.050538                    0.999402      22.674762      62.654519       0.624711       0.459570      -1.035451       0.017411       0.069711      -0.003973       0.071962       0.003621       0.033941       0.008753       0.079404       0.229436      -0.078476      -0.011614       0.090090             13.680644       9.009800       0.691112      -1.320387      26.459602      -1.259042       5.572532          -0.000001
          417              C       5.377275      20.414977       3.365099      -0.002042      39.091742 0.37791866E+03  0.85187187E+04                                10.002261                            6.434122      -0.032336       2.009555                    0.999242      26.047897      71.653166       0.661483       0.410782      -1.075398      -0.008531      -0.055840      -0.004680       0.056682      -0.014646       0.006249       0.007033      -0.005368       0.062652      -0.027136       0.004346       0.022790             15.040495      10.202309       1.081432      -1.040413      29.364594      -1.281196       5.554584          -0.000000
          418              C       4.242184      19.777964       3.651560      -0.073547      32.460799 0.35227584E+03  0.78490393E+04                                 8.824598                            6.238716       0.148861       2.042193                    0.999734      27.264102      76.029433       0.663489       0.414323      -1.066720       0.014746      -0.014637      -0.000979       0.020800      -0.008258       0.000490      -0.000708       0.038614       0.065340      -0.031896       0.010076       0.021820             11.631993       9.083904       0.786202      -1.119097      20.823926      -0.256453       4.988148          -0.000001
          419              C       6.605078      19.775416       3.223514      -0.088709      34.089936 0.37800020E+03  0.85692191E+04                                 9.136960                            6.472619       0.159483       2.037857                    0.999763      27.854810      78.271186       0.650066       0.415623      -1.066221      -0.014320      -0.004266      -0.000104       0.014942       0.000992      -0.000157      -0.001072       0.053731       0.064655      -0.037679       0.016102       0.021577             12.224093       9.123238      -0.413830      -0.540325      22.613196      -0.120060       4.935846          -0.000002
          420              C       8.156119      25.207859      22.608062       0.599561      27.848218 0.26484761E+03  0.55358362E+04                                 8.464888                            5.724228       0.034071       2.057562                    0.999472      22.389549      61.958053       0.631611       0.463948      -1.029302      -0.019846       0.005036      -0.061708       0.065016      -0.045124      -0.040718       0.030972      -0.052795      -0.192156      -0.083546      -0.014727       0.098273             12.019450       9.887394       1.717713       5.103543       6.446535      -1.775180      19.724422          -0.000000
          421              C       8.694848      25.095744      23.997565      -0.067773      45.567038 0.46766592E+03  0.11103820E+05                                11.080129                            7.150962      -0.072269       1.970091                    0.999163      28.104363      79.002936       0.629137       0.410038      -1.077307       0.016353      -0.006581       0.048021       0.051155       0.021858       0.009476      -0.002438       0.028595      -0.002056      -0.027488      -0.000802       0.028290             17.042463      12.900930       1.626014       8.731556       7.627784      -2.322232      30.598677          -0.000000
          422              C       9.922651       0.303218      24.283367      -0.089048      37.789167 0.44204775E+03  0.10432407E+05                                 9.836743                            7.026229      -0.016602       1.958581                    0.999618      29.548716      85.018746       0.619704       0.418800      -1.063037      -0.007239      -0.011147       0.020275       0.024243       0.018400      -0.021137      -0.015814       0.007169      -0.019034      -0.022298      -0.015413       0.037711             13.197597      11.549773       1.687282       6.589996       6.692482      -1.309315      21.350537          -0.000001
          423              C      10.486438       0.231873      25.560920      -0.208384      40.315418 0.47791250E+03  0.11505252E+05                                10.234111                            7.274198       0.094438       1.985952                    0.999680      30.823037      89.680661       0.612781       0.415196      -1.064938       0.001080      -0.001005      -0.025358       0.025401       0.034395       0.001068      -0.005328       0.026063      -0.028830      -0.033042      -0.008635       0.041677             13.844888      11.721728       1.346347       5.984889       6.693363      -2.250668      23.119574          -0.000001
          424              C       9.789848      24.978534      26.561888       0.207271      38.051111 0.38160115E+03  0.86771136E+04                                10.093200                            6.643885      -0.060133       1.998334                    0.999599      25.694101      72.465410       0.620976       0.433776      -1.054189       0.012213      -0.001533       0.033161       0.035372      -0.009787       0.015309       0.000843       0.028375       0.124946      -0.038447      -0.007692       0.046140             14.934870      13.414603       2.195153       7.164595       6.488856      -0.564577      24.901149           0.000000
          425              C       8.594620      24.341522      26.275427      -0.203455      39.647694 0.44660889E+03  0.10572238E+05                                10.079576                            7.015169       0.100765       1.993916                    0.999618      30.244009      87.289577       0.626161       0.413219      -1.066094      -0.019888       0.004268      -0.027344       0.034080       0.024468      -0.013268      -0.020537      -0.002649       0.014193      -0.027830      -0.011267       0.039097             13.738223      11.994676       2.378897       6.454881       6.731742      -0.049312      22.488253           0.000001
          426              C       8.073430      24.395031      25.004460      -0.069496      36.199243 0.40192877E+03  0.92751894E+04                                 9.555318                            6.703868      -0.022648       1.966659                    0.999579      28.766373      82.207650       0.632994       0.419308      -1.061277       0.023217       0.008244       0.015508       0.029112       0.015255      -0.002673       0.006457       0.018110      -0.074730      -0.027124      -0.003085       0.030209             12.861679       9.951539       1.708270       5.159346       6.621342      -1.506435      22.012157          -0.000000
          427              C      11.759344      25.113581      28.013951       0.206294      35.700968 0.37666826E+03  0.85469026E+04                                 9.681770                            6.613110      -0.153171       1.970037                    0.999490      25.651807      72.540420       0.619973       0.435395      -1.052004      -0.041780      -0.005346      -0.008974       0.043066       0.005511       0.010835      -0.012280       0.083569      -0.016654      -0.043888      -0.003017       0.046905             13.366153      23.486809       0.566560       2.475451       7.052114       2.600976       9.559536           0.000000
          428              C      12.210374       0.560571      28.948079      -0.197929      37.891709 0.46337925E+03  0.11066556E+05                                 9.804287                            7.161998       0.166496       2.014366                    0.999685      30.367102      87.923007       0.617827       0.415110      -1.065285       0.033224       0.005837       0.022434       0.040512      -0.018737      -0.012454       0.022187      -0.001717      -0.025307      -0.024948      -0.011728       0.036676             12.588373      21.457028       1.851391       2.820681       7.562077       2.853559       8.746013           0.000000
          429              C      13.603554       0.682877      29.165724      -0.092166      35.799676 0.42700799E+03  0.99924213E+04                                 9.473578                            6.899917       0.001815       1.967162                    0.999598      29.286922      83.958222       0.626020       0.418103      -1.063290      -0.025634      -0.009107      -0.010748       0.029250       0.008388       0.005946       0.016894      -0.027489       0.023652      -0.020117      -0.007917       0.028035             12.133781      21.575440       0.499356       2.080805       7.266161       2.326642       7.559741          -0.000001
          430              C      14.483062      25.355646      28.471631      -0.054006      43.116363 0.46972342E+03  0.11155842E+05                                10.665205                            7.162335      -0.062542       1.973110                    0.999107      28.008646      78.536156       0.629720       0.409542      -1.078510      -0.045639      -0.018129      -0.018598       0.052511      -0.007266      -0.004140       0.014608       0.011497      -0.026734      -0.020247       0.001849       0.018399             15.250345      28.189068       1.270994       4.574266       8.252170       2.987339       9.309797          -0.000000
          431              C      13.996952      24.417963      27.505565      -0.079041      36.067524 0.42570946E+03  0.99469982E+04                                 9.495900                            6.890872      -0.004603       1.968916                    0.999557      29.062255      83.047804       0.626702       0.418279      -1.063975      -0.019030       0.011434       0.013657       0.026065      -0.013455      -0.011192       0.021892      -0.012473       0.013204      -0.018525      -0.014854       0.033379             12.045878      20.558227       0.562896       2.748965       7.406749       2.611963       8.172658          -0.000002
          432              C      12.631335      24.318589      27.303395      -0.192742      37.366156 0.44291615E+03  0.10461071E+05                                 9.693100                            6.993948       0.128999       2.005235                    0.999672      30.030357      86.520388       0.626177       0.414147      -1.065701       0.029428       0.001633      -0.007263       0.030355       0.011542       0.008257       0.020956      -0.035634       0.019349      -0.024657      -0.010764       0.035421             12.420193      21.843840      -0.908122       1.724150       7.264550       2.263486       8.152190          -0.000000
          433              C      15.953919       0.040769      28.832836       0.593078      26.898904 0.26570263E+03  0.55566905E+04                                 8.256940                            5.737119       0.078287       2.073335                    0.999548      22.395424      61.936528       0.630467       0.464540      -1.029251       0.062594       0.007967       0.013053       0.064435       0.003572      -0.033271      -0.062239      -0.100606       0.146718      -0.084776      -0.020281       0.105057             11.107961      18.477682       0.413599       2.722763       7.589055       2.679724       7.257147          -0.000001
          434              C       9.576862      24.942861      28.968823       0.213021      33.968911 0.35722283E+03  0.80173269E+04                                 9.401043                            6.457461      -0.138377       1.973900                    0.999327      25.531392      72.345088       0.623448       0.437739      -1.048187       0.021738       0.001833      -0.036987       0.042941       0.014012      -0.023471       0.017206       0.036422       0.080402      -0.044916       0.002446       0.042471             12.866234      12.458169      -1.608118      -5.804922       6.591309      -1.935812      19.549224           0.000000
          435              C       8.474345       0.308314      28.968823      -0.205016      38.980281 0.48891542E+03  0.11818479E+05                                 9.992806                            7.355340       0.110786       1.994654                    0.999817      30.721677      89.104682       0.610626       0.414957      -1.066788      -0.026041       0.004072       0.013942       0.029818      -0.016305       0.002346      -0.028356      -0.007695       0.041427      -0.031487      -0.006385       0.037872             12.768816      12.651589      -2.795960      -5.987438       7.091934      -0.144175      18.562924           0.000001
          436              C       7.687549       0.382207      30.210155      -0.091091      36.790008 0.44705195E+03  0.10565143E+05                                 9.631531                            7.048957       0.023767       1.971069                    0.999595      29.500320      84.543067       0.621821       0.416795      -1.065834       0.023385      -0.013003      -0.007778       0.027865      -0.027374       0.001156      -0.003118       0.011150      -0.043352      -0.021144      -0.014183       0.035327             12.273083      10.899164      -2.096987      -5.765136       7.093866      -1.077452      18.826220           0.000002
          437              C       8.038350      25.075360      31.303319      -0.045752      41.105818 0.42541640E+03  0.98774328E+04                                10.337681                            6.821154      -0.089815       1.975054                    0.999147      27.330655      76.302635       0.643196       0.410141      -1.075818       0.020117      -0.002482      -0.037623       0.042736      -0.002108       0.000287      -0.007715      -0.005108      -0.003661      -0.007261      -0.002039       0.009300             14.873278      13.425444      -2.678954      -8.968226       7.622312      -0.339137      23.572078           0.000001
          438              C       9.113304      24.242148      31.209149      -0.077338      35.932338 0.42156053E+03  0.98299206E+04                                 9.515259                            6.867904       0.021284       1.977743                    0.999634      28.956841      82.770625       0.626032       0.419585      -1.062719       0.003542       0.011438      -0.032429       0.034569      -0.000765       0.012639      -0.018629      -0.011622       0.024984      -0.020688      -0.006154       0.026841             12.272123      12.088413      -2.297906      -6.798831       7.213775      -0.651606      17.514181           0.000002
          439              C       9.915134      24.198831      30.012596      -0.199464      37.625979 0.44370290E+03  0.10489232E+05                                 9.761372                            7.010591       0.120641       2.002549                    0.999718      30.095078      86.879737       0.623744       0.415383      -1.064407      -0.006627      -0.001146       0.040758       0.041309      -0.025654      -0.006961       0.003531       0.000872      -0.048863      -0.019781      -0.015104       0.034885             12.654776      11.466355      -1.374284      -5.947030       7.209922      -2.391490      19.288051           0.000002
          440              C       7.294151      25.192570      32.561115       0.606521      27.037099 0.25588177E+03  0.53036414E+04                                 8.303659                            5.634302       0.039625       2.065861                    0.999457      22.049369      60.800331       0.635183       0.465235      -1.028384      -0.029602       0.003190       0.053853       0.061535       0.058582       0.055329       0.021397      -0.010423      -0.157899      -0.083147      -0.020642       0.103789             11.378437      10.276325      -2.537403      -5.990137       7.016214      -0.246716      16.842773           0.000001
          441              N       2.144896      12.215352      11.359348      -0.168154      48.645212 0.42245957E+03  0.97037797E+04                                11.177352                            6.589349      -0.174755       1.991991                    0.997472      25.908187      69.854653       0.691861       0.385417      -1.102570      -0.003296       0.018668       0.004355       0.019451      -0.011114       0.007175      -0.004127       0.137223       0.125375      -0.090497       0.037048       0.053449             17.238398      21.329061      -0.799996      -2.035137       5.815527      -0.036150      24.570606          -0.000000
          442              N      10.383704      13.265148      27.822648      -0.168154      48.645212 0.42245957E+03  0.97037797E+04                                11.177352                            6.589349      -0.174755       1.991991                    0.997472      25.908187      69.854652       0.691861       0.385417      -1.102570       0.003296      -0.018668       0.004355       0.019451      -0.011114      -0.007175       0.004127       0.137223       0.125375      -0.090497       0.037048       0.053449             17.238398      21.329060      -0.799995       2.035137       5.815527       0.036150      24.570606          -0.000000
          443              N      22.912304      24.955602      21.567252      -0.168154      48.645215 0.42245957E+03  0.97037797E+04                                11.177352                            6.589349      -0.174755       1.991991                    0.997472      25.908187      69.854652       0.691861       0.385417      -1.102570       0.003296       0.018668      -0.004355       0.019451       0.011114       0.007175       0.004127       0.137223       0.125375      -0.090497       0.037048       0.053449             17.238399      21.329060       0.799995      -2.035138       5.815527       0.036150      24.570609          -0.000000
          444              N      14.673496       0.524898       5.103952      -0.168154      48.645212 0.42245957E+03  0.97037797E+04                                11.177352                            6.589349      -0.174755       1.991991                    0.997472      25.908187      69.854652       0.691861       0.385417      -1.102570      -0.003296      -0.018668      -0.004355       0.019451       0.011114      -0.007175      -0.004127       0.137223       0.125375      -0.090497       0.037048       0.053449             17.238398      21.329059       0.799996       2.035139       5.815527      -0.036150      24.570608          -0.000000
          445              N      22.912304      13.265148      21.567252      -0.168154      48.645215 0.42245957E+03  0.97037797E+04                                11.177352                            6.589349      -0.174755       1.991991                    0.997472      25.908187      69.854651       0.691862       0.385417      -1.102570       0.003296      -0.018668      -0.004355       0.019451      -0.011114       0.007175      -0.004127       0.137223       0.125375      -0.090497       0.037048       0.053449             17.238399      21.329058      -0.799995      -2.035137       5.815527      -0.036151      24.570611          -0.000000
          446              N      14.673496      12.215352       5.103952      -0.168154      48.645213 0.42245957E+03  0.97037797E+04                                11.177352                            6.589349      -0.174755       1.991991                    0.997472      25.908187      69.854652       0.691861       0.385417      -1.102570      -0.003296       0.018668      -0.004355       0.019451      -0.011114      -0.007175       0.004127       0.137223       0.125375      -0.090497       0.037048       0.053449             17.238398      21.329057      -0.799995       2.035138       5.815527       0.036151      24.570611          -0.000000
          447              N       2.144896       0.524898      11.359348      -0.168154      48.645213 0.42245957E+03  0.97037797E+04                                11.177352                            6.589349      -0.174755       1.991991                    0.997472      25.908187      69.854653       0.691861       0.385417      -1.102570      -0.003296      -0.018668       0.004355       0.019451       0.011114       0.007175       0.004127       0.137223       0.125375      -0.090497       0.037048       0.053449             17.238398      21.329059       0.799995      -2.035136       5.815527       0.036150      24.570609          -0.000000
          448              N      10.383704      24.955602      27.822648      -0.168154      48.645213 0.42245957E+03  0.97037797E+04                                11.177352                            6.589349      -0.174755       1.991991                    0.997472      25.908187      69.854654       0.691861       0.385417      -1.102570       0.003296       0.018668       0.004355       0.019451       0.011114      -0.007175      -0.004127       0.137223       0.125375      -0.090497       0.037048       0.053449             17.238399      21.329059       0.799995       2.035136       5.815527      -0.036150      24.570610          -0.000000
          449              O       6.757426      12.706616      19.333841      -1.038869      57.460670 0.12659799E+04  0.37425395E+05                                11.201953                           10.380570       0.000441       1.921454                    0.998323      37.297425     106.156680       0.649112       0.319188      -1.181554      -0.000493       0.005685       0.003040       0.006466      -0.006452      -0.000643      -0.003461      -0.005919      -0.001343      -0.007724      -0.000402       0.008126             12.984919      13.106592       0.058160       0.502526      13.123457       0.152259      12.724709          -0.000000
          450              O       3.730516      13.149467       5.277475      -0.561232      35.360114 0.46877371E+03  0.10857818E+05                                 8.481676                            6.560514       0.529761       2.225878                    0.998499      26.887447      68.716738       0.768039       0.344305      -1.154314       0.001579      -0.013027       0.024259       0.027580       0.008108       0.051674      -0.032612      -0.049753       0.025191      -0.072527       0.013326       0.059201             10.877983       6.493750      -0.698545      -0.057827       7.593143      -5.003544      18.547056          -0.000000
          451              O       5.473244      11.867033       5.950824      -0.547677      34.132372 0.45347283E+03  0.10416387E+05                                 8.290176                            6.447651       0.538550       2.233292                    0.998261      26.621997      67.750527       0.775635       0.343782      -1.154781      -0.016328       0.004652       0.014631       0.022413      -0.013381      -0.016836       0.037484       0.024732      -0.166006      -0.072464       0.016772       0.055692             10.733314      12.920081      -3.004736      -6.586198       6.551325       1.941001      12.728535          -0.000001
          452              O       6.238241      15.685796      20.219567      -0.540647      33.976810 0.45204607E+03  0.10374347E+05                                 8.243721                            6.445728       0.515317       2.230411                    0.998295      26.395938      67.122222       0.774347       0.344661      -1.154165      -0.000556       0.014734      -0.012856       0.019562       0.018386       0.004520      -0.050850       0.069035       0.033399      -0.074557       0.029564       0.044994             10.335011       5.628998       1.785697      -1.378651      16.075443      -5.254664       9.300592          -0.000001
          453              O       6.973920      15.650378      18.083618      -0.558766      34.129095 0.46118138E+03  0.10627898E+05                                 8.248201                            6.488592       0.566046       2.238623                    0.998491      26.754265      67.982469       0.776372       0.342342      -1.157112      -0.005273       0.015301       0.010267       0.019166      -0.022805      -0.004761       0.064091       0.040155       0.057243      -0.076854       0.008483       0.068371             10.368540       5.721620      -1.929077      -1.429985      16.227760       5.126183       9.156240           0.000001
          454              O       9.059681      13.497785      17.246953      -0.561538      35.021079 0.47563659E+03  0.11044812E+05                                 8.393149                            6.595218       0.562595       2.234347                    0.998528      26.933130      68.675627       0.769146       0.342937      -1.156726       0.020483      -0.001796      -0.002650       0.020731      -0.041226       0.054610       0.006087      -0.000034      -0.094585      -0.076470       0.005392       0.071079             10.543113      18.136619      -4.159124      -0.469574       7.154092      -0.599331       6.338628           0.000001
          455              O       9.877548      12.114959      18.844881      -0.524352      32.687024 0.43029027E+03  0.97588337E+04                                 8.034921                            6.289988       0.531354       2.243031                    0.998117      26.057890      65.977420       0.783250       0.344802      -1.153480       0.016235       0.011896      -0.013401       0.024180       0.035590      -0.001645      -0.000877      -0.080528       0.111116      -0.072272       0.034461       0.037811             10.018209      10.630026       1.911250      -5.437396       6.779058      -3.460429      12.645542           0.000000
          456              O       8.106004       9.803877      20.015092      -0.528349      32.880317 0.44791450E+03  0.10244028E+05                                 8.053534                            6.392453       0.555214       2.238048                    0.998305      26.497572      67.008927       0.782815       0.342114      -1.157654      -0.021789      -0.007866      -0.008083       0.024535       0.069179      -0.016492       0.026367       0.017117       0.070207      -0.089739       0.030828       0.058910             10.162086       8.455144       4.669902       0.872082      16.674216       0.977880       5.356898          -0.000000
          457              O       5.908488       9.786041      19.348658      -0.624450      42.158122 0.55102276E+03  0.13245748E+05                                 9.480093                            7.046215       0.572079       2.211516                    0.998931      28.261423      72.798027       0.754094       0.337889      -1.163564       0.026691      -0.012572       0.015148       0.033165      -0.083325       0.020336      -0.029127       0.058784      -0.002861      -0.089635      -0.010351       0.099986             12.775235      11.066726      -7.260870       2.321540      20.411199      -3.678905       6.847779          -0.000000
          458              O       4.890163      11.655290      17.033589      -0.566899      35.376917 0.47085803E+03  0.10916176E+05                                 8.469021                            6.567128       0.537947       2.228054                    0.998560      26.887898      68.708068       0.769189       0.343473      -1.155227      -0.001724       0.010829      -0.026322       0.028515      -0.028024      -0.042762      -0.038542      -0.035214       0.045026      -0.075852       0.021702       0.054150             10.579851       6.345356       0.119330       1.935760       7.294556      -4.199755      18.099641           0.000001
          459              O       6.159561      13.313052      16.197912      -0.540050      33.367860 0.44335938E+03  0.10122317E+05                                 8.137928                            6.366256       0.553441       2.242600                    0.998355      26.384869      66.846043       0.782598       0.342802      -1.156119      -0.012368      -0.013938      -0.008983       0.020686       0.024580       0.001744       0.041415       0.021415      -0.178566      -0.077897       0.015641       0.062256             10.236762      12.264475       4.466509       5.273602       8.081232       2.739624      10.364578           0.000001
          460              O      21.305636      13.662644      13.162738      -0.519044      33.556229 0.43695915E+03  0.99641067E+04                                 8.219612                            6.374903       0.417530       2.206512                    0.997896      26.148884      66.734123       0.770142       0.348769      -1.148356       0.015566      -0.005379      -0.015752       0.022789      -0.038135      -0.009767      -0.006717      -0.078472       0.103076      -0.073142       0.033857       0.039284             10.232592      12.937821      -3.860538      -4.805536       8.528874       3.681801       9.231081          -0.000001
          461              O      20.864379      11.900668      11.784430      -0.563843      34.131906 0.47109532E+03  0.10913818E+05                                 8.249483                            6.557847       0.598893       2.245965                    0.998416      26.977951      68.723230       0.772313       0.342330      -1.157168       0.018462       0.003324      -0.007484       0.020196       0.058810       0.043357       0.002004      -0.018748      -0.020884      -0.072939      -0.001956       0.074895             10.264164      16.977025       4.208164       1.017950       7.722980       1.275230       6.092488          -0.000001
          462              O       5.771174      12.773884       2.870541      -1.038869      57.460670 0.12659799E+04  0.37425395E+05                                11.201953                           10.380570       0.000441       1.921454                    0.998323      37.297425     106.156681       0.649112       0.319188      -1.181554       0.000493      -0.005685       0.003040       0.006466      -0.006452       0.000643       0.003461      -0.005919      -0.001343      -0.007724      -0.000402       0.008126             12.984919      13.106592       0.058160      -0.502526      13.123457      -0.152259      12.724709          -0.000000
          463              O       8.798084      12.331033      21.740775      -0.561232      35.360113 0.46877370E+03  0.10857817E+05                                 8.481676                            6.560514       0.529761       2.225878                    0.998499      26.887447      68.716738       0.768039       0.344305      -1.154314      -0.001579       0.013027       0.024259       0.027580       0.008108      -0.051674       0.032612      -0.049753       0.025191      -0.072527       0.013326       0.059201             10.877983       6.493749      -0.698545       0.057827       7.593143       5.003544      18.547056          -0.000000
          464              O       7.055356      13.613467      22.414124      -0.547677      34.132370 0.45347281E+03  0.10416386E+05                                 8.290175                            6.447651       0.538550       2.233292                    0.998261      26.621997      67.750526       0.775635       0.343782      -1.154781       0.016328      -0.004652       0.014631       0.022413      -0.013381       0.016836      -0.037484       0.024732      -0.166006      -0.072464       0.016772       0.055692             10.733313      12.920080      -3.004736       6.586197       6.551325      -1.941001      12.728534          -0.000001
          465              O       6.290359       9.794704       3.756267      -0.540647      33.976810 0.45204607E+03  0.10374347E+05                                 8.243721                            6.445728       0.515317       2.230411                    0.998295      26.395938      67.122222       0.774347       0.344661      -1.154165       0.000556      -0.014734      -0.012856       0.019562       0.018386      -0.004520       0.050850       0.069035       0.033399      -0.074557       0.029564       0.044994             10.335011       5.628998       1.785697       1.378651      16.075442       5.254664       9.300592          -0.000001
          466              O       5.554680       9.830122       1.620318      -0.558766      34.129096 0.46118139E+03  0.10627899E+05                                 8.248202                            6.488592       0.566046       2.238623                    0.998491      26.754265      67.982470       0.776372       0.342342      -1.157112       0.005273      -0.015301       0.010267       0.019166      -0.022805       0.004761      -0.064091       0.040155       0.057243      -0.076854       0.008483       0.068371             10.368540       5.721620      -1.929077       1.429985      16.227760      -5.126183       9.156240           0.000001
          467              O       3.468919      11.982715       0.783653      -0.561538      35.021079 0.47563659E+03  0.11044812E+05                                 8.393149                            6.595218       0.562595       2.234347                    0.998528      26.933130      68.675627       0.769146       0.342937      -1.156726      -0.020483       0.001796      -0.002650       0.020731      -0.041226      -0.054610      -0.006087      -0.000034      -0.094585      -0.076470       0.005392       0.071079             10.543113      18.136620      -4.159124       0.469575       7.154092       0.599331       6.338628           0.000001
          468              O       2.651052      13.365541       2.381581      -0.524352      32.687024 0.43029026E+03  0.97588334E+04                                 8.034921                            6.289988       0.531354       2.243031                    0.998117      26.057890      65.977419       0.783250       0.344802      -1.153480      -0.016235      -0.011896      -0.013401       0.024180       0.035590       0.001645       0.000877      -0.080528       0.111116      -0.072272       0.034461       0.037811             10.018208      10.630026       1.911250       5.437396       6.779057       3.460429      12.645542           0.000000
          469              O       4.422596      15.676623       3.551792      -0.528349      32.880314 0.44791447E+03  0.10244027E+05                                 8.053533                            6.392452       0.555214       2.238048                    0.998305      26.497572      67.008925       0.782815       0.342114      -1.157654       0.021789       0.007866      -0.008083       0.024535       0.069179       0.016492      -0.026367       0.017117       0.070207      -0.089739       0.030828       0.058910             10.162085       8.455143       4.669902      -0.872082      16.674214      -0.977880       5.356898          -0.000000
          470              O       6.620112      15.694459       2.885358      -0.624450      42.158121 0.55102275E+03  0.13245747E+05                                 9.480093                            7.046215       0.572079       2.211516                    0.998931      28.261423      72.798026       0.754094       0.337889      -1.163564      -0.026691       0.012572       0.015148       0.033165      -0.083325      -0.020336       0.029127       0.058784      -0.002861      -0.089635      -0.010351       0.099986             12.775234      11.066725      -7.260869      -2.321540      20.411198       3.678905       6.847779          -0.000001
          471              O       7.638437      13.825210       0.570289      -0.566899      35.376913 0.47085799E+03  0.10916175E+05                                 8.469020                            6.567128       0.537947       2.228054                    0.998560      26.887897      68.708065       0.769189       0.343473      -1.155227       0.001724      -0.010829      -0.026322       0.028515      -0.028024       0.042762       0.038542      -0.035214       0.045026      -0.075852       0.021702       0.054150             10.579850       6.345356       0.119331      -1.935760       7.294556       4.199755      18.099638           0.000001
          472              O       6.369039      12.167448      32.661212      -0.540050      33.367861 0.44335940E+03  0.10122317E+05                                 8.137928                            6.366256       0.553441       2.242600                    0.998355      26.384869      66.846044       0.782598       0.342802      -1.156118       0.012368       0.013938      -0.008983       0.020686       0.024580      -0.001744      -0.041415       0.021415      -0.178566      -0.077897       0.015641       0.062256             10.236762      12.264476       4.466509      -5.273602       8.081232      -2.739623      10.364578           0.000001
          473              O      16.280164      11.817856      29.626038      -0.519044      33.556229 0.43695915E+03  0.99641067E+04                                 8.219612                            6.374903       0.417530       2.206512                    0.997896      26.148885      66.734124       0.770142       0.348769      -1.148356      -0.015566       0.005379      -0.015752       0.022789      -0.038135       0.009767       0.006717      -0.078472       0.103076      -0.073142       0.033857       0.039284             10.232592      12.937820      -3.860538       4.805536       8.528874      -3.681800       9.231081          -0.000001
          474              O      16.721421      13.579832      28.247730      -0.563843      34.131908 0.47109536E+03  0.10913819E+05                                 8.249484                            6.557848       0.598893       2.245964                    0.998416      26.977952      68.723233       0.772313       0.342330      -1.157168      -0.018462      -0.003324      -0.007484       0.020196       0.058810      -0.043357      -0.002004      -0.018748      -0.020884      -0.072939      -0.001956       0.074895             10.264165      16.977026       4.208164      -1.017950       7.722980      -1.275230       6.092488          -0.000001
          475              O      18.299774      -0.033634      13.592759      -1.038869      57.460670 0.12659799E+04  0.37425395E+05                                11.201953                           10.380570       0.000441       1.921454                    0.998323      37.297425     106.156680       0.649112       0.319188      -1.181554       0.000493       0.005685      -0.003040       0.006466       0.006452      -0.000643       0.003461      -0.005919      -0.001343      -0.007724      -0.000402       0.008126             12.984920      13.106592      -0.058160       0.502526      13.123457      -0.152259      12.724710          -0.000000
          476              O      21.326684       0.409217      27.649125      -0.561232      35.360117 0.46877374E+03  0.10857819E+05                                 8.481677                            6.560514       0.529761       2.225878                    0.998499      26.887447      68.716740       0.768039       0.344305      -1.154314      -0.001579      -0.013027      -0.024259       0.027580      -0.008108       0.051674       0.032612      -0.049753       0.025191      -0.072527       0.013326       0.059201             10.877984       6.493750       0.698545      -0.057827       7.593143       5.003545      18.547059          -0.000000
          477              O      19.583956      24.607283      26.975776      -0.547677      34.132373 0.45347283E+03  0.10416387E+05                                 8.290176                            6.447651       0.538550       2.233292                    0.998261      26.621997      67.750527       0.775635       0.343782      -1.154781       0.016328       0.004652      -0.014631       0.022413       0.013381      -0.016836      -0.037484       0.024732      -0.166006      -0.072464       0.016772       0.055692             10.733314      12.920082       3.004736      -6.586199       6.551325      -1.941002      12.728536          -0.000001
          478              O      18.818959       2.945546      12.707033      -0.540647      33.976811 0.45204608E+03  0.10374348E+05                                 8.243721                            6.445728       0.515317       2.230411                    0.998295      26.395938      67.122223       0.774347       0.344661      -1.154165       0.000556       0.014734       0.012856       0.019562      -0.018386       0.004520       0.050850       0.069035       0.033399      -0.074557       0.029564       0.044994             10.335012       5.628999      -1.785697      -1.378651      16.075443       5.254665       9.300593          -0.000001
          479              O      18.083280       2.910128      14.842982      -0.558766      34.129097 0.46118140E+03  0.10627899E+05                                 8.248202                            6.488592       0.566046       2.238623                    0.998491      26.754265      67.982470       0.776372       0.342342      -1.157112       0.005273       0.015301      -0.010267       0.019166       0.022805      -0.004761      -0.064091       0.040155       0.057243      -0.076854       0.008483       0.068371             10.368541       5.721620       1.929077      -1.429985      16.227761      -5.126184       9.156240           0.000001
          480              O      15.997519       0.757535      15.679647      -0.561538      35.021081 0.47563661E+03  0.11044813E+05                                 8.393150                            6.595218       0.562595       2.234347                    0.998528      26.933130      68.675628       0.769146       0.342937      -1.156726      -0.020483      -0.001796       0.002650       0.020731       0.041226       0.054610      -0.006087      -0.000034      -0.094585      -0.076470       0.005392       0.071079             10.543114      18.136621       4.159124      -0.469575       7.154092       0.599331       6.338629           0.000001
          481              O      15.179652      24.855209      14.081719      -0.524352      32.687024 0.43029027E+03  0.97588337E+04                                 8.034921                            6.289988       0.531354       2.243031                    0.998117      26.057890      65.977420       0.783250       0.344802      -1.153480      -0.016235       0.011896       0.013401       0.024180      -0.035590      -0.001645       0.000877      -0.080528       0.111116      -0.072272       0.034461       0.037811             10.018209      10.630026      -1.911250      -5.437396       6.779058       3.460429      12.645542           0.000000
          482              O      16.951196      22.544127      12.911508      -0.528349      32.880315 0.44791447E+03  0.10244027E+05                                 8.053534                            6.392453       0.555214       2.238048                    0.998305      26.497571      67.008924       0.782815       0.342114      -1.157654       0.021789      -0.007866       0.008083       0.024535      -0.069179      -0.016492      -0.026367       0.017117       0.070207      -0.089739       0.030828       0.058910             10.162085       8.455144      -4.669902       0.872082      16.674215      -0.977880       5.356898          -0.000000
          483              O      19.148712      22.526291      13.577942      -0.624450      42.158124 0.55102278E+03  0.13245749E+05                                 9.480093                            7.046215       0.572079       2.211516                    0.998931      28.261423      72.798028       0.754094       0.337889      -1.163564      -0.026691      -0.012572      -0.015148       0.033165       0.083325       0.020336       0.029127       0.058784      -0.002861      -0.089635      -0.010351       0.099986             12.775235      11.066726       7.260870       2.321540      20.411200       3.678905       6.847779          -0.000001
          484              O      20.167037      24.395540      15.893011      -0.566899      35.376915 0.47085800E+03  0.10916175E+05                                 8.469021                            6.567128       0.537947       2.228054                    0.998560      26.887897      68.708065       0.769189       0.343473      -1.155227       0.001724       0.010829       0.026322       0.028515       0.028024      -0.042762       0.038542      -0.035214       0.045026      -0.075852       0.021702       0.054150             10.579851       6.345356      -0.119331       1.935760       7.294556       4.199755      18.099640           0.000001
          485              O      18.897639       0.572802      16.728688      -0.540050      33.367860 0.44335938E+03  0.10122317E+05                                 8.137928                            6.366256       0.553441       2.242600                    0.998355      26.384869      66.846043       0.782598       0.342802      -1.156119       0.012368      -0.013938       0.008983       0.020686      -0.024580       0.001744      -0.041415       0.021415      -0.178566      -0.077897       0.015641       0.062256             10.236762      12.264475      -4.466509       5.273602       8.081232      -2.739624      10.364578           0.000001
          486              O       3.751564       0.922394      19.763862      -0.519044      33.556229 0.43695915E+03  0.99641067E+04                                 8.219612                            6.374903       0.417530       2.206512                    0.997896      26.148884      66.734123       0.770142       0.348769      -1.148356      -0.015566      -0.005379       0.015752       0.022789       0.038135      -0.009767       0.006717      -0.078472       0.103076      -0.073142       0.033857       0.039284             10.232592      12.937821       3.860538      -4.805536       8.528874      -3.681801       9.231081          -0.000001
          487              O       4.192821      24.640918      21.142170      -0.563843      34.131908 0.47109536E+03  0.10913819E+05                                 8.249484                            6.557848       0.598893       2.245965                    0.998416      26.977951      68.723232       0.772313       0.342330      -1.157168      -0.018462       0.003324       0.007484       0.020196      -0.058810       0.043357      -0.002004      -0.018748      -0.020884      -0.072939      -0.001956       0.074895             10.264165      16.977027      -4.208164       1.017950       7.722981      -1.275230       6.092488          -0.000001
          488              O      19.286026       0.033634      30.056059      -1.038869      57.460669 0.12659799E+04  0.37425395E+05                                11.201953                           10.380570       0.000441       1.921454                    0.998323      37.297425     106.156681       0.649112       0.319188      -1.181554      -0.000493      -0.005685      -0.003040       0.006466       0.006452       0.000643      -0.003461      -0.005919      -0.001343      -0.007724      -0.000402       0.008126             12.984920      13.106592      -0.058160      -0.502526      13.123457       0.152259      12.724710          -0.000000
          489              O      16.259116      25.071283      11.185825      -0.561232      35.360115 0.46877371E+03  0.10857818E+05                                 8.481676                            6.560514       0.529761       2.225878                    0.998499      26.887447      68.716738       0.768039       0.344305      -1.154314       0.001579       0.013027      -0.024259       0.027580      -0.008108      -0.051674      -0.032612      -0.049753       0.025191      -0.072527       0.013326       0.059201             10.877983       6.493750       0.698545       0.057827       7.593143      -5.003544      18.547057          -0.000000
          490              O      18.001844       0.873217      10.512476      -0.547677      34.132372 0.45347281E+03  0.10416387E+05                                 8.290176                            6.447651       0.538550       2.233292                    0.998261      26.621996      67.750525       0.775635       0.343782      -1.154781      -0.016328      -0.004652      -0.014631       0.022413       0.013381       0.016836       0.037484       0.024732      -0.166006      -0.072464       0.016772       0.055692             10.733314      12.920082       3.004736       6.586199       6.551325       1.941002      12.728536          -0.000001
          491              O      18.766841      22.534954      29.170333      -0.540647      33.976810 0.45204607E+03  0.10374347E+05                                 8.243721                            6.445728       0.515317       2.230411                    0.998295      26.395938      67.122222       0.774347       0.344661      -1.154165      -0.000556      -0.014734       0.012856       0.019562      -0.018386      -0.004520      -0.050850       0.069035       0.033399      -0.074557       0.029564       0.044994             10.335011       5.628998      -1.785697       1.378651      16.075442      -5.254664       9.300592          -0.000001
          492              O      19.502520      22.570372      31.306282      -0.558766      34.129098 0.46118141E+03  0.10627899E+05                                 8.248202                            6.488592       0.566046       2.238623                    0.998491      26.754265      67.982471       0.776372       0.342342      -1.157112      -0.005273      -0.015301      -0.010267       0.019166       0.022805       0.004761       0.064091       0.040155       0.057243      -0.076854       0.008483       0.068371             10.368541       5.721621       1.929077       1.429986      16.227761       5.126184       9.156241           0.000001
          493              O      21.588281      24.722965      32.142947      -0.561538      35.021081 0.47563661E+03  0.11044813E+05                                 8.393150                            6.595218       0.562595       2.234347                    0.998528      26.933130      68.675628       0.769146       0.342937      -1.156726       0.020483       0.001796       0.002650       0.020731       0.041226      -0.054610       0.006087      -0.000034      -0.094585      -0.076470       0.005392       0.071079             10.543114      18.136620       4.159124       0.469575       7.154092      -0.599331       6.338629           0.000001
          494              O      22.406148       0.625291      30.545019      -0.524352      32.687025 0.43029027E+03  0.97588337E+04                                 8.034921                            6.289988       0.531354       2.243031                    0.998117      26.057890      65.977420       0.783250       0.344802      -1.153480       0.016235      -0.011896       0.013401       0.024180      -0.035590       0.001645      -0.000877      -0.080528       0.111116      -0.072272       0.034461       0.037811             10.018209      10.630026      -1.911250       5.437396       6.779058      -3.460429      12.645543           0.000000
          495              O      20.634604       2.936373      29.374808      -0.528349      32.880314 0.44791447E+03  0.10244027E+05                                 8.053533                            6.392452       0.555214       2.238048                    0.998305      26.497572      67.008925       0.782815       0.342114      -1.157654      -0.021789       0.007866       0.008083       0.024535      -0.069179       0.016492       0.026367       0.017117       0.070207      -0.089739       0.030828       0.058910             10.162085       8.455143      -4.669902      -0.872082      16.674214       0.977880       5.356898          -0.000000
          496              O      18.437088       2.954209      30.041242      -0.624450      42.158121 0.55102274E+03  0.13245747E+05                                 9.480093                            7.046215       0.572079       2.211516                    0.998931      28.261423      72.798026       0.754094       0.337889      -1.163564       0.026691       0.012572      -0.015148       0.033165       0.083325      -0.020336      -0.029127       0.058784      -0.002861      -0.089635      -0.010351       0.099986             12.775234      11.066725       7.260869      -2.321540      20.411198      -3.678905       6.847779          -0.000001
          497              O      17.418763       1.084960      32.356311      -0.566899      35.376915 0.47085801E+03  0.10916176E+05                                 8.469021                            6.567128       0.537947       2.228054                    0.998560      26.887897      68.708066       0.769189       0.343473      -1.155227      -0.001724      -0.010829       0.026322       0.028515       0.028024       0.042762      -0.038542      -0.035214       0.045026      -0.075852       0.021702       0.054150             10.579850       6.345356      -0.119331      -1.935760       7.294556      -4.199755      18.099639           0.000001
          498              O      18.688161      24.907698       0.265388      -0.540050      33.367860 0.44335940E+03  0.10122317E+05                                 8.137928                            6.366256       0.553441       2.242600                    0.998355      26.384870      66.846045       0.782598       0.342802      -1.156119      -0.012368       0.013938       0.008983       0.020686      -0.024580      -0.001744       0.041415       0.021415      -0.178566      -0.077897       0.015641       0.062256             10.236761      12.264475      -4.466508      -5.273602       8.081231       2.739623      10.364577           0.000001
          499              O       8.777036      24.558106       3.300562      -0.519044      33.556229 0.43695915E+03  0.99641067E+04                                 8.219612                            6.374903       0.417530       2.206512                    0.997896      26.148884      66.734123       0.770142       0.348769      -1.148356       0.015566       0.005379       0.015752       0.022789       0.038135       0.009767      -0.006717      -0.078472       0.103076      -0.073142       0.033857       0.039284             10.232592      12.937821       3.860538       4.805536       8.528874       3.681801       9.231081          -0.000001
          500              O       8.335779       0.839582       4.678870      -0.563843      34.131908 0.47109536E+03  0.10913819E+05                                 8.249484                            6.557848       0.598893       2.245964                    0.998416      26.977952      68.723233       0.772313       0.342330      -1.157168       0.018462      -0.003324       0.007484       0.020196      -0.058810      -0.043357       0.002004      -0.018748      -0.020884      -0.072939      -0.001956       0.074895             10.264165      16.977026      -4.208164      -1.017950       7.722980       1.275230       6.092488          -0.000001
          501              O      18.299774      12.773884      13.592759      -1.038869      57.460639 0.12659794E+04  0.37425373E+05                                11.201947                           10.380567       0.000442       1.921455                    0.998323      37.297415     106.156632       0.649112       0.319188      -1.181554       0.000493      -0.005685      -0.003040       0.006466      -0.006452      -0.000643      -0.003461      -0.005920      -0.001343      -0.007724      -0.000402       0.008127             12.984911      13.106579       0.058159       0.502525      13.123455       0.152258      12.724699          -0.000000
          502              O      21.326684      12.331033      27.649125      -0.561232      35.360108 0.46877363E+03  0.10857815E+05                                 8.481675                            6.560513       0.529762       2.225878                    0.998499      26.887445      68.716729       0.768039       0.344305      -1.154314      -0.001579       0.013027      -0.024259       0.027580       0.008108       0.051674      -0.032612      -0.049753       0.025190      -0.072527       0.013326       0.059201             10.877981       6.493748      -0.698544      -0.057828       7.593142      -5.003545      18.547054          -0.000000
          503              O      19.583956      13.613467      26.975776      -0.547677      34.132374 0.45347285E+03  0.10416388E+05                                 8.290176                            6.447652       0.538550       2.233292                    0.998261      26.621996      67.750526       0.775635       0.343782      -1.154781       0.016328      -0.004652      -0.014631       0.022413      -0.013381      -0.016836       0.037484       0.024732      -0.166006      -0.072464       0.016772       0.055692             10.733315      12.920080      -3.004737      -6.586199       6.551325       1.941003      12.728539          -0.000001
          504              O      18.818959       9.794704      12.707033      -0.540648      33.976969 0.45204853E+03  0.10374421E+05                                 8.243754                            6.445751       0.515310       2.230408                    0.998295      26.395984      67.122449       0.774344       0.344662      -1.154164       0.000556      -0.014733       0.012856       0.019562       0.018386       0.004520      -0.050851       0.069036       0.033400      -0.074558       0.029564       0.044994             10.335053       5.629018       1.785706      -1.378658      16.075509      -5.254693       9.300631          -0.000001
          505              O      18.083280       9.830122      14.842982      -0.558767      34.129263 0.46118401E+03  0.10627977E+05                                 8.248235                            6.488616       0.566039       2.238621                    0.998491      26.754312      67.982700       0.776370       0.342343      -1.157111       0.005273      -0.015301      -0.010268       0.019166      -0.022805      -0.004761       0.064091       0.040157       0.057244      -0.076855       0.008483       0.068371             10.368584       5.721641      -1.929088      -1.429993      16.227830       5.126212       9.156280           0.000001
          506              O      15.997519      11.982715      15.679647      -0.561538      35.021083 0.47563664E+03  0.11044814E+05                                 8.393150                            6.595219       0.562596       2.234347                    0.998528      26.933129      68.675627       0.769146       0.342937      -1.156726      -0.020483       0.001796       0.002650       0.020731      -0.041226       0.054610       0.006087      -0.000034      -0.094585      -0.076470       0.005392       0.071079             10.543114      18.136621      -4.159126      -0.469576       7.154093      -0.599331       6.338629           0.000001
          507              O      15.179652      13.365541      14.081719      -0.524352      32.687024 0.43029026E+03  0.97588335E+04                                 8.034921                            6.289988       0.531355       2.243031                    0.998117      26.057889      65.977416       0.783250       0.344802      -1.153480      -0.016235      -0.011896       0.013401       0.024180       0.035590      -0.001645      -0.000877      -0.080528       0.111116      -0.072272       0.034461       0.037811             10.018208      10.630027       1.911252      -5.437396       6.779058      -3.460430      12.645541           0.000000
          508              O      16.951196      15.676623      12.911508      -0.528350      32.880508 0.44791764E+03  0.10244121E+05                                 8.053573                            6.392483       0.555205       2.238044                    0.998305      26.497625      67.009201       0.782812       0.342115      -1.157653       0.021789       0.007865       0.008083       0.024535       0.069180      -0.016492       0.026367       0.017118       0.070211      -0.089740       0.030830       0.058910             10.162135       8.455186       4.669931       0.872088      16.674298       0.977887       5.356921          -0.000000
          509              O      19.148712      15.694459      13.577942      -0.624451      42.158442 0.55102736E+03  0.13245891E+05                                 9.480150                            7.046253       0.572068       2.211512                    0.998931      28.261503      72.798407       0.754091       0.337889      -1.163563      -0.026691       0.012571      -0.015148       0.033165      -0.083325       0.020335      -0.029126       0.058786      -0.002858      -0.089637      -0.010350       0.099987             12.775313      11.066805      -7.260931       2.321562      20.411317      -3.678933       6.847818          -0.000000
          510              O      20.167037      13.825210      15.893011      -0.566899      35.376929 0.47085819E+03  0.10916181E+05                                 8.469024                            6.567130       0.537948       2.228054                    0.998560      26.887898      68.708074       0.769189       0.343473      -1.155226       0.001724      -0.010829       0.026322       0.028515      -0.028024      -0.042762      -0.038542      -0.035214       0.045026      -0.075852       0.021703       0.054150             10.579856       6.345358       0.119329       1.935765       7.294559      -4.199759      18.099650           0.000001
          511              O      18.897639      12.167448      16.728688      -0.540050      33.367861 0.44335939E+03  0.10122317E+05                                 8.137928                            6.366256       0.553442       2.242601                    0.998355      26.384868      66.846040       0.782598       0.342802      -1.156119       0.012368       0.013938       0.008983       0.020686       0.024580       0.001744       0.041415       0.021414      -0.178566      -0.077897       0.015641       0.062256             10.236762      12.264473       4.466509       5.273603       8.081233       2.739625      10.364579           0.000001
          512              O       3.751564      11.817856      19.763862      -0.519044      33.556218 0.43695905E+03  0.99641039E+04                                 8.219610                            6.374901       0.417529       2.206512                    0.997896      26.148885      66.734120       0.770143       0.348769      -1.148356      -0.015566       0.005379       0.015752       0.022789      -0.038135      -0.009767      -0.006717      -0.078472       0.103076      -0.073141       0.033857       0.039284             10.232587      12.937812      -3.860533      -4.805534       8.528870       3.681799       9.231080          -0.000001
          513              O       4.192821      13.579832      21.142170      -0.563843      34.131906 0.47109531E+03  0.10913817E+05                                 8.249483                            6.557847       0.598893       2.245964                    0.998416      26.977952      68.723233       0.772313       0.342330      -1.157168      -0.018462      -0.003324       0.007484       0.020196       0.058810       0.043357       0.002004      -0.018747      -0.020884      -0.072939      -0.001956       0.074895             10.264165      16.977026       4.208163       1.017951       7.722979       1.275230       6.092489          -0.000001
          514              O      19.286026      12.706616      30.056059      -1.038869      57.460639 0.12659794E+04  0.37425373E+05                                11.201947                           10.380567       0.000442       1.921455                    0.998323      37.297415     106.156632       0.649112       0.319188      -1.181554      -0.000493       0.005685      -0.003040       0.006466      -0.006452       0.000643       0.003461      -0.005920      -0.001343      -0.007724      -0.000402       0.008127             12.984911      13.106578       0.058159      -0.502525      13.123455      -0.152258      12.724699          -0.000000
          515              O      16.259116      13.149467      11.185825      -0.561232      35.360107 0.46877361E+03  0.10857815E+05                                 8.481675                            6.560513       0.529762       2.225878                    0.998499      26.887445      68.716728       0.768039       0.344305      -1.154314       0.001579      -0.013027      -0.024259       0.027580       0.008108      -0.051674       0.032612      -0.049753       0.025190      -0.072527       0.013326       0.059201             10.877981       6.493748      -0.698544       0.057828       7.593142       5.003545      18.547053          -0.000000
          516              O      18.001844      11.867033      10.512476      -0.547677      34.132374 0.45347285E+03  0.10416388E+05                                 8.290176                            6.447652       0.538550       2.233292                    0.998261      26.621996      67.750526       0.775635       0.343782      -1.154781      -0.016328       0.004652      -0.014631       0.022413      -0.013381       0.016836      -0.037484       0.024732      -0.166006      -0.072464       0.016772       0.055692             10.733315      12.920080      -3.004737       6.586199       6.551325      -1.941003      12.728539          -0.000001
          517              O      18.766841      15.685796      29.170333      -0.540648      33.976969 0.45204853E+03  0.10374421E+05                                 8.243754                            6.445751       0.515310       2.230408                    0.998295      26.395984      67.122449       0.774344       0.344662      -1.154164      -0.000556       0.014733       0.012856       0.019562       0.018386      -0.004520       0.050851       0.069036       0.033400      -0.074558       0.029564       0.044994             10.335053       5.629018       1.785706       1.378658      16.075509       5.254693       9.300631          -0.000001
          518              O      19.502520      15.650378      31.306282      -0.558767      34.129261 0.46118398E+03  0.10627976E+05                                 8.248235                            6.488616       0.566039       2.238621                    0.998491      26.754311      67.982698       0.776370       0.342343      -1.157111      -0.005273       0.015301      -0.010268       0.019166      -0.022805       0.004761      -0.064091       0.040157       0.057244      -0.076855       0.008483       0.068371             10.368584       5.721641      -1.929088       1.429993      16.227830      -5.126212       9.156280           0.000001
          519              O      21.588281      13.497785      32.142947      -0.561538      35.021081 0.47563663E+03  0.11044813E+05                                 8.393150                            6.595218       0.562596       2.234347                    0.998528      26.933129      68.675626       0.769146       0.342937      -1.156726       0.020483      -0.001796       0.002650       0.020731      -0.041226      -0.054610      -0.006087      -0.000034      -0.094585      -0.076470       0.005392       0.071079             10.543114      18.136620      -4.159125       0.469576       7.154093       0.599330       6.338628           0.000001
          520              O      22.406148      12.114959      30.545019      -0.524352      32.687023 0.43029026E+03  0.97588334E+04                                 8.034921                            6.289988       0.531355       2.243031                    0.998117      26.057889      65.977416       0.783250       0.344802      -1.153480       0.016235       0.011896       0.013401       0.024180       0.035590       0.001645       0.000877      -0.080528       0.111116      -0.072272       0.034461       0.037811             10.018208      10.630026       1.911252       5.437396       6.779058       3.460430      12.645541           0.000001
          521              O      20.634604       9.803877      29.374808      -0.528350      32.880508 0.44791764E+03  0.10244121E+05                                 8.053573                            6.392483       0.555205       2.238044                    0.998305      26.497625      67.009201       0.782812       0.342115      -1.157653      -0.021789      -0.007865       0.008083       0.024535       0.069180       0.016492      -0.026367       0.017118       0.070211      -0.089740       0.030830       0.058910             10.162135       8.455186       4.669931      -0.872088      16.674298      -0.977887       5.356921          -0.000000
          522              O      18.437088       9.786041      30.041242      -0.624451      42.158444 0.55102738E+03  0.13245891E+05                                 9.480150                            7.046253       0.572068       2.211512                    0.998931      28.261503      72.798408       0.754091       0.337889      -1.163563       0.026691      -0.012571      -0.015148       0.033165      -0.083325      -0.020335       0.029126       0.058786      -0.002858      -0.089637      -0.010350       0.099987             12.775314      11.066805      -7.260932      -2.321563      20.411318       3.678934       6.847818          -0.000001
          523              O      17.418763      11.655290      32.356311      -0.566899      35.376932 0.47085819E+03  0.10916181E+05                                 8.469024                            6.567130       0.537948       2.228054                    0.998560      26.887898      68.708074       0.769189       0.343473      -1.155226      -0.001724       0.010829       0.026322       0.028515      -0.028024       0.042762       0.038542      -0.035214       0.045026      -0.075852       0.021703       0.054150             10.579857       6.345358       0.119329      -1.935765       7.294560       4.199760      18.099652           0.000001
          524              O      18.688161      13.313052       0.265388      -0.540050      33.367860 0.44335940E+03  0.10122317E+05                                 8.137927                            6.366256       0.553442       2.242601                    0.998355      26.384869      66.846041       0.782598       0.342802      -1.156119      -0.012368      -0.013938       0.008983       0.020686       0.024580      -0.001744      -0.041415       0.021414      -0.178566      -0.077897       0.015641       0.062256             10.236761      12.264472       4.466508      -5.273603       8.081232      -2.739625      10.364579           0.000001
          525              O       8.777036      13.662644       3.300562      -0.519044      33.556218 0.43695905E+03  0.99641039E+04                                 8.219610                            6.374901       0.417529       2.206512                    0.997896      26.148885      66.734120       0.770143       0.348769      -1.148356       0.015566      -0.005379       0.015752       0.022789      -0.038135       0.009767       0.006717      -0.078472       0.103076      -0.073141       0.033857       0.039284             10.232587      12.937812      -3.860533       4.805534       8.528870      -3.681799       9.231080          -0.000001
          526              O       8.335779      11.900668       4.678870      -0.563843      34.131907 0.47109533E+03  0.10913818E+05                                 8.249484                            6.557847       0.598893       2.245964                    0.998416      26.977952      68.723234       0.772313       0.342330      -1.157168       0.018462       0.003324       0.007484       0.020196       0.058810      -0.043357      -0.002004      -0.018747      -0.020884      -0.072939      -0.001956       0.074895             10.264165      16.977027       4.208163      -1.017951       7.722980      -1.275230       6.092489          -0.000001
          527              O       6.757426       0.033634      19.333841      -1.038869      57.460639 0.12659794E+04  0.37425373E+05                                11.201947                           10.380567       0.000442       1.921455                    0.998323      37.297415     106.156631       0.649112       0.319188      -1.181554      -0.000493      -0.005685       0.003040       0.006466       0.006452      -0.000643       0.003461      -0.005920      -0.001343      -0.007724      -0.000402       0.008127             12.984911      13.106578      -0.058159       0.502525      13.123455      -0.152258      12.724698          -0.000000
          528              O       3.730516      25.071283       5.277475      -0.561232      35.360106 0.46877361E+03  0.10857815E+05                                 8.481674                            6.560513       0.529762       2.225878                    0.998499      26.887445      68.716728       0.768039       0.344305      -1.154314       0.001579       0.013027       0.024259       0.027580      -0.008108       0.051674       0.032612      -0.049753       0.025190      -0.072527       0.013326       0.059201             10.877980       6.493747       0.698544      -0.057828       7.593142       5.003544      18.547052          -0.000000
          529              O       5.473244       0.873217       5.950824      -0.547677      34.132373 0.45347285E+03  0.10416388E+05                                 8.290176                            6.447652       0.538550       2.233292                    0.998261      26.621996      67.750526       0.775635       0.343782      -1.154781      -0.016328      -0.004652       0.014631       0.022413       0.013381      -0.016836      -0.037484       0.024732      -0.166006      -0.072464       0.016772       0.055692             10.733314      12.920079       3.004737      -6.586199       6.551325      -1.941003      12.728538          -0.000001
          530              O       6.238241      22.534954      20.219567      -0.540648      33.976969 0.45204853E+03  0.10374421E+05                                 8.243754                            6.445751       0.515310       2.230408                    0.998295      26.395984      67.122449       0.774344       0.344662      -1.154164      -0.000556      -0.014733      -0.012856       0.019562      -0.018386       0.004520       0.050851       0.069036       0.033400      -0.074558       0.029564       0.044994             10.335053       5.629018      -1.785706      -1.378658      16.075509       5.254693       9.300631          -0.000001
          531              O       6.973920      22.570372      18.083618      -0.558767      34.129263 0.46118400E+03  0.10627976E+05                                 8.248235                            6.488616       0.566039       2.238621                    0.998491      26.754311      67.982699       0.776370       0.342343      -1.157111      -0.005273      -0.015301       0.010268       0.019166       0.022805      -0.004761      -0.064091       0.040157       0.057244      -0.076855       0.008483       0.068371             10.368584       5.721641       1.929088      -1.429993      16.227831      -5.126212       9.156280           0.000001
          532              O       9.059681      24.722965      17.246953      -0.561538      35.021083 0.47563665E+03  0.11044814E+05                                 8.393150                            6.595219       0.562596       2.234347                    0.998528      26.933129      68.675627       0.769146       0.342937      -1.156726       0.020483       0.001796      -0.002650       0.020731       0.041226       0.054610      -0.006087      -0.000034      -0.094585      -0.076470       0.005392       0.071079             10.543114      18.136621       4.159126      -0.469576       7.154093       0.599330       6.338629           0.000001
          533              O       9.877548       0.625291      18.844881      -0.524352      32.687024 0.43029026E+03  0.97588335E+04                                 8.034921                            6.289988       0.531355       2.243031                    0.998117      26.057889      65.977416       0.783250       0.344802      -1.153480       0.016235      -0.011896      -0.013401       0.024180      -0.035590      -0.001645       0.000877      -0.080528       0.111116      -0.072272       0.034461       0.037811             10.018208      10.630027      -1.911252      -5.437396       6.779058       3.460430      12.645541           0.000001
          534              O       8.106004       2.936373      20.015092      -0.528350      32.880508 0.44791764E+03  0.10244121E+05                                 8.053573                            6.392483       0.555205       2.238044                    0.998305      26.497625      67.009201       0.782812       0.342115      -1.157653      -0.021789       0.007865      -0.008083       0.024535      -0.069180      -0.016492      -0.026367       0.017118       0.070211      -0.089740       0.030830       0.058910             10.162135       8.455186      -4.669931       0.872088      16.674298      -0.977887       5.356921          -0.000000
          535              O       5.908488       2.954209      19.348658      -0.624451      42.158440 0.55102734E+03  0.13245890E+05                                 9.480149                            7.046253       0.572068       2.211512                    0.998931      28.261503      72.798406       0.754091       0.337889      -1.163563       0.026691       0.012571       0.015148       0.033165       0.083325       0.020335       0.029126       0.058786      -0.002858      -0.089637      -0.010350       0.099987             12.775313      11.066804       7.260931       2.321562      20.411316       3.678933       6.847818          -0.000001
          536              O       4.890163       1.084960      17.033589      -0.566899      35.376927 0.47085815E+03  0.10916180E+05                                 8.469024                            6.567130       0.537948       2.228054                    0.998560      26.887897      68.708071       0.769189       0.343473      -1.155226      -0.001724      -0.010829      -0.026322       0.028515       0.028024      -0.042762       0.038542      -0.035215       0.045026      -0.075852       0.021703       0.054150             10.579855       6.345358      -0.119329       1.935765       7.294559       4.199759      18.099648           0.000001
          537              O       6.159561      24.907698      16.197912      -0.540050      33.367859 0.44335936E+03  0.10122316E+05                                 8.137927                            6.366256       0.553442       2.242601                    0.998355      26.384868      66.846038       0.782598       0.342802      -1.156119      -0.012368       0.013938      -0.008983       0.020686      -0.024580       0.001744      -0.041415       0.021414      -0.178566      -0.077897       0.015641       0.062256             10.236761      12.264472      -4.466509       5.273602       8.081232      -2.739625      10.364578           0.000001
          538              O      21.305636      24.558106      13.162738      -0.519044      33.556218 0.43695905E+03  0.99641038E+04                                 8.219610                            6.374901       0.417529       2.206512                    0.997896      26.148885      66.734120       0.770143       0.348769      -1.148356       0.015566       0.005379      -0.015752       0.022789       0.038135      -0.009767       0.006717      -0.078472       0.103076      -0.073141       0.033857       0.039284             10.232587      12.937812       3.860533      -4.805534       8.528870      -3.681799       9.231080          -0.000001
          539              O      20.864379       0.839582      11.784430      -0.563843      34.131908 0.47109534E+03  0.10913818E+05                                 8.249484                            6.557847       0.598893       2.245964                    0.998416      26.977952      68.723234       0.772313       0.342330      -1.157168       0.018462      -0.003324      -0.007484       0.020196      -0.058810       0.043357      -0.002004      -0.018747      -0.020884      -0.072939      -0.001956       0.074895             10.264165      16.977028      -4.208163       1.017952       7.722980      -1.275230       6.092489          -0.000001
          540              O       5.771174      -0.033634       2.870541      -1.038869      57.460639 0.12659794E+04  0.37425373E+05                                11.201947                           10.380567       0.000442       1.921455                    0.998323      37.297415     106.156632       0.649112       0.319188      -1.181554       0.000493       0.005685       0.003040       0.006466       0.006452       0.000643      -0.003461      -0.005920      -0.001343      -0.007724      -0.000402       0.008127             12.984911      13.106579      -0.058159      -0.502525      13.123455       0.152258      12.724698          -0.000000
          541              O       8.798084       0.409217      21.740775      -0.561232      35.360106 0.46877361E+03  0.10857815E+05                                 8.481674                            6.560513       0.529762       2.225878                    0.998499      26.887445      68.716728       0.768039       0.344305      -1.154314      -0.001579      -0.013027       0.024259       0.027580      -0.008108      -0.051674      -0.032612      -0.049753       0.025190      -0.072527       0.013326       0.059201             10.877980       6.493747       0.698544       0.057828       7.593142      -5.003544      18.547052          -0.000000
          542              O       7.055356      24.607283      22.414124      -0.547677      34.132374 0.45347287E+03  0.10416388E+05                                 8.290176                            6.447652       0.538550       2.233292                    0.998261      26.621996      67.750527       0.775635       0.343782      -1.154781       0.016328       0.004652       0.014631       0.022413       0.013381       0.016836       0.037484       0.024732      -0.166006      -0.072464       0.016772       0.055692             10.733315      12.920080       3.004737       6.586199       6.551326       1.941003      12.728538          -0.000001
          543              O       6.290359       2.945546       3.756267      -0.540648      33.976969 0.45204853E+03  0.10374421E+05                                 8.243754                            6.445751       0.515310       2.230408                    0.998295      26.395984      67.122449       0.774344       0.344662      -1.154164       0.000556       0.014733      -0.012856       0.019562      -0.018386      -0.004520      -0.050851       0.069036       0.033400      -0.074558       0.029564       0.044994             10.335053       5.629018      -1.785706       1.378658      16.075509      -5.254693       9.300631          -0.000001
          544              O       5.554680       2.910128       1.620318      -0.558767      34.129263 0.46118400E+03  0.10627976E+05                                 8.248235                            6.488616       0.566039       2.238621                    0.998491      26.754312      67.982700       0.776370       0.342343      -1.157111       0.005273       0.015301       0.010268       0.019166       0.022805       0.004761       0.064091       0.040157       0.057244      -0.076855       0.008483       0.068371             10.368584       5.721641       1.929088       1.429993      16.227830       5.126212       9.156280           0.000001
          545              O       3.468919       0.757535       0.783653      -0.561538      35.021083 0.47563665E+03  0.11044814E+05                                 8.393150                            6.595218       0.562596       2.234347                    0.998528      26.933130      68.675628       0.769146       0.342937      -1.156726      -0.020483      -0.001796      -0.002650       0.020731       0.041226      -0.054610       0.006087      -0.000034      -0.094585      -0.076470       0.005392       0.071079             10.543114      18.136620       4.159125       0.469576       7.154093      -0.599330       6.338628           0.000001
          546              O       2.651052      24.855209       2.381581      -0.524352      32.687025 0.43029028E+03  0.97588340E+04                                 8.034922                            6.289988       0.531355       2.243031                    0.998117      26.057889      65.977417       0.783250       0.344802      -1.153480      -0.016235       0.011896      -0.013401       0.024180      -0.035590       0.001645      -0.000877      -0.080528       0.111116      -0.072272       0.034461       0.037811             10.018209      10.630027      -1.911252       5.437397       6.779058      -3.460430      12.645541           0.000000
          547              O       4.422596      22.544127       3.551792      -0.528350      32.880507 0.44791762E+03  0.10244120E+05                                 8.053573                            6.392482       0.555205       2.238044                    0.998305      26.497625      67.009200       0.782812       0.342115      -1.157653       0.021789      -0.007865      -0.008083       0.024535      -0.069180       0.016492       0.026367       0.017118       0.070211      -0.089740       0.030830       0.058910             10.162135       8.455186      -4.669931      -0.872088      16.674297       0.977887       5.356921          -0.000000
          548              O       6.620112      22.526291       2.885358      -0.624451      42.158442 0.55102736E+03  0.13245891E+05                                 9.480150                            7.046253       0.572068       2.211512                    0.998931      28.261503      72.798407       0.754091       0.337889      -1.163563      -0.026691      -0.012571       0.015148       0.033165       0.083325      -0.020335      -0.029126       0.058786      -0.002858      -0.089637      -0.010350       0.099987             12.775313      11.066804       7.260931      -2.321562      20.411317      -3.678933       6.847818          -0.000001
          549              O       7.638437      24.395540       0.570289      -0.566899      35.376927 0.47085814E+03  0.10916179E+05                                 8.469023                            6.567129       0.537948       2.228054                    0.998560      26.887898      68.708071       0.769189       0.343473      -1.155226       0.001724       0.010829      -0.026322       0.028515       0.028024       0.042762      -0.038542      -0.035214       0.045026      -0.075852       0.021703       0.054150             10.579855       6.345358      -0.119329      -1.935765       7.294559      -4.199759      18.099649           0.000001
          550              O       6.369039       0.572802      32.661212      -0.540050      33.367858 0.44335936E+03  0.10122316E+05                                 8.137927                            6.366256       0.553442       2.242601                    0.998355      26.384868      66.846038       0.782598       0.342802      -1.156119       0.012368      -0.013938      -0.008983       0.020686      -0.024580      -0.001744       0.041415       0.021414      -0.178566      -0.077897       0.015641       0.062256             10.236761      12.264472      -4.466509      -5.273602       8.081232       2.739625      10.364578           0.000001
          551              O      16.280164       0.922394      29.626038      -0.519044      33.556217 0.43695904E+03  0.99641034E+04                                 8.219609                            6.374901       0.417529       2.206512                    0.997896      26.148885      66.734119       0.770143       0.348769      -1.148356      -0.015566      -0.005379      -0.015752       0.022789       0.038135       0.009767      -0.006717      -0.078472       0.103076      -0.073141       0.033857       0.039284             10.232587      12.937811       3.860533       4.805533       8.528869       3.681799       9.231080          -0.000001
          552              O      16.721421      24.640918      28.247730      -0.563843      34.131907 0.47109533E+03  0.10913818E+05                                 8.249484                            6.557847       0.598893       2.245964                    0.998416      26.977952      68.723234       0.772313       0.342330      -1.157168      -0.018462       0.003324      -0.007484       0.020196      -0.058810      -0.043357       0.002004      -0.018747      -0.020884      -0.072939      -0.001956       0.074895             10.264165      16.977027      -4.208163      -1.017952       7.722980       1.275230       6.092489          -0.000001

******************************************************
Auxiliary information for the entire system
The total spin magnetic moment of the unit cell is   0.000012
The total net atomic charge of the unit cell is   0.000000
Accuracy of reproducing the electrostatic potential in the unit cell:
  The inner radius (bohr) =    5.0000
  The outer radius (bohr) =   12.0000
  Valid grid points have density less than (e/(bohr^3)) =    0.0001
  The number of valid grid points were=      3085288
  The rms potential error without charges in kcal/mol is=      2.35478
  The rms potential error with partial charges in kcal/mol is=      0.51775
  The RRMSE value at monopole order=      0.21987
  The rms potential error with partial charges and cloud penetration in kcal/mol is=      0.52475
  The RRMSE value at monopole order with cloud penetration is=      0.22285
  The rms potential error with partial charges and atomic dipoles in kcal/mol is=      0.28723
  The RRMSE value at dipole order=      0.12198
  The rms potential error with partial charges, atomic dipoles and cloud penetration in kcal/mol is=      0.28028
  The RRMSE value at dipole order with cloud penetration=      0.11903

******************************************************
The electron densities and ab initio electrostatic potential were computed in VASP using the PBE functional and
projector augmented wave method. See the main text of the journal article for a description of computational details.
The atomic charges, dipoles, and quadrupoles were computed with the DDEC6 method as described in
(a) T. A. Manz and N. Gabaldon Limas, RSC Adv. 6 (2016) 47771-47801 DOI: 10.1039/c6ra04656h
(b) N. Gabaldon Limas and T. A. Manz, RSC Adv. 8 (2018) 2678-2707 DOI: 10.1039/c7ra11829e.
For each atom in the material, the electron cloud parameters were fit to the spherically averaged atom-in-material
electron density using radial positions for which this density was between 10^-4 and 10^-2 electrons per cubic bohr.
The polarizabilities, dispersion coefficients, and quantum Drude oscillator (QDO) parameters were fit using the MCLF method.
The magnetic structure of the system was optimized in VASP from the default ferromagnetic initial guess using spin polarization.
The atomic spin moments (ASMs) were computed on this optimized magnetic structure using the DDEC6 partition as inputs
to the method of T. A. Manz and D. S. Sholl, J. Chem. Theory Comput. 7 (2011) 4146-4164 DOI: 10.1021/ct200539n.
The RMSE and RRMSE were computed using a uniform grid with Ewald summation.
