# Supplementary material for: A collection of forcefield precursors for metal–organic frameworks
Source: RSC Adv. 2019 Nov 13;9(63):36492–507. doi: 10.1039/c9ra07327b (PMC9075174; doi:10.1039/c9ra07327b)
Supplement: RA-009-C9RA07327B-s6123 [file RA-009-C9RA07327B-s6123.xyz]

   57
jmolscript: load "" {1 1 1} spacegroup "x,y,z" unitcell [{      7.047200     0.000000     0.000000 }, {     -2.031135    13.338135     0.000000 }, {     -2.031135    -2.004749    13.186616 }]
Co     0.000000     0.000000     0.000000     0.536777
Co     2.508033    -1.002374     6.593308     0.451334
Co     2.508033     6.669067     0.000000     0.451334
H     -1.146306    -1.515532    10.214353     0.104761
H      2.292243    -1.691437    11.660925     0.093820
H      1.433055    -1.358210     9.565571     0.101279
H      4.131236     1.007280    13.149693     0.104762
H      0.692687    -0.449298    13.106178     0.093820
H      1.551875     1.672337    13.091672     0.101279
H      4.131236    12.848918     2.972263     0.104761
H      0.692687    13.024823     1.525691     0.093820
H      1.551875    12.691596     3.621045     0.101279
H     -1.146306    10.326106     0.036923     0.104761
H      2.292243    11.782684     0.080438     0.093820
H      1.433055     9.661049     0.094944     0.101279
C      4.467598    -1.308355     8.830549     0.119858
C      4.978401    -1.492562    10.099234     0.033647
C      2.876159    -1.591569    10.944364     0.048973
C      2.355396    -1.395957     9.674361     0.079421
C      5.313187    -1.152110     7.646655     0.244974
C      0.548467     4.411252    -0.033758     0.119857
C     -1.993471     1.124544    13.144287     0.033648
C      0.108771     0.274133    13.115145     0.048973
C      0.629534     1.559110    13.112639     0.079420
C     -0.297122     5.605181    -0.010286     0.244974
C      0.548467    -0.696394     4.356067     0.119857
C     -1.993471    12.825948     3.087382     0.033647
C      0.108771    12.924955     2.242252     0.048973
C      0.629534    12.729343     3.512255     0.079421
C     -0.297122    -0.852639     5.539961     0.244967
C      4.467598     8.926883     0.033758     0.119856
C      4.978401    10.208842     0.042329     0.033648
C      2.876159    11.059253     0.071471     0.048973
C      2.355396     9.774276     0.073977     0.079420
C      5.313187     7.732954     0.010286     0.244967
N      3.133197    -1.261223     8.609146    -0.128854
N      4.189797    -1.639788    11.168536    -0.154507
N      4.688380    -0.985952     6.472123    -0.075291
N     -0.399092    -1.183783     7.804103    -0.129067
N     -0.148267     2.632475    13.139540    -0.128850
N     -1.204867     0.045260    13.129122    -0.154507
N      0.327685     6.791344     0.001978    -0.075288
N      5.415157     5.444761    -0.002637    -0.129066
N     -0.148267    12.594609     4.577470    -0.128854
N     -1.204867    12.973174     2.018080    -0.154507
N      0.327685    -1.018797     6.714493    -0.075255
N      5.415157    -0.820966     5.382513    -0.129034
N      3.133197     8.700911     0.047076    -0.128850
N      4.189797    11.288126     0.057494    -0.154507
N      4.688380     6.546791    -0.001978    -0.075252
N     -0.399092     7.893374     0.002637    -0.129032
Cl     2.834391     1.302596     6.918754    -0.444930
Cl     0.150539     4.689012    10.858915    -0.444939
Cl     0.150539    10.030790     6.267862    -0.444932
Cl     2.834391     6.644374     2.327701    -0.444941
Cl     5.073304     0.871311     1.013787    -0.507947
Cl    -2.088374    10.462075    12.172829    -0.507947

The following XYZ coordinates are in angstroms. Other properties are in atomic units.
The sperically averaged electron density of each atom fit to a function of the form exp(a - br)
eigen_1, eigen_2 and eigen_3 are the three eigenvalues of traceless quadrupole moment tensor
  atom number  atomic symbol              X              Y              Z     net charge C6 coefficient C8 coefficient C10 coefficient fluctuating dipole atomic polarizability isotropic forcefield polarizability              a              b squared Pearson coefficient          <r^3>          <r^4>         wp_QDO          m_QDO          q_QDO       dipole_x       dipole_y       dipole_z         dipole            Qxy            Qxz            Qyz     Q(x^2-y^2)  Q(3z^2 - R^2)        eigen_1        eigen_2        eigen_3 static polarizability      alpha(xx)      alpha(xy)      alpha(xz)      alpha(yy)      alpha(yz)      alpha(zz) atomic spin moment
            1             Co       0.000000       0.000000       0.000000       0.536777     126.072852 0.24596885E+04  0.83416840E+05                                20.396324                           16.125210       1.264254       2.156515                    0.994867      56.081786     155.648222       0.455586       0.396426      -1.151872       0.000000      -0.000000       0.000000       0.000000      -0.040433      -0.047057       0.082582       0.222429      -0.172276      -0.153492      -0.011804       0.165296             26.829779      19.673536       2.574580       2.995574      31.009788      -3.959075      29.806011           2.855154
            2             Co       2.508033      -1.002374       6.593308       0.451334     141.777387 0.27807756E+04  0.97411143E+05                                22.148590                           17.275608       0.835938       2.029780                    0.994210      58.276439     165.307259       0.434442       0.402469      -1.145550       0.000001      -0.000000      -0.000000       0.000001       0.018751      -0.012579       0.006716      -0.087705      -0.040460      -0.046619      -0.008066       0.054685             27.603575      36.364807       1.168211      11.246733      15.919571      -0.478973      30.526347           0.643893
            3             Co       2.508033       6.669067       0.000000       0.451334     141.776746 0.27807615E+04  0.97410572E+05                                22.148570                           17.275599       0.835916       2.029774                    0.994210      58.276341     165.307161       0.434440       0.402470      -1.145548      -0.000001       0.000000       0.000000       0.000001      -0.015254       0.016646      -0.003109      -0.023076       0.153374      -0.046610      -0.008056       0.054666             27.603537      36.364722      10.943360       2.845348      30.338683       1.713151      16.107206           0.643558
            4              H      -1.146306      -1.515532      10.214353       0.104761       1.235429 0.89590576E+01  0.91383030E+02                                 1.947515                            1.778654      -1.573922       2.122518                    0.992304       4.032426      11.887051       0.453472       1.324196      -0.695941       0.039689      -0.000578       0.008667       0.040628       0.006043       0.003899       0.004972       0.010335      -0.027291      -0.011451      -0.002452       0.013903              2.049187       2.797295      -0.024029       0.170323       1.466010      -0.053997       1.884255           0.000085
            5              H       2.292243      -1.691437      11.660925       0.093820       1.143059 0.78080452E+01  0.77537785E+02                                 1.898120                            1.693158      -1.546681       2.122803                    0.992322       4.173274      12.443452       0.447972       1.376842      -0.683977      -0.025014      -0.005451       0.030114       0.039526      -0.005282      -0.003484      -0.004291       0.008907       0.000739      -0.009895       0.002736       0.007159              2.066243       2.137849       0.057743      -0.650801       1.563150      -0.177145       2.497728           0.000388
            6              H       1.433055      -1.358210       9.565571       0.101279       1.279949 0.89333084E+01  0.91258737E+02                                 2.022323                            1.797941      -1.382744       2.211410                    0.994205       3.982846      11.835967       0.441849       1.356968      -0.690155      -0.036583       0.001795      -0.001670       0.036665      -0.002681      -0.012196       0.001031       0.006528       0.009913      -0.010089      -0.004930       0.015019              2.170703       3.225454      -0.064219       0.234041       1.459214      -0.040713       1.827442           0.000185
            7              H       4.131236       1.007280      13.149693       0.104762       1.235428 0.89590448E+01  0.91382869E+02                                 1.947514                            1.778653      -1.573921       2.122519                    0.992304       4.032422      11.887038       0.453472       1.324196      -0.695941      -0.039689      -0.008655      -0.000731       0.040628       0.002946       0.006560       0.003488       0.020100       0.002001      -0.011451      -0.002452       0.013903              2.049185       2.797293       0.172000       0.001844       1.890852       0.010591       1.459410           0.000086
            8              H       0.692687      -0.449298      13.106178       0.093820       1.143059 0.78080461E+01  0.77537788E+02                                 1.898120                            1.693158      -1.546683       2.122803                    0.992322       4.173273      12.443444       0.447973       1.376841      -0.683978       0.025014      -0.030591       0.000863       0.039526      -0.002650      -0.005746      -0.003380       0.002918      -0.017229      -0.009895       0.002736       0.007159              2.066242       2.137848      -0.652087      -0.040729       2.529259      -0.030268       1.531617           0.000388
            9              H       1.551875       1.672337      13.091672       0.101279       1.279944 0.89332717E+01  0.91258285E+02                                 2.022320                            1.797938      -1.382736       2.211414                    0.994206       3.982839      11.835948       0.441849       1.356970      -0.690155       0.036583       0.001921      -0.001523       0.036665      -0.011654      -0.004484       0.002206      -0.001200      -0.013273      -0.010089      -0.004930       0.015019              2.170700       3.225448       0.241034      -0.028312       1.831220       0.015843       1.455431           0.000186
           10              H       4.131236      12.848918       2.972263       0.104761       1.235436 0.89591213E+01  0.91383867E+02                                 1.947524                            1.778662      -1.573928       2.122515                    0.992304       4.032441      11.887118       0.453471       1.324197      -0.695941      -0.039688       0.000578      -0.008667       0.040628       0.006043       0.003899       0.004973       0.010335      -0.027292      -0.011451      -0.002452       0.013904              2.049197       2.797311      -0.024030       0.170325       1.466016      -0.053998       1.884264           0.000085
           11              H       0.692687      13.024823       1.525691       0.093820       1.143058 0.78080395E+01  0.77537720E+02                                 1.898120                            1.693158      -1.546681       2.122803                    0.992322       4.173273      12.443451       0.447972       1.376843      -0.683977       0.025014       0.005451      -0.030114       0.039526      -0.005282      -0.003484      -0.004291       0.008907       0.000739      -0.009895       0.002736       0.007159              2.066242       2.137849       0.057743      -0.650801       1.563150      -0.177145       2.497728           0.000388
           12              H       1.551875      12.691596       3.621045       0.101279       1.279958 0.89333880E+01  0.91259760E+02                                 2.022333                            1.797949      -1.382752       2.211406                    0.994205       3.982861      11.836028       0.441849       1.356968      -0.690155       0.036583      -0.001795       0.001670       0.036665      -0.002681      -0.012196       0.001031       0.006528       0.009914      -0.010089      -0.004930       0.015019              2.170714       3.225473      -0.064219       0.234043       1.459219      -0.040713       1.827451           0.000185
           13              H      -1.146306      10.326106       0.036923       0.104761       1.235435 0.89591139E+01  0.91383765E+02                                 1.947523                            1.778661      -1.573926       2.122516                    0.992304       4.032438      11.887104       0.453471       1.324197      -0.695941       0.039689       0.008656       0.000731       0.040628       0.002947       0.006560       0.003488       0.020100       0.002002      -0.011451      -0.002452       0.013903              2.049195       2.797308       0.172002       0.001844       1.890861       0.010592       1.459416           0.000086
           14              H       2.292243      11.782684       0.080438       0.093820       1.143059 0.78080403E+01  0.77537720E+02                                 1.898119                            1.693157      -1.546683       2.122803                    0.992322       4.173272      12.443442       0.447972       1.376841      -0.683978      -0.025014       0.030591      -0.000863       0.039526      -0.002650      -0.005746      -0.003380       0.002918      -0.017229      -0.009895       0.002736       0.007159              2.066241       2.137848      -0.652087      -0.040729       2.529259      -0.030268       1.531617           0.000388
           15              H       1.433055       9.661049       0.094944       0.101279       1.279954 0.89333500E+01  0.91259288E+02                                 2.022330                            1.797946      -1.382744       2.211410                    0.994206       3.982854      11.836007       0.441848       1.356970      -0.690155      -0.036583      -0.001921       0.001523       0.036665      -0.011654      -0.004484       0.002206      -0.001201      -0.013272      -0.010089      -0.004930       0.015019              2.170710       3.225466       0.241035      -0.028313       1.831229       0.015844       1.455437           0.000186
           16              C       4.467598      -1.308355       8.830549       0.119858      39.533624 0.38439759E+03  0.87727571E+04                                10.384705                            6.701701      -0.115324       1.991133                    0.999254      25.939519      73.732309       0.612534       0.438148      -1.049622      -0.050013      -0.001616      -0.009667       0.050964       0.000290      -0.005367       0.008223      -0.064600      -0.084165      -0.031184      -0.016043       0.047227             14.298746      15.052769       0.510582      -4.226497       5.348739      -2.180116      22.494731           0.001198
           17              C       4.978401      -1.492562      10.099234       0.033647      31.609532 0.35559794E+03  0.80084088E+04                                 8.919479                            6.427265      -0.082783       1.984732                    0.999251      27.078994      78.022694       0.624302       0.435637      -1.044648      -0.032969      -0.015544       0.047539       0.059904       0.007841       0.002959       0.032304      -0.139420      -0.226689      -0.081148      -0.032342       0.113491             11.130509      11.016083       0.180014      -0.823061       4.872114      -1.707350      17.503331          -0.008633
           18              C       2.876159      -1.591569      10.944364       0.048973      29.916419 0.35489024E+03  0.79756220E+04                                 8.613819                            6.413484       0.037996       2.028647                    0.999411      26.628682      76.241722       0.627062       0.434636      -1.046936       0.049998      -0.009658       0.003762       0.051061      -0.002513      -0.012595       0.016891      -0.112249      -0.138689      -0.055171      -0.026454       0.081625             10.405706      11.851805      -0.062628      -0.156157       4.987838      -1.619349      14.377474          -0.013875
           19              C       2.355396      -1.395957       9.674361       0.079421      29.831998 0.33339272E+03  0.74012475E+04                                 8.674127                            6.280513      -0.059184       2.015962                    0.997953      26.104146      75.105171       0.621859       0.443676      -1.038059       0.030506       0.000614      -0.042846       0.052600      -0.002584      -0.007328       0.015953      -0.096039      -0.114994      -0.043861      -0.025818       0.069679             10.524356      12.483982      -0.093499      -0.491736       4.571161      -1.336062      14.517924           0.001033
           20              C       5.313187      -1.152110       7.646655       0.244974      36.872456 0.35630033E+03  0.80184312E+04                                10.143080                            6.597093      -0.175939       1.974422                    0.999065      25.266148      72.484581       0.594173       0.458058      -1.032878       0.004611       0.003660      -0.028681       0.029279       0.003919      -0.018944       0.013377      -0.134149      -0.108265      -0.063398      -0.023205       0.086603             14.034474      17.379162       0.744174      -6.516060       5.176679      -1.746096      19.547580          -0.007812
           21              C       0.548467       4.411252      -0.033758       0.119857      39.533674 0.38439817E+03  0.87727736E+04                                10.384714                            6.701708      -0.115325       1.991132                    0.999254      25.939538      73.732380       0.612533       0.438148      -1.049622       0.050013       0.009314       0.003051       0.050964      -0.005349      -0.000520      -0.003201       0.010544       0.141272      -0.031183      -0.016044       0.047227             14.298755      15.052779      -4.255219      -0.130467      22.755310       0.466188       5.088175           0.001202
           22              C      -1.993471       1.124544      13.144287       0.033648      31.609498 0.35559752E+03  0.80083969E+04                                 8.919473                            6.427261      -0.082781       1.984734                    0.999251      27.078972      78.022613       0.624302       0.435637      -1.044648       0.032969      -0.049335       0.008222       0.059904       0.001747       0.008197       0.003643       0.049100       0.338868      -0.081148      -0.032342       0.113490             11.130498      11.016072      -0.840761       0.054262      17.725371       0.246722       4.650052          -0.008628
           23              C       0.108771       0.274133      13.115145       0.048973      29.916392 0.35488996E+03  0.79756143E+04                                 8.613814                            6.413481       0.037996       2.028647                    0.999411      26.628672      76.241683       0.627062       0.434636      -1.046936      -0.049999      -0.005170       0.008982       0.051062      -0.012074      -0.004378      -0.002516       0.015406       0.244271      -0.055170      -0.026454       0.081624             10.405698      11.851797      -0.144968      -0.085386      14.646595      -0.150935       4.718701          -0.013872
           24              C       0.629534       1.559110      13.112639       0.079420      29.832015 0.33339308E+03  0.74012573E+04                                 8.674130                            6.280517      -0.059185       2.015962                    0.997953      26.104150      75.105183       0.621859       0.443676      -1.038059      -0.030506       0.042450       0.005833       0.052599      -0.006857      -0.003656      -0.000447       0.011837       0.208629      -0.043862      -0.025817       0.069679             10.524359      12.483982      -0.472101      -0.166346      14.690290       0.202339       4.398804           0.001035
           25              C      -0.297122       5.605181      -0.010286       0.244974      36.872343 0.35629963E+03  0.80184065E+04                                10.143032                            6.597068      -0.175938       1.974421                    0.999065      25.266128      72.484334       0.594177       0.458055      -1.032880      -0.004612       0.028907       0.000692       0.029280      -0.019319       0.001027      -0.005238      -0.011704       0.259060      -0.063398      -0.023203       0.086600             14.034394      17.379058      -6.553834      -0.243656      19.741740       0.468231       4.982385          -0.007798
           26              C       0.548467      -0.696394       4.356067       0.119857      39.533755 0.38439879E+03  0.87727936E+04                                10.384733                            6.701715      -0.115334       1.991129                    0.999254      25.939579      73.732583       0.612532       0.438148      -1.049621       0.050013       0.001616       0.009667       0.050964       0.000290      -0.005367       0.008223      -0.064602      -0.084165      -0.031184      -0.016044       0.047228             14.298786      15.052823       0.510582      -4.226501       5.348752      -2.180120      22.494785           0.001198
           27              C      -1.993471      12.825948       3.087382       0.033647      31.609588 0.35559857E+03  0.80084280E+04                                 8.919493                            6.427272      -0.082790       1.984730                    0.999251      27.079033      78.022880       0.624301       0.435637      -1.044648       0.032969       0.015544      -0.047539       0.059904       0.007841       0.002960       0.032304      -0.139421      -0.226690      -0.081149      -0.032343       0.113491             11.130527      11.016105       0.180013      -0.823053       4.872120      -1.707352      17.503357          -0.008633
           28              C       0.108771      12.924955       2.242252       0.048973      29.916407 0.35489005E+03  0.79756167E+04                                 8.613816                            6.413481       0.037997       2.028648                    0.999411      26.628673      76.241684       0.627062       0.434635      -1.046936      -0.049998       0.009658      -0.003762       0.051061      -0.002513      -0.012595       0.016891      -0.112249      -0.138690      -0.055171      -0.026454       0.081625             10.405703      11.851805      -0.062629      -0.156154       4.987836      -1.619347      14.377467          -0.013875
           29              C       0.629534      12.729343       3.512255       0.079421      29.831998 0.33339268E+03  0.74012476E+04                                 8.674129                            6.280515      -0.059188       2.015961                    0.997953      26.104157      75.105239       0.621859       0.443676      -1.038059      -0.030506      -0.000614       0.042846       0.052600      -0.002584      -0.007328       0.015953      -0.096040      -0.114994      -0.043861      -0.025818       0.069679             10.524358      12.483992      -0.093500      -0.491732       4.571161      -1.336062      14.517921           0.001033
           30              C      -0.297122      -0.852639       5.539961       0.244967      36.873122 0.35630676E+03  0.80186109E+04                                10.143209                            6.597159      -0.175947       1.974416                    0.999065      25.266317      72.485194       0.594169       0.458059      -1.032878      -0.004611      -0.003660       0.028681       0.029279       0.003919      -0.018945       0.013376      -0.134148      -0.108263      -0.063399      -0.023203       0.086602             14.034683      17.379421       0.744194      -6.516230       5.176737      -1.746126      19.547892          -0.007812
           31              C       4.467598       8.926883       0.033758       0.119856      39.533800 0.38439934E+03  0.87728095E+04                                10.384741                            6.701722      -0.115335       1.991128                    0.999254      25.939597      73.732654       0.612532       0.438149      -1.049621      -0.050013      -0.009314      -0.003051       0.050964      -0.005350      -0.000520      -0.003201       0.010544       0.141274      -0.031183      -0.016044       0.047227             14.298794      15.052828      -4.255223      -0.130468      22.755367       0.466190       5.088188           0.001202
           32              C       4.978401      10.208842       0.042329       0.033648      31.609554 0.35559816E+03  0.80084163E+04                                 8.919486                            6.427269      -0.082788       1.984731                    0.999251      27.079012      78.022803       0.624301       0.435637      -1.044648      -0.032970       0.049335      -0.008222       0.059904       0.001747       0.008197       0.003643       0.049100       0.338870      -0.081149      -0.032342       0.113491             11.130517      11.016094      -0.840753       0.054263      17.725399       0.246723       4.650059          -0.008628
           33              C       2.876159      11.059253       0.071471       0.048973      29.916380 0.35488978E+03  0.79756089E+04                                 8.613811                            6.413479       0.037998       2.028648                    0.999411      26.628663      76.241645       0.627062       0.434635      -1.046936       0.049999       0.005170      -0.008982       0.051062      -0.012074      -0.004378      -0.002516       0.015406       0.244272      -0.055170      -0.026454       0.081624             10.405694      11.851796      -0.144966      -0.085386      14.646587      -0.150935       4.718699          -0.013872
           34              C       2.355396       9.774276       0.073977       0.079420      29.832021 0.33339312E+03  0.74012593E+04                                 8.674133                            6.280519      -0.059190       2.015960                    0.997953      26.104164      75.105261       0.621858       0.443676      -1.038059       0.030506      -0.042450      -0.005833       0.052599      -0.006857      -0.003656      -0.000447       0.011837       0.208630      -0.043862      -0.025817       0.069679             10.524362      12.483993      -0.472098      -0.166347      14.690287       0.202339       4.398804           0.001035
           35              C       5.313187       7.732954       0.010286       0.244967      36.873010 0.35630607E+03  0.80185864E+04                                10.143161                            6.597135      -0.175946       1.974416                    0.999065      25.266297      72.484947       0.594173       0.458056      -1.032880       0.004612      -0.028907      -0.000692       0.029281      -0.019320       0.001027      -0.005238      -0.011705       0.259058      -0.063399      -0.023201       0.086600             14.034604      17.379315      -6.554003      -0.243663      19.742057       0.468241       4.982440          -0.007798
           36              N       3.133197      -1.261223       8.609146      -0.128854      40.900202 0.49934421E+03  0.11999203E+05                                10.175268                            7.373911      -0.181992       1.978111                    0.999077      27.249717      75.968180       0.624204       0.408345      -1.083151       0.025656      -0.011212       0.089343       0.093627       0.001992      -0.033161       0.008138      -0.014034      -0.167822      -0.068932       0.032936       0.035997             12.724441      15.838285       0.332015      -2.561509       5.336364      -1.407158      16.998674          -0.011755
           37              N       4.189797      -1.639788      11.168536      -0.154507      37.073098 0.48480762E+03  0.11499548E+05                                 9.339165                            7.129476       0.065357       2.052122                    0.999494      26.909292      73.181768       0.656777       0.393167      -1.099601      -0.048290       0.013936      -0.129392       0.138811       0.009693      -0.057165       0.019155      -0.014763      -0.217265      -0.101329       0.046648       0.054681             11.471317      12.907418       0.324791      -0.750392       5.820896      -1.768662      15.685638           0.026784
           38              N       4.688380      -0.985952       6.472123      -0.075291      38.554956 0.45375832E+03  0.10608702E+05                                 9.662922                            6.963676      -0.002257       2.046456                    0.999020      26.167358      71.138437       0.653709       0.400759      -1.092058       0.119654       0.021392      -0.046241       0.130049      -0.008758      -0.014989       0.001867      -0.120145       0.066266      -0.074037       0.024041       0.049996             12.315705      15.173899       0.332905      -3.302913       5.122283      -1.364517      16.650934           0.057083
           39              N      -0.399092      -1.183783       7.804103      -0.129067      35.909362 0.41399920E+03  0.94031461E+04                                 9.032928                            6.524128       0.806888       2.310952                    0.999649      25.679729      67.473773       0.699449       0.385546      -1.109316      -0.031869       0.024395      -0.221783       0.225385       0.014433      -0.108139       0.024950      -0.032696      -0.325612      -0.169366       0.074022       0.095344             11.353193      16.707249       0.519930      -4.773771       4.735506      -0.891532      12.616824           0.037331
           40              N      -0.148267       2.632475      13.139540      -0.128850      40.899996 0.49934137E+03  0.11999117E+05                                10.175234                            7.373890      -0.181993       1.978112                    0.999077      27.249632      75.967873       0.624205       0.408345      -1.083151      -0.025654      -0.090010      -0.002344       0.093624      -0.033083      -0.003015      -0.005741       0.077257       0.106046      -0.068930       0.032936       0.035994             12.724393      15.838228      -2.582297      -0.056753      17.153335       0.389376       5.181617          -0.011753
           41              N      -1.204867       0.045260      13.129122      -0.154507      37.073064 0.48480724E+03  0.11499537E+05                                 9.339162                            7.129475       0.065335       2.052116                    0.999494      26.909270      73.181706       0.656776       0.393167      -1.099601       0.048291       0.130018       0.005669       0.138812      -0.057972       0.000991       0.001050       0.104322       0.139991      -0.101329       0.046648       0.054681             11.471312      12.907410      -0.790679       0.208318      15.988407      -0.222903       5.518119           0.026788
           42              N       0.327685       6.791344       0.001978      -0.075288      38.554868 0.45375724E+03  0.10608670E+05                                 9.662908                            6.963669      -0.002258       2.046457                    0.999020      26.167320      71.138304       0.653709       0.400760      -1.092058      -0.119649       0.048932      -0.014199       0.130045      -0.013502      -0.010912      -0.002221      -0.093257       0.146904      -0.074033       0.024043       0.049990             12.315683      15.173860      -3.315417      -0.167311      16.795993       0.410229       4.977197           0.057082
           43              N       5.415157       5.444761      -0.002637      -0.129066      35.909360 0.41399927E+03  0.94031480E+04                                 9.032930                            6.524130       0.806888       2.310953                    0.999649      25.679725      67.473765       0.699448       0.385547      -1.109316       0.031867       0.222929       0.009216       0.225383      -0.109077      -0.001984      -0.002799       0.149824       0.221944      -0.169362       0.074019       0.095343             11.353193      16.707248      -4.797688      -0.203486      12.703733       0.319871       4.648597           0.037334
           44              N      -0.148267      12.594609       4.577470      -0.128854      40.900233 0.49934470E+03  0.11999219E+05                                10.175275                            7.373916      -0.181993       1.978110                    0.999077      27.249735      75.968267       0.624204       0.408345      -1.083151      -0.025655       0.011212      -0.089343       0.093627       0.001991      -0.033161       0.008138      -0.014035      -0.167823      -0.068933       0.032936       0.035997             12.724449      15.838312       0.332013      -2.561485       5.336367      -1.407156      16.998667          -0.011755
           45              N      -1.204867      12.973174       2.018080      -0.154507      37.073086 0.48480738E+03  0.11499541E+05                                 9.339163                            7.129474       0.065358       2.052122                    0.999494      26.909285      73.181746       0.656777       0.393167      -1.099601       0.048290      -0.013937       0.129392       0.138811       0.009693      -0.057165       0.019155      -0.014763      -0.217266      -0.101329       0.046648       0.054681             11.471316      12.907419       0.324791      -0.750393       5.820894      -1.768661      15.685634           0.026784
           46              N       0.327685      -1.018797       6.714493      -0.075255      38.553207 0.45373562E+03  0.10608012E+05                                 9.662545                            6.963435      -0.002170       2.046493                    0.999020      26.166726      71.135624       0.653732       0.400752      -1.092066      -0.119654      -0.021392       0.046241       0.130050      -0.008758      -0.014990       0.001866      -0.120143       0.066274      -0.074038       0.024044       0.049993             12.315187      15.173155       0.332894      -3.302768       5.122110      -1.364465      16.650297           0.057083
           47              N       5.415157      -0.820966       5.382513      -0.129034      35.908005 0.41398208E+03  0.94026483E+04                                 9.032649                            6.523951       0.806957       2.310981                    0.999649      25.679313      67.472011       0.699466       0.385541      -1.109321       0.031869      -0.024396       0.221784       0.225386       0.014433      -0.108140       0.024949      -0.032692      -0.325613      -0.169367       0.074020       0.095347             11.352814      16.706657       0.519914      -4.773611       4.735383      -0.891498      12.616402           0.037331
           48              N       3.133197       8.700911       0.047076      -0.128850      40.900025 0.49934186E+03  0.11999133E+05                                10.175242                            7.373896      -0.181993       1.978112                    0.999077      27.249649      75.967962       0.624204       0.408345      -1.083151       0.025654       0.090010       0.002344       0.093624      -0.033082      -0.003015      -0.005741       0.077257       0.106047      -0.068930       0.032936       0.035994             12.724401      15.838251      -2.582278      -0.056753      17.153332       0.389376       5.181620          -0.011753
           49              N       4.189797      11.288126       0.057494      -0.154507      37.073050 0.48480695E+03  0.11499529E+05                                 9.339160                            7.129473       0.065336       2.052116                    0.999494      26.909262      73.181680       0.656776       0.393167      -1.099601      -0.048291      -0.130018      -0.005669       0.138812      -0.057972       0.000991       0.001050       0.104322       0.139992      -0.101329       0.046648       0.054681             11.471310      12.907410      -0.790681       0.208318      15.988402      -0.222902       5.518118           0.026788
           50              N       4.688380       6.546791      -0.001978      -0.075252      38.553112 0.45373437E+03  0.10607976E+05                                 9.662530                            6.963427      -0.002171       2.046493                    0.999020      26.166686      71.135482       0.653732       0.400752      -1.092066       0.119650      -0.048932       0.014200       0.130046      -0.013502      -0.010912      -0.002221      -0.093260       0.146897      -0.074033       0.024046       0.049987             12.315164      15.173118      -3.315270      -0.167301      16.795345       0.410209       4.977029           0.057082
           51              N      -0.399092       7.893374       0.002637      -0.129032      35.908002 0.41398215E+03  0.94026503E+04                                 9.032651                            6.523953       0.806957       2.310982                    0.999649      25.679309      67.472004       0.699465       0.385542      -1.109321      -0.031867      -0.222930      -0.009216       0.225385      -0.109079      -0.001985      -0.002799       0.149826       0.221938      -0.169363       0.074017       0.095346             11.352813      16.706653      -4.797525      -0.203478      12.703309       0.319859       4.648477           0.037334
           52             Cl       2.834391       1.302596       6.918754      -0.444930     124.255939 0.40911204E+04  0.15804558E+06                                17.022840                           17.571924       1.264615       2.033915                    0.999924      76.079617     227.617135       0.560194       0.283027      -1.249286       0.020997       0.193469       0.014684       0.195158       0.061452       0.013519       0.068326      -0.509708      -0.526518      -0.186808      -0.172128       0.358935             16.071139      14.054498       0.284907       0.980927      19.348876       1.349759      14.810043          -0.021533
           53             Cl       0.150539       4.689012      10.858915      -0.444939     124.256798 0.40911585E+04  0.15804743E+06                                17.022934                           17.572020       1.264610       2.033913                    0.999924      76.079781     227.617990       0.560192       0.283027      -1.249285      -0.020997       0.014562      -0.193482       0.195162       0.004130       0.062787      -0.011750       0.017003       1.053631      -0.186809      -0.172129       0.358938             16.071228      14.054573       0.926967       0.429112      14.511525       0.614332      19.647587          -0.021495
           54             Cl       0.150539      10.030790       6.267862      -0.444932     124.255913 0.40911189E+04  0.15804550E+06                                17.022837                           17.571921       1.264619       2.033916                    0.999924      76.079610     227.617087       0.560194       0.283027      -1.249286      -0.020995      -0.193469      -0.014684       0.195158       0.061454       0.013519       0.068325      -0.509707      -0.526518      -0.186808      -0.172128       0.358935             16.071138      14.054503       0.284936       0.980931      19.348864       1.349755      14.810046          -0.021533
           55             Cl       2.834391       6.644374       2.327701      -0.444941     124.256749 0.40911558E+04  0.15804730E+06                                17.022929                           17.572013       1.264614       2.033914                    0.999924      76.079773     227.617935       0.560192       0.283027      -1.249285       0.020995      -0.014562       0.193483       0.195162       0.004130       0.062789      -0.011750       0.017004       1.053629      -0.186808      -0.172129       0.358937             16.071224      14.054572       0.926967       0.429138      14.511525       0.614332      19.647575          -0.021495
           56             Cl       5.073304       0.871311       1.013787      -0.507947     151.818173 0.40668364E+04  0.15601097E+06                                19.453643                           17.387289       1.477795       2.126478                    0.997090      73.562344     215.400809       0.572756       0.278765      -1.260969      -0.038373       0.036075       0.041975       0.067348      -0.025599      -0.029787       0.007400       0.095758      -0.091274      -0.039149      -0.039030       0.078179             22.169608      26.964870      -2.049578      -2.384717      20.072313      -1.975524      19.471640           0.063823
           57             Cl      -2.088374      10.462075      12.172829      -0.507947     151.818202 0.40668374E+04  0.15601102E+06                                19.453646                           17.387291       1.477795       2.126478                    0.997090      73.562350     215.400834       0.572756       0.278765      -1.260969       0.038373      -0.036075      -0.041974       0.067348      -0.025599      -0.029788       0.007400       0.095758      -0.091274      -0.039149      -0.039030       0.078179             22.169611      26.964874      -2.049574      -2.384722      20.072315      -1.975524      19.471643           0.063823

******************************************************
Auxiliary information for the entire system
The total spin magnetic moment of the unit cell is   4.512319
The total net atomic charge of the unit cell is   0.000003
Accuracy of reproducing the electrostatic potential in the unit cell:
  The inner radius (bohr) =    5.0000
  The outer radius (bohr) =   12.0000
  Valid grid points have density less than (e/(bohr^3)) =    0.0001
  The number of valid grid points were=        93264
  The rms potential error without charges in kcal/mol is=      8.43583
  The rms potential error with partial charges in kcal/mol is=      3.41391
  The RRMSE value at monopole order=      0.40469
  The rms potential error with partial charges and cloud penetration in kcal/mol is=      3.42438
  The RRMSE value at monopole order with cloud penetration is=      0.40593
  The rms potential error with partial charges and atomic dipoles in kcal/mol is=      1.13603
  The RRMSE value at dipole order=      0.13467
  The rms potential error with partial charges, atomic dipoles and cloud penetration in kcal/mol is=      1.13983
  The RRMSE value at dipole order with cloud penetration=      0.13512

******************************************************
The electron densities and ab initio electrostatic potential were computed in VASP using the PBE functional and
projector augmented wave method. See the main text of the journal article for a description of computational details.
The atomic charges, dipoles, and quadrupoles were computed with the DDEC6 method as described in
(a) T. A. Manz and N. Gabaldon Limas, RSC Adv. 6 (2016) 47771-47801 DOI: 10.1039/c6ra04656h
(b) N. Gabaldon Limas and T. A. Manz, RSC Adv. 8 (2018) 2678-2707 DOI: 10.1039/c7ra11829e.
For each atom in the material, the electron cloud parameters were fit to the spherically averaged atom-in-material
electron density using radial positions for which this density was between 10^-4 and 10^-2 electrons per cubic bohr.
The polarizabilities, dispersion coefficients, and quantum Drude oscillator (QDO) parameters were fit using the MCLF method.
The magnetic structure of the system was optimized in VASP from the default ferromagnetic initial guess using spin polarization.
The atomic spin moments (ASMs) were computed on this optimized magnetic structure using the DDEC6 partition as inputs
to the method of T. A. Manz and D. S. Sholl, J. Chem. Theory Comput. 7 (2011) 4146-4164 DOI: 10.1021/ct200539n.
The RMSE and RRMSE were computed using a uniform grid with Ewald summation.
