# Supplementary material for: A collection of forcefield precursors for metal–organic frameworks
Source: RSC Adv. 2019 Nov 13;9(63):36492–507. doi: 10.1039/c9ra07327b (PMC9075174; doi:10.1039/c9ra07327b)
Supplement: RA-009-C9RA07327B-s6124 [file RA-009-C9RA07327B-s6124.xyz]

  648
jmolscript: load "" {1 1 1} spacegroup "x,y,z" unitcell [{     13.707300     0.000000     0.000000 }, {      0.000000    27.873000     0.000000 }, {      0.000000     0.000000    45.852000 }]
Zn     2.218801    26.266122    19.708565     0.449602
Zn     1.955620    21.058609    31.595696     0.462903
Zn     4.807698    27.096458    26.903202     0.458163
Zn    11.488499    15.543378    42.634565     0.449583
Zn    11.751680    20.750891     8.669696     0.462925
Zn     8.899602    14.713042     3.977202     0.458147
Zn     9.072451     1.606878     3.217435     0.449580
Zn     8.809270     6.814391    37.182304     0.462922
Zn    11.661348     0.776542    41.874798     0.458148
Zn     4.634849    12.329622    26.143435     0.449603
Zn     4.898030     7.122109    14.256304     0.462900
Zn     2.045952    13.159958    18.948798     0.458175
Zn    11.488499     1.606878    26.143435     0.449603
Zn    11.751680     6.814391    14.256304     0.462901
Zn     8.899602     0.776542    18.948798     0.458176
Zn     2.218801    12.329622     3.217435     0.449580
Zn     1.955620     7.122109    37.182304     0.462922
Zn     4.807698    13.159958    41.874798     0.458148
Zn     4.634849    26.266122    42.634565     0.449583
Zn     4.898030    21.058609     8.669696     0.462925
Zn     2.045952    27.096458     3.977202     0.458147
Zn     9.072451    15.543378    19.708565     0.449602
Zn     8.809270    20.750891    31.595696     0.462903
Zn    11.661348    14.713042    26.903202     0.458162
H     13.183681    26.777591    20.862660     0.087450
H     11.899307    26.228493    22.715081     0.126381
H      1.414593    24.341491    24.269464     0.136137
H      2.623577    24.979783    22.407872     0.086797
H      9.011179    26.064042    24.333656     0.124763
H      6.859133    26.869572    24.682132     0.093067
H      6.853650    25.464773    28.382388     0.094559
H      8.996101    24.645307    28.125617     0.125371
H     11.581298    22.814051    29.230650     0.124057
H     12.776574    21.796686    30.922589     0.085850
H      2.478280    22.574343    29.152702     0.092250
H      1.388549    23.580558    27.364474     0.129241
H     12.599750    18.535545    10.463426     0.100831
H     13.449603    18.220580    12.609300     0.132372
H      0.429038    22.192483    12.820219     0.131178
H     13.334461    22.387594    10.633079     0.094600
H      1.085618    16.311280    15.131160     0.135633
H      1.474905    14.282125    16.194926     0.097373
H      1.606496    16.035337    19.711775     0.091248
H      1.299452    18.117450    18.739712     0.129602
H      1.716154    21.325632    18.918535     0.132655
H      2.146563    23.276742    20.092346     0.097082
H      1.193906    25.481497    16.974410     0.093902
H      0.821067    23.588920    15.672214     0.138377
H      0.523619    15.031909    43.788660     0.087443
H      1.807993    15.581007    45.641081     0.126381
H     12.292707    17.468009     1.343464     0.136144
H     11.083723    16.829717    45.333872     0.086797
H      4.696121    15.745458     1.407656     0.124754
H      6.848167    14.939928     1.756132     0.093059
H      6.853650    16.344727     5.456388     0.094578
H      4.711199    17.164193     5.199617     0.125383
H      2.126002    18.995450     6.304650     0.124057
H      0.930726    20.012814     7.996589     0.085872
H     11.229020    19.235157     6.226702     0.092246
H     12.318751    18.228942     4.438474     0.129224
H      1.107550    23.273955    33.389426     0.100852
H      0.257697    23.588920    35.535300     0.132367
H     13.278262    19.617017    35.746219     0.131165
H      0.372839    19.421906    33.559079     0.094604
H     12.621682    25.498220    38.057160     0.135664
H     12.232395    27.527375    39.120926     0.097391
H     12.100804    25.774163    42.637775     0.091243
H     12.407848    23.692050    41.665712     0.129605
H     11.991146    20.483868    41.844535     0.132665
H     11.560737    18.532758    43.018346     0.097086
H     12.513394    16.328003    39.900410     0.093920
H     12.886233    18.220580    38.598214     0.138406
H      6.330031     1.095409     2.063340     0.087446
H      5.045657     1.644507     0.210919     0.126380
H      8.268243     3.531509    44.508536     0.136144
H      9.477227     2.893217     0.518128     0.086795
H      2.157529     1.808958    44.444344     0.124756
H      0.005483     1.003428    44.095868     0.093063
H      0.000000     2.408227    40.395612     0.094577
H      2.142451     3.227693    40.652383     0.125381
H      4.727648     5.058950    39.547350     0.124057
H      5.922924     6.076314    37.855411     0.085871
H      9.331930     5.298657    39.625298     0.092249
H      8.242199     4.292442    41.413526     0.129227
H      5.746100     9.337455    12.462574     0.100856
H      6.595953     9.652420    10.316700     0.132372
H      7.282688     5.680517    10.105781     0.131166
H      6.480811     5.485406    12.292921     0.094605
H      7.939268    11.561720     7.794840     0.135670
H      8.328555    13.590875     6.731074     0.097392
H      8.460146    11.837663     3.214225     0.091238
H      8.153102     9.755550     4.186288     0.129596
H      8.569804     6.547368     4.007465     0.132658
H      9.000213     4.596258     2.833654     0.097079
H      8.047556     2.391503     5.951590     0.093922
H      7.674717     4.284080     7.253786     0.138407
H      7.377269    12.841091    24.989340     0.087444
H      8.661643    12.291993    23.136919     0.126381
H      5.439057    10.404991    21.582536     0.136136
H      4.230073    11.043283    23.444128     0.086795
H     11.549771    12.127542    21.518344     0.124758
H     -0.005483    12.933072    21.169868     0.093064
H      0.000000    11.528273    17.469612     0.094559
H     11.564849    10.708807    17.726383     0.125370
H      8.979652     8.877551    16.621350     0.124058
H      7.784376     7.860186    14.929411     0.085850
H      4.375370     8.637843    16.699298     0.092251
H      5.465101     9.644058    18.487526     0.129240
H      7.961200     4.599045    35.388574     0.100839
H      7.111347     4.284080    33.242700     0.132375
H      6.424612     8.255983    33.031781     0.131180
H      7.226489     8.451094    35.218921     0.094600
H      5.768032     2.374780    30.720840     0.135629
H      5.378745     0.345625    29.657074     0.097371
H      5.247154     2.098837    26.140225     0.091254
H      5.554198     4.180950    27.112288     0.129610
H      5.137496     7.389132    26.933465     0.132666
H      4.707087     9.340242    25.759654     0.097089
H      5.659744    11.544997    28.877590     0.093906
H      6.032583     9.652420    30.179786     0.138380
H      0.523619     1.095409    24.989340     0.087444
H      1.807993     1.644507    23.136919     0.126381
H     12.292707     3.531509    21.582536     0.136135
H     11.083723     2.893217    23.444128     0.086795
H      4.696121     1.808958    21.518344     0.124758
H      6.848167     1.003428    21.169868     0.093064
H      6.853650     2.408227    17.469612     0.094559
H      4.711199     3.227693    17.726383     0.125370
H      2.126002     5.058950    16.621350     0.124058
H      0.930726     6.076314    14.929411     0.085850
H     11.229020     5.298657    16.699298     0.092250
H     12.318751     4.292442    18.487526     0.129240
H      1.107550     9.337455    35.388574     0.100839
H      0.257697     9.652420    33.242700     0.132375
H     13.278262     5.680517    33.031781     0.131180
H      0.372839     5.485406    35.218921     0.094600
H     12.621682    11.561720    30.720840     0.135630
H     12.232395    13.590875    29.657074     0.097371
H     12.100804    11.837663    26.140225     0.091254
H     12.407848     9.755550    27.112288     0.129610
H     11.991146     6.547368    26.933465     0.132665
H     11.560737     4.596258    25.759654     0.097089
H     12.513394     2.391503    28.877590     0.093906
H     12.886233     4.284080    30.179786     0.138380
H     13.183681    12.841091     2.063340     0.087446
H     11.899307    12.291993     0.210919     0.126380
H      1.414593    10.404991    44.508536     0.136144
H      2.623577    11.043283     0.518128     0.086795
H      9.011179    12.127542    44.444344     0.124756
H      6.859133    12.933072    44.095868     0.093063
H      6.853650    11.528273    40.395612     0.094578
H      8.996101    10.708807    40.652383     0.125381
H     11.581298     8.877551    39.547350     0.124057
H     12.776574     7.860186    37.855411     0.085871
H      2.478280     8.637843    39.625298     0.092249
H      1.388549     9.644058    41.413526     0.129227
H     12.599750     4.599045    12.462574     0.100857
H     13.449603     4.284080    10.316700     0.132372
H      0.429038     8.255983    10.105781     0.131166
H     13.334461     8.451094    12.292921     0.094605
H      1.085618     2.374780     7.794840     0.135670
H      1.474905     0.345625     6.731074     0.097392
H      1.606496     2.098837     3.214225     0.091238
H      1.299452     4.180950     4.186288     0.129596
H      1.716154     7.389132     4.007465     0.132658
H      2.146563     9.340242     2.833654     0.097079
H      1.193906    11.544997     5.951590     0.093922
H      0.821067     9.652420     7.253786     0.138407
H      7.377269    26.777591    43.788660     0.087443
H      8.661643    26.228493    45.641081     0.126381
H      5.439057    24.341491     1.343464     0.136144
H      4.230073    24.979783    45.333872     0.086797
H     11.549771    26.064042     1.407656     0.124754
H     -0.005483    26.869572     1.756132     0.093059
H      0.000000    25.464773     5.456388     0.094578
H     11.564849    24.645307     5.199617     0.125383
H      8.979652    22.814051     6.304650     0.124057
H      7.784376    21.796686     7.996589     0.085872
H      4.375370    22.574343     6.226702     0.092246
H      5.465101    23.580558     4.438474     0.129224
H      7.961200    18.535545    33.389426     0.100852
H      7.111347    18.220580    35.535300     0.132367
H      6.424612    22.192483    35.746219     0.131165
H      7.226489    22.387594    33.559079     0.094604
H      5.768032    16.311280    38.057160     0.135664
H      5.378745    14.282125    39.120926     0.097391
H      5.247154    16.035337    42.637775     0.091243
H      5.554198    18.117450    41.665712     0.129605
H      5.137496    21.325632    41.844535     0.132665
H      4.707087    23.276742    43.018346     0.097086
H      5.659744    25.481497    39.900410     0.093920
H      6.032583    23.588920    38.598214     0.138406
H      6.330031    15.031909    20.862660     0.087449
H      5.045657    15.581007    22.715081     0.126381
H      8.268243    17.468009    24.269464     0.136137
H      9.477227    16.829717    22.407872     0.086797
H      2.157529    15.745458    24.333656     0.124763
H      0.005483    14.939928    24.682132     0.093067
H      0.000000    16.344727    28.382388     0.094559
H      2.142451    17.164193    28.125617     0.125371
H      4.727648    18.995450    29.230650     0.124057
H      5.922924    20.012814    30.922589     0.085850
H      9.331930    19.235157    29.152702     0.092250
H      8.242199    18.228942    27.364474     0.129241
H      5.746100    23.273955    10.463426     0.100831
H      6.595953    23.588920    12.609300     0.132373
H      7.282688    19.617017    12.820219     0.131178
H      6.480811    19.421906    10.633079     0.094600
H      7.939268    25.498220    15.131160     0.135633
H      8.328555    27.527375    16.194926     0.097372
H      8.460146    25.774163    19.711775     0.091248
H      8.153102    23.692050    18.739712     0.129602
H      8.569804    20.483868    18.918535     0.132656
H      9.000213    18.532758    20.092346     0.097082
H      8.047556    16.328003    16.974410     0.093902
H      7.674717    18.220580    15.672214     0.138377
C     13.578451    26.273090    21.566030     0.087662
C     12.802618    25.935827    22.659141    -0.144674
C     13.353652    25.177681    23.663759     0.068277
C      0.995150    24.832056    23.573889    -0.144505
C      1.705188    25.216703    22.462895     0.081094
C     12.569594    24.795821    24.875627     0.365646
C     10.643718    24.820907    26.048521     0.374422
C     12.499687    23.903885    26.948596     0.378601
C      9.246945    25.269662    26.191121     0.058670
C      8.587623    25.935827    25.176416    -0.137097
C      7.304620    26.420817    25.390086     0.094396
C      7.303249    25.598563    27.555218     0.084801
C      8.573916    25.102424    27.406199    -0.134439
C     13.213837    23.273955    28.081140     0.063689
C     12.528472    22.758305    29.179754    -0.139362
C     13.250847    22.164610    30.186206     0.090551
C      1.529735    22.610578    29.153160     0.096824
C      0.888233    23.215422    28.083433    -0.139181
C     12.912277    19.288116    10.952667     0.094449
C     13.412593    19.093005    12.234231    -0.150288
C      0.148039    20.174477    12.957317     0.054521
C      0.117883    21.425975    12.354363    -0.147776
C     13.331720    21.534680    11.057210     0.105252
C      0.566111    20.043474    14.371392     0.377685
C      1.022565    18.769678    16.189424     0.378144
C      1.060945    21.021817    16.348989     0.374458
C      1.188423    17.440136    16.829977     0.055057
C      1.213096    16.280619    16.070209    -0.148303
C      1.429671    15.073718    16.718556     0.097961
C      1.518769    16.093870    18.769975     0.103125
C      1.330979    17.339793    18.194532    -0.151954
C      1.261072    22.242654    17.161487     0.056985
C      1.627057    22.170184    18.489819    -0.153745
C      1.861451    23.335276    19.185852     0.086285
C      1.317272    24.625795    17.361401     0.101249
C      1.088360    23.505301    16.577791    -0.148197
C      0.128849    15.536410    44.492030     0.087652
C      0.904682    15.873674    45.585141    -0.144675
C      0.353648    16.631819     0.737759     0.068292
C     12.712150    16.977444     0.647889    -0.144491
C     12.002112    16.592797    45.388895     0.081093
C      1.137706    17.013679     1.949627     0.365630
C      3.063582    16.988594     3.122521     0.374418
C      1.207613    17.905615     4.022596     0.378616
C      4.460355    16.539838     3.265121     0.058666
C      5.119677    15.873674     2.250416    -0.137113
C      6.402680    15.388683     2.464086     0.094376
C      6.404051    16.210937     4.629218     0.084825
C      5.133384    16.707076     4.480199    -0.134417
C      0.493463    18.535545     5.155140     0.063659
C      1.178828    19.051196     6.253754    -0.139350
C      0.456453    19.644890     7.260206     0.090582
C     12.177565    19.198922     6.227160     0.096825
C     12.819067    18.594078     5.157433    -0.139195
C      0.795023    22.521384    33.878667     0.094477
C      0.294707    22.716495    35.160231    -0.150289
C     13.559261    21.635023    35.883317     0.054482
C     13.589417    20.383525    35.280363    -0.147777
C      0.375580    20.274820    33.983210     0.105268
C     13.141189    21.766026    37.297392     0.377715
C     12.684735    23.039822    39.115424     0.378137
C     12.646355    20.787683    39.274989     0.374445
C     12.518877    24.369364    39.755977     0.055071
C     12.494204    25.528881    38.996209    -0.148277
C     12.277629    26.735782    39.644556     0.097972
C     12.188531    25.715630    41.695975     0.103106
C     12.376321    24.469707    41.120532    -0.151966
C     12.446228    19.566846    40.087487     0.057006
C     12.080243    19.639316    41.415819    -0.153745
C     11.845849    18.474224    42.111852     0.086277
C     12.390028    17.183705    40.287401     0.101245
C     12.618940    18.304199    39.503791    -0.148176
C      6.724801     1.599910     1.359970     0.087661
C      5.948968     1.937174     0.266859    -0.144672
C      6.500002     2.695319    45.114241     0.068285
C      7.848800     3.040944    45.204111    -0.144495
C      8.558838     2.656297     0.463105     0.081096
C      5.715944     3.077179    43.902373     0.365638
C      3.790068     3.052094    42.729479     0.374421
C      5.646037     3.969115    41.829404     0.378617
C      2.393295     2.603338    42.586879     0.058665
C      1.733973     1.937174    43.601584    -0.137107
C      0.450970     1.452183    43.387914     0.094380
C      0.449599     2.274437    41.222782     0.084825
C      1.720266     2.770576    41.371801    -0.134420
C      6.360187     4.599045    40.696860     0.063663
C      5.674822     5.114696    39.598246    -0.139349
C      6.397197     5.708390    38.591794     0.090581
C      8.383385     5.262422    39.624840     0.096827
C      7.741883     4.657578    40.694567    -0.139190
C      6.058627     8.584884    11.973333     0.094475
C      6.558943     8.779995    10.691769    -0.150288
C      7.001689     7.698523     9.968683     0.054481
C      6.971533     6.447025    10.571637    -0.147777
C      6.478070     6.338320    11.868790     0.105266
C      7.419761     7.829526     8.554608     0.377715
C      7.876215     9.103322     6.736576     0.378137
C      7.914595     6.851183     6.577011     0.374446
C      8.042073    10.432864     6.096023     0.055070
C      8.066746    11.592381     6.855791    -0.148278
C      8.283321    12.799282     6.207444     0.097971
C      8.372419    11.779130     4.156025     0.103104
C      8.184629    10.533207     4.731468    -0.151966
C      8.114722     5.630346     5.764513     0.057006
C      8.480707     5.702816     4.436181    -0.153746
C      8.715101     4.537724     3.740148     0.086275
C      8.170922     3.247205     5.564599     0.101249
C      7.942010     4.367699     6.348209    -0.148175
C      6.982499    12.336590    24.285970     0.087652
C      7.758332    11.999327    23.192859    -0.144674
C      7.207298    11.241181    22.188241     0.068286
C      5.858500    10.895556    22.278111    -0.144496
C      5.148462    11.280203    23.389105     0.081095
C      7.991356    10.859321    20.976373     0.365639
C      9.917232    10.884407    19.803479     0.374423
C      8.061263     9.967385    18.903404     0.378603
C     11.314005    11.333162    19.660879     0.058668
C     11.973327    11.999327    20.675584    -0.137104
C     13.256330    12.484317    20.461914     0.094390
C     13.257701    11.662063    18.296782     0.084802
C     11.987034    11.165924    18.445801    -0.134436
C      7.347113     9.337455    17.770860     0.063689
C      8.032478     8.821805    16.672246    -0.139360
C      7.310103     8.228110    15.665794     0.090552
C      5.323915     8.674078    16.698840     0.096825
C      5.965417     9.278922    17.768567    -0.139179
C      7.648673     5.351616    34.899333     0.094450
C      7.148357     5.156505    33.617769    -0.150284
C      6.705611     6.237977    32.894683     0.054523
C      6.735767     7.489475    33.497637    -0.147775
C      7.229230     7.598180    34.794790     0.105255
C      6.287539     6.106974    31.480608     0.377688
C      5.831085     4.833178    29.662576     0.378145
C      5.792705     7.085317    29.503011     0.374459
C      5.665227     3.503636    29.022023     0.055054
C      5.640554     2.344119    29.781791    -0.148304
C      5.423979     1.137218    29.133444     0.097964
C      5.334881     2.157370    27.082025     0.103128
C      5.522671     3.403293    27.657468    -0.151953
C      5.592578     8.306154    28.690513     0.056985
C      5.226593     8.233684    27.362181    -0.153742
C      4.992199     9.398776    26.666148     0.086291
C      5.536378    10.689296    28.490599     0.101245
C      5.765290     9.568801    29.274209    -0.148197
C      0.128849     1.599910    24.285970     0.087652
C      0.904682     1.937174    23.192859    -0.144675
C      0.353648     2.695319    22.188241     0.068285
C     12.712150     3.040944    22.278111    -0.144496
C     12.002112     2.656297    23.389105     0.081095
C      1.137706     3.077179    20.976373     0.365639
C      3.063582     3.052094    19.803479     0.374423
C      1.207613     3.969115    18.903404     0.378602
C      4.460355     2.603338    19.660879     0.058668
C      5.119677     1.937174    20.675584    -0.137104
C      6.402680     1.452183    20.461914     0.094390
C      6.404051     2.274437    18.296782     0.084801
C      5.133384     2.770576    18.445801    -0.134437
C      0.493463     4.599045    17.770860     0.063690
C      1.178828     5.114696    16.672246    -0.139360
C      0.456453     5.708390    15.665794     0.090551
C     12.177565     5.262422    16.698840     0.096825
C     12.819067     4.657578    17.768567    -0.139179
C      0.795023     8.584884    34.899333     0.094450
C      0.294707     8.779995    33.617769    -0.150284
C     13.559261     7.698523    32.894683     0.054523
C     13.589417     6.447025    33.497637    -0.147775
C      0.375580     6.338320    34.794790     0.105255
C     13.141189     7.829526    31.480608     0.377688
C     12.684735     9.103322    29.662576     0.378145
C     12.646355     6.851183    29.503011     0.374460
C     12.518877    10.432864    29.022023     0.055055
C     12.494204    11.592381    29.781791    -0.148303
C     12.277629    12.799282    29.133444     0.097964
C     12.188531    11.779130    27.082025     0.103127
C     12.376321    10.533207    27.657468    -0.151953
C     12.446228     5.630346    28.690513     0.056984
C     12.080243     5.702816    27.362181    -0.153742
C     11.845849     4.537724    26.666148     0.086291
C     12.390028     3.247205    28.490599     0.101245
C     12.618940     4.367699    29.274209    -0.148197
C     13.578451    12.336590     1.359970     0.087661
C     12.802618    11.999327     0.266859    -0.144672
C     13.353652    11.241181    45.114241     0.068285
C      0.995150    10.895556    45.204111    -0.144495
C      1.705188    11.280203     0.463105     0.081096
C     12.569594    10.859321    43.902373     0.365638
C     10.643718    10.884407    42.729479     0.374421
C     12.499687     9.967385    41.829404     0.378617
C      9.246945    11.333162    42.586879     0.058665
C      8.587623    11.999327    43.601584    -0.137107
C      7.304620    12.484317    43.387914     0.094380
C      7.303249    11.662063    41.222782     0.084825
C      8.573916    11.165924    41.371801    -0.134420
C     13.213837     9.337455    40.696860     0.063663
C     12.528472     8.821805    39.598246    -0.139349
C     13.250847     8.228110    38.591794     0.090581
C      1.529735     8.674078    39.624840     0.096827
C      0.888233     9.278922    40.694567    -0.139190
C     12.912277     5.351616    11.973333     0.094475
C     13.412593     5.156505    10.691769    -0.150288
C      0.148039     6.237977     9.968683     0.054481
C      0.117883     7.489475    10.571637    -0.147777
C     13.331720     7.598180    11.868790     0.105266
C      0.566111     6.106974     8.554608     0.377715
C      1.022565     4.833178     6.736576     0.378137
C      1.060945     7.085317     6.577011     0.374445
C      1.188423     3.503636     6.096023     0.055070
C      1.213096     2.344119     6.855791    -0.148278
C      1.429671     1.137218     6.207444     0.097971
C      1.518769     2.157370     4.156025     0.103104
C      1.330979     3.403293     4.731468    -0.151966
C      1.261072     8.306154     5.764513     0.057006
C      1.627057     8.233684     4.436181    -0.153746
C      1.861451     9.398776     3.740148     0.086275
C      1.317272    10.689296     5.564599     0.101249
C      1.088360     9.568801     6.348209    -0.148175
C      6.982499    26.273090    44.492030     0.087652
C      7.758332    25.935827    45.585141    -0.144675
C      7.207298    25.177681     0.737759     0.068292
C      5.858500    24.832056     0.647889    -0.144491
C      5.148462    25.216703    45.388895     0.081093
C      7.991356    24.795821     1.949627     0.365630
C      9.917232    24.820907     3.122521     0.374418
C      8.061263    23.903885     4.022596     0.378616
C     11.314005    25.269662     3.265121     0.058666
C     11.973327    25.935827     2.250416    -0.137113
C     13.256330    26.420817     2.464086     0.094376
C     13.257701    25.598563     4.629218     0.084825
C     11.987034    25.102424     4.480199    -0.134417
C      7.347113    23.273955     5.155140     0.063659
C      8.032478    22.758305     6.253754    -0.139350
C      7.310103    22.164610     7.260206     0.090582
C      5.323915    22.610578     6.227160     0.096825
C      5.965417    23.215422     5.157433    -0.139195
C      7.648673    19.288116    33.878667     0.094476
C      7.148357    19.093005    35.160231    -0.150289
C      6.705611    20.174477    35.883317     0.054482
C      6.735767    21.425975    35.280363    -0.147777
C      7.229230    21.534680    33.983210     0.105268
C      6.287539    20.043474    37.297392     0.377715
C      5.831085    18.769678    39.115424     0.378137
C      5.792705    21.021817    39.274989     0.374445
C      5.665227    17.440136    39.755977     0.055071
C      5.640554    16.280619    38.996209    -0.148277
C      5.423979    15.073718    39.644556     0.097972
C      5.334881    16.093870    41.695975     0.103106
C      5.522671    17.339793    41.120532    -0.151966
C      5.592578    22.242654    40.087487     0.057006
C      5.226593    22.170184    41.415819    -0.153745
C      4.992199    23.335276    42.111852     0.086277
C      5.536378    24.625795    40.287401     0.101245
C      5.765290    23.505301    39.503791    -0.148176
C      6.724801    15.536410    21.566030     0.087662
C      5.948968    15.873674    22.659141    -0.144674
C      6.500002    16.631819    23.663759     0.068277
C      7.848800    16.977444    23.573889    -0.144504
C      8.558838    16.592797    22.462895     0.081094
C      5.715944    17.013679    24.875627     0.365646
C      3.790068    16.988594    26.048521     0.374422
C      5.646037    17.905615    26.948596     0.378601
C      2.393295    16.539838    26.191121     0.058670
C      1.733973    15.873674    25.176416    -0.137097
C      0.450970    15.388683    25.390086     0.094396
C      0.449599    16.210937    27.555218     0.084802
C      1.720266    16.707076    27.406199    -0.134438
C      6.360187    18.535545    28.081140     0.063689
C      5.674822    19.051196    29.179754    -0.139361
C      6.397197    19.644890    30.186206     0.090551
C      8.383385    19.198922    29.153160     0.096824
C      7.741883    18.594078    28.083433    -0.139181
C      6.058627    22.521384    10.952667     0.094449
C      6.558943    22.716495    12.234231    -0.150287
C      7.001689    21.635023    12.957317     0.054521
C      6.971533    20.383525    12.354363    -0.147777
C      6.478070    20.274820    11.057210     0.105252
C      7.419761    21.766026    14.371392     0.377685
C      7.876215    23.039822    16.189424     0.378144
C      7.914595    20.787683    16.348989     0.374458
C      8.042073    24.369364    16.829977     0.055057
C      8.066746    25.528881    16.070209    -0.148304
C      8.283321    26.735782    16.718556     0.097961
C      8.372419    25.715630    18.769975     0.103126
C      8.184629    24.469707    18.194532    -0.151954
C      8.114722    19.566846    17.161487     0.056985
C      8.480707    19.639316    18.489819    -0.153745
C      8.715101    18.474224    19.185852     0.086285
C      8.170922    17.183705    17.361401     0.101248
C      7.942010    18.304199    16.577791    -0.148197
I      1.103712     0.300192    18.460474    -0.434387
I      4.696258    25.988506    20.235405    -0.466106
I      4.123978    22.374215    31.930416    -0.470775
I      2.067335    18.579863    31.023922    -0.458173
I      3.652995    25.717581    28.702893    -0.463942
I      3.769782    27.595385    24.627568    -0.447156
I     12.603588    13.636308    41.386474    -0.434062
I      9.011042    15.820994    43.161405    -0.465942
I      9.583322    19.435285     9.004416    -0.470792
I     11.639965    23.229637     8.097922    -0.458214
I     10.054305    16.091919     5.776893    -0.463885
I      9.937518    14.214115     1.701568    -0.447114
I      7.957362    27.572808     4.465526    -0.434120
I     11.549908     1.884494     2.690595    -0.465960
I     10.977628     5.498785    36.847584    -0.470789
I      8.920985     9.293137    37.754078    -0.458204
I     10.506645     2.155419    40.075107    -0.463914
I     10.623432     0.277615    44.150432    -0.447104
I      5.749938    14.236692    27.391526    -0.434284
I      2.157392    12.052006    25.616595    -0.466071
I      2.729672     8.437715    13.921584    -0.470763
I      4.786315     4.643363    14.828078    -0.458152
I      3.200655    11.781081    17.149107    -0.463953
I      3.083868    13.658885    21.224432    -0.447217
I     12.603588    27.572808    27.391526    -0.434284
I      9.011042     1.884494    25.616595    -0.466072
I      9.583322     5.498785    13.921584    -0.470762
I     11.639965     9.293137    14.828078    -0.458155
I     10.054305     2.155419    17.149107    -0.463955
I      9.937518     0.277615    21.224432    -0.447228
I      1.103712    14.236692     4.465526    -0.434121
I      4.696258    12.052006     2.690595    -0.465959
I      4.123978     8.437715    36.847584    -0.470789
I      2.067335     4.643363    37.754078    -0.458203
I      3.652995    11.781081    40.075107    -0.463914
I      3.769782    13.658885    44.150432    -0.447105
I      5.749938     0.300192    41.386474    -0.434062
I      2.157392    25.988506    43.161405    -0.465942
I      2.729672    22.374215     9.004416    -0.470792
I      4.786315    18.579863     8.097922    -0.458215
I      3.200655    25.717581     5.776893    -0.463884
I      3.083868    27.595385     1.701568    -0.447114
I      7.957362    13.636308    18.460474    -0.434381
I     11.549908    15.820994    20.235405    -0.466108
I     10.977628    19.435285    31.930416    -0.470775
I      8.920985    23.229637    31.023922    -0.458171
I     10.506645    16.091919    28.702893    -0.463940
I     10.623432    14.214115    24.627568    -0.447150
N      1.163750    25.913528    21.453234    -0.172752
N     11.270142    25.133084    24.911850    -0.385149
N     11.200235    24.189304    27.089820    -0.370348
N     13.231657    24.182615    25.861445    -0.383035
N      6.669972    26.273090    26.572151    -0.174174
N      0.875896    22.080991    30.185289    -0.167113
N     12.857447    20.492230    10.392814    -0.156409
N      0.699072    18.804241    14.879891    -0.388241
N      1.207613    19.843067    16.961572    -0.395195
N      0.737453    21.181808    15.062382    -0.391469
N      1.579081    14.968916    18.048723    -0.156170
N      1.705188    24.553326    18.638838    -0.161578
N     12.543550    15.895972    44.379234    -0.172760
N      2.437158    16.676416     1.985850    -0.385168
N      2.507065    17.620196     4.163820    -0.370311
N      0.475643    17.626885     2.935445    -0.383026
N      7.037328    15.536410     3.646151    -0.174166
N     12.831404    19.728509     7.259289    -0.167080
N      0.849853    21.317270    33.318814    -0.156359
N     13.008228    23.005259    37.805891    -0.388216
N     12.499687    21.966433    39.887572    -0.395225
N     12.969847    20.627692    37.988382    -0.391444
N     12.128219    26.840584    40.974723    -0.156180
N     12.002112    17.256174    41.564838    -0.161598
N      8.017400     1.959472     1.472766    -0.172752
N      4.416492     2.739916    43.866150    -0.385159
N      4.346585     3.683696    41.688180    -0.370317
N      6.378007     3.690385    42.916555    -0.383024
N     13.523622     1.599910    42.205849    -0.174165
N      7.729546     5.792009    38.592711    -0.167079
N      6.003797     7.380770    12.533186    -0.156361
N      7.552722     9.068759     8.046109    -0.388216
N      8.061263     8.029933     5.964428    -0.395226
N      7.591103     6.691192     7.863618    -0.391445
N      8.432731    12.904084     4.877277    -0.156181
N      8.558838     3.319674     4.287162    -0.161598
N      5.689900    11.977028    24.398766    -0.172761
N      9.290808    11.196584    20.940150    -0.385155
N      9.360715    10.252804    18.762180    -0.370341
N      7.329293    10.246115    19.990555    -0.383033
N      0.183678    12.336590    19.279849    -0.174172
N      5.977754     8.144491    15.666711    -0.167112
N      7.703503     6.555730    35.459186    -0.156404
N      6.154578     4.867741    30.972109    -0.388240
N      5.646037     5.906567    28.890428    -0.395192
N      6.116197     7.245308    30.789618    -0.391469
N      5.274569     1.032416    27.803277    -0.156167
N      5.148462    10.616826    27.213162    -0.161578
N     12.543550     1.959472    24.398766    -0.172762
N      2.437158     2.739916    20.940150    -0.385155
N      2.507065     3.683696    18.762180    -0.370342
N      0.475643     3.690385    19.990555    -0.383033
N      7.037328     1.599910    19.279849    -0.174172
N     12.831404     5.792009    15.666711    -0.167112
N      0.849853     7.380770    35.459186    -0.156404
N     13.008228     9.068759    30.972109    -0.388240
N     12.499687     8.029933    28.890428    -0.395192
N     12.969847     6.691192    30.789618    -0.391469
N     12.128219    12.904084    27.803277    -0.156167
N     12.002112     3.319674    27.213162    -0.161578
N      1.163750    11.977028     1.472766    -0.172751
N     11.270142    11.196584    43.866150    -0.385159
N     11.200235    10.252804    41.688180    -0.370317
N     13.231657    10.246115    42.916555    -0.383024
N      6.669972    12.336590    42.205849    -0.174165
N      0.875896     8.144491    38.592711    -0.167079
N     12.857447     6.555730    12.533186    -0.156360
N      0.699072     4.867741     8.046109    -0.388216
N      1.207613     5.906567     5.964428    -0.395226
N      0.737453     7.245308     7.863618    -0.391445
N      1.579081     1.032416     4.877277    -0.156181
N      1.705188    10.616826     4.287162    -0.161598
N      5.689900    25.913528    44.379234    -0.172760
N      9.290808    25.133084     1.985850    -0.385168
N      9.360715    24.189304     4.163820    -0.370311
N      7.329293    24.182615     2.935445    -0.383026
N      0.183678    26.273090     3.646151    -0.174166
N      5.977754    22.080991     7.259289    -0.167080
N      7.703503    20.492230    33.318814    -0.156359
N      6.154578    18.804241    37.805891    -0.388216
N      5.646037    19.843067    39.887572    -0.395224
N      6.116197    21.181808    37.988382    -0.391444
N      5.274569    14.968916    40.974723    -0.156180
N      5.148462    24.553326    41.564838    -0.161598
N      8.017400    15.895972    21.453234    -0.172752
N      4.416492    16.676416    24.911850    -0.385150
N      4.346585    17.620196    27.089820    -0.370347
N      6.378007    17.626885    25.861445    -0.383034
N     13.523622    15.536410    26.572151    -0.174174
N      7.729546    19.728509    30.185289    -0.167112
N      6.003797    21.317270    10.392814    -0.156409
N      7.552722    23.005259    14.879891    -0.388241
N      8.061263    21.966433    16.961572    -0.395195
N      7.591103    20.627692    15.062382    -0.391469
N      8.432731    26.840584    18.048723    -0.156169
N      8.558838    17.256174    18.638838    -0.161579

The following XYZ coordinates are in angstroms. Other properties are in atomic units.
The sperically averaged electron density of each atom fit to a function of the form exp(a - br)
eigen_1, eigen_2 and eigen_3 are the three eigenvalues of traceless quadrupole moment tensor
  atom number  atomic symbol              X              Y              Z     net charge C6 coefficient C8 coefficient C10 coefficient fluctuating dipole atomic polarizability isotropic forcefield polarizability              a              b squared Pearson coefficient          <r^3>          <r^4>         wp_QDO          m_QDO          q_QDO       dipole_x       dipole_y       dipole_z         dipole            Qxy            Qxz            Qyz     Q(x^2-y^2)  Q(3z^2 - R^2)        eigen_1        eigen_2        eigen_3 static polarizability      alpha(xx)      alpha(xy)      alpha(xz)      alpha(yy)      alpha(yz)      alpha(zz) atomic spin moment
            1             Zn       2.218801      26.266122      19.708565       0.449602     132.370514 0.33221964E+04  0.12275122E+06                                21.268528                           18.854713       0.323154       1.851690                    0.998642      60.274412     180.743922       0.413104       0.401278      -1.136299       0.016160       0.015593       0.010917       0.024970       0.003804       0.017141       0.017820      -0.020233       0.035456      -0.024990      -0.006598       0.031589             24.200764      22.324229       2.075619      -2.820581      26.154880       4.564023      24.123183          -0.000003
            2             Zn       1.955620      21.058609      31.595696       0.462903     138.924046 0.32566756E+04  0.11964010E+06                                21.876501                           18.615066       0.312861       1.854903                    0.998395      59.529811     177.549807       0.417848       0.399012      -1.138789       0.001670      -0.008801      -0.011061       0.014234       0.027652      -0.029217      -0.004787       0.011924       0.006374      -0.036830      -0.007329       0.044160             26.391492      24.976359      -3.235927      -0.680101      20.415343      -1.773018      33.782773           0.000000
            3             Zn       4.807698      27.096458      26.903202       0.458163     139.996491 0.32574424E+04  0.11979835E+06                                22.087271                           18.688573       0.308522       1.850891                    0.998350      59.937665     179.464729       0.414214       0.402075      -1.135446      -0.005777      -0.000640      -0.011749       0.013108       0.006631       0.008622      -0.013126      -0.010332       0.064275      -0.023476      -0.004016       0.027493             26.425643      31.330023      -0.499213       0.429551      27.429898       3.071495      20.517010          -0.000000
            4             Zn      11.488499      15.543378      42.634565       0.449583     132.375277 0.33223383E+04  0.12275775E+06                                21.269076                           18.855148       0.323131       1.851676                    0.998642      60.275508     180.748052       0.413099       0.401280      -1.136298      -0.016157      -0.015580       0.010914       0.024958       0.003786      -0.017139      -0.017801      -0.020221       0.035482      -0.024988      -0.006580       0.031568             24.201420      22.324866       2.075661       2.820748      26.155671      -4.564052      24.123724          -0.000000
            5             Zn      11.751680      20.750891       8.669696       0.462925     138.920708 0.32565769E+04  0.11963548E+06                                21.876161                           18.614795       0.312851       1.854907                    0.998395      59.528844     177.545741       0.417851       0.399012      -1.138789      -0.001673       0.008823      -0.011017       0.014214       0.027628       0.029126       0.004824       0.011844       0.006333      -0.036739      -0.007340       0.044079             26.391050      24.975764      -3.235943       0.679923      20.415085       1.773030      33.782301           0.000002
            6             Zn       8.899602      14.713042       3.977202       0.458147     140.000498 0.32575576E+04  0.11980370E+06                                22.087711                           18.688923       0.308497       1.850877                    0.998351      59.938626     179.468675       0.414210       0.402076      -1.135445       0.005768       0.000621      -0.011776       0.013127       0.006601      -0.008648       0.013130      -0.010335       0.064345      -0.023475      -0.004048       0.027523             26.426164      31.330638      -0.499185      -0.429449      27.430515      -3.071375      20.517339          -0.000002
            7             Zn       9.072451       1.606878       3.217435       0.449580     132.374929 0.33223311E+04  0.12275742E+06                                21.269032                           18.855125       0.323134       1.851676                    0.998642      60.275465     180.747922       0.413099       0.401280      -1.136298       0.016161      -0.015580      -0.010914       0.024960      -0.003793      -0.017134       0.017805      -0.020217       0.035488      -0.024981      -0.006590       0.031571             24.201355      22.324786      -2.075656       2.820708      26.155642       4.564037      24.123638          -0.000001
            8             Zn       8.809270       6.814391      37.182304       0.462922     138.921412 0.32565981E+04  0.11963647E+06                                21.876233                           18.614855       0.312849       1.854905                    0.998395      59.529036     177.546526       0.417850       0.399012      -1.138789       0.001672       0.008822       0.011020       0.014215      -0.027629       0.029131      -0.004823       0.011845       0.006331      -0.036744      -0.007340       0.044084             26.391133      24.975862       3.235937       0.679942      20.415155      -1.773032      33.782383          -0.000000
            9             Zn      11.661348       0.776542      41.874798       0.458148     140.000670 0.32575614E+04  0.11980388E+06                                22.087723                           18.688929       0.308496       1.850877                    0.998351      59.938684     179.468924       0.414210       0.402075      -1.135445      -0.005768       0.000622       0.011772       0.013123      -0.006601      -0.008646      -0.013131      -0.010334       0.064346      -0.023474      -0.004049       0.027523             26.426184      31.330625       0.499178      -0.429474      27.430541       3.071406      20.517387          -0.000002
           10             Zn       4.634849      12.329622      26.143435       0.449603     132.371327 0.33222181E+04  0.12275224E+06                                21.268640                           18.854793       0.323149       1.851688                    0.998642      60.274569     180.744669       0.413103       0.401279      -1.136298      -0.016156       0.015598      -0.010922       0.024972      -0.003801       0.017151      -0.017823      -0.020253       0.035452      -0.025007      -0.006590       0.031596             24.200912      22.324378      -2.075636      -2.820633      26.154996      -4.564048      24.123362          -0.000001
           11             Zn       4.898030       7.122109      14.256304       0.462900     138.924792 0.32566970E+04  0.11964110E+06                                21.876579                           18.615128       0.312860       1.854901                    0.998395      59.529996     177.550550       0.417847       0.399012      -1.138789      -0.001669      -0.008799       0.011062       0.014233      -0.027653      -0.029220       0.004786       0.011926       0.006372      -0.036833      -0.007330       0.044163             26.391592      24.976452       3.235933      -0.680118      20.415422       1.773029      33.782903           0.000001
           12             Zn       2.045952      13.159958      18.948798       0.458175     139.994369 0.32573802E+04  0.11979544E+06                                22.087030                           18.688377       0.308534       1.850899                    0.998350      59.937132     179.462426       0.414217       0.402074      -1.135447       0.005783      -0.000636       0.011752       0.013113      -0.006626       0.008620       0.013130      -0.010315       0.064267      -0.023469      -0.004023       0.027492             26.425356      31.329731       0.499245       0.429512      27.429589      -3.071476      20.516748          -0.000000
           13             Zn      11.488499       1.606878      26.143435       0.449603     132.371341 0.33222183E+04  0.12275225E+06                                21.268642                           18.854794       0.323149       1.851688                    0.998642      60.274570     180.744680       0.413103       0.401279      -1.136298      -0.016156      -0.015598      -0.010923       0.024972       0.003801       0.017151       0.017824      -0.020254       0.035451      -0.025007      -0.006590       0.031597             24.200916      22.324380       2.075637      -2.820632      26.155002       4.564049      24.123365          -0.000001
           14             Zn      11.751680       6.814391      14.256304       0.462901     138.924702 0.32566941E+04  0.11964096E+06                                21.876571                           18.615120       0.312859       1.854901                    0.998395      59.529969     177.550450       0.417847       0.399012      -1.138789      -0.001669       0.008799       0.011062       0.014233       0.027653      -0.029221      -0.004786       0.011925       0.006371      -0.036833      -0.007329       0.044163             26.391584      24.976442      -3.235933      -0.680113      20.415415      -1.773032      33.782893           0.000001
           15             Zn       8.899602       0.776542      18.948798       0.458176     139.994270 0.32573773E+04  0.11979530E+06                                22.087013                           18.688362       0.308536       1.850900                    0.998350      59.937116     179.462316       0.414218       0.402074      -1.135448       0.005784       0.000636       0.011752       0.013113       0.006627       0.008620      -0.013129      -0.010315       0.064265      -0.023469      -0.004022       0.027491             26.425335      31.329709      -0.499249       0.429513      27.429567       3.071475      20.516730           0.000000
           16             Zn       2.218801      12.329622       3.217435       0.449580     132.374924 0.33223311E+04  0.12275742E+06                                21.269031                           18.855124       0.323134       1.851676                    0.998642      60.275466     180.747923       0.413099       0.401280      -1.136298       0.016161       0.015580      -0.010914       0.024960       0.003793      -0.017134      -0.017805      -0.020217       0.035488      -0.024981      -0.006590       0.031571             24.201354      22.324786       2.075654       2.820709      26.155639      -4.564036      24.123636          -0.000001
           17             Zn       1.955620       7.122109      37.182304       0.462922     138.921424 0.32565985E+04  0.11963649E+06                                21.876234                           18.614856       0.312849       1.854905                    0.998395      59.529040     177.546541       0.417850       0.399012      -1.138789       0.001672      -0.008822       0.011020       0.014215       0.027629       0.029131       0.004823       0.011845       0.006331      -0.036744      -0.007340       0.044084             26.391134      24.975863      -3.235937       0.679943      20.415156       1.773031      33.782383          -0.000000
           18             Zn       4.807698      13.159958      41.874798       0.458148     140.000676 0.32575615E+04  0.11980389E+06                                22.087724                           18.688929       0.308496       1.850877                    0.998351      59.938685     179.468926       0.414210       0.402075      -1.135445      -0.005768      -0.000622       0.011772       0.013123       0.006601      -0.008646       0.013131      -0.010334       0.064346      -0.023474      -0.004049       0.027523             26.426185      31.330626      -0.499178      -0.429473      27.430542      -3.071406      20.517387          -0.000002
           19             Zn       4.634849      26.266122      42.634565       0.449583     132.375281 0.33223384E+04  0.12275775E+06                                21.269076                           18.855149       0.323132       1.851676                    0.998642      60.275509     180.748055       0.413099       0.401280      -1.136298      -0.016157       0.015580       0.010914       0.024958      -0.003786      -0.017139       0.017801      -0.020221       0.035482      -0.024988      -0.006580       0.031568             24.201421      22.324867      -2.075661       2.820749      26.155670       4.564052      24.123725          -0.000000
           20             Zn       4.898030      21.058609       8.669696       0.462925     138.920704 0.32565767E+04  0.11963547E+06                                21.876160                           18.614794       0.312851       1.854907                    0.998395      59.528844     177.545733       0.417851       0.399012      -1.138789      -0.001673      -0.008823      -0.011017       0.014214      -0.027628       0.029126      -0.004824       0.011844       0.006333      -0.036739      -0.007340       0.044079             26.391048      24.975762       3.235942       0.679925      20.415084      -1.773030      33.782300           0.000002
           21             Zn       2.045952      27.096458       3.977202       0.458147     140.000515 0.32575579E+04  0.11980371E+06                                22.087712                           18.688923       0.308498       1.850877                    0.998351      59.938630     179.468688       0.414210       0.402076      -1.135445       0.005768      -0.000621      -0.011776       0.013127      -0.006602      -0.008648      -0.013130      -0.010335       0.064345      -0.023476      -0.004048       0.027523             26.426166      31.330643       0.499186      -0.429449      27.430515       3.071375      20.517340          -0.000002
           22             Zn       9.072451      15.543378      19.708565       0.449602     132.370535 0.33221970E+04  0.12275124E+06                                21.268530                           18.854714       0.323154       1.851690                    0.998642      60.274418     180.743937       0.413104       0.401278      -1.136299       0.016160      -0.015593       0.010917       0.024969      -0.003803       0.017141      -0.017819      -0.020234       0.035457      -0.024990      -0.006598       0.031588             24.200765      22.324231      -2.075619      -2.820580      26.154882      -4.564024      24.123184          -0.000003
           23             Zn       8.809270      20.750891      31.595696       0.462903     138.924114 0.32566776E+04  0.11964020E+06                                21.876507                           18.615072       0.312861       1.854902                    0.998395      59.529829     177.549878       0.417848       0.399012      -1.138789       0.001670       0.008801      -0.011061       0.014233      -0.027652      -0.029217       0.004787       0.011925       0.006375      -0.036830      -0.007330       0.044160             26.391500      24.976368       3.235928      -0.680104      20.415348       1.773015      33.782783           0.000000
           24             Zn      11.661348      14.713042      26.903202       0.458162     139.996845 0.32574527E+04  0.11979881E+06                                22.087285                           18.688584       0.308528       1.850892                    0.998350      59.937786     179.465047       0.414215       0.402074      -1.135447      -0.005776       0.000639      -0.011749       0.013108      -0.006630       0.008622       0.013127      -0.010332       0.064279      -0.023477      -0.004017       0.027495             26.425658      31.330038       0.499212       0.429550      27.429915      -3.071497      20.517023          -0.000000
           25              H      13.183681      26.777591      20.862660       0.087450       1.511535 0.11893180E+02  0.13030079E+03                                 2.239225                            2.060079      -1.581191       2.106880                    0.991062       4.352492      13.326185       0.417788       1.338138      -0.693663      -0.022906       0.023445      -0.028478       0.043421      -0.006190       0.000127      -0.001533       0.008133       0.001037      -0.007785       0.000449       0.007336              2.309121       2.039626      -0.289168       0.335716       2.195383      -0.594800       2.692354           0.000000
           26              H      11.899307      26.228493      22.715081       0.126381       1.235711 0.93765937E+01  0.97079682E+02                                 1.980286                            1.847597      -1.571061       2.132557                    0.991694       4.040719      12.139987       0.433333       1.365214      -0.688218      -0.034033       0.016173       0.003311       0.037826      -0.009392       0.001343       0.000494       0.003392      -0.019062      -0.007613      -0.005134       0.012747              2.046905       2.661603      -0.297669      -0.144034       1.701835      -0.062650       1.777276           0.000000
           27              H       1.414593      24.341491      24.269464       0.136137       1.280721 0.95883136E+01  0.97861821E+02                                 1.912241                            1.787089      -1.137830       2.347987                    0.997001       3.461978       9.677586       0.480456       1.249055      -0.717823       0.023677      -0.018550       0.028176       0.041214      -0.014789       0.008862      -0.007219       0.010725      -0.020152      -0.012726      -0.010682       0.023407              1.959736       1.824946      -0.194045       0.182059       1.778541      -0.445426       2.275721           0.000002
           28              H       2.623577      24.979783      22.407872       0.086797       1.808458 0.14187798E+02  0.16083866E+03                                 2.465268                            2.211469      -1.454998       2.170997                    0.991940       4.164059      12.553392       0.417977       1.292642      -0.706695       0.045045      -0.012523       0.008715       0.047559      -0.011210       0.006125      -0.014758      -0.000210       0.001817      -0.015889      -0.005909       0.021798              2.616990       3.744556      -0.340539      -0.322597       1.958362       0.083967       2.148051           0.000001
           29              H       9.011179      26.064042      24.333656       0.124763       1.361366 0.10443839E+02  0.11041419E+03                                 2.080547                            1.928652      -1.468186       2.184681                    0.992372       3.920346      11.669685       0.433773       1.335608      -0.696192       0.013990       0.007806      -0.034320       0.037875      -0.000700       0.000145      -0.003832      -0.002311       0.030680      -0.006532      -0.004669       0.011201              2.149147       2.213326      -0.038155      -0.462737       1.664047      -0.140003       2.570068           0.000001
           30              H       6.859133      26.869572      24.682132       0.093067       1.390914 0.10317271E+02  0.10909725E+03                                 2.134434                            1.930628      -1.428346       2.192457                    0.991897       4.071603      12.250157       0.427556       1.354764      -0.691472      -0.013286       0.021133      -0.040409       0.047498      -0.004299      -0.006333      -0.006762       0.002397       0.047441      -0.015122      -0.003476       0.018597              2.257230       2.354869      -0.455836       0.572446       1.984339      -0.458783       2.432480          -0.000000
           31              H       6.853650      25.464773      28.382388       0.094559       1.443862 0.10860582E+02  0.11610034E+03                                 2.174813                            1.971428      -1.427137       2.191931                    0.992269       4.068509      12.230136       0.426959       1.341961      -0.694458      -0.014695      -0.010898       0.042809       0.046555      -0.006276       0.001921      -0.006197       0.000392       0.034423      -0.012468      -0.001746       0.014214              2.287630       2.364759       0.012996      -0.736116       1.813601      -0.196224       2.684530           0.000000
           32              H       8.996101      24.645307      28.125617       0.125371       1.201693 0.89207977E+01  0.91226743E+02                                 1.942783                            1.800414      -1.573823       2.129119                    0.992096       4.017738      12.000731       0.439557       1.362613      -0.688474       0.013624      -0.014869       0.030650       0.036690      -0.000371       0.001883      -0.002453       0.000331       0.040481      -0.007247      -0.006716       0.013963              2.015673       2.030399      -0.336498       0.265400       1.875320      -0.470604       2.141301           0.000001
           33              H      11.581298      22.814051      29.230650       0.124057       1.300071 0.97843616E+01  0.10240804E+03                                 2.047317                            1.885640      -1.617769       2.106743                    0.991315       4.123844      12.466257       0.429426       1.362751      -0.688376      -0.034962       0.001213       0.003008       0.035112       0.004311      -0.002508       0.000182       0.010951      -0.005941      -0.006233      -0.002240       0.008473              2.137599       2.919807      -0.072080      -0.002119       1.672524      -0.192517       1.820467           0.000001
           34              H      12.776574      21.796686      30.922589       0.085850       1.373919 0.10015538E+02  0.10541234E+03                                 2.129556                            1.908620      -1.476520       2.160665                    0.991182       4.204380      12.733628       0.426671       1.363942      -0.688416      -0.025803      -0.016626       0.032279       0.044544      -0.002355      -0.001516      -0.007669       0.016738       0.010160      -0.013910       0.006540       0.007371              2.305911       2.088943       0.289146      -0.477211       1.899292      -0.649961       2.929498           0.000000
           35              H       2.478280      22.574343      29.152702       0.092250       1.580652 0.11835652E+02  0.12866145E+03                                 2.277538                            2.035048      -1.405854       2.202211                    0.992333       4.030051      12.028712       0.429400       1.312164      -0.701686       0.048782       0.002314      -0.005986       0.049202      -0.002846      -0.008865      -0.003634       0.016756       0.002641      -0.011938      -0.002017       0.013955              2.443750       3.591931      -0.163510       0.131145       1.835276      -0.141443       1.904042           0.000001
           36              H       1.388549      23.580558      27.364474       0.129241       1.374632 0.10401971E+02  0.10912773E+03                                 2.042169                            1.885666      -1.454116       2.191420                    0.993167       3.789296      10.993049       0.455451       1.281873      -0.708103       0.023863       0.015286      -0.026575       0.038851      -0.003477      -0.014563      -0.002891       0.012682      -0.004805      -0.014580      -0.003444       0.018025              2.131743       2.085308       0.199090      -0.314581       1.856707      -0.511091       2.453215           0.000001
           37              H      12.599750      18.535545      10.463426       0.100831       1.609391 0.12249243E+02  0.13265005E+03                                 2.239644                            2.029487      -1.017452       2.392388                    0.997191       3.621943      10.361521       0.448552       1.260941      -0.717553      -0.011156      -0.045368      -0.023637       0.052359       0.000341       0.004168       0.000594      -0.046019       0.007816      -0.024944       0.003214       0.021730              2.358021       1.913170       0.394595       0.395359       2.551474       0.687644       2.609418           0.000005
           38              H      13.449603      18.220580      12.609300       0.132372       1.196308 0.87830543E+01  0.86658883E+02                                 1.740560                            1.642805      -1.125778       2.348210                    0.997476       3.270086       8.644340       0.538742       1.152279      -0.741229       0.000362      -0.037810       0.009664       0.039027       0.005293       0.001025       0.003756      -0.034290      -0.029215      -0.013143      -0.010123       0.023266              1.763544       1.389737      -0.034668       0.113158       2.079568      -0.349159       1.821328           0.000005
           39              H       0.429038      22.192483      12.820219       0.131178       1.247986 0.93110885E+01  0.94019480E+02                                 1.855047                            1.742159      -1.084055       2.368094                    0.997863       3.400835       9.352022       0.496229       1.222380      -0.724151       0.013134       0.036416       0.012318       0.040625       0.004088       0.005038       0.000546      -0.033376      -0.039415      -0.016991      -0.006796       0.023787              1.894825       1.577099       0.244881       0.249681       2.025300       0.359620       2.082077           0.000005
           40              H      13.334461      22.387594      10.633079       0.094600       1.695263 0.13182495E+02  0.14736379E+03                                 2.404425                            2.164115      -1.441934       2.185930                    0.992026       4.100922      12.453209       0.411262       1.332276      -0.698322       0.008450       0.046769      -0.016899       0.050441       0.012565       0.002415       0.006650      -0.030503       0.005401      -0.020661      -0.000752       0.021413              2.526351       1.874658      -0.041098       0.107638       3.078141      -0.802756       2.626255           0.000004
           41              H       1.085618      16.311280      15.131160       0.135633       1.172322 0.85171239E+01  0.83320064E+02                                 1.711446                            1.613612      -1.107390       2.359910                    0.997643       3.222024       8.457236       0.546151       1.146401      -0.742815      -0.005344      -0.005522      -0.039238       0.039984       0.002017       0.001918       0.014047      -0.011122       0.043974      -0.013271      -0.009645       0.022916              1.737071       1.353094      -0.049344       0.125191       1.597715      -0.153991       2.260404           0.000005
           42              H       1.474905      14.282125      16.194926       0.097373       1.609252 0.12249797E+02  0.13326147E+03                                 2.257901                            2.039640      -1.242115       2.279888                    0.995350       3.801721      11.063550       0.442101       1.273530      -0.712529      -0.002172      -0.035169      -0.033168       0.048391       0.005475       0.005611       0.003489      -0.014092       0.061349      -0.019600      -0.002399       0.021999              2.367534       1.725136      -0.132264      -0.062313       3.255394       0.556034       2.122072           0.000003
           43              H       1.606496      16.035337      19.711775       0.091248       1.591446 0.12136535E+02  0.13224453E+03                                 2.250810                            2.034187      -1.422497       2.192410                    0.992415       4.010567      11.832552       0.439648       1.278552      -0.709021      -0.002081       0.006487       0.046622       0.047117       0.002403      -0.004334       0.013842      -0.027720       0.022223      -0.019244      -0.003481       0.022725              2.364379       1.794184      -0.054304       0.236789       1.967917      -0.392652       3.331035           0.000001
           44              H       1.299452      18.117450      18.739712       0.129602       1.255605 0.94913061E+01  0.96352006E+02                                 1.865629                            1.761455      -1.100629       2.358079                    0.997779       3.434397       9.486370       0.492179       1.225882      -0.723241      -0.001836       0.027283       0.028811       0.039721      -0.002052       0.004664       0.012497      -0.007592       0.054620      -0.015893      -0.008044       0.023938              1.885046       1.460215      -0.044633       0.003002       2.372090       0.259951       1.822832           0.000003
           45              H       1.716154      21.325632      18.918535       0.132655       1.151699 0.84049845E+01  0.81927446E+02                                 1.683823                            1.595959      -1.099251       2.358791                    0.997765       3.250093       8.507554       0.552937       1.136418      -0.744656       0.003979      -0.032625       0.023258       0.040264      -0.002642       0.006573      -0.015057      -0.008811       0.036967      -0.012983      -0.010353       0.023336              1.697071       1.331010      -0.034218       0.062152       2.191873      -0.178797       1.568332           0.000004
           46              H       2.146563      23.276742      20.092346       0.097082       1.490028 0.11223649E+02  0.11898991E+03                                 2.112521                            1.927235      -1.153123       2.328912                    0.995164       3.662531      10.388187       0.465547       1.240986      -0.719969       0.013801      -0.009890       0.045791       0.048837      -0.003373       0.008044      -0.010175      -0.034687       0.033953      -0.024829       0.001732       0.023097              2.199650       1.693027       0.025641       0.355840       1.800944       0.283909       3.104977           0.000003
           47              H       1.193906      25.481497      16.974410       0.093902       1.688453 0.13172685E+02  0.14634883E+03                                 2.349116                            2.128435      -1.302917       2.246380                    0.994348       3.971051      11.789133       0.427478       1.289667      -0.708243      -0.006651       0.036696      -0.028260       0.046791       0.000166       0.010319      -0.006746      -0.004607       0.059125      -0.015804      -0.008263       0.024067              2.425630       1.756642      -0.139407       0.080925       3.477673      -0.362382       2.042574           0.000004
           48              H       0.821067      23.588920      15.672214       0.138377       1.117506 0.80354819E+01  0.77472482E+02                                 1.653776                            1.563276      -1.099511       2.365146                    0.997917       3.187182       8.305070       0.557032       1.140488      -0.743778      -0.011285       0.010997      -0.037008       0.040223      -0.004238       0.006915      -0.015809      -0.011062       0.027113      -0.012588      -0.010698       0.023285              1.677218       1.369863       0.018058       0.241434       1.499530       0.095014       2.162260           0.000004
           49              H       0.523619      15.031909      43.788660       0.087443       1.511621 0.11893997E+02  0.13031182E+03                                 2.239295                            2.060138      -1.581202       2.106865                    0.991062       4.352603      13.326575       0.417786       1.338123      -0.693666       0.022908      -0.023441      -0.028477       0.043419      -0.006189      -0.000128       0.001531       0.008135       0.001040      -0.007784       0.000449       0.007335              2.309196       2.039688      -0.289181      -0.335730       2.195453       0.594830       2.692447          -0.000001
           50              H       1.807993      15.581007      45.641081       0.126381       1.235726 0.93767397E+01  0.97081574E+02                                 1.980301                            1.847611      -1.571075       2.132549                    0.991694       4.040748      12.140099       0.433332       1.365213      -0.688218       0.034033      -0.016170       0.003312       0.037825      -0.009390      -0.001344      -0.000495       0.003392      -0.019062      -0.007614      -0.005133       0.012746              2.046921       2.661625      -0.297672       0.144038       1.701848       0.062652       1.777290          -0.000001
           51              H      12.292707      17.468009       1.343464       0.136144       1.280656 0.95876908E+01  0.97853904E+02                                 1.912184                            1.787038      -1.137780       2.348021                    0.997002       3.461861       9.677191       0.480460       1.249065      -0.717821      -0.023678       0.018552       0.028177       0.041216      -0.014789      -0.008863       0.007219       0.010722      -0.020152      -0.012724      -0.010683       0.023407              1.959677       1.824890      -0.194038      -0.182056       1.778491       0.445409       2.275648          -0.000002
           52              H      11.083723      16.829717      45.333872       0.086797       1.808409 0.14187304E+02  0.16083097E+03                                 2.465178                            2.211397      -1.454980       2.171005                    0.991940       4.163978      12.552889       0.417995       1.292602      -0.706704      -0.045045       0.012527       0.008716       0.047560      -0.011214      -0.006125       0.014759      -0.000209       0.001813      -0.015892      -0.005910       0.021802              2.616889       3.744393      -0.340522       0.322573       1.958302      -0.083962       2.147972          -0.000002
           53              H       4.696121      15.745458       1.407656       0.124754       1.361433 0.10444488E+02  0.11042270E+03                                 2.080605                            1.928704      -1.468225       2.184654                    0.992372       3.920469      11.670115       0.433770       1.335596      -0.696194      -0.013990      -0.007803      -0.034319       0.037873      -0.000702      -0.000146       0.003833      -0.002309       0.030683      -0.006533      -0.004669       0.011202              2.149209       2.213396      -0.038159       0.462754       1.664090       0.140009       2.570142          -0.000002
           54              H       6.848167      14.939928       1.756132       0.093059       1.390986 0.10317921E+02  0.10910579E+03                                 2.134499                            1.930682      -1.428376       2.192434                    0.991896       4.071723      12.250593       0.427553       1.354754      -0.691474       0.013286      -0.021131      -0.040407       0.047495      -0.004300       0.006335       0.006762       0.002398       0.047440      -0.015123      -0.003475       0.018598              2.257303       2.354953      -0.455861      -0.572472       1.984400       0.458804       2.432556          -0.000001
           55              H       6.853650      16.344727       5.456388       0.094578       1.443758 0.10859633E+02  0.11608778E+03                                 2.174726                            1.971356      -1.427124       2.191956                    0.992269       4.068315      12.229467       0.426961       1.341981      -0.694455       0.014696       0.010900       0.042814       0.046560      -0.006273      -0.001918       0.006193       0.000391       0.034427      -0.012465      -0.001745       0.014211              2.287534       2.364656       0.012999       0.736072       1.813531       0.196214       2.684415          -0.000000
           56              H       4.711199      17.164193       5.199617       0.125383       1.201746 0.89212976E+01  0.91233562E+02                                 1.942871                            1.800488      -1.573976       2.129055                    0.992094       4.017881      12.001455       0.439537       1.362648      -0.688466      -0.013624       0.014868       0.030650       0.036689      -0.000371      -0.001885       0.002445       0.000335       0.040467      -0.007245      -0.006712       0.013957              2.015769       2.030492      -0.336523      -0.265421       1.875405       0.470642       2.141410           0.000000
           57              H       2.126002      18.995450       6.304650       0.124057       1.300138 0.97850050E+01  0.10241704E+03                                 2.047430                            1.885734      -1.617828       2.106713                    0.991315       4.124037      12.467208       0.429402       1.362797      -0.688366       0.034961      -0.001212       0.003011       0.035111       0.004311       0.002504      -0.000181       0.010948      -0.005925      -0.006233      -0.002235       0.008468              2.137724       2.920005      -0.072084       0.002122       1.672605       0.192534       1.820561           0.000000
           58              H       0.930726      20.012814       7.996589       0.085872       1.373816 0.10014644E+02  0.10540078E+03                                 2.129473                            1.908553      -1.476543       2.160673                    0.991182       4.204194      12.733015       0.426671       1.363968      -0.688411       0.025802       0.016622       0.032287       0.044548      -0.002358       0.001520       0.007668       0.016734       0.010168      -0.013910       0.006537       0.007373              2.305814       2.088861       0.289129       0.477183       1.899220       0.649918       2.929361           0.000001
           59              H      11.229020      19.235157       6.226702       0.092246       1.580834 0.11837337E+02  0.12868511E+03                                 2.277761                            2.035228      -1.406014       2.202129                    0.992332       4.030344      12.030070       0.429367       1.312210      -0.701676      -0.048779      -0.002315      -0.005985       0.049199      -0.002843       0.008871       0.003633       0.016746       0.002642      -0.011935      -0.002022       0.013957              2.444004       3.592354      -0.163540      -0.131172       1.835438       0.141469       1.904219           0.000000
           60              H      12.318751      18.228942       4.438474       0.129224       1.374789 0.10403446E+02  0.10914718E+03                                 2.042323                            1.885798      -1.454195       2.191367                    0.993166       3.789557      10.994037       0.455435       1.281871      -0.708103      -0.023863      -0.015283      -0.026573       0.038848      -0.003479       0.014560       0.002891       0.012688      -0.004798      -0.014578      -0.003446       0.018024              2.131910       2.085470       0.199110       0.314611       1.856842       0.511153       2.453419          -0.000001
           61              H       1.107550      23.273955      33.389426       0.100852       1.609462 0.12249928E+02  0.13266083E+03                                 2.239838                            2.029644      -1.017442       2.392415                    0.997192       3.621934      10.362012       0.448497       1.261065      -0.717527       0.011152       0.045371      -0.023647       0.052365       0.000339      -0.004170      -0.000599      -0.046022       0.007824      -0.024947       0.003217       0.021731              2.358237       1.913324       0.394651      -0.395416       2.551719      -0.687741       2.609668          -0.000000
           62              H       0.257697      23.588920      35.535300       0.132367       1.196329 0.87832481E+01  0.86661263E+02                                 1.740577                            1.642822      -1.125733       2.348223                    0.997476       3.270123       8.644458       0.538740       1.152278      -0.741230      -0.000365       0.037811       0.009657       0.039026       0.005293      -0.001028      -0.003757      -0.034294      -0.029208      -0.013147      -0.010120       0.023267              1.763562       1.389750      -0.034667      -0.113159       2.079590       0.349161       1.821345          -0.000002
           63              H      13.278262      19.617017      35.746219       0.131165       1.248170 0.93128952E+01  0.94043291E+02                                 1.855318                            1.742398      -1.084054       2.368087                    0.997862       3.401115       9.353396       0.496160       1.222478      -0.724129      -0.013134      -0.036418       0.012312       0.040624       0.004086      -0.005041      -0.000546      -0.033382      -0.039405      -0.016994      -0.006794       0.023788              1.895109       1.577309       0.244933      -0.249742       2.025603      -0.359695       2.082416          -0.000002
           64              H       0.372839      19.421906      33.559079       0.094604       1.695453 0.13184371E+02  0.14739128E+03                                 2.404678                            2.164324      -1.442142       2.185831                    0.992024       4.101248      12.454826       0.411223       1.332344      -0.698307      -0.008453      -0.046766      -0.016902       0.050440       0.012570      -0.002412      -0.006653      -0.030503       0.005423      -0.020668      -0.000746       0.021415              2.526629       1.874835      -0.041105      -0.107662       3.078486       0.802881       2.626567          -0.000001
           65              H      12.621682      25.498220      38.057160       0.135664       1.172072 0.85147863E+01  0.83290972E+02                                 1.711164                            1.613360      -1.107225       2.360014                    0.997645       3.221624       8.455702       0.546213       1.146357      -0.742827       0.005343       0.005521      -0.039245       0.039990       0.002017      -0.001917      -0.014047      -0.011117       0.043981      -0.013270      -0.009646       0.022916              1.736780       1.352902      -0.049329      -0.125160       1.597445       0.153944       2.259993          -0.000002
           66              H      12.232395      27.527375      39.120926       0.097391       1.608875 0.12246272E+02  0.13321211E+03                                 2.257453                            2.039273      -1.241972       2.279971                    0.995352       3.801235      11.061290       0.442169       1.273439      -0.712549       0.002170       0.035171      -0.033175       0.048397       0.005474      -0.005607      -0.003495      -0.014093       0.061355      -0.019600      -0.002402       0.022001              2.367039       1.724845      -0.132216       0.062296       3.254606      -0.555881       2.121667          -0.000001
           67              H      12.100804      25.774163      42.637775       0.091243       1.591454 0.12136600E+02  0.13224491E+03                                 2.250778                            2.034164      -1.422460       2.192418                    0.992416       4.010566      11.832388       0.439661       1.278515      -0.709029       0.002080      -0.006488       0.046620       0.047115       0.002401       0.004333      -0.013843      -0.027722       0.022224      -0.019244      -0.003482       0.022726              2.364344       1.794164      -0.054303      -0.236783       1.967896       0.392646       3.330973          -0.000002
           68              H      12.407848      23.692050      41.665712       0.129605       1.255619 0.94914190E+01  0.96353028E+02                                 1.865601                            1.761432      -1.100712       2.358033                    0.997778       3.434426       9.486312       0.492198       1.225834      -0.723251       0.001836      -0.027283       0.028808       0.039720      -0.002053      -0.004663      -0.012497      -0.007589       0.054625      -0.015893      -0.008045       0.023938              1.885017       1.460198      -0.044633      -0.003002       2.372047      -0.259938       1.822805          -0.000003
           69              H      11.991146      20.483868      41.844535       0.132665       1.151718 0.84051539E+01  0.81929370E+02                                 1.683823                            1.595960      -1.099311       2.358760                    0.997764       3.250123       8.507599       0.552945       1.136396      -0.744660      -0.003979       0.032625       0.023256       0.040262      -0.002642      -0.006572       0.015057      -0.008809       0.036970      -0.012983      -0.010354       0.023337              1.697072       1.331011      -0.034218      -0.062152       2.191870       0.178796       1.568335          -0.000004
           70              H      11.560737      18.532758      43.018346       0.097086       1.489928 0.11222722E+02  0.11897672E+03                                 2.112350                            1.927097      -1.153075       2.328929                    0.995164       3.662418      10.387460       0.465588       1.240910      -0.719986      -0.013801       0.009892       0.045790       0.048837      -0.003374      -0.008046       0.010176      -0.034686       0.033951      -0.024829       0.001731       0.023098              2.199463       1.692910       0.025639      -0.355793       1.800810      -0.283875       3.104670          -0.000003
           71              H      12.513394      16.328003      39.900410       0.093920       1.687834 0.13166726E+02  0.14626258E+03                                 2.348296                            2.127764      -1.302726       2.246473                    0.994351       3.970324      11.785247       0.427612       1.289438      -0.708292       0.006651      -0.036698      -0.028268       0.046798       0.000165      -0.010319       0.006757      -0.004613       0.059125      -0.015808      -0.008263       0.024071              2.424749       1.756134      -0.139338      -0.080879       3.476205       0.362214       2.041909          -0.000002
           72              H      12.886233      18.220580      38.598214       0.138406       1.117321 0.80337601E+01  0.77451397E+02                                 1.653569                            1.563088      -1.099374       2.365234                    0.997919       3.186861       8.303876       0.557078       1.140459      -0.743785       0.011285      -0.010995      -0.037014       0.040228      -0.004238      -0.006915       0.015809      -0.011058       0.027119      -0.012587      -0.010699       0.023286              1.677006       1.369712       0.018051      -0.241391       1.499340      -0.094984       2.161966          -0.000002
           73              H       6.330031       1.095409       2.063340       0.087446       1.511610 0.11893887E+02  0.13031033E+03                                 2.239286                            2.060130      -1.581207       2.106865                    0.991062       4.352585      13.326517       0.417786       1.338125      -0.693665      -0.022908      -0.023442       0.028478       0.043420       0.006190      -0.000128      -0.001531       0.008135       0.001037      -0.007784       0.000448       0.007336              2.309187       2.039681       0.289180      -0.335729       2.195445      -0.594827       2.692435          -0.000001
           74              H       5.045657       1.644507       0.210919       0.126380       1.235735 0.93768212E+01  0.97082568E+02                                 1.980306                            1.847614      -1.571082       2.132544                    0.991694       4.040758      12.140114       0.433334       1.365206      -0.688220      -0.034033      -0.016170      -0.003311       0.037824       0.009390      -0.001344       0.000494       0.003391      -0.019062      -0.007613      -0.005133       0.012746              2.046926       2.661633       0.297674       0.144038       1.701851      -0.062652       1.777293          -0.000001
           75              H       8.268243       3.531509      44.508536       0.136144       1.280663 0.95877672E+01  0.97854918E+02                                 1.912194                            1.787047      -1.137779       2.348020                    0.997001       3.461877       9.677260       0.480458       1.249067      -0.717821       0.023678       0.018552      -0.028177       0.041216       0.014789      -0.008863      -0.007219       0.010723      -0.020151      -0.012725      -0.010682       0.023407              1.959687       1.824899       0.194039      -0.182056       1.778500      -0.445412       2.275661          -0.000004
           76              H       9.477227       2.893217       0.518128       0.086795       1.808459 0.14187786E+02  0.16083818E+03                                 2.465250                            2.211455      -1.454993       2.170999                    0.991940       4.164036      12.553230       0.417983       1.292626      -0.706699       0.045045       0.012526      -0.008715       0.047559       0.011213      -0.006125      -0.014759      -0.000210       0.001816      -0.015890      -0.005910       0.021801              2.616970       3.744524       0.340537       0.322590       1.958351       0.083965       2.148033          -0.000004
           77              H       2.157529       1.808958      44.444344       0.124756       1.361427 0.10444423E+02  0.11042185E+03                                 2.080600                            1.928698      -1.468225       2.184655                    0.992372       3.920454      11.670063       0.433771       1.335597      -0.696194       0.013989      -0.007803       0.034319       0.037874       0.000702      -0.000146      -0.003832      -0.002310       0.030682      -0.006533      -0.004669       0.011202              2.149203       2.213389       0.038158       0.462752       1.664086      -0.140009       2.570136          -0.000002
           78              H       0.005483       1.003428      44.095868       0.093063       1.390971 0.10317783E+02  0.10910399E+03                                 2.134486                            1.930671      -1.428369       2.192439                    0.991897       4.071697      12.250504       0.427554       1.354757      -0.691473      -0.013286      -0.021131       0.040407       0.047495       0.004300       0.006335      -0.006762       0.002397       0.047440      -0.015123      -0.003475       0.018598              2.257288       2.354936       0.455856      -0.572467       1.984388      -0.458800       2.432540          -0.000002
           79              H       0.000000       2.408227      40.395612       0.094577       1.443756 0.10859613E+02  0.11608753E+03                                 2.174725                            1.971356      -1.427127       2.191954                    0.992269       4.068316      12.229476       0.426961       1.341983      -0.694455      -0.014697       0.010899      -0.042814       0.046560       0.006273      -0.001918      -0.006193       0.000392       0.034427      -0.012466      -0.001745       0.014211              2.287533       2.364655      -0.012998       0.736072       1.813531      -0.196213       2.684413          -0.000001
           80              H       2.142451       3.227693      40.652383       0.125381       1.201750 0.89213304E+01  0.91233934E+02                                 1.942871                            1.800488      -1.573972       2.129055                    0.992094       4.017884      12.001446       0.439539       1.362643      -0.688467       0.013624       0.014869      -0.030650       0.036689       0.000371      -0.001884      -0.002445       0.000335       0.040468      -0.007245      -0.006712       0.013957              2.015769       2.030492       0.336523      -0.265421       1.875405      -0.470642       2.141410          -0.000000
           81              H       4.727648       5.058950      39.547350       0.124057       1.300137 0.97849973E+01  0.10241691E+03                                 2.047428                            1.885732      -1.617829       2.106713                    0.991315       4.124032      12.467180       0.429403       1.362794      -0.688367      -0.034961      -0.001212      -0.003011       0.035111      -0.004311       0.002504       0.000181       0.010948      -0.005926      -0.006233      -0.002235       0.008468              2.137721       2.920001       0.072084       0.002122       1.672603      -0.192533       1.820559          -0.000000
           82              H       5.922924       6.076314      37.855411       0.085871       1.373826 0.10014729E+02  0.10540190E+03                                 2.129482                            1.908560      -1.476548       2.160670                    0.991182       4.204211      12.733078       0.426671       1.363967      -0.688411      -0.025802       0.016623      -0.032287       0.044548       0.002358       0.001520      -0.007668       0.016734       0.010168      -0.013910       0.006537       0.007372              2.305824       2.088870      -0.289131       0.477186       1.899228      -0.649923       2.929375           0.000000
           83              H       9.331930       5.298657      39.625298       0.092249       1.580818 0.11837190E+02  0.12868310E+03                                 2.277744                            2.035214      -1.406009       2.202133                    0.992332       4.030320      12.029972       0.429369       1.312208      -0.701676       0.048779      -0.002315       0.005984       0.049200       0.002843       0.008870      -0.003633       0.016747       0.002643      -0.011935      -0.002022       0.013957              2.443984       3.592322       0.163537      -0.131170       1.835426      -0.141467       1.904205          -0.000001
           84              H       8.242199       4.292442      41.413526       0.129227       1.374773 0.10403302E+02  0.10914527E+03                                 2.042307                            1.885784      -1.454197       2.191369                    0.993166       3.789532      10.993941       0.455437       1.281870      -0.708103       0.023864      -0.015284       0.026573       0.038848       0.003479       0.014560      -0.002891       0.012687      -0.004797      -0.014578      -0.003446       0.018024              2.131893       2.085453      -0.199108       0.314609       1.856828      -0.511147       2.453399          -0.000002
           85              H       5.746100       9.337455      12.462574       0.100856       1.609426 0.12249603E+02  0.13265638E+03                                 2.239801                            2.029614      -1.017427       2.392424                    0.997192       3.621895      10.361849       0.448502       1.261061      -0.717528      -0.011152       0.045371       0.023648       0.052365      -0.000339      -0.004170       0.000599      -0.046022       0.007823      -0.024947       0.003216       0.021731              2.358196       1.913295      -0.394641      -0.395405       2.551675       0.687723       2.609619           0.000003
           86              H       6.595953       9.652420      10.316700       0.132372       1.196299 0.87829639E+01  0.86657615E+02                                 1.740534                            1.642784      -1.125715       2.348232                    0.997477       3.270082       8.644261       0.538752       1.152262      -0.741234       0.000365       0.037811      -0.009657       0.039027      -0.005293      -0.001028       0.003757      -0.034295      -0.029208      -0.013147      -0.010120       0.023267              1.763517       1.389721       0.034666      -0.113154       2.079534      -0.349147       1.821297           0.000002
           87              H       7.282688       5.680517      10.105781       0.131166       1.248160 0.93128027E+01  0.94042063E+02                                 1.855303                            1.742385      -1.084048       2.368090                    0.997862       3.401102       9.353326       0.496164       1.222472      -0.724131       0.013134      -0.036418      -0.012312       0.040625      -0.004086      -0.005042       0.000546      -0.033382      -0.039405      -0.016994      -0.006794       0.023788              1.895094       1.577298      -0.244930      -0.249738       2.025586       0.359691       2.082398           0.000001
           88              H       6.480811       5.485406      12.292921       0.094605       1.695450 0.13184346E+02  0.14739084E+03                                 2.404667                            2.164316      -1.442149       2.185828                    0.992024       4.101247      12.454793       0.411226       1.332337      -0.698309       0.008453      -0.046766       0.016902       0.050440      -0.012570      -0.002412       0.006653      -0.030505       0.005423      -0.020669      -0.000747       0.021415              2.526618       1.874829       0.041105      -0.107662       3.078470      -0.802874       2.626555           0.000002
           89              H       7.939268      11.561720       7.794840       0.135670       1.172016 0.85142578E+01  0.83284229E+02                                 1.711082                            1.613287      -1.107200       2.360027                    0.997645       3.221554       8.455345       0.546239       1.146325      -0.742834      -0.005343       0.005522       0.039245       0.039990      -0.002017      -0.001917       0.014047      -0.011117       0.043982      -0.013271      -0.009646       0.022917              1.736694       1.352847       0.049324      -0.125151       1.597368      -0.153931       2.259869           0.000002
           90              H       8.328555      13.590875       6.731074       0.097392       1.608821 0.12245753E+02  0.13320468E+03                                 2.257374                            2.039209      -1.241960       2.279977                    0.995352       3.801169      11.060924       0.442184       1.273413      -0.712555      -0.002170       0.035172       0.033176       0.048398      -0.005475      -0.005607       0.003496      -0.014093       0.061359      -0.019600      -0.002403       0.022003              2.366953       1.724794       0.132208       0.062293       3.254468       0.555855       2.121597           0.000002
           91              H       8.460146      11.837663       3.214225       0.091238       1.591465 0.12136708E+02  0.13224647E+03                                 2.250795                            2.034178      -1.422470       2.192413                    0.992416       4.010584      11.832480       0.439658       1.278522      -0.709028      -0.002080      -0.006488      -0.046620       0.047115      -0.002402       0.004333       0.013843      -0.027722       0.022223      -0.019244      -0.003482       0.022725              2.364362       1.794176       0.054304      -0.236785       1.967911      -0.392652       3.331000          -0.000002
           92              H       8.153102       9.755550       4.186288       0.129596       1.255640 0.94916247E+01  0.96355761E+02                                 1.865634                            1.761461      -1.100722       2.358028                    0.997778       3.434456       9.486466       0.492189       1.225849      -0.723248      -0.001836      -0.027283      -0.028808       0.039720       0.002053      -0.004663       0.012497      -0.007590       0.054624      -0.015893      -0.008045       0.023938              1.885051       1.460220       0.044634      -0.003002       2.372098       0.259945       1.822836          -0.000003
           93              H       8.569804       6.547368       4.007465       0.132658       1.151735 0.84053185E+01  0.81931461E+02                                 1.683849                            1.595984      -1.099321       2.358755                    0.997764       3.250150       8.507724       0.552937       1.136407      -0.744658       0.003979       0.032625      -0.023256       0.040263       0.002642      -0.006573      -0.015057      -0.008809       0.036970      -0.012983      -0.010354       0.023337              1.697098       1.331028       0.034218      -0.062154       2.191910      -0.178799       1.568358          -0.000004
           94              H       9.000213       4.596258       2.833654       0.097079       1.489982 0.11223230E+02  0.11898375E+03                                 2.112426                            1.927160      -1.153099       2.328917                    0.995164       3.662487      10.387813       0.465572       1.240935      -0.719980       0.013801       0.009891      -0.045790       0.048836       0.003373      -0.008045      -0.010175      -0.034687       0.033952      -0.024829       0.001732       0.023098              2.199546       1.692962      -0.025641      -0.355813       1.800872       0.283894       3.104805          -0.000004
           95              H       8.047556       2.391503       5.951590       0.093922       1.687868 0.13167051E+02  0.14626740E+03                                 2.348349                            2.127807      -1.302741       2.246468                    0.994350       3.970355      11.785464       0.427602       1.289459      -0.708287      -0.006651      -0.036698       0.028267       0.046798      -0.000165      -0.010319      -0.006756      -0.004612       0.059124      -0.015807      -0.008263       0.024071              2.424807       1.756166       0.139343      -0.080883       3.476300      -0.362228       2.041953           0.000001
           96              H       7.674717       4.284080       7.253786       0.138407       1.117316 0.80337108E+01  0.77450800E+02                                 1.653564                            1.563084      -1.099369       2.365237                    0.997919       3.186851       8.303842       0.557079       1.140459      -0.743786      -0.011285      -0.010996       0.037014       0.040228       0.004238      -0.006915      -0.015809      -0.011058       0.027119      -0.012587      -0.010699       0.023285              1.677000       1.369708      -0.018051      -0.241390       1.499335       0.094983       2.161959           0.000001
           97              H       7.377269      12.841091      24.989340       0.087444       1.511588 0.11893693E+02  0.13030776E+03                                 2.239270                            2.060118      -1.581203       2.106868                    0.991062       4.352579      13.326502       0.417786       1.338131      -0.693664       0.022906       0.023446       0.028477       0.043420       0.006190       0.000126       0.001533       0.008133       0.001038      -0.007785       0.000449       0.007336              2.309170       2.039667       0.289176       0.335724       2.195427       0.594818       2.692415           0.000000
           98              H       8.661643      12.291993      23.136919       0.126381       1.235714 0.93766312E+01  0.97080179E+02                                 1.980291                            1.847602      -1.571056       2.132559                    0.991694       4.040726      12.140020       0.433332       1.365216      -0.688218       0.034033       0.016174      -0.003313       0.037826       0.009392       0.001343      -0.000494       0.003392      -0.019064      -0.007614      -0.005135       0.012748              2.046910       2.661610       0.297669      -0.144036       1.701839       0.062651       1.777281           0.000000
           99              H       5.439057      10.404991      21.582536       0.136136       1.280724 0.95883439E+01  0.97862358E+02                                 1.912259                            1.787104      -1.137830       2.347991                    0.997001       3.461976       9.677640       0.480448       1.249072      -0.717819      -0.023678      -0.018549      -0.028177       0.041215       0.014789       0.008862       0.007219       0.010723      -0.020151      -0.012725      -0.010682       0.023407              1.959754       1.824962       0.194048       0.182063       1.778557       0.445433       2.275744           0.000002
          100              H       4.230073      11.043283      23.444128       0.086795       1.808449 0.14187705E+02  0.16083741E+03                                 2.465266                            2.211468      -1.454988       2.171003                    0.991940       4.164043      12.553352       0.417976       1.292648      -0.706694      -0.045047      -0.012522      -0.008716       0.047560       0.011211       0.006123       0.014759      -0.000208       0.001814      -0.015890      -0.005908       0.021798              2.616988       3.744554       0.340539      -0.322596       1.958361      -0.083967       2.148048           0.000001
          101              H      11.549771      12.127542      21.518344       0.124758       1.361388 0.10444048E+02  0.11041685E+03                                 2.080560                            1.928664      -1.468186       2.184676                    0.992372       3.920383      11.669783       0.433775       1.335597      -0.696194      -0.013991       0.007807       0.034318       0.037874       0.000701       0.000145       0.003833      -0.002310       0.030683      -0.006533      -0.004670       0.011203              2.149161       2.213342       0.038156      -0.462741       1.664056       0.140004       2.570083           0.000000
          102              H      -0.005483      12.933072      21.169868       0.093064       1.390935 0.10317465E+02  0.10909984E+03                                 2.134456                            1.930646      -1.428367       2.192445                    0.991897       4.071648      12.250332       0.427554       1.354764      -0.691472       0.013286       0.021133       0.040408       0.047497       0.004299      -0.006334       0.006762       0.002398       0.047442      -0.015122      -0.003476       0.018598              2.257254       2.354898       0.455844       0.572454       1.984359       0.458789       2.432505          -0.000000
          103              H       0.000000      11.528273      17.469612       0.094559       1.443875 0.10860693E+02  0.11610182E+03                                 2.174825                            1.971438      -1.427145       2.191926                    0.992269       4.068527      12.230207       0.426958       1.341961      -0.694458       0.014695      -0.010898      -0.042809       0.046554       0.006276       0.001922       0.006197       0.000392       0.034423      -0.012468      -0.001746       0.014214              2.287643       2.364773      -0.012996      -0.736123       1.813610       0.196226       2.684546           0.000000
          104              H      11.564849      10.708807      17.726383       0.125370       1.201691 0.89207738E+01  0.91226441E+02                                 1.942781                            1.800413      -1.573813       2.129124                    0.992096       4.017732      12.000711       0.439557       1.362614      -0.688474      -0.013624      -0.014868      -0.030650       0.036690       0.000371       0.001883       0.002453       0.000332       0.040481      -0.007247      -0.006716       0.013963              2.015671       2.030396       0.336498       0.265399       1.875318       0.470604       2.141299           0.000000
          105              H       8.979652       8.877551      16.621350       0.124058       1.300071 0.97843671E+01  0.10240810E+03                                 2.047317                            1.885640      -1.617767       2.106744                    0.991315       4.123842      12.466246       0.429426       1.362749      -0.688376       0.034962       0.001214      -0.003008       0.035112      -0.004311      -0.002508      -0.000182       0.010951      -0.005942      -0.006233      -0.002240       0.008473              2.137599       2.919806       0.072080      -0.002119       1.672524       0.192517       1.820467           0.000001
          106              H       7.784376       7.860186      14.929411       0.085850       1.373929 0.10015619E+02  0.10541340E+03                                 2.129565                            1.908626      -1.476523       2.160663                    0.991182       4.204395      12.733683       0.426671       1.363940      -0.688416       0.025803      -0.016625      -0.032279       0.044544       0.002355      -0.001515       0.007669       0.016738       0.010160      -0.013910       0.006540       0.007370              2.305921       2.088951      -0.289148      -0.477214       1.899300       0.649966       2.929512           0.000000
          107              H       4.375370       8.637843      16.699298       0.092251       1.580657 0.11835700E+02  0.12866218E+03                                 2.277549                            2.035056      -1.405857       2.202210                    0.992333       4.030061      12.028776       0.429397       1.312170      -0.701685      -0.048782       0.002315       0.005985       0.049202       0.002847      -0.008865       0.003634       0.016756       0.002641      -0.011938      -0.002016       0.013955              2.443762       3.591951       0.163512       0.131146       1.835284       0.141444       1.904050           0.000001
          108              H       5.465101       9.644058      18.487526       0.129240       1.374637 0.10402024E+02  0.10912852E+03                                 2.042181                            1.885676      -1.454120       2.191419                    0.993167       3.789307      10.993122       0.455447       1.281881      -0.708101      -0.023863       0.015287       0.026575       0.038851       0.003478      -0.014563       0.002892       0.012681      -0.004804      -0.014580      -0.003444       0.018024              2.131757       2.085321      -0.199092      -0.314584       1.856718       0.511096       2.453232           0.000001
          109              H       7.961200       4.599045      35.388574       0.100839       1.609360 0.12248960E+02  0.13264620E+03                                 2.239614                            2.029462      -1.017440       2.392396                    0.997192       3.621907      10.361384       0.448556       1.260939      -0.717553       0.011156      -0.045369       0.023637       0.052359      -0.000341       0.004168      -0.000595      -0.046019       0.007816      -0.024944       0.003214       0.021730              2.357986       1.913146      -0.394587       0.395350       2.551437      -0.687628       2.609376           0.000001
          110              H       7.111347       4.284080      33.242700       0.132375       1.196292 0.87829038E+01  0.86656997E+02                                 1.740542                            1.642789      -1.125767       2.348216                    0.997476       3.270061       8.644244       0.538746       1.152277      -0.741230      -0.000363      -0.037810      -0.009664       0.039027      -0.005293       0.001025      -0.003756      -0.034290      -0.029215      -0.013143      -0.010123       0.023266              1.763526       1.389725       0.034667       0.113156       2.079546       0.349154       1.821307           0.000002
          111              H       6.424612       8.255983      33.031781       0.131180       1.247983 0.93110690E+01  0.94019216E+02                                 1.855043                            1.742155      -1.084054       2.368095                    0.997863       3.400831       9.352002       0.496231       1.222378      -0.724152      -0.013134       0.036417      -0.012317       0.040625      -0.004088       0.005038      -0.000546      -0.033377      -0.039416      -0.016991      -0.006796       0.023787              1.894821       1.577096      -0.244879       0.249680       2.025295      -0.359618       2.082072           0.000001
          112              H       7.226489       8.451094      35.218921       0.094600       1.695276 0.13182617E+02  0.14736558E+03                                 2.404443                            2.164130      -1.441944       2.185926                    0.992026       4.100936      12.453293       0.411259       1.332282      -0.698321      -0.008450       0.046769       0.016899       0.050441      -0.012565       0.002415      -0.006650      -0.030503       0.005402      -0.020661      -0.000751       0.021413              2.526371       1.874670       0.041098       0.107640       3.078167       0.802765       2.626277           0.000001
          113              H       5.768032       2.374780      30.720840       0.135629       1.172331 0.85172132E+01  0.83321233E+02                                 1.711464                            1.613628      -1.107389       2.359910                    0.997643       3.222033       8.457300       0.546144       1.146411      -0.742813       0.005344      -0.005522       0.039239       0.039984      -0.002017       0.001918      -0.014047      -0.011123       0.043974      -0.013271      -0.009644       0.022916              1.737089       1.353105       0.049344       0.125193       1.597732       0.153994       2.260430           0.000001
          114              H       5.378745       0.345625      29.657074       0.097371       1.609275 0.12250018E+02  0.13326471E+03                                 2.257942                            2.039673      -1.242119       2.279888                    0.995350       3.801744      11.063713       0.442092       1.273549      -0.712525       0.002172      -0.035169       0.033168       0.048391      -0.005476       0.005611      -0.003489      -0.014093       0.061348      -0.019600      -0.002398       0.021998              2.367578       1.725162       0.132268      -0.062315       3.255465      -0.556049       2.122109           0.000001
          115              H       5.247154       2.098837      26.140225       0.091254       1.591431 0.12136389E+02  0.13224241E+03                                 2.250785                            2.034167      -1.422496       2.192410                    0.992415       4.010539      11.832409       0.439653       1.278542      -0.709023       0.002082       0.006488      -0.046623       0.047118      -0.002403      -0.004334      -0.013843      -0.027721       0.022225      -0.019245      -0.003481       0.022726              2.364352       1.794168       0.054303       0.236784       1.967896       0.392643       3.330993           0.000001
          116              H       5.554198       4.180950      27.112288       0.129610       1.255571 0.94909764E+01  0.96347664E+02                                 1.865581                            1.761413      -1.100607       2.358091                    0.997779       3.434345       9.486127       0.492190       1.225865      -0.723244       0.001836       0.027283      -0.028811       0.039722       0.002052       0.004665      -0.012497      -0.007592       0.054622      -0.015894      -0.008045       0.023938              1.884996       1.460184       0.044631       0.003002       2.372018      -0.259940       1.822786           0.000002
          117              H       5.137496       7.389132      26.933465       0.132666       1.151651 0.84045300E+01  0.81921702E+02                                 1.683756                            1.595900      -1.099221       2.358807                    0.997765       3.250019       8.507222       0.552957       1.136394      -0.744661      -0.003979      -0.032625      -0.023259       0.040264       0.002642       0.006572       0.015057      -0.008811       0.036967      -0.012983      -0.010353       0.023336              1.697003       1.330965       0.034216       0.062148       2.191772       0.178788       1.568271           0.000002
          118              H       4.707087       9.340242      25.759654       0.097089       1.489982 0.11223222E+02  0.11898410E+03                                 2.112464                            1.927189      -1.153109       2.328921                    0.995164       3.662468      10.387906       0.465556       1.240973      -0.719972      -0.013801      -0.009890      -0.045792       0.048838       0.003373       0.008045       0.010175      -0.034686       0.033952      -0.024829       0.001731       0.023098              2.199588       1.692988      -0.025640       0.355825       1.800898      -0.283895       3.104879           0.000002
          119              H       5.659744      11.544997      28.877590       0.093906       1.688378 0.13171967E+02  0.14633823E+03                                 2.348996                            2.128337      -1.302916       2.246379                    0.994348       3.970983      11.788657       0.427501       1.289619      -0.708253       0.006651       0.036695       0.028261       0.046792      -0.000166       0.010318       0.006749      -0.004607       0.059130      -0.015805      -0.008264       0.024069              2.425501       1.756569       0.139396       0.080918       3.477455       0.362356       2.042478           0.000001
          120              H       6.032583       9.652420      30.179786       0.138380       1.117491 0.80353370E+01  0.77470616E+02                                 1.653749                            1.563252      -1.099506       2.365148                    0.997917       3.187160       8.304946       0.557042       1.140473      -0.743781       0.011285       0.010997       0.037008       0.040223       0.004238       0.006915       0.015809      -0.011063       0.027113      -0.012588      -0.010698       0.023286              1.677190       1.369844      -0.018057       0.241428       1.499506      -0.095010       2.162220           0.000001
          121              H       0.523619       1.095409      24.989340       0.087444       1.511588 0.11893689E+02  0.13030770E+03                                 2.239270                            2.060117      -1.581203       2.106868                    0.991062       4.352579      13.326500       0.417786       1.338131      -0.693664       0.022906      -0.023446       0.028477       0.043420      -0.006190       0.000126      -0.001533       0.008133       0.001038      -0.007785       0.000450       0.007336              2.309169       2.039666      -0.289176       0.335724       2.195427      -0.594818       2.692414           0.000000
          122              H       1.807993       1.644507      23.136919       0.126381       1.235714 0.93766314E+01  0.97080190E+02                                 1.980292                            1.847602      -1.571056       2.132559                    0.991694       4.040727      12.140027       0.433332       1.365216      -0.688218       0.034033      -0.016174      -0.003313       0.037826      -0.009392       0.001343       0.000494       0.003392      -0.019064      -0.007614      -0.005135       0.012748              2.046911       2.661610      -0.297670      -0.144036       1.701840      -0.062651       1.777282           0.000000
          123              H      12.292707       3.531509      21.582536       0.136135       1.280728 0.95883773E+01  0.97862800E+02                                 1.912264                            1.787109      -1.137832       2.347989                    0.997001       3.461981       9.677664       0.480447       1.249074      -0.717819      -0.023678       0.018549      -0.028177       0.041215      -0.014789       0.008862      -0.007219       0.010723      -0.020151      -0.012725      -0.010682       0.023407              1.959760       1.824967      -0.194049       0.182063       1.778561      -0.445435       2.275750           0.000002
          124              H      11.083723       2.893217      23.444128       0.086795       1.808450 0.14187719E+02  0.16083762E+03                                 2.465268                            2.211469      -1.454989       2.171003                    0.991940       4.164045      12.553364       0.417975       1.292649      -0.706694      -0.045047       0.012522      -0.008716       0.047560      -0.011211       0.006123      -0.014759      -0.000208       0.001814      -0.015890      -0.005908       0.021798              2.616990       3.744558      -0.340539      -0.322597       1.958362       0.083967       2.148050           0.000002
          125              H       4.696121       1.808958      21.518344       0.124758       1.361387 0.10444043E+02  0.11041680E+03                                 2.080560                            1.928664      -1.468186       2.184676                    0.992372       3.920382      11.669784       0.433774       1.335598      -0.696194      -0.013990      -0.007807       0.034318       0.037874      -0.000700       0.000145      -0.003833      -0.002310       0.030683      -0.006532      -0.004670       0.011203              2.149161       2.213343      -0.038156      -0.462741       1.664057      -0.140004       2.570084           0.000000
          126              H       6.848167       1.003428      21.169868       0.093064       1.390933 0.10317441E+02  0.10909953E+03                                 2.134454                            1.930645      -1.428367       2.192445                    0.991897       4.071644      12.250319       0.427554       1.354765      -0.691472       0.013286      -0.021133       0.040408       0.047497      -0.004299      -0.006334      -0.006762       0.002398       0.047442      -0.015122      -0.003476       0.018598              2.257252       2.354895      -0.455843       0.572453       1.984357      -0.458789       2.432503          -0.000000
          127              H       6.853650       2.408227      17.469612       0.094559       1.443877 0.10860713E+02  0.11610210E+03                                 2.174827                            1.971439      -1.427147       2.191925                    0.992269       4.068531      12.230223       0.426957       1.341961      -0.694458       0.014695       0.010898      -0.042809       0.046554      -0.006276       0.001922      -0.006197       0.000392       0.034423      -0.012468      -0.001746       0.014214              2.287645       2.364776       0.012996      -0.736124       1.813611      -0.196226       2.684549           0.000000
          128              H       4.711199       3.227693      17.726383       0.125370       1.201691 0.89207770E+01  0.91226486E+02                                 1.942782                            1.800413      -1.573812       2.129124                    0.992096       4.017733      12.000716       0.439557       1.362614      -0.688474      -0.013625       0.014868      -0.030650       0.036690      -0.000371       0.001883      -0.002453       0.000332       0.040482      -0.007247      -0.006716       0.013963              2.015672       2.030397      -0.336498       0.265399       1.875319      -0.470604       2.141300           0.000000
          129              H       2.126002       5.058950      16.621350       0.124058       1.300072 0.97843713E+01  0.10240816E+03                                 2.047317                            1.885640      -1.617768       2.106744                    0.991315       4.123843      12.466250       0.429426       1.362749      -0.688376       0.034962      -0.001214      -0.003008       0.035112       0.004311      -0.002508       0.000182       0.010951      -0.005942      -0.006233      -0.002240       0.008473              2.137599       2.919806      -0.072079      -0.002118       1.672525      -0.192517       1.820467           0.000001
          130              H       0.930726       6.076314      14.929411       0.085850       1.373929 0.10015620E+02  0.10541341E+03                                 2.129565                            1.908626      -1.476522       2.160663                    0.991182       4.204395      12.733682       0.426671       1.363940      -0.688416       0.025803       0.016625      -0.032279       0.044544      -0.002355      -0.001515      -0.007669       0.016738       0.010160      -0.013910       0.006540       0.007370              2.305921       2.088951       0.289148      -0.477214       1.899300      -0.649966       2.929512           0.000000
          131              H      11.229020       5.298657      16.699298       0.092250       1.580658 0.11835715E+02  0.12866239E+03                                 2.277550                            2.035057      -1.405858       2.202209                    0.992333       4.030064      12.028786       0.429397       1.312170      -0.701685      -0.048782      -0.002315       0.005985       0.049202      -0.002847      -0.008865      -0.003634       0.016756       0.002642      -0.011938      -0.002016       0.013955              2.443764       3.591954      -0.163512       0.131146       1.835285      -0.141445       1.904052           0.000001
          132              H      12.318751       4.292442      18.487526       0.129240       1.374636 0.10402011E+02  0.10912836E+03                                 2.042181                            1.885676      -1.454120       2.191419                    0.993167       3.789305      10.993119       0.455447       1.281883      -0.708101      -0.023863      -0.015287       0.026575       0.038851      -0.003478      -0.014563      -0.002892       0.012681      -0.004804      -0.014580      -0.003444       0.018024              2.131757       2.085321       0.199092      -0.314584       1.856718      -0.511096       2.453232           0.000001
          133              H       1.107550       9.337455      35.388574       0.100839       1.609360 0.12248963E+02  0.13264625E+03                                 2.239614                            2.029463      -1.017441       2.392396                    0.997192       3.621907      10.361386       0.448556       1.260939      -0.717553       0.011156       0.045369       0.023637       0.052359       0.000341       0.004168       0.000595      -0.046019       0.007816      -0.024944       0.003214       0.021730              2.357987       1.913147       0.394587       0.395350       2.551438       0.687629       2.609377           0.000001
          134              H       0.257697       9.652420      33.242700       0.132375       1.196293 0.87829124E+01  0.86657099E+02                                 1.740542                            1.642789      -1.125768       2.348216                    0.997476       3.270063       8.644249       0.538746       1.152276      -0.741230      -0.000363       0.037810      -0.009664       0.039027       0.005293       0.001025       0.003756      -0.034290      -0.029215      -0.013143      -0.010123       0.023266              1.763526       1.389725      -0.034667       0.113156       2.079547      -0.349154       1.821308           0.000002
          135              H      13.278262       5.680517      33.031781       0.131180       1.247982 0.93110558E+01  0.94019048E+02                                 1.855041                            1.742154      -1.084053       2.368096                    0.997863       3.400829       9.351994       0.496231       1.222378      -0.724152      -0.013134      -0.036417      -0.012317       0.040625       0.004088       0.005038       0.000546      -0.033377      -0.039416      -0.016991      -0.006796       0.023787              1.894819       1.577095       0.244879       0.249680       2.025293       0.359617       2.082070           0.000001
          136              H       0.372839       5.485406      35.218921       0.094600       1.695275 0.13182611E+02  0.14736549E+03                                 2.404443                            2.164129      -1.441944       2.185926                    0.992026       4.100935      12.453289       0.411259       1.332282      -0.698321      -0.008450      -0.046769       0.016899       0.050441       0.012565       0.002415       0.006650      -0.030503       0.005402      -0.020661      -0.000751       0.021413              2.526371       1.874670      -0.041098       0.107640       3.078166      -0.802765       2.626276           0.000001
          137              H      12.621682      11.561720      30.720840       0.135630       1.172330 0.85172029E+01  0.83321105E+02                                 1.711462                            1.613626      -1.107388       2.359911                    0.997643       3.222031       8.457293       0.546145       1.146411      -0.742813       0.005344       0.005522       0.039239       0.039984       0.002017       0.001918       0.014047      -0.011123       0.043974      -0.013271      -0.009644       0.022916              1.737088       1.353105      -0.049344       0.125193       1.597731      -0.153994       2.260429           0.000001
          138              H      12.232395      13.590875      29.657074       0.097371       1.609272 0.12249986E+02  0.13326427E+03                                 2.257939                            2.039670      -1.242117       2.279889                    0.995350       3.801739      11.063694       0.442092       1.273549      -0.712525       0.002172       0.035169       0.033168       0.048391       0.005476       0.005611       0.003489      -0.014093       0.061348      -0.019600      -0.002398       0.021998              2.367575       1.725160      -0.132268      -0.062315       3.255459       0.556048       2.122106           0.000001
          139              H      12.100804      11.837663      26.140225       0.091254       1.591431 0.12136386E+02  0.13224236E+03                                 2.250784                            2.034166      -1.422494       2.192411                    0.992415       4.010538      11.832400       0.439653       1.278541      -0.709024       0.002082      -0.006488      -0.046622       0.047118       0.002403      -0.004334       0.013843      -0.027721       0.022225      -0.019245      -0.003481       0.022726              2.364351       1.794167      -0.054302       0.236784       1.967895      -0.392643       3.330990           0.000001
          140              H      12.407848       9.755550      27.112288       0.129610       1.255570 0.94909625E+01  0.96347481E+02                                 1.865579                            1.761411      -1.100606       2.358091                    0.997779       3.434343       9.486117       0.492191       1.225865      -0.723244       0.001836      -0.027283      -0.028811       0.039722      -0.002052       0.004665       0.012497      -0.007592       0.054622      -0.015894      -0.008045       0.023938              1.884994       1.460183      -0.044631       0.003002       2.372015       0.259940       1.822784           0.000002
          141              H      11.991146       6.547368      26.933465       0.132665       1.151653 0.84045425E+01  0.81921847E+02                                 1.683756                            1.595900      -1.099221       2.358807                    0.997765       3.250022       8.507229       0.552957       1.136394      -0.744662      -0.003979       0.032625      -0.023259       0.040264      -0.002642       0.006572      -0.015057      -0.008811       0.036967      -0.012983      -0.010353       0.023336              1.697003       1.330965      -0.034216       0.062148       2.191773      -0.178788       1.568272           0.000002
          142              H      11.560737       4.596258      25.759654       0.097089       1.489985 0.11223244E+02  0.11898441E+03                                 2.112468                            1.927192      -1.153111       2.328920                    0.995164       3.662471      10.387922       0.465556       1.240974      -0.719972      -0.013801       0.009890      -0.045792       0.048838      -0.003373       0.008045      -0.010175      -0.034686       0.033952      -0.024829       0.001731       0.023098              2.199592       1.692990       0.025640       0.355826       1.800901       0.283896       3.104885           0.000002
          143              H      12.513394       2.391503      28.877590       0.093906       1.688381 0.13171993E+02  0.14633858E+03                                 2.348998                            2.128339      -1.302917       2.246378                    0.994348       3.970985      11.788664       0.427501       1.289619      -0.708253       0.006651      -0.036695       0.028261       0.046792       0.000166       0.010318      -0.006749      -0.004607       0.059130      -0.015805      -0.008264       0.024069              2.425503       1.756570      -0.139396       0.080918       3.477460      -0.362356       2.042479           0.000001
          144              H      12.886233       4.284080      30.179786       0.138380       1.117491 0.80353349E+01  0.77470587E+02                                 1.653748                            1.563251      -1.099505       2.365148                    0.997917       3.187160       8.304944       0.557043       1.140472      -0.743781       0.011285      -0.010997       0.037008       0.040223      -0.004238       0.006915      -0.015809      -0.011063       0.027113      -0.012588      -0.010698       0.023286              1.677189       1.369843       0.018057       0.241428       1.499505       0.095010       2.162220           0.000001
          145              H      13.183681      12.841091       2.063340       0.087446       1.511609 0.11893886E+02  0.13031032E+03                                 2.239286                            2.060130      -1.581207       2.106865                    0.991062       4.352585      13.326516       0.417786       1.338125      -0.693665      -0.022908       0.023442       0.028478       0.043420      -0.006190      -0.000128       0.001531       0.008135       0.001037      -0.007784       0.000448       0.007336              2.309186       2.039680      -0.289180      -0.335729       2.195444       0.594827       2.692435          -0.000001
          146              H      11.899307      12.291993       0.210919       0.126380       1.235735 0.93768193E+01  0.97082543E+02                                 1.980305                            1.847614      -1.571082       2.132544                    0.991694       4.040758      12.140113       0.433334       1.365206      -0.688220      -0.034033       0.016170      -0.003311       0.037824      -0.009390      -0.001344      -0.000494       0.003391      -0.019062      -0.007613      -0.005133       0.012746              2.046926       2.661633      -0.297673       0.144038       1.701851       0.062652       1.777293          -0.000001
          147              H       1.414593      10.404991      44.508536       0.136144       1.280662 0.95877626E+01  0.97854855E+02                                 1.912193                            1.787047      -1.137779       2.348020                    0.997001       3.461876       9.677255       0.480458       1.249067      -0.717821       0.023678      -0.018552      -0.028177       0.041216      -0.014789      -0.008863       0.007219       0.010723      -0.020151      -0.012725      -0.010682       0.023407              1.959686       1.824899      -0.194039      -0.182056       1.778499       0.445411       2.275659          -0.000004
          148              H       2.623577      11.043283       0.518128       0.086795       1.808459 0.14187784E+02  0.16083814E+03                                 2.465249                            2.211454      -1.454993       2.170999                    0.991940       4.164036      12.553228       0.417983       1.292625      -0.706699       0.045045      -0.012526      -0.008715       0.047559      -0.011213      -0.006125       0.014759      -0.000210       0.001816      -0.015890      -0.005910       0.021801              2.616969       3.744523      -0.340537       0.322590       1.958351      -0.083965       2.148032          -0.000004
          149              H       9.011179      12.127542      44.444344       0.124756       1.361427 0.10444422E+02  0.11042184E+03                                 2.080599                            1.928698      -1.468225       2.184655                    0.992372       3.920454      11.670062       0.433771       1.335597      -0.696194       0.013989       0.007803       0.034319       0.037874      -0.000702      -0.000146       0.003832      -0.002310       0.030682      -0.006533      -0.004669       0.011202              2.149203       2.213389      -0.038159       0.462753       1.664085       0.140008       2.570135          -0.000002
          150              H       6.859133      12.933072      44.095868       0.093063       1.390971 0.10317783E+02  0.10910399E+03                                 2.134486                            1.930671      -1.428369       2.192439                    0.991897       4.071697      12.250504       0.427554       1.354757      -0.691473      -0.013286       0.021131       0.040407       0.047495      -0.004300       0.006335       0.006762       0.002397       0.047440      -0.015123      -0.003475       0.018598              2.257288       2.354936      -0.455856      -0.572467       1.984388       0.458800       2.432540          -0.000002
          151              H       6.853650      11.528273      40.395612       0.094578       1.443756 0.10859614E+02  0.11608755E+03                                 2.174725                            1.971355      -1.427127       2.191954                    0.992269       4.068316      12.229475       0.426961       1.341982      -0.694455      -0.014697      -0.010899      -0.042814       0.046560      -0.006273      -0.001918       0.006193       0.000392       0.034427      -0.012466      -0.001745       0.014211              2.287533       2.364654       0.012998       0.736072       1.813531       0.196213       2.684413          -0.000001
          152              H       8.996101      10.708807      40.652383       0.125381       1.201749 0.89213253E+01  0.91233875E+02                                 1.942871                            1.800488      -1.573972       2.129055                    0.992094       4.017883      12.001445       0.439539       1.362644      -0.688467       0.013624      -0.014869      -0.030650       0.036689      -0.000371      -0.001884       0.002445       0.000335       0.040468      -0.007245      -0.006712       0.013957              2.015769       2.030492      -0.336523      -0.265421       1.875405       0.470642       2.141409          -0.000000
          153              H      11.581298       8.877551      39.547350       0.124057       1.300137 0.97849972E+01  0.10241691E+03                                 2.047428                            1.885732      -1.617829       2.106713                    0.991315       4.124032      12.467180       0.429403       1.362794      -0.688367      -0.034961       0.001212      -0.003011       0.035111       0.004311       0.002504      -0.000181       0.010948      -0.005926      -0.006233      -0.002235       0.008468              2.137721       2.920001      -0.072084       0.002122       1.672603       0.192533       1.820559          -0.000000
          154              H      12.776574       7.860186      37.855411       0.085871       1.373825 0.10014728E+02  0.10540188E+03                                 2.129482                            1.908560      -1.476548       2.160670                    0.991182       4.204211      12.733080       0.426671       1.363967      -0.688411      -0.025802      -0.016623      -0.032287       0.044548      -0.002358       0.001520       0.007668       0.016734       0.010168      -0.013910       0.006537       0.007372              2.305825       2.088871       0.289131       0.477186       1.899228       0.649923       2.929375           0.000000
          155              H       2.478280       8.637843      39.625298       0.092249       1.580818 0.11837189E+02  0.12868307E+03                                 2.277744                            2.035214      -1.406009       2.202133                    0.992332       4.030320      12.029972       0.429369       1.312208      -0.701676       0.048779       0.002315       0.005984       0.049200      -0.002843       0.008870       0.003633       0.016747       0.002643      -0.011935      -0.002022       0.013957              2.443984       3.592321      -0.163537      -0.131170       1.835426       0.141467       1.904205          -0.000001
          156              H       1.388549       9.644058      41.413526       0.129227       1.374774 0.10403304E+02  0.10914529E+03                                 2.042307                            1.885784      -1.454197       2.191369                    0.993166       3.789532      10.993940       0.455437       1.281870      -0.708103       0.023864       0.015284       0.026573       0.038848      -0.003479       0.014560       0.002891       0.012687      -0.004797      -0.014578      -0.003446       0.018024              2.131893       2.085453       0.199108       0.314609       1.856828       0.511147       2.453399          -0.000002
          157              H      12.599750       4.599045      12.462574       0.100857       1.609422 0.12249560E+02  0.13265579E+03                                 2.239796                            2.029609      -1.017425       2.392425                    0.997192       3.621890      10.361827       0.448502       1.261060      -0.717528      -0.011152      -0.045371       0.023648       0.052365       0.000339      -0.004170      -0.000599      -0.046022       0.007823      -0.024947       0.003216       0.021731              2.358190       1.913290       0.394640      -0.395403       2.551668      -0.687721       2.609612           0.000004
          158              H      13.449603       4.284080      10.316700       0.132372       1.196298 0.87829605E+01  0.86657577E+02                                 1.740534                            1.642784      -1.125714       2.348232                    0.997477       3.270081       8.644259       0.538752       1.152262      -0.741234       0.000365      -0.037811      -0.009657       0.039027       0.005293      -0.001028      -0.003757      -0.034295      -0.029208      -0.013147      -0.010120       0.023267              1.763517       1.389721      -0.034666      -0.113154       2.079534       0.349147       1.821297           0.000002
          159              H       0.429038       8.255983      10.105781       0.131166       1.248160 0.93128002E+01  0.94042025E+02                                 1.855302                            1.742384      -1.084048       2.368090                    0.997862       3.401102       9.353323       0.496165       1.222471      -0.724131       0.013134       0.036418      -0.012312       0.040625       0.004086      -0.005042      -0.000546      -0.033382      -0.039405      -0.016994      -0.006794       0.023788              1.895093       1.577297       0.244929      -0.249738       2.025584      -0.359690       2.082397           0.000001
          160              H      13.334461       8.451094      12.292921       0.094605       1.695448 0.13184324E+02  0.14739054E+03                                 2.404665                            2.164314      -1.442148       2.185828                    0.992024       4.101244      12.454781       0.411226       1.332337      -0.698309       0.008453       0.046766       0.016902       0.050440       0.012570      -0.002412      -0.006653      -0.030505       0.005423      -0.020669      -0.000747       0.021415              2.526616       1.874827      -0.041105      -0.107661       3.078467       0.802873       2.626553           0.000002
          161              H       1.085618       2.374780       7.794840       0.135670       1.172017 0.85142703E+01  0.83284392E+02                                 1.711084                            1.613289      -1.107200       2.360027                    0.997645       3.221555       8.455353       0.546238       1.146326      -0.742834      -0.005343      -0.005522       0.039245       0.039990       0.002017      -0.001917      -0.014047      -0.011117       0.043982      -0.013271      -0.009646       0.022917              1.736697       1.352848      -0.049325      -0.125151       1.597370       0.153931       2.259872           0.000002
          162              H       1.474905       0.345625       6.731074       0.097392       1.608822 0.12245764E+02  0.13320484E+03                                 2.257376                            2.039210      -1.241960       2.279977                    0.995352       3.801170      11.060931       0.442184       1.273413      -0.712555      -0.002170      -0.035172       0.033176       0.048398       0.005475      -0.005607      -0.003496      -0.014093       0.061359      -0.019600      -0.002403       0.022003              2.366955       1.724795      -0.132208       0.062293       3.254471      -0.555856       2.121599           0.000002
          163              H       1.606496       2.098837       3.214225       0.091238       1.591465 0.12136710E+02  0.13224649E+03                                 2.250796                            2.034178      -1.422470       2.192413                    0.992416       4.010584      11.832482       0.439658       1.278523      -0.709028      -0.002080       0.006488      -0.046620       0.047115       0.002402       0.004333      -0.013843      -0.027722       0.022223      -0.019244      -0.003482       0.022725              2.364363       1.794176      -0.054304      -0.236785       1.967911       0.392652       3.331001          -0.000002
          164              H       1.299452       4.180950       4.186288       0.129596       1.255640 0.94916283E+01  0.96355799E+02                                 1.865634                            1.761461      -1.100722       2.358028                    0.997778       3.434457       9.486467       0.492189       1.225848      -0.723248      -0.001836       0.027283      -0.028808       0.039720      -0.002053      -0.004663      -0.012497      -0.007590       0.054624      -0.015893      -0.008045       0.023938              1.885051       1.460220      -0.044634      -0.003002       2.372097      -0.259945       1.822836          -0.000003
          165              H       1.716154       7.389132       4.007465       0.132658       1.151735 0.84053161E+01  0.81931428E+02                                 1.683848                            1.595983      -1.099321       2.358755                    0.997764       3.250150       8.507722       0.552937       1.136407      -0.744658       0.003979      -0.032625      -0.023256       0.040263      -0.002642      -0.006573       0.015057      -0.008809       0.036970      -0.012983      -0.010354       0.023337              1.697098       1.331027      -0.034218      -0.062154       2.191909       0.178799       1.568357          -0.000004
          166              H       2.146563       9.340242       2.833654       0.097079       1.489982 0.11223227E+02  0.11898370E+03                                 2.112425                            1.927159      -1.153099       2.328917                    0.995164       3.662487      10.387809       0.465573       1.240934      -0.719981       0.013801      -0.009891      -0.045790       0.048836      -0.003373      -0.008045       0.010175      -0.034687       0.033952      -0.024829       0.001732       0.023098              2.199545       1.692961       0.025641      -0.355813       1.800871      -0.283893       3.104803          -0.000004
          167              H       1.193906      11.544997       5.951590       0.093922       1.687866 0.13167027E+02  0.14626705E+03                                 2.348347                            2.127805      -1.302740       2.246468                    0.994350       3.970354      11.785458       0.427602       1.289458      -0.708288      -0.006651       0.036698       0.028267       0.046798       0.000165      -0.010319       0.006756      -0.004612       0.059124      -0.015807      -0.008263       0.024071              2.424804       1.756165      -0.139343      -0.080883       3.476295       0.362228       2.041952           0.000001
          168              H       0.821067       9.652420       7.253786       0.138407       1.117316 0.80337106E+01  0.77450797E+02                                 1.653564                            1.563084      -1.099369       2.365237                    0.997919       3.186851       8.303842       0.557079       1.140459      -0.743786      -0.011285       0.010996       0.037014       0.040228      -0.004238      -0.006915       0.015809      -0.011058       0.027119      -0.012587      -0.010699       0.023285              1.677000       1.369707       0.018051      -0.241389       1.499335      -0.094983       2.161958           0.000001
          169              H       7.377269      26.777591      43.788660       0.087443       1.511621 0.11893996E+02  0.13031179E+03                                 2.239294                            2.060138      -1.581202       2.106865                    0.991062       4.352603      13.326575       0.417786       1.338123      -0.693666       0.022908       0.023441      -0.028477       0.043419       0.006189      -0.000128      -0.001531       0.008135       0.001040      -0.007784       0.000449       0.007335              2.309196       2.039688       0.289181      -0.335730       2.195453      -0.594830       2.692447          -0.000001
          170              H       8.661643      26.228493      45.641081       0.126381       1.235726 0.93767363E+01  0.97081534E+02                                 1.980301                            1.847611      -1.571075       2.132549                    0.991694       4.040748      12.140100       0.433332       1.365213      -0.688218       0.034033       0.016170       0.003312       0.037825       0.009390      -0.001344       0.000495       0.003392      -0.019062      -0.007614      -0.005133       0.012746              2.046921       2.661625       0.297671       0.144038       1.701847      -0.062652       1.777290          -0.000001
          171              H       5.439057      24.341491       1.343464       0.136144       1.280656 0.95876953E+01  0.97853967E+02                                 1.912185                            1.787039      -1.137780       2.348021                    0.997002       3.461862       9.677196       0.480460       1.249065      -0.717821      -0.023678      -0.018552       0.028177       0.041216       0.014789      -0.008863      -0.007219       0.010722      -0.020152      -0.012724      -0.010683       0.023407              1.959677       1.824891       0.194039      -0.182056       1.778492      -0.445409       2.275649          -0.000002
          172              H       4.230073      24.979783      45.333872       0.086797       1.808409 0.14187306E+02  0.16083100E+03                                 2.465179                            2.211398      -1.454980       2.171005                    0.991940       4.163978      12.552891       0.417995       1.292602      -0.706703      -0.045045      -0.012527       0.008716       0.047560       0.011214      -0.006125      -0.014759      -0.000209       0.001814      -0.015892      -0.005910       0.021802              2.616890       3.744394       0.340522       0.322574       1.958302       0.083962       2.147973          -0.000002
          173              H      11.549771      26.064042       1.407656       0.124754       1.361433 0.10444486E+02  0.11042269E+03                                 2.080605                            1.928704      -1.468225       2.184654                    0.992372       3.920469      11.670116       0.433770       1.335596      -0.696194      -0.013990       0.007803      -0.034319       0.037873       0.000702      -0.000146      -0.003833      -0.002309       0.030683      -0.006533      -0.004669       0.011202              2.149210       2.213396       0.038159       0.462754       1.664090      -0.140009       2.570142          -0.000002
          174              H      -0.005483      26.869572       1.756132       0.093059       1.390986 0.10317920E+02  0.10910578E+03                                 2.134499                            1.930682      -1.428376       2.192434                    0.991896       4.071723      12.250593       0.427553       1.354754      -0.691474       0.013286       0.021131      -0.040407       0.047495       0.004300       0.006335      -0.006762       0.002398       0.047440      -0.015123      -0.003475       0.018598              2.257303       2.354953       0.455861      -0.572472       1.984400      -0.458804       2.432556          -0.000001
          175              H       0.000000      25.464773       5.456388       0.094578       1.443759 0.10859635E+02  0.11608780E+03                                 2.174726                            1.971356      -1.427124       2.191955                    0.992269       4.068315      12.229467       0.426961       1.341981      -0.694455       0.014696      -0.010900       0.042814       0.046560       0.006273      -0.001918      -0.006193       0.000391       0.034427      -0.012465      -0.001745       0.014211              2.287534       2.364656      -0.012999       0.736073       1.813531      -0.196214       2.684415          -0.000000
          176              H      11.564849      24.645307       5.199617       0.125383       1.201746 0.89212973E+01  0.91233563E+02                                 1.942872                            1.800488      -1.573976       2.129055                    0.992094       4.017881      12.001457       0.439537       1.362648      -0.688466      -0.013624      -0.014868       0.030650       0.036689       0.000371      -0.001885      -0.002445       0.000335       0.040467      -0.007245      -0.006712       0.013957              2.015769       2.030492       0.336523      -0.265421       1.875405      -0.470643       2.141410           0.000000
          177              H       8.979652      22.814051       6.304650       0.124057       1.300138 0.97850049E+01  0.10241704E+03                                 2.047430                            1.885734      -1.617828       2.106713                    0.991315       4.124037      12.467208       0.429402       1.362797      -0.688366       0.034961       0.001212       0.003011       0.035111      -0.004311       0.002504       0.000181       0.010948      -0.005925      -0.006233      -0.002235       0.008468              2.137724       2.920005       0.072084       0.002122       1.672605      -0.192534       1.820561           0.000000
          178              H       7.784376      21.796686       7.996589       0.085872       1.373815 0.10014639E+02  0.10540072E+03                                 2.129473                            1.908553      -1.476542       2.160673                    0.991182       4.204193      12.733012       0.426671       1.363968      -0.688411       0.025802      -0.016622       0.032287       0.044548       0.002358       0.001520      -0.007668       0.016734       0.010168      -0.013910       0.006537       0.007373              2.305813       2.088861      -0.289129       0.477183       1.899220      -0.649918       2.929360           0.000001
          179              H       4.375370      22.574343       6.226702       0.092246       1.580835 0.11837338E+02  0.12868513E+03                                 2.277761                            2.035228      -1.406014       2.202129                    0.992332       4.030344      12.030071       0.429367       1.312210      -0.701676      -0.048779       0.002315      -0.005984       0.049199       0.002843       0.008870      -0.003633       0.016746       0.002642      -0.011935      -0.002022       0.013957              2.444004       3.592355       0.163540      -0.131172       1.835438      -0.141469       1.904219           0.000000
          180              H       5.465101      23.580558       4.438474       0.129224       1.374789 0.10403448E+02  0.10914720E+03                                 2.042324                            1.885798      -1.454196       2.191367                    0.993166       3.789557      10.994039       0.455435       1.281872      -0.708103      -0.023863       0.015283      -0.026573       0.038848       0.003479       0.014560      -0.002891       0.012688      -0.004798      -0.014578      -0.003446       0.018024              2.131911       2.085470      -0.199110       0.314612       1.856842      -0.511153       2.453420          -0.000001
          181              H       7.961200      18.535545      33.389426       0.100852       1.609464 0.12249946E+02  0.13266109E+03                                 2.239841                            2.029646      -1.017443       2.392415                    0.997192       3.621936      10.362022       0.448497       1.261065      -0.717527       0.011152      -0.045371      -0.023647       0.052365      -0.000339      -0.004170       0.000599      -0.046022       0.007824      -0.024947       0.003217       0.021731              2.358240       1.913326      -0.394652      -0.395417       2.551722       0.687742       2.609671          -0.000000
          182              H       7.111347      18.220580      35.535300       0.132367       1.196329 0.87832487E+01  0.86661264E+02                                 1.740577                            1.642821      -1.125733       2.348223                    0.997476       3.270124       8.644458       0.538740       1.152277      -0.741230      -0.000365      -0.037811       0.009657       0.039026      -0.005293      -0.001028       0.003757      -0.034294      -0.029208      -0.013147      -0.010120       0.023267              1.763561       1.389750       0.034667      -0.113159       2.079589      -0.349161       1.821344          -0.000002
          183              H       6.424612      22.192483      35.746219       0.131165       1.248169 0.93128865E+01  0.94043181E+02                                 1.855317                            1.742397      -1.084053       2.368087                    0.997862       3.401114       9.353392       0.496160       1.222478      -0.724129      -0.013134       0.036418       0.012312       0.040624      -0.004086      -0.005041       0.000546      -0.033382      -0.039405      -0.016994      -0.006794       0.023788              1.895108       1.577308      -0.244933      -0.249741       2.025602       0.359695       2.082414          -0.000002
          184              H       7.226489      22.387594      33.559079       0.094604       1.695453 0.13184373E+02  0.14739131E+03                                 2.404678                            2.164324      -1.442143       2.185831                    0.992024       4.101248      12.454828       0.411223       1.332344      -0.698307      -0.008453       0.046766      -0.016902       0.050440      -0.012570      -0.002412       0.006653      -0.030504       0.005423      -0.020668      -0.000746       0.021415              2.526630       1.874836       0.041105      -0.107663       3.078487      -0.802881       2.626568          -0.000001
          185              H       5.768032      16.311280      38.057160       0.135664       1.172071 0.85147828E+01  0.83290924E+02                                 1.711163                            1.613359      -1.107225       2.360014                    0.997645       3.221624       8.455699       0.546213       1.146357      -0.742827       0.005343      -0.005521      -0.039245       0.039990      -0.002017      -0.001917       0.014047      -0.011117       0.043981      -0.013270      -0.009646       0.022916              1.736779       1.352901       0.049329      -0.125160       1.597444      -0.153944       2.259991          -0.000002
          186              H       5.378745      14.282125      39.120926       0.097391       1.608875 0.12246270E+02  0.13321207E+03                                 2.257452                            2.039272      -1.241972       2.279971                    0.995352       3.801235      11.061287       0.442169       1.273438      -0.712549       0.002170      -0.035171      -0.033175       0.048397      -0.005474      -0.005607       0.003495      -0.014093       0.061355      -0.019600      -0.002402       0.022001              2.367038       1.724844       0.132216       0.062296       3.254604       0.555881       2.121667          -0.000001
          187              H       5.247154      16.035337      42.637775       0.091243       1.591453 0.12136596E+02  0.13224487E+03                                 2.250778                            2.034164      -1.422460       2.192418                    0.992416       4.010565      11.832387       0.439661       1.278516      -0.709029       0.002080       0.006488       0.046620       0.047115      -0.002401       0.004333       0.013843      -0.027722       0.022224      -0.019244      -0.003482       0.022726              2.364345       1.794164       0.054303      -0.236783       1.967896      -0.392646       3.330974          -0.000002
          188              H       5.554198      18.117450      41.665712       0.129605       1.255619 0.94914176E+01  0.96353010E+02                                 1.865601                            1.761432      -1.100712       2.358033                    0.997778       3.434426       9.486312       0.492198       1.225834      -0.723251       0.001836       0.027283       0.028808       0.039720       0.002053      -0.004663       0.012497      -0.007589       0.054625      -0.015893      -0.008045       0.023938              1.885017       1.460198       0.044633      -0.003002       2.372047       0.259938       1.822805          -0.000003
          189              H       5.137496      21.325632      41.844535       0.132665       1.151719 0.84051573E+01  0.81929409E+02                                 1.683823                            1.595960      -1.099311       2.358760                    0.997764       3.250124       8.507601       0.552946       1.136396      -0.744661      -0.003979      -0.032625       0.023256       0.040262       0.002642      -0.006572      -0.015057      -0.008809       0.036970      -0.012983      -0.010354       0.023337              1.697072       1.331011       0.034218      -0.062152       2.191870      -0.178796       1.568335          -0.000004
          190              H       4.707087      23.276742      43.018346       0.097086       1.489928 0.11222724E+02  0.11897676E+03                                 2.112351                            1.927098      -1.153075       2.328929                    0.995164       3.662418      10.387463       0.465588       1.240911      -0.719986      -0.013801      -0.009892       0.045790       0.048837       0.003374      -0.008046      -0.010176      -0.034686       0.033951      -0.024829       0.001731       0.023098              2.199464       1.692910      -0.025639      -0.355793       1.800811       0.283875       3.104672          -0.000003
          191              H       5.659744      25.481497      39.900410       0.093920       1.687835 0.13166734E+02  0.14626271E+03                                 2.348297                            2.127765      -1.302726       2.246473                    0.994351       3.970325      11.785252       0.427612       1.289439      -0.708292       0.006651       0.036698      -0.028268       0.046798      -0.000165      -0.010319      -0.006757      -0.004613       0.059125      -0.015808      -0.008263       0.024071              2.424751       1.756134       0.139338      -0.080880       3.476207      -0.362215       2.041910          -0.000002
          192              H       6.032583      23.588920      38.598214       0.138406       1.117321 0.80337601E+01  0.77451397E+02                                 1.653569                            1.563088      -1.099374       2.365234                    0.997919       3.186861       8.303876       0.557078       1.140459      -0.743785       0.011285       0.010995      -0.037014       0.040228       0.004238      -0.006915      -0.015809      -0.011058       0.027119      -0.012587      -0.010699       0.023286              1.677006       1.369712      -0.018051      -0.241391       1.499340       0.094984       2.161966          -0.000002
          193              H       6.330031      15.031909      20.862660       0.087449       1.511538 0.11893213E+02  0.13030124E+03                                 2.239228                            2.060082      -1.581192       2.106879                    0.991062       4.352497      13.326203       0.417788       1.338138      -0.693663      -0.022906      -0.023445      -0.028478       0.043421       0.006190       0.000127       0.001533       0.008133       0.001037      -0.007785       0.000449       0.007336              2.309124       2.039629       0.289168       0.335716       2.195386       0.594801       2.692358           0.000000
          194              H       5.045657      15.581007      22.715081       0.126381       1.235713 0.93766140E+01  0.97079936E+02                                 1.980288                            1.847599      -1.571062       2.132556                    0.991694       4.040721      12.139992       0.433333       1.365213      -0.688218      -0.034033      -0.016173       0.003311       0.037825       0.009392       0.001343      -0.000494       0.003391      -0.019062      -0.007613      -0.005134       0.012747              2.046906       2.661605       0.297670      -0.144034       1.701837       0.062651       1.777277           0.000000
          195              H       8.268243      17.468009      24.269464       0.136137       1.280718 0.95882837E+01  0.97861429E+02                                 1.912237                            1.787086      -1.137828       2.347988                    0.997001       3.461973       9.677564       0.480457       1.249054      -0.717823       0.023677       0.018550       0.028176       0.041214       0.014789       0.008862       0.007219       0.010725      -0.020152      -0.012726      -0.010682       0.023407              1.959732       1.824942       0.194044       0.182059       1.778537       0.445424       2.275715           0.000002
          196              H       9.477227      16.829717      22.407872       0.086797       1.808456 0.14187773E+02  0.16083831E+03                                 2.465266                            2.211468      -1.454996       2.170998                    0.991940       4.164055      12.553378       0.417977       1.292642      -0.706695       0.045045       0.012523       0.008715       0.047559       0.011210       0.006125       0.014758      -0.000210       0.001817      -0.015889      -0.005909       0.021798              2.616988       3.744552       0.340539      -0.322596       1.958361      -0.083967       2.148049           0.000001
          197              H       2.157529      15.745458      24.333656       0.124763       1.361368 0.10443859E+02  0.11041445E+03                                 2.080548                            1.928653      -1.468187       2.184680                    0.992372       3.920349      11.669693       0.433773       1.335607      -0.696192       0.013990      -0.007806      -0.034320       0.037875       0.000700       0.000145       0.003832      -0.002311       0.030680      -0.006532      -0.004669       0.011202              2.149148       2.213327       0.038155      -0.462738       1.664048       0.140004       2.570070           0.000000
          198              H       0.005483      14.939928      24.682132       0.093067       1.390916 0.10317288E+02  0.10909747E+03                                 2.134435                            1.930629      -1.428346       2.192457                    0.991897       4.071606      12.250168       0.427556       1.354764      -0.691472      -0.013286      -0.021133      -0.040409       0.047497       0.004299      -0.006333       0.006762       0.002397       0.047441      -0.015122      -0.003476       0.018598              2.257231       2.354871       0.455837       0.572447       1.984341       0.458784       2.432482          -0.000000
          199              H       0.000000      16.344727      28.382388       0.094559       1.443861 0.10860568E+02  0.11610015E+03                                 2.174811                            1.971427      -1.427135       2.191932                    0.992269       4.068506      12.230123       0.426959       1.341961      -0.694458      -0.014695       0.010898       0.042809       0.046555       0.006276       0.001921       0.006197       0.000392       0.034423      -0.012468      -0.001746       0.014214              2.287628       2.364756      -0.012996      -0.736115       1.813599       0.196224       2.684527           0.000000
          200              H       2.142451      17.164193      28.125617       0.125371       1.201692 0.89207894E+01  0.91226640E+02                                 1.942782                            1.800414      -1.573823       2.129119                    0.992096       4.017736      12.000725       0.439557       1.362613      -0.688474       0.013624       0.014869       0.030650       0.036690       0.000371       0.001883       0.002452       0.000331       0.040481      -0.007247      -0.006716       0.013962              2.015673       2.030398       0.336498       0.265400       1.875320       0.470604       2.141301           0.000000
          201              H       4.727648      18.995450      29.230650       0.124057       1.300070 0.97843532E+01  0.10240793E+03                                 2.047317                            1.885640      -1.617768       2.106744                    0.991315       4.123842      12.466251       0.429426       1.362751      -0.688376      -0.034962      -0.001213       0.003008       0.035112      -0.004311      -0.002508      -0.000182       0.010951      -0.005941      -0.006233      -0.002240       0.008473              2.137599       2.919806       0.072079      -0.002119       1.672524       0.192516       1.820467           0.000001
          202              H       5.922924      20.012814      30.922589       0.085850       1.373918 0.10015532E+02  0.10541227E+03                                 2.129556                            1.908620      -1.476520       2.160665                    0.991182       4.204379      12.733626       0.426671       1.363942      -0.688416      -0.025803       0.016626       0.032279       0.044544       0.002355      -0.001516       0.007669       0.016738       0.010160      -0.013910       0.006540       0.007370              2.305911       2.088943      -0.289146      -0.477211       1.899292       0.649961       2.929498           0.000000
          203              H       9.331930      19.235157      29.152702       0.092250       1.580650 0.11835642E+02  0.12866131E+03                                 2.277537                            2.035047      -1.405853       2.202211                    0.992333       4.030049      12.028704       0.429400       1.312164      -0.701686       0.048782      -0.002314      -0.005986       0.049202       0.002846      -0.008865       0.003634       0.016755       0.002641      -0.011938      -0.002017       0.013955              2.443749       3.591929       0.163510       0.131145       1.835275       0.141443       1.904041           0.000001
          204              H       8.242199      18.228942      27.364474       0.129241       1.374633 0.10401979E+02  0.10912783E+03                                 2.042169                            1.885666      -1.454116       2.191420                    0.993167       3.789297      10.993050       0.455451       1.281872      -0.708103       0.023863      -0.015286      -0.026575       0.038851       0.003477      -0.014563       0.002891       0.012683      -0.004805      -0.014580      -0.003445       0.018025              2.131743       2.085308      -0.199090      -0.314581       1.856707       0.511091       2.453215           0.000001
          205              H       5.746100      23.273955      10.463426       0.100831       1.609391 0.12249242E+02  0.13265004E+03                                 2.239644                            2.029487      -1.017451       2.392389                    0.997191       3.621943      10.361520       0.448553       1.260941      -0.717553      -0.011156       0.045368      -0.023637       0.052359      -0.000341       0.004168      -0.000594      -0.046019       0.007816      -0.024944       0.003214       0.021730              2.358020       1.913170      -0.394595       0.395359       2.551474      -0.687643       2.609417           0.000005
          206              H       6.595953      23.588920      12.609300       0.132373       1.196307 0.87830452E+01  0.86658775E+02                                 1.740559                            1.642804      -1.125777       2.348210                    0.997476       3.270084       8.644335       0.538742       1.152280      -0.741229       0.000362       0.037810       0.009664       0.039027      -0.005293       0.001025      -0.003756      -0.034290      -0.029215      -0.013143      -0.010123       0.023266              1.763544       1.389736       0.034668       0.113158       2.079568       0.349159       1.821327           0.000005
          207              H       7.282688      19.617017      12.820219       0.131178       1.247987 0.93110999E+01  0.94019624E+02                                 1.855048                            1.742160      -1.084056       2.368094                    0.997863       3.400837       9.352029       0.496229       1.222380      -0.724152       0.013134      -0.036416       0.012318       0.040625      -0.004088       0.005038      -0.000546      -0.033376      -0.039415      -0.016991      -0.006796       0.023787              1.894826       1.577100      -0.244881       0.249682       2.025301      -0.359620       2.082079           0.000005
          208              H       6.480811      19.421906      10.633079       0.094600       1.695263 0.13182493E+02  0.14736377E+03                                 2.404425                            2.164115      -1.441934       2.185930                    0.992026       4.100922      12.453209       0.411262       1.332276      -0.698322       0.008450      -0.046769      -0.016899       0.050441      -0.012565       0.002415      -0.006650      -0.030503       0.005401      -0.020661      -0.000752       0.021413              2.526351       1.874658       0.041098       0.107638       3.078140       0.802756       2.626255           0.000004
          209              H       7.939268      25.498220      15.131160       0.135633       1.172324 0.85171417E+01  0.83320286E+02                                 1.711448                            1.613614      -1.107390       2.359909                    0.997643       3.222027       8.457248       0.546151       1.146401      -0.742815      -0.005344       0.005522      -0.039238       0.039984      -0.002017       0.001918      -0.014047      -0.011123       0.043974      -0.013271      -0.009645       0.022916              1.737073       1.353095       0.049344       0.125191       1.597718       0.153991       2.260407           0.000005
          210              H       8.328555      27.527375      16.194926       0.097372       1.609256 0.12249834E+02  0.13326199E+03                                 2.257906                            2.039644      -1.242117       2.279887                    0.995350       3.801726      11.063573       0.442100       1.273531      -0.712529      -0.002172       0.035169      -0.033168       0.048391      -0.005476       0.005611      -0.003489      -0.014092       0.061349      -0.019600      -0.002399       0.021999              2.367539       1.725139       0.132264      -0.062314       3.255402      -0.556036       2.122076           0.000003
          211              H       8.460146      25.774163      19.711775       0.091248       1.591447 0.12136543E+02  0.13224467E+03                                 2.250812                            2.034190      -1.422499       2.192409                    0.992415       4.010569      11.832568       0.439647       1.278554      -0.709021      -0.002081      -0.006487       0.046622       0.047117      -0.002403      -0.004334      -0.013842      -0.027720       0.022223      -0.019244      -0.003481       0.022724              2.364382       1.794186       0.054304       0.236789       1.967920       0.392653       3.331040           0.000001
          212              H       8.153102      23.692050      18.739712       0.129602       1.255607 0.94913238E+01  0.96352234E+02                                 1.865631                            1.761457      -1.100630       2.358078                    0.997779       3.434400       9.486382       0.492178       1.225882      -0.723241      -0.001836      -0.027283       0.028811       0.039721       0.002052       0.004664      -0.012497      -0.007592       0.054620      -0.015893      -0.008044       0.023938              1.885048       1.460217       0.044633       0.003002       2.372092      -0.259951       1.822834           0.000003
          213              H       8.569804      20.483868      18.918535       0.132656       1.151696 0.84049568E+01  0.81927103E+02                                 1.683819                            1.595956      -1.099249       2.358792                    0.997765       3.250088       8.507535       0.552938       1.136417      -0.744656       0.003979       0.032625       0.023258       0.040264       0.002642       0.006573       0.015057      -0.008811       0.036966      -0.012983      -0.010353       0.023336              1.697068       1.331007       0.034218       0.062152       2.191867       0.178796       1.568329           0.000004
          214              H       9.000213      18.532758      20.092346       0.097082       1.490026 0.11223629E+02  0.11898964E+03                                 2.112518                            1.927233      -1.153120       2.328913                    0.995164       3.662528      10.388172       0.465547       1.240985      -0.719970       0.013801       0.009890       0.045791       0.048837       0.003373       0.008044       0.010175      -0.034687       0.033953      -0.024829       0.001732       0.023097              2.199646       1.693025      -0.025641       0.355839       1.800942      -0.283908       3.104972           0.000003
          215              H       8.047556      16.328003      16.974410       0.093902       1.688448 0.13172633E+02  0.14634807E+03                                 2.349108                            2.128428      -1.302915       2.246381                    0.994348       3.971045      11.789099       0.427479       1.289665      -0.708244      -0.006651      -0.036696      -0.028260       0.046791      -0.000166       0.010319       0.006746      -0.004607       0.059125      -0.015805      -0.008263       0.024067              2.425622       1.756638       0.139406       0.080924       3.477660       0.362381       2.042568           0.000004
          216              H       7.674717      18.220580      15.672214       0.138377       1.117506 0.80354825E+01  0.77472492E+02                                 1.653776                            1.563276      -1.099512       2.365146                    0.997917       3.187182       8.305071       0.557032       1.140488      -0.743778      -0.011285      -0.010997      -0.037008       0.040223       0.004238       0.006915       0.015809      -0.011062       0.027113      -0.012588      -0.010698       0.023285              1.677218       1.369863      -0.018058       0.241434       1.499530      -0.095014       2.162260           0.000004
          217              C      13.578451      26.273090      21.566030       0.087662      27.615055 0.34751990E+03  0.77981008E+04                                 8.178597                            6.348448       0.004334       2.016785                    0.999149      26.837091      77.719586       0.627639       0.434897      -1.042887       0.044888      -0.014007       0.020122       0.051147       0.006119       0.023446       0.035028      -0.041241      -0.045196      -0.045151      -0.007099       0.052250              9.312807      10.527307      -1.106916      -2.592039       6.224154      -2.221824      11.186958           0.000001
          218              C      12.802618      25.935827      22.659141      -0.144674      34.914080 0.44963125E+03  0.10736031E+05                                 9.519294                            7.214073      -0.132754       1.938613                    0.998822      29.988797      88.921291       0.590994       0.434046      -1.045782       0.009990       0.007305       0.007611       0.014528       0.011863       0.011419       0.034251      -0.041745      -0.050428      -0.036033      -0.015420       0.051454             11.161989      11.335383      -0.581601      -3.315349       7.324912      -3.672836      14.825671           0.000003
          219              C      13.353652      25.177681      23.663759       0.068277      38.939348 0.40980070E+03  0.94678289E+04                                10.213108                            6.835124      -0.119114       1.981899                    0.999250      26.422698      74.648959       0.620122       0.427515      -1.060049       0.014003       0.016931      -0.011993       0.025032       0.013085       0.012050       0.020139      -0.021458      -0.032638      -0.023275      -0.011157       0.034432             13.663331      14.301687       0.366800      -6.716388       7.701514      -4.710981      18.986794           0.000002
          220              C       0.995150      24.832056      23.573889      -0.144505      34.809170 0.43803493E+03  0.10353633E+05                                 9.402724                            7.053682      -0.057282       1.958765                    0.999399      29.606507      86.320894       0.608370       0.425946      -1.054515       0.000797       0.022156       0.009435       0.024095      -0.006844       0.021481       0.015570      -0.035330      -0.065695      -0.041087       0.008042       0.033045             11.193234      13.355861      -0.318074      -4.733577       6.479202      -2.599166      13.744638           0.000005
          221              C       1.705188      25.216703      22.462895       0.081094      27.745807 0.33868760E+03  0.75425936E+04                                 8.123651                            6.201638       0.050482       2.026854                    0.999617      26.783686      76.986092       0.645862       0.425838      -1.049580      -0.025156       0.046088      -0.010827       0.053611      -0.005316       0.027437       0.019382      -0.036675      -0.063025      -0.047205       0.011241       0.035964              9.354233      10.969583      -0.676774      -2.715578       5.632159      -1.935831      11.460958           0.000001
          222              C      12.569594      24.795821      24.875627       0.365646      34.844936 0.33247212E+03  0.73551798E+04                                 9.806762                            6.362113      -0.360736       1.915741                    0.998719      24.535943      69.831846       0.606442       0.456540      -1.033545      -0.013224       0.000437       0.027743       0.030737       0.029821       0.012192       0.042587      -0.096391      -0.073074      -0.044499      -0.042049       0.086547             13.544921      14.391665       0.318647      -6.262785       7.433168      -4.648475      18.809931           0.000005
          223              C      10.643718      24.820907      26.048521       0.374422      34.679760 0.32728339E+03  0.72238705E+04                                 9.806172                            6.332488      -0.401126       1.903497                    0.998772      24.529453      70.110097       0.603954       0.459469      -1.030195       0.027927      -0.003290       0.001316       0.028151       0.031818       0.014245       0.046121      -0.097251      -0.063425      -0.047575      -0.042126       0.089701             13.775543      23.244173      -4.995546      -1.820058       7.997397      -1.895983      10.085058           0.000004
          224              C      12.499687      23.903885      26.948596       0.378601      34.682563 0.32081135E+03  0.70304913E+04                                 9.780471                            6.248655      -0.308843       1.939256                    0.998831      24.083733      68.106129       0.612372       0.456409      -1.034156      -0.010628       0.021716      -0.018133       0.030222       0.039350       0.011825       0.049301      -0.103223      -0.087374      -0.053977      -0.045355       0.099332             13.862688      13.902919      -4.367101       4.287400      10.048592      -7.311546      17.636553           0.000004
          225              C       9.246945      25.269662      26.191121       0.058670      40.525940 0.41624271E+03  0.96678287E+04                                10.508928                            6.904394      -0.203051       1.953493                    0.998995      26.709209      76.007441       0.614028       0.429473      -1.057350      -0.019226       0.013956       0.006876       0.024733       0.014929       0.000380       0.009389      -0.041714      -0.018716      -0.022946      -0.008033       0.030979             14.544591      24.898802      -5.932796      -2.031615       8.378955      -1.509677      10.356017           0.000003
          226              C       8.587623      25.935827      25.176416      -0.137097      36.289746 0.45032729E+03  0.10762277E+05                                 9.785944                            7.225080      -0.156603       1.930256                    0.998746      30.058993      89.317439       0.589579       0.434699      -1.044858       0.002589       0.013154       0.011330       0.017553       0.028193       0.009921       0.017056      -0.052811       0.004039      -0.039451      -0.007024       0.046475             11.982708      18.120335      -4.856527      -0.441828       7.898201      -1.540829       9.929587           0.000004
          227              C       7.304620      26.420817      25.390086       0.094396      29.086345 0.35046427E+03  0.78717729E+04                                 8.476940                            6.376583       0.035946       2.026913                    0.999440      26.717839      77.123160       0.626778       0.435074      -1.043974      -0.000562      -0.006401       0.044869       0.045326       0.030850       0.006757       0.006585      -0.066108       0.026691      -0.049921       0.006971       0.042950             10.097185      14.405436      -3.578110      -0.988575       6.605244      -1.121947       9.280877           0.000001
          228              C       7.303249      25.598563      27.555218       0.084801      28.593768 0.33946114E+03  0.75576692E+04                                 8.325264                            6.234731       0.167092       2.071876                    0.999509      26.485116      75.904785       0.640666       0.429414      -1.048284      -0.008937       0.015530      -0.042899       0.046491       0.025722       0.015072       0.011643      -0.060969       0.035641      -0.047658       0.004960       0.042698              9.883235      13.850025      -3.520770      -1.615097       7.057673      -1.523725       8.742006           0.000002
          229              C       8.573916      25.102424      27.406199      -0.134439      37.026032 0.45471815E+03  0.10886096E+05                                 9.943080                            7.283352      -0.144549       1.937479                    0.998592      29.875616      88.649706       0.584823       0.437473      -1.043917       0.001768       0.008253      -0.009645       0.012817       0.029675       0.014509       0.016004      -0.048423       0.001973      -0.039744      -0.007497       0.047241             12.194918      18.412423      -4.058027      -2.968190       7.890980      -1.533451      10.281352           0.000003
          230              C      13.213837      23.273955      28.081140       0.063689      40.586870 0.40077478E+03  0.91881665E+04                                10.433598                            6.710628      -0.014595       2.017395                    0.999219      26.078035      72.879478       0.634045       0.421364      -1.066180       0.010838       0.000854       0.022557       0.025040       0.002772      -0.002687       0.020701      -0.041889      -0.031611      -0.021916      -0.013642       0.035558             14.763578      14.620563      -3.431646       4.917600      10.664466      -8.471562      19.005704           0.000004
          231              C      12.528472      22.758305      29.179754      -0.139362      37.950872 0.45089204E+03  0.10770924E+05                                10.077296                            7.226575      -0.163678       1.930249                    0.998525      29.911164      88.636836       0.590340       0.434334      -1.045876       0.009865       0.006325      -0.003389       0.012198       0.014762       0.001076       0.033373      -0.052501      -0.059134      -0.036830      -0.017585       0.054415             12.691112      12.613748      -1.450281       1.965592       9.273429      -6.708168      16.186158           0.000002
          232              C      13.250847      22.164610      30.186206       0.090551      29.897673 0.34299202E+03  0.76704770E+04                                 8.674370                            6.333844       0.010682       2.024754                    0.998603      26.568952      76.785798       0.624433       0.438614      -1.040784       0.044224       0.001476      -0.022056       0.049441       0.011908      -0.014205       0.027715      -0.041323      -0.043789      -0.040371      -0.001633       0.042004             10.657524      11.881995      -1.075431       1.490814       7.129795      -4.672899      12.960781           0.000001
          233              C       1.529735      22.610578      29.153160       0.096824      29.309378 0.33355211E+03  0.73965604E+04                                 8.491879                            6.195348       0.047916       2.036908                    0.999296      26.312816      75.359858       0.640090       0.431518      -1.046582      -0.033190      -0.000051       0.028251       0.043586       0.009418      -0.018489       0.039006      -0.041057      -0.071299      -0.053371       0.000980       0.052390             10.388797      11.911283      -1.133668       1.437906       7.298154      -4.509803      11.956953           0.000002
          234              C       0.888233      23.215422      28.083433      -0.139181      36.393683 0.43781622E+03  0.10357230E+05                                 9.719229                            7.062437      -0.068598       1.957278                    0.999361      29.600709      86.615008       0.606046       0.427217      -1.052706      -0.002002       0.011780       0.014792       0.019016       0.000078      -0.015227       0.034908      -0.051226      -0.041827      -0.040954      -0.011055       0.052009             12.086792      14.183088      -2.251470       3.433521       8.486504      -5.335445      13.590784           0.000003
          235              C      12.912277      19.288116      10.952667       0.094449      27.372355 0.32419547E+03  0.71204902E+04                                 8.026485                            6.051960       0.212259       2.089369                    0.999689      25.989923      73.483195       0.658244       0.423659      -1.054006       0.007484       0.040851      -0.004605       0.041785      -0.005015      -0.028014       0.014886      -0.010977      -0.058347      -0.039788       0.007323       0.032466              9.644716       5.744170       0.619212       3.455582       8.493463      -0.246565      14.696515           0.000005
          236              C      13.412593      19.093005      12.234231      -0.150288      34.635271 0.42412061E+03  0.99125744E+04                                 9.314403                            6.907556       0.142777       2.024175                    0.999721      29.096774      83.486368       0.621181       0.421882      -1.060415       0.003456       0.009043      -0.007557       0.012282      -0.000657      -0.019760       0.003349      -0.014181      -0.081385      -0.036398       0.014928       0.021471             11.528350       6.684473       0.621023       4.710067       9.021142       0.054480      18.879435           0.000011
          237              C       0.148039      20.174477      12.957317       0.054521      39.431231 0.40596351E+03  0.93371940E+04                                10.240998                            6.754123      -0.088278       1.988276                    0.999145      26.379257      73.842658       0.631967       0.421388      -1.066154      -0.001188      -0.001119      -0.027290       0.027339      -0.006949      -0.007113       0.000596       0.029240      -0.028369      -0.012226      -0.010256       0.022482             14.499177       7.235720       0.379069       5.929527       9.808726      -1.453168      26.453086           0.000006
          238              C       0.117883      21.425975      12.354363      -0.147776      35.885226 0.44610620E+03  0.10588145E+05                                 9.642592                            7.139852      -0.011171       1.973323                    0.999434      29.661723      86.540704       0.602217       0.428520      -1.053376       0.003334      -0.003749      -0.008661       0.010009      -0.002039      -0.014643       0.007297      -0.005758      -0.112635      -0.041974       0.016990       0.024984             11.990044       6.656639       0.303472       4.180611       9.503398      -1.999685      19.810095           0.000010
          239              C      13.331720      21.534680      11.057210       0.105252      28.342447 0.33243832E+03  0.73795760E+04                                 8.322858                            6.190302       0.009582       2.023111                    0.999348      26.447520      76.252613       0.638325       0.432259      -1.044166      -0.002968      -0.040100      -0.009858       0.041400       0.002167      -0.031832       0.010900       0.012173      -0.085613      -0.046344       0.009991       0.036354             10.073341       5.965930       0.711364       3.339168       9.060364      -0.902830      15.193730           0.000005
          240              C       0.566111      20.043474      14.371392       0.377685      33.772197 0.31601363E+03  0.68671322E+04                                 9.519329                            6.132447      -0.182760       1.980752                    0.999160      23.674710      65.657101       0.631602       0.446265      -1.044857       0.010653      -0.001871       0.029516       0.031435       0.005305      -0.037715      -0.000339       0.132121      -0.116473      -0.049785      -0.046426       0.096210             13.571926       6.408182      -0.347317       5.029250      10.302375      -1.473231      24.005222           0.000010
          241              C       1.022565      18.769678      16.189424       0.378144      33.615492 0.31622397E+03  0.68783633E+04                                 9.506449                            6.150561      -0.181400       1.982113                    0.999153      23.702445      65.938466       0.627697       0.448607      -1.042654      -0.003826       0.028221      -0.013234       0.031404      -0.001032      -0.039356       0.000713       0.136480      -0.113791      -0.049681      -0.048882       0.098563             13.210371       5.472900      -1.375940       1.999730      20.891490      -5.872427      13.266724           0.000009
          242              C       1.060945      21.021817      16.348989       0.374458      33.028934 0.31183738E+03  0.67548031E+04                                 9.344180                            6.082800      -0.175535       1.982354                    0.999192      23.670950      65.571334       0.635494       0.444949      -1.045486      -0.003791      -0.027727      -0.017546       0.033031       0.000453      -0.032596      -0.000287       0.132809      -0.118024      -0.047355      -0.046688       0.094043             12.763101       5.459483       1.477440       2.339959      18.554574       5.685138      14.275245           0.000010
          243              C       1.188423      17.440136      16.829977       0.055057      39.567331 0.41039669E+03  0.94705275E+04                                10.276181                            6.808133      -0.104317       1.982618                    0.999235      26.495565      74.437768       0.626689       0.423529      -1.064163      -0.001032      -0.025334       0.011432       0.027813       0.000789      -0.000991      -0.001011       0.029820      -0.034903      -0.012002      -0.008779       0.020780             14.053042       5.589911      -1.953341       1.230016      23.014339      -6.801243      13.554876           0.000004
          244              C       1.213096      16.280619      16.070209      -0.148303      33.895535 0.42115024E+03  0.98151027E+04                                 9.142397                            6.862885       0.164655       2.031630                    0.999672      28.946536      82.640353       0.626673       0.419380      -1.063158      -0.001223      -0.002016       0.006990       0.007377       0.008305      -0.003352       0.022457       0.042468       0.027422      -0.038239       0.017936       0.020303             10.906651       5.059127      -1.526887       0.827887      17.406382      -3.060103      10.254445           0.000009
          245              C       1.429671      15.073718      16.718556       0.097961      27.310362 0.32515756E+03  0.71432211E+04                                 7.997902                            6.055349       0.220790       2.091919                    0.999737      25.940237      73.227206       0.659311       0.422879      -1.055037       0.004863       0.013866       0.043124       0.045559       0.020972      -0.002440       0.018464       0.061411       0.003831      -0.045109       0.008251       0.036858              9.356713       4.526489      -1.221152       0.554191      13.901313      -2.109656       9.642338           0.000003
          246              C       1.518769      16.093870      18.769975       0.103125      27.833993 0.33338413E+03  0.73958723E+04                                 8.214177                            6.208598       0.067348       2.042567                    0.999422      26.326382      75.546511       0.636778       0.433584      -1.044772      -0.008668      -0.023961      -0.033991       0.042481       0.015154      -0.017743       0.021773       0.065619      -0.015769      -0.048642       0.005851       0.042791              9.673865       4.832155      -1.115375       0.845625      13.627938      -2.856374      10.561501           0.000001
          247              C       1.330979      17.339793      18.194532      -0.151954      35.500769 0.44140200E+03  0.10457558E+05                                 9.561788                            7.103851      -0.020624       1.969848                    0.999461      29.721037      86.873737       0.603011       0.428731      -1.052361      -0.005761      -0.008308      -0.001340       0.010198       0.005719      -0.001042       0.023409       0.051273       0.025567      -0.041472       0.018853       0.022618             11.613493       5.384606      -1.395516       1.030791      16.725698      -5.165299      12.730173           0.000006
          248              C       1.261072      22.242654      17.161487       0.056985      38.563996 0.40771835E+03  0.93638752E+04                                10.012102                            6.729092      -0.100702       1.981485                    0.999150      26.294680      72.944895       0.640364       0.416470      -1.072005       0.005947       0.020894       0.017957       0.028185       0.003063      -0.007133      -0.001303       0.025162      -0.028493      -0.011363      -0.008141       0.019504             13.397750       5.758047       1.744665       2.428953      19.789836       7.383066      14.645366           0.000005
          249              C       1.627057      22.170184      18.489819      -0.153745      34.172278 0.42104038E+03  0.98080233E+04                                 9.167371                            6.844658       0.110173       2.010608                    0.999662      29.070306      82.867484       0.630140       0.417264      -1.064924      -0.000640       0.005600      -0.003796       0.006796      -0.008657      -0.007527      -0.026497       0.037613      -0.003830      -0.039741       0.017850       0.021891             10.988951       5.358282       1.340795       2.108137      14.669755       5.045232      12.938815           0.000010
          250              C       1.861451      23.335276      19.185852       0.086285      27.541045 0.33108188E+03  0.72993486E+04                                 8.031004                            6.108562       0.181935       2.074409                    0.999625      26.139668      73.693176       0.657330       0.422643      -1.056185      -0.006878       0.029130      -0.031960       0.043787      -0.009242      -0.014989      -0.023810       0.042107       0.021346      -0.041381       0.012094       0.029287              9.374012       4.700326       0.749699       1.592871      12.569311       3.486783      10.852399           0.000004
          251              C       1.317272      24.625795      17.361401       0.101249      27.007182 0.32063867E+03  0.70285122E+04                                 7.949462                            6.020140       0.150698       2.070153                    0.999675      25.967595      73.536883       0.659219       0.423866      -1.053047       0.012351      -0.017697       0.036065       0.042029      -0.002187      -0.013104      -0.027128       0.076914       0.004632      -0.053459       0.010925       0.042533              9.184139       4.628311       0.581916       1.590567      12.743935       2.742559      10.180170           0.000004
          252              C       1.088360      23.505301      16.577791      -0.148197      33.411177 0.42055394E+03  0.97717911E+04                                 8.992449                            6.807370       0.176736       2.034096                    0.999708      28.762267      81.283933       0.637948       0.413208      -1.069939       0.002511       0.001156       0.004908       0.005633      -0.006999      -0.004551      -0.027744       0.037562      -0.000216      -0.039867       0.019543       0.020324             10.625540       5.186071       0.944921       1.635581      15.808509       4.118604      10.882039           0.000010
          253              C       0.128849      15.536410      44.492030       0.087652      27.615442 0.34752460E+03  0.77982358E+04                                 8.178660                            6.348477       0.004347       2.016783                    0.999149      26.837435      77.720835       0.627640       0.434895      -1.042888      -0.044885       0.014018       0.020119       0.051146       0.006117      -0.023452      -0.035029      -0.041236      -0.045189      -0.045156      -0.007094       0.052250              9.312894      10.527392      -1.106923       2.592065       6.224214       2.221869      11.187075          -0.000002
          254              C       0.904682      15.873674      45.585141      -0.144675      34.914224 0.44963190E+03  0.10736053E+05                                 9.519328                            7.214080      -0.132765       1.938609                    0.998821      29.988848      88.921538       0.590993       0.434046      -1.045782      -0.009986      -0.007296       0.007609       0.014520       0.011868      -0.011418      -0.034254      -0.041744      -0.050427      -0.036034      -0.015423       0.051457             11.162055      11.335421      -0.581576       3.315412       7.324946       3.672883      14.825797          -0.000005
          255              C       0.353648      16.631819       0.737759       0.068292      38.939163 0.40979730E+03  0.94677331E+04                                10.213096                            6.835110      -0.119145       1.981892                    0.999250      26.422555      74.648549       0.620120       0.427517      -1.060047      -0.014000      -0.016924      -0.011995       0.025026       0.013086      -0.012055      -0.020142      -0.021464      -0.032651      -0.023282      -0.011157       0.034439             13.663325      14.301634       0.366820       6.716384       7.701521       4.711012      18.986820          -0.000003
          256              C      12.712150      16.977444       0.647889      -0.144491      34.808227 0.43802176E+03  0.10353231E+05                                 9.402527                            7.053558      -0.057248       1.958784                    0.999399      29.605938      86.318494       0.608378       0.425944      -1.054518      -0.000796      -0.022148       0.009435       0.024087      -0.006842      -0.021481      -0.015574      -0.035338      -0.065698      -0.041090       0.008039       0.033051             11.192974      13.355532      -0.318072       4.733413       6.479087       2.599120      13.744304          -0.000005
          257              C      12.002112      16.592797      45.388895       0.081093      27.745859 0.33868919E+03  0.75426331E+04                                 8.123654                            6.201658       0.050478       2.026851                    0.999617      26.783707      76.986005       0.645861       0.425839      -1.049580       0.025160      -0.046079      -0.010830       0.053606      -0.005324      -0.027440      -0.019380      -0.036674      -0.063024      -0.047208       0.011248       0.035960              9.354224      10.969549      -0.676769       2.715549       5.632175       1.935842      11.460948          -0.000001
          258              C       1.137706      17.013679       1.949627       0.365630      34.845596 0.33247902E+03  0.73553660E+04                                 9.806829                            6.362144      -0.360703       1.915745                    0.998719      24.536296      69.832870       0.606446       0.456535      -1.033548       0.013228      -0.000430       0.027736       0.030732       0.029823      -0.012186      -0.042582      -0.096383      -0.073060      -0.044498      -0.042042       0.086540             13.545016      14.391735       0.318638       6.262778       7.433236       4.648544      18.810078          -0.000008
          259              C       3.063582      16.988594       3.122521       0.374418      34.679997 0.32728636E+03  0.72239466E+04                                 9.806171                            6.332488      -0.401075       1.903509                    0.998772      24.529593      70.110360       0.603959       0.459465      -1.030198      -0.027922       0.003298       0.001308       0.028147       0.031818      -0.014243      -0.046120      -0.097246      -0.063416      -0.047574      -0.042123       0.089697             13.775537      23.244156      -4.995557       1.820011       7.997402       1.896002      10.085052          -0.000004
          260              C       1.207613      17.905615       4.022596       0.378616      34.682480 0.32081065E+03  0.70304699E+04                                 9.780446                            6.248643      -0.308823       1.939262                    0.998832      24.083673      68.105854       0.612374       0.456409      -1.034157       0.010632      -0.021710      -0.018142       0.030224       0.039356      -0.011813      -0.049309      -0.103213      -0.087384      -0.053993      -0.045343       0.099336             13.862651      13.902915      -4.367117      -4.287445      10.048559       7.311523      17.636480           0.000002
          261              C       4.460355      16.539838       3.265121       0.058666      40.525996 0.41624365E+03  0.96678504E+04                                10.508903                            6.904380      -0.203010       1.953503                    0.998995      26.709268      76.007464       0.614032       0.429470      -1.057352       0.019230      -0.013945       0.006870       0.024727       0.014927      -0.000380      -0.009387      -0.041713      -0.018712      -0.022945      -0.008032       0.030977             14.544542      24.898652      -5.932764       2.031570       8.378940       1.509714      10.356035          -0.000003
          262              C       5.119677      15.873674       2.250416      -0.137113      36.290942 0.45034250E+03  0.10762738E+05                                 9.786147                            7.225193      -0.156618       1.930240                    0.998746      30.059698      89.320129       0.589575       0.434698      -1.044858      -0.002586      -0.013141       0.011329       0.017542       0.028188      -0.009915      -0.017055      -0.052805       0.004051      -0.039446      -0.007020       0.046466             11.982998      18.120844      -4.856689       0.441818       7.898381       1.540875       9.929769          -0.000005
          263              C       6.402680      15.388683       2.464086       0.094376      29.087107 0.35047379E+03  0.78720413E+04                                 8.477059                            6.376646       0.035968       2.026911                    0.999440      26.718372      77.124997       0.626778       0.435071      -1.043975       0.000567       0.006407       0.044868       0.045327       0.030843      -0.006758      -0.006583      -0.066106       0.026688      -0.049915       0.006971       0.042944             10.097354      14.405726      -3.578205       0.988580       6.605350       1.121973       9.280984          -0.000003
          264              C       6.404051      16.210937       4.629218       0.084825      28.592833 0.33944877E+03  0.75573232E+04                                 8.325128                            6.234649       0.167079       2.071888                    0.999508      26.484389      75.902288       0.640665       0.429419      -1.048281       0.008937      -0.015523      -0.042896       0.046485       0.025724      -0.015081      -0.011650      -0.060986       0.035628      -0.047666       0.004953       0.042713              9.883056      13.849749      -3.520704       1.615006       7.057566       1.523725       8.741853          -0.000001
          265              C       5.133384      16.707076       4.480199      -0.134417      37.025144 0.45470574E+03  0.10885738E+05                                 9.942975                            7.283286      -0.144646       1.937460                    0.998591      29.875153      88.648441       0.584821       0.437477      -1.043914      -0.001759      -0.008245      -0.009644       0.012809       0.029684      -0.014506      -0.016027      -0.048433       0.001956      -0.039747      -0.007517       0.047265             12.194754      18.412041      -4.057956       2.968047       7.890912       1.533512      10.281307          -0.000002
          266              C       0.493463      18.535545       5.155140       0.063659      40.587779 0.40078608E+03  0.91884752E+04                                10.433651                            6.710655      -0.014489       2.017419                    0.999219      26.078514      72.880622       0.634055       0.421355      -1.066187      -0.010842      -0.000850       0.022561       0.025045       0.002766       0.002678      -0.020688      -0.041863      -0.031575      -0.021893      -0.013642       0.035534             14.763642      14.620760      -3.431647      -4.917593      10.664466       8.471547      19.005701           0.000001
          267              C       1.178828      19.051196       6.253754      -0.139350      37.950817 0.45089158E+03  0.10770926E+05                                10.077317                            7.226585      -0.163751       1.930229                    0.998524      29.911207      88.637456       0.590337       0.434336      -1.045873      -0.009870      -0.006327      -0.003378       0.012201       0.014766      -0.001070      -0.033382      -0.052503      -0.059095      -0.036833      -0.017586       0.054419             12.691107      12.613952      -1.450255      -1.965542       9.273363       6.708069      16.186006           0.000001
          268              C       0.456453      19.644890       7.260206       0.090582      29.896820 0.34298050E+03  0.76701737E+04                                 8.674349                            6.333839       0.010497       2.024717                    0.998601      26.568270      76.784203       0.624417       0.438628      -1.040773      -0.044221      -0.001489      -0.022042       0.049432       0.011896       0.014194      -0.027734      -0.041344      -0.043772      -0.040367      -0.001658       0.042025             10.657483      11.882049      -1.075442      -1.490836       7.129744       4.672829      12.960656           0.000002
          269              C      12.177565      19.198922       6.227160       0.096825      29.309996 0.33355753E+03  0.73967395E+04                                 8.492082                            6.195446       0.047786       2.036867                    0.999295      26.313243      75.362337       0.640075       0.431525      -1.046574       0.033187       0.000045       0.028254       0.043586       0.009417       0.018486      -0.039013      -0.041079      -0.071288      -0.053372       0.000968       0.052404             10.389082      11.911700      -1.133735      -1.437993       7.298309       4.509925      11.957237           0.000001
          270              C      12.819067      18.594078       5.157433      -0.139195      36.394789 0.43782867E+03  0.10357609E+05                                 9.719404                            7.062510      -0.068574       1.957274                    0.999361      29.601458      86.617854       0.606046       0.427214      -1.052707       0.002004      -0.011778       0.014800       0.019020       0.000083       0.015231      -0.034907      -0.051200      -0.041814      -0.040956      -0.011042       0.051998             12.087055      14.183423      -2.251544      -3.433629       8.486658       5.335592      13.591085          -0.000000
          271              C       0.795023      22.521384      33.878667       0.094477      27.371758 0.32418589E+03  0.71202561E+04                                 8.026487                            6.051936       0.212139       2.089350                    0.999688      25.989486      73.482817       0.658232       0.423668      -1.053996      -0.007508      -0.040841      -0.004621       0.041782      -0.005032       0.028022      -0.014888      -0.010962      -0.058304      -0.039783       0.007300       0.032482              9.644716       5.744171       0.619281      -3.455590       8.493558       0.246421      14.696418          -0.000002
          272              C       0.294707      22.716495      35.160231      -0.150289      34.635859 0.42412949E+03  0.99128437E+04                                 9.314529                            6.907638       0.142832       2.024187                    0.999721      29.097141      83.487954       0.621175       0.421883      -1.060413      -0.003478      -0.009046      -0.007577       0.012302      -0.000658       0.019755      -0.003358      -0.014225      -0.081401      -0.036403       0.014909       0.021494             11.528504       6.684561       0.621059      -4.710146       9.021283      -0.054545      18.879670          -0.000006
          273              C      13.559261      21.635023      35.883317       0.054482      39.433137 0.40598460E+03  0.93378057E+04                                10.241292                            6.754271      -0.088171       1.988300                    0.999145      26.380108      73.845677       0.631964       0.421385      -1.066156       0.001176       0.001122      -0.027310       0.027358      -0.006949       0.007094      -0.000592       0.029213      -0.028284      -0.012215      -0.010235       0.022450             14.499662       7.235918       0.379069      -5.929737       9.809057       1.453300      26.454010          -0.000006
          274              C      13.589417      20.383525      35.280363      -0.147777      35.887093 0.44612862E+03  0.10588869E+05                                 9.643044                            7.140087      -0.011304       1.973273                    0.999434      29.662806      86.546196       0.602197       0.428527      -1.053366      -0.003346       0.003754      -0.008676       0.010028      -0.002043       0.014635      -0.007300      -0.005802      -0.112666      -0.041981       0.016981       0.025000             11.990703       6.656946       0.303512      -4.180916       9.503860       1.999754      19.811302          -0.000007
          275              C       0.375580      20.274820      33.983210       0.105268      28.343512 0.33244875E+03  0.73799288E+04                                 8.323315                            6.190557       0.009252       2.023012                    0.999347      26.448180      76.257281       0.638282       0.432281      -1.044144       0.002958       0.040099      -0.009864       0.041400       0.002164       0.031837      -0.010912       0.012188      -0.085553      -0.046337       0.009976       0.036362             10.073980       5.966257       0.711411      -3.339447       9.060867       0.902907      15.194816          -0.000002
          276              C      13.141189      21.766026      37.297392       0.377715      33.772149 0.31601189E+03  0.68670910E+04                                 9.519370                            6.132461      -0.182799       1.980742                    0.999160      23.674568      65.656876       0.631596       0.446270      -1.044853      -0.010669       0.001874       0.029527       0.031451       0.005307       0.037725       0.000333       0.132103      -0.116536      -0.049808      -0.046408       0.096215             13.572051       6.408228      -0.347349      -5.029337      10.302314       1.473355      24.005611          -0.000012
          277              C      12.684735      23.039822      39.115424       0.378137      33.615856 0.31622870E+03  0.68784799E+04                                 9.506431                            6.150553      -0.181356       1.982122                    0.999153      23.702689      65.938835       0.627706       0.448599      -1.042660       0.003816      -0.028221      -0.013228       0.031400      -0.001034       0.039356      -0.000707       0.136454      -0.113800      -0.049669      -0.048883       0.098552             13.210329       5.472900      -1.375947      -1.999769      20.891179       5.872506      13.266907          -0.000012
          278              C      12.646355      20.787683      39.274989       0.374445      33.029323 0.31184253E+03  0.67549324E+04                                 9.344164                            6.082798      -0.175461       1.982373                    0.999192      23.671231      65.571870       0.635503       0.444941      -1.045492       0.003783       0.027731      -0.017541       0.033030       0.000455       0.032593       0.000279       0.132779      -0.118022      -0.047348      -0.046679       0.094027             12.763045       5.459486       1.477425      -2.340006      18.554209      -5.685076      14.275438          -0.000011
          279              C      12.518877      24.369364      39.755977       0.055071      39.566973 0.41039347E+03  0.94704236E+04                                10.276082                            6.808088      -0.104355       1.982604                    0.999235      26.495436      74.437005       0.626695       0.423527      -1.064165       0.001024       0.025330       0.011430       0.027808       0.000792       0.000993       0.001005       0.029834      -0.034893      -0.011996      -0.008790       0.020786             14.052897       5.589876      -1.953330      -1.230027      23.013982       6.801348      13.554833          -0.000006
          280              C      12.494204      25.528881      38.996209      -0.148277      33.892997 0.42111972E+03  0.98141599E+04                                 9.141812                            6.862564       0.164750       2.031675                    0.999672      28.945182      82.634035       0.626701       0.419371      -1.063169       0.001214       0.002017       0.006980       0.007366       0.008306       0.003358      -0.022459       0.042477       0.027404      -0.038244       0.017947       0.020297             10.905834       5.058855      -1.526735      -0.827812      17.404904       3.059778      10.253744          -0.000007
          281              C      12.277629      26.735782      39.644556       0.097972      27.309631 0.32515277E+03  0.71430554E+04                                 7.997692                            6.055293       0.220857       2.091944                    0.999737      25.939666      73.224146       0.659319       0.422877      -1.055043      -0.004869      -0.013867       0.043118       0.045554       0.020971       0.002442      -0.018469       0.061408       0.003874      -0.045116       0.008266       0.036850              9.356395       4.526415      -1.221087      -0.554178      13.900677       2.109652       9.642094          -0.000003
          282              C      12.188531      25.715630      41.695975       0.103106      27.834744 0.33339461E+03  0.73961520E+04                                 8.214244                            6.208643       0.067445       2.042584                    0.999423      26.326938      75.547977       0.636785       0.433577      -1.044778       0.008661       0.023961      -0.033993       0.042482       0.015149       0.017740      -0.021774       0.065608      -0.015725      -0.048638       0.005859       0.042778              9.673970       4.832201      -1.115406      -0.845634      13.628183       2.856473      10.561527          -0.000003
          283              C      12.376321      24.469707      41.120532      -0.151966      35.501681 0.44141360E+03  0.10457897E+05                                 9.561928                            7.103933      -0.020622       1.969840                    0.999461      29.721536      86.875338       0.603009       0.428729      -1.052362       0.005753       0.008304      -0.001344       0.010191       0.005716       0.001046      -0.023407       0.051260       0.025563      -0.041464       0.018855       0.022609             11.613726       5.384694      -1.395568      -1.030826      16.726093       5.165558      12.730389          -0.000008
          284              C      12.446228      19.566846      40.087487       0.057006      38.563519 0.40771381E+03  0.93637450E+04                                10.012023                            6.729071      -0.100734       1.981476                    0.999150      26.294476      72.944222       0.640363       0.416472      -1.072004      -0.005952      -0.020893       0.017953       0.028183       0.003061       0.007138       0.001313       0.025178      -0.028489      -0.011367      -0.008147       0.019513             13.397609       5.758020       1.744673      -2.428963      19.789411      -7.383084      14.645396          -0.000006
          285              C      12.080243      19.639316      41.415819      -0.153745      34.172495 0.42104314E+03  0.98080994E+04                                 9.167378                            6.844663       0.110128       2.010591                    0.999662      29.070489      82.867940       0.630143       0.417262      -1.064926       0.000637      -0.005596      -0.003801       0.006794      -0.008656       0.007529       0.026492       0.037606      -0.003835      -0.039734       0.017845       0.021889             10.988983       5.358296       1.340810      -2.108138      14.669796      -5.045304      12.938858          -0.000010
          286              C      11.845849      18.474224      42.111852       0.086277      27.541491 0.33108961E+03  0.72995485E+04                                 8.031040                            6.108618       0.181979       2.074413                    0.999625      26.139968      73.693738       0.657331       0.422641      -1.056188       0.006879      -0.029133      -0.031965       0.043793      -0.009244       0.014982       0.023815       0.042097       0.021377      -0.041383       0.012102       0.029281              9.374068       4.700355       0.749726      -1.592835      12.569509      -3.486921      10.852340          -0.000005
          287              C      12.390028      17.183705      40.287401       0.101245      27.007047 0.32064358E+03  0.70285962E+04                                 7.949346                            6.020189       0.150862       2.070198                    0.999676      25.967309      73.534223       0.659221       0.423866      -1.053054      -0.012357       0.017700       0.036059       0.042026      -0.002191       0.013100       0.027145       0.076894       0.004667      -0.053468       0.010948       0.042519              9.183942       4.628310       0.581970      -1.590559      12.743334      -2.742725      10.180181          -0.000004
          288              C      12.618940      18.304199      39.503791      -0.148176      33.409144 0.42053030E+03  0.97710665E+04                                 8.991973                            6.807130       0.176778       2.034121                    0.999708      28.761267      81.279346       0.637969       0.413202      -1.069947      -0.002522      -0.001153       0.004899       0.005630      -0.006996       0.004557       0.027741       0.037564      -0.000218      -0.039865       0.019548       0.020317             10.624848       5.185858       0.944830      -1.635493      15.807162      -4.118210      10.881525          -0.000008
          289              C       6.724801       1.599910       1.359970       0.087661      27.615225 0.34752148E+03  0.77981473E+04                                 8.178622                            6.348452       0.004336       2.016783                    0.999149      26.837265      77.720219       0.627641       0.434896      -1.042888       0.044885       0.014016      -0.020119       0.051146      -0.006119      -0.023451       0.035031      -0.041238      -0.045193      -0.045156      -0.007097       0.052253              9.312844      10.527343       1.106924       2.592038       6.224188      -2.221854      11.187002          -0.000002
          290              C       5.948968       1.937174       0.266859      -0.144672      34.914113 0.44963059E+03  0.10736011E+05                                 9.519295                            7.214061      -0.132756       1.938612                    0.998822      29.988816      88.921316       0.590995       0.434045      -1.045783       0.009986      -0.007296      -0.007608       0.014520      -0.011868      -0.011419       0.034253      -0.041745      -0.050429      -0.036034      -0.015423       0.051458             11.162004      11.335389       0.581588       3.315375       7.324922      -3.672858      14.825701          -0.000005
          291              C       6.500002       2.695319      45.114241       0.068285      38.939261 0.40979915E+03  0.94677816E+04                                10.213086                            6.835109      -0.119128       1.981895                    0.999250      26.422636      74.648678       0.620123       0.427515      -1.060049       0.014001      -0.016923       0.011997       0.025027      -0.013086      -0.012053       0.020140      -0.021460      -0.032649      -0.023279      -0.011156       0.034435             13.663301      14.301628      -0.366809       6.716359       7.701512      -4.710995      18.986762          -0.000004
          292              C       7.848800       3.040944      45.204111      -0.144495      34.808481 0.43802534E+03  0.10353339E+05                                 9.402578                            7.053590      -0.057252       1.958781                    0.999399      29.606079      86.319067       0.608377       0.425944      -1.054518       0.000796      -0.022148      -0.009433       0.024086       0.006843      -0.021481       0.015573      -0.035336      -0.065699      -0.041089       0.008040       0.033049             11.193043      13.355631       0.318071       4.733467       6.479114      -2.599127      13.744384          -0.000009
          293              C       8.558838       2.656297       0.463105       0.081096      27.745758 0.33868725E+03  0.75425817E+04                                 8.123634                            6.201634       0.050475       2.026851                    0.999617      26.783665      76.985935       0.645863       0.425838      -1.049580      -0.025159      -0.046079       0.010830       0.053605       0.005322      -0.027439       0.019380      -0.036677      -0.063023      -0.047207       0.011245       0.035962              9.354206      10.969561       0.676780       2.715548       5.632158      -1.935828      11.460899          -0.000003
          294              C       5.715944       3.077179      43.902373       0.365638      34.845461 0.33247803E+03  0.73553351E+04                                 9.806789                            6.362126      -0.360693       1.915748                    0.998719      24.536234      69.832535       0.606448       0.456534      -1.033550      -0.013229      -0.000428      -0.027735       0.030731      -0.029823      -0.012188       0.042582      -0.096383      -0.073066      -0.044497      -0.042044       0.086541             13.544951      14.391677      -0.318635       6.262748       7.433202      -4.648513      18.809973          -0.000009
          295              C       3.790068       3.052094      42.729479       0.374421      34.679979 0.32728656E+03  0.72239480E+04                                 9.806145                            6.332477      -0.401065       1.903512                    0.998772      24.529593      70.110216       0.603962       0.459463      -1.030199       0.027921       0.003301      -0.001307       0.028146      -0.031818      -0.014243       0.046119      -0.097247      -0.063412      -0.047575      -0.042122       0.089696             13.775491      23.244066       4.995536       1.820008       7.997379      -1.895996      10.085028          -0.000007
          296              C       5.646037       3.969115      41.829404       0.378617      34.682498 0.32081118E+03  0.70304813E+04                                 9.780428                            6.248636      -0.308812       1.939265                    0.998832      24.083700      68.105831       0.612376       0.456407      -1.034158      -0.010633      -0.021708       0.018143       0.030224      -0.039356      -0.011813       0.049308      -0.103210      -0.087381      -0.053992      -0.045342       0.099334             13.862614      13.902885       4.367096      -4.287413      10.048528      -7.311493      17.636429          -0.000006
          297              C       2.393295       2.603338      42.586879       0.058665      40.526034 0.41624462E+03  0.96678742E+04                                10.508887                            6.904375      -0.203008       1.953503                    0.998995      26.709309      76.007477       0.614034       0.429469      -1.057354      -0.019231      -0.013943      -0.006869       0.024727      -0.014925      -0.000380       0.009387      -0.041711      -0.018710      -0.022944      -0.008031       0.030974             14.544511      24.898586       5.932752       2.031559       8.378928      -1.509713      10.356019          -0.000004
          298              C       1.733973       1.937174      43.601584      -0.137107      36.290780 0.45034044E+03  0.10762675E+05                                 9.786115                            7.225174      -0.156615       1.930243                    0.998746      30.059610      89.319762       0.589576       0.434697      -1.044859       0.002584      -0.013139      -0.011328       0.017540      -0.028187      -0.009916       0.017055      -0.052807       0.004052      -0.039447      -0.007020       0.046467             11.982949      18.120749       4.856660       0.441819       7.898353      -1.540871       9.929746          -0.000008
          299              C       0.450970       1.452183      43.387914       0.094380      29.086994 0.35047243E+03  0.78720028E+04                                 8.477041                            6.376637       0.035968       2.026912                    0.999440      26.718287      77.124699       0.626778       0.435072      -1.043975      -0.000568       0.006408      -0.044867       0.045326      -0.030843      -0.006758       0.006585      -0.066107       0.026687      -0.049915       0.006970       0.042945             10.097327      14.405678       3.578190       0.988581       6.605334      -1.121968       9.280967          -0.000004
          300              C       0.449599       2.274437      41.222782       0.084825      28.592850 0.33944898E+03  0.75573295E+04                                 8.325133                            6.234652       0.167075       2.071887                    0.999508      26.484397      75.902341       0.640665       0.429419      -1.048281      -0.008938      -0.015523       0.042896       0.046486      -0.025723      -0.015081       0.011651      -0.060985       0.035626      -0.047664       0.004951       0.042713              9.883062      13.849760       3.520712       1.615004       7.057573      -1.523723       8.741853          -0.000002
          301              C       1.720266       2.770576      41.371801      -0.134420      37.025269 0.45470756E+03  0.10885791E+05                                 9.942987                            7.283293      -0.144637       1.937461                    0.998591      29.875237      88.648679       0.584822       0.437476      -1.043914       0.001759      -0.008244       0.009645       0.012810      -0.029682      -0.014506       0.016026      -0.048432       0.001962      -0.039747      -0.007515       0.047262             12.194769      18.412069       4.057968       2.968047       7.890924      -1.533511      10.281313          -0.000004
          302              C       6.360187       4.599045      40.696860       0.063663      40.587706 0.40078556E+03  0.91884586E+04                                10.433630                            6.710647      -0.014491       2.017418                    0.999219      26.078493      72.880499       0.634056       0.421355      -1.066188       0.010842      -0.000850      -0.022560       0.025045      -0.002767       0.002678       0.020689      -0.041862      -0.031574      -0.021893      -0.013641       0.035534             14.763602      14.620722       3.431632      -4.917572      10.664437      -8.471518      19.005648          -0.000005
          303              C       5.674822       5.114696      39.598246      -0.139349      37.950769 0.45089093E+03  0.10770905E+05                                10.077304                            7.226577      -0.163745       1.930231                    0.998524      29.911185      88.637327       0.590337       0.434335      -1.045874       0.009870      -0.006327       0.003379       0.012201      -0.014766      -0.001071       0.033382      -0.052502      -0.059095      -0.036832      -0.017587       0.054419             12.691087      12.613930       1.450254      -1.965541       9.273350      -6.708058      16.185983          -0.000003
          304              C       6.397197       5.708390      38.591794       0.090581      29.896860 0.34298101E+03  0.76701868E+04                                 8.674348                            6.333837       0.010504       2.024718                    0.998601      26.568304      76.784274       0.624418       0.438627      -1.040773       0.044221      -0.001488       0.022043       0.049433      -0.011896       0.014194       0.027733      -0.041344      -0.043772      -0.040367      -0.001657       0.042024             10.657480      11.882045       1.075439      -1.490831       7.129742      -4.672828      12.960652          -0.000001
          305              C       8.383385       5.262422      39.624840       0.096827      29.309920 0.33355678E+03  0.73967170E+04                                 8.492065                            6.195438       0.047785       2.036868                    0.999295      26.313187      75.362096       0.640076       0.431525      -1.046574      -0.033187       0.000044      -0.028255       0.043586      -0.009418       0.018486       0.039013      -0.041079      -0.071285      -0.053372       0.000968       0.052404             10.389056      11.911667       1.133725      -1.437981       7.298294      -4.509911      11.957206          -0.000003
          306              C       7.741883       4.657578      40.694567      -0.139190      36.394642 0.43782699E+03  0.10357558E+05                                 9.719376                            7.062496      -0.068580       1.957273                    0.999361      29.601370      86.617493       0.606047       0.427214      -1.052708      -0.002004      -0.011778      -0.014800       0.019021      -0.000082       0.015231       0.034909      -0.051200      -0.041812      -0.040956      -0.011043       0.052000             12.087011      14.183375       2.251527      -3.433606       8.486629      -5.335565      13.591031          -0.000005
          307              C       6.058627       8.584884      11.973333       0.094475      27.371779 0.32418665E+03  0.71202770E+04                                 8.026496                            6.051950       0.212134       2.089348                    0.999688      25.989486      73.482835       0.658230       0.423669      -1.053995       0.007509      -0.040840       0.004621       0.041781       0.005032       0.028022       0.014888      -0.010963      -0.058303      -0.039783       0.007300       0.032483              9.644723       5.744178      -0.619278      -3.455588       8.493561      -0.246426      14.696429           0.000002
          308              C       6.558943       8.779995      10.691769      -0.150288      34.635789 0.42412911E+03  0.99128282E+04                                 9.314508                            6.907632       0.142841       2.024190                    0.999721      29.097099      83.487681       0.621176       0.421883      -1.060414       0.003478      -0.009046       0.007578       0.012303       0.000658       0.019755       0.003359      -0.014227      -0.081403      -0.036404       0.014908       0.021496             11.528473       6.684550      -0.621060      -4.710130       9.021248       0.054561      18.879621           0.000003
          309              C       7.001689       7.698523       9.968683       0.054481      39.433152 0.40598492E+03  0.93378133E+04                                10.241288                            6.754269      -0.088169       1.988300                    0.999145      26.380124      73.845685       0.631965       0.421384      -1.066156      -0.001176       0.001122       0.027311       0.027359       0.006950       0.007093       0.000592       0.029212      -0.028281      -0.012215      -0.010234       0.022449             14.499660       7.235918      -0.379065      -5.929739       9.809033      -1.453301      26.454028           0.000001
          310              C       6.971533       6.447025      10.571637      -0.147777      35.887117 0.44612907E+03  0.10588881E+05                                 9.643047                            7.140091      -0.011305       1.973272                    0.999434      29.662814      86.546200       0.602197       0.428527      -1.053366       0.003346       0.003754       0.008676       0.010028       0.002044       0.014635       0.007301      -0.005805      -0.112668      -0.041982       0.016980       0.025002             11.990709       6.656950      -0.303510      -4.180921       9.503849      -1.999754      19.811329           0.000002
          311              C       6.478070       6.338320      11.868790       0.105266      28.343598 0.33244997E+03  0.73799646E+04                                 8.323341                            6.190576       0.009236       2.023006                    0.999347      26.448237      76.257552       0.638280       0.432282      -1.044143      -0.002958       0.040099       0.009864       0.041400      -0.002163       0.031837       0.010913       0.012187      -0.085551      -0.046338       0.009976       0.036362             10.074013       5.966277      -0.711414      -3.339463       9.060883      -0.902903      15.194879           0.000001
          312              C       7.419761       7.829526       8.554608       0.377715      33.772148 0.31601202E+03  0.68670924E+04                                 9.519361                            6.132456      -0.182794       1.980743                    0.999160      23.674569      65.656811       0.631597       0.446269      -1.044854       0.010669       0.001874      -0.029527       0.031452      -0.005307       0.037725      -0.000333       0.132102      -0.116538      -0.049809      -0.046407       0.096215             13.572038       6.408223       0.347347      -5.029331      10.302295      -1.473349      24.005596           0.000001
          313              C       7.876215       9.103322       6.736576       0.378137      33.615799 0.31622849E+03  0.68784714E+04                                 9.506406                            6.150543      -0.181347       1.982125                    0.999153      23.702677      65.938700       0.627709       0.448598      -1.042661      -0.003817      -0.028222       0.013228       0.031401       0.001034       0.039356       0.000707       0.136454      -0.113798      -0.049669      -0.048883       0.098552             13.210284       5.472888       1.375938      -1.999765      20.891074      -5.872486      13.266890          -0.000001
          314              C       7.914595       6.851183       6.577011       0.374446      33.029301 0.31184248E+03  0.67549292E+04                                 9.344150                            6.082790      -0.175453       1.982375                    0.999192      23.671230      65.571799       0.635505       0.444940      -1.045493      -0.003783       0.027731       0.017541       0.033031      -0.000455       0.032593      -0.000280       0.132779      -0.118021      -0.047348      -0.046678       0.094026             12.763022       5.459479      -1.477422      -2.340006      18.554155       5.685062      14.275433          -0.000001
          315              C       8.042073      10.432864       6.096023       0.055070      39.566865 0.41039278E+03  0.94704004E+04                                10.276051                            6.808076      -0.104347       1.982607                    0.999235      26.495408      74.436809       0.626696       0.423526      -1.064166      -0.001025       0.025330      -0.011430       0.027809      -0.000791       0.000993      -0.001005       0.029833      -0.034893      -0.011996      -0.008789       0.020785             14.052841       5.589862       1.953320      -1.230022      23.013866      -6.801334      13.554795          -0.000001
          316              C       8.066746      11.592381       6.855791      -0.148278      33.892822 0.42111839E+03  0.98141117E+04                                 9.141763                            6.862548       0.164762       2.031679                    0.999672      28.945073      82.633392       0.626703       0.419370      -1.063171      -0.001214       0.002017      -0.006980       0.007367      -0.008307       0.003359       0.022460       0.042480       0.027404      -0.038246       0.017948       0.020298             10.905758       5.058839       1.526719      -0.827798      17.404793      -3.059735      10.253644           0.000001
          317              C       8.283321      12.799282       6.207444       0.097971      27.309573 0.32515272E+03  0.71430506E+04                                 7.997681                            6.055301       0.220857       2.091944                    0.999737      25.939607      73.223844       0.659317       0.422878      -1.055042       0.004868      -0.013868      -0.043118       0.045554      -0.020973       0.002442       0.018470       0.061411       0.003877      -0.045118       0.008267       0.036851              9.356368       4.526416       1.221078      -0.554174      13.900616      -2.109647       9.642073           0.000000
          318              C       8.372419      11.779130       4.156025       0.103104      27.834676 0.33339361E+03  0.73961245E+04                                 8.214231                            6.208633       0.067446       2.042586                    0.999423      26.326898      75.547840       0.636786       0.433577      -1.044778      -0.008662       0.023962       0.033993       0.042482      -0.015149       0.017740       0.021773       0.065607      -0.015727      -0.048637       0.005859       0.042778              9.673955       4.832193       1.115405      -0.845631      13.628175      -2.856468      10.561497          -0.000003
          319              C       8.184629      10.533207       4.731468      -0.151966      35.501505 0.44141097E+03  0.10457820E+05                                 9.561893                            7.103907      -0.020621       1.969842                    0.999461      29.721466      86.875089       0.603011       0.428729      -1.052362      -0.005754       0.008303       0.001344       0.010191      -0.005716       0.001046       0.023407       0.051259       0.025562      -0.041464       0.018854       0.022609             11.613681       5.384673       1.395561      -1.030818      16.726045      -5.165518      12.730324          -0.000005
          320              C       8.114722       5.630346       5.764513       0.057006      38.563544 0.40771422E+03  0.93637543E+04                                10.012017                            6.729067      -0.100727       1.981478                    0.999150      26.294498      72.944228       0.640364       0.416471      -1.072005       0.005953      -0.020893      -0.017953       0.028183      -0.003061       0.007137      -0.001313       0.025176      -0.028488      -0.011366      -0.008146       0.019512             13.397599       5.758017      -1.744670      -2.428966      19.789378       7.383068      14.645402          -0.000001
          321              C       8.480707       5.702816       4.436181      -0.153746      34.172582 0.42104375E+03  0.98081196E+04                                 9.167401                            6.844669       0.110128       2.010591                    0.999662      29.070529      82.868155       0.630142       0.417262      -1.064926      -0.000636      -0.005595       0.003801       0.006794       0.008656       0.007528      -0.026493       0.037604      -0.003836      -0.039734       0.017846       0.021888             10.989020       5.358305      -1.340818      -2.108150      14.669851       5.045329      12.938905          -0.000006
          322              C       8.715101       4.537724       3.740148       0.086275      27.541527 0.33108945E+03  0.72995469E+04                                 8.031044                            6.108607       0.181978       2.074412                    0.999625      26.140021      73.693990       0.657333       0.422640      -1.056189      -0.006877      -0.029133       0.031965       0.043792       0.009244       0.014982      -0.023814       0.042096       0.021377      -0.041382       0.012102       0.029280              9.374079       4.700354      -0.749728      -1.592851      12.569497       3.486917      10.852387          -0.000004
          323              C       8.170922       3.247205       5.564599       0.101249      27.006937 0.32064176E+03  0.70285490E+04                                 7.949330                            6.020172       0.150846       2.070195                    0.999676      25.967247      73.534098       0.659222       0.423866      -1.053054       0.012358       0.017700      -0.036059       0.042027       0.002190       0.013101      -0.027143       0.076897       0.004666      -0.053467       0.010946       0.042521              9.183921       4.628297      -0.581959      -1.590553      12.743324       2.742681      10.180144          -0.000001
          324              C       7.942010       4.367699       6.348209      -0.148175      33.409070 0.42052925E+03  0.97710336E+04                                 8.991954                            6.807115       0.176791       2.034125                    0.999708      28.761229      81.279136       0.637970       0.413201      -1.069948       0.002522      -0.001154      -0.004899       0.005630       0.006997       0.004557      -0.027742       0.037564      -0.000218      -0.039866       0.019548       0.020318             10.624824       5.185845      -0.944826      -1.635488      15.807136       4.118191      10.881490          -0.000000
          325              C       6.982499      12.336590      24.285970       0.087652      27.615486 0.34752567E+03  0.77982661E+04                                 8.178677                            6.348494       0.004340       2.016781                    0.999149      26.837433      77.720871       0.627638       0.434896      -1.042887      -0.044891      -0.014004      -0.020126       0.051150      -0.006116       0.023447      -0.035024      -0.041238      -0.045190      -0.045149      -0.007095       0.052244              9.312909      10.527413       1.106926      -2.592076       6.224214       2.221861      11.187101           0.000001
          326              C       7.758332      11.999327      23.192859      -0.144674      34.914291 0.44963343E+03  0.10736099E+05                                 9.519340                            7.214092      -0.132764       1.938609                    0.998821      29.988898      88.921744       0.590993       0.434046      -1.045782      -0.009991       0.007309      -0.007617       0.014535      -0.011863       0.011416      -0.034251      -0.041742      -0.050428      -0.036033      -0.015419       0.051452             11.162059      11.335435       0.581586      -3.315403       7.324943       3.672871      14.825799           0.000001
          327              C       7.207298      11.241181      22.188241       0.068286      38.939359 0.40979959E+03  0.94678042E+04                                10.213147                            6.835137      -0.119148       1.981891                    0.999250      26.422643      74.648993       0.620118       0.427518      -1.060046      -0.014004       0.016937       0.011989       0.025034      -0.013085       0.012053      -0.020142      -0.021462      -0.032642      -0.023279      -0.011158       0.034436             13.663405      14.301765      -0.366811      -6.716449       7.701542       4.711010      18.986909           0.000002
          328              C       5.858500      10.895556      22.278111      -0.144496      34.808840 0.43802974E+03  0.10353483E+05                                 9.402682                            7.053649      -0.057303       1.958763                    0.999399      29.606295      86.320255       0.608370       0.425947      -1.054514      -0.000800       0.022162      -0.009441       0.024103       0.006843       0.021480      -0.015573      -0.035333      -0.065694      -0.041087       0.008040       0.033048             11.193185      13.355801       0.318078      -4.733539       6.479179       2.599164      13.744577           0.000004
          329              C       5.148462      11.280203      23.389105       0.081095      27.745773 0.33868714E+03  0.75425805E+04                                 8.123643                            6.201631       0.050479       2.026853                    0.999617      26.783660      76.985983       0.645863       0.425838      -1.049580       0.025155       0.046094       0.010824       0.053615       0.005318       0.027437      -0.019381      -0.036671      -0.063024      -0.047204       0.011244       0.035960              9.354226      10.969578       0.676774      -2.715571       5.632154       1.935835      11.460946           0.000001
          330              C       7.991356      10.859321      20.976373       0.365639      34.845223 0.33247448E+03  0.73552500E+04                                 9.806832                            6.362145      -0.360755       1.915734                    0.998719      24.536067      69.832436       0.606439       0.456541      -1.033543       0.013222       0.000443      -0.027746       0.030739      -0.029822       0.012189      -0.042585      -0.096388      -0.073069      -0.044499      -0.042046       0.086545             13.545040      14.391800      -0.318655      -6.262866       7.433221       4.648514      18.810100           0.000003
          331              C       9.917232      10.884407      19.803479       0.374423      34.679923 0.32728424E+03  0.72239010E+04                                 9.806236                            6.332516      -0.401159       1.903486                    0.998772      24.529509      70.110531       0.603950       0.459472      -1.030192      -0.027929      -0.003284      -0.001318       0.028153      -0.031818       0.014245      -0.046121      -0.097251      -0.063425      -0.047575      -0.042126       0.089701             13.775659      23.244407       4.995599      -1.820081       7.997454       1.895991      10.085117           0.000003
          332              C       8.061263       9.967385      18.903404       0.378603      34.682543 0.32081093E+03  0.70304822E+04                                 9.780484                            6.248660      -0.308855       1.939254                    0.998831      24.083709      68.106133       0.612370       0.456411      -1.034155       0.010626       0.021721       0.018131       0.030224      -0.039350       0.011824      -0.049301      -0.103225      -0.087374      -0.053977      -0.045356       0.099333             13.862715      13.902943       4.367119       4.287422      10.048618       7.311568      17.636583           0.000005
          333              C      11.314005      11.333162      19.660879       0.058668      40.526155 0.41624410E+03  0.96678753E+04                                10.508991                            6.904421      -0.203069       1.953488                    0.998995      26.709264      76.007815       0.614024       0.429475      -1.057348       0.019225       0.013961      -0.006878       0.024735      -0.014930       0.000380      -0.009389      -0.041713      -0.018720      -0.022945      -0.008034       0.030979             14.544708      24.899045       5.932855      -2.031643       8.379009       1.509680      10.356070           0.000001
          334              C      11.973327      11.999327      20.675584      -0.137104      36.290130 0.45033208E+03  0.10762424E+05                                 9.786019                            7.225121      -0.156611       1.930250                    0.998746      30.059218      89.318362       0.589577       0.434699      -1.044858      -0.002592       0.013158      -0.011333       0.017558      -0.028193       0.009920      -0.017055      -0.052806       0.004046      -0.039451      -0.007021       0.046471             11.982821      18.120555       4.856593      -0.441833       7.898266       1.540835       9.929642           0.000002
          335              C      13.256330      12.484317      20.461914       0.094390      29.086607 0.35046735E+03  0.78718661E+04                                 8.477013                            6.376625       0.035912       2.026901                    0.999440      26.718002      77.123957       0.626773       0.435076      -1.043972       0.000563      -0.006398      -0.044871       0.045329      -0.030849       0.006758      -0.006585      -0.066106       0.026685      -0.049919       0.006969       0.042950             10.097287      14.405612       3.578160      -0.988585       6.605304       1.121955       9.280946           0.000000
          336              C      13.257701      11.662063      18.296782       0.084802      28.593730 0.33946048E+03  0.75576521E+04                                 8.325264                            6.234729       0.167089       2.071876                    0.999509      26.485093      75.904756       0.640665       0.429415      -1.048283       0.008936       0.015533       0.042898       0.046491      -0.025723       0.015073      -0.011644      -0.060970       0.035639      -0.047659       0.004959       0.042700              9.883236      13.850025       3.520760      -1.615112       7.057667       1.523724       8.742016           0.000001
          337              C      11.987034      11.165924      18.445801      -0.134436      37.025906 0.45471625E+03  0.10886039E+05                                 9.943060                            7.283338      -0.144542       1.937482                    0.998592      29.875544      88.649453       0.584824       0.437473      -1.043917      -0.001770       0.008258       0.009644       0.012819      -0.029676       0.014509      -0.016004      -0.048423       0.001972      -0.039745      -0.007496       0.047241             12.194897      18.412393       4.058013      -2.968197       7.890961       1.533446      10.281338           0.000002
          338              C       7.347113       9.337455      17.770860       0.063689      40.586791 0.40077378E+03  0.91881384E+04                                10.433592                            6.710623      -0.014590       2.017397                    0.999219      26.077991      72.879346       0.634045       0.421364      -1.066180      -0.010838       0.000858      -0.022559       0.025042      -0.002773      -0.002687      -0.020701      -0.041891      -0.031615      -0.021917      -0.013642       0.035559             14.763573      14.620559       3.431649       4.917600      10.664468       8.471562      19.005693           0.000003
          339              C       8.032478       8.821805      16.672246      -0.139360      37.950822 0.45089120E+03  0.10770899E+05                                10.077292                            7.226571      -0.163671       1.930252                    0.998525      29.911127      88.636716       0.590340       0.434334      -1.045876      -0.009865       0.006328       0.003388       0.012200      -0.014762       0.001076      -0.033373      -0.052503      -0.059139      -0.036831      -0.017585       0.054416             12.691108      12.613738       1.450281       1.965592       9.273432       6.708172      16.186155           0.000003
          340              C       7.310103       8.228110      15.665794       0.090552      29.897675 0.34299195E+03  0.76704744E+04                                 8.674365                            6.333839       0.010690       2.024756                    0.998603      26.568960      76.785788       0.624434       0.438613      -1.040784      -0.044224       0.001477       0.022056       0.049441      -0.011908      -0.014206      -0.027714      -0.041323      -0.043790      -0.040370      -0.001633       0.042003             10.657518      11.881985       1.075428       1.490808       7.129794       4.672900      12.960774           0.000002
          341              C       5.323915       8.674078      16.698840       0.096825      29.309365 0.33355186E+03  0.73965537E+04                                 8.491877                            6.195345       0.047916       2.036908                    0.999296      26.312806      75.359836       0.640090       0.431518      -1.046582       0.033191      -0.000049      -0.028252       0.043587      -0.009417      -0.018488      -0.039006      -0.041058      -0.071300      -0.053370       0.000980       0.052390             10.388797      11.911286       1.133670       1.437906       7.298154       4.509805      11.956951           0.000002
          342              C       5.965417       9.278922      17.768567      -0.139179      36.393579 0.43781458E+03  0.10357183E+05                                 9.719216                            7.062426      -0.068601       1.957278                    0.999361      29.600645      86.614822       0.606046       0.427217      -1.052706       0.002002       0.011785      -0.014795       0.019020      -0.000077      -0.015226      -0.034907      -0.051230      -0.041831      -0.040954      -0.011056       0.052011             12.086780      14.183072       2.251470       3.433516       8.486499       5.335443      13.590769           0.000004
          343              C       7.648673       5.351616      34.899333       0.094450      27.372388 0.32419629E+03  0.71205124E+04                                 8.026495                            6.051973       0.212256       2.089368                    0.999689      25.989926      73.483212       0.658242       0.423660      -1.054005      -0.007485       0.040850       0.004606       0.041785       0.005016      -0.028015      -0.014886      -0.010978      -0.058345      -0.039788       0.007322       0.032466              9.644724       5.744177      -0.619207       3.455582       8.493470       0.246579      14.696526          -0.000000
          344              C       7.148357       5.156505      33.617769      -0.150284      34.635175 0.42411967E+03  0.99125443E+04                                 9.314377                            6.907543       0.142786       2.024178                    0.999721      29.096730      83.486131       0.621183       0.421881      -1.060416      -0.003457       0.009043       0.007558       0.012282       0.000657      -0.019760      -0.003349      -0.014183      -0.081385      -0.036399       0.014927       0.021471             11.528309       6.684454      -0.621018       4.710045       9.021118      -0.054472      18.879356           0.000001
          345              C       6.705611       6.237977      32.894683       0.054523      39.431321 0.40596459E+03  0.93372243E+04                                10.241007                            6.754127      -0.088275       1.988276                    0.999145      26.379301      73.842782       0.631968       0.421387      -1.066155       0.001188      -0.001119       0.027291       0.027340       0.006949      -0.007112      -0.000596       0.029237      -0.028366      -0.012226      -0.010255       0.022480             14.499192       7.235726      -0.379061       5.929534       9.808732       1.453194      26.453118          -0.000004
          346              C       6.735767       7.489475      33.497637      -0.147775      35.885336 0.44610769E+03  0.10588190E+05                                 9.642615                            7.139866      -0.011176       1.973321                    0.999434      29.661777      86.540925       0.602216       0.428521      -1.053376      -0.003334      -0.003749       0.008661       0.010009       0.002040      -0.014643      -0.007297      -0.005761      -0.112635      -0.041974       0.016989       0.024985             11.990079       6.656655      -0.303466       4.180626       9.503418       1.999709      19.810166           0.000000
          347              C       7.229230       7.598180      34.794790       0.105255      28.342493 0.33243883E+03  0.73795927E+04                                 8.322874                            6.190310       0.009567       2.023107                    0.999348      26.447557      76.252835       0.638324       0.432259      -1.044166       0.002968      -0.040100       0.009858       0.041400      -0.002167      -0.031832      -0.010901       0.012172      -0.085609      -0.046344       0.009991       0.036353             10.073363       5.965940      -0.711363       3.339176       9.060386       0.902843      15.193764          -0.000001
          348              C       6.287539       6.106974      31.480608       0.377688      33.772230 0.31601399E+03  0.68671403E+04                                 9.519323                            6.132442      -0.182752       1.980754                    0.999160      23.674730      65.657099       0.631604       0.446264      -1.044858      -0.010653      -0.001871      -0.029516       0.031436      -0.005305      -0.037714       0.000339       0.132119      -0.116471      -0.049784      -0.046425       0.096209             13.571919       6.408178       0.347324       5.029245      10.302379       1.473254      24.005200          -0.000004
          349              C       5.831085       4.833178      29.662576       0.378145      33.615569 0.31622453E+03  0.68783782E+04                                 9.506463                            6.150565      -0.181398       1.982114                    0.999153      23.702465      65.938528       0.627697       0.448607      -1.042654       0.003827       0.028221       0.013234       0.031404       0.001032      -0.039356      -0.000713       0.136479      -0.113789      -0.049681      -0.048882       0.098563             13.210402       5.472908       1.375949       1.999732      20.891557       5.872453      13.266739           0.000004
          350              C       5.792705       7.085317      29.503011       0.374459      33.028984 0.31183794E+03  0.67548165E+04                                 9.344178                            6.082798      -0.175529       1.982355                    0.999192      23.670976      65.571357       0.635495       0.444948      -1.045487       0.003791      -0.027728       0.017547       0.033032      -0.000453      -0.032596       0.000287       0.132806      -0.118022      -0.047354      -0.046687       0.094041             12.763098       5.459482      -1.477436       2.339955      18.554581      -5.685129      14.275232           0.000003
          351              C       5.665227       3.503636      29.022023       0.055054      39.567560 0.41039894E+03  0.94705948E+04                                10.276224                            6.808154      -0.104321       1.982616                    0.999235      26.495655      74.438138       0.626688       0.423530      -1.064162       0.001033      -0.025334      -0.011433       0.027814      -0.000789      -0.000990       0.001011       0.029817      -0.034900      -0.012001      -0.008777       0.020778             14.053116       5.589935       1.953358       1.230024      23.014486       6.801296      13.554927           0.000001
          352              C       5.640554       2.344119      29.781791      -0.148304      33.895566 0.42115049E+03  0.98151129E+04                                 9.142411                            6.862890       0.164656       2.031630                    0.999672      28.946552      82.640496       0.626672       0.419380      -1.063157       0.001225      -0.002016      -0.006990       0.007378      -0.008305      -0.003351      -0.022457       0.042465       0.027425      -0.038239       0.017934       0.020304             10.906674       5.059132       1.526894       0.827892      17.406423       3.060116      10.254466           0.000003
          353              C       5.423979       1.137218      29.133444       0.097964      27.310289 0.32515629E+03  0.71431885E+04                                 7.997890                            6.055335       0.220789       2.091920                    0.999737      25.940204      73.227167       0.659312       0.422878      -1.055037      -0.004861       0.013865      -0.043124       0.045558      -0.020973      -0.002439      -0.018463       0.061409       0.003831      -0.045108       0.008250       0.036858              9.356704       4.526480       1.221154       0.554190      13.901309       2.109638       9.642321           0.000001
          354              C       5.334881       2.157370      27.082025       0.103128      27.834121 0.33338604E+03  0.73959274E+04                                 8.214210                            6.208625       0.067327       2.042560                    0.999422      26.326463      75.546874       0.636775       0.433585      -1.044771       0.008669      -0.023960       0.033990       0.042481      -0.015155      -0.017743      -0.021775       0.065616      -0.015767      -0.048644       0.005853       0.042791              9.673905       4.832177       1.115382       0.845629      13.627991       2.856388      10.561546           0.000001
          355              C       5.522671       3.403293      27.657468      -0.151953      35.500978 0.44140524E+03  0.10457654E+05                                 9.561835                            7.103888      -0.020635       1.969844                    0.999461      29.721112      86.874044       0.603008       0.428732      -1.052360       0.005761      -0.008309       0.001339       0.010199      -0.005719      -0.001041      -0.023410       0.051272       0.025575      -0.041473       0.018854       0.022619             11.613554       5.384637       1.395526       1.030800      16.725775       5.165360      12.730250           0.000003
          356              C       5.592578       8.306154      28.690513       0.056985      38.564030 0.40771896E+03  0.93638911E+04                                10.012099                            6.729092      -0.100702       1.981484                    0.999150      26.294705      72.944925       0.640365       0.416470      -1.072006      -0.005947       0.020895      -0.017958       0.028186      -0.003063      -0.007133       0.001303       0.025160      -0.028490      -0.011362      -0.008141       0.019503             13.397749       5.758047      -1.744672       2.428947      19.789846      -7.383098      14.645353           0.000002
          357              C       5.226593       8.233684      27.362181      -0.153742      34.172019 0.42103776E+03  0.98079368E+04                                 9.167302                            6.844624       0.110190       2.010614                    0.999662      29.070169      82.866713       0.630144       0.417263      -1.064926       0.000641       0.005600       0.003795       0.006795       0.008657      -0.007528       0.026498       0.037615      -0.003826      -0.039743       0.017851       0.021892             10.988857       5.358251      -1.340785       2.108116      14.669601      -5.045203      12.938718           0.000005
          358              C       4.992199       9.398776      26.666148       0.086291      27.540892 0.33108049E+03  0.72993088E+04                                 8.030978                            6.108559       0.181926       2.074408                    0.999624      26.139554      73.692755       0.657329       0.422645      -1.056184       0.006880       0.029129       0.031960       0.043787       0.009242      -0.014991       0.023810       0.042107       0.021346      -0.041382       0.012093       0.029289              9.373973       4.700317      -0.749694       1.592856      12.569255      -3.486772      10.852346           0.000003
          359              C       5.536378      10.689296      28.490599       0.101245      27.007408 0.32064261E+03  0.70286180E+04                                 7.949513                            6.020194       0.150699       2.070150                    0.999675      25.967723      73.537275       0.659214       0.423868      -1.053045      -0.012352      -0.017698      -0.036064       0.042029       0.002186      -0.013105       0.027131       0.076913       0.004637      -0.053461       0.010928       0.042533              9.184196       4.628349      -0.581935       1.590582      12.743966      -2.742634      10.180273           0.000001
          360              C       5.765290       9.568801      29.274209      -0.148197      33.411157 0.42055425E+03  0.97717963E+04                                 8.992430                            6.807366       0.176734       2.034095                    0.999708      28.762279      81.283855       0.637949       0.413207      -1.069940      -0.002513       0.001156      -0.004908       0.005634       0.006998      -0.004551       0.027745       0.037560      -0.000212      -0.039867       0.019543       0.020323             10.625512       5.186068      -0.944921       1.635577      15.808439      -4.118603      10.882028           0.000003
          361              C       0.128849       1.599910      24.285970       0.087652      27.615497 0.34752587E+03  0.77982719E+04                                 8.178680                            6.348496       0.004339       2.016781                    0.999149      26.837439      77.720898       0.627638       0.434896      -1.042887      -0.044891       0.014004      -0.020126       0.051150       0.006116       0.023447       0.035024      -0.041238      -0.045190      -0.045149      -0.007095       0.052244              9.312913      10.527416      -1.106925      -2.592076       6.224217      -2.221865      11.187106           0.000001
          362              C       0.904682       1.937174      23.192859      -0.144675      34.914307 0.44963360E+03  0.10736105E+05                                 9.519344                            7.214095      -0.132766       1.938608                    0.998821      29.988903      88.921776       0.590992       0.434046      -1.045781      -0.009991      -0.007309      -0.007617       0.014535       0.011863       0.011416       0.034251      -0.041741      -0.050428      -0.036033      -0.015419       0.051452             11.162065      11.335438      -0.581587      -3.315401       7.324948      -3.672877      14.825811           0.000001
          363              C       0.353648       2.695319      22.188241       0.068285      38.939364 0.40979956E+03  0.94678033E+04                                10.213148                            6.835137      -0.119148       1.981891                    0.999250      26.422648      74.649014       0.620118       0.427518      -1.060046      -0.014004      -0.016937       0.011989       0.025034       0.013086       0.012053       0.020142      -0.021461      -0.032642      -0.023279      -0.011158       0.034436             13.663408      14.301766       0.366810      -6.716448       7.701542      -4.711011      18.986914           0.000002
          364              C      12.712150       3.040944      22.278111      -0.144496      34.808846 0.43802978E+03  0.10353485E+05                                 9.402684                            7.053650      -0.057306       1.958762                    0.999399      29.606300      86.320291       0.608370       0.425947      -1.054514      -0.000800      -0.022163      -0.009441       0.024104      -0.006842       0.021480       0.015573      -0.035333      -0.065693      -0.041087       0.008040       0.033047             11.193189      13.355805      -0.318079      -4.733539       6.479180      -2.599167      13.744582           0.000004
          365              C      12.002112       2.656297      23.389105       0.081095      27.745767 0.33868705E+03  0.75425780E+04                                 8.123643                            6.201630       0.050479       2.026853                    0.999617      26.783657      76.985978       0.645863       0.425838      -1.049580       0.025155      -0.046095       0.010823       0.053616      -0.005318       0.027438       0.019381      -0.036671      -0.063024      -0.047204       0.011244       0.035960              9.354226      10.969578      -0.676774      -2.715571       5.632154      -1.935835      11.460947           0.000001
          366              C       1.137706       3.077179      20.976373       0.365639      34.845224 0.33247447E+03  0.73552500E+04                                 9.806834                            6.362146      -0.360756       1.915733                    0.998719      24.536067      69.832447       0.606438       0.456541      -1.033543       0.013222      -0.000444      -0.027746       0.030739       0.029822       0.012189       0.042585      -0.096388      -0.073069      -0.044499      -0.042046       0.086545             13.545044      14.391802       0.318657      -6.262869       7.433222      -4.648517      18.810109           0.000003
          367              C       3.063582       3.052094      19.803479       0.374423      34.679931 0.32728434E+03  0.72239040E+04                                 9.806239                            6.332518      -0.401161       1.903486                    0.998772      24.529515      70.110564       0.603949       0.459472      -1.030192      -0.027929       0.003284      -0.001318       0.028153       0.031818       0.014245       0.046121      -0.097251      -0.063425      -0.047575      -0.042126       0.089701             13.775665      23.244415      -4.995602      -1.820076       7.997457      -1.895994      10.085121           0.000003
          368              C       1.207613       3.969115      18.903404       0.378602      34.682565 0.32081105E+03  0.70304858E+04                                 9.780489                            6.248662      -0.308856       1.939253                    0.998831      24.083716      68.106168       0.612370       0.456411      -1.034155       0.010626      -0.021722       0.018131       0.030224       0.039350       0.011825       0.049301      -0.103225      -0.087374      -0.053977      -0.045356       0.099333             13.862725      13.902955      -4.367124       4.287428      10.048625      -7.311574      17.636595           0.000005
          369              C       4.460355       2.603338      19.660879       0.058668      40.526165 0.41624417E+03  0.96678778E+04                                10.508994                            6.904422      -0.203069       1.953487                    0.998995      26.709270      76.007846       0.614024       0.429475      -1.057348       0.019225      -0.013962      -0.006878       0.024736       0.014930       0.000380       0.009389      -0.041712      -0.018720      -0.022945      -0.008034       0.030979             14.544714      24.899055      -5.932859      -2.031640       8.379012      -1.509681      10.356075           0.000002
          370              C       5.119677       1.937174      20.675584      -0.137104      36.290118 0.45033193E+03  0.10762419E+05                                 9.786016                            7.225119      -0.156610       1.930250                    0.998746      30.059212      89.318336       0.589577       0.434699      -1.044858      -0.002592      -0.013158      -0.011333       0.017558       0.028193       0.009920       0.017055      -0.052806       0.004047      -0.039451      -0.007021       0.046471             11.982817      18.120544      -4.856591      -0.441829       7.898264      -1.540837       9.929642           0.000002
          371              C       6.402680       1.452183      20.461914       0.094390      29.086599 0.35046732E+03  0.78718653E+04                                 8.477013                            6.376626       0.035910       2.026901                    0.999440      26.717993      77.123933       0.626773       0.435077      -1.043971       0.000563       0.006398      -0.044871       0.045329       0.030849       0.006758       0.006585      -0.066106       0.026685      -0.049919       0.006969       0.042950             10.097287      14.405610      -3.578161      -0.988584       6.605305      -1.121955       9.280946           0.000001
          372              C       6.404051       2.274437      18.296782       0.084801      28.593761 0.33946087E+03  0.75576635E+04                                 8.325271                            6.234733       0.167088       2.071875                    0.999509      26.485114      75.904843       0.640665       0.429415      -1.048283       0.008936      -0.015533       0.042898       0.046491       0.025723       0.015073       0.011644      -0.060970       0.035639      -0.047659       0.004959       0.042700              9.883245      13.850041      -3.520765      -1.615115       7.057673      -1.523725       8.742022           0.000001
          373              C       5.133384       2.770576      18.445801      -0.134437      37.025938 0.45471665E+03  0.10886052E+05                                 9.943067                            7.283341      -0.144543       1.937482                    0.998592      29.875561      88.649524       0.584824       0.437473      -1.043917      -0.001770      -0.008258       0.009644       0.012819       0.029676       0.014510       0.016003      -0.048422       0.001973      -0.039745      -0.007496       0.047241             12.194907      18.412410      -4.058017      -2.968200       7.890966      -1.533445      10.281344           0.000002
          374              C       0.493463       4.599045      17.770860       0.063690      40.586811 0.40077389E+03  0.91881418E+04                                10.433597                            6.710625      -0.014592       2.017397                    0.999219      26.077991      72.879359       0.634045       0.421364      -1.066180      -0.010838      -0.000859      -0.022559       0.025043       0.002773      -0.002687       0.020701      -0.041891      -0.031615      -0.021917      -0.013642       0.035559             14.763584      14.620567      -3.431653       4.917608      10.664478      -8.471572      19.005707           0.000003
          375              C       1.178828       5.114696      16.672246      -0.139360      37.950844 0.45089144E+03  0.10770906E+05                                10.077296                            7.226573      -0.163672       1.930251                    0.998525      29.911138      88.636763       0.590339       0.434334      -1.045876      -0.009865      -0.006328       0.003388       0.012200       0.014762       0.001076       0.033373      -0.052503      -0.059140      -0.036831      -0.017585       0.054416             12.691115      12.613745      -1.450282       1.965598       9.273437      -6.708176      16.186164           0.000003
          376              C       0.456453       5.708390      15.665794       0.090551      29.897691 0.34299208E+03  0.76704782E+04                                 8.674367                            6.333840       0.010691       2.024756                    0.998603      26.568972      76.785830       0.624434       0.438613      -1.040784      -0.044224      -0.001477       0.022056       0.049441       0.011908      -0.014206       0.027714      -0.041323      -0.043791      -0.040370      -0.001633       0.042003             10.657522      11.881991      -1.075428       1.490811       7.129794      -4.672901      12.960780           0.000002
          377              C      12.177565       5.262422      16.698840       0.096825      29.309380 0.33355203E+03  0.73965588E+04                                 8.491881                            6.195347       0.047915       2.036907                    0.999296      26.312816      75.359879       0.640090       0.431518      -1.046582       0.033191       0.000048      -0.028252       0.043587       0.009417      -0.018489       0.039006      -0.041058      -0.071300      -0.053370       0.000980       0.052390             10.388802      11.911293      -1.133671       1.437908       7.298158      -4.509807      11.956956           0.000002
          378              C      12.819067       4.657578      17.768567      -0.139179      36.393576 0.43781453E+03  0.10357182E+05                                 9.719217                            7.062426      -0.068603       1.957278                    0.999361      29.600641      86.614816       0.606046       0.427217      -1.052706       0.002002      -0.011785      -0.014795       0.019021       0.000077      -0.015226       0.034907      -0.051230      -0.041831      -0.040954      -0.011056       0.052011             12.086782      14.183073      -2.251471       3.433519       8.486500      -5.335445      13.590772           0.000004
          379              C       0.795023       8.584884      34.899333       0.094450      27.372389 0.32419631E+03  0.71205128E+04                                 8.026495                            6.051973       0.212256       2.089368                    0.999689      25.989927      73.483216       0.658242       0.423660      -1.054005      -0.007485      -0.040850       0.004606       0.041785      -0.005016      -0.028015       0.014886      -0.010978      -0.058345      -0.039788       0.007322       0.032466              9.644725       5.744177       0.619207       3.455582       8.493470      -0.246579      14.696526          -0.000000
          380              C       0.294707       8.779995      33.617769      -0.150284      34.635183 0.42411976E+03  0.99125469E+04                                 9.314379                            6.907544       0.142786       2.024178                    0.999721      29.096734      83.486149       0.621183       0.421881      -1.060416      -0.003457      -0.009043       0.007558       0.012282      -0.000657      -0.019760       0.003349      -0.014183      -0.081385      -0.036399       0.014927       0.021471             11.528312       6.684456       0.621018       4.710046       9.021120       0.054473      18.879361           0.000001
          381              C      13.559261       7.698523      32.894683       0.054523      39.431319 0.40596458E+03  0.93372240E+04                                10.241006                            6.754127      -0.088275       1.988276                    0.999145      26.379301      73.842779       0.631968       0.421387      -1.066155       0.001188       0.001119       0.027291       0.027340      -0.006949      -0.007112       0.000596       0.029237      -0.028366      -0.012226      -0.010255       0.022480             14.499191       7.235726       0.379062       5.929533       9.808731      -1.453192      26.453116          -0.000004
          382              C      13.589417       6.447025      33.497637      -0.147775      35.885328 0.44610760E+03  0.10588188E+05                                 9.642613                            7.139865      -0.011175       1.973321                    0.999434      29.661772      86.540902       0.602216       0.428521      -1.053376      -0.003334       0.003749       0.008661       0.010009      -0.002040      -0.014643       0.007297      -0.005761      -0.112636      -0.041974       0.016989       0.024985             11.990077       6.656654       0.303466       4.180624       9.503416      -1.999709      19.810160           0.000000
          383              C       0.375580       6.338320      34.794790       0.105255      28.342490 0.33243880E+03  0.73795920E+04                                 8.322873                            6.190310       0.009568       2.023107                    0.999348      26.447555      76.252824       0.638324       0.432259      -1.044166       0.002968       0.040100       0.009858       0.041400       0.002167      -0.031832       0.010901       0.012172      -0.085609      -0.046344       0.009991       0.036353             10.073361       5.965939       0.711363       3.339175       9.060385      -0.902843      15.193760          -0.000001
          384              C      13.141189       7.829526      31.480608       0.377688      33.772229 0.31601398E+03  0.68671401E+04                                 9.519323                            6.132442      -0.182752       1.980754                    0.999160      23.674729      65.657098       0.631604       0.446264      -1.044858      -0.010653       0.001871      -0.029516       0.031436       0.005305      -0.037714      -0.000339       0.132119      -0.116471      -0.049784      -0.046425       0.096209             13.571920       6.408178      -0.347323       5.029245      10.302379      -1.473252      24.005201          -0.000004
          385              C      12.684735       9.103322      29.662576       0.378145      33.615570 0.31622456E+03  0.68783789E+04                                 9.506462                            6.150565      -0.181397       1.982114                    0.999153      23.702467      65.938527       0.627697       0.448607      -1.042654       0.003827      -0.028221       0.013234       0.031404      -0.001032      -0.039356       0.000713       0.136479      -0.113789      -0.049681      -0.048882       0.098562             13.210399       5.472908      -1.375948       1.999732      20.891552      -5.872450      13.266737           0.000003
          386              C      12.646355       6.851183      29.503011       0.374460      33.028984 0.31183791E+03  0.67548160E+04                                 9.344179                            6.082798      -0.175530       1.982355                    0.999192      23.670974      65.571355       0.635495       0.444948      -1.045487       0.003791       0.027728       0.017547       0.033032       0.000453      -0.032596      -0.000287       0.132807      -0.118022      -0.047354      -0.046687       0.094041             12.763100       5.459483       1.477437       2.339955      18.554583       5.685132      14.275234           0.000003
          387              C      12.518877      10.432864      29.022023       0.055055      39.567537 0.41039870E+03  0.94705877E+04                                10.276220                            6.808152      -0.104321       1.982616                    0.999235      26.495645      74.438098       0.626688       0.423530      -1.064162       0.001033       0.025334      -0.011433       0.027814       0.000789      -0.000990      -0.001011       0.029817      -0.034900      -0.012001      -0.008778       0.020778             14.053110       5.589933      -1.953357       1.230023      23.014476      -6.801293      13.554921           0.000001
          388              C      12.494204      11.592381      29.781791      -0.148303      33.895536 0.42115008E+03  0.98151004E+04                                 9.142404                            6.862886       0.164658       2.031631                    0.999672      28.946536      82.640425       0.626672       0.419380      -1.063158       0.001225       0.002016      -0.006990       0.007377       0.008305      -0.003351       0.022457       0.042466       0.027424      -0.038239       0.017934       0.020304             10.906665       5.059129      -1.526892       0.827891      17.406407      -3.060113      10.254459           0.000003
          389              C      12.277629      12.799282      29.133444       0.097964      27.310285 0.32515629E+03  0.71431883E+04                                 7.997889                            6.055335       0.220789       2.091920                    0.999737      25.940201      73.227152       0.659312       0.422878      -1.055037      -0.004861      -0.013865      -0.043124       0.045558       0.020973      -0.002439       0.018463       0.061409       0.003831      -0.045108       0.008250       0.036858              9.356702       4.526480      -1.221153       0.554190      13.901306      -2.109639       9.642321           0.000001
          390              C      12.188531      11.779130      27.082025       0.103127      27.834125 0.33338611E+03  0.73959289E+04                                 8.214210                            6.208624       0.067329       2.042560                    0.999422      26.326467      75.546875       0.636775       0.433585      -1.044771       0.008669       0.023960       0.033991       0.042481       0.015155      -0.017743       0.021775       0.065616      -0.015766      -0.048644       0.005853       0.042790              9.673904       4.832177      -1.115382       0.845629      13.627990      -2.856387      10.561544           0.000001
          391              C      12.376321      10.533207      27.657468      -0.151953      35.500960 0.44140498E+03  0.10457646E+05                                 9.561831                            7.103885      -0.020634       1.969844                    0.999461      29.721101      86.873990       0.603009       0.428732      -1.052360       0.005761       0.008309       0.001339       0.010199       0.005719      -0.001041       0.023410       0.051272       0.025574      -0.041473       0.018854       0.022619             11.613548       5.384635      -1.395525       1.030799      16.725767      -5.165358      12.730243           0.000003
          392              C      12.446228       5.630346      28.690513       0.056984      38.564043 0.40771908E+03  0.93638946E+04                                10.012101                            6.729093      -0.100701       1.981484                    0.999150      26.294710      72.944940       0.640365       0.416470      -1.072006      -0.005947      -0.020895      -0.017958       0.028186       0.003063      -0.007133      -0.001303       0.025159      -0.028490      -0.011362      -0.008141       0.019502             13.397753       5.758049       1.744673       2.428948      19.789854       7.383102      14.645357           0.000002
          393              C      12.080243       5.702816      27.362181      -0.153742      34.172030 0.42103791E+03  0.98079414E+04                                 9.167304                            6.844626       0.110191       2.010614                    0.999662      29.070177      82.866743       0.630144       0.417263      -1.064926       0.000641      -0.005600       0.003795       0.006795      -0.008657      -0.007528      -0.026498       0.037615      -0.003826      -0.039743       0.017851       0.021891             10.988860       5.358252       1.340785       2.108117      14.669605       5.045205      12.938722           0.000005
          394              C      11.845849       4.537724      26.666148       0.086291      27.540889 0.33108046E+03  0.72993082E+04                                 8.030979                            6.108560       0.181924       2.074407                    0.999624      26.139554      73.692771       0.657329       0.422645      -1.056184       0.006880      -0.029130       0.031959       0.043787      -0.009242      -0.014991      -0.023810       0.042107       0.021345      -0.041382       0.012093       0.029289              9.373974       4.700318       0.749694       1.592857      12.569254       3.486773      10.852351           0.000003
          395              C      12.390028       3.247205      28.490599       0.101245      27.007420 0.32064258E+03  0.70286174E+04                                 7.949516                            6.020195       0.150699       2.070150                    0.999675      25.967718      73.537263       0.659214       0.423868      -1.053045      -0.012352       0.017698      -0.036064       0.042029      -0.002186      -0.013105      -0.027131       0.076913       0.004637      -0.053461       0.010928       0.042533              9.184202       4.628351       0.581937       1.590584      12.743974       2.742643      10.180281           0.000001
          396              C      12.618940       4.367699      29.274209      -0.148197      33.411156 0.42055405E+03  0.97717907E+04                                 8.992429                            6.807364       0.176735       2.034095                    0.999708      28.762280      81.283856       0.637950       0.413207      -1.069940      -0.002512      -0.001156      -0.004908       0.005634      -0.006999      -0.004551      -0.027745       0.037560      -0.000212      -0.039867       0.019543       0.020323             10.625512       5.186067       0.944922       1.635578      15.808437       4.118606      10.882031           0.000003
          397              C      13.578451      12.336590       1.359970       0.087661      27.615225 0.34752142E+03  0.77981458E+04                                 8.178621                            6.348452       0.004336       2.016783                    0.999149      26.837265      77.720219       0.627641       0.434896      -1.042888       0.044885      -0.014016      -0.020119       0.051146       0.006119      -0.023451      -0.035031      -0.041238      -0.045193      -0.045156      -0.007097       0.052253              9.312844      10.527345      -1.106925       2.592040       6.224186       2.221852      11.187001          -0.000002
          398              C      12.802618      11.999327       0.266859      -0.144672      34.914106 0.44963055E+03  0.10736010E+05                                 9.519294                            7.214061      -0.132756       1.938612                    0.998822      29.988815      88.921313       0.590995       0.434045      -1.045782       0.009986       0.007296      -0.007608       0.014520       0.011868      -0.011419      -0.034253      -0.041745      -0.050429      -0.036034      -0.015423       0.051458             11.162003      11.335392      -0.581587       3.315379       7.324920       3.672854      14.825696          -0.000005
          399              C      13.353652      11.241181      45.114241       0.068285      38.939266 0.40979928E+03  0.94677851E+04                                10.213086                            6.835110      -0.119128       1.981895                    0.999250      26.422635      74.648671       0.620123       0.427515      -1.060049       0.014001       0.016923       0.011997       0.025027       0.013086      -0.012053      -0.020140      -0.021460      -0.032649      -0.023279      -0.011156       0.034435             13.663301      14.301629       0.366809       6.716361       7.701513       4.710995      18.986761          -0.000004
          400              C       0.995150      10.895556      45.204111      -0.144495      34.808478 0.43802531E+03  0.10353337E+05                                 9.402577                            7.053589      -0.057252       1.958781                    0.999399      29.606078      86.319057       0.608377       0.425944      -1.054518       0.000796       0.022148      -0.009433       0.024086      -0.006843      -0.021481      -0.015573      -0.035336      -0.065699      -0.041089       0.008040       0.033049             11.193042      13.355629      -0.318070       4.733467       6.479114       2.599127      13.744383          -0.000009
          401              C       1.705188      11.280203       0.463105       0.081096      27.745760 0.33868728E+03  0.75425825E+04                                 8.123635                            6.201634       0.050475       2.026851                    0.999617      26.783666      76.985936       0.645863       0.425838      -1.049580      -0.025159       0.046079       0.010830       0.053605      -0.005322      -0.027439      -0.019380      -0.036677      -0.063023      -0.047207       0.011245       0.035962              9.354206      10.969561      -0.676780       2.715548       5.632159       1.935828      11.460899          -0.000003
          402              C      12.569594      10.859321      43.902373       0.365638      34.845460 0.33247802E+03  0.73553345E+04                                 9.806789                            6.362126      -0.360693       1.915748                    0.998719      24.536233      69.832528       0.606448       0.456534      -1.033550      -0.013229       0.000428      -0.027735       0.030731       0.029823      -0.012188      -0.042582      -0.096383      -0.073066      -0.044497      -0.042044       0.086541             13.544949      14.391678       0.318634       6.262747       7.433201       4.648511      18.809969          -0.000009
          403              C      10.643718      10.884407      42.729479       0.374421      34.679983 0.32728655E+03  0.72239476E+04                                 9.806145                            6.332477      -0.401064       1.903512                    0.998772      24.529592      70.110209       0.603962       0.459463      -1.030199       0.027921      -0.003301      -0.001307       0.028146       0.031818      -0.014243      -0.046119      -0.097247      -0.063412      -0.047575      -0.042122       0.089696             13.775492      23.244071      -4.995536       1.820015       7.997378       1.895994      10.085027          -0.000007
          404              C      12.499687       9.967385      41.829404       0.378617      34.682490 0.32081114E+03  0.70304802E+04                                 9.780426                            6.248635      -0.308812       1.939265                    0.998832      24.083698      68.105823       0.612376       0.456407      -1.034158      -0.010633       0.021708       0.018143       0.030224       0.039356      -0.011813      -0.049308      -0.103210      -0.087381      -0.053992      -0.045342       0.099334             13.862611      13.902881      -4.367095      -4.287411      10.048526       7.311491      17.636426          -0.000006
          405              C       9.246945      11.333162      42.586879       0.058665      40.526042 0.41624469E+03  0.96678763E+04                                10.508888                            6.904375      -0.203008       1.953503                    0.998995      26.709309      76.007475       0.614034       0.429468      -1.057354      -0.019231       0.013943      -0.006869       0.024727       0.014925      -0.000380      -0.009387      -0.041711      -0.018710      -0.022944      -0.008031       0.030974             14.544513      24.898592      -5.932751       2.031563       8.378928       1.509712      10.356019          -0.000004
          406              C       8.587623      11.999327      43.601584      -0.137107      36.290780 0.45034043E+03  0.10762675E+05                                 9.786115                            7.225174      -0.156615       1.930243                    0.998746      30.059610      89.319761       0.589576       0.434697      -1.044859       0.002584       0.013139      -0.011328       0.017540       0.028187      -0.009916      -0.017055      -0.052807       0.004052      -0.039447      -0.007020       0.046467             11.982950      18.120753      -4.856660       0.441823       7.898352       1.540868       9.929743          -0.000008
          407              C       7.304620      12.484317      43.387914       0.094380      29.086991 0.35047233E+03  0.78719999E+04                                 8.477040                            6.376636       0.035968       2.026912                    0.999440      26.718286      77.124697       0.626778       0.435072      -1.043975      -0.000568      -0.006408      -0.044867       0.045326       0.030843      -0.006758      -0.006585      -0.066107       0.026687      -0.049915       0.006970       0.042945             10.097326      14.405680      -3.578188       0.988583       6.605332       1.121967       9.280967          -0.000004
          408              C       7.303249      11.662063      41.222782       0.084825      28.592849 0.33944895E+03  0.75573287E+04                                 8.325133                            6.234652       0.167075       2.071887                    0.999508      26.484396      75.902334       0.640665       0.429419      -1.048281      -0.008938       0.015523       0.042896       0.046486       0.025723      -0.015081      -0.011651      -0.060985       0.035626      -0.047664       0.004951       0.042713              9.883062      13.849760      -3.520712       1.615004       7.057572       1.523723       8.741852          -0.000002
          409              C       8.573916      11.165924      41.371801      -0.134420      37.025268 0.45470753E+03  0.10885790E+05                                 9.942986                            7.283293      -0.144637       1.937461                    0.998591      29.875235      88.648672       0.584822       0.437476      -1.043914       0.001759       0.008244       0.009645       0.012809       0.029682      -0.014506      -0.016026      -0.048432       0.001962      -0.039747      -0.007515       0.047262             12.194769      18.412070      -4.057968       2.968047       7.890924       1.533511      10.281312          -0.000004
          410              C      13.213837       9.337455      40.696860       0.063663      40.587693 0.40078546E+03  0.91884557E+04                                10.433627                            6.710646      -0.014491       2.017419                    0.999219      26.078493      72.880496       0.634056       0.421355      -1.066188       0.010842       0.000850      -0.022560       0.025045       0.002766       0.002678      -0.020689      -0.041862      -0.031574      -0.021893      -0.013641       0.035534             14.763596      14.620719      -3.431630      -4.917567      10.664430       8.471512      19.005640          -0.000005
          411              C      12.528472       8.821805      39.598246      -0.139349      37.950766 0.45089093E+03  0.10770905E+05                                10.077304                            7.226577      -0.163745       1.930231                    0.998524      29.911184      88.637324       0.590337       0.434335      -1.045874       0.009870       0.006327       0.003379       0.012201       0.014766      -0.001071      -0.033382      -0.052502      -0.059095      -0.036832      -0.017587       0.054419             12.691087      12.613928      -1.450256      -1.965537       9.273350       6.708058      16.185982          -0.000003
          412              C      13.250847       8.228110      38.591794       0.090581      29.896863 0.34298112E+03  0.76701898E+04                                 8.674349                            6.333838       0.010504       2.024718                    0.998601      26.568304      76.784274       0.624418       0.438627      -1.040773       0.044221       0.001488       0.022043       0.049433       0.011896       0.014194      -0.027733      -0.041344      -0.043772      -0.040367      -0.001657       0.042024             10.657480      11.882044      -1.075439      -1.490829       7.129745       4.672830      12.960652          -0.000001
          413              C       1.529735       8.674078      39.624840       0.096827      29.309919 0.33355678E+03  0.73967171E+04                                 8.492065                            6.195438       0.047785       2.036868                    0.999295      26.313187      75.362095       0.640076       0.431525      -1.046574      -0.033187      -0.000044      -0.028255       0.043586       0.009418       0.018486      -0.039013      -0.041079      -0.071285      -0.053372       0.000968       0.052404             10.389055      11.911666      -1.133725      -1.437980       7.298294       4.509911      11.957206          -0.000003
          414              C       0.888233       9.278922      40.694567      -0.139190      36.394643 0.43782699E+03  0.10357558E+05                                 9.719376                            7.062496      -0.068580       1.957273                    0.999361      29.601370      86.617493       0.606047       0.427214      -1.052708      -0.002004       0.011778      -0.014800       0.019021       0.000082       0.015231      -0.034909      -0.051200      -0.041812      -0.040956      -0.011043       0.052000             12.087012      14.183376      -2.251527      -3.433606       8.486629       5.335564      13.591030          -0.000004
          415              C      12.912277       5.351616      11.973333       0.094475      27.371779 0.32418669E+03  0.71202780E+04                                 8.026497                            6.051951       0.212134       2.089348                    0.999688      25.989483      73.482820       0.658230       0.423669      -1.053995       0.007509       0.040840       0.004621       0.041781      -0.005032       0.028022      -0.014889      -0.010963      -0.058303      -0.039783       0.007300       0.032483              9.644723       5.744179       0.619277      -3.455588       8.493560       0.246428      14.696430           0.000002
          416              C      13.412593       5.156505      10.691769      -0.150288      34.635785 0.42412909E+03  0.99128275E+04                                 9.314507                            6.907632       0.142841       2.024190                    0.999721      29.097098      83.487677       0.621176       0.421883      -1.060414       0.003478       0.009046       0.007578       0.012303      -0.000658       0.019755      -0.003359      -0.014227      -0.081403      -0.036404       0.014908       0.021496             11.528471       6.684549       0.621060      -4.710128       9.021247      -0.054559      18.879617           0.000003
          417              C       0.148039       6.237977       9.968683       0.054481      39.433150 0.40598491E+03  0.93378132E+04                                10.241287                            6.754268      -0.088169       1.988300                    0.999145      26.380124      73.845684       0.631965       0.421384      -1.066157      -0.001176      -0.001122       0.027311       0.027359      -0.006950       0.007093      -0.000592       0.029212      -0.028281      -0.012215      -0.010234       0.022449             14.499658       7.235917       0.379065      -5.929738       9.809032       1.453301      26.454025           0.000001
          418              C       0.117883       7.489475      10.571637      -0.147777      35.887118 0.44612911E+03  0.10588882E+05                                 9.643047                            7.140092      -0.011305       1.973272                    0.999434      29.662815      86.546200       0.602197       0.428527      -1.053366       0.003346      -0.003754       0.008676       0.010028      -0.002044       0.014635      -0.007301      -0.005805      -0.112668      -0.041982       0.016980       0.025002             11.990709       6.656950       0.303510      -4.180920       9.503849       1.999754      19.811328           0.000002
          419              C      13.331720       7.598180      11.868790       0.105266      28.343590 0.33244990E+03  0.73799622E+04                                 8.323338                            6.190575       0.009238       2.023006                    0.999347      26.448231      76.257521       0.638280       0.432282      -1.044143      -0.002958      -0.040099       0.009864       0.041400       0.002163       0.031837      -0.010913       0.012187      -0.085551      -0.046338       0.009976       0.036362             10.074010       5.966276       0.711413      -3.339461       9.060880       0.902902      15.194874           0.000001
          420              C       0.566111       6.106974       8.554608       0.377715      33.772150 0.31601204E+03  0.68670932E+04                                 9.519361                            6.132457      -0.182794       1.980743                    0.999160      23.674570      65.656817       0.631597       0.446269      -1.044854       0.010669      -0.001874      -0.029527       0.031452       0.005307       0.037725       0.000333       0.132102      -0.116538      -0.049809      -0.046407       0.096215             13.572039       6.408223      -0.347347      -5.029331      10.302296       1.473350      24.005597           0.000001
          421              C       1.022565       4.833178       6.736576       0.378137      33.615800 0.31622849E+03  0.68784716E+04                                 9.506406                            6.150543      -0.181347       1.982125                    0.999153      23.702677      65.938703       0.627708       0.448598      -1.042661      -0.003817       0.028222       0.013228       0.031401      -0.001034       0.039356      -0.000707       0.136454      -0.113798      -0.049669      -0.048883       0.098552             13.210285       5.472888      -1.375938      -1.999765      20.891075       5.872486      13.266891          -0.000001
          422              C       1.060945       7.085317       6.577011       0.374445      33.029302 0.31184250E+03  0.67549298E+04                                 9.344150                            6.082791      -0.175453       1.982375                    0.999192      23.671231      65.571803       0.635505       0.444940      -1.045493      -0.003783      -0.027731       0.017541       0.033031       0.000455       0.032593       0.000280       0.132779      -0.118021      -0.047348      -0.046678       0.094027             12.763022       5.459479       1.477422      -2.340006      18.554155      -5.685062      14.275433          -0.000001
          423              C       1.188423       3.503636       6.096023       0.055070      39.566865 0.41039279E+03  0.94704005E+04                                10.276051                            6.808076      -0.104346       1.982607                    0.999235      26.495408      74.436810       0.626696       0.423526      -1.064166      -0.001025      -0.025330      -0.011430       0.027809       0.000791       0.000993       0.001005       0.029833      -0.034893      -0.011996      -0.008789       0.020785             14.052841       5.589861      -1.953319      -1.230022      23.013866       6.801333      13.554796          -0.000001
          424              C       1.213096       2.344119       6.855791      -0.148278      33.892818 0.42111830E+03  0.98141093E+04                                 9.141762                            6.862547       0.164762       2.031679                    0.999672      28.945072      82.633390       0.626703       0.419370      -1.063171      -0.001214      -0.002017      -0.006980       0.007367       0.008307       0.003359      -0.022460       0.042479       0.027404      -0.038246       0.017948       0.020298             10.905757       5.058838      -1.526718      -0.827798      17.404790       3.059734      10.253644           0.000001
          425              C       1.429671       1.137218       6.207444       0.097971      27.309570 0.32515267E+03  0.71430494E+04                                 7.997680                            6.055300       0.220857       2.091944                    0.999737      25.939606      73.223840       0.659317       0.422878      -1.055043       0.004868       0.013868      -0.043118       0.045554       0.020973       0.002442      -0.018469       0.061411       0.003877      -0.045118       0.008267       0.036851              9.356367       4.526415      -1.221078      -0.554174      13.900614       2.109646       9.642073           0.000000
          426              C       1.518769       2.157370       4.156025       0.103104      27.834675 0.33339361E+03  0.73961244E+04                                 8.214230                            6.208633       0.067446       2.042585                    0.999423      26.326898      75.547841       0.636786       0.433577      -1.044778      -0.008662      -0.023962       0.033993       0.042482       0.015149       0.017740      -0.021773       0.065607      -0.015727      -0.048637       0.005859       0.042778              9.673955       4.832193      -1.115404      -0.845631      13.628174       2.856468      10.561498          -0.000003
          427              C       1.330979       3.403293       4.731468      -0.151966      35.501507 0.44141099E+03  0.10457820E+05                                 9.561894                            7.103908      -0.020621       1.969842                    0.999461      29.721467      86.875094       0.603011       0.428729      -1.052362      -0.005754      -0.008303       0.001344       0.010191       0.005716       0.001046      -0.023407       0.051259       0.025562      -0.041464       0.018854       0.022609             11.613682       5.384673      -1.395561      -1.030818      16.726046       5.165519      12.730326          -0.000005
          428              C       1.261072       8.306154       5.764513       0.057006      38.563538 0.40771418E+03  0.93637532E+04                                10.012016                            6.729066      -0.100727       1.981478                    0.999150      26.294497      72.944224       0.640364       0.416471      -1.072005       0.005953       0.020893      -0.017953       0.028183       0.003061       0.007137       0.001313       0.025176      -0.028488      -0.011366      -0.008146       0.019512             13.397596       5.758017       1.744670      -2.428966      19.789372      -7.383065      14.645401          -0.000001
          429              C       1.627057       8.233684       4.436181      -0.153746      34.172584 0.42104375E+03  0.98081197E+04                                 9.167401                            6.844669       0.110128       2.010591                    0.999662      29.070529      82.868153       0.630142       0.417262      -1.064926      -0.000636       0.005595       0.003801       0.006794      -0.008656       0.007528       0.026493       0.037604      -0.003837      -0.039734       0.017846       0.021888             10.989021       5.358306       1.340819      -2.108150      14.669851      -5.045330      12.938906          -0.000006
          430              C       1.861451       9.398776       3.740148       0.086275      27.541531 0.33108947E+03  0.72995475E+04                                 8.031044                            6.108607       0.181978       2.074412                    0.999625      26.140022      73.693989       0.657333       0.422640      -1.056189      -0.006877       0.029133       0.031965       0.043792      -0.009244       0.014982       0.023814       0.042096       0.021377      -0.041382       0.012102       0.029280              9.374080       4.700354       0.749728      -1.592850      12.569500      -3.486917      10.852386          -0.000004
          431              C       1.317272      10.689296       5.564599       0.101249      27.006920 0.32064171E+03  0.70285476E+04                                 7.949327                            6.020171       0.150846       2.070195                    0.999676      25.967248      73.534100       0.659222       0.423866      -1.053054       0.012358      -0.017700      -0.036059       0.042027      -0.002190       0.013101       0.027143       0.076897       0.004665      -0.053467       0.010946       0.042521              9.183915       4.628296       0.581957      -1.590552      12.743314      -2.742672      10.180136          -0.000001
          432              C       1.088360       9.568801       6.348209      -0.148175      33.409076 0.42052954E+03  0.97710421E+04                                 8.991956                            6.807118       0.176790       2.034125                    0.999708      28.761231      81.279147       0.637970       0.413201      -1.069948       0.002522       0.001154      -0.004899       0.005630      -0.006997       0.004557       0.027742       0.037565      -0.000218      -0.039866       0.019548       0.020318             10.624825       5.185846       0.944826      -1.635487      15.807140      -4.118189      10.881488          -0.000000
          433              C       6.982499      26.273090      44.492030       0.087652      27.615443 0.34752457E+03  0.77982350E+04                                 8.178660                            6.348476       0.004347       2.016783                    0.999149      26.837436      77.720839       0.627640       0.434895      -1.042888      -0.044885      -0.014018       0.020119       0.051146      -0.006117      -0.023452       0.035029      -0.041236      -0.045189      -0.045156      -0.007094       0.052250              9.312894      10.527394       1.106925       2.592066       6.224213      -2.221866      11.187075          -0.000002
          434              C       7.758332      25.935827      45.585141      -0.144675      34.914222 0.44963191E+03  0.10736053E+05                                 9.519328                            7.214080      -0.132765       1.938609                    0.998821      29.988849      88.921543       0.590993       0.434046      -1.045782      -0.009986       0.007296       0.007609       0.014520      -0.011868      -0.011418       0.034254      -0.041744      -0.050427      -0.036034      -0.015423       0.051457             11.162054      11.335424       0.581575       3.315415       7.324945      -3.672880      14.825793          -0.000005
          435              C       7.207298      25.177681       0.737759       0.068292      38.939174 0.40979748E+03  0.94677381E+04                                10.213098                            6.835112      -0.119145       1.981892                    0.999250      26.422556      74.648552       0.620120       0.427517      -1.060048      -0.014000       0.016924      -0.011995       0.025026      -0.013086      -0.012055       0.020142      -0.021464      -0.032651      -0.023282      -0.011157       0.034439             13.663328      14.301640      -0.366820       6.716388       7.701523      -4.711013      18.986822          -0.000003
          436              C       5.858500      24.832056       0.647889      -0.144491      34.808228 0.43802177E+03  0.10353231E+05                                 9.402527                            7.053558      -0.057249       1.958784                    0.999399      29.605939      86.318500       0.608378       0.425944      -1.054518      -0.000796       0.022148       0.009435       0.024087       0.006842      -0.021481       0.015574      -0.035338      -0.065698      -0.041090       0.008039       0.033051             11.192975      13.355533       0.318072       4.733415       6.479087      -2.599120      13.744306          -0.000005
          437              C       5.148462      25.216703      45.388895       0.081093      27.745859 0.33868917E+03  0.75426324E+04                                 8.123654                            6.201657       0.050478       2.026851                    0.999617      26.783706      76.986003       0.645861       0.425839      -1.049580       0.025160       0.046079      -0.010830       0.053606       0.005324      -0.027440       0.019380      -0.036674      -0.063024      -0.047208       0.011248       0.035960              9.354224      10.969549       0.676770       2.715550       5.632175      -1.935842      11.460948          -0.000001
          438              C       7.991356      24.795821       1.949627       0.365630      34.845600 0.33247903E+03  0.73553665E+04                                 9.806830                            6.362144      -0.360703       1.915745                    0.998719      24.536297      69.832876       0.606446       0.456535      -1.033548       0.013228       0.000430       0.027736       0.030732      -0.029823      -0.012186       0.042582      -0.096383      -0.073060      -0.044498      -0.042042       0.086540             13.545018      14.391739      -0.318637       6.262779       7.433237      -4.648543      18.810078          -0.000007
          439              C       9.917232      24.820907       3.122521       0.374418      34.680007 0.32728638E+03  0.72239473E+04                                 9.806173                            6.332489      -0.401076       1.903509                    0.998772      24.529594      70.110368       0.603959       0.459465      -1.030198      -0.027922      -0.003298       0.001308       0.028147      -0.031818      -0.014243       0.046120      -0.097246      -0.063416      -0.047574      -0.042123       0.089697             13.775542      23.244169       4.995559       1.820018       7.997403      -1.896000      10.085053          -0.000004
          440              C       8.061263      23.903885       4.022596       0.378616      34.682480 0.32081067E+03  0.70304704E+04                                 9.780446                            6.248644      -0.308823       1.939262                    0.998832      24.083674      68.105860       0.612374       0.456409      -1.034157       0.010632       0.021710      -0.018142       0.030224      -0.039356      -0.011813       0.049309      -0.103213      -0.087383      -0.053993      -0.045343       0.099336             13.862651      13.902913       4.367117      -4.287444      10.048559      -7.311523      17.636481           0.000002
          441              C      11.314005      25.269662       3.265121       0.058666      40.526007 0.41624373E+03  0.96678527E+04                                10.508906                            6.904381      -0.203011       1.953503                    0.998995      26.709268      76.007469       0.614032       0.429470      -1.057352       0.019230       0.013945       0.006870       0.024727      -0.014927      -0.000380       0.009387      -0.041713      -0.018712      -0.022945      -0.008032       0.030977             14.544547      24.898665       5.932765       2.031575       8.378941      -1.509714      10.356036          -0.000003
          442              C      11.973327      25.935827       2.250416      -0.137113      36.290943 0.45034250E+03  0.10762738E+05                                 9.786148                            7.225193      -0.156619       1.930240                    0.998746      30.059698      89.320133       0.589575       0.434698      -1.044858      -0.002586       0.013141       0.011329       0.017542      -0.028188      -0.009915       0.017055      -0.052805       0.004051      -0.039446      -0.007020       0.046466             11.983000      18.120850       4.856689       0.441822       7.898381      -1.540873       9.929767          -0.000005
          443              C      13.256330      26.420817       2.464086       0.094376      29.087106 0.35047371E+03  0.78720391E+04                                 8.477059                            6.376645       0.035968       2.026911                    0.999440      26.718372      77.124997       0.626778       0.435071      -1.043975       0.000567      -0.006407       0.044868       0.045327      -0.030843      -0.006758       0.006583      -0.066106       0.026688      -0.049915       0.006971       0.042944             10.097354      14.405729       3.578203       0.988582       6.605348      -1.121972       9.280984          -0.000003
          444              C      13.257701      25.598563       4.629218       0.084825      28.592836 0.33944879E+03  0.75573238E+04                                 8.325129                            6.234649       0.167079       2.071888                    0.999508      26.484390      75.902294       0.640665       0.429419      -1.048281       0.008937       0.015523      -0.042896       0.046485      -0.025724      -0.015081       0.011650      -0.060986       0.035628      -0.047666       0.004953       0.042713              9.883057      13.849752       3.520705       1.615006       7.057567      -1.523725       8.741853          -0.000001
          445              C      11.987034      25.102424       4.480199      -0.134417      37.025147 0.45470576E+03  0.10885739E+05                                 9.942975                            7.283286      -0.144646       1.937460                    0.998591      29.875154      88.648445       0.584821       0.437477      -1.043914      -0.001759       0.008245      -0.009644       0.012809      -0.029684      -0.014506       0.016027      -0.048433       0.001956      -0.039747      -0.007517       0.047265             12.194755      18.412045       4.057956       2.968048       7.890912      -1.533512      10.281307          -0.000002
          446              C       7.347113      23.273955       5.155140       0.063659      40.587769 0.40078598E+03  0.91884726E+04                                10.433649                            6.710655      -0.014490       2.017419                    0.999219      26.078514      72.880624       0.634055       0.421355      -1.066187      -0.010842       0.000850       0.022561       0.025045      -0.002766       0.002678       0.020688      -0.041863      -0.031575      -0.021893      -0.013642       0.035534             14.763639      14.620759       3.431646      -4.917590      10.664461      -8.471543      19.005697           0.000001
          447              C       8.032478      22.758305       6.253754      -0.139350      37.950818 0.45089163E+03  0.10770927E+05                                10.077317                            7.226585      -0.163751       1.930229                    0.998524      29.911208      88.637459       0.590337       0.434336      -1.045873      -0.009870       0.006327      -0.003378       0.012201      -0.014766      -0.001070       0.033382      -0.052503      -0.059095      -0.036833      -0.017586       0.054419             12.691107      12.613951       1.450257      -1.965539       9.273363      -6.708069      16.186007           0.000001
          448              C       7.310103      22.164610       7.260206       0.090582      29.896823 0.34298060E+03  0.76701763E+04                                 8.674350                            6.333840       0.010497       2.024717                    0.998601      26.568269      76.784198       0.624417       0.438628      -1.040773      -0.044221       0.001489      -0.022042       0.049432      -0.011896       0.014194       0.027734      -0.041344      -0.043772      -0.040367      -0.001658       0.042025             10.657483      11.882048       1.075442      -1.490834       7.129746      -4.672831      12.960656           0.000002
          449              C       5.323915      22.610578       6.227160       0.096825      29.309997 0.33355755E+03  0.73967401E+04                                 8.492082                            6.195446       0.047786       2.036867                    0.999295      26.313244      75.362341       0.640075       0.431525      -1.046574       0.033187      -0.000045       0.028254       0.043586      -0.009417       0.018486       0.039013      -0.041079      -0.071288      -0.053372       0.000968       0.052404             10.389082      11.911700       1.133735      -1.437993       7.298309      -4.509926      11.957237           0.000001
          450              C       5.965417      23.215422       5.157433      -0.139195      36.394792 0.43782869E+03  0.10357610E+05                                 9.719405                            7.062510      -0.068574       1.957274                    0.999361      29.601459      86.617859       0.606046       0.427214      -1.052707       0.002004       0.011778       0.014800       0.019020      -0.000083       0.015231       0.034907      -0.051200      -0.041814      -0.040956      -0.011042       0.051998             12.087056      14.183425       2.251544      -3.433628       8.486659      -5.335592      13.591085          -0.000000
          451              C       7.648673      19.288116      33.878667       0.094476      27.371763 0.32418594E+03  0.71202578E+04                                 8.026488                            6.051936       0.212139       2.089349                    0.999688      25.989491      73.482837       0.658232       0.423668      -1.053996      -0.007508       0.040841      -0.004621       0.041782       0.005032       0.028022       0.014888      -0.010962      -0.058304      -0.039783       0.007300       0.032482              9.644717       5.744172      -0.619281      -3.455591       8.493560      -0.246420      14.696419          -0.000002
          452              C       7.148357      19.093005      35.160231      -0.150289      34.635867 0.42412958E+03  0.99128466E+04                                 9.314531                            6.907640       0.142831       2.024187                    0.999721      29.097144      83.487968       0.621175       0.421883      -1.060413      -0.003478       0.009046      -0.007577       0.012302       0.000658       0.019755       0.003358      -0.014225      -0.081401      -0.036403       0.014909       0.021494             11.528508       6.684563      -0.621060      -4.710148       9.021284       0.054545      18.879676          -0.000006
          453              C       6.705611      20.174477      35.883317       0.054482      39.433136 0.40598457E+03  0.93378048E+04                                10.241292                            6.754270      -0.088171       1.988300                    0.999145      26.380107      73.845675       0.631964       0.421385      -1.066156       0.001176      -0.001122      -0.027310       0.027358       0.006949       0.007094       0.000592       0.029213      -0.028284      -0.012215      -0.010235       0.022450             14.499662       7.235918      -0.379069      -5.929737       9.809056      -1.453300      26.454013          -0.000006
          454              C       6.735767      21.425975      35.280363      -0.147777      35.887097 0.44612867E+03  0.10588870E+05                                 9.643046                            7.140088      -0.011304       1.973273                    0.999434      29.662806      86.546201       0.602197       0.428527      -1.053366      -0.003346      -0.003754      -0.008676       0.010028       0.002044       0.014635       0.007300      -0.005802      -0.112667      -0.041981       0.016981       0.025000             11.990705       6.656947      -0.303512      -4.180917       9.503861      -1.999755      19.811307          -0.000007
          455              C       7.229230      21.534680      33.983210       0.105268      28.343520 0.33244885E+03  0.73799319E+04                                 8.323318                            6.190558       0.009251       2.023011                    0.999347      26.448185      76.257308       0.638282       0.432281      -1.044144       0.002958      -0.040099      -0.009864       0.041400      -0.002164       0.031837       0.010912       0.012188      -0.085553      -0.046337       0.009976       0.036362             10.073983       5.966258      -0.711411      -3.339448       9.060870      -0.902908      15.194821          -0.000002
          456              C       6.287539      20.043474      37.297392       0.377715      33.772153 0.31601192E+03  0.68670917E+04                                 9.519371                            6.132461      -0.182799       1.980742                    0.999160      23.674569      65.656879       0.631596       0.446270      -1.044853      -0.010669      -0.001874       0.029527       0.031451      -0.005307       0.037725      -0.000333       0.132103      -0.116536      -0.049808      -0.046408       0.096215             13.572053       6.408229       0.347349      -5.029338      10.302315      -1.473355      24.005615          -0.000011
          457              C       5.831085      18.769678      39.115424       0.378137      33.615859 0.31622872E+03  0.68784805E+04                                 9.506431                            6.150553      -0.181356       1.982122                    0.999153      23.702690      65.938838       0.627706       0.448599      -1.042660       0.003816       0.028221      -0.013228       0.031400       0.001034       0.039356       0.000707       0.136454      -0.113800      -0.049669      -0.048883       0.098552             13.210330       5.472901       1.375947      -1.999769      20.891180      -5.872507      13.266909          -0.000011
          458              C       5.792705      21.021817      39.274989       0.374445      33.029325 0.31184254E+03  0.67549327E+04                                 9.344165                            6.082798      -0.175461       1.982373                    0.999192      23.671231      65.571873       0.635503       0.444941      -1.045492       0.003783      -0.027731      -0.017541       0.033030      -0.000455       0.032593      -0.000279       0.132779      -0.118022      -0.047348      -0.046679       0.094027             12.763046       5.459487      -1.477425      -2.340006      18.554212       5.685077      14.275440          -0.000011
          459              C       5.665227      17.440136      39.755977       0.055071      39.566974 0.41039346E+03  0.94704235E+04                                10.276082                            6.808088      -0.104355       1.982604                    0.999235      26.495436      74.437004       0.626695       0.423527      -1.064165       0.001024      -0.025330       0.011430       0.027808      -0.000792       0.000993      -0.001005       0.029834      -0.034893      -0.011996      -0.008790       0.020786             14.052897       5.589876       1.953330      -1.230027      23.013982      -6.801349      13.554833          -0.000006
          460              C       5.640554      16.280619      38.996209      -0.148277      33.892998 0.42111973E+03  0.98141602E+04                                 9.141812                            6.862564       0.164750       2.031675                    0.999672      28.945182      82.634033       0.626701       0.419371      -1.063169       0.001214      -0.002017       0.006980       0.007367      -0.008306       0.003358       0.022459       0.042477       0.027404      -0.038244       0.017947       0.020297             10.905835       5.058856       1.526735      -0.827812      17.404905      -3.059778      10.253743          -0.000007
          461              C       5.423979      15.073718      39.644556       0.097972      27.309635 0.32515283E+03  0.71430571E+04                                 7.997693                            6.055293       0.220857       2.091943                    0.999737      25.939669      73.224154       0.659319       0.422877      -1.055043      -0.004869       0.013867       0.043118       0.045554      -0.020971       0.002442       0.018469       0.061408       0.003874      -0.045116       0.008266       0.036850              9.356396       4.526415       1.221087      -0.554178      13.900678      -2.109652       9.642095          -0.000003
          462              C       5.334881      16.093870      41.695975       0.103106      27.834745 0.33339462E+03  0.73961522E+04                                 8.214244                            6.208643       0.067445       2.042584                    0.999423      26.326938      75.547977       0.636785       0.433577      -1.044778       0.008661      -0.023961      -0.033993       0.042482      -0.015149       0.017740       0.021774       0.065608      -0.015725      -0.048638       0.005859       0.042778              9.673970       4.832201       1.115406      -0.845634      13.628182      -2.856473      10.561527          -0.000003
          463              C       5.522671      17.339793      41.120532      -0.151966      35.501682 0.44141361E+03  0.10457897E+05                                 9.561928                            7.103933      -0.020621       1.969840                    0.999461      29.721536      86.875337       0.603009       0.428729      -1.052362       0.005753      -0.008304      -0.001344       0.010191      -0.005716       0.001046       0.023407       0.051260       0.025563      -0.041464       0.018855       0.022609             11.613726       5.384694       1.395568      -1.030826      16.726094      -5.165558      12.730389          -0.000008
          464              C       5.592578      22.242654      40.087487       0.057006      38.563518 0.40771381E+03  0.93637447E+04                                10.012022                            6.729070      -0.100734       1.981476                    0.999150      26.294476      72.944221       0.640363       0.416472      -1.072004      -0.005952       0.020893       0.017953       0.028183      -0.003061       0.007138      -0.001313       0.025178      -0.028489      -0.011367      -0.008147       0.019513             13.397609       5.758020      -1.744673      -2.428963      19.789410       7.383083      14.645396          -0.000006
          465              C       5.226593      22.170184      41.415819      -0.153745      34.172500 0.42104320E+03  0.98081012E+04                                 9.167380                            6.844663       0.110128       2.010591                    0.999662      29.070491      82.867950       0.630143       0.417262      -1.064926       0.000637       0.005596      -0.003801       0.006794       0.008656       0.007529      -0.026492       0.037606      -0.003835      -0.039734       0.017845       0.021889             10.988985       5.358297      -1.340810      -2.108139      14.669798       5.045306      12.938860          -0.000010
          466              C       4.992199      23.335276      42.111852       0.086277      27.541489 0.33108958E+03  0.72995476E+04                                 8.031039                            6.108617       0.181979       2.074413                    0.999625      26.139967      73.693734       0.657331       0.422641      -1.056188       0.006879       0.029133      -0.031965       0.043793       0.009244       0.014982      -0.023815       0.042097       0.021377      -0.041383       0.012102       0.029281              9.374067       4.700355      -0.749726      -1.592835      12.569507       3.486920      10.852340          -0.000005
          467              C       5.536378      24.625795      40.287401       0.101245      27.007044 0.32064354E+03  0.70285951E+04                                 7.949346                            6.020189       0.150862       2.070198                    0.999676      25.967308      73.534221       0.659221       0.423866      -1.053054      -0.012357      -0.017700       0.036059       0.042027       0.002191       0.013100      -0.027145       0.076894       0.004667      -0.053468       0.010948       0.042519              9.183941       4.628310      -0.581970      -1.590558      12.743334       2.742725      10.180180          -0.000004
          468              C       5.765290      23.505301      39.503791      -0.148176      33.409148 0.42053034E+03  0.97710679E+04                                 8.991974                            6.807130       0.176778       2.034121                    0.999708      28.761268      81.279353       0.637969       0.413202      -1.069947      -0.002522       0.001153       0.004899       0.005630       0.006996       0.004557      -0.027741       0.037564      -0.000218      -0.039865       0.019548       0.020317             10.624850       5.185858      -0.944830      -1.635494      15.807165       4.118211      10.881526          -0.000009
          469              C       6.724801      15.536410      21.566030       0.087662      27.615070 0.34752013E+03  0.77981074E+04                                 8.178600                            6.348449       0.004334       2.016785                    0.999149      26.837103      77.719630       0.627639       0.434897      -1.042887       0.044888       0.014008       0.020122       0.051147      -0.006119       0.023446      -0.035028      -0.041241      -0.045195      -0.045151      -0.007099       0.052250              9.312809      10.527309       1.106915      -2.592039       6.224158       2.221828      11.186962           0.000001
          470              C       5.948968      15.873674      22.659141      -0.144674      34.914086 0.44963126E+03  0.10736031E+05                                 9.519294                            7.214071      -0.132753       1.938613                    0.998822      29.988801      88.921292       0.590994       0.434046      -1.045782       0.009989      -0.007304       0.007611       0.014528      -0.011863       0.011419      -0.034251      -0.041745      -0.050428      -0.036033      -0.015420       0.051454             11.161988      11.335379       0.581600      -3.315347       7.324912       3.672839      14.825673           0.000002
          471              C       6.500002      16.631819      23.663759       0.068277      38.939321 0.40980035E+03  0.94678187E+04                                10.213103                            6.835121      -0.119115       1.981899                    0.999250      26.422690      74.648926       0.620122       0.427515      -1.060049       0.014003      -0.016931      -0.011993       0.025031      -0.013085       0.012050      -0.020139      -0.021459      -0.032639      -0.023275      -0.011157       0.034432             13.663323      14.301675      -0.366799      -6.716380       7.701510       4.710979      18.986784           0.000002
          472              C       7.848800      16.977444      23.573889      -0.144504      34.809137 0.43803453E+03  0.10353620E+05                                 9.402716                            7.053678      -0.057279       1.958767                    0.999399      29.606488      86.320802       0.608370       0.425946      -1.054515       0.000797      -0.022156       0.009435       0.024094       0.006844       0.021481      -0.015571      -0.035330      -0.065696      -0.041087       0.008042       0.033045             11.193222      13.355849       0.318074      -4.733570       6.479196       2.599163      13.744622           0.000005
          473              C       8.558838      16.592797      22.462895       0.081094      27.745793 0.33868745E+03  0.75425894E+04                                 8.123648                            6.201637       0.050482       2.026854                    0.999617      26.783676      76.986049       0.645862       0.425838      -1.049580      -0.025156      -0.046088      -0.010827       0.053611       0.005316       0.027437      -0.019382      -0.036675      -0.063026      -0.047205       0.011241       0.035964              9.354228      10.969578       0.676774      -2.715575       5.632157       1.935829      11.460951           0.000001
          474              C       5.715944      17.013679      24.875627       0.365646      34.844930 0.33247211E+03  0.73551793E+04                                 9.806760                            6.362112      -0.360736       1.915741                    0.998719      24.535942      69.831838       0.606442       0.456540      -1.033545      -0.013224      -0.000437       0.027743       0.030737      -0.029821       0.012191      -0.042587      -0.096391      -0.073074      -0.044499      -0.042049       0.086547             13.544917      14.391657      -0.318647      -6.262780       7.433167       4.648475      18.809927           0.000005
          475              C       3.790068      16.988594      26.048521       0.374422      34.679739 0.32728328E+03  0.72238674E+04                                 9.806168                            6.332487      -0.401126       1.903497                    0.998772      24.529447      70.110073       0.603954       0.459469      -1.030195       0.027927       0.003290       0.001316       0.028151      -0.031818       0.014245      -0.046121      -0.097251      -0.063425      -0.047575      -0.042126       0.089701             13.775535      23.244153       4.995543      -1.820049       7.997395       1.895986      10.085056           0.000004
          476              C       5.646037      17.905615      26.948596       0.378601      34.682550 0.32081123E+03  0.70304880E+04                                 9.780468                            6.248653      -0.308843       1.939257                    0.998831      24.083726      68.106097       0.612372       0.456409      -1.034156      -0.010628      -0.021716      -0.018134       0.030222      -0.039350       0.011824      -0.049301      -0.103223      -0.087374      -0.053977      -0.045355       0.099333             13.862682      13.902915       4.367100       4.287399      10.048588       7.311542      17.636544           0.000004
          477              C       2.393295      16.539838      26.191121       0.058670      40.525910 0.41624246E+03  0.96678213E+04                                10.508922                            6.904392      -0.203051       1.953493                    0.998995      26.709202      76.007409       0.614028       0.429473      -1.057350      -0.019226      -0.013956       0.006876       0.024733      -0.014929       0.000380      -0.009389      -0.041714      -0.018717      -0.022946      -0.008033       0.030979             14.544580      24.898776       5.932792      -2.031608       8.378951       1.509678      10.356013           0.000002
          478              C       1.733973      15.873674      25.176416      -0.137097      36.289768 0.45032755E+03  0.10762285E+05                                 9.785948                            7.225083      -0.156603       1.930255                    0.998746      30.059005      89.317491       0.589579       0.434699      -1.044858       0.002589      -0.013154       0.011330       0.017552      -0.028193       0.009921      -0.017056      -0.052811       0.004039      -0.039451      -0.007024       0.046475             11.982713      18.120341       4.856530      -0.441824       7.898205       1.540832       9.929593           0.000003
          479              C       0.450970      15.388683      25.390086       0.094396      29.086360 0.35046452E+03  0.78717801E+04                                 8.476943                            6.376585       0.035946       2.026913                    0.999440      26.717850      77.123200       0.626778       0.435074      -1.043974      -0.000563       0.006401       0.044869       0.045326      -0.030850       0.006757      -0.006585      -0.066108       0.026691      -0.049921       0.006971       0.042950             10.097188      14.405438       3.578113      -0.988575       6.605248       1.121948       9.280879           0.000001
          480              C       0.449599      16.210937      27.555218       0.084802      28.593741 0.33946081E+03  0.75576599E+04                                 8.325259                            6.234728       0.167093       2.071877                    0.999509      26.485099      75.904720       0.640666       0.429414      -1.048284      -0.008937      -0.015530      -0.042899       0.046491      -0.025722       0.015072      -0.011643      -0.060970       0.035641      -0.047658       0.004960       0.042698              9.883227      13.850012       3.520766      -1.615095       7.057669       1.523724       8.742001           0.000001
          481              C       1.720266      16.707076      27.406199      -0.134438      37.025992 0.45471766E+03  0.10886081E+05                                 9.943072                            7.283348      -0.144548       1.937479                    0.998592      29.875595      88.649622       0.584823       0.437473      -1.043917       0.001768      -0.008253      -0.009645       0.012817      -0.029675       0.014509      -0.016005      -0.048423       0.001972      -0.039744      -0.007497       0.047241             12.194906      18.412400       4.058023      -2.968185       7.890974       1.533451      10.281346           0.000003
          482              C       6.360187      18.535545      28.081140       0.063689      40.586869 0.40077483E+03  0.91881676E+04                                10.433597                            6.710628      -0.014594       2.017395                    0.999219      26.078033      72.879463       0.634045       0.421364      -1.066180       0.010838      -0.000854       0.022557       0.025040      -0.002772      -0.002687      -0.020701      -0.041888      -0.031611      -0.021916      -0.013642       0.035558             14.763576      14.620559       3.431645       4.917600      10.664467       8.471562      19.005701           0.000004
          483              C       5.674822      19.051196      29.179754      -0.139361      37.950853 0.45089180E+03  0.10770916E+05                                10.077292                            7.226572      -0.163678       1.930250                    0.998525      29.911154      88.636792       0.590340       0.434334      -1.045876       0.009865      -0.006325      -0.003389       0.012198      -0.014762       0.001076      -0.033374      -0.052501      -0.059134      -0.036830      -0.017585       0.054415             12.691105      12.613744       1.450278       1.965593       9.273424       6.708163      16.186149           0.000002
          484              C       6.397197      19.644890      30.186206       0.090551      29.897651 0.34299169E+03  0.76704680E+04                                 8.674367                            6.333842       0.010681       2.024754                    0.998603      26.568940      76.785759       0.624433       0.438614      -1.040783       0.044224      -0.001476      -0.022056       0.049441      -0.011908      -0.014205      -0.027715      -0.041323      -0.043789      -0.040371      -0.001633       0.042004             10.657519      11.881991       1.075430       1.490815       7.129790       4.672895      12.960776           0.000001
          485              C       8.383385      19.198922      29.153160       0.096824      29.309365 0.33355195E+03  0.73965557E+04                                 8.491876                            6.195347       0.047917       2.036908                    0.999296      26.312807      75.359821       0.640090       0.431518      -1.046582      -0.033190       0.000051       0.028251       0.043586      -0.009418      -0.018489      -0.039007      -0.041057      -0.071299      -0.053371       0.000980       0.052391             10.388793      11.911278       1.133666       1.437904       7.298151       4.509801      11.956949           0.000002
          486              C       7.741883      18.594078      28.083433      -0.139181      36.393678 0.43781621E+03  0.10357230E+05                                 9.719227                            7.062437      -0.068597       1.957278                    0.999361      29.600710      86.615003       0.606046       0.427217      -1.052707      -0.002002      -0.011780       0.014792       0.019016      -0.000078      -0.015227      -0.034908      -0.051226      -0.041827      -0.040954      -0.011055       0.052010             12.086789      14.183083       2.251468       3.433519       8.486503       5.335444      13.590781           0.000003
          487              C       6.058627      22.521384      10.952667       0.094449      27.372355 0.32419547E+03  0.71204903E+04                                 8.026485                            6.051960       0.212260       2.089369                    0.999689      25.989923      73.483195       0.658244       0.423659      -1.054006       0.007484      -0.040851      -0.004605       0.041785       0.005015      -0.028014      -0.014886      -0.010977      -0.058347      -0.039788       0.007323       0.032466              9.644716       5.744170      -0.619212       3.455582       8.493463       0.246565      14.696515           0.000005
          488              C       6.558943      22.716495      12.234231      -0.150287      34.635264 0.42412053E+03  0.99125719E+04                                 9.314401                            6.907555       0.142777       2.024175                    0.999721      29.096770      83.486350       0.621181       0.421882      -1.060415       0.003456      -0.009043      -0.007557       0.012282       0.000657      -0.019760      -0.003349      -0.014181      -0.081385      -0.036398       0.014928       0.021471             11.528347       6.684471      -0.621022       4.710066       9.021140      -0.054480      18.879430           0.000011
          489              C       7.001689      21.635023      12.957317       0.054521      39.431229 0.40596348E+03  0.93371932E+04                                10.240999                            6.754123      -0.088278       1.988276                    0.999145      26.379256      73.842656       0.631967       0.421388      -1.066154      -0.001188       0.001119      -0.027290       0.027339       0.006949      -0.007113      -0.000596       0.029240      -0.028369      -0.012226      -0.010256       0.022482             14.499177       7.235720      -0.379069       5.929527       9.808726       1.453169      26.453086           0.000006
          490              C       6.971533      20.383525      12.354363      -0.147777      35.885238 0.44610635E+03  0.10588150E+05                                 9.642595                            7.139854      -0.011171       1.973323                    0.999434      29.661730      86.540735       0.602217       0.428520      -1.053376       0.003334       0.003749      -0.008661       0.010009       0.002039      -0.014643      -0.007297      -0.005758      -0.112634      -0.041974       0.016990       0.024984             11.990048       6.656641      -0.303472       4.180613       9.503401       1.999686      19.810103           0.000010
          491              C       6.478070      20.274820      11.057210       0.105252      28.342453 0.33243838E+03  0.73795779E+04                                 8.322860                            6.190303       0.009582       2.023111                    0.999348      26.447523      76.252628       0.638325       0.432259      -1.044166      -0.002968       0.040100      -0.009858       0.041400      -0.002167      -0.031832      -0.010900       0.012173      -0.085613      -0.046344       0.009991       0.036354             10.073344       5.965931      -0.711364       3.339169       9.060365       0.902830      15.193735           0.000005
          492              C       7.419761      21.766026      14.371392       0.377685      33.772201 0.31601366E+03  0.68671331E+04                                 9.519329                            6.132447      -0.182760       1.980752                    0.999160      23.674712      65.657107       0.631602       0.446265      -1.044857       0.010653       0.001871       0.029516       0.031435      -0.005305      -0.037715       0.000339       0.132121      -0.116472      -0.049785      -0.046426       0.096210             13.571927       6.408182       0.347318       5.029250      10.302376       1.473233      24.005223           0.000011
          493              C       7.876215      23.039822      16.189424       0.378144      33.615492 0.31622396E+03  0.68783631E+04                                 9.506450                            6.150561      -0.181401       1.982113                    0.999153      23.702444      65.938465       0.627697       0.448607      -1.042654      -0.003826      -0.028221      -0.013234       0.031404       0.001032      -0.039356      -0.000713       0.136480      -0.113790      -0.049681      -0.048882       0.098563             13.210373       5.472901       1.375941       1.999730      20.891492       5.872429      13.266725           0.000009
          494              C       7.914595      20.787683      16.348989       0.374458      33.028938 0.31183743E+03  0.67548046E+04                                 9.344180                            6.082800      -0.175534       1.982355                    0.999192      23.670953      65.571341       0.635494       0.444949      -1.045486      -0.003790       0.027727      -0.017546       0.033031      -0.000453      -0.032596       0.000287       0.132809      -0.118025      -0.047354      -0.046688       0.094043             12.763101       5.459483      -1.477440       2.339959      18.554575      -5.685137      14.275244           0.000010
          495              C       8.042073      24.369364      16.829977       0.055057      39.567354 0.41039695E+03  0.94705350E+04                                10.276184                            6.808135      -0.104317       1.982618                    0.999235      26.495576      74.437804       0.626689       0.423529      -1.064163      -0.001032       0.025334       0.011432       0.027813      -0.000789      -0.000990       0.001011       0.029820      -0.034903      -0.012002      -0.008778       0.020780             14.053046       5.589912       1.953341       1.230016      23.014345       6.801244      13.554880           0.000004
          496              C       8.066746      25.528881      16.070209      -0.148304      33.895552 0.42115044E+03  0.98151090E+04                                 9.142401                            6.862887       0.164654       2.031629                    0.999672      28.946546      82.640398       0.626672       0.419380      -1.063158      -0.001223       0.002016       0.006990       0.007377      -0.008305      -0.003352      -0.022457       0.042467       0.027423      -0.038239       0.017936       0.020303             10.906657       5.059129       1.526888       0.827888      17.406391       3.060104      10.254450           0.000009
          497              C       8.283321      26.735782      16.718556       0.097961      27.310362 0.32515752E+03  0.71432200E+04                                 7.997902                            6.055349       0.220790       2.091919                    0.999737      25.940238      73.227217       0.659311       0.422879      -1.055037       0.004863      -0.013866       0.043124       0.045559      -0.020972      -0.002440      -0.018464       0.061411       0.003830      -0.045109       0.008251       0.036858              9.356714       4.526489       1.221153       0.554191      13.901316       2.109654       9.642338           0.000003
          498              C       8.372419      25.715630      18.769975       0.103126      27.833982 0.33338393E+03  0.73958674E+04                                 8.214177                            6.208598       0.067345       2.042567                    0.999422      26.326373      75.546498       0.636778       0.433584      -1.044772      -0.008667       0.023961      -0.033991       0.042481      -0.015154      -0.017743      -0.021773       0.065619      -0.015770      -0.048642       0.005850       0.042792              9.673865       4.832155       1.115375       0.845625      13.627937       2.856374      10.561504           0.000002
          499              C       8.184629      24.469707      18.194532      -0.151954      35.500787 0.44140224E+03  0.10457565E+05                                 9.561793                            7.103854      -0.020625       1.969848                    0.999461      29.721048      86.873790       0.603011       0.428731      -1.052361      -0.005760       0.008308      -0.001340       0.010198      -0.005719      -0.001042      -0.023409       0.051273       0.025567      -0.041472       0.018853       0.022618             11.613498       5.384608       1.395516       1.030791      16.725706       5.165302      12.730181           0.000006
          500              C       8.114722      19.566846      17.161487       0.056985      38.563981 0.40771817E+03  0.93638703E+04                                10.012100                            6.729091      -0.100702       1.981485                    0.999150      26.294673      72.944872       0.640364       0.416470      -1.072005       0.005947      -0.020894       0.017957       0.028185      -0.003063      -0.007134       0.001303       0.025163      -0.028493      -0.011363      -0.008142       0.019505             13.397746       5.758046      -1.744665       2.428952      19.789831      -7.383065      14.645362           0.000005
          501              C       8.480707      19.639316      18.489819      -0.153745      34.172255 0.42104012E+03  0.98080149E+04                                 9.167366                            6.844656       0.110173       2.010609                    0.999662      29.070292      82.867422       0.630141       0.417264      -1.064924      -0.000640      -0.005600      -0.003796       0.006795       0.008657      -0.007527       0.026497       0.037614      -0.003831      -0.039741       0.017850       0.021891             10.988944       5.358279      -1.340794       2.108136      14.669745      -5.045229      12.938808           0.000010
          502              C       8.715101      18.474224      19.185852       0.086285      27.541036 0.33108180E+03  0.72993459E+04                                 8.031000                            6.108561       0.181937       2.074409                    0.999625      26.139663      73.693144       0.657330       0.422643      -1.056185      -0.006878      -0.029130      -0.031960       0.043787       0.009242      -0.014989       0.023810       0.042107       0.021346      -0.041381       0.012094       0.029287              9.374008       4.700325      -0.749699       1.592870      12.569304      -3.486781      10.852394           0.000004
          503              C       8.170922      17.183705      17.361401       0.101248      27.007200 0.32063896E+03  0.70285198E+04                                 7.949465                            6.020143       0.150700       2.070153                    0.999675      25.967605      73.536905       0.659219       0.423866      -1.053047       0.012351       0.017697       0.036065       0.042029       0.002187      -0.013103       0.027128       0.076914       0.004632      -0.053459       0.010926       0.042533              9.184142       4.628313      -0.581917       1.590568      12.743936      -2.742565      10.180176           0.000004
          504              C       7.942010      18.304199      16.577791      -0.148197      33.411179 0.42055397E+03  0.97717923E+04                                 8.992450                            6.807371       0.176734       2.034096                    0.999708      28.762268      81.283942       0.637948       0.413208      -1.069939       0.002512      -0.001156       0.004907       0.005633       0.006999      -0.004551       0.027744       0.037562      -0.000216      -0.039867       0.019543       0.020324             10.625541       5.186072      -0.944922       1.635582      15.808508      -4.118605      10.882043           0.000010
          505              I       1.103712       0.300192      18.460474      -0.434387     419.450830 0.18654252E+05  0.10268104E+07                                34.408571                           34.055824       1.440850       1.826781                    0.999873     167.872181     552.072342       0.477263       0.233150      -1.344842      -0.104715       0.243240      -0.079345       0.276454      -0.184184       0.141182      -0.203403      -0.336113      -0.286187      -0.249621      -0.164264       0.413885             35.279627      28.039874      -2.551842       2.055045      50.750315      -4.053756      27.048693          -0.000115
          506              I       4.696258      25.988506      20.235405      -0.466106     450.899600 0.19761286E+05  0.11033988E+07                                36.180470                           35.070525       1.404029       1.806622                    0.999965     171.060407     566.358152       0.469990       0.233400      -1.344651       0.198423       0.116757       0.086705       0.246012      -0.010916       0.068618       0.015894       0.613886      -0.474998      -0.232374      -0.162377       0.394751             38.005260      56.970451       3.995010      -3.055543      29.783472       2.929963      27.261858          -0.000113
          507              I       4.123978      22.374215      31.930416      -0.470775     478.690261 0.20118595E+05  0.11285592E+07                                37.721326                           35.455810       1.389017       1.803154                    0.999981     171.527448     569.493055       0.465984       0.234320      -1.343133       0.212156       0.149731      -0.091476       0.275313       0.204489       0.078643      -0.017899       0.273537      -0.607229      -0.238540      -0.115417       0.353957             40.283467      56.705078       1.825497       3.707951      30.246295      -1.877613      33.899029           0.000008
          508              I       2.067335      18.579863      31.023922      -0.458173     458.419016 0.18773948E+05  0.10359251E+07                                36.568551                           34.175710       1.513047       1.837018                    0.999924     169.878170     560.893114       0.475798       0.233298      -1.343497      -0.003841      -0.208437      -0.108117       0.234840      -0.022978      -0.099962       0.222998      -0.401371      -0.581339      -0.314883      -0.075631       0.390514             39.343338      33.945574      -5.811268      -4.721603      47.922831      12.865172      36.161609           0.000007
          509              I       3.652995      25.717581      28.702893      -0.463942     504.344579 0.20355923E+05  0.11459154E+07                                39.211220                           35.747034       1.284407       1.778209                    0.999988     171.929587     572.964953       0.462193       0.235408      -1.340769      -0.149349      -0.161119       0.151226       0.266710       0.181042      -0.147759      -0.260955       0.026520       0.096497      -0.269600      -0.128155       0.397755             43.624259      48.447706      16.783392      -9.777383      47.549546     -13.095811      34.875527           0.000002
          510              I       3.769782      27.595385      24.627568      -0.447156     499.225471 0.19832775E+05  0.11028034E+07                                38.340352                           34.822210       1.712780       1.890186                    0.999813     166.731137     541.861211       0.480431       0.229277      -1.357499      -0.111952      -0.035432      -0.181708       0.216348      -0.045784       0.223487      -0.079074       0.187841       0.712001      -0.226691      -0.152775       0.379466             42.888512      51.103853      -0.768040      20.033196      28.018066      -0.276848      49.543617          -0.000147
          511              I      12.603588      13.636308      41.386474      -0.434062     419.366592 0.18649265E+05  0.10264641E+07                                34.403207                           34.050588       1.441205       1.826897                    0.999873     167.861008     552.010781       0.477315       0.233141      -1.344860       0.104717      -0.243230      -0.079487       0.276486      -0.184183      -0.141168       0.203442      -0.336158      -0.285673      -0.249587      -0.164294       0.413881             35.274020      28.035325      -2.551246      -2.054647      50.741916       4.053275      27.044819           0.000105
          512              I       9.011042      15.820994      43.161405      -0.465942     450.845881 0.19758165E+05  0.11031788E+07                                36.177120                           35.067309       1.404243       1.806691                    0.999965     171.053807     566.321013       0.470021       0.233394      -1.344662      -0.198461      -0.116672       0.086671       0.245989      -0.010931      -0.068610      -0.015885       0.613865      -0.475022      -0.232357      -0.162386       0.394743             38.001697      56.964815       3.994704       3.055295      29.780890      -2.929706      27.259385           0.000023
          513              I       9.583322      19.435285       9.004416      -0.470792     478.652875 0.20116580E+05  0.11284159E+07                                37.718860                           35.453581       1.389310       1.803226                    0.999981     171.524826     569.473307       0.466008       0.234314      -1.343144      -0.212158      -0.149703      -0.091056       0.275160       0.204509      -0.078680       0.017850       0.273497      -0.607023      -0.238487      -0.115454       0.353941             40.280723      56.700810       1.825313      -3.707768      30.244295       1.877315      33.897066           0.000024
          514              I      11.639965      23.229637       8.097922      -0.458214     458.420199 0.18774039E+05  0.10359308E+07                                36.568409                           34.175623       1.513102       1.837024                    0.999924     169.879936     560.897990       0.475802       0.233296      -1.343501       0.003841       0.208404      -0.107716       0.234627      -0.022982       0.099929      -0.222868      -0.401312      -0.580949      -0.314705      -0.075655       0.390360             39.343084      33.945398      -5.811201       4.721507      47.922434     -12.864780      36.161420           0.000021
          515              I      10.054305      16.091919       5.776893      -0.463885     504.309335 0.20354104E+05  0.11457864E+07                                39.209151                           35.745203       1.286869       1.778807                    0.999987     171.925872     572.944254       0.462210       0.235405      -1.340775       0.149321       0.161205       0.151492       0.266897       0.181093       0.147858       0.260937       0.026464       0.096957      -0.269560      -0.128291       0.397851             43.621855      48.445025      16.782465       9.776938      47.546760      13.094977      34.873779           0.000049
          516              I       9.937518      14.214115       1.701568      -0.447114     499.221505 0.19832572E+05  0.11027889E+07                                38.340000                           34.821900       1.712775       1.890187                    0.999813     166.731451     541.860652       0.480436       0.229275      -1.357502       0.111933       0.035417      -0.181574       0.216223      -0.045792      -0.223498       0.079052       0.187777       0.711813      -0.226626      -0.152800       0.379426             42.888096      51.103419      -0.768086     -20.032968      28.017952       0.276901      49.542918           0.000031
          517              I       7.957362      27.572808       4.465526      -0.434120     419.377451 0.18649910E+05  0.10265090E+07                                34.403910                           34.051277       1.441177       1.826885                    0.999873     167.862420     552.018772       0.477308       0.233142      -1.344857      -0.104709      -0.243250       0.079500       0.276504       0.184190      -0.141175      -0.203447      -0.336161      -0.285668      -0.249593      -0.164299       0.413892             35.274750      28.035901       2.551331      -2.054712      50.743012      -4.053354      27.045336           0.000021
          518              I      11.549908       1.884494       2.690595      -0.465960     450.852245 0.19758537E+05  0.11032050E+07                                36.177517                           35.067693       1.404220       1.806684                    0.999965     171.054552     566.325272       0.470017       0.233395      -1.344661       0.198451      -0.116693      -0.086648       0.245983       0.010927      -0.068603       0.015894       0.613867      -0.475013      -0.232363      -0.162378       0.394741             38.002116      56.965466      -3.994736       3.055312      29.781215       2.929739      27.259667           0.000023
          519              I      10.977628       5.498785      36.847584      -0.470789     478.654772 0.20116681E+05  0.11284230E+07                                37.718982                           35.453689       1.389300       1.803224                    0.999981     171.524977     569.474362       0.466007       0.234314      -1.343143       0.212158      -0.149717       0.091082       0.275176      -0.204511      -0.078679      -0.017852       0.273495      -0.607045      -0.238492      -0.115453       0.353945             40.280858      56.700997      -1.825330      -3.707773      30.244420      -1.877346      33.897158           0.000011
          520              I       8.920985       9.293137      37.754078      -0.458204     458.418813 0.18773964E+05  0.10359255E+07                                36.568322                           34.175542       1.513112       1.837027                    0.999924     169.879775     560.897087       0.475803       0.233295      -1.343502      -0.003847       0.208410       0.107732       0.234640       0.022980       0.099931       0.222873      -0.401329      -0.580977      -0.314717      -0.075656       0.390373             39.342993      33.945315       5.811164       4.721486      47.922340      12.864756      36.161323           0.000006
          521              I      10.506645       2.155419      40.075107      -0.463914     504.322780 0.20354797E+05  0.11458356E+07                                39.209915                           35.745878       1.286828       1.778792                    0.999987     171.927566     572.953088       0.462204       0.235405      -1.340773      -0.149310       0.161190      -0.151483       0.266876      -0.181098       0.147853      -0.260934       0.026452       0.096951      -0.269557      -0.128292       0.397849             43.622726      48.445939     -16.782842       9.777135      47.547775     -13.095289      34.874465          -0.000007
          522              I      10.623432       0.277615      44.150432      -0.447104     499.221660 0.19832574E+05  0.11027890E+07                                38.340015                           34.821905       1.712776       1.890187                    0.999813     166.731390     541.860475       0.480436       0.229275      -1.357502      -0.111929       0.035410       0.181596       0.216238       0.045794      -0.223503      -0.079058       0.187763       0.711856      -0.226627      -0.152812       0.379439             42.888119      51.103332       0.768086     -20.033007      28.017962      -0.276912      49.543062           0.000018
          523              I       5.749938      14.236692      27.391526      -0.434284     419.435580 0.18653337E+05  0.10267468E+07                                34.407578                           34.054841       1.440893       1.826797                    0.999873     167.870250     552.061281       0.477273       0.233148      -1.344846       0.104697       0.243248       0.079319       0.276447       0.184186       0.141169       0.203409      -0.336139      -0.286093      -0.249609      -0.164277       0.413886             35.278603      28.039028       2.551736       2.054963      50.748784       4.053714      27.047996          -0.000106
          524              I       2.157392      12.052006      25.616595      -0.466071     450.896404 0.19761095E+05  0.11033854E+07                                36.180291                           35.070345       1.404026       1.806623                    0.999965     171.059860     566.355573       0.469991       0.233400      -1.344651      -0.198422       0.116755      -0.086771       0.246033       0.010921       0.068630      -0.015886       0.613898      -0.474975      -0.232379      -0.162377       0.394756             38.005077      56.970172      -3.995011      -3.055579      29.783292      -2.929940      27.261768          -0.000098
          525              I       2.729672       8.437715      13.921584      -0.470763     478.688852 0.20118517E+05  0.11285537E+07                                37.721242                           35.455731       1.389014       1.803153                    0.999981     171.527278     569.492151       0.465985       0.234319      -1.343133      -0.212153       0.149737       0.091491       0.275319      -0.204486       0.078645       0.017897       0.273528      -0.607251      -0.238543      -0.115413       0.353956             40.283376      56.704941      -1.825490       3.707948      30.246235       1.877604      33.898951           0.000016
          526              I       4.786315       4.643363      14.828078      -0.458152     458.413863 0.18773670E+05  0.10359058E+07                                36.568241                           34.175421       1.513072       1.837025                    0.999924     169.877512     560.889572       0.475801       0.233297      -1.343498       0.003837      -0.208449       0.108129       0.234857       0.022979      -0.099964      -0.222999      -0.401392      -0.581372      -0.314892      -0.075635       0.390527             39.343007      33.945264       5.811236      -4.721569      47.922445     -12.865068      36.161313           0.000017
          527              I       3.200655      11.781081      17.149107      -0.463953     504.345170 0.20355963E+05  0.11459183E+07                                39.211255                           35.747079       1.284416       1.778211                    0.999988     171.929670     572.965367       0.462193       0.235408      -1.340769       0.149372      -0.161091      -0.151222       0.266703      -0.181029      -0.147747       0.260959       0.026534       0.096473      -0.269606      -0.128135       0.397741             43.624287      48.447785     -16.783349      -9.777372      47.549524      13.095791      34.875552          -0.000004
          528              I       3.083868      13.658885      21.224432      -0.447217     499.239309 0.19833492E+05  0.11028537E+07                                38.341134                           34.822916       1.712742       1.890171                    0.999813     166.732919     541.870256       0.480424       0.229278      -1.357497       0.111961      -0.035419       0.181653       0.216304       0.045777       0.223466       0.079063       0.187856       0.711942      -0.226686      -0.152748       0.379434             42.889399      51.105034       0.768043      20.033594      28.018614       0.276840      49.544550          -0.000100
          529              I      12.603588      27.572808      27.391526      -0.434284     419.435619 0.18653339E+05  0.10267469E+07                                34.407581                           34.054843       1.440892       1.826797                    0.999873     167.870252     552.061298       0.477273       0.233148      -1.344846       0.104699      -0.243249       0.079316       0.276447      -0.184186       0.141169      -0.203409      -0.336138      -0.286097      -0.249609      -0.164277       0.413886             35.278606      28.039031      -2.551736       2.054964      50.748788      -4.053716      27.047998          -0.000105
          530              I       9.011042       1.884494      25.616595      -0.466072     450.896659 0.19761110E+05  0.11033864E+07                                36.180310                           35.070362       1.404023       1.806622                    0.999965     171.059872     566.355697       0.469991       0.233400      -1.344651      -0.198423      -0.116758      -0.086775       0.246036      -0.010921       0.068631       0.015886       0.613902      -0.474972      -0.232382      -0.162376       0.394758             38.005097      56.970203       3.995014      -3.055582      29.783306       2.929944      27.261784          -0.000096
          531              I       9.583322       5.498785      13.921584      -0.470762     478.688836 0.20118516E+05  0.11285536E+07                                37.721242                           35.455731       1.389014       1.803153                    0.999981     171.527268     569.492117       0.465985       0.234319      -1.343133      -0.212152      -0.149739       0.091492       0.275320       0.204486       0.078645      -0.017897       0.273527      -0.607252      -0.238544      -0.115412       0.353955             40.283377      56.704941       1.825488       3.707955      30.246236      -1.877607      33.898953           0.000017
          532              I      11.639965       9.293137      14.828078      -0.458155     458.414466 0.18773703E+05  0.10359080E+07                                36.568274                           34.175453       1.513069       1.837024                    0.999924     169.877609     560.890035       0.475801       0.233297      -1.343498       0.003838       0.208447       0.108128       0.234854      -0.022979      -0.099963       0.222997      -0.401390      -0.581368      -0.314890      -0.075635       0.390524             39.343043      33.945298      -5.811242      -4.721573      47.922489      12.865075      36.161342           0.000016
          533              I      10.054305       2.155419      17.149107      -0.463955     504.345544 0.20355983E+05  0.11459196E+07                                39.211276                           35.747098       1.284416       1.778211                    0.999988     171.929720     572.965613       0.462193       0.235408      -1.340769       0.149374       0.161089      -0.151218       0.266700       0.181028      -0.147746      -0.260960       0.026535       0.096470      -0.269607      -0.128133       0.397740             43.624310      48.447814      16.783356      -9.777375      47.549544     -13.095797      34.875572          -0.000001
          534              I       9.937518       0.277615      21.224432      -0.447228     499.241346 0.19833596E+05  0.11028610E+07                                38.341256                           34.823024       1.712735       1.890168                    0.999813     166.733136     541.871474       0.480423       0.229278      -1.357496       0.111962       0.035419       0.181654       0.216306      -0.045776       0.223464      -0.079064       0.187860       0.711944      -0.226687      -0.152746       0.379433             42.889539      51.105205      -0.768044      20.033665      28.018696      -0.276840      49.544715          -0.000094
          535              I       1.103712      14.236692       4.465526      -0.434121     419.377472 0.18649912E+05  0.10265091E+07                                34.403911                           34.051278       1.441177       1.826885                    0.999873     167.862425     552.018794       0.477308       0.233142      -1.344857      -0.104709       0.243250       0.079500       0.276504      -0.184190      -0.141175       0.203447      -0.336161      -0.285668      -0.249593      -0.164298       0.413892             35.274750      28.035902      -2.551333      -2.054711      50.743012       4.053354      27.045337           0.000021
          536              I       4.696258      12.052006       2.690595      -0.465959     450.852213 0.19758535E+05  0.11032049E+07                                36.177515                           35.067690       1.404221       1.806684                    0.999965     171.054550     566.325255       0.470017       0.233395      -1.344661       0.198451       0.116693      -0.086648       0.245983      -0.010927      -0.068603      -0.015894       0.613867      -0.475013      -0.232363      -0.162378       0.394741             38.002114      56.965464       3.994735       3.055313      29.781211      -2.929739      27.259666           0.000023
          537              I       4.123978       8.437715      36.847584      -0.470789     478.654749 0.20116680E+05  0.11284230E+07                                37.718981                           35.453688       1.389300       1.803224                    0.999981     171.524974     569.474347       0.466007       0.234314      -1.343143       0.212158       0.149716       0.091082       0.275176       0.204512      -0.078679       0.017852       0.273495      -0.607045      -0.238493      -0.115453       0.353945             40.280857      56.700995       1.825329      -3.707772      30.244418       1.877346      33.897157           0.000011
          538              I       2.067335       4.643363      37.754078      -0.458203     458.418613 0.18773953E+05  0.10359248E+07                                36.568310                           34.175531       1.513113       1.837027                    0.999924     169.879751     560.896956       0.475803       0.233295      -1.343502      -0.003847      -0.208411       0.107732       0.234640      -0.022980       0.099931      -0.222873      -0.401329      -0.580978      -0.314716      -0.075657       0.390373             39.342979      33.945302      -5.811161       4.721483      47.922324     -12.864751      36.161311           0.000006
          539              I       3.652995      11.781081      40.075107      -0.463914     504.322765 0.20354796E+05  0.11458355E+07                                39.209914                           35.745877       1.286828       1.778792                    0.999987     171.927567     572.953083       0.462204       0.235405      -1.340773      -0.149310      -0.161190      -0.151483       0.266876       0.181098       0.147853       0.260934       0.026452       0.096951      -0.269557      -0.128292       0.397849             43.622726      48.445938      16.782841       9.777135      47.547774      13.095290      34.874464          -0.000006
          540              I       3.769782      13.658885      44.150432      -0.447105     499.221747 0.19832578E+05  0.11027893E+07                                38.340020                           34.821910       1.712776       1.890187                    0.999813     166.731399     541.860526       0.480436       0.229275      -1.357502      -0.111929      -0.035410       0.181596       0.216238      -0.045794      -0.223503       0.079058       0.187763       0.711856      -0.226627      -0.152812       0.379439             42.888125      51.103340      -0.768087     -20.033009      28.017966       0.276913      49.543069           0.000017
          541              I       5.749938       0.300192      41.386474      -0.434062     419.366575 0.18649264E+05  0.10264641E+07                                34.403206                           34.050588       1.441205       1.826897                    0.999873     167.861004     552.010765       0.477315       0.233141      -1.344860       0.104718       0.243230      -0.079487       0.276486       0.184183      -0.141169      -0.203442      -0.336158      -0.285673      -0.249587      -0.164294       0.413881             35.274019      28.035324       2.551247      -2.054646      50.741914      -4.053274      27.044819           0.000104
          542              I       2.157392      25.988506      43.161405      -0.465942     450.845903 0.19758166E+05  0.11031789E+07                                36.177122                           35.067310       1.404243       1.806691                    0.999965     171.053808     566.321021       0.470021       0.233394      -1.344662      -0.198461       0.116672       0.086671       0.245989       0.010931      -0.068610       0.015885       0.613865      -0.475022      -0.232357      -0.162386       0.394743             38.001699      56.964820      -3.994704       3.055297      29.780890       2.929705      27.259387           0.000023
          543              I       2.729672      22.374215       9.004416      -0.470792     478.652876 0.20116581E+05  0.11284159E+07                                37.718860                           35.453581       1.389311       1.803226                    0.999981     171.524827     569.473312       0.466008       0.234314      -1.343144      -0.212157       0.149703      -0.091056       0.275160      -0.204509      -0.078680      -0.017850       0.273496      -0.607023      -0.238487      -0.115454       0.353940             40.280723      56.700809      -1.825313      -3.707766      30.244295      -1.877314      33.897066           0.000024
          544              I       4.786315      18.579863       8.097922      -0.458215     458.420288 0.18774044E+05  0.10359311E+07                                36.568413                           34.175628       1.513102       1.837023                    0.999924     169.879954     560.898067       0.475802       0.233296      -1.343501       0.003841      -0.208404      -0.107716       0.234627       0.022982       0.099929       0.222868      -0.401312      -0.580949      -0.314705      -0.075655       0.390360             39.343089      33.945402       5.811200       4.721507      47.922441      12.864782      36.161425           0.000021
          545              I       3.200655      25.717581       5.776893      -0.463884     504.309295 0.20354102E+05  0.11457863E+07                                39.209148                           35.745201       1.286869       1.778807                    0.999987     171.925866     572.944223       0.462210       0.235405      -1.340775       0.149321      -0.161205       0.151492       0.266897      -0.181094       0.147858      -0.260937       0.026464       0.096957      -0.269560      -0.128291       0.397851             43.621853      48.445025     -16.782465       9.776939      47.546757     -13.094977      34.873777           0.000048
          546              I       3.083868      27.595385       1.701568      -0.447114     499.221504 0.19832572E+05  0.11027888E+07                                38.340000                           34.821899       1.712775       1.890187                    0.999813     166.731447     541.860638       0.480436       0.229275      -1.357502       0.111933      -0.035417      -0.181574       0.216223       0.045792      -0.223498      -0.079052       0.187777       0.711813      -0.226625      -0.152801       0.379426             42.888098      51.103422       0.768086     -20.032970      28.017953      -0.276902      49.542918           0.000031
          547              I       7.957362      13.636308      18.460474      -0.434381     419.450011 0.18654203E+05  0.10268070E+07                                34.408516                           34.055769       1.440854       1.826782                    0.999873     167.872088     552.071775       0.477263       0.233150      -1.344842      -0.104713      -0.243239      -0.079347       0.276452       0.184184       0.141181       0.203404      -0.336113      -0.286182      -0.249620      -0.164265       0.413885             35.279571      28.039828       2.551836       2.055042      50.750233       4.053752      27.048653          -0.000117
          548              I      11.549908      15.820994      20.235405      -0.466108     450.899916 0.19761305E+05  0.11034001E+07                                36.180490                           35.070544       1.404030       1.806622                    0.999965     171.060453     566.358402       0.469989       0.233400      -1.344651       0.198423      -0.116754       0.086703       0.246009       0.010917       0.068617      -0.015895       0.613882      -0.474999      -0.232373      -0.162376       0.394749             38.005279      56.970476      -3.995013      -3.055543      29.783491      -2.929965      27.261871          -0.000116
          549              I      10.977628      19.435285      31.930416      -0.470775     478.690294 0.20118597E+05  0.11285593E+07                                37.721327                           35.455811       1.389018       1.803154                    0.999981     171.527457     569.493091       0.465984       0.234320      -1.343133       0.212156      -0.149729      -0.091475       0.275312      -0.204489       0.078643       0.017899       0.273538      -0.607228      -0.238539      -0.115417       0.353957             40.283468      56.705082      -1.825498       3.707948      30.246295       1.877611      33.899029           0.000008
          550              I       8.920985      23.229637      31.023922      -0.458171     458.418453 0.18773918E+05  0.10359230E+07                                36.568519                           34.175680       1.513050       1.837018                    0.999924     169.878087     560.892697       0.475798       0.233298      -1.343497      -0.003840       0.208438      -0.108118       0.234842       0.022977      -0.099962      -0.222999      -0.401372      -0.581342      -0.314884      -0.075631       0.390515             39.343303      33.945544       5.811264      -4.721601      47.922786     -12.865164      36.161581           0.000007
          551              I      10.506645      16.091919      28.702893      -0.463940     504.344060 0.20355895E+05  0.11459135E+07                                39.211189                           35.747007       1.284409       1.778210                    0.999988     171.929534     572.964654       0.462194       0.235408      -1.340769      -0.149349       0.161121       0.151230       0.266713      -0.181042      -0.147760       0.260954       0.026519       0.096499      -0.269599      -0.128157       0.397755             43.624223      48.447662     -16.783378      -9.777375      47.549509      13.095799      34.875499           0.000002
          552              I      10.623432      14.214115      24.627568      -0.447150     499.224347 0.19832717E+05  0.11027994E+07                                38.340284                           34.822150       1.712784       1.890187                    0.999813     166.731026     541.860569       0.480432       0.229277      -1.357499      -0.111952       0.035432      -0.181708       0.216348       0.045785       0.223487       0.079072       0.187838       0.711999      -0.226689      -0.152776       0.379465             42.888432      51.103751       0.768040      20.033155      28.018018       0.276847      49.543526          -0.000158
          553              N       1.163750      25.913528      21.453234      -0.172752      34.498850 0.49946460E+03  0.11987328E+05                                 8.999694                            7.328350      -0.170928       1.989516                    0.997512      27.211319      75.495306       0.632921       0.403217      -1.087983      -0.054005      -0.017054       0.094760       0.110394      -0.018170       0.038484       0.014996       0.007591      -0.054743      -0.053005       0.012610       0.040395             10.118832      11.638799      -1.890562      -2.096283       6.723860      -1.405970      11.993838           0.000001
[truncated: 64,868 more chars]
