# Supplementary material for: A collection of forcefield precursors for metal–organic frameworks
Source: RSC Adv. 2019 Nov 13;9(63):36492–507. doi: 10.1039/c9ra07327b (PMC9075174; doi:10.1039/c9ra07327b)
Supplement: RA-009-C9RA07327B-s6125 [file RA-009-C9RA07327B-s6125.xyz]

  136
jmolscript: load "" {1 1 1} spacegroup "x,y,z" unitcell [{     10.823300     0.000000     0.000000 }, {     -2.258605    10.585014     0.000000 }, {     -1.676371    -2.071809    16.583215 }]
Co    -2.114183     4.026346    13.865060     1.055365
Co     9.002507     4.486859     2.718155     1.055340
Co     1.671249     8.704720    11.009762     1.055340
Co     5.217075    -0.191515     5.573453     1.055302
H      6.531881    -0.370502    14.361064     0.288607
H     -0.449336    -1.360589    14.762378     0.122653
H      8.174766     8.321369     0.334981     0.118430
H      2.707417     5.368579    15.717571     0.118193
H      0.880398     1.815751    16.001144     0.115100
H     -2.478651     5.861395     9.883596     0.122872
H     -1.297674     2.144285     8.923428     0.106153
H      6.482337     3.011352    15.971294     0.103627
H      5.540191     0.867812    16.098985     0.117989
H      8.134528     0.946722    13.205214     0.094886
H      0.356443     8.883707     2.222151     0.288607
H      7.337660     9.873794     1.820837     0.122643
H     -1.286442     0.191836    16.248234     0.118431
H      4.180907     3.144626     0.865644     0.118188
H      6.007926     6.697454     0.582071     0.115100
H     -1.456325     2.651810     6.699619     0.122875
H      8.185998     6.368920     7.659787     0.106156
H      0.405987     5.501853     0.611921     0.103627
H      1.348133     7.645393     0.484230     0.117983
H     -1.246204     7.566483     3.378001     0.094881
H      7.775556     1.166542    10.513758     0.288608
H      7.287005     8.200672    10.112445     0.122657
H      1.294253    -0.182183     7.956627     0.118424
H      1.364738     3.709176     9.157251     0.118199
H      4.458085     6.237375     8.873678     0.115103
H      2.059148    -1.906787    14.991226     0.122871
H      3.682263     8.298936    15.951395     0.106160
H      4.457817     0.509270     8.903528     0.103631
H      6.357559     1.877988     8.775837     0.117989
H      6.821771    -0.675699    11.669608     0.094896
H     -0.887232     7.346663     6.069457     0.288608
H     -0.398681     0.312533     6.470770     0.122646
H      5.594071     8.695388     8.626588     0.118426
H      5.523586     4.804029     7.425964     0.118194
H      2.430239     2.275830     7.709537     0.115100
H      7.087781    -0.165022     1.591989     0.122871
H      3.206061     0.214269     0.631820     0.106161
H      2.430507     8.003935     7.679687     0.103627
H      0.530765     6.635217     7.807378     0.117982
H      0.066553     9.188904     4.913607     0.094885
C     -0.941354    -1.650310    15.497014    -0.109565
C     -3.407229     7.592377    15.676113    -0.016912
C      8.332669     9.228143     0.202315    -0.113655
C     -2.782568     6.585328    14.747453     0.561964
C      2.665985     4.504088    16.062502    -0.105900
C      1.629231     3.658846    15.702646    -0.016999
C      1.579063     2.382267    16.236626    -0.104425
C      0.553199     4.145505    14.755745     0.558504
C     -2.273635     5.215879     9.246801    -0.089748
C     -1.866672     3.923728     9.659723    -0.014985
C     -1.568850     2.996967     8.673021    -0.119478
C     -1.803269     3.557990    11.087538     0.587555
C      6.682817     2.314750    15.387565    -0.051212
C      6.171218     1.152764    15.478773    -0.008589
C      7.581521     1.234393    13.893418     0.160215
C      7.829678    10.163515     1.086201    -0.109552
C     10.295553     0.920828     0.907102    -0.016910
C     -1.444345    -0.714938    16.380900    -0.113648
C      9.670892     1.927877     1.835762     0.561965
C      4.222339     4.009117     0.520713    -0.105925
C      5.259093     4.854359     0.880569    -0.017012
C      5.309261     6.130938     0.346589    -0.104446
C      6.335125     4.367700     1.827470     0.558484
C     -1.661341     3.297326     7.336414    -0.089732
C      8.754996     4.589477     6.923492    -0.014984
C      8.457174     5.516238     7.910194    -0.119462
C      8.691593     4.955215     5.495677     0.587559
C      0.205507     6.198455     1.195650    -0.051234
C      0.717106     7.360441     1.104442    -0.008606
C     -0.693197     7.278812     2.689797     0.160222
C      7.467674     8.742316     9.377808    -0.109566
C     -2.086105     9.225140     9.198709    -0.016909
C      0.440393    -0.525835     8.089292    -0.113648
C     -0.970874     8.824382    10.127369     0.561968
C      2.201550     3.930098     8.812320    -0.105892
C      2.811833     5.120411     9.172176    -0.016988
C      4.049838     5.435871     8.638197    -0.104422
C      2.111342     6.071197    10.119078     0.558511
C      2.733235    -1.972584    15.628022    -0.089745
C      1.823259     8.484072    15.215100    -0.014980
C      2.791765     8.386204    16.201801    -0.119475
C      2.194175     8.498388    13.787285     0.587559
C      5.180920     0.458571     9.487257    -0.051183
C      6.210563     1.201390     9.396050    -0.008576
C      6.425032    -0.194898    10.981405     0.160234
C     -0.579350    -0.229111     7.205407    -0.109551
C      8.974429    -0.711935     7.384506    -0.016909
C      6.447931     9.039040     8.493923    -0.113644
C      7.859198    -0.311177     6.455846     0.561960
C      4.686774     4.583107     7.770895    -0.105915
C      4.076491     3.392794     7.411039    -0.017004
C      2.838486     3.077334     7.945018    -0.104442
C      4.776982     2.442008     6.464137     0.558486
C      6.413694    -0.099225     0.955193    -0.089730
C      5.065065     0.029133     1.368115    -0.014980
C      4.096559     0.127001     0.381414    -0.119460
C      4.694149     0.014817     2.795930     0.587564
C      1.707404     8.054634     7.095958    -0.051211
C      0.677761     7.311815     7.187165    -0.008595
C      0.463292     8.708103     5.601810     0.160232
N      7.552429     2.431743    14.349456    -0.300889
N      6.706718     0.452865    14.540163    -0.201578
N     -0.664105     6.081462     2.233759    -0.300893
N      0.181606     8.060340     2.043052    -0.201569
N      5.247973    -0.416309    10.525367    -0.300912
N      7.006801     0.823734    10.334660    -0.201565
N      1.640351     8.929514     6.057848    -0.300905
N     -0.118477     7.689471     6.248555    -0.201563
O      7.705892     5.379620    14.875144    -0.537695
O     -2.000477     6.995447    13.913317    -0.424160
O     -0.470205     3.413071    14.696045    -0.532172
O      0.727981     5.190853    14.123924    -0.431455
O     -1.948473     4.502954    11.956498    -0.498307
O     -1.692656     2.378458    11.420860    -0.554451
O     -0.817568     3.133585     1.708071    -0.537684
O      8.888801     1.517758     2.669898    -0.424167
O      7.358529     5.100134     1.887170    -0.532131
O      6.160343     3.322352     2.459291    -0.431450
O      8.836797     4.010251     4.626717    -0.498271
O      8.580980     6.134747     5.162355    -0.554433
O      2.397021    -1.181557     9.999679    -0.537683
O     -1.208757     7.973926    10.961505    -0.424175
O      2.614087     7.224914    10.178777    -0.532161
O      1.125482     5.682120    10.750898    -0.431436
O      1.239714     8.443200    12.918324    -0.498288
O      3.370822     8.636355    13.453962    -0.554456
O      4.491303     9.694762     6.583536    -0.537666
O      8.097081     0.539279     5.621710    -0.424175
O      4.274237     1.288291     6.404438    -0.532150
O      5.762842     2.831085     5.832317    -0.431413
O      5.648610     0.070005     3.664891    -0.498271
O      3.517502    -0.123150     3.129253    -0.554440

The following XYZ coordinates are in angstroms. Other properties are in atomic units.
The sperically averaged electron density of each atom fit to a function of the form exp(a - br)
eigen_1, eigen_2 and eigen_3 are the three eigenvalues of traceless quadrupole moment tensor
  atom number  atomic symbol              X              Y              Z     net charge C6 coefficient C8 coefficient C10 coefficient fluctuating dipole atomic polarizability isotropic forcefield polarizability              a              b squared Pearson coefficient          <r^3>          <r^4>         wp_QDO          m_QDO          q_QDO       dipole_x       dipole_y       dipole_z         dipole            Qxy            Qxz            Qyz     Q(x^2-y^2)  Q(3z^2 - R^2)        eigen_1        eigen_2        eigen_3 static polarizability      alpha(xx)      alpha(xy)      alpha(xz)      alpha(yy)      alpha(yz)      alpha(zz) atomic spin moment
            1             Co      -2.114183       4.026346      13.865060       1.055365      95.534358 0.20007570E+04  0.63684753E+05                                15.678491                           13.469898       0.680014       2.103687                    0.997103      43.970910     113.769638       0.565848       0.340068      -1.211056       0.039327       0.064963      -0.009711       0.076558      -0.056618      -0.036203      -0.033003       0.023344       0.003944      -0.085594       0.027042       0.058553             17.824701      16.141137       1.053182       0.319522      16.762557       0.996018      20.570407           3.367705
            2             Co       9.002507       4.486859       2.718155       1.055340      95.542074 0.20009511E+04  0.63691997E+05                                15.678603                           13.469935       0.680175       2.103726                    0.997102      43.974212     113.776358       0.565890       0.340037      -1.211093      -0.039331      -0.064984       0.009721       0.076579      -0.056865      -0.036214      -0.033346       0.023235       0.003691      -0.085989       0.027263       0.058727             17.824879      16.141437       1.053243       0.319543      16.762740       0.996037      20.570458           3.368038
            3             Co       1.671249       8.704720      11.009762       1.055340      95.547014 0.20010851E+04  0.63696579E+05                                15.678111                           13.469550       0.680376       2.103783                    0.997101      43.977305     113.780262       0.565957       0.339994      -1.211145      -0.055348      -0.052050       0.009715       0.076596      -0.056738      -0.024925      -0.042549       0.024937       0.003873      -0.086083       0.027232       0.058851             17.824272      16.305275       1.088247       0.907402      16.597665       0.520323      20.569875           3.368178
            4             Co       5.217075      -0.191515       5.573453       1.055302      95.549643 0.20011487E+04  0.63699054E+05                                15.678284                           13.469659       0.680398       2.103789                    0.997101      43.978205     113.782656       0.565962       0.339989      -1.211151       0.055339       0.052045      -0.009718       0.076587      -0.056689      -0.024704      -0.042548       0.024644       0.004115      -0.085914       0.027093       0.058821             17.824504      16.305481       1.088282       0.907391      16.597994       0.520317      20.570037           3.368308
            5              H       6.531881      -0.370502      14.361064       0.288607       0.587131 0.34827898E+01  0.28391843E+02                                 1.259693                            1.168941      -1.033820       2.476559                    0.999994       2.741889       7.516711       0.510682       1.471260      -0.669717      -0.004843      -0.027085      -0.003560       0.027744      -0.002922      -0.016443       0.002626      -0.000930       0.001905      -0.016538      -0.000743       0.017281              1.302273       1.094159       0.247206       0.045695       1.711681       0.146998       1.100978           0.000415
            6              H      -0.449336      -1.360589      14.762378       0.122653       1.034942 0.75260686E+01  0.72117270E+02                                 1.638363                            1.566278      -0.849449       2.480462                    0.999443       3.244261       8.714538       0.522919       1.222365      -0.723551       0.021235       0.014409      -0.031144       0.040354       0.008113      -0.009357      -0.008088      -0.011254       0.009964      -0.013464      -0.004349       0.017813              1.656073       1.649431       0.048278      -0.316808       1.519587      -0.134660       1.799202           0.000306
            7              H       8.174766       8.321369       0.334981       0.118430       0.940969 0.66017313E+01  0.62252990E+02                                 1.631239                            1.536342      -0.951340       2.434097                    0.997987       3.463002       9.745582       0.484456       1.340754      -0.695301      -0.008584      -0.039062       0.005548       0.040377       0.003153      -0.008728      -0.003832      -0.017998      -0.007010      -0.014237       0.001300       0.012937              1.680106       1.427450       0.087749      -0.034709       2.266147      -0.061973       1.346722           0.000334
            8              H       2.707417       5.368579      15.717571       0.118193       1.071295 0.77729694E+01  0.75901584E+02                                 1.735610                            1.634533      -1.092641       2.361381                    0.997086       3.536621       9.934064       0.486643       1.288936      -0.706355       0.005678       0.034084      -0.016044       0.038097       0.007764       0.001679      -0.007847      -0.004929      -0.021347      -0.012704      -0.000554       0.013257              1.769896       1.480011      -0.009272       0.074740       2.349394      -0.335955       1.480282           0.000245
            9              H       0.880398       1.815751      16.001144       0.115100       0.989477 0.70054487E+01  0.66446552E+02                                 1.631401                            1.540684      -0.845554       2.479048                    0.999311       3.360817       9.210723       0.508215       1.270639      -0.711075      -0.028009      -0.024918      -0.009020       0.038558       0.009593       0.006864      -0.002537      -0.008684      -0.015820      -0.013884       0.000562       0.013322              1.663355       1.931800       0.354445       0.222369       1.719604       0.073524       1.338660           0.000362
           10              H      -2.478651       5.861395       9.883596       0.122872       1.072446 0.78509629E+01  0.77196020E+02                                 1.765286                            1.664949      -1.255896       2.291051                    0.995069       3.612268      10.330171       0.470461       1.324067      -0.698521      -0.005623       0.026762       0.030009       0.040600      -0.009119      -0.004009       0.004228      -0.007005       0.019092      -0.012998       0.000750       0.012247              1.804403       1.439250      -0.140100      -0.093100       2.050522       0.380338       1.923438           0.000427
           11              H      -1.297674       2.144285       8.923428       0.106153       1.065819 0.78716420E+01  0.77696536E+02                                 1.774581                            1.678027      -1.212797       2.295202                    0.995576       3.768598      10.910462       0.462601       1.341416      -0.694045       0.012790      -0.031669       0.008617       0.035225      -0.004637       0.001553      -0.001501      -0.011798      -0.002823      -0.007192      -0.001183       0.008375              1.817484       1.536892      -0.209093       0.001809       2.328384      -0.186822       1.587176           0.000012
           12              H       6.482337       3.011352      15.971294       0.103627       1.090610 0.77423371E+01  0.76408917E+02                                 1.827212                            1.685392      -1.250163       2.280409                    0.994088       3.839402      11.260525       0.451100       1.375818      -0.686917      -0.008659       0.032254       0.027128       0.043025       0.002948      -0.012668       0.009741      -0.018277      -0.003253      -0.020383       0.004120       0.016262              1.884167       1.552422      -0.154878      -0.204000       2.206128       0.551204       1.893951           0.000173
           13              H       5.540191       0.867812      16.098985       0.117989       1.013501 0.70870755E+01  0.68253935E+02                                 1.729655                            1.605456      -1.065414       2.376697                    0.996748       3.623425      10.418598       0.466320       1.363833      -0.690024      -0.028855      -0.008428       0.032118       0.043991       0.007280      -0.017260       0.003696      -0.002375       0.015469      -0.020506       0.001855       0.018652              1.776949       1.935516       0.246427      -0.564070       1.546058      -0.202923       1.849274           0.000121
           14              H       8.134528       0.946722      13.205214       0.094886       1.173048 0.81758082E+01  0.80266558E+02                                 1.798662                            1.643345      -0.890889       2.445722                    0.998987       3.479074       9.569654       0.503667       1.238677      -0.718600       0.039988      -0.016206      -0.039586       0.058556      -0.004303      -0.017857       0.014914      -0.009266      -0.005949      -0.022884      -0.002395       0.025279              1.859585       1.749080      -0.106366      -0.482812       1.513759       0.211496       2.315917           0.000139
           15              H       0.356443       8.883707       2.222151       0.288607       0.587135 0.34828118E+01  0.28392033E+02                                 1.259693                            1.168940      -1.033814       2.476559                    0.999994       2.741882       7.516664       0.510686       1.471248      -0.669719       0.004844       0.027084       0.003560       0.027743      -0.002922      -0.016443       0.002626      -0.000930       0.001905      -0.016538      -0.000743       0.017280              1.302273       1.094159       0.247207       0.045695       1.711684       0.146999       1.100977           0.000415
           16              H       7.337660       9.873794       1.820837       0.122643       1.034941 0.75260550E+01  0.72117091E+02                                 1.638363                            1.566277      -0.849466       2.480454                    0.999442       3.244260       8.714526       0.522919       1.222366      -0.723551      -0.021235      -0.014410       0.031145       0.040355       0.008114      -0.009357      -0.008089      -0.011254       0.009964      -0.013464      -0.004349       0.017813              1.656073       1.649430       0.048279      -0.316809       1.519586      -0.134661       1.799202           0.000312
           17              H      -1.286442       0.191836      16.248234       0.118431       0.940962 0.66016665E+01  0.62252205E+02                                 1.631229                            1.536333      -0.951322       2.434107                    0.997987       3.462978       9.745490       0.484458       1.340752      -0.695302       0.008585       0.039062      -0.005548       0.040377       0.003153      -0.008727      -0.003831      -0.017998      -0.007009      -0.014236       0.001300       0.012937              1.680096       1.427443       0.087748      -0.034708       2.266131      -0.061972       1.346714           0.000335
           18              H       4.180907       3.144626       0.865644       0.118188       1.071293 0.77730508E+01  0.75903341E+02                                 1.735684                            1.634602      -1.092634       2.361387                    0.997086       3.536717       9.934723       0.486601       1.289032      -0.706335      -0.005680      -0.034083       0.016047       0.038097       0.007765       0.001679      -0.007848      -0.004929      -0.021352      -0.012706      -0.000553       0.013259              1.769971       1.480076      -0.009269       0.074746       2.349498      -0.335968       1.480340           0.000247
           19              H       6.007926       6.697454       0.582071       0.115100       0.989466 0.70053940E+01  0.66446166E+02                                 1.631417                            1.540700      -0.845535       2.479058                    0.999311       3.360838       9.210909       0.508199       1.270676      -0.711067       0.028007       0.024918       0.009023       0.038558       0.009592       0.006865      -0.002536      -0.008683      -0.015823      -0.013884       0.000562       0.013322              1.663370       1.931812       0.354447       0.222368       1.719626       0.073523       1.338672           0.000363
           20              H      -1.456325       2.651810       6.699619       0.122875       1.072440 0.78509128E+01  0.77195446E+02                                 1.765284                            1.664947      -1.255879       2.291059                    0.995069       3.612259      10.330158       0.470460       1.324072      -0.698520       0.005625      -0.026762      -0.030009       0.040600      -0.009119      -0.004009       0.004228      -0.007005       0.019093      -0.012998       0.000750       0.012247              1.804402       1.439248      -0.140100      -0.093100       2.050519       0.380340       1.923437           0.000430
           21              H       8.185998       6.368920       7.659787       0.106156       1.065808 0.78715313E+01  0.77695132E+02                                 1.774565                            1.678012      -1.212771       2.295214                    0.995577       3.768564      10.910324       0.462604       1.341413      -0.694045      -0.012790       0.031670      -0.008617       0.035225      -0.004637       0.001554      -0.001501      -0.011798      -0.002823      -0.007192      -0.001183       0.008375              1.817468       1.536879      -0.209090       0.001809       2.328364      -0.186821       1.587162           0.000014
           22              H       0.405987       5.501853       0.611921       0.103627       1.090570 0.77420105E+01  0.76404941E+02                                 1.827177                            1.685365      -1.250098       2.280443                    0.994088       3.839328      11.260278       0.451100       1.375832      -0.686914       0.008660      -0.032253      -0.027127       0.043025       0.002947      -0.012668       0.009740      -0.018276      -0.003254      -0.020383       0.004120       0.016262              1.884128       1.552399      -0.154870      -0.203991       2.206075       0.551178       1.893910           0.000174
           23              H       1.348133       7.645393       0.484230       0.117983       1.013477 0.70868648E+01  0.68251354E+02                                 1.729629                            1.605433      -1.065359       2.376724                    0.996749       3.623360      10.418347       0.466324       1.363834      -0.690024       0.028856       0.008427      -0.032118       0.043991       0.007280      -0.017260       0.003695      -0.002374       0.015469      -0.020506       0.001854       0.018652              1.776921       1.935484       0.246421      -0.564054       1.546037      -0.202919       1.849243           0.000120
           24              H      -1.246204       7.566483       3.378001       0.094881       1.173050 0.81758322E+01  0.80266848E+02                                 1.798664                            1.643348      -0.890882       2.445724                    0.998987       3.479080       9.569672       0.503667       1.238678      -0.718600      -0.039988       0.016206       0.039587       0.058556      -0.004303      -0.017858       0.014914      -0.009264      -0.005949      -0.022884      -0.002396       0.025280              1.859588       1.749082      -0.106366      -0.482812       1.513762       0.211498       2.315920           0.000143
           25              H       7.775556       1.166542      10.513758       0.288608       0.587132 0.34827930E+01  0.28391880E+02                                 1.259695                            1.168943      -1.033829       2.476556                    0.999994       2.741890       7.516720       0.510681       1.471262      -0.669717       0.025479       0.010388       0.003560       0.027744      -0.002477       0.006000      -0.015533       0.003234       0.001905      -0.016538      -0.000743       0.017281              1.302275       1.583891       0.351704       0.134226       1.221954       0.075364       1.100979           0.000418
           26              H       7.287005       8.200672      10.112445       0.122657       1.034934 0.75259974E+01  0.72116384E+02                                 1.638352                            1.566268      -0.849450       2.480463                    0.999443       3.244245       8.714470       0.522922       1.222360      -0.723552      -0.009660      -0.023774       0.031144       0.040354       0.009704      -0.005958      -0.010839       0.003649       0.009963      -0.013463      -0.004350       0.017813              1.656061       1.505526       0.017574      -0.065584       1.663469      -0.337929       1.799188           0.000318
           27              H       1.294253      -0.182183       7.956627       0.118424       0.940977 0.66018060E+01  0.62253917E+02                                 1.631254                            1.536355      -0.951372       2.434083                    0.997987       3.463028       9.745696       0.484452       1.340762      -0.695300       0.036411       0.016547      -0.005548       0.040377       0.006552      -0.001925      -0.009336       0.013856      -0.007009      -0.014238       0.001301       0.012937              1.680123       2.193833       0.251276      -0.053367       1.499803      -0.046878       1.346732           0.000346
           28              H       1.364738       3.709176       9.157251       0.118199       1.071278 0.77728172E+01  0.75899699E+02                                 1.735589                            1.634515      -1.092613       2.361397                    0.997086       3.536583       9.933920       0.486647       1.288933      -0.706356      -0.032149      -0.012664       0.016045       0.038097       0.008093      -0.008025       0.000005      -0.001839      -0.021345      -0.012704      -0.000552       0.013256              1.769874       2.315287       0.168962      -0.344148       1.514069       0.002987       1.480266           0.000259
           29              H       4.458085       6.237375       8.873678       0.115103       0.989486 0.70055075E+01  0.66447069E+02                                 1.631389                            1.540673      -0.845558       2.479043                    0.999311       3.360816       9.210636       0.508227       1.270611      -0.711081       0.018523       0.032592       0.009019       0.038557       0.010529      -0.003913       0.006184       0.000096      -0.015818      -0.013884       0.000562       0.013321              1.663342       1.584160       0.280268       0.025502       2.067217       0.232813       1.338650           0.000377
           30              H       2.059148      -1.906787      14.991226       0.122871       1.072440 0.78509152E+01  0.77195428E+02                                 1.765280                            1.664944      -1.255888       2.291055                    0.995069       3.612257      10.330129       0.470462       1.324068      -0.698521      -0.027346      -0.000085      -0.030009       0.040600      -0.006895       0.004971      -0.003038       0.013840       0.019095      -0.012998       0.000751       0.012247              1.804398       2.081079      -0.003147       0.391391       1.408681      -0.011681       1.923433           0.000420
           31              H       3.682263       8.298936      15.951395       0.106160       1.065805 0.78715090E+01  0.77694855E+02                                 1.774560                            1.678009      -1.212768       2.295216                    0.995577       3.768563      10.910316       0.462605       1.341411      -0.694046       0.033641      -0.005899      -0.008617       0.035225      -0.001825      -0.001793       0.001206       0.014555      -0.002822      -0.007192      -0.001183       0.008375              1.817463       2.379230      -0.029349      -0.183082       1.485999      -0.037217       1.587159          -0.000001
           32              H       4.457817       0.509270       8.903528       0.103631       1.090595 0.77422039E+01  0.76407249E+02                                 1.827194                            1.685377      -1.250142       2.280422                    0.994088       3.839360      11.260364       0.451103       1.375817      -0.686917      -0.033351       0.001736      -0.027127       0.043025       0.006421       0.012169      -0.010357       0.014279      -0.003249      -0.020383       0.004121       0.016262              1.884148       2.240855      -0.007976       0.581631       1.517658      -0.084482       1.893932           0.000184
           33              H       6.357559       1.877988       8.775837       0.117989       1.013511 0.70871568E+01  0.68254931E+02                                 1.729668                            1.605466      -1.065439       2.376686                    0.996748       3.623443      10.418675       0.466318       1.363834      -0.690023       0.002222       0.029978      -0.032119       0.043992       0.007131       0.007216      -0.016110      -0.003775       0.015470      -0.020507       0.001855       0.018652              1.776964       1.462442       0.145484      -0.080748       2.019158      -0.594006       1.849291           0.000129
           34              H       6.821771      -0.675699      11.669608       0.094896       1.173042 0.81757658E+01  0.80266102E+02                                 1.798659                            1.643344      -0.890900       2.445720                    0.998987       3.479070       9.569666       0.503666       1.238682      -0.718599       0.024195      -0.035726       0.039587       0.058556      -0.002037       0.018313      -0.014352       0.011971      -0.005949      -0.022885      -0.002395       0.025280              1.859583       1.567421      -0.145127       0.307592       1.695415      -0.428046       2.315913           0.000143
           35              H      -0.887232       7.346663       6.069457       0.288608       0.587134 0.34828022E+01  0.28391954E+02                                 1.259694                            1.168941      -1.033819       2.476558                    0.999994       2.741885       7.516688       0.510683       1.471255      -0.669718      -0.025478      -0.010388      -0.003561       0.027744      -0.002477       0.006000      -0.015534       0.003235       0.001905      -0.016538      -0.000743       0.017281              1.302274       1.583891       0.351705       0.134226       1.221954       0.075365       1.100978           0.000420
           36              H      -0.398681       0.312533       6.470770       0.122646       1.034929 0.75259422E+01  0.72115726E+02                                 1.638349                            1.566265      -0.849454       2.480461                    0.999443       3.244235       8.714436       0.522921       1.222365      -0.723551       0.009661       0.023774      -0.031145       0.040356       0.009704      -0.005958      -0.010839       0.003650       0.009965      -0.013464      -0.004349       0.017813              1.656058       1.505522       0.017574      -0.065584       1.663467      -0.337930       1.799187           0.000322
           37              H       5.594071       8.695388       8.626588       0.118426       0.940971 0.66017472E+01  0.62253183E+02                                 1.631243                            1.536345      -0.951351       2.434093                    0.997987       3.463004       9.745593       0.484455       1.340756      -0.695301      -0.036411      -0.016548       0.005547       0.040377       0.006552      -0.001925      -0.009335       0.013856      -0.007008      -0.014237       0.001300       0.012937              1.680111       2.193816       0.251273      -0.053366       1.499793      -0.046877       1.346724           0.000346
           38              H       5.523586       4.804029       7.425964       0.118194       1.071253 0.77726769E+01  0.75898691E+02                                 1.735635                            1.634559      -1.092562       2.361426                    0.997087       3.536621       9.934351       0.486610       1.289026      -0.706337       0.032148       0.012665      -0.016049       0.038098       0.008093      -0.008027       0.000006      -0.001839      -0.021347      -0.012706      -0.000550       0.013256              1.769921       2.315347       0.168969      -0.344155       1.514113       0.002989       1.480302           0.000262
           39              H       2.430239       2.275830       7.709537       0.115100       0.989478 0.70054876E+01  0.66447163E+02                                 1.631416                            1.540700      -0.845547       2.479049                    0.999311       3.360850       9.210898       0.508205       1.270658      -0.711070      -0.018526      -0.032590      -0.009023       0.038558       0.010529      -0.003913       0.006184       0.000096      -0.015821      -0.013884       0.000562       0.013322              1.663370       1.584191       0.280273       0.025501       2.067248       0.232815       1.338671           0.000379
           40              H       7.087781      -0.165022       1.591989       0.122871       1.072446 0.78509671E+01  0.77196158E+02                                 1.765295                            1.664956      -1.255887       2.291055                    0.995069       3.612276      10.330238       0.470457       1.324078      -0.698519       0.027346       0.000083       0.030009       0.040600      -0.006895       0.004971      -0.003039       0.013839       0.019093      -0.012998       0.000750       0.012247              1.804413       2.081098      -0.003148       0.391398       1.408690      -0.011682       1.923451           0.000422
           41              H       3.206061       0.214269       0.631820       0.106161       1.065798 0.78714378E+01  0.77693965E+02                                 1.774553                            1.678001      -1.212752       2.295224                    0.995577       3.768541      10.910234       0.462606       1.341410      -0.694046      -0.033642       0.005900       0.008617       0.035225      -0.001826      -0.001793       0.001207       0.014555      -0.002823      -0.007192      -0.001183       0.008375              1.817455       2.379222      -0.029349      -0.183083       1.485993      -0.037216       1.587151          -0.000001
           42              H       2.430507       8.003935       7.679687       0.103627       1.090558 0.77418995E+01  0.76403556E+02                                 1.827163                            1.685353      -1.250088       2.280450                    0.994088       3.839294      11.260150       0.451102       1.375833      -0.686915       0.033352      -0.001739       0.027126       0.043025       0.006421       0.012169      -0.010358       0.014278      -0.003252      -0.020383       0.004121       0.016262              1.884114       2.240806      -0.007975       0.581607       1.517640      -0.084479       1.893895           0.000184
           43              H       0.530765       6.635217       7.807378       0.117982       1.013495 0.70870144E+01  0.68253229E+02                                 1.729655                            1.605455      -1.065406       2.376702                    0.996748       3.623406      10.418549       0.466318       1.363842      -0.690022      -0.002220      -0.029980       0.032118       0.043992       0.007131       0.007216      -0.016110      -0.003774       0.015468      -0.020507       0.001854       0.018652              1.776949       1.462433       0.145483      -0.080747       2.019141      -0.593997       1.849274           0.000132
           44              H       0.066553       9.188904       4.913607       0.094885       1.173047 0.81758078E+01  0.80266616E+02                                 1.798667                            1.643351      -0.890906       2.445715                    0.998987       3.479077       9.569691       0.503664       1.238686      -0.718599      -0.024195       0.035725      -0.039587       0.058556      -0.002038       0.018313      -0.014353       0.011972      -0.005952      -0.022885      -0.002395       0.025281              1.859591       1.567427      -0.145128       0.307595       1.695422      -0.428049       2.315923           0.000144
           45              C      -0.941354      -1.650310      15.497014      -0.109565      31.510493 0.41751891E+03  0.97342982E+04                                 8.702374                            6.860622       0.092919       2.007080                    0.999755      28.970487      83.419100       0.621435       0.422748      -1.058323      -0.007805      -0.001514       0.021141       0.022587       0.016283       0.000500      -0.017093       0.043337       0.026048      -0.037324       0.012431       0.024894              9.858031       7.405661      -1.842743      -2.647517      13.903153       2.213326       8.265278           0.001380
           46              C      -3.407229       7.592377      15.676113      -0.016912      35.434432 0.44143266E+03  0.10337024E+05                                 9.338490                            6.982146       0.117445       2.044552                    0.999444      27.096917      75.795426       0.631583       0.414138      -1.073982      -0.019610       0.033375       0.021783       0.044418       0.013339       0.002552       0.002642       0.007368       0.005689      -0.014806       0.000824       0.013982             11.152171       8.202318      -2.365117      -3.927954      15.184948       3.282511      10.069248           0.011215
           47              C       8.332669       9.228143       0.202315      -0.113655      32.246162 0.44589927E+03  0.10550071E+05                                 8.812317                            7.070722       0.195826       2.036673                    0.999791      29.215123      84.267961       0.615695       0.420457      -1.061594      -0.007976       0.022786      -0.002298       0.024251       0.012285       0.002388      -0.006399      -0.022061      -0.049048      -0.019035      -0.006230       0.025264              9.845363       7.928376      -1.589620      -3.312202      12.533957       1.928290       9.073755           0.002501
           48              C      -2.782568       6.585328      14.747453       0.561964      23.082696 0.24948328E+03  0.51595878E+04                                 7.437999                            5.585572      -0.042242       2.039565                    0.999590      22.472299      62.736154       0.631550       0.468948      -1.022124      -0.006772      -0.059862      -0.025670       0.065485       0.002890       0.077282      -0.022199       0.075251       0.039097      -0.069665      -0.031325       0.100990              8.699327       6.590324      -0.783953      -2.795788      11.694597       2.166471       7.813061          -0.001142
           49              C       2.665985       4.504088      16.062502      -0.105900      31.892691 0.42358016E+03  0.99272088E+04                                 8.807216                            6.932615       0.025317       1.983687                    0.999663      29.274976      84.960759       0.614221       0.425490      -1.054917       0.012794      -0.023353       0.003765       0.026893       0.009321      -0.021656      -0.005445      -0.023638       0.014615      -0.029007       0.003923       0.025084              9.785530      12.052620      -0.256376       4.167496       9.903577      -1.877540       7.400392           0.002151
           50              C       1.629231       3.658846      15.702646      -0.016999      34.869081 0.43542327E+03  0.10161519E+05                                 9.230195                            6.924198       0.043367       2.021416                    0.999462      27.077025      75.612842       0.635624       0.412913      -1.074768       0.035533      -0.020157       0.019014       0.045060       0.007458      -0.005224       0.000457       0.014774       0.019974      -0.014125       0.002449       0.011677             10.812151      13.495823      -1.004546       5.291985      10.223415      -2.641403       8.717216           0.013889
           51              C       1.579063       2.382267      16.236626      -0.104425      31.785561 0.41699571E+03  0.97177501E+04                                 8.751272                            6.852064       0.123716       2.017090                    0.999751      28.929643      83.246393       0.622486       0.422224      -1.058794       0.019545       0.009158       0.011660       0.024533       0.023951      -0.004924       0.010567       0.005505       0.002025      -0.028718       0.004412       0.024306              9.784707      11.353140      -1.299501       4.016121      10.462374      -2.686914       7.538605           0.002903
           52              C       0.553199       4.145505      14.755745       0.558504      23.091792 0.25732067E+03  0.53620196E+04                                 7.452226                            5.690000      -0.007455       2.052277                    0.999622      22.573569      63.220133       0.622976       0.471825      -1.020747      -0.050516      -0.020098      -0.043082       0.069368      -0.016140      -0.053669       0.070632      -0.039835       0.102977      -0.074581      -0.035086       0.109668              8.542651      10.527185       0.316357       2.915862       7.577642      -2.368805       7.523127          -0.001827
           53              C      -2.273635       5.215879       9.246801      -0.089748      31.965874 0.43595128E+03  0.10313380E+05                                 8.926439                            7.107549      -0.083927       1.956407                    0.999085      29.312453      86.079467       0.595813       0.434543      -1.047096       0.019242      -0.010912      -0.014197       0.026285       0.004382       0.004255       0.020913       0.028189      -0.014827      -0.029469       0.008382       0.021087              9.907874       5.363940      -1.294177       0.432029      11.077992      -1.755385      13.281690           0.002964
           54              C      -1.866672       3.923728       9.659723      -0.014985      36.230981 0.44261047E+03  0.10386362E+05                                 9.521935                            7.019342       0.133196       2.055477                    0.999434      26.996915      75.949050       0.625262       0.417448      -1.070314       0.014614       0.019216      -0.039269       0.046097       0.006879       0.005714       0.009034      -0.007554      -0.031356      -0.014588      -0.002615       0.017202             11.333968       5.442455      -1.000496      -0.163752      10.897537      -1.509036      17.661912           0.006325
           55              C      -1.568850       2.996967       8.673021      -0.119478      31.980819 0.44248256E+03  0.10505710E+05                                 8.875988                            7.120269       0.025836       1.984455                    0.999315      29.710515      87.374097       0.600411       0.429663      -1.050174       0.000631       0.025047      -0.012171       0.027854       0.001366       0.010977      -0.002995       0.012206      -0.072109      -0.027041       0.006207       0.020834              9.810919       5.519004      -0.992848      -0.330033      10.147248       0.041216      13.766504           0.000982
           56              C      -1.803269       3.557990      11.087538       0.587555      23.672335 0.25672206E+03  0.53486316E+04                                 7.626188                            5.699287      -0.016339       2.050190                    0.999673      22.395006      62.799007       0.619609       0.474470      -1.018902       0.029319       0.012461       0.058391       0.066516       0.015106       0.009935       0.016288       0.132114      -0.248018      -0.087113      -0.022703       0.109816              8.931239       4.264079       0.256821      -0.124262       8.570126      -0.431415      13.959511           0.001314
           57              C       6.682817       2.314750      15.387565      -0.051212      28.010015 0.36903378E+03  0.84158523E+04                                 8.200433                            6.536214      -0.041559       1.975209                    0.998955      28.591354      83.787324       0.618666       0.434128      -1.042146       0.060809       0.020854      -0.067764       0.093406      -0.014279      -0.007561       0.016464      -0.005126       0.052680      -0.024013      -0.006365       0.030378              8.930342       7.061326       1.255456      -2.682024      11.240597       1.814483       8.489103           0.001846
           58              C       6.171218       1.152764      15.478773      -0.008589      24.047506 0.31544590E+03  0.69011204E+04                                 7.372095                            6.009575       0.246934       2.098376                    0.998604      26.538386      75.600843       0.652105       0.429333      -1.047457       0.020539      -0.058669      -0.052405       0.081303      -0.002993      -0.017361       0.018738      -0.004064       0.081148      -0.023701      -0.016310       0.040011              7.935485       7.367942       1.792511      -3.167780       8.648165       0.137024       7.790347           0.002742
           59              C       7.581521       1.234393      13.893418       0.160215      22.873062 0.28607367E+03  0.60806299E+04                                 7.058841                            5.674269       0.397241       2.155991                    0.999862      24.766199      68.549308       0.682751       0.422059      -1.056583      -0.033864       0.010047       0.056029       0.066234      -0.013972      -0.015480       0.002165       0.051583       0.015098      -0.031938      -0.002971       0.034909              7.669003       6.510428       1.146610      -2.831532       8.015735       0.845675       8.480846           0.003641
           60              C       7.829678      10.163515       1.086201      -0.109552      31.510050 0.41751155E+03  0.97340775E+04                                 8.702274                            6.860545       0.092937       2.007089                    0.999755      28.970206      83.417906       0.621441       0.422746      -1.058325       0.007808       0.001513      -0.021139       0.022586       0.016285       0.000500      -0.017094       0.043335       0.026050      -0.037325       0.012431       0.024894              9.857919       7.405571      -1.842721      -2.647483      13.903007       2.213297       8.265179           0.001388
           61              C      10.295553       0.920828       0.907102      -0.016910      35.434399 0.44143095E+03  0.10336972E+05                                 9.338482                            6.982129       0.117471       2.044562                    0.999444      27.096845      75.795111       0.631584       0.414137      -1.073983       0.019614      -0.033374      -0.021781       0.044418       0.013340       0.002554       0.002642       0.007368       0.005694      -0.014808       0.000824       0.013983             11.152180       8.202318      -2.365148      -3.927957      15.184983       3.282550      10.069240           0.011220
           62              C      -1.444345      -0.714938      16.380900      -0.113648      32.245896 0.44589448E+03  0.10549926E+05                                 8.812264                            7.070679       0.195850       2.036684                    0.999791      29.214947      84.267257       0.615697       0.420457      -1.061594       0.007979      -0.022786       0.002300       0.024252       0.012284       0.002391      -0.006397      -0.022060      -0.049047      -0.019035      -0.006228       0.025263              9.845303       7.928339      -1.589623      -3.312188      12.533858       1.928303       9.073713           0.002502
           63              C       9.670892       1.927877       1.835762       0.561965      23.082942 0.24948609E+03  0.51596665E+04                                 7.438068                            5.585614      -0.042257       2.039556                    0.999590      22.472546      62.737213       0.631545       0.468950      -1.022122       0.006779       0.059858       0.025679       0.065486       0.002896       0.077288      -0.022197       0.075252       0.039121      -0.069670      -0.031326       0.100996              8.699418       6.590391      -0.783979      -2.795815      11.694734       2.166512       7.813127          -0.001132
           64              C       4.222339       4.009117       0.520713      -0.105925      31.894075 0.42360257E+03  0.99279183E+04                                 8.807649                            6.932927       0.025241       1.983663                    0.999663      29.275678      84.965061       0.614187       0.425506      -1.054901      -0.012808       0.023359      -0.003744       0.026902       0.009322      -0.021649      -0.005450      -0.023633       0.014582      -0.028998       0.003917       0.025081              9.786031      12.053345      -0.256332       4.167759       9.904010      -1.877582       7.400738           0.002159
           65              C       5.259093       4.854359       0.880569      -0.017012      34.870439 0.43543814E+03  0.10162026E+05                                 9.230676                            6.924488       0.043312       2.021403                    0.999462      27.077475      75.616459       0.635583       0.412933      -1.074747      -0.035543       0.020162      -0.018994       0.045062       0.007457      -0.005224       0.000455       0.014771       0.019954      -0.014120       0.002445       0.011675             10.812769      13.496664      -1.004612       5.292358      10.223953      -2.641564       8.717689           0.013892
           66              C       5.309261       6.130938       0.346589      -0.104446      31.786379 0.41700949E+03  0.97181722E+04                                 8.751487                            6.852231       0.123675       2.017075                    0.999751      28.930074      83.248645       0.622470       0.422230      -1.058787      -0.019558      -0.009147      -0.011640       0.024530       0.023949      -0.004920       0.010567       0.005509       0.002006      -0.028712       0.004404       0.024308              9.784941      11.353318      -1.299558       4.016173      10.462738      -2.687031       7.538767           0.002906
           67              C       6.335125       4.367700       1.827470       0.558484      23.092711 0.25733121E+03  0.53623273E+04                                 7.452578                            5.690222      -0.007512       2.052252                    0.999622      22.574280      63.223929       0.622942       0.471843      -1.020731       0.050505       0.020104       0.043089       0.069366      -0.016137      -0.053670       0.070633      -0.039834       0.102973      -0.074584      -0.035083       0.109667              8.543092      10.527803       0.316342       2.916092       7.577965      -2.368927       7.523509          -0.001817
           68              C      -1.661341       3.297326       7.336414      -0.089732      31.965404 0.43594337E+03  0.10313139E+05                                 8.926329                            7.107466      -0.083879       1.956426                    0.999085      29.312162      86.078210       0.595819       0.434541      -1.047098      -0.019235       0.010915       0.014198       0.026281       0.004381       0.004253       0.020913       0.028193      -0.014831      -0.029470       0.008383       0.021086              9.907749       5.363880      -1.294161       0.432021      11.077835      -1.755358      13.281534           0.002970
           69              C       8.754996       4.589477       6.923492      -0.014984      36.230936 0.44260950E+03  0.10386329E+05                                 9.521919                            7.019329       0.133223       2.055486                    0.999434      26.996861      75.948768       0.625263       0.417447      -1.070315      -0.014610      -0.019215       0.039268       0.046094       0.006877       0.005715       0.009033      -0.007549      -0.031356      -0.014588      -0.002612       0.017200             11.333951       5.442449      -1.000487      -0.163750      10.897496      -1.509040      17.661910           0.006329
           70              C       8.457174       5.516238       7.910194      -0.119462      31.980387 0.44247506E+03  0.10505480E+05                                 8.875890                            7.120193       0.025863       1.984467                    0.999315      29.710211      87.372799       0.600417       0.429661      -1.050175      -0.000626      -0.025045       0.012172       0.027853       0.001364       0.010980      -0.002993       0.012207      -0.072112      -0.027043       0.006207       0.020836              9.810808       5.518947      -0.992831      -0.330026      10.147128       0.041211      13.766349           0.000985
           71              C       8.691593       4.955215       5.495677       0.587559      23.672518 0.25672438E+03  0.53486930E+04                                 7.626217                            5.699306      -0.016319       2.050193                    0.999673      22.395161      62.799558       0.619609       0.474469      -1.018902      -0.029321      -0.012458      -0.058389       0.066515       0.015105       0.009935       0.016288       0.132122      -0.248031      -0.087117      -0.022704       0.109822              8.931274       4.264098       0.256828      -0.124261       8.570154      -0.431416      13.959569           0.001322
           72              C       0.205507       6.198455       1.195650      -0.051234      28.010606 0.36904402E+03  0.84161864E+04                                 8.200731                            6.536449      -0.041595       1.975199                    0.998955      28.591768      83.790414       0.618632       0.434147      -1.042129      -0.060799      -0.020857       0.067771       0.093405      -0.014281      -0.007565       0.016467      -0.005124       0.052671      -0.024012      -0.006369       0.030381              8.930671       7.061624       1.255550      -2.682134      11.241005       1.814489       8.489384           0.001851
           73              C       0.717106       7.360441       1.104442      -0.008606      24.047530 0.31544622E+03  0.69011428E+04                                 7.372171                            6.009633       0.246927       2.098378                    0.998604      26.538367      75.601364       0.652092       0.429340      -1.047450      -0.020530       0.058664       0.052411       0.081302      -0.002994      -0.017362       0.018739      -0.004060       0.081143      -0.023701      -0.016311       0.040011              7.935574       7.368034       1.792557      -3.167805       8.648285       0.137004       7.790404           0.002745
           74              C      -0.693197       7.278812       2.689797       0.160222      22.872956 0.28607199E+03  0.60805930E+04                                 7.058850                            5.674274       0.397235       2.155991                    0.999862      24.766160      68.549471       0.682746       0.422062      -1.056580       0.033868      -0.010049      -0.056027       0.066235      -0.013972      -0.015476       0.002168       0.051593       0.015104      -0.031943      -0.002967       0.034910              7.669016       6.510441       1.146619      -2.831529       8.015760       0.845684       8.480846           0.003650
           75              C       7.467674       8.742316       9.377808      -0.109566      31.510601 0.41751974E+03  0.97343233E+04                                 8.702403                            6.860637       0.092909       2.007077                    0.999755      28.970494      83.419170       0.621433       0.422750      -1.058322      -0.000147       0.007950      -0.021140       0.022586       0.006021      -0.016822      -0.003074      -0.052859       0.026048      -0.037326       0.012434       0.024892              9.858074      14.372456      -0.356217       2.717115       6.936465      -2.127349       8.265300           0.001407
           76              C      -2.086105       9.225140       9.198709      -0.016909      35.434538 0.44143245E+03  0.10337017E+05                                 9.338496                            6.982137       0.117452       2.044555                    0.999444      27.096927      75.795408       0.631584       0.414137      -1.073983      -0.036734       0.012215      -0.021780       0.044418       0.010675       0.002051       0.003048      -0.017616       0.005693      -0.014808       0.000824       0.013983             11.152194      15.846284      -0.734093       4.029967       7.541023      -3.156491      10.069275           0.011233
           77              C       0.440393      -0.525835       8.089292      -0.113648      32.246023 0.44589602E+03  0.10549972E+05                                 8.812278                            7.070684       0.195830       2.036677                    0.999791      29.215021      84.267505       0.615698       0.420456      -1.061595      -0.023949       0.003047       0.002298       0.024251       0.015718      -0.006754       0.000998       0.010113      -0.049045      -0.019031      -0.006234       0.025265              9.845324      12.982194      -0.511239       2.577024       7.480061      -2.836870       9.073718           0.002529
           78              C      -0.970874       8.824382      10.127369       0.561968      23.083223 0.24948955E+03  0.51597510E+04                                 7.438088                            5.585626      -0.042280       2.039543                    0.999590      22.472719      62.737571       0.631549       0.468946      -1.022126       0.057124       0.019117       0.025677       0.065482      -0.012715      -0.037840       0.070959      -0.071069       0.039123      -0.069676      -0.031328       0.101004              8.699441      11.792477       0.326024       2.702262       6.492683      -2.282164       7.813165          -0.001123
           79              C       2.201550       3.930098       8.812320      -0.105892      31.892475 0.42357695E+03  0.99271069E+04                                 8.807151                            6.932573       0.025326       1.983690                    0.999663      29.274846      84.960050       0.614226       0.425489      -1.054919       0.025509      -0.007639      -0.003761       0.026892       0.013331      -0.000811      -0.022312       0.013973       0.014626      -0.029002       0.003919       0.025083              9.785451      10.101696      -0.672620      -2.705833      11.854322       3.683917       7.400336           0.002188
           80              C       2.811833       5.120411       9.172176      -0.016988      34.868695 0.43541783E+03  0.10161354E+05                                 9.230109                            6.924145       0.043362       2.021414                    0.999462      27.076842      75.612028       0.635629       0.412912      -1.074769       0.027125      -0.030545      -0.019005       0.045055       0.003794       0.001534      -0.005013      -0.019572       0.019988      -0.014125       0.002449       0.011676             10.812037      10.775824      -1.584866      -3.687519      12.943165       4.624212       8.717122           0.013902
           81              C       4.049838       5.435871       8.638197      -0.104422      31.785527 0.41699606E+03  0.97177468E+04                                 8.751213                            6.852032       0.123735       2.017092                    0.999751      28.929684      83.246088       0.622493       0.422219      -1.058798      -0.004877      -0.021026      -0.011662       0.024533       0.020743       0.011359      -0.002607      -0.024584       0.002030      -0.028718       0.004410       0.024308              9.784627      11.031496      -1.368077      -3.465798      10.783843       3.366955       7.538541           0.002935
           82              C       2.111342       6.071197      10.119078       0.558511      23.091689 0.25731959E+03  0.53619913E+04                                 7.452194                            5.689981      -0.007552       2.052244                    0.999622      22.573554      63.220054       0.622978       0.471824      -1.020747       0.009122       0.053592       0.043083       0.069365      -0.006601       0.080277      -0.037741       0.049533       0.102979      -0.074579      -0.035084       0.109663              8.542605       7.576924      -0.313133      -2.925110      10.527809       2.357314       7.523083          -0.001804
           83              C       2.733235      -1.972584      15.628022      -0.089745      31.965781 0.43594972E+03  0.10313329E+05                                 8.926408                            7.107528      -0.083907       1.956414                    0.999085      29.312359      86.079009       0.595815       0.434542      -1.047097       0.014687      -0.016540       0.014198       0.026284      -0.001754       0.019565       0.008525      -0.029311      -0.014822      -0.029469       0.008383       0.021086              9.907837      11.357346      -0.015312      -1.806885       5.084512       0.056205      13.281654           0.002946
           84              C       1.823259       8.484072      15.215100      -0.014980      36.230918 0.44260873E+03  0.10386308E+05                                 9.521910                            7.019320       0.133208       2.055481                    0.999434      26.996861      75.948781       0.625264       0.417447      -1.070315      -0.015742      -0.018299       0.039269       0.046095       0.007822       0.007642       0.007474       0.001285      -0.031350      -0.014586      -0.002616       0.017202             11.333940      11.068298       0.199939      -1.441626       5.271624      -0.475052      17.661899           0.006318
           85              C       2.791765       8.386204      16.201801      -0.119475      31.980780 0.44248156E+03  0.10505679E+05                                 8.875980                            7.120262       0.025843       1.984457                    0.999315      29.710466      87.373884       0.600412       0.429663      -1.050174      -0.024363      -0.005841       0.012171       0.027854      -0.001244      -0.005220       0.010108      -0.012259      -0.072110      -0.027040       0.006207       0.020833              9.810909      10.350912       0.038179       0.109197       5.315300      -0.314166      13.766515           0.000962
           86              C       2.194175       8.498388      13.787285       0.587559      23.672656 0.25672586E+03  0.53487319E+04                                 7.626249                            5.699326      -0.016380       2.050171                    0.999673      22.395221      62.799785       0.619607       0.474470      -1.018902      -0.006065      -0.031279      -0.058388       0.066516      -0.013172       0.013858       0.013122      -0.132947      -0.248044      -0.087123      -0.022702       0.109825              8.931316       8.277833       1.113263      -0.395987       4.556458      -0.211559      13.959658           0.001312
           87              C       5.180920       0.458571       9.487257      -0.051183      28.009668 0.36902795E+03  0.84156863E+04                                 8.200377                            6.536173      -0.041561       1.975213                    0.998955      28.591097      83.786421       0.618667       0.434129      -1.042145      -0.007708      -0.063825       0.067769       0.093411      -0.011986       0.017675      -0.003955       0.016339       0.052682      -0.024010      -0.006362       0.030372              8.930279      10.546083       1.999032       2.334192       7.755708      -2.244311       8.489045           0.001870
           88              C       6.210563       1.201390       9.396050      -0.008576      24.047414 0.31544374E+03  0.69010530E+04                                 7.372034                            6.009520       0.246968       2.098388                    0.998604      26.538279      75.600125       0.652114       0.429328      -1.047462       0.061661      -0.007845       0.052406       0.081302      -0.001899       0.021947      -0.013073       0.006155       0.081154      -0.023707      -0.016306       0.040013              7.935424       7.860680       1.897661       0.795030       8.155297      -3.069439       7.790293           0.002760
           89              C       6.425032      -0.194898      10.981405       0.160234      22.873238 0.28607625E+03  0.60807032E+04                                 7.058888                            5.674303       0.397143       2.155958                    0.999862      24.766391      68.550117       0.682747       0.422060      -1.056582      -0.016889       0.031022      -0.056031       0.066235      -0.023282       0.005352      -0.014686      -0.035690       0.015094      -0.031938      -0.002973       0.034910              7.669056       7.482227       1.353984       1.417937       7.044043      -2.592732       8.480898           0.003658
           90              C      -0.579350      -0.229111       7.205407      -0.109551      31.510028 0.41751060E+03  0.97340482E+04                                 8.702271                            6.860540       0.092940       2.007091                    0.999755      28.970135      83.417628       0.621441       0.422747      -1.058325       0.000149      -0.007952       0.021138       0.022584       0.006023      -0.016822      -0.003075      -0.052857       0.026054      -0.037326       0.012434       0.024892              9.857921      14.372223      -0.356205       2.717063       6.936362      -2.127319       8.265179           0.001412
           91              C       8.974429      -0.711935       7.384506      -0.016909      35.434443 0.44143064E+03  0.10336959E+05                                 9.338472                            6.982115       0.117481       2.044565                    0.999444      27.096850      75.795024       0.631587       0.414136      -1.073984       0.036733      -0.012219       0.021777       0.044417       0.010676       0.002052       0.003049      -0.017617       0.005698      -0.014810       0.000825       0.013985             11.152176      15.846272      -0.734108       4.029984       7.541003      -3.156483      10.069253           0.011232
           92              C       6.447931       9.039040       8.493923      -0.113644      32.245847 0.44589261E+03  0.10549868E+05                                 8.812241                            7.070652       0.195851       2.036685                    0.999791      29.214904      84.267014       0.615700       0.420455      -1.061596       0.023950      -0.003050      -0.002300       0.024253       0.015719      -0.006754       0.001002       0.010111      -0.049041      -0.019033      -0.006232       0.025264              9.845285      12.982135      -0.511254       2.577038       7.480029      -2.836858       9.073689           0.002528
           93              C       7.859198      -0.311177       6.455846       0.561960      23.083301 0.24949041E+03  0.51597757E+04                                 7.438108                            5.585637      -0.042268       2.039546                    0.999590      22.472810      62.737961       0.631548       0.468946      -1.022125      -0.057120      -0.019118      -0.025678       0.065479      -0.012717      -0.037844       0.070958      -0.071070       0.039114      -0.069678      -0.031326       0.101004              8.699470      11.792523       0.326019       2.702275       6.492705      -2.282171       7.813182          -0.001124
           94              C       4.686774       4.583107       7.770895      -0.105915      31.893576 0.42359540E+03  0.99276928E+04                                 8.807515                            6.932841       0.025282       1.983677                    0.999663      29.275365      84.963480       0.614195       0.425503      -1.054905      -0.025519       0.007651       0.003742       0.026903       0.013330      -0.000819      -0.022308       0.013972       0.014598      -0.028995       0.003913       0.025082              9.785867      10.102057      -0.672624      -2.705907      11.854923       3.684113       7.400621           0.002195
           95              C       4.076491       3.392794       7.411039      -0.017004      34.869852 0.43543146E+03  0.10161818E+05                                 9.230538                            6.924412       0.043343       2.021413                    0.999462      27.077232      75.615265       0.635590       0.412931      -1.074750      -0.027134       0.030553       0.018988       0.045059       0.003796       0.001524      -0.005006      -0.019571       0.019959      -0.014119       0.002451       0.011668             10.812578      10.776345      -1.584961      -3.687724      12.943856       4.624487       8.717534           0.013912
           96              C       2.838486       3.077334       7.945018      -0.104442      31.786416 0.41701077E+03  0.97181997E+04                                 8.751453                            6.852213       0.123691       2.017075                    0.999751      28.930154      83.248592       0.622475       0.422227      -1.058791       0.004865       0.021038       0.011642       0.024532       0.020743       0.011361      -0.002603      -0.024581       0.002004      -0.028715       0.004401       0.024313              9.784894      11.031889      -1.368104      -3.465930      10.784065       3.367007       7.538728           0.002942
           97              C       4.776982       2.442008       6.464137       0.558486      23.091751 0.25731907E+03  0.53620125E+04                                 7.452423                            5.690125      -0.007555       2.052252                    0.999622      22.573568      63.221623       0.622942       0.471849      -1.020727      -0.009129      -0.053588      -0.043090       0.069367      -0.006598       0.080276      -0.037738       0.049523       0.102965      -0.074578      -0.035079       0.109657              8.542896       7.577151      -0.313186      -2.925227      10.528200       2.357447       7.523337          -0.001805
           98              C       6.413694      -0.099225       0.955193      -0.089730      31.965399 0.43594327E+03  0.10313137E+05                                 8.926328                            7.107465      -0.083881       1.956425                    0.999085      29.312141      86.078154       0.595819       0.434541      -1.047098      -0.014688       0.016529      -0.014198       0.026278      -0.001753       0.019565       0.008520      -0.029315      -0.014831      -0.029468       0.008385       0.021084              9.907747      11.357232      -0.015317      -1.806850       5.084471       0.056202      13.281538           0.002950
           99              C       5.065065       0.029133       1.368115      -0.014980      36.230884 0.44260865E+03  0.10386305E+05                                 9.521908                            7.019322       0.133216       2.055485                    0.999434      26.996830      75.948668       0.625264       0.417447      -1.070315       0.015741       0.018292      -0.039270       0.046092       0.007817       0.007642       0.007473       0.001280      -0.031354      -0.014587      -0.002611       0.017198             11.333936      11.068289       0.199943      -1.441631       5.271632      -0.475055      17.661887           0.006318
          100              C       4.096559       0.127001       0.381414      -0.119460      31.980368 0.44247450E+03  0.10505464E+05                                 8.875889                            7.120194       0.025862       1.984467                    0.999315      29.710187      87.372725       0.600416       0.429662      -1.050175       0.024363       0.005838      -0.012171       0.027853      -0.001247      -0.005219       0.010111      -0.012260      -0.072112      -0.027041       0.006205       0.020836              9.810806      10.350817       0.038184       0.109184       5.315253      -0.314160      13.766347           0.000961
          101              C       4.694149       0.014817       2.795930       0.587564      23.672380 0.25672236E+03  0.53486471E+04                                 7.626236                            5.699319      -0.016354       2.050185                    0.999673      22.395056      62.799496       0.619601       0.474475      -1.018898       0.006066       0.031271       0.058390       0.066513      -0.013176       0.013858       0.013121      -0.132955      -0.248039      -0.087122      -0.022707       0.109828              8.931297       8.277821       1.113268      -0.395994       4.556460      -0.211562      13.959609           0.001310
          102              C       1.707404       8.054634       7.095958      -0.051211      28.010289 0.36903889E+03  0.84160385E+04                                 8.200674                            6.536408      -0.041590       1.975205                    0.998955      28.591519      83.789473       0.618633       0.434148      -1.042129       0.007715       0.063814      -0.067775       0.093409      -0.011985       0.017678      -0.003962       0.016340       0.052666      -0.024006      -0.006368       0.030375              8.930607      10.546447       1.999142       2.334224       7.756042      -2.244416       8.489331           0.001876
          103              C       0.677761       7.311815       7.187165      -0.008595      24.047507 0.31544548E+03  0.69011151E+04                                 7.372123                            6.009588       0.246969       2.098391                    0.998604      26.538353      75.600990       0.652101       0.429335      -1.047455      -0.061654       0.007837      -0.052411       0.081299      -0.001901       0.021950      -0.013075       0.006155       0.081147      -0.023708      -0.016307       0.040015              7.935524       7.860787       1.897704       0.795025       8.155414      -3.069473       7.790372           0.002770
          104              C       0.463292       8.708103       5.601810       0.160232      22.873131 0.28607463E+03  0.60806617E+04                                 7.058866                            5.674284       0.397187       2.155975                    0.999862      24.766338      68.549984       0.682748       0.422060      -1.056582       0.016893      -0.031032       0.056022       0.066233      -0.023280       0.005351      -0.014692      -0.035683       0.015088      -0.031934      -0.002979       0.034913              7.669034       7.482208       1.353977       1.417944       7.044027      -2.592721       8.480867           0.003662
          105              N       7.552429       2.431743      14.349456      -0.300889      36.314301 0.51089001E+03  0.12290266E+05                                 9.084149                            7.244975       0.148089       2.053137                    0.999363      28.682122      78.811154       0.660837       0.385281      -1.104083      -0.091849      -0.097622       0.073073       0.152663      -0.044317      -0.002031       0.045748       0.043769       0.047144      -0.074243       0.012808       0.061435             10.223474       8.878715       3.885294      -2.876169      13.151240      -0.321021       8.640466           0.051319
          106              N       6.706718       0.452865      14.540163      -0.201578      26.623891 0.35291235E+03  0.78425498E+04                                 7.656182                            6.196608      -0.227125       1.984051                    0.997464      25.946884      71.536817       0.675528       0.408011      -1.074129      -0.005779       0.076308       0.032119       0.082994       0.011440      -0.054326       0.012349      -0.012319      -0.027484      -0.063638       0.014550       0.049088              8.357416       6.548495       2.371372      -1.644532      11.203046       1.180622       7.320706           0.003654
          107              N      -0.664105       6.081462       2.233759      -0.300893      36.315939 0.51091526E+03  0.12291065E+05                                 9.084518                            7.245224       0.148240       2.053177                    0.999363      28.682775      78.814383       0.660814       0.385289      -1.104074       0.091852       0.097623      -0.073076       0.152667      -0.044318      -0.002019       0.045755       0.043788       0.047091      -0.074253       0.012821       0.061432             10.223933       8.879145       3.885578      -2.876299      13.151882      -0.321085       8.640772           0.051337
          108              N       0.181606       8.060340       2.043052      -0.201569      26.623565 0.35290606E+03  0.78423773E+04                                 7.656134                            6.196560      -0.227070       1.984074                    0.997464      25.946630      71.536034       0.675529       0.408012      -1.074128       0.005786      -0.076312      -0.032114       0.082996       0.011441      -0.054325       0.012349      -0.012316      -0.027484      -0.063637       0.014549       0.049088              8.357376       6.548456       2.371390      -1.644499      11.203051       1.180615       7.320621           0.003657
          109              N       5.247973      -0.416309      10.525367      -0.300912      36.316473 0.51092588E+03  0.12291330E+05                                 9.084395                            7.245149       0.148399       2.053206                    0.999364      28.683406      78.815012       0.660841       0.385272      -1.104091       0.076302       0.110197      -0.073090       0.152667      -0.049403       0.045177       0.007585      -0.003783       0.047075      -0.074267       0.012828       0.061438             10.223766      11.379663       4.419046       0.286229      10.650951      -2.879920       8.640684           0.051335
          110              N       7.006801       0.823734      10.334660      -0.201565      26.623857 0.35291106E+03  0.78425094E+04                                 7.656154                            6.196579      -0.227121       1.984052                    0.997464      25.946837      71.536500       0.675533       0.408009      -1.074131      -0.075836      -0.010275      -0.032114       0.082994       0.012959       0.023416      -0.050556       0.001911      -0.027487      -0.063643       0.014553       0.049090              8.357390      10.032401       3.114775       1.497782       7.719100      -1.361957       7.320670           0.003667
          111              N       1.640351       8.929514       6.057848      -0.300905      36.316982 0.51093272E+03  0.12291574E+05                                 9.084605                            7.245287       0.148464       2.053232                    0.999363      28.683446      78.816180       0.660821       0.385282      -1.104080      -0.076289      -0.110207       0.073076       0.152662      -0.049394       0.045178       0.007572      -0.003757       0.047104      -0.074254       0.012809       0.061445             10.224033      11.379961       4.419229       0.286201      10.651283      -2.880006       8.640854           0.051342
          112              N      -0.118477       7.689471       6.248555      -0.201563      26.623714 0.35290833E+03  0.78424359E+04                                 7.656139                            6.196562      -0.227068       1.984072                    0.997465      25.946728      71.536215       0.675532       0.408010      -1.074130       0.075840       0.010271       0.032108       0.082994       0.012960       0.023418      -0.050558       0.001913      -0.027484      -0.063646       0.014554       0.049091              8.357382      10.032422       3.114797       1.497785       7.719095      -1.361933       7.320631           0.003676
          113              O       7.705892       5.379620      14.875144      -0.537695      35.597793 0.51360158E+03  0.12230011E+05                                 8.641840                            7.033537       0.295334       2.145818                    0.996839      27.475501      72.334673       0.712120       0.361204      -1.135053      -0.016510       0.058062      -0.004463       0.060528       0.004544       0.001580      -0.003044      -0.056689      -0.074330      -0.025273      -0.015950       0.041223              9.880386       6.212692      -0.061098      -0.844023      16.803104       2.046996       6.625361           0.104893
          114              O      -2.000477       6.995447      13.913317      -0.424160      29.781337 0.44857933E+03  0.10295561E+05                                 7.599297                            6.591704       0.729119       2.317275                    0.997144      25.642827      65.636972       0.734696       0.363235      -1.136843      -0.002627      -0.000369      -0.015975       0.016194       0.023941       0.013763      -0.024327       0.100003       0.058502      -0.072983       0.024455       0.048528              8.148885       8.163689       0.796271      -3.195323       6.776316      -0.530505       9.506651           0.080355
          115              O      -0.470205       3.413071      14.696045      -0.532172      35.735365 0.52728080E+03  0.12636204E+05                                 8.653561                            7.128555       0.271206       2.136811                    0.997189      27.513656      72.623284       0.707195       0.361403      -1.135105       0.068487       0.008929      -0.000780       0.069071       0.007204      -0.013905       0.008527       0.044195      -0.024169      -0.026452      -0.004945       0.031397              9.736003      15.047639       2.372186       3.137300       6.996283       0.083800       7.164086           0.106962
          116              O       0.727981       5.190853      14.123924      -0.431455      28.896111 0.44669399E+03  0.10232195E+05                                 7.405118                            6.543153       0.885231       2.359692                    0.998296      25.799539      65.777742       0.743964       0.359414      -1.140889       0.005086      -0.003624      -0.022865       0.023702      -0.002364      -0.037055       0.001926      -0.110070       0.069612      -0.079968       0.035642       0.044327              7.831815       5.816015       0.602933       0.045533       9.758882      -3.264848       7.920547           0.084875
          117              O      -1.948473       4.502954      11.956498      -0.498307      37.238648 0.53060665E+03  0.12727769E+05                                 8.974470                            7.175295       0.170296       2.111660                    0.996041      27.242515      71.790974       0.701760       0.363863      -1.133907       0.036927       0.010574      -0.059483       0.070807      -0.007358      -0.007033       0.024308       0.002065       0.037009      -0.023906      -0.007569       0.031474             10.486506       5.443927       0.034881      -0.505887       8.511579       3.381231      17.504013           0.117756
          118              O      -1.692656       2.378458      11.420860      -0.554451      28.678475 0.44478184E+03  0.10179280E+05                                 7.303435                            6.444144       0.835046       2.321786                    0.998662      26.907945      68.612766       0.764401       0.350118      -1.148184       0.018089       0.016417      -0.011640       0.027059       0.031799       0.014450      -0.036759       0.022609      -0.302335      -0.112613       0.027937       0.084676              7.737434       5.340020       0.915221      -0.054042      10.161287      -1.685480       7.710996           0.026969
          119              O      -0.817568       3.133585       1.708071      -0.537684      35.599499 0.51362975E+03  0.12230865E+05                                 8.642160                            7.033767       0.295443       2.145849                    0.996839      27.475969      72.336739       0.712102       0.361208      -1.135049       0.016498      -0.058057       0.004471       0.060521       0.004539       0.001569      -0.003043      -0.056735      -0.074214      -0.025233      -0.015993       0.041226              9.880784       6.212922      -0.061133      -0.844068      16.803838       2.047121       6.625591           0.104906
          120              O       8.888801       1.517758       2.669898      -0.424167      29.782121 0.44859424E+03  0.10295983E+05                                 7.599387                            6.591777       0.729148       2.317277                    0.997145      25.643335      65.638402       0.734699       0.363231      -1.136847       0.002633       0.000364       0.015980       0.016199       0.023962       0.013769      -0.024331       0.100045       0.058550      -0.073018       0.024469       0.048549              8.148983       8.163793       0.796286      -3.195364       6.776411      -0.530520       9.506744           0.080350
          121              O       7.358529       5.100134       1.887170      -0.532131      35.736301 0.52729427E+03  0.12636627E+05                                 8.653774                            7.128684       0.271177       2.136803                    0.997189      27.513769      72.624233       0.707182       0.361407      -1.135100      -0.068473      -0.008925       0.000787       0.069057       0.007215      -0.013886       0.008510       0.044230      -0.024211      -0.026445      -0.004963       0.031408              9.736286      15.048178       2.372294       3.137431       6.996441       0.083814       7.164238           0.107004
          122              O       6.160343       3.322352       2.459291      -0.431450      28.897983 0.44673004E+03  0.10233242E+05                                 7.405480                            6.543449       0.885264       2.359695                    0.998296      25.800154      65.780340       0.743941       0.359418      -1.140884      -0.005103       0.003629       0.022868       0.023710      -0.002364      -0.037068       0.001923      -0.110084       0.069613      -0.079983       0.035651       0.044332              7.832212       5.816295       0.602956       0.045557       9.759380      -3.265063       7.920960           0.084855
          123              O       8.836797       4.010251       4.626717      -0.498271      37.239350 0.53061763E+03  0.12728106E+05                                 8.974607                            7.175393       0.170312       2.111667                    0.996041      27.242643      71.791677       0.701751       0.363866      -1.133904      -0.036905      -0.010583       0.059467       0.070784      -0.007372      -0.007048       0.024315       0.002026       0.037092      -0.023901      -0.007606       0.031507             10.486675       5.444007       0.034886      -0.505889       8.511694       3.381281      17.504323           0.117784
          124              O       8.580980       6.134747       5.162355      -0.554433      28.678683 0.44478592E+03  0.10179396E+05                                 7.303476                            6.444179       0.835027       2.321782                    0.998662      26.907939      68.612836       0.764398       0.350119      -1.148183      -0.018089      -0.016410       0.011644       0.027057       0.031795       0.014439      -0.036765       0.022603      -0.302368      -0.112623       0.027945       0.084678              7.737480       5.340054       0.915236      -0.054042      10.161354      -1.685477       7.711032           0.026982
          125              O       2.397021      -1.181557       9.999679      -0.537683      35.599248 0.51362588E+03  0.12230726E+05                                 8.642008                            7.033655       0.295446       2.145836                    0.996840      27.476358      72.337163       0.712122       0.361199      -1.135058      -0.060203       0.004015       0.004481       0.060503       0.015725      -0.003293       0.000904       0.048115      -0.074258      -0.025247      -0.015998       0.041245              9.880594      16.367244       2.105615       2.178136       6.649051      -0.398281       6.625488           0.104913
          126              O      -1.208757       7.973926      10.961505      -0.424175      29.782400 0.44859955E+03  0.10296134E+05                                 7.599423                            6.591807       0.729096       2.317258                    0.997144      25.643537      65.638984       0.734699       0.363230      -1.136848      -0.000193       0.002641       0.015984       0.016202       0.001450      -0.026675       0.008385      -0.110930       0.058579      -0.073042       0.024480       0.048561              8.149025       6.511829       0.443786       0.147985       8.428430      -3.235742       9.506816           0.080335
          127              O       2.614087       7.224914      10.178777      -0.532161      35.736416 0.52729961E+03  0.12636763E+05                                 8.653693                            7.128656       0.271267       2.136816                    0.997190      27.514295      72.625195       0.707194       0.361401      -1.135107       0.005540      -0.068825       0.000801       0.069052      -0.002442       0.011223      -0.011808      -0.046277      -0.024147      -0.026451      -0.004957       0.031408              9.736154       6.378736       0.522429      -0.572750      15.665538       3.085767       7.164188           0.106984
          128              O       1.125482       5.682120      10.750898      -0.431436      28.896040 0.44669320E+03  0.10232194E+05                                 7.405206                            6.543229       0.885129       2.359659                    0.998296      25.799206      65.777398       0.743944       0.359423      -1.140879       0.004613      -0.004221       0.022861       0.023701       0.020298       0.009608      -0.035798       0.102339       0.069557      -0.079904       0.035608       0.044295              7.831906       9.341188       1.355132      -3.202502       6.233899      -0.636791       7.920632           0.084900
          129              O       1.239714       8.443200      12.918324      -0.498288      37.239612 0.53062212E+03  0.12728227E+05                                 8.974584                            7.175374       0.170321       2.111658                    0.996042      27.243035      71.792495       0.701760       0.363861      -1.133909      -0.002633      -0.038320       0.059460       0.070787      -0.007143       0.025240      -0.001809       0.004147       0.037103      -0.023901      -0.007592       0.031493             10.486649       8.363850       0.657915       3.412415       5.591813       0.210849      17.504283           0.117752
          130              O       3.370822       8.636355      13.453962      -0.554456      28.678864 0.44478997E+03  0.10179510E+05                                 7.303480                            6.444183       0.835022       2.321773                    0.998662      26.908262      68.613663       0.764403       0.350116      -1.148186      -0.012273      -0.021118       0.011650       0.027061       0.024412      -0.038973       0.006450      -0.046595      -0.302390      -0.112632       0.027949       0.084683              7.737481       9.577820       1.819474      -1.637105       5.923577      -0.404582       7.711046           0.026943
          131              O       4.491303       9.694762       6.583536      -0.537666      35.599930 0.51363644E+03  0.12231061E+05                                 8.642210                            7.033800       0.295447       2.145842                    0.996840      27.476243      72.337519       0.712102       0.361206      -1.135050       0.060199      -0.004028      -0.004488       0.060501       0.015722      -0.003287       0.000901       0.048110      -0.074342      -0.025270      -0.015984       0.041254              9.880845      16.367699       2.105660       2.178214       6.649204      -0.398293       6.625632           0.104912
          132              O       8.097081       0.539279       5.621710      -0.424175      29.782656 0.44860415E+03  0.10296269E+05                                 7.599473                            6.591846       0.729096       2.317255                    0.997144      25.643632      65.639375       0.734696       0.363230      -1.136847       0.000200      -0.002647      -0.015983       0.016202       0.001446      -0.026682       0.008384      -0.110916       0.058569      -0.073037       0.024481       0.048557              8.149080       6.511878       0.443795       0.147977       8.428496      -3.235771       9.506866           0.080333
          133              O       4.274237       1.288291       6.404438      -0.532150      35.736692 0.52730307E+03  0.12636877E+05                                 8.653783                            7.128702       0.271349       2.136850                    0.997189      27.514150      72.625086       0.707188       0.361403      -1.135105      -0.005530       0.068834      -0.000819       0.069061      -0.002449       0.011235      -0.011813      -0.046256      -0.024123      -0.026454      -0.004947       0.031401              9.736285       6.378784       0.522429      -0.572758      15.665822       3.085837       7.164249           0.107006
          134              O       5.762842       2.831085       5.832317      -0.431413      28.895836 0.44668881E+03  0.10232096E+05                                 7.405320                            6.543317       0.885093       2.359667                    0.998296      25.798376      65.775879       0.743917       0.359436      -1.140866      -0.004632       0.004226      -0.022859       0.023703       0.020295       0.009600      -0.035763       0.102260       0.069518      -0.079843       0.035582       0.044262              7.832037       9.341348       1.355147      -3.202592       6.233984      -0.636798       7.920780           0.084951
          135              O       5.648610       0.070005       3.664891      -0.498271      37.240071 0.53062985E+03  0.12728467E+05                                 8.974688                            7.175451       0.170402       2.111686                    0.996042      27.243035      71.792795       0.701752       0.363863      -1.133907       0.002605       0.038316      -0.059458       0.070782      -0.007138       0.025228      -0.001802       0.004117       0.037092      -0.023899      -0.007574       0.031473             10.486773       8.363930       0.657924       3.412435       5.591884       0.210841      17.504506           0.117763
          136              O       3.517502      -0.123150       3.129253      -0.554440      28.678654 0.44478572E+03  0.10179388E+05                                 7.303465                            6.444170       0.835081       2.321801                    0.998662      26.907934      68.612756       0.764400       0.350118      -1.148184       0.012275       0.021119      -0.011647       0.027062       0.024409      -0.038972       0.006448      -0.046597      -0.302389      -0.112631       0.027950       0.084681              7.737468       9.577810       1.819481      -1.637096       5.923579      -0.404583       7.711014           0.026952

******************************************************
Auxiliary information for the entire system
The total spin magnetic moment of the unit cell is   15.994024
The total net atomic charge of the unit cell is   0.000000
Accuracy of reproducing the electrostatic potential in the unit cell:
  The inner radius (bohr) =    5.0000
  The outer radius (bohr) =   12.0000
  Valid grid points have density less than (e/(bohr^3)) =    0.0001
  The number of valid grid points were=        36302
  The rms potential error without charges in kcal/mol is=      4.15080
  The rms potential error with partial charges in kcal/mol is=      1.49752
  The RRMSE value at monopole order=      0.36078
  The rms potential error with partial charges and cloud penetration in kcal/mol is=      1.50654
  The RRMSE value at monopole order with cloud penetration is=      0.36295
  The rms potential error with partial charges and atomic dipoles in kcal/mol is=      0.43563
  The RRMSE value at dipole order=      0.10495
  The rms potential error with partial charges, atomic dipoles and cloud penetration in kcal/mol is=      0.43620
  The RRMSE value at dipole order with cloud penetration=      0.10509

******************************************************
The electron densities and ab initio electrostatic potential were computed in VASP using the PBE functional and
projector augmented wave method. See the main text of the journal article for a description of computational details.
The atomic charges, dipoles, and quadrupoles were computed with the DDEC6 method as described in
(a) T. A. Manz and N. Gabaldon Limas, RSC Adv. 6 (2016) 47771-47801 DOI: 10.1039/c6ra04656h
(b) N. Gabaldon Limas and T. A. Manz, RSC Adv. 8 (2018) 2678-2707 DOI: 10.1039/c7ra11829e.
For each atom in the material, the electron cloud parameters were fit to the spherically averaged atom-in-material
electron density using radial positions for which this density was between 10^-4 and 10^-2 electrons per cubic bohr.
The polarizabilities, dispersion coefficients, and quantum Drude oscillator (QDO) parameters were fit using the MCLF method.
The magnetic structure of the system was optimized in VASP from the default ferromagnetic initial guess using spin polarization.
The atomic spin moments (ASMs) were computed on this optimized magnetic structure using the DDEC6 partition as inputs
to the method of T. A. Manz and D. S. Sholl, J. Chem. Theory Comput. 7 (2011) 4146-4164 DOI: 10.1021/ct200539n.
The RMSE and RRMSE were computed using a uniform grid with Ewald summation.
