# Supplementary material for: A collection of forcefield precursors for metal–organic frameworks
Source: RSC Adv. 2019 Nov 13;9(63):36492–507. doi: 10.1039/c9ra07327b (PMC9075174; doi:10.1039/c9ra07327b)
Supplement: RA-009-C9RA07327B-s6126 [file RA-009-C9RA07327B-s6126.xyz]

  100
jmolscript: load "" {1 1 1} spacegroup "x,y,z" unitcell [{     10.687900     0.000000     0.000000 }, {      4.567474     9.662784     0.000000 }, {      5.084287     3.220398    17.682982 }]
Gd     8.486018     4.563775     1.806847     2.067724
Gd    10.044971     5.551220     7.034644     2.067723
Gd    11.853643     8.319407    15.876135     2.067724
Gd    10.294690     7.331962    10.648338     2.067723
H      6.735973     1.853845     4.056476     0.118715
H      9.795510     7.932132     1.575554     0.120804
H      7.240455     3.447449     7.755756     0.109893
H     10.963440    11.149625     8.710637     0.116289
H      9.297810     3.031068    15.645902     0.120195
H     10.488893     9.549257     5.016662     0.124162
H     13.242864     5.975322     4.785015     0.118715
H      6.440075     5.806793     7.265937     0.120804
H     11.586518     6.200254     1.085735     0.109893
H      3.032069     6.125879     0.130854     0.116289
H     16.168039     7.382685    10.878571     0.120195
H      4.681737     5.870993     3.824829     0.124162
H     13.603688    11.029337    13.626506     0.118716
H     10.544151     4.951050    16.107428     0.120804
H     13.099206     9.435733     9.927226     0.109893
H      9.376221     1.733557     8.972345     0.116289
H     11.041851     9.852114     2.037080     0.120195
H      9.850768     3.333925    12.666320     0.124162
H      7.096797     6.907860    12.897967     0.118716
H     13.899586     7.076389    10.417045     0.120804
H      8.753143     6.682928    16.597247     0.109893
H     17.307592     6.757303    17.552128     0.116289
H      4.171622     5.500497     6.804411     0.120195
H     15.657924     7.012189    13.858153     0.124162
C      7.709520     4.050548     5.200742     0.667484
C     14.255649    11.733255    17.404121    -0.019530
C      7.091120     2.829153     5.815579    -0.048861
C      6.682495     1.773937     5.000924    -0.095508
C      9.843086     8.632607     0.935253    -0.102031
C      6.978548     2.722918     7.199626    -0.112583
C     13.456589    10.510890    17.084059     0.643273
C      6.482236     1.555025     7.766543    -0.094966
C      9.758316     3.107476    16.472936    -0.098882
C     10.680077    10.149515     6.955955    -0.023373
C     10.277553     8.851881     7.593072     0.671920
C     10.764477    10.269182     5.571377    -0.097734
C     10.840810     6.033913     3.640749     0.667484
C      6.181779     6.619249     9.120352    -0.019530
C     12.209329     6.071036     3.025912    -0.048862
C     13.337961     5.989523     3.840567    -0.095507
C      5.786454     6.063128     7.906238    -0.102031
C     12.353483     6.127412     1.641865    -0.112583
C      7.628381     6.819291     9.440414     0.643273
C     13.621458     6.077021     1.074948    -0.094966
C     15.902162     6.999001    10.051537    -0.098881
C      4.057350     5.954666     1.885536    -0.023373
C      5.402542     5.764039     1.248419     0.671919
C      3.913092     5.929502     3.270114    -0.097734
C     12.630141     8.832634    12.482240     0.667484
C      6.084012     1.149927     0.278861    -0.019530
C     13.248541    10.054029    11.867403    -0.048861
C     13.657166    11.109245    12.682058    -0.095507
C     10.496575     4.250575    16.747729    -0.102030
C     13.361113    10.160264    10.483356    -0.112583
C      6.883072     2.372292     0.598923     0.643273
C     13.857425    11.328157     9.916439    -0.094966
C     10.581345     9.775706     1.210046    -0.098881
C      9.659584     2.733667    10.727027    -0.023373
C     10.062108     4.031301    10.089910     0.671920
C      9.575184     2.614000    12.111605    -0.097734
C      9.498851     6.849269    14.042233     0.667484
C     14.157882     6.263933     8.562630    -0.019530
C      8.130332     6.812146    14.657070    -0.048861
C      7.001700     6.893659    13.842415    -0.095507
C     14.553207     6.820054     9.776744    -0.102030
C      7.986178     6.755770    16.041117    -0.112583
C     12.711280     6.063891     8.242568     0.643273
C      6.718203     6.806161    16.608034    -0.094966
C      4.437499     5.884181     7.631445    -0.098881
C     16.282311     6.928516    15.797446    -0.023373
C     14.937119     7.119143    16.434563     0.671919
C     16.426569     6.953680    14.412868    -0.097734
O      7.777828     4.111009     3.962226    -0.655669
O      8.440866     6.263219     0.139519    -0.732827
O      8.110270     4.961048     5.992763    -0.698478
O     12.729795    10.536334    16.055440    -0.639764
O     10.173010     8.834676     8.849979    -0.694574
O     10.100554     7.866880     6.831820    -0.645680
O     10.756956     5.997995     4.879265    -0.655669
O      8.527823     6.318298     8.701972    -0.732827
O      9.846379     6.060703     2.848728    -0.698478
O      7.915973     7.487249    10.469033    -0.639764
O      5.462773     5.851202    -0.008488    -0.694575
O      6.368708     5.503121     2.009671    -0.645680
O     12.561833     8.772173    13.720756    -0.655669
O     11.898795     6.619963    17.543463    -0.732827
O     12.229391     7.922134    11.690219    -0.698478
O      7.609866     2.346848     1.627542    -0.639764
O     10.166651     4.048506     8.833003    -0.694574
O     10.239107     5.016302    10.851162    -0.645680
O      9.582705     6.885187    12.803717    -0.655669
O     11.811838     6.564884     8.981010    -0.732827
O     10.493282     6.822479    14.834254    -0.698478
O     12.423688     5.395933     7.213949    -0.639764
O      9.792601     3.811582     0.008488    -0.694575
O     13.970953     7.380061    15.673311    -0.645680

The following XYZ coordinates are in angstroms. Other properties are in atomic units.
The sperically averaged electron density of each atom fit to a function of the form exp(a - br)
eigen_1, eigen_2 and eigen_3 are the three eigenvalues of traceless quadrupole moment tensor
  atom number  atomic symbol              X              Y              Z     net charge C6 coefficient C8 coefficient C10 coefficient fluctuating dipole atomic polarizability isotropic forcefield polarizability              a              b squared Pearson coefficient          <r^3>          <r^4>         wp_QDO          m_QDO          q_QDO       dipole_x       dipole_y       dipole_z         dipole            Qxy            Qxz            Qyz     Q(x^2-y^2)  Q(3z^2 - R^2)        eigen_1        eigen_2        eigen_3 static polarizability      alpha(xx)      alpha(xy)      alpha(xz)      alpha(yy)      alpha(yz)      alpha(zz) atomic spin moment
            1             Gd       8.486018       4.563775       1.806847       2.067724     161.684085 0.33786090E+04  0.11847959E+06                                19.981283                           15.990287       1.547841       2.222269                    0.998889      78.292468     190.195170       0.615453       0.283796      -1.311069       0.003152       0.022495       0.023917       0.032985      -0.090578      -0.005742      -0.060068      -0.016516      -0.223542      -0.114303      -0.022089       0.136392             24.421657      24.653852       5.395211      -1.472276      19.901372       0.155915      28.709746          -0.000000
            2             Gd      10.044971       5.551220       7.034644       2.067723     161.684281 0.33786134E+04  0.11847979E+06                                19.981302                           15.990301       1.547837       2.222268                    0.998889      78.292495     190.195305       0.615452       0.283796      -1.311069      -0.021685       0.006763      -0.023917       0.032985      -0.063875      -0.056760       0.020478      -0.129498      -0.223542      -0.114302      -0.022089       0.136391             24.421683      24.938349       5.260763      -0.488215      19.616935      -1.397686      28.709764          -0.000000
            3             Gd      11.853643       8.319407      15.876135       2.067724     161.684177 0.33786111E+04  0.11847968E+06                                19.981291                           15.990293       1.547840       2.222269                    0.998889      78.292477     190.195216       0.615452       0.283796      -1.311069      -0.003152      -0.022495      -0.023917       0.032985      -0.090578      -0.005742      -0.060068      -0.016516      -0.223542      -0.114303      -0.022089       0.136392             24.421669      24.653864       5.395215      -1.472278      19.901381       0.155914      28.709761          -0.000000
            4             Gd      10.294690       7.331962      10.648338       2.067723     161.684255 0.33786128E+04  0.11847976E+06                                19.981300                           15.990299       1.547838       2.222268                    0.998889      78.292491     190.195288       0.615452       0.283796      -1.311069       0.021685      -0.006763       0.023917       0.032985      -0.063875      -0.056760       0.020478      -0.129498      -0.223542      -0.114302      -0.022089       0.136392             24.421679      24.938346       5.260762      -0.488214      19.616931      -1.397685      28.709761          -0.000000
            5              H       6.735973       1.853845       4.056476       0.118715       1.119929 0.78883330E+01  0.77340519E+02                                 1.783486                            1.640047      -1.226884       2.293103                    0.995478       3.639935      10.257191       0.488569       1.278671      -0.707511       0.000913       0.003267      -0.040282       0.040425       0.002976       0.002983       0.002106      -0.009780       0.027192      -0.010537       0.000324       0.010213              1.859815       1.344547       0.076145      -0.040565       1.571434      -0.109493       2.663464           0.000000
            6              H       9.795510       7.932132       1.575554       0.120804       1.097564 0.77048957E+01  0.75354818E+02                                 1.782419                            1.637363      -1.260025       2.279966                    0.994305       3.677142      10.464804       0.479963       1.304832      -0.701547      -0.002330      -0.027393       0.029484       0.040312       0.006267       0.005840      -0.003436       0.001355       0.031384      -0.013311       0.000752       0.012558              1.868145       1.451984       0.019999       0.068836       2.247491      -0.578601       1.904961           0.000000
            7              H       7.240455       3.447449       7.755756       0.109893       1.197306 0.88922162E+01  0.90381403E+02                                 1.907507                            1.775061      -1.333005       2.240910                    0.992842       3.886360      11.374394       0.453512       1.328764      -0.696498       0.006053       0.028541       0.028928       0.041086       0.005156       0.002461       0.007419      -0.019177       0.052244      -0.019604      -0.001099       0.020703              1.981742       1.591059       0.226643       0.182176       2.428368       0.419389       1.925800           0.000000
            8              H      10.963440      11.149625       8.710637       0.116289       1.281331 0.98707817E+01  0.10103342E+03                                 1.873961                            1.781422      -1.135844       2.336876                    0.996227       3.520320       9.714211       0.496340       1.205628      -0.727393      -0.006059       0.001350       0.039746       0.040228       0.002666      -0.004914       0.008863      -0.012778       0.036551      -0.014865      -0.002377       0.017243              1.899712       1.513053       0.064008       0.003204       1.700131      -0.173646       2.485954           0.000000
            9              H       9.297810       3.031068      15.645902       0.120195       1.073642 0.77392043E+01  0.75137515E+02                                 1.716223                            1.614001      -0.847335       2.479335                    0.999022       3.400731       9.380496       0.499808       1.262242      -0.713389      -0.020530      -0.001474      -0.036086       0.041543       0.003996       0.009361      -0.005704      -0.006835       0.034758      -0.015454      -0.000603       0.016056              1.756005       1.529073       0.101543       0.400896       1.567654       0.102301       2.171288           0.000000
           10              H      10.488893       9.549257       5.016662       0.124162       1.089078 0.78046211E+01  0.75575998E+02                                 1.706267                            1.602067      -0.824386       2.492223                    0.999430       3.294906       8.938428       0.512901       1.233220      -0.720932      -0.012710      -0.032427      -0.024589       0.042634       0.008302       0.002717       0.009474      -0.015661       0.026830      -0.015960      -0.001834       0.017794              1.747867       1.374163       0.235691       0.134023       2.057874       0.370055       1.811564           0.000000
           11              H      13.242864       5.975322       4.785015       0.118715       1.119929 0.78883334E+01  0.77340522E+02                                 1.783486                            1.640047      -1.226884       2.293104                    0.995478       3.639935      10.257190       0.488569       1.278670      -0.707511      -0.003344       0.000570       0.040282       0.040425      -0.001890       0.003179       0.001797       0.010807       0.027192      -0.010537       0.000324       0.010213              1.859815       1.588836      -0.039328      -0.116326       1.327144       0.010117       2.663464           0.000000
           12              H       6.440075       5.806793       7.265937       0.120804       1.097564 0.77048950E+01  0.75354806E+02                                 1.782418                            1.637363      -1.260025       2.279966                    0.994305       3.677142      10.464802       0.479963       1.304831      -0.701548       0.025761      -0.009600      -0.029484       0.040312       0.004502      -0.000611       0.006748       0.008826       0.031384      -0.013311       0.000752       0.012558              1.868145       2.117662      -0.294658      -0.493688       1.581812       0.309499       1.904960           0.000000
           13              H      11.586518       6.200254       1.085735       0.109893       1.197306 0.88922132E+01  0.90381359E+02                                 1.907506                            1.775061      -1.333004       2.240910                    0.992842       3.886360      11.374391       0.453513       1.328764      -0.696498      -0.028390       0.006725      -0.028928       0.041086      -0.004136       0.007759      -0.000945       0.020141       0.052244      -0.019604      -0.001099       0.020703              1.981741       2.450583      -0.179644       0.457016       1.568842      -0.014523       1.925799           0.000000
           14              H       3.032069       6.125879       0.130854       0.116289       1.281330 0.98707745E+01  0.10103333E+03                                 1.873961                            1.781422      -1.135843       2.336876                    0.996227       3.520319       9.714208       0.496340       1.205629      -0.727393       0.001369       0.006054      -0.039746       0.040228      -0.003245       0.005913      -0.008231       0.012230       0.036550      -0.014865      -0.002377       0.017243              1.899712       1.715425      -0.031651      -0.155621       1.497758       0.077103       2.485953           0.000000
           15              H      16.168039       7.382685      10.878571       0.120195       1.073641 0.77392001E+01  0.75137465E+02                                 1.716222                            1.614001      -0.847335       2.479335                    0.999022       3.400730       9.380493       0.499807       1.262243      -0.713389       0.010106       0.017931       0.036086       0.041543      -0.000104      -0.001157       0.010901       0.010514       0.034758      -0.015454      -0.000603       0.016056              1.756005       1.639073       0.049547       0.263812       1.457654       0.318726       2.171287           0.000000
           16              H       4.681737       5.870993       3.824829       0.124162       1.089077 0.78046155E+01  0.75575927E+02                                 1.706266                            1.602066      -0.824385       2.492223                    0.999430       3.294905       8.938423       0.512901       1.233220      -0.720932       0.034749      -0.002367       0.024589       0.042634      -0.000781       0.009726      -0.001592       0.022771       0.026830      -0.015960      -0.001834       0.017794              1.747866       2.115132      -0.114556       0.391836       1.316903      -0.036974       1.811563           0.000000
           17              H      13.603688      11.029337      13.626506       0.118716       1.119929 0.78883333E+01  0.77340529E+02                                 1.783487                            1.640048      -1.226884       2.293103                    0.995478       3.639935      10.257194       0.488568       1.278671      -0.707511      -0.000913      -0.003267       0.040282       0.040425       0.002976       0.002983       0.002106      -0.009780       0.027192      -0.010537       0.000324       0.010213              1.859815       1.344547       0.076145      -0.040565       1.571434      -0.109493       2.663464           0.000000
           18              H      10.544151       4.951050      16.107428       0.120804       1.097565 0.77048972E+01  0.75354831E+02                                 1.782418                            1.637363      -1.260025       2.279966                    0.994305       3.677142      10.464802       0.479963       1.304831      -0.701548       0.002330       0.027393      -0.029484       0.040312       0.006267       0.005840      -0.003436       0.001355       0.031384      -0.013311       0.000752       0.012558              1.868145       1.451984       0.019999       0.068836       2.247491      -0.578601       1.904961           0.000000
           19              H      13.099206       9.435733       9.927226       0.109893       1.197307 0.88922209E+01  0.90381456E+02                                 1.907507                            1.775061      -1.333005       2.240910                    0.992842       3.886361      11.374395       0.453513       1.328764      -0.696498      -0.006053      -0.028541      -0.028928       0.041086       0.005156       0.002461       0.007419      -0.019177       0.052244      -0.019604      -0.001099       0.020703              1.981742       1.591059       0.226643       0.182176       2.428368       0.419388       1.925800           0.000000
           20              H       9.376221       1.733557       8.972345       0.116289       1.281331 0.98707841E+01  0.10103346E+03                                 1.873962                            1.781423      -1.135844       2.336875                    0.996227       3.520320       9.714214       0.496339       1.205629      -0.727393       0.006059      -0.001350      -0.039746       0.040228       0.002666      -0.004914       0.008863      -0.012778       0.036550      -0.014865      -0.002377       0.017243              1.899713       1.513054       0.064008       0.003204       1.700131      -0.173646       2.485955           0.000000
           21              H      11.041851       9.852114       2.037080       0.120195       1.073642 0.77392054E+01  0.75137530E+02                                 1.716223                            1.614002      -0.847336       2.479335                    0.999022       3.400731       9.380497       0.499807       1.262243      -0.713389       0.020530       0.001474       0.036086       0.041543       0.003996       0.009361      -0.005704      -0.006835       0.034758      -0.015454      -0.000603       0.016056              1.756005       1.529073       0.101543       0.400896       1.567655       0.102301       2.171289           0.000000
           22              H       9.850768       3.333925      12.666320       0.124162       1.089077 0.78046172E+01  0.75575941E+02                                 1.706266                            1.602065      -0.824385       2.492223                    0.999430       3.294905       8.938420       0.512902       1.233219      -0.720932       0.012710       0.032427       0.024589       0.042634       0.008302       0.002717       0.009474      -0.015661       0.026830      -0.015960      -0.001834       0.017794              1.747865       1.374162       0.235691       0.134023       2.057872       0.370054       1.811562           0.000000
           23              H       7.096797       6.907860      12.897967       0.118716       1.119929 0.78883349E+01  0.77340538E+02                                 1.783486                            1.640047      -1.226884       2.293103                    0.995478       3.639935      10.257189       0.488569       1.278670      -0.707511       0.003344      -0.000570      -0.040282       0.040425      -0.001890       0.003179       0.001797       0.010807       0.027192      -0.010537       0.000324       0.010213              1.859814       1.588836      -0.039328      -0.116326       1.327144       0.010117       2.663463           0.000000
           24              H      13.899586       7.076389      10.417045       0.120804       1.097564 0.77048956E+01  0.75354815E+02                                 1.782419                            1.637363      -1.260025       2.279966                    0.994305       3.677142      10.464803       0.479963       1.304831      -0.701548      -0.025761       0.009600       0.029484       0.040312       0.004502      -0.000611       0.006748       0.008826       0.031384      -0.013311       0.000752       0.012558              1.868145       2.117663      -0.294658      -0.493688       1.581812       0.309499       1.904961           0.000000
           25              H       8.753143       6.682928      16.597247       0.109893       1.197305 0.88922085E+01  0.90381305E+02                                 1.907506                            1.775061      -1.333004       2.240910                    0.992842       3.886359      11.374390       0.453512       1.328764      -0.696498       0.028390      -0.006725       0.028928       0.041086      -0.004136       0.007759      -0.000945       0.020141       0.052244      -0.019604      -0.001099       0.020703              1.981741       2.450583      -0.179644       0.457016       1.568842      -0.014523       1.925799           0.000000
           26              H      17.307592       6.757303      17.552128       0.116289       1.281330 0.98707759E+01  0.10103335E+03                                 1.873961                            1.781422      -1.135843       2.336876                    0.996227       3.520319       9.714208       0.496340       1.205629      -0.727393      -0.001369      -0.006054       0.039746       0.040228      -0.003245       0.005913      -0.008231       0.012230       0.036551      -0.014865      -0.002377       0.017243              1.899712       1.715425      -0.031651      -0.155621       1.497758       0.077103       2.485953           0.000000
           27              H       4.171622       5.500497       6.804411       0.120195       1.073641 0.77392005E+01  0.75137467E+02                                 1.716222                            1.614001      -0.847335       2.479335                    0.999022       3.400730       9.380492       0.499808       1.262242      -0.713389      -0.010106      -0.017931      -0.036086       0.041543      -0.000104      -0.001157       0.010901       0.010514       0.034758      -0.015454      -0.000603       0.016056              1.756005       1.639073       0.049547       0.263812       1.457654       0.318726       2.171287           0.000000
           28              H      15.657924       7.012189      13.858153       0.124162       1.089078 0.78046235E+01  0.75576025E+02                                 1.706267                            1.602066      -0.824386       2.492223                    0.999430       3.294907       8.938430       0.512901       1.233220      -0.720932      -0.034749       0.002367      -0.024589       0.042634      -0.000781       0.009726      -0.001592       0.022771       0.026830      -0.015960      -0.001834       0.017794              1.747867       2.115133      -0.114556       0.391836       1.316904      -0.036975       1.811564           0.000000
           29              C       7.709520       4.050548       5.200742       0.667484      24.579541 0.23427843E+03  0.47842362E+04                                 7.819232                            5.476804      -0.127987       2.025915                    0.999247      21.701019      60.808096       0.624701       0.480124      -1.013008      -0.001014       0.093048      -0.036222       0.099855      -0.081628       0.006303       0.014127       0.063866      -0.159676      -0.072862      -0.041448       0.114310              9.524940       5.791541       2.943414      -0.342276      10.077144      -0.724663      12.706134           0.000001
           30              C      14.255649      11.733255      17.404121      -0.019530      36.837122 0.42212732E+03  0.97504361E+04                                 9.514000                            6.760897       0.128703       2.051807                    0.999277      26.636233      73.391045       0.653024       0.406066      -1.082005       0.020613       0.038526       0.011934       0.045294      -0.006039       0.003736      -0.005264       0.006373      -0.007830      -0.007770      -0.003051       0.010822             11.771272       8.567077       5.248485       2.747309      16.828075      -0.302045       9.918664           0.000000
           31              C       7.091120       2.829153       5.815579      -0.048861      37.506850 0.44890835E+03  0.10553425E+05                                 9.643023                            6.998845       0.078872       2.023551                    0.999326      27.554689      77.158451       0.636713       0.409191      -1.077508      -0.037402      -0.043933       0.018532       0.060601      -0.015473      -0.000235      -0.001381      -0.017461       0.013583      -0.020063       0.004456       0.015607             11.661470       6.505941       4.217827      -1.106522      15.190480      -2.249613      13.287988          -0.000000
           32              C       6.682495       1.773937       5.000924      -0.095508      34.762065 0.43363410E+03  0.10211858E+05                                 9.326172                            7.018136      -0.027616       1.967793                    0.999557      29.251806      84.805913       0.610623       0.425943      -1.055747      -0.004134       0.000744       0.024310       0.024670      -0.014751      -0.002337      -0.001438       0.017060       0.053938      -0.026162       0.007884       0.018277             10.748820       5.789791       3.377043      -0.318433      14.334675      -1.366783      12.121995           0.000001
           33              C       9.843086       8.632607       0.935253      -0.102031      34.483181 0.43606623E+03  0.10281384E+05                                 9.300775                            7.042394      -0.029561       1.969709                    0.999371      29.209881      84.677858       0.609098       0.426500      -1.055619       0.002077       0.019809      -0.013210       0.023900      -0.006618      -0.010327      -0.015515       0.005103       0.021576      -0.022418       0.003495       0.018924             10.777383       7.932236       3.653676       2.878049      14.460803      -0.376699       9.939110           0.000000
           34              C       6.978548       2.722918       7.199626      -0.112583      35.686316 0.46011924E+03  0.11015916E+05                                 9.518542                            7.233283      -0.081609       1.941739                    0.999491      30.062638      88.364209       0.599963       0.426414      -1.053678      -0.022043      -0.021746      -0.008870       0.032210      -0.016137       0.010366       0.021817      -0.007079       0.023114      -0.032799       0.006700       0.026098             11.063920       5.979468       3.046741      -0.653448      14.762420      -2.172358      12.449873           0.000001
           35              C      13.456589      10.510890      17.084059       0.643273      23.284023 0.24053609E+03  0.49448028E+04                                 7.598934                            5.548726      -0.084014       2.038767                    0.999485      21.949577      61.721723       0.620726       0.479996      -1.013013      -0.035492      -0.051467      -0.003640       0.062625      -0.076910      -0.077114       0.010945       0.100922       0.068408      -0.110322      -0.020928       0.131250              9.154780       7.189893       3.492143       2.099982      12.528570      -0.398919       7.745876           0.000001
           36              C       6.482236       1.555025       7.766543      -0.094966      32.883650 0.41996194E+03  0.98083780E+04                                 8.961462                            6.868895       0.036516       1.988706                    0.999612      29.063833      83.840016       0.622478       0.421303      -1.058924      -0.001931       0.007535      -0.022975       0.024256      -0.019766      -0.005705       0.004516       0.026266       0.037989      -0.030103       0.007517       0.022586             10.341855       5.758089       3.335553      -0.183610      15.095980      -1.449587      10.171496          -0.000000
           37              C       9.758316       3.107476      16.472936      -0.098882      34.110942 0.42406107E+03  0.99005048E+04                                 9.123236                            6.860884       0.155485       2.024984                    0.999680      28.871663      82.514259       0.630252       0.416258      -1.065089       0.007498       0.006628       0.020926       0.023196      -0.004497       0.011456       0.000405       0.018709       0.054065      -0.019661      -0.004054       0.023716             10.633016       7.124611       3.811602       1.894560      15.424900      -1.076551       9.349536           0.000001
           38              C      10.680077      10.149515       6.955955      -0.023373      36.825212 0.42282278E+03  0.97654809E+04                                 9.504832                            6.755886       0.119930       2.047086                    0.999285      26.694503      73.423926       0.655139       0.404797      -1.083411       0.012216       0.043814      -0.022602       0.050792      -0.003561      -0.003331       0.007718       0.017085      -0.006595      -0.013016       0.000773       0.012243             11.813570       5.790079       3.742189      -0.725607      17.468744      -3.163826      12.181886           0.000000
           39              C      10.277553       8.851881       7.593072       0.671920      22.553117 0.23578771E+03  0.48192535E+04                                 7.449168                            5.504706      -0.189478       2.008889                    0.998997      21.565298      60.309283       0.621826       0.481924      -1.012804      -0.030467      -0.062133       0.033557       0.076908      -0.037885       0.012435       0.021737       0.198583      -0.125233      -0.095793      -0.031766       0.127558              8.943340       4.775173       2.263782      -0.638491      12.735911      -1.573959       9.318937           0.000000
           40              C      10.764477      10.269182       5.571377      -0.097734      33.067875 0.41701514E+03  0.96950598E+04                                 8.915821                            6.801785       0.101924       2.007477                    0.999630      28.809797      82.157263       0.633260       0.416031      -1.065262       0.007004       0.018430       0.013487       0.023888       0.000195       0.008226       0.022675      -0.012267      -0.017267      -0.024302      -0.002040       0.026343             10.193422       5.356861       2.804012      -0.664339      13.189705      -2.455997      12.033700           0.000001
           41              C      10.840810       6.033913       3.640749       0.667484      24.579537 0.23427835E+03  0.47842342E+04                                 7.819232                            5.476803      -0.127987       2.025915                    0.999247      21.701018      60.808092       0.624701       0.480124      -1.013008      -0.083690       0.040680       0.036222       0.099855      -0.027138       0.015466      -0.000339      -0.166690      -0.159676      -0.072862      -0.041448       0.114310              9.524939      11.568917       0.212521      -0.801436       4.299769       0.000238      12.706132           0.000001
           42              C       6.181779       6.619249       9.120352      -0.019530      36.837130 0.42212754E+03  0.97504422E+04                                 9.514001                            6.760899       0.128703       2.051806                    0.999277      26.636235      73.391052       0.653024       0.406066      -1.082005      -0.043640      -0.002172      -0.011934       0.045294      -0.001371      -0.003162       0.005627      -0.013378      -0.007830      -0.007770      -0.003051       0.010821             11.771273      19.375005       0.139713       0.900989       6.020147       2.612886       9.918667          -0.000000
           43              C      12.209329       6.071036       3.025912      -0.048862      37.506857 0.44890826E+03  0.10553423E+05                                 9.643025                            6.998845       0.078872       2.023551                    0.999326      27.554691      77.158465       0.636713       0.409191      -1.077508       0.055703       0.015040      -0.018532       0.060601      -0.016568      -0.001349       0.000378      -0.012829       0.013583      -0.020063       0.004456       0.015607             11.661473      16.863659      -0.678129      -2.506723       4.832771      -0.039017      13.287990          -0.000000
           44              C      13.337961       5.989523       3.840567      -0.095507      34.762060 0.43363404E+03  0.10211857E+05                                 9.326171                            7.018136      -0.027616       1.967793                    0.999557      29.251805      84.805915       0.610623       0.425943      -1.055747       0.001094       0.004055      -0.024310       0.024670      -0.002772      -0.002299      -0.001498      -0.033625       0.053938      -0.026161       0.007884       0.018277             10.748820      15.383655      -1.157852      -1.371769       4.740809       0.296204      12.121995           0.000001
           45              C       5.786454       6.063128       7.906238      -0.102031      34.483164 0.43606599E+03  0.10281377E+05                                 9.300772                            7.042393      -0.029561       1.969709                    0.999371      29.209881      84.677857       0.609098       0.426500      -1.055619      -0.018797       0.006587       0.013210       0.023900      -0.002230      -0.018439      -0.002706      -0.013467       0.021576      -0.022418       0.003495       0.018924             10.777379      16.091771      -0.203235       0.889365       6.301256       2.762987       9.939109           0.000000
           46              C      12.353483       6.127412       1.641865      -0.112583      35.686329 0.46011941E+03  0.11015920E+05                                 9.518543                            7.233283      -0.081601       1.941741                    0.999491      30.062633      88.364179       0.599963       0.426414      -1.053678       0.029080       0.010635       0.008870       0.032209      -0.012978       0.024155       0.000048      -0.020445       0.023114      -0.032799       0.006700       0.026099             11.063922      15.512696      -1.459495      -2.243255       5.229196       0.337584      12.449874           0.000000
           47              C       7.628381       6.819291       9.440414       0.643273      23.284009 0.24053598E+03  0.49448000E+04                                 7.598930                            5.548724      -0.084014       2.038766                    0.999485      21.949578      61.721724       0.620726       0.479996      -1.013014       0.061699       0.010094       0.003640       0.062625      -0.009826      -0.023059      -0.074395      -0.182920       0.068408      -0.110322      -0.020928       0.131250              9.154774      14.252021       0.153959       0.536770       5.466426       2.069043       7.745876           0.000001
           48              C      13.621458       6.077021       1.074948      -0.094966      32.883648 0.41996186E+03  0.98083760E+04                                 8.961462                            6.868894       0.036516       1.988706                    0.999612      29.063834      83.840021       0.622478       0.421304      -1.058924      -0.005987       0.004966       0.022975       0.024256      -0.002398       0.001645      -0.007088      -0.047219       0.037989      -0.030102       0.007517       0.022586             10.341855      15.968075      -1.490578      -1.389014       4.885993       0.453481      10.171498           0.000000
           49              C      15.902162       6.999001      10.051537      -0.098881      34.110948 0.42406126E+03  0.99005098E+04                                 9.123237                            6.860885       0.155485       2.024984                    0.999680      28.871663      82.514257       0.630252       0.416258      -1.065089      -0.009197      -0.003947      -0.020926       0.023196       0.004374       0.005262       0.010184      -0.018825       0.054065      -0.019661      -0.004054       0.023715             10.633017      16.854347      -0.787519      -0.163652       5.695168       2.172911       9.349535           0.000001
           50              C       4.057350       5.954666       1.885536      -0.023373      36.825209 0.42282265E+03  0.97654771E+04                                 9.504831                            6.755884       0.119931       2.047086                    0.999285      26.694502      73.423918       0.655139       0.404797      -1.083411      -0.044833       0.007679       0.022602       0.050791       0.004341       0.005555      -0.006310      -0.016348      -0.006595      -0.013016       0.000773       0.012243             11.813569      18.227564      -2.136852      -3.170461       5.031256       0.696052      12.181886           0.000000
           51              C       5.402542       5.764039       1.248419       0.671919      22.553109 0.23578761E+03  0.48192509E+04                                 7.449165                            5.504705      -0.189478       2.008889                    0.998997      21.565298      60.309280       0.621826       0.481924      -1.012804       0.069194       0.000992      -0.033557       0.076908       0.052677       0.024966       0.001953      -0.184599      -0.125233      -0.095793      -0.031766       0.127558              8.943337      13.031327      -1.638798      -1.695851       4.479751       0.095380       9.318934           0.000000
           52              C       3.913092       5.929502       3.270114      -0.097734      33.067866 0.41701498E+03  0.96950546E+04                                 8.915818                            6.801783       0.101925       2.007478                    0.999630      28.809791      82.157233       0.633260       0.416031      -1.065262      -0.019655       0.001544      -0.013487       0.023888      -0.004616       0.024016      -0.002253       0.008088      -0.017267      -0.024302      -0.002040       0.026343             10.193420      13.925927      -1.246478      -2.504340       4.620634       0.448952      12.033698           0.000001
           53              C      12.630141       8.832634      12.482240       0.667484      24.579546 0.23427848E+03  0.47842375E+04                                 7.819234                            5.476805      -0.127988       2.025915                    0.999247      21.701023      60.808117       0.624701       0.480124      -1.013008       0.001014      -0.093048       0.036222       0.099855      -0.081628       0.006303       0.014127       0.063866      -0.159676      -0.072862      -0.041448       0.114310              9.524942       5.791542       2.943415      -0.342276      10.077147      -0.724663      12.706138           0.000001
           54              C       6.084012       1.149927       0.278861      -0.019530      36.837128 0.42212740E+03  0.97504383E+04                                 9.514001                            6.760898       0.128703       2.051807                    0.999277      26.636235      73.391054       0.653024       0.406066      -1.082005      -0.020613      -0.038526      -0.011934       0.045294      -0.006039       0.003736      -0.005264       0.006373      -0.007830      -0.007770      -0.003051       0.010822             11.771274       8.567078       5.248486       2.747309      16.828079      -0.302046       9.918665           0.000000
           55              C      13.248541      10.054029      11.867403      -0.048861      37.506855 0.44890839E+03  0.10553427E+05                                 9.643025                            6.998846       0.078872       2.023551                    0.999326      27.554690      77.158461       0.636713       0.409191      -1.077508       0.037402       0.043933      -0.018532       0.060601      -0.015473      -0.000234      -0.001381      -0.017461       0.013583      -0.020063       0.004456       0.015607             11.661472       6.505942       4.217828      -1.106522      15.190482      -2.249615      13.287992          -0.000000
           56              C      13.657166      11.109245      12.682058      -0.095507      34.762064 0.43363410E+03  0.10211858E+05                                 9.326172                            7.018136      -0.027616       1.967793                    0.999557      29.251805      84.805913       0.610623       0.425943      -1.055747       0.004134      -0.000744      -0.024310       0.024670      -0.014751      -0.002337      -0.001438       0.017060       0.053938      -0.026162       0.007884       0.018277             10.748820       5.789791       3.377042      -0.318433      14.334674      -1.366783      12.121995           0.000001
           57              C      10.496575       4.250575      16.747729      -0.102030      34.483162 0.43606593E+03  0.10281375E+05                                 9.300772                            7.042392      -0.029560       1.969709                    0.999371      29.209871      84.677818       0.609099       0.426500      -1.055619      -0.002077      -0.019809       0.013210       0.023900      -0.006618      -0.010327      -0.015515       0.005103       0.021576      -0.022418       0.003495       0.018924             10.777379       7.932233       3.653674       2.878047      14.460797      -0.376700       9.939106           0.000000
           58              C      13.361113      10.160264      10.483356      -0.112583      35.686319 0.46011928E+03  0.11015917E+05                                 9.518543                            7.233283      -0.081609       1.941739                    0.999491      30.062640      88.364216       0.599963       0.426414      -1.053678       0.022043       0.021746       0.008870       0.032210      -0.016137       0.010366       0.021817      -0.007079       0.023114      -0.032799       0.006700       0.026098             11.063921       5.979468       3.046741      -0.653449      14.762420      -2.172359      12.449876           0.000000
           59              C       6.883072       2.372292       0.598923       0.643273      23.284026 0.24053613E+03  0.49448038E+04                                 7.598935                            5.548727      -0.084015       2.038766                    0.999485      21.949578      61.721728       0.620726       0.479996      -1.013013       0.035492       0.051467       0.003640       0.062625      -0.076910      -0.077114       0.010945       0.100922       0.068408      -0.110322      -0.020928       0.131250              9.154781       7.189894       3.492144       2.099982      12.528573      -0.398919       7.745877           0.000001
           60              C      13.857425      11.328157       9.916439      -0.094966      32.883646 0.41996187E+03  0.98083761E+04                                 8.961461                            6.868894       0.036516       1.988706                    0.999612      29.063831      83.840007       0.622478       0.421303      -1.058924       0.001931      -0.007535       0.022975       0.024256      -0.019766      -0.005705       0.004516       0.026266       0.037989      -0.030103       0.007517       0.022586             10.341854       5.758089       3.335552      -0.183611      15.095977      -1.449588      10.171496           0.000000
           61              C      10.581345       9.775706       1.210046      -0.098881      34.110930 0.42406089E+03  0.99004992E+04                                 9.123233                            6.860882       0.155485       2.024984                    0.999680      28.871657      82.514235       0.630252       0.416258      -1.065089      -0.007498      -0.006628      -0.020926       0.023196      -0.004497       0.011456       0.000405       0.018709       0.054065      -0.019661      -0.004054       0.023716             10.633013       7.124609       3.811601       1.894559      15.424895      -1.076551       9.349534           0.000001
           62              C       9.659584       2.733667      10.727027      -0.023373      36.825202 0.42282268E+03  0.97654777E+04                                 9.504829                            6.755884       0.119931       2.047086                    0.999285      26.694500      73.423906       0.655139       0.404797      -1.083411      -0.012216      -0.043814       0.022602       0.050792      -0.003561      -0.003331       0.007718       0.017086      -0.006595      -0.013016       0.000772       0.012243             11.813566       5.790078       3.742187      -0.725607      17.468738      -3.163825      12.181882           0.000000
           63              C      10.062108       4.031301      10.089910       0.671920      22.553116 0.23578771E+03  0.48192531E+04                                 7.449167                            5.504706      -0.189478       2.008889                    0.998997      21.565297      60.309273       0.621826       0.481924      -1.012804       0.030467       0.062133      -0.033557       0.076908      -0.037885       0.012435       0.021737       0.198583      -0.125233      -0.095793      -0.031766       0.127558              8.943339       4.775172       2.263781      -0.638491      12.735909      -1.573958       9.318935           0.000001
           64              C       9.575184       2.614000      12.111605      -0.097734      33.067860 0.41701493E+03  0.96950531E+04                                 8.915817                            6.801782       0.101925       2.007478                    0.999630      28.809790      82.157223       0.633260       0.416030      -1.065262      -0.007004      -0.018430      -0.013487       0.023888       0.000195       0.008226       0.022675      -0.012267      -0.017267      -0.024302      -0.002040       0.026342             10.193417       5.356859       2.804010      -0.664339      13.189699      -2.455997      12.033694           0.000001
           65              C       9.498851       6.849269      14.042233       0.667484      24.579537 0.23427836E+03  0.47842342E+04                                 7.819232                            5.476803      -0.127987       2.025915                    0.999247      21.701018      60.808091       0.624701       0.480124      -1.013008       0.083690      -0.040680      -0.036222       0.099855      -0.027138       0.015466      -0.000339      -0.166690      -0.159676      -0.072862      -0.041448       0.114310              9.524939      11.568917       0.212521      -0.801436       4.299769       0.000238      12.706131           0.000001
           66              C      14.157882       6.263933       8.562630      -0.019530      36.837131 0.42212756E+03  0.97504428E+04                                 9.514002                            6.760899       0.128703       2.051806                    0.999277      26.636235      73.391052       0.653024       0.406066      -1.082005       0.043640       0.002172       0.011934       0.045294      -0.001371      -0.003162       0.005627      -0.013377      -0.007830      -0.007770      -0.003051       0.010821             11.771274      19.375007       0.139713       0.900990       6.020147       2.612886       9.918668          -0.000000
           67              C       8.130332       6.812146      14.657070      -0.048861      37.506848 0.44890814E+03  0.10553419E+05                                 9.643023                            6.998844       0.078873       2.023551                    0.999326      27.554687      77.158448       0.636713       0.409191      -1.077508      -0.055703      -0.015040       0.018532       0.060601      -0.016568      -0.001349       0.000378      -0.012829       0.013583      -0.020063       0.004456       0.015607             11.661471      16.863657      -0.678128      -2.506722       4.832770      -0.039017      13.287986          -0.000000
           68              C       7.001700       6.893659      13.842415      -0.095507      34.762061 0.43363403E+03  0.10211856E+05                                 9.326172                            7.018136      -0.027616       1.967793                    0.999557      29.251805      84.805916       0.610623       0.425943      -1.055747      -0.001094      -0.004055       0.024310       0.024670      -0.002772      -0.002299      -0.001498      -0.033625       0.053938      -0.026161       0.007884       0.018277             10.748820      15.383657      -1.157852      -1.371770       4.740809       0.296204      12.121995           0.000001
           69              C      14.553207       6.820054       9.776744      -0.102030      34.483148 0.43606575E+03  0.10281370E+05                                 9.300769                            7.042390      -0.029561       1.969709                    0.999371      29.209873      84.677824       0.609099       0.426500      -1.055619       0.018797      -0.006587      -0.013210       0.023900      -0.002230      -0.018439      -0.002706      -0.013467       0.021576      -0.022418       0.003495       0.018924             10.777375      16.091764      -0.203235       0.889364       6.301254       2.762986       9.939105           0.000000
           70              C       7.986178       6.755770      16.041117      -0.112583      35.686329 0.46011943E+03  0.11015921E+05                                 9.518543                            7.233283      -0.081601       1.941741                    0.999491      30.062633      88.364178       0.599963       0.426414      -1.053678      -0.029080      -0.010635      -0.008870       0.032210      -0.012978       0.024155       0.000048      -0.020445       0.023114      -0.032799       0.006700       0.026099             11.063922      15.512697      -1.459495      -2.243255       5.229196       0.337584      12.449873           0.000001
           71              C      12.711280       6.063891       8.242568       0.643273      23.284007 0.24053595E+03  0.49447993E+04                                 7.598930                            5.548724      -0.084014       2.038767                    0.999485      21.949577      61.721722       0.620726       0.479996      -1.013013      -0.061699      -0.010094      -0.003640       0.062625      -0.009826      -0.023059      -0.074395      -0.182920       0.068408      -0.110322      -0.020928       0.131250              9.154774      14.252019       0.153959       0.536770       5.466426       2.069043       7.745875           0.000001
           72              C       6.718203       6.806161      16.608034      -0.094966      32.883650 0.41996189E+03  0.98083769E+04                                 8.961462                            6.868895       0.036516       1.988706                    0.999612      29.063835      83.840029       0.622478       0.421304      -1.058924       0.005987      -0.004966      -0.022975       0.024256      -0.002398       0.001645      -0.007088      -0.047219       0.037989      -0.030102       0.007517       0.022586             10.341856      15.968077      -1.490578      -1.389014       4.885993       0.453481      10.171499           0.000000
           73              C       4.437499       5.884181       7.631445      -0.098881      34.110929 0.42406096E+03  0.99005011E+04                                 9.123233                            6.860882       0.155486       2.024985                    0.999680      28.871653      82.514215       0.630252       0.416258      -1.065089       0.009197       0.003947       0.020926       0.023196       0.004374       0.005262       0.010184      -0.018825       0.054065      -0.019661      -0.004054       0.023715             10.633012      16.854338      -0.787518      -0.163651       5.695166       2.172910       9.349531           0.000001
           74              C      16.282311       6.928516      15.797446      -0.023373      36.825215 0.42282272E+03  0.97654794E+04                                 9.504833                            6.755885       0.119930       2.047086                    0.999285      26.694504      73.423933       0.655139       0.404797      -1.083411       0.044833      -0.007679      -0.022602       0.050792       0.004341       0.005555      -0.006310      -0.016348      -0.006595      -0.013016       0.000773       0.012243             11.813572      18.227569      -2.136852      -3.170462       5.031257       0.696052      12.181889          -0.000000
           75              C      14.937119       7.119143      16.434563       0.671919      22.553111 0.23578763E+03  0.48192514E+04                                 7.449166                            5.504705      -0.189478       2.008889                    0.998997      21.565299      60.309288       0.621826       0.481924      -1.012804      -0.069194      -0.000992       0.033557       0.076908       0.052677       0.024966       0.001953      -0.184599      -0.125233      -0.095792      -0.031766       0.127558              8.943339      13.031330      -1.638798      -1.695851       4.479751       0.095380       9.318936           0.000001
           76              C      16.426569       6.953680      14.412868      -0.097734      33.067882 0.41701520E+03  0.96950614E+04                                 8.915822                            6.801785       0.101924       2.007477                    0.999630      28.809800      82.157273       0.633260       0.416031      -1.065262       0.019655      -0.001544       0.013487       0.023888      -0.004616       0.024016      -0.002253       0.008089      -0.017266      -0.024302      -0.002041       0.026343             10.193424      13.925934      -1.246479      -2.504341       4.620636       0.448952      12.033703           0.000001
           77              O       7.777828       4.111009       3.962226      -0.655669      49.292095 0.61760402E+03  0.15365543E+05                                10.679049                            7.702842       0.228651       2.097524                    0.997375      29.114224      77.769936       0.683353       0.360266      -1.138367      -0.065874       0.008260       0.080046       0.103995      -0.066895       0.010840       0.019766       0.058573      -0.021786      -0.076674      -0.000020       0.076694             13.284800       7.227822       1.115369      -1.214690       7.995754      -2.951096      24.630824           0.000001
           78              O       8.440866       6.263219       0.139519      -0.732827      53.194292 0.83138886E+03  0.22314885E+05                                11.308621                            9.031399      -0.030991       1.976799                    0.997385      31.854605      88.832816       0.620267       0.367906      -1.130641       0.027143       0.098359      -0.027423       0.105656      -0.072861      -0.075173      -0.000708       0.032178      -0.014511      -0.101421      -0.008636       0.110057             13.309478       9.214432       1.974028       0.090545      18.945205      -5.389673      11.768796           0.000000
           79              O       8.110270       4.961048       5.992763      -0.698478      45.115761 0.63729484E+03  0.15975679E+05                                10.028124                            7.802264       0.282100       2.107192                    0.997021      29.694774      79.545203       0.682111       0.358205      -1.140332      -0.126907       0.016093      -0.061114       0.141772      -0.043057       0.017701       0.050377       0.022938      -0.063851      -0.079635       0.019321       0.060314             11.821910      10.057476       4.198245       2.419353      12.659514       5.066590      12.748739           0.000001
           80              O      12.729795      10.536334      16.055440      -0.639764      33.388415 0.51341829E+03  0.12200926E+05                                 8.160837                            6.951267       0.439512       2.172611                    0.997755      28.412856      74.255994       0.730292       0.352929      -1.143859       0.032460       0.069991       0.010895       0.077917      -0.045226      -0.005013       0.018274       0.114170       0.144832      -0.098635       0.038618       0.060017              8.975813       7.865048       1.707874       3.131471       7.879102       0.748322      11.183290           0.000001
           81              O      10.173010       8.834676       8.849979      -0.694574      39.297479 0.61965286E+03  0.15447999E+05                                 9.155525                            7.701820       0.200786       2.072660                    0.997623      29.949011      80.399129       0.684404       0.358979      -1.138005      -0.022752       0.040685      -0.085233       0.097147      -0.033289       0.000040       0.005574       0.159243       0.005701      -0.087585       0.002222       0.085363             10.294059       6.658680       1.146951      -1.046740       9.379320      -3.601560      14.844177           0.000001
           82              O      10.100554       7.866880       6.831820      -0.645680      38.414411 0.57287159E+03  0.13993983E+05                                 9.036159                            7.411578       0.271279       2.118293                    0.997151      28.738370      76.186141       0.697311       0.359580      -1.138360      -0.010392       0.078456      -0.009809       0.079747      -0.021316       0.008489       0.055653       0.104890      -0.075010      -0.091624       0.022428       0.069196             10.360941       6.253763       2.205773       0.378166      15.931998       3.137679       8.897062           0.000001
           83              O      10.756956       5.997995       4.879265      -0.655669      49.292084 0.61760382E+03  0.15365536E+05                                10.679047                            7.702841       0.228651       2.097524                    0.997375      29.114214      77.769897       0.683353       0.360266      -1.138367       0.020683       0.063086      -0.080046       0.103995      -0.019831       0.022503       0.001353      -0.140561      -0.021786      -0.076674      -0.000020       0.076694             13.284798       8.717378       0.411273      -3.187149       6.506196       0.162968      24.630819           0.000001
           84              O       8.527823       6.318298       8.701972      -0.732827      53.194287 0.83138866E+03  0.22314879E+05                                11.308620                            9.031398      -0.030991       1.976799                    0.997385      31.854607      88.832823       0.620267       0.367906      -1.130641      -0.100524       0.017494       0.027423       0.105656      -0.033816      -0.032765      -0.067660      -0.133027      -0.014510      -0.101421      -0.008636       0.110056             13.309476      18.693460      -2.506592      -4.834037       9.466167       2.385140      11.768801           0.000001
           85              O       9.846379       6.060703       2.848728      -0.698478      45.115759 0.63729500E+03  0.15975683E+05                                10.028123                            7.802265       0.282105       2.107193                    0.997021      29.694778      79.545215       0.682111       0.358205      -1.140332       0.039684       0.121612       0.061114       0.141772      -0.018468       0.053110      -0.005526      -0.081102      -0.063852      -0.079635       0.019321       0.060314             11.821908      15.428384       1.659479       5.614542       7.288602       0.022094      12.748738           0.000001
           86              O       7.915973       7.487249      10.469033      -0.639764      33.388520 0.51342021E+03  0.12200985E+05                                 8.160861                            6.951286       0.439513       2.172612                    0.997755      28.412872      74.256112       0.730290       0.352930      -1.143859      -0.077149       0.000563      -0.010895       0.077917       0.015404       0.014379      -0.012341      -0.142363       0.144832      -0.098635       0.038618       0.060017              8.975841       9.196278       1.078636       2.014789       6.547920       2.511333      11.183326           0.000001
           87              O       5.462773       5.851202      -0.008488      -0.694575      39.297576 0.61965464E+03  0.15448056E+05                                 9.155544                            7.701834       0.200788       2.072660                    0.997623      29.949040      80.399268       0.684403       0.358980      -1.138005      -0.027060       0.037956       0.085233       0.097147       0.040395       0.005056      -0.002346      -0.152526       0.005703      -0.087586       0.002222       0.085363             10.294082       9.768754      -0.323132      -3.703456       6.269282       0.592788      14.844211           0.000001
           88              O       6.368708       5.503121       2.009671      -0.645680      38.414407 0.57287146E+03  0.13993979E+05                                 9.036159                            7.411577       0.271278       2.118292                    0.997151      28.738371      76.186142       0.697311       0.359580      -1.138360      -0.066490       0.042924       0.009809       0.079747       0.026995       0.053943      -0.016109      -0.099521      -0.075010      -0.091624       0.022428       0.069196             10.360940      15.868926      -2.339194       2.998344       6.316829      -0.998993       8.897064           0.000001
           89              O      12.561833       8.772173      13.720756      -0.655669      49.292133 0.61760452E+03  0.15365559E+05                                10.679056                            7.702847       0.228651       2.097524                    0.997375      29.114231      77.769972       0.683353       0.360266      -1.138367       0.065874      -0.008260      -0.080046       0.103995      -0.066895       0.010840       0.019766       0.058573      -0.021786      -0.076674      -0.000020       0.076694             13.284809       7.227826       1.115369      -1.214690       7.995759      -2.951098      24.630843           0.000001
           90              O      11.898795       6.619963      17.543463      -0.732827      53.194296 0.83138893E+03  0.22314888E+05                                11.308622                            9.031400      -0.030991       1.976799                    0.997385      31.854606      88.832822       0.620267       0.367906      -1.130641      -0.027143      -0.098359       0.027423       0.105656      -0.072861      -0.075173      -0.000708       0.032179      -0.014510      -0.101421      -0.008636       0.110057             13.309479       9.214433       1.974029       0.090544      18.945208      -5.389674      11.768797           0.000001
           91              O      12.229391       7.922134      11.690219      -0.698478      45.115766 0.63729491E+03  0.15975681E+05                                10.028125                            7.802265       0.282100       2.107191                    0.997021      29.694775      79.545208       0.682111       0.358205      -1.140332       0.126907      -0.016093       0.061114       0.141772      -0.043057       0.017701       0.050377       0.022937      -0.063851      -0.079635       0.019321       0.060314             11.821911      10.057476       4.198245       2.419354      12.659515       5.066591      12.748741           0.000001
           92              O       7.609866       2.346848       1.627542      -0.639764      33.388385 0.51341774E+03  0.12200910E+05                                 8.160831                            6.951262       0.439513       2.172612                    0.997755      28.412850      74.255959       0.730293       0.352929      -1.143860      -0.032460      -0.069990      -0.010895       0.077917      -0.045226      -0.005013       0.018274       0.114171       0.144832      -0.098635       0.038618       0.060017              8.975806       7.865041       1.707872       3.131468       7.879095       0.748321      11.183281           0.000001
           93              O      10.166651       4.048506       8.833003      -0.694574      39.297487 0.61965302E+03  0.15448003E+05                                 9.155526                            7.701821       0.200786       2.072660                    0.997623      29.949013      80.399139       0.684404       0.358979      -1.138005       0.022752      -0.040685       0.085233       0.097147      -0.033289       0.000040       0.005574       0.159243       0.005701      -0.087585       0.002222       0.085363             10.294061       6.658681       1.146951      -1.046740       9.379322      -3.601561      14.844179           0.000001
           94              O      10.239107       5.016302      10.851162      -0.645680      38.414397 0.57287135E+03  0.13993975E+05                                 9.036157                            7.411576       0.271279       2.118293                    0.997151      28.738368      76.186127       0.697311       0.359580      -1.138360       0.010392      -0.078456       0.009809       0.079747      -0.021316       0.008489       0.055653       0.104890      -0.075010      -0.091624       0.022428       0.069196             10.360937       6.253761       2.205771       0.378166      15.931992       3.137678       8.897059           0.000001
           95              O       9.582705       6.885187      12.803717      -0.655669      49.292080 0.61760377E+03  0.15365535E+05                                10.679046                            7.702841       0.228651       2.097524                    0.997375      29.114213      77.769894       0.683353       0.360266      -1.138367      -0.020683      -0.063086       0.080046       0.103995      -0.019831       0.022503       0.001353      -0.140561      -0.021786      -0.076674      -0.000020       0.076694             13.284797       8.717378       0.411273      -3.187149       6.506196       0.162968      24.630817           0.000001
           96              O      11.811838       6.564884       8.981010      -0.732827      53.194286 0.83138865E+03  0.22314878E+05                                11.308619                            9.031398      -0.030991       1.976799                    0.997385      31.854607      88.832822       0.620267       0.367906      -1.130641       0.100524      -0.017494      -0.027423       0.105656      -0.033816      -0.032765      -0.067660      -0.133027      -0.014510      -0.101421      -0.008636       0.110056             13.309475      18.693459      -2.506592      -4.834036       9.466166       2.385140      11.768801           0.000001
           97              O      10.493282       6.822479      14.834254      -0.698478      45.115762 0.63729505E+03  0.15975685E+05                                10.028124                            7.802266       0.282105       2.107193                    0.997021      29.694778      79.545218       0.682111       0.358205      -1.140332      -0.039684      -0.121612      -0.061114       0.141772      -0.018468       0.053110      -0.005525      -0.081102      -0.063852      -0.079635       0.019321       0.060314             11.821909      15.428386       1.659480       5.614543       7.288603       0.022094      12.748738           0.000001
           98              O      12.423688       5.395933       7.213949      -0.639764      33.388531 0.51342040E+03  0.12200991E+05                                 8.160864                            6.951288       0.439513       2.172612                    0.997755      28.412872      74.256121       0.730290       0.352930      -1.143859       0.077149      -0.000563       0.010895       0.077917       0.015404       0.014379      -0.012341      -0.142362       0.144832      -0.098635       0.038618       0.060017              8.975844       9.196281       1.078636       2.014790       6.547922       2.511334      11.183330           0.000001
           99              O       9.792601       3.811582       0.008488      -0.694575      39.297563 0.61965440E+03  0.15448048E+05                                 9.155541                            7.701832       0.200788       2.072660                    0.997623      29.949038      80.399254       0.684403       0.358980      -1.138005       0.027060      -0.037956      -0.085233       0.097147       0.040395       0.005056      -0.002346      -0.152526       0.005703      -0.087586       0.002222       0.085363             10.294079       9.768750      -0.323132      -3.703454       6.269281       0.592787      14.844207           0.000001
          100              O      13.970953       7.380061      15.673311      -0.645680      38.414421 0.57287168E+03  0.13993986E+05                                 9.036161                            7.411579       0.271277       2.118292                    0.997151      28.738374      76.186157       0.697311       0.359580      -1.138360       0.066490      -0.042924      -0.009809       0.079747       0.026995       0.053943      -0.016109      -0.099521      -0.075010      -0.091624       0.022428       0.069196             10.360943      15.868932      -2.339195       2.998344       6.316831      -0.998993       8.897066           0.000001

******************************************************
Auxiliary information for the entire system
The total spin magnetic moment of the unit cell is   0.000053
The total net atomic charge of the unit cell is   -0.000001
Accuracy of reproducing the electrostatic potential in the unit cell:
  The inner radius (bohr) =    5.0000
  The outer radius (bohr) =   12.0000
  Valid grid points have density less than (e/(bohr^3)) =    0.0001
  The number of valid grid points were=       112986
  The rms potential error without charges in kcal/mol is=      5.09665
  The rms potential error with partial charges in kcal/mol is=      1.91411
  The RRMSE value at monopole order=      0.37556
  The rms potential error with partial charges and cloud penetration in kcal/mol is=      1.91165
  The RRMSE value at monopole order with cloud penetration is=      0.37508
  The rms potential error with partial charges and atomic dipoles in kcal/mol is=      0.61208
  The RRMSE value at dipole order=      0.12009
  The rms potential error with partial charges, atomic dipoles and cloud penetration in kcal/mol is=      0.60228
  The RRMSE value at dipole order with cloud penetration=      0.11817

******************************************************
The electron densities and ab initio electrostatic potential were computed in VASP using the PBE functional and
projector augmented wave method. See the main text of the journal article for a description of computational details.
The atomic charges, dipoles, and quadrupoles were computed with the DDEC6 method as described in
(a) T. A. Manz and N. Gabaldon Limas, RSC Adv. 6 (2016) 47771-47801 DOI: 10.1039/c6ra04656h
(b) N. Gabaldon Limas and T. A. Manz, RSC Adv. 8 (2018) 2678-2707 DOI: 10.1039/c7ra11829e.
For each atom in the material, the electron cloud parameters were fit to the spherically averaged atom-in-material
electron density using radial positions for which this density was between 10^-4 and 10^-2 electrons per cubic bohr.
The polarizabilities, dispersion coefficients, and quantum Drude oscillator (QDO) parameters were fit using the MCLF method.
The magnetic structure of the system was optimized in VASP from the default ferromagnetic initial guess using spin polarization.
The atomic spin moments (ASMs) were computed on this optimized magnetic structure using the DDEC6 partition as inputs
to the method of T. A. Manz and D. S. Sholl, J. Chem. Theory Comput. 7 (2011) 4146-4164 DOI: 10.1021/ct200539n.
The RMSE and RRMSE were computed using a uniform grid with Ewald summation.
