# Supplementary material for: A collection of forcefield precursors for metal–organic frameworks
Source: RSC Adv. 2019 Nov 13;9(63):36492–507. doi: 10.1039/c9ra07327b (PMC9075174; doi:10.1039/c9ra07327b)
Supplement: RA-009-C9RA07327B-s6127 [file RA-009-C9RA07327B-s6127.xyz]

  212
jmolscript: load "" {1 1 1} spacegroup "x,y,z" unitcell [{     13.057000     0.000000     0.000000 }, {      6.528495    11.545986     0.000000 }, {      5.535224    -0.000000    19.183390 }]
Cu    12.560359     5.772993     9.591695     0.283673
Cu     3.264247     5.772993     0.000000     0.283688
Cu     0.000000     0.000000     0.000000     0.271524
Cu     2.767612     0.000000     9.591695     0.272545
H     14.215296     7.474871    11.521544     0.081398
H     16.030119     7.209314    12.910421     0.115991
H     15.935693     3.276751    12.275451     0.116527
H     14.121423     3.544618    10.888492     0.075014
H     17.958602     5.814559    13.453311     0.105547
H     17.808532     4.258160    13.426455     0.104301
H     12.872554     2.526262     1.406142     0.072681
H     11.661759     4.470606     1.477121     0.114069
H     14.792282     2.953463    17.878919     0.112552
H     16.105320     1.080704    17.800268     0.071746
H     14.195982     5.052523    18.753682     0.113155
H      9.059267     5.239568     1.078107     0.116231
H     14.193071     5.061760     7.222546     0.075415
H     15.692568     5.953110     5.749262     0.116177
H     15.620774     9.331466     7.867108     0.115420
H     14.117133     8.336202     9.294352     0.073093
H     16.468497     8.091427     4.696094     0.119527
H     17.639252     8.003677     5.726242     0.113035
H     17.060907    10.520702     1.097290     0.070857
H     16.010392     9.991896     3.040567     0.110305
H     19.275044    11.047199     5.037558     0.114800
H     13.689457     0.115460     3.029057     0.067370
H     16.007267    10.262072     5.622652     0.109644
H     17.405877    10.148922     6.324764     0.105064
H     20.201534     7.474871    17.253541     0.081412
H     18.386710     7.209314    15.864664     0.115999
H     18.481140     3.276751    16.499634     0.116520
H      7.238410     3.544618    17.886593     0.075006
H     16.458229     5.814559    15.321774     0.105541
H     16.608300     4.258160    15.348630     0.104302
H     16.009055     2.526262     8.185553     0.072670
H     17.219849     4.470606     8.114574     0.114054
H      6.567551     2.953463    10.896166     0.112537
H      5.254515     1.080704    10.974817     0.071716
H      7.163849     5.052523    10.021403     0.113147
H      6.765340     5.239568     8.513588     0.116217
H     14.688536     5.061760     2.369149     0.075416
H     13.189039     5.953110     3.842433     0.116169
H     13.260830     9.331466     1.724587     0.115440
H     14.764472     8.336202     0.297343     0.073097
H     12.413108     8.091427     4.895601     0.119530
H     11.242353     8.003677     3.865453     0.113029
H     11.820696    10.520702     8.494405     0.070865
H     12.871212     9.991896     6.551128     0.110292
H      9.606558    11.047199     4.554137     0.114798
H      2.135155     0.115460     6.562638     0.067356
H     12.874337    10.262072     3.969043     0.109634
H     11.475726    10.148922     3.266931     0.105062
H     10.905423     4.071115     7.661846     0.081399
H      9.090600     4.336672     6.272969     0.115991
H      9.185026     8.269235     6.907939     0.116527
H     10.999296     8.001368     8.294898     0.075014
H      7.162117     5.731427     5.730079     0.105547
H      7.312187     7.287826     5.756935     0.104301
H     12.248165     9.019724    17.777248     0.072681
H     13.458960     7.075380    17.706269     0.114070
H     10.328437     8.592523     1.304471     0.112552
H      9.015399    10.465282     1.383122     0.071747
H     10.924737     6.493463     0.429708     0.113155
H     16.061452     6.306418    18.105283     0.116231
H     10.927648     6.484226    11.960844     0.075416
H      9.428151     5.592876    13.434128     0.116177
H      9.499945     2.214520    11.316282     0.115420
H     11.003586     3.209784     9.889038     0.073093
H      8.652222     3.454559    14.487296     0.119527
H      7.481467     3.542309    13.457148     0.113035
H      8.059812     1.025284    18.086100     0.070857
H      9.110327     1.554090    16.142823     0.110304
H      5.845675     0.498787    14.145832     0.114800
H     11.431262    11.430526    16.154333     0.067369
H      9.113452     1.283914    13.560738     0.109644
H      7.714842     1.397064    12.858626     0.105064
H      4.919185     4.071115     1.929849     0.081413
H      6.734009     4.336672     3.318726     0.115999
H      6.639579     8.269235     2.683756     0.116520
H     17.882309     8.001368     1.296797     0.075006
H      8.662490     5.731427     3.861616     0.105541
H      8.512419     7.287826     3.834760     0.104302
H      9.111664     9.019724    10.997837     0.072670
H      7.900870     7.075380    11.068816     0.114054
H     18.553168     8.592523     8.287224     0.112537
H     19.866204    10.465282     8.208573     0.071716
H     17.956870     6.493463     9.161987     0.113147
H     18.355379     6.306418    10.669802     0.116217
H     10.432183     6.484226    16.814241     0.075416
H     11.931680     5.592876    15.340957     0.116169
H     11.859889     2.214520    17.458803     0.115440
H     10.356247     3.209784    18.886047     0.073097
H     12.707611     3.454559    14.287789     0.119530
H     13.878366     3.542309    15.317937     0.113029
H     13.300023     1.025284    10.688985     0.070864
H     12.249507     1.554090    12.632262     0.110292
H     15.514161     0.498787    14.629253     0.114798
H     22.985564    11.430526    12.620752     0.067356
H     12.246382     1.283914    15.214347     0.109635
H     13.644993     1.397064    15.916459     0.105062
C     14.563806     6.627396    11.675011     0.030523
C     15.643997     6.468061    12.499897    -0.220442
C     16.156615     5.216476    12.724343     0.152069
C     15.587736     4.126535    12.123902    -0.194871
C     14.506991     4.285870    11.297098     0.044552
C     17.349353     5.084852    13.645145    -0.241271
C     12.153832     2.630176     0.824886     0.054286
C     11.411783     3.789393     0.895864    -0.216110
C     10.295699     3.927944     0.095917     0.163654
C     15.539262     2.895733    18.431401    -0.219716
C     16.333851     1.771154    18.379606     0.027712
C      9.410733     5.154359     0.178406    -0.236027
C     14.470605     5.941564     7.347238     0.060368
C     15.374736     6.472680     6.453292    -0.234202
C     15.811124     7.781995     6.599086     0.152585
C     15.333675     8.460899     7.700213    -0.229955
C     14.423497     7.855889     8.559629     0.030710
C     16.757264     8.380077     5.574693    -0.238886
C     17.525446    10.617689     1.897237     0.052252
C     16.897076    10.273618     3.063587    -0.226382
C     17.563790    10.338276     4.283651     0.156272
C     18.806744    10.904029     4.247203    -0.236127
C     19.375421    11.268882     3.023302     0.028858
C     16.888074     9.862581     5.557428    -0.233940
C     19.853024     6.627396    17.100074     0.030511
C     18.772833     6.468061    16.275188    -0.220462
C     18.260216     5.216476    16.050742     0.152044
C     18.829096     4.126535    16.651183    -0.194893
C     19.909841     4.285870    17.477987     0.044518
C     17.067479     5.084852    15.129940    -0.241276
C     16.727778     2.630176     8.766809     0.054241
C     17.469826     3.789393     8.695831    -0.216141
C      5.528909     3.927944     9.495778     0.163556
C      5.820572     2.895733    10.343684    -0.219740
C      5.025984     1.771154    10.395479     0.027640
C      6.413875     5.154359     9.413289    -0.236017
C     14.411002     5.941564     2.244457     0.060348
C     13.506871     6.472680     3.138403    -0.234212
C     13.070481     7.781995     2.992609     0.152578
C     13.547930     8.460899     1.891482    -0.229986
C     14.458108     7.855889     1.032066     0.030692
C     12.124341     8.380077     4.017002    -0.238906
C     11.356157    10.617689     7.694458     0.052257
C     11.984527    10.273618     6.528108    -0.226429
C     11.317814    10.338276     5.308044     0.156196
C     10.074858    10.904029     5.344492    -0.236136
C      9.506181    11.268882     6.568393     0.028780
C     11.993529     9.862581     4.034267    -0.233939
C     10.556913     4.918590     7.508379     0.030523
C      9.476722     5.077925     6.683493    -0.220442
C      8.964104     6.329510     6.459047     0.152069
C      9.532983     7.419451     7.059488    -0.194872
C     10.613728     7.260116     7.886292     0.044551
C      7.771366     6.461134     5.538245    -0.241271
C     12.966887     8.915810    18.358504     0.054286
C     13.708936     7.756593    18.287526    -0.216110
C     14.825020     7.618042    19.087473     0.163654
C      9.581457     8.650253     0.751989    -0.219716
C      8.786868     9.774832     0.803784     0.027712
C     15.709986     6.391627    19.004984    -0.236027
C     10.650114     5.604422    11.836152     0.060369
C      9.745983     5.073306    12.730098    -0.234202
C      9.309595     3.763991    12.584304     0.152585
C      9.787044     3.085087    11.483177    -0.229955
C     10.697222     3.690097    10.623761     0.030710
C      8.363455     3.165909    13.608697    -0.238886
C      7.595273     0.928297    17.286153     0.052252
C      8.223643     1.272368    16.119803    -0.226382
C      7.556929     1.207710    14.899739     0.156272
C      6.313975     0.641957    14.936187    -0.236127
C      5.745298     0.277104    16.160088     0.028859
C      8.232645     1.683405    13.625962    -0.233940
C      5.267695     4.918590     2.083316     0.030511
C      6.347886     5.077925     2.908202    -0.220463
C      6.860503     6.329510     3.132648     0.152044
C      6.291623     7.419451     2.532207    -0.194893
C      5.210878     7.260116     1.705403     0.044518
C      8.053240     6.461134     4.053450    -0.241276
C      8.392941     8.915810    10.416581     0.054240
C      7.650893     7.756593    10.487559    -0.216141
C     19.591810     7.618042     9.687612     0.163556
C     19.300147     8.650253     8.839706    -0.219740
C     20.094735     9.774832     8.787911     0.027640
C     18.706844     6.391627     9.770101    -0.236016
C     10.709717     5.604422    16.938933     0.060348
C     11.613848     5.073306    16.044987    -0.234212
C     12.050238     3.763991    16.190781     0.152578
C     11.572789     3.085087    17.291908    -0.229985
C     10.662611     3.690097    18.151324     0.030692
C     12.996378     3.165909    15.166388    -0.238906
C     13.764562     0.928297    11.488932     0.052257
C     13.136192     1.272368    12.655282    -0.226429
C     13.802905     1.207710    13.875346     0.156196
C     15.045861     0.641957    13.838898    -0.236136
C     15.614538     0.277104    12.614997     0.028780
C     13.127190     1.683405    15.149123    -0.233939
N     13.995679     5.535146    11.072653    -0.242664
N     17.426914     1.647150    19.145023    -0.215066
N     13.973095     6.612386     8.374317    -0.211490
N     18.782155    11.086918     1.858679    -0.223872
N     20.421152     5.535146    17.702432    -0.242673
N      3.932921     1.647150     9.630062    -0.215274
N     14.908512     6.612386     1.217378    -0.211495
N     10.099448    11.086918     7.733016    -0.224046
N     11.125040     6.010840     8.110737    -0.242664
N      7.693805     9.898836     0.038367    -0.215066
N     11.147624     4.933600    10.809073    -0.211490
N      6.338564     0.459068    17.324711    -0.223872
N      4.699567     6.010840     1.480958    -0.242672
N     21.187798     9.898836     9.553328    -0.215274
N     10.212207     4.933600    17.966012    -0.211495
N     15.021271     0.459068    11.450374    -0.224047

The following XYZ coordinates are in angstroms. Other properties are in atomic units.
The sperically averaged electron density of each atom fit to a function of the form exp(a - br)
eigen_1, eigen_2 and eigen_3 are the three eigenvalues of traceless quadrupole moment tensor
  atom number  atomic symbol              X              Y              Z     net charge C6 coefficient C8 coefficient C10 coefficient fluctuating dipole atomic polarizability isotropic forcefield polarizability              a              b squared Pearson coefficient          <r^3>          <r^4>         wp_QDO          m_QDO          q_QDO       dipole_x       dipole_y       dipole_z         dipole            Qxy            Qxz            Qyz     Q(x^2-y^2)  Q(3z^2 - R^2)        eigen_1        eigen_2        eigen_3 static polarizability      alpha(xx)      alpha(xy)      alpha(xz)      alpha(yy)      alpha(yz)      alpha(zz) atomic spin moment
            1             Cu      12.560359       5.772993       9.591695       0.283673     112.414813 0.16756486E+04  0.51833548E+05                                20.070835                           14.193863       1.003238       2.129800                    0.993906      52.043258     139.752822       0.439166       0.450868      -1.110973       0.000000      -0.000000       0.000000       0.000000      -0.043644      -0.021421       0.079815      -0.225643      -0.199058      -0.097540      -0.084005       0.181545             27.073847      36.524951       3.282662       1.476083      14.199040      -9.493985      30.497551           0.028988
            2             Cu       3.264247       5.772993       0.000000       0.283688     112.414925 0.16756373E+04  0.51833127E+05                                20.070891                           14.193839       1.003230       2.129800                    0.993905      52.043014     139.752225       0.439165       0.450870      -1.110972      -0.000000       0.000000      -0.000000       0.000000       0.043633      -0.021428      -0.079819      -0.225656      -0.199083      -0.097555      -0.083998       0.181553             27.073960      36.524680      -3.282059       1.476410      14.198892       9.494096      30.498307           0.029088
            3             Cu       0.000000       0.000000       0.000000       0.271524     120.989724 0.16732473E+04  0.51746372E+05                                21.014617                           14.157511       1.000432       2.129202                    0.994125      52.104447     139.949659       0.440901       0.449205      -1.111878       0.000000       0.000000       0.000000       0.000000       0.093289       0.083093       0.068795       0.070471      -0.124464      -0.098641      -0.075480       0.174120             29.946102      22.334012     -10.492540      -8.095925      37.962946      -9.678585      29.541347           0.049262
            4             Cu       2.767612       0.000000       9.591695       0.272545     120.856450 0.16711400E+04  0.51662984E+05                                20.997536                           14.146720       1.001787       2.129863                    0.994116      52.081129     139.845234       0.441174       0.449086      -1.111994      -0.000000       0.000000       0.000000       0.000000      -0.093818       0.083517      -0.069129       0.070819      -0.124700      -0.099051      -0.075962       0.175013             29.921499      22.316818      10.484736      -8.088986      37.931323       9.669409      29.516356           0.053520
            5              H      14.215296       7.474871      11.521544       0.081398       1.419396 0.10758950E+02  0.11306365E+03                                 2.045417                            1.889666      -1.043161       2.366512                    0.996780       3.728955      10.591144       0.468297       1.244605      -0.718174      -0.012564       0.042074      -0.005047       0.044198      -0.001909       0.016109       0.005512      -0.026931      -0.040770      -0.027242       0.006087       0.021155              2.101752       1.887612      -0.471708       0.206546       2.565015      -0.326895       1.852627           0.001843
            6              H      16.030119       7.209314      12.910421       0.115991       1.231069 0.95181225E+01  0.96961674E+02                                 1.865836                            1.785319      -0.965944       2.418746                    0.998461       3.460241       9.661796       0.478790       1.255775      -0.716901       0.013906       0.024388       0.013347       0.031086      -0.002507       0.016664       0.001575      -0.013774      -0.026719      -0.022876       0.010499       0.012377              1.869178       1.735332       0.262787       0.274982       2.091601       0.294025       1.780601           0.001121
            7              H      15.935693       3.276751      12.275451       0.116527       0.976556 0.74188093E+01  0.72682673E+02                                 1.718850                            1.666835      -1.297765       2.265773                    0.993137       3.830420      11.316710       0.445171       1.404373      -0.681106       0.009661      -0.029007       0.002618       0.030686       0.000183       0.010766       0.004687      -0.010708      -0.009406      -0.014697       0.003895       0.010803              1.722803       1.569658      -0.210010       0.065965       2.139387      -0.071229       1.459366           0.000488
            8              H      14.121423       3.544618      10.888492       0.075014       1.259787 0.98658917E+01  0.10305908E+03                                 1.975109                            1.872936      -1.388365       2.195852                    0.992594       4.135943      12.327010       0.439760       1.333339      -0.694940      -0.013469      -0.035015      -0.017629       0.041452      -0.003609       0.013922       0.009131      -0.010810      -0.027660      -0.022349       0.008245       0.014104              2.002261       1.894903       0.369632       0.217708       2.369693       0.281524       1.742187           0.002328
            9              H      17.958602       5.814559      13.453311       0.105547       1.156956 0.94534980E+01  0.96609497E+02                                 1.817164                            1.792490      -0.892380       2.436287                    0.997965       3.658670      10.396398       0.470247       1.274537      -0.710773       0.010618       0.021166       0.000336       0.023683       0.002400      -0.003564      -0.002645      -0.003430       0.001169      -0.004538      -0.001345       0.005884              1.815882       1.897686       0.347199      -0.052695       1.798331      -0.143667       1.751629           0.001175
           10              H      17.808532       4.258160      13.426455       0.104301       1.008919 0.79905088E+01  0.78749553E+02                                 1.686202                            1.669208      -0.887833       2.439071                    0.997662       3.669930      10.435416       0.475286       1.307608      -0.702181       0.004717      -0.024325      -0.000264       0.024780      -0.002621       0.000106       0.000426      -0.007597       0.003079      -0.005137       0.000990       0.004147              1.680704       1.666608      -0.302130      -0.028933       1.790487       0.146497       1.585016           0.000767
           11              H      12.872554       2.526262       1.406142       0.072681       1.394812 0.10955915E+02  0.11666251E+03                                 2.081142                            1.951431      -1.180061       2.298771                    0.994997       3.953128      11.626334       0.441300       1.303434      -0.703810       0.030520      -0.002461       0.028636       0.041923      -0.002606       0.016776       0.009537      -0.002174      -0.008766      -0.021445       0.004253       0.017191              2.122466       2.293657      -0.214802       0.565075       1.969829      -0.180054       2.103911           0.001843
           12              H      11.661759       4.470606       1.477121       0.114069       1.102848 0.82440287E+01  0.82052988E+02                                 1.796186                            1.705304      -1.197281       2.304165                    0.996075       3.695031      10.629621       0.465217       1.322803      -0.698722       0.006702       0.024638       0.015465       0.029852      -0.010488       0.009199       0.007522      -0.002502      -0.019396      -0.018782       0.004970       0.013812              1.825905       1.567552       0.118457       0.204105       2.128336       0.476719       1.781828           0.001984
           13              H      14.792282       2.953463      17.878919       0.112552       1.004321 0.71775539E+01  0.69452420E+02                                 1.730701                            1.621955      -1.072321       2.367262                    0.996449       3.695029      10.703631       0.460535       1.374461      -0.687620      -0.024241       0.004231      -0.020558       0.032065      -0.004616       0.013348       0.007367      -0.005290      -0.005416      -0.018412       0.006215       0.012197              1.778976       2.113257      -0.113333       0.538162       1.459049       0.021129       1.764622           0.000082
           14              H      16.105320       1.080704      17.800268       0.071746       1.425974 0.10987012E+02  0.11653203E+03                                 2.072022                            1.924235      -1.135520       2.314601                    0.995740       3.901388      11.278442       0.456954       1.263770      -0.712583      -0.011369      -0.030402      -0.026578       0.041951      -0.005355       0.017719       0.014276      -0.004859      -0.017804      -0.027187       0.008653       0.018534              2.119697       1.779628       0.077457       0.183268       2.417331       0.519816       2.162131           0.002855
           15              H      14.195982       5.052523      18.753682       0.113155       0.959571 0.73858654E+01  0.71619550E+02                                 1.654317                            1.623664      -0.891381       2.447313                    0.997388       3.618485      10.321815       0.471904       1.338512      -0.695685      -0.016402       0.001154      -0.020494       0.026275      -0.000606       0.003683      -0.000137       0.000858       0.000500      -0.003464      -0.000538       0.004002              1.661480       1.862286      -0.020973       0.354984       1.512310       0.077633       1.609844          -0.000232
           16              H       9.059267       5.239568       1.078107       0.116231       0.968296 0.74085188E+01  0.71718742E+02                                 1.651636                            1.615800      -0.836351       2.473922                    0.997960       3.551966      10.043071       0.478773       1.321524      -0.699618      -0.004461       0.006769       0.024787       0.026079       0.002400      -0.001123       0.000815      -0.001663       0.024060      -0.006680      -0.001470       0.008151              1.665346       1.544967      -0.118247      -0.366261       1.413554       0.154383       2.037516           0.001735
           17              H      14.193071       5.061760       7.222546       0.075415       1.376732 0.10759215E+02  0.11306410E+03                                 2.005515                            1.891854      -0.986115       2.389029                    0.997833       3.718798      10.561262       0.467236       1.247458      -0.717782      -0.009741      -0.039092      -0.007564       0.040992       0.002701      -0.010494       0.008998      -0.018278      -0.005912      -0.018119       0.002846       0.015272              2.024696       1.827070       0.328841      -0.012905       2.572102      -0.003505       1.674916           0.000895
           18              H      15.692568       5.953110       5.749262       0.116177       1.188180 0.91521410E+01  0.92652986E+02                                 1.836582                            1.760222      -1.039559       2.380784                    0.997916       3.539311       9.966922       0.476569       1.269531      -0.712412       0.013044      -0.016474      -0.024773       0.032484       0.009501      -0.014694       0.005196      -0.015132      -0.003675      -0.022735       0.009390       0.013345              1.842660       1.647527      -0.121663      -0.270885       1.732938       0.289098       2.147517           0.002653
           19              H      15.620774       9.331466       7.867108       0.115420       1.260985 0.98119763E+01  0.10109793E+03                                 1.917079                            1.826927      -1.081967       2.360665                    0.997429       3.593986      10.217371       0.466018       1.275608      -0.711414       0.010337       0.028606       0.006537       0.031111       0.006844      -0.012755       0.008540      -0.009971       0.001117      -0.020078       0.007784       0.012293              1.935516       1.804404       0.340532      -0.064952       2.330136       0.050807       1.672006           0.000660
           20              H      14.117133       8.336202       9.294352       0.073093       1.334272 0.10181060E+02  0.10554614E+03                                 1.957349                            1.833222      -1.004511       2.374503                    0.997617       3.732756      10.537293       0.477297       1.237851      -0.719002      -0.012920       0.024416       0.032757       0.042849       0.007698      -0.014311       0.010956      -0.025971       0.001124      -0.026225       0.007030       0.019195              1.996409       1.786548      -0.177572      -0.337655       1.810711       0.267618       2.391967           0.003329
           21              H      16.468497       8.091427       4.696094       0.119527       0.956071 0.73807169E+01  0.71722112E+02                                 1.665344                            1.634963      -0.966081       2.417261                    0.996596       3.638863      10.469447       0.464091       1.358152      -0.691562      -0.012251      -0.002704      -0.025173       0.028126       0.000973       0.006386       0.001527      -0.011604       0.008421      -0.010317       0.003207       0.007110              1.679539       1.493459       0.110973       0.138994       1.446378       0.064430       2.098781           0.001309
           22              H      17.639252       8.003677       5.726242       0.113035       0.976530 0.74438240E+01  0.71988473E+02                                 1.644670                            1.606018      -0.793945       2.486529                    0.998403       3.553794       9.971666       0.487420       1.299380      -0.704119       0.023346      -0.004811       0.006337       0.024664      -0.001889       0.004826      -0.002442      -0.001424      -0.028440      -0.011215       0.003078       0.008137              1.666182       2.111314      -0.249197       0.099239       1.440927      -0.093794       1.446305           0.002582
           23              H      17.060907      10.520702       1.097290       0.070857       1.390694 0.10938921E+02  0.11632163E+03                                 2.065195                            1.940964      -1.158096       2.303998                    0.995470       3.963750      11.612122       0.445993       1.291493      -0.706127      -0.023092      -0.005979      -0.032787       0.040546       0.010807       0.006489       0.001181       0.024225       0.017823      -0.019265       0.002207       0.017058              2.097926       1.927108       0.075309       0.397606       1.788887      -0.100854       2.577782           0.001732
           24              H      16.010392       9.991896       3.040567       0.110305       1.140653 0.85426416E+01  0.86085384E+02                                 1.860252                            1.752802      -1.254909       2.275706                    0.994748       3.822355      11.191393       0.450676       1.348667      -0.692920      -0.027844      -0.009905       0.002846       0.029690       0.008655      -0.002000      -0.006200       0.022867       0.039425      -0.021710       0.005946       0.015764              1.905856       2.533299       0.375431      -0.040362       1.579008      -0.057968       1.605260           0.002515
           25              H      19.275044      11.047199       5.037558       0.114800       1.158421 0.84711551E+01  0.84601085E+02                                 1.843080                            1.719036      -1.043484       2.380207                    0.997645       3.590292      10.231967       0.468829       1.308153      -0.703050       0.014607       0.004233       0.026159       0.030259       0.012538       0.000301      -0.000778       0.020419       0.029424      -0.021095       0.009828       0.011267              1.895458       1.868472       0.133442       0.454927       1.500116       0.074059       2.317785           0.000686
           26              H      13.689457       0.115460       3.029057       0.067370       1.462530 0.11256719E+02  0.12024651E+03                                 2.119602                            1.956898      -1.166685       2.304046                    0.996196       3.932843      11.449664       0.449459       1.275721      -0.710153       0.037071       0.016832       0.000548       0.040717       0.016093       0.003860      -0.002589       0.030059       0.037026      -0.028566       0.011335       0.017231              2.179423       2.736377       0.463214      -0.022871       1.965957      -0.082533       1.835935           0.003693
           27              H      16.007267      10.262072       5.622652       0.109644       1.237342 0.98315891E+01  0.10114808E+03                                 1.885702                            1.816218      -0.864643       2.450867                    0.998348       3.599645      10.159192       0.473183       1.258182      -0.715294      -0.023260       0.003122      -0.004331       0.023865      -0.001522       0.004329      -0.000482       0.000412      -0.014613      -0.006851       0.001443       0.005408              1.915905       2.420713      -0.286162      -0.165869       1.691405      -0.051927       1.635598           0.003139
           28              H      17.405877      10.148922       6.324764       0.105064       1.148491 0.88577524E+01  0.88881062E+02                                 1.801176                            1.729012      -0.693976       2.534513                    0.999164       3.525249       9.861039       0.482299       1.265621      -0.713457       0.018896       0.000458       0.018412       0.026387       0.004602       0.006312      -0.000870       0.000400       0.002354      -0.008219       0.000701       0.007518              1.830025       1.817097       0.169415       0.350481       1.558516       0.096973       2.114461           0.000029
           29              H      20.201534       7.474871      17.253541       0.081412       1.419177 0.10756719E+02  0.11303131E+03                                 2.044966                            1.889285      -1.043137       2.366519                    0.996780       3.728527      10.588586       0.468426       1.244361      -0.718229       0.012563       0.042076       0.005047       0.044201       0.001903       0.016110      -0.005513      -0.026953      -0.040792      -0.027249       0.006079       0.021170              2.101273       1.887208       0.471541       0.206465       2.564374       0.326771       1.852235           0.001927
           30              H      18.386710       7.209314      15.864664       0.115999       1.230923 0.95165616E+01  0.96940384E+02                                 1.865565                            1.785074      -0.965897       2.418765                    0.998462       3.460004       9.660406       0.478870       1.255635      -0.716932      -0.013908       0.024391      -0.013346       0.031088       0.002500       0.016666      -0.001568      -0.013791      -0.026755      -0.022885       0.010503       0.012382              1.868904       1.735087      -0.262724       0.274914       2.091276      -0.293955       1.780349           0.001162
           31              H      18.481140       3.276751      16.499634       0.116520       0.976578 0.74190194E+01  0.72685124E+02                                 1.718865                            1.666851      -1.297715       2.265789                    0.993137       3.830429      11.316705       0.445173       1.404359      -0.681109      -0.009661      -0.029007      -0.002622       0.030685      -0.000177       0.010770      -0.004685      -0.010704      -0.009408      -0.014701       0.003902       0.010799              1.722817       1.569671       0.210009       0.065968       2.139396       0.071228       1.459384           0.000494
           32              H       7.238410       3.544618      17.886593       0.075006       1.259874 0.98667824E+01  0.10307115E+03                                 1.975230                            1.873043      -1.388441       2.195809                    0.992594       4.136172      12.328030       0.439738       1.333371      -0.694933       0.013472      -0.035011       0.017626       0.041448       0.003608       0.013921      -0.009122      -0.010807      -0.027675      -0.022346       0.008249       0.014097              2.002384       1.895014      -0.369661       0.217731       2.369846      -0.281552       1.742293           0.002360
           33              H      16.458229       5.814559      15.321774       0.105541       1.156938 0.94532567E+01  0.96606066E+02                                 1.817121                            1.792448      -0.892335       2.436308                    0.997965       3.658591      10.395999       0.470262       1.274510      -0.710780      -0.010619       0.021169      -0.000335       0.023686      -0.002403      -0.003566       0.002648      -0.003433       0.001154      -0.004541      -0.001348       0.005889              1.815839       1.897644      -0.347189      -0.052692       1.798285       0.143656       1.751588           0.001193
           34              H      16.608300       4.258160      15.348630       0.104302       1.008879 0.79900596E+01  0.78743697E+02                                 1.686132                            1.669141      -0.887745       2.439112                    0.997663       3.669787      10.434775       0.475306       1.307577      -0.702188      -0.004719      -0.024329       0.000264       0.024783       0.002621       0.000105      -0.000430      -0.007602       0.003062      -0.005136       0.000983       0.004153              1.680633       1.666542       0.302107      -0.028930       1.790406      -0.146486       1.584952           0.000776
           35              H      16.009055       2.526262       8.185553       0.072670       1.394909 0.10956899E+02  0.11667559E+03                                 2.081224                            1.951506      -1.180088       2.298736                    0.994997       3.953370      11.627175       0.441296       1.303417      -0.703812      -0.030528      -0.002463      -0.028630       0.041925       0.002618       0.016782      -0.009543      -0.002167      -0.008845      -0.021464       0.004274       0.017190              2.122552       2.293747       0.214819       0.565093       1.969925       0.180069       2.103986           0.001813
           36              H      17.219849       4.470606       8.114574       0.114054       1.103066 0.82462118E+01  0.82081363E+02                                 1.796518                            1.705602      -1.197545       2.304027                    0.996070       3.695652      10.632351       0.465140       1.322915      -0.698697      -0.006703       0.024645      -0.015455       0.029852       0.010485       0.009208      -0.007528      -0.002499      -0.019435      -0.018794       0.004978       0.013816              1.826251       1.567829      -0.118488       0.204162       2.128775      -0.476848       1.782150           0.001964
           37              H       6.567551       2.953463      10.896166       0.112537       1.004411 0.71784519E+01  0.69464202E+02                                 1.730890                            1.622123      -1.072477       2.367176                    0.996446       3.695446      10.705540       0.460477       1.374574      -0.687597       0.024242       0.004237       0.020555       0.032065       0.004623       0.013354      -0.007376      -0.005281      -0.005409      -0.018422       0.006217       0.012205              1.779178       2.113520       0.113357       0.538245       1.459204      -0.021134       1.764808           0.000048
           38              H       5.254515       1.080704      10.974817       0.071716       1.426301 0.10990415E+02  0.11658016E+03                                 2.072548                            1.924695      -1.135674       2.314504                    0.995737       3.902173      11.282246       0.456830       1.263983      -0.712535       0.011358      -0.030401       0.026584       0.041952       0.005379       0.017735      -0.014282      -0.004896      -0.017812      -0.027217       0.008681       0.018536              2.120247       1.780068      -0.077464       0.183331       2.417993      -0.519993       2.162680           0.002833
           39              H       7.163849       5.052523      10.021403       0.113147       0.959585 0.73859814E+01  0.71620841E+02                                 1.654321                            1.623667      -0.891328       2.447332                    0.997388       3.618510      10.321844       0.471908       1.338496      -0.695689       0.016399       0.001153       0.020493       0.026272       0.000605       0.003681       0.000135       0.000852       0.000493      -0.003465      -0.000534       0.003998              1.661485       1.862293       0.020976       0.354987       1.512320      -0.077632       1.609842          -0.000270
           40              H       6.765340       5.239568       8.513588       0.116217       0.968319 0.74087578E+01  0.71721711E+02                                 1.651669                            1.615831      -0.836332       2.473924                    0.997960       3.552044      10.043372       0.478766       1.321533      -0.699616       0.004463       0.006775      -0.024784       0.026078      -0.002393      -0.001124      -0.000820      -0.001668       0.024041      -0.006673      -0.001473       0.008145              1.665381       1.544999       0.118254      -0.366278       1.413583      -0.154392       2.037561           0.001715
           41              H      14.688536       5.061760       2.369149       0.075416       1.376730 0.10759201E+02  0.11306364E+03                                 2.005488                            1.891834      -0.986124       2.389017                    0.997833       3.718799      10.561168       0.467246       1.247433      -0.717788       0.009742      -0.039090       0.007564       0.040990      -0.002699      -0.010495      -0.008998      -0.018279      -0.005901      -0.018119       0.002847       0.015273              2.024665       1.827044      -0.328829      -0.012906       2.572049       0.003509       1.674903           0.000948
           42              H      13.189039       5.953110       3.842433       0.116169       1.188141 0.91517171E+01  0.92646941E+02                                 1.836483                            1.760136      -1.039598       2.380762                    0.997916       3.539216       9.966321       0.476603       1.269466      -0.712427      -0.013043      -0.016474       0.024774       0.032485      -0.009498      -0.014695      -0.005197      -0.015135      -0.003686      -0.022735       0.009391       0.013344              1.842558       1.647447       0.121650      -0.270863       1.732838      -0.289064       2.147389           0.002655
           43              H      13.260830       9.331466       1.724587       0.115440       1.260109 0.98026421E+01  0.10096917E+03                                 1.915497                            1.825512      -1.081777       2.360750                    0.997432       3.592245      10.207949       0.466448       1.274845      -0.711581      -0.010339       0.028623      -0.006548       0.031130      -0.006849      -0.012750      -0.008582      -0.010039       0.001108      -0.020107       0.007776       0.012331              1.933889       1.802950      -0.340061      -0.064854       2.327977      -0.050747       1.670739           0.000739
           44              H      14.764472       8.336202       0.297343       0.073097       1.334146 0.10179597E+02  0.10552470E+03                                 1.957036                            1.832939      -1.004526       2.374491                    0.997617       3.732374      10.535089       0.477404       1.237646      -0.719049       0.012916       0.024421      -0.032760       0.042853      -0.007712      -0.014305      -0.010970      -0.026001       0.001112      -0.026240       0.007022       0.019218              1.996086       1.786265       0.177542      -0.337565       1.810440      -0.267582       2.391552           0.003407
           45              H      12.413108       8.091427       4.895601       0.119530       0.956070 0.73807292E+01  0.71722420E+02                                 1.665357                            1.634975      -0.966105       2.417253                    0.996595       3.638896      10.469631       0.464083       1.358171      -0.691558       0.012251      -0.002701       0.025175       0.028128      -0.000973       0.006385      -0.001526      -0.011606       0.008423      -0.010317       0.003208       0.007109              1.679554       1.493475      -0.110973       0.138994       1.446391      -0.064418       2.098795           0.001299
           46              H      11.242353       8.003677       3.865453       0.113029       0.976572 0.74442481E+01  0.71993676E+02                                 1.644723                            1.606067      -0.794020       2.486482                    0.998403       3.553904       9.972085       0.487410       1.299385      -0.704118      -0.023341      -0.004813      -0.006334       0.024659       0.001884       0.004830       0.002439      -0.001423      -0.028451      -0.011220       0.003085       0.008135              1.666237       2.111390       0.249201       0.099242       1.440970       0.093800       1.446350           0.002598
           47              H      11.820696      10.520702       8.494405       0.070865       1.390503 0.10937183E+02  0.11629966E+03                                 2.065099                            1.940885      -1.157866       2.304121                    0.995472       3.963592      11.611852       0.445972       1.291592      -0.706107       0.023088      -0.005987       0.032801       0.040556      -0.010823       0.006479      -0.001191       0.024205       0.017913      -0.019281       0.002231       0.017050              2.097824       1.927024      -0.075302       0.397568       1.788820       0.100853       2.577627           0.001681
           48              H      12.871212       9.991896       6.551128       0.110292       1.140786 0.85440561E+01  0.86104959E+02                                 1.860548                            1.753063      -1.255017       2.275644                    0.994746       3.822884      11.194034       0.450588       1.348846      -0.692883       0.027844      -0.009910      -0.002853       0.029692      -0.008666      -0.002006       0.006191       0.022892       0.039450      -0.021727       0.005955       0.015772              1.906171       2.533770      -0.375528      -0.040367       1.579241       0.057981       1.605501           0.002505
           49              H       9.606558      11.047199       4.554137       0.114798       1.158519 0.84721044E+01  0.84613502E+02                                 1.843230                            1.719168      -1.043501       2.380193                    0.997645       3.590527      10.233038       0.468793       1.308207      -0.703038      -0.014607       0.004225      -0.026163       0.030261      -0.012531       0.000303       0.000781       0.020431       0.029435      -0.021096       0.009832       0.011264              1.895616       1.868629      -0.133460       0.454980       1.500229      -0.074070       2.317991           0.000705
           50              H       2.135155       0.115460       6.562638       0.067356       1.462559 0.11257082E+02  0.12025130E+03                                 2.119614                            1.956918      -1.166753       2.304000                    0.996195       3.932989      11.450115       0.449460       1.275706      -0.710155      -0.037074       0.016838      -0.000541       0.040723      -0.016119       0.003856       0.002604       0.030083       0.037067      -0.028602       0.011360       0.017242              2.179436       2.736366      -0.463190      -0.022883       1.965978       0.082535       1.835963           0.003695
           51              H      12.874337      10.262072       3.969043       0.109634       1.237315 0.98311511E+01  0.10114073E+03                                 1.885534                            1.816066      -0.864642       2.450854                    0.998348       3.599490      10.158047       0.473254       1.258027      -0.715328       0.023255       0.003125       0.004336       0.023862       0.001524       0.004332       0.000471       0.000387      -0.014600      -0.006852       0.001452       0.005401              1.915728       2.420464       0.286129      -0.165845       1.691267       0.051907       1.635454           0.003180
           52              H      11.475726      10.148922       3.266931       0.105062       1.148410 0.88567578E+01  0.88866528E+02                                 1.800915                            1.728776      -0.693863       2.534554                    0.999165       3.524919       9.859117       0.482402       1.265417      -0.713502      -0.018896       0.000464      -0.018411       0.026386      -0.004597       0.006307       0.000854       0.000385       0.002358      -0.008205       0.000691       0.007514              1.829752       1.816819      -0.169375       0.350410       1.558312      -0.096966       2.114124           0.000072
           53              H      10.905423       4.071115       7.661846       0.081399       1.419398 0.10758968E+02  0.11306390E+03                                 2.045419                            1.889668      -1.043162       2.366511                    0.996780       3.728959      10.591162       0.468297       1.244606      -0.718174       0.012564      -0.042074       0.005048       0.044199      -0.001909       0.016109       0.005512      -0.026931      -0.040770      -0.027242       0.006087       0.021155              2.101754       1.887614      -0.471709       0.206547       2.565018      -0.326896       1.852629           0.001843
           54              H       9.090600       4.336672       6.272969       0.115991       1.231071 0.95181440E+01  0.96961966E+02                                 1.865839                            1.785323      -0.965946       2.418746                    0.998461       3.460245       9.661817       0.478789       1.255777      -0.716901      -0.013906      -0.024388      -0.013347       0.031086      -0.002507       0.016664       0.001575      -0.013774      -0.026719      -0.022876       0.010499       0.012377              1.869181       1.735335       0.262787       0.274982       2.091605       0.294025       1.780604           0.001121
           55              H       9.185026       8.269235       6.907939       0.116527       0.976556 0.74188073E+01  0.72682650E+02                                 1.718850                            1.666835      -1.297766       2.265772                    0.993137       3.830420      11.316711       0.445171       1.404373      -0.681106      -0.009661       0.029007      -0.002618       0.030686       0.000183       0.010766       0.004687      -0.010708      -0.009406      -0.014697       0.003895       0.010803              1.722803       1.569658      -0.210010       0.065965       2.139387      -0.071229       1.459366           0.000487
           56              H      10.999296       8.001368       8.294898       0.075014       1.259789 0.98659111E+01  0.10305934E+03                                 1.975111                            1.872938      -1.388368       2.195851                    0.992594       4.135947      12.327026       0.439760       1.333339      -0.694940       0.013469       0.035015       0.017629       0.041452      -0.003609       0.013922       0.009131      -0.010810      -0.027660      -0.022350       0.008246       0.014104              2.002263       1.894905       0.369633       0.217708       2.369696       0.281524       1.742189           0.002327
           57              H       7.162117       5.731427       5.730079       0.105547       1.156956 0.94534945E+01  0.96609458E+02                                 1.817164                            1.792490      -0.892380       2.436287                    0.997965       3.658670      10.396400       0.470247       1.274537      -0.710773      -0.010618      -0.021166      -0.000336       0.023683       0.002400      -0.003564      -0.002645      -0.003430       0.001169      -0.004538      -0.001345       0.005884              1.815882       1.897686       0.347199      -0.052695       1.798331      -0.143667       1.751629           0.001175
           58              H       7.312187       7.287826       5.756935       0.104301       1.008919 0.79905062E+01  0.78749526E+02                                 1.686202                            1.669208      -0.887834       2.439071                    0.997662       3.669930      10.435418       0.475286       1.307608      -0.702180      -0.004717       0.024325       0.000264       0.024780      -0.002621       0.000106       0.000426      -0.007597       0.003079      -0.005137       0.000990       0.004147              1.680704       1.666608      -0.302130      -0.028933       1.790487       0.146497       1.585016           0.000766
           59              H      12.248165       9.019724      17.777248       0.072681       1.394810 0.10955895E+02  0.11666223E+03                                 2.081139                            1.951429      -1.180059       2.298772                    0.994997       3.953123      11.626314       0.441301       1.303434      -0.703810      -0.030520       0.002461      -0.028636       0.041923      -0.002606       0.016776       0.009537      -0.002174      -0.008765      -0.021445       0.004253       0.017192              2.122463       2.293655      -0.214802       0.565074       1.969827      -0.180054       2.103909           0.001844
           60              H      13.458960       7.075380      17.706269       0.114070       1.102846 0.82440155E+01  0.82052819E+02                                 1.796184                            1.705302      -1.197279       2.304166                    0.996075       3.695027      10.629605       0.465218       1.322803      -0.698722      -0.006702      -0.024638      -0.015465       0.029852      -0.010488       0.009199       0.007522      -0.002502      -0.019395      -0.018782       0.004970       0.013812              1.825903       1.567550       0.118457       0.204104       2.128333       0.476718       1.781826           0.001984
           61              H      10.328437       8.592523       1.304471       0.112552       1.004322 0.71775562E+01  0.69452450E+02                                 1.730702                            1.621955      -1.072321       2.367262                    0.996449       3.695030      10.703635       0.460535       1.374461      -0.687620       0.024241      -0.004231       0.020558       0.032065      -0.004616       0.013348       0.007367      -0.005290      -0.005416      -0.018412       0.006215       0.012197              1.778977       2.113258      -0.113333       0.538162       1.459050       0.021129       1.764622           0.000082
           62              H       9.015399      10.465282       1.383122       0.071747       1.425975 0.10987017E+02  0.11653209E+03                                 2.072022                            1.924235      -1.135520       2.314601                    0.995740       3.901389      11.278442       0.456954       1.263769      -0.712583       0.011369       0.030402       0.026578       0.041951      -0.005355       0.017719       0.014276      -0.004859      -0.017804      -0.027187       0.008653       0.018534              2.119696       1.779628       0.077457       0.183268       2.417331       0.519816       2.162130           0.002855
           63              H      10.924737       6.493463       0.429708       0.113155       0.959571 0.73858654E+01  0.71619550E+02                                 1.654317                            1.623664      -0.891381       2.447313                    0.997388       3.618485      10.321815       0.471904       1.338512      -0.695685       0.016402      -0.001154       0.020494       0.026275      -0.000606       0.003683      -0.000137       0.000858       0.000500      -0.003464      -0.000538       0.004002              1.661480       1.862286      -0.020973       0.354984       1.512310       0.077633       1.609844          -0.000233
           64              H      16.061452       6.306418      18.105283       0.116231       0.968295 0.74085125E+01  0.71718667E+02                                 1.651635                            1.615799      -0.836351       2.473922                    0.997960       3.551964      10.043065       0.478773       1.321524      -0.699618       0.004461      -0.006769      -0.024787       0.026079       0.002400      -0.001123       0.000815      -0.001663       0.024060      -0.006680      -0.001470       0.008151              1.665346       1.544967      -0.118247      -0.366261       1.413554       0.154383       2.037516           0.001735
           65              H      10.927648       6.484226      11.960844       0.075416       1.376731 0.10759200E+02  0.11306389E+03                                 2.005512                            1.891852      -0.986113       2.389029                    0.997833       3.718795      10.561249       0.467236       1.247458      -0.717783       0.009741       0.039092       0.007564       0.040992       0.002701      -0.010494       0.008998      -0.018278      -0.005912      -0.018119       0.002846       0.015272              2.024694       1.827068       0.328841      -0.012904       2.572099      -0.003505       1.674915           0.000895
           66              H       9.428151       5.592876      13.434128       0.116177       1.188178 0.91521174E+01  0.92652683E+02                                 1.836579                            1.760220      -1.039557       2.380785                    0.997916       3.539306       9.966903       0.476570       1.269531      -0.712412      -0.013044       0.016474       0.024773       0.032484       0.009501      -0.014694       0.005197      -0.015132      -0.003675      -0.022735       0.009390       0.013345              1.842658       1.647524      -0.121663      -0.270884       1.732935       0.289098       2.147513           0.002653
           67              H       9.499945       2.214520      11.316282       0.115420       1.260984 0.98119648E+01  0.10109778E+03                                 1.917078                            1.826926      -1.081966       2.360666                    0.997429       3.593984      10.217364       0.466018       1.275608      -0.711414      -0.010337      -0.028606      -0.006537       0.031111       0.006844      -0.012755       0.008540      -0.009971       0.001117      -0.020078       0.007784       0.012293              1.935515       1.804403       0.340531      -0.064952       2.330135       0.050807       1.672006           0.000661
           68              H      11.003586       3.209784       9.889038       0.073093       1.334272 0.10181057E+02  0.10554610E+03                                 1.957348                            1.833221      -1.004511       2.374504                    0.997617       3.732756      10.537291       0.477297       1.237850      -0.719002       0.012920      -0.024416      -0.032757       0.042849       0.007697      -0.014311       0.010956      -0.025971       0.001124      -0.026226       0.007030       0.019195              1.996408       1.786547      -0.177572      -0.337655       1.810710       0.267617       2.391967           0.003330
           69              H       8.652222       3.454559      14.487296       0.119527       0.956071 0.73807147E+01  0.71722079E+02                                 1.665343                            1.634962      -0.966079       2.417262                    0.996596       3.638861      10.469437       0.464091       1.358151      -0.691562       0.012251       0.002704       0.025173       0.028126       0.000973       0.006386       0.001527      -0.011604       0.008421      -0.010317       0.003207       0.007110              1.679539       1.493459       0.110973       0.138993       1.446378       0.064430       2.098780           0.001309
           70              H       7.481467       3.542309      13.457148       0.113035       0.976529 0.74438221E+01  0.71988447E+02                                 1.644670                            1.606018      -0.793944       2.486530                    0.998403       3.553793       9.971661       0.487420       1.299380      -0.704120      -0.023346       0.004811      -0.006337       0.024664      -0.001889       0.004826      -0.002442      -0.001424      -0.028440      -0.011215       0.003078       0.008137              1.666182       2.111313      -0.249197       0.099238       1.440927      -0.093794       1.446305           0.002582
           71              H       8.059812       1.025284      18.086100       0.070857       1.390691 0.10938887E+02  0.11632116E+03                                 2.065191                            1.940960      -1.158090       2.304000                    0.995470       3.963743      11.612089       0.445994       1.291491      -0.706127       0.023092       0.005979       0.032787       0.040546       0.010807       0.006489       0.001181       0.024225       0.017823      -0.019265       0.002206       0.017058              2.097921       1.927104       0.075309       0.397605       1.788883      -0.100853       2.577776           0.001732
           72              H       9.110327       1.554090      16.142823       0.110304       1.140649 0.85426064E+01  0.86084928E+02                                 1.860248                            1.752798      -1.254903       2.275709                    0.994749       3.822345      11.191352       0.450676       1.348666      -0.692920       0.027844       0.009905      -0.002846       0.029690       0.008655      -0.002000      -0.006200       0.022866       0.039424      -0.021710       0.005946       0.015763              1.905851       2.533293       0.375430      -0.040362       1.579004      -0.057968       1.605257           0.002516
           73              H       5.845675       0.498787      14.145832       0.114800       1.158419 0.84711347E+01  0.84600811E+02                                 1.843076                            1.719033      -1.043480       2.380208                    0.997646       3.590286      10.231938       0.468830       1.308151      -0.703050      -0.014607      -0.004233      -0.026159       0.030259       0.012538       0.000301      -0.000778       0.020418       0.029424      -0.021095       0.009828       0.011267              1.895454       1.868468       0.133441       0.454926       1.500113       0.074059       2.317780           0.000686
           74              H      11.431262      11.430526      16.154333       0.067369       1.462523 0.11256650E+02  0.12024557E+03                                 2.119594                            1.956891      -1.166677       2.304050                    0.996196       3.932830      11.449610       0.449460       1.275721      -0.710153      -0.037071      -0.016832      -0.000548       0.040717       0.016093       0.003860      -0.002589       0.030058       0.037025      -0.028566       0.011334       0.017231              2.179415       2.736366       0.463211      -0.022871       1.965951      -0.082533       1.835929           0.003693
           75              H       9.113452       1.283914      13.560738       0.109644       1.237341 0.98315743E+01  0.10114789E+03                                 1.885700                            1.816216      -0.864641       2.450868                    0.998348       3.599642      10.159180       0.473183       1.258181      -0.715294       0.023260      -0.003122       0.004331       0.023865      -0.001522       0.004329      -0.000482       0.000412      -0.014613      -0.006851       0.001443       0.005408              1.915903       2.420710      -0.286162      -0.165869       1.691403      -0.051927       1.635596           0.003139
           76              H       7.714842       1.397064      12.858626       0.105064       1.148492 0.88577543E+01  0.88881078E+02                                 1.801175                            1.729012      -0.693975       2.534513                    0.999164       3.525249       9.861036       0.482300       1.265620      -0.713457      -0.018896      -0.000458      -0.018412       0.026387       0.004602       0.006312      -0.000870       0.000400       0.002354      -0.008219       0.000701       0.007518              1.830024       1.817097       0.169415       0.350481       1.558516       0.096973       2.114460           0.000029
           77              H       4.919185       4.071115       1.929849       0.081413       1.419178 0.10756730E+02  0.11303146E+03                                 2.044968                            1.889286      -1.043139       2.366519                    0.996780       3.728529      10.588596       0.468425       1.244361      -0.718229      -0.012563      -0.042077      -0.005048       0.044201       0.001903       0.016110      -0.005513      -0.026953      -0.040792      -0.027249       0.006079       0.021170              2.101274       1.887210       0.471541       0.206465       2.564376       0.326772       1.852237           0.001927
           78              H       6.734009       4.336672       3.318726       0.115999       1.230925 0.95165905E+01  0.96940776E+02                                 1.865569                            1.785078      -0.965899       2.418764                    0.998462       3.460009       9.660432       0.478869       1.255637      -0.716931       0.013908      -0.024391       0.013346       0.031088       0.002500       0.016666      -0.001568      -0.013791      -0.026755      -0.022885       0.010503       0.012382              1.868909       1.735092      -0.262725       0.274915       2.091282      -0.293956       1.780353           0.001162
           79              H       6.639579       8.269235       2.683756       0.116520       0.976578 0.74190210E+01  0.72685148E+02                                 1.718865                            1.666851      -1.297717       2.265788                    0.993137       3.830431      11.316714       0.445173       1.404360      -0.681108       0.009661       0.029007       0.002622       0.030685      -0.000177       0.010769      -0.004685      -0.010704      -0.009408      -0.014701       0.003902       0.010799              1.722817       1.569671       0.210009       0.065968       2.139397       0.071228       1.459384           0.000494
           80              H      17.882309       8.001368       1.296797       0.075006       1.259877 0.98668143E+01  0.10307157E+03                                 1.975233                            1.873046      -1.388446       2.195807                    0.992594       4.136179      12.328058       0.439737       1.333371      -0.694933      -0.013472       0.035011      -0.017627       0.041449       0.003608       0.013921      -0.009122      -0.010807      -0.027675      -0.022346       0.008249       0.014097              2.002388       1.895017      -0.369662       0.217732       2.369851      -0.281552       1.742296           0.002359
           81              H       8.662490       5.731427       3.861616       0.105541       1.156937 0.94532551E+01  0.96606049E+02                                 1.817121                            1.792448      -0.892336       2.436307                    0.997965       3.658592      10.396003       0.470262       1.274510      -0.710779       0.010619      -0.021169       0.000335       0.023686      -0.002403      -0.003566       0.002648      -0.003433       0.001154      -0.004541      -0.001348       0.005889              1.815839       1.897644      -0.347189      -0.052692       1.798285       0.143656       1.751588           0.001193
           82              H       8.512419       7.287826       3.834760       0.104302       1.008879 0.79900615E+01  0.78743734E+02                                 1.686133                            1.669142      -0.887747       2.439111                    0.997663       3.669789      10.434788       0.475305       1.307579      -0.702187       0.004719       0.024329      -0.000264       0.024783       0.002621       0.000105      -0.000430      -0.007602       0.003062      -0.005136       0.000983       0.004153              1.680635       1.666543       0.302107      -0.028930       1.790407      -0.146487       1.584954           0.000776
           83              H       9.111664       9.019724      10.997837       0.072670       1.394910 0.10956904E+02  0.11667567E+03                                 2.081225                            1.951507      -1.180089       2.298735                    0.994997       3.953371      11.627180       0.441296       1.303418      -0.703812       0.030528       0.002463       0.028630       0.041925       0.002618       0.016782      -0.009543      -0.002167      -0.008845      -0.021464       0.004274       0.017190              2.122553       2.293747       0.214819       0.565094       1.969926       0.180069       2.103986           0.001813
           84              H       7.900870       7.075380      11.068816       0.114054       1.103066 0.82462077E+01  0.82081317E+02                                 1.796518                            1.705602      -1.197545       2.304027                    0.996070       3.695651      10.632350       0.465140       1.322916      -0.698697       0.006703      -0.024645       0.015455       0.029852       0.010485       0.009208      -0.007528      -0.002499      -0.019435      -0.018794       0.004978       0.013816              1.826251       1.567829      -0.118488       0.204162       2.128775      -0.476848       1.782150           0.001964
           85              H      18.553168       8.592523       8.287224       0.112537       1.004412 0.71784594E+01  0.69464290E+02                                 1.730891                            1.622123      -1.072478       2.367175                    0.996446       3.695448      10.705546       0.460477       1.374573      -0.687597      -0.024242      -0.004237      -0.020555       0.032065       0.004623       0.013354      -0.007376      -0.005281      -0.005409      -0.018422       0.006217       0.012205              1.779178       2.113521       0.113357       0.538245       1.459205      -0.021134       1.764809           0.000048
           86              H      19.866204      10.465282       8.208573       0.071716       1.426300 0.10990406E+02  0.11658004E+03                                 2.072547                            1.924695      -1.135673       2.314504                    0.995737       3.902172      11.282242       0.456830       1.263983      -0.712535      -0.011358       0.030401      -0.026584       0.041952       0.005379       0.017735      -0.014282      -0.004896      -0.017812      -0.027217       0.008681       0.018536              2.120246       1.780068      -0.077464       0.183331       2.417992      -0.519993       2.162679           0.002833
           87              H      17.956870       6.493463       9.161987       0.113147       0.959585 0.73859820E+01  0.71620850E+02                                 1.654321                            1.623668      -0.891328       2.447332                    0.997388       3.618510      10.321845       0.471908       1.338497      -0.695688      -0.016399      -0.001153      -0.020493       0.026272       0.000605       0.003681       0.000135       0.000852       0.000493      -0.003465      -0.000534       0.003998              1.661485       1.862294       0.020976       0.354987       1.512320      -0.077632       1.609843          -0.000270
           88              H      18.355379       6.306418      10.669802       0.116217       0.968319 0.74087554E+01  0.71721680E+02                                 1.651669                            1.615831      -0.836331       2.473924                    0.997960       3.552043      10.043368       0.478766       1.321533      -0.699616      -0.004463      -0.006775       0.024784       0.026078      -0.002393      -0.001124      -0.000820      -0.001668       0.024040      -0.006673      -0.001473       0.008145              1.665381       1.544999       0.118254      -0.366278       1.413582      -0.154392       2.037561           0.001715
           89              H      10.432183       6.484226      16.814241       0.075416       1.376728 0.10759180E+02  0.11306334E+03                                 2.005485                            1.891831      -0.986122       2.389018                    0.997833       3.718795      10.561148       0.467247       1.247432      -0.717788      -0.009742       0.039090      -0.007564       0.040990      -0.002699      -0.010495      -0.008998      -0.018279      -0.005901      -0.018119       0.002847       0.015273              2.024662       1.827041      -0.328829      -0.012906       2.572045       0.003509       1.674900           0.000948
           90              H      11.931680       5.592876      15.340957       0.116169       1.188138 0.91516853E+01  0.92646526E+02                                 1.836479                            1.760132      -1.039594       2.380764                    0.997916       3.539209       9.966292       0.476603       1.269465      -0.712427       0.013043       0.016475      -0.024774       0.032485      -0.009498      -0.014695      -0.005197      -0.015135      -0.003686      -0.022735       0.009391       0.013344              1.842554       1.647444       0.121650      -0.270862       1.732834      -0.289063       2.147385           0.002655
           91              H      11.859889       2.214520      17.458803       0.115440       1.260107 0.98026245E+01  0.10096893E+03                                 1.915494                            1.825509      -1.081775       2.360751                    0.997433       3.592242      10.207932       0.466449       1.274844      -0.711581       0.010338      -0.028623       0.006548       0.031130      -0.006849      -0.012750      -0.008582      -0.010039       0.001108      -0.020107       0.007776       0.012331              1.933886       1.802948      -0.340060      -0.064854       2.327973      -0.050747       1.670736           0.000739
           92              H      10.356247       3.209784      18.886047       0.073097       1.334144 0.10179576E+02  0.10552441E+03                                 1.957034                            1.832936      -1.004523       2.374492                    0.997617       3.732370      10.535073       0.477404       1.237646      -0.719049      -0.012916      -0.024421       0.032760       0.042853      -0.007712      -0.014305      -0.010970      -0.026001       0.001112      -0.026239       0.007022       0.019218              1.996083       1.786263       0.177542      -0.337564       1.810438      -0.267581       2.391549           0.003407
           93              H      12.707611       3.454559      14.287789       0.119530       0.956069 0.73807236E+01  0.71722351E+02                                 1.665356                            1.634975      -0.966104       2.417254                    0.996595       3.638894      10.469624       0.464083       1.358171      -0.691558      -0.012251       0.002701      -0.025175       0.028128      -0.000973       0.006385      -0.001526      -0.011606       0.008424      -0.010317       0.003208       0.007109              1.679553       1.493474      -0.110973       0.138994       1.446391      -0.064418       2.098794           0.001299
           94              H      13.878366       3.542309      15.317937       0.113029       0.976572 0.74442468E+01  0.71993659E+02                                 1.644723                            1.606067      -0.794020       2.486482                    0.998403       3.553903       9.972081       0.487411       1.299385      -0.704118       0.023341       0.004813       0.006334       0.024659       0.001884       0.004830       0.002439      -0.001423      -0.028451      -0.011220       0.003085       0.008135              1.666236       2.111389       0.249201       0.099242       1.440970       0.093800       1.446350           0.002598
           95              H      13.300023       1.025284      10.688985       0.070864       1.390502 0.10937177E+02  0.11629959E+03                                 2.065099                            1.940885      -1.157866       2.304121                    0.995472       3.963591      11.611851       0.445972       1.291593      -0.706107      -0.023088       0.005987      -0.032801       0.040556      -0.010823       0.006479      -0.001191       0.024205       0.017913      -0.019282       0.002231       0.017050              2.097824       1.927025      -0.075302       0.397568       1.788820       0.100853       2.577627           0.001682
           96              H      12.249507       1.554090      12.632262       0.110292       1.140786 0.85440522E+01  0.86104914E+02                                 1.860548                            1.753063      -1.255017       2.275644                    0.994746       3.822883      11.194032       0.450588       1.348846      -0.692882      -0.027844       0.009910       0.002853       0.029692      -0.008666      -0.002006       0.006191       0.022892       0.039450      -0.021727       0.005955       0.015772              1.906170       2.533770      -0.375528      -0.040367       1.579241       0.057981       1.605501           0.002505
           97              H      15.514161       0.498787      14.629253       0.114798       1.158517 0.84720916E+01  0.84613345E+02                                 1.843229                            1.719167      -1.043500       2.380194                    0.997645       3.590524      10.233029       0.468793       1.308208      -0.703038       0.014607      -0.004225       0.026163       0.030261      -0.012531       0.000303       0.000781       0.020431       0.029435      -0.021096       0.009832       0.011264              1.895615       1.868628      -0.133460       0.454980       1.500228      -0.074069       2.317990           0.000705
           98              H      22.985564      11.430526      12.620752       0.067356       1.462560 0.11257091E+02  0.12025142E+03                                 2.119615                            1.956919      -1.166755       2.304000                    0.996195       3.932990      11.450120       0.449460       1.275707      -0.710155       0.037074      -0.016838       0.000541       0.040723      -0.016119       0.003856       0.002604       0.030083       0.037067      -0.028603       0.011360       0.017242              2.179437       2.736367      -0.463190      -0.022883       1.965979       0.082536       1.835964           0.003695
           99              H      12.246382       1.283914      15.214347       0.109635       1.237314 0.98311380E+01  0.10114055E+03                                 1.885532                            1.816064      -0.864640       2.450854                    0.998348       3.599487      10.158034       0.473255       1.258026      -0.715328      -0.023255      -0.003125      -0.004336       0.023862       0.001524       0.004332       0.000471       0.000387      -0.014600      -0.006852       0.001452       0.005401              1.915726       2.420461       0.286129      -0.165845       1.691266       0.051907       1.635452           0.003180
          100              H      13.644993       1.397064      15.916459       0.105062       1.148409 0.88567545E+01  0.88866489E+02                                 1.800915                            1.728776      -0.693863       2.534554                    0.999165       3.524918       9.859115       0.482402       1.265418      -0.713502       0.018896      -0.000464       0.018411       0.026386      -0.004597       0.006307       0.000854       0.000385       0.002358      -0.008205       0.000691       0.007514              1.829752       1.816819      -0.169375       0.350410       1.558312      -0.096966       2.114124           0.000072
          101              C      14.563806       6.627396      11.675011       0.030523      27.851343 0.37265806E+03  0.84918398E+04                                 8.104015                            6.514986       0.081131       2.008852                    0.999825      28.212444      81.777724       0.629314       0.427118      -1.049779      -0.006766      -0.052253      -0.024336       0.058038      -0.010979      -0.006796      -0.000479      -0.057760      -0.043371      -0.027253      -0.010884       0.038136              8.917924       9.639001      -0.824749       4.313963       8.731737      -0.573621       8.383033           0.017829
          102              C      15.643997       6.468061      12.499897      -0.220442      31.739990 0.44745335E+03  0.10627250E+05                                 8.693420                            7.036560       0.171509       2.013684                    0.999723      30.604468      89.297107       0.621482       0.414958      -1.061967      -0.002051      -0.009251      -0.006343       0.011403       0.026016       0.026451       0.017485      -0.023099      -0.015660      -0.035163      -0.012564       0.047727              9.548367      10.511576      -1.409864       4.856889       9.159287      -0.835377       8.974236           0.009838
          103              C      16.156615       5.216476      12.724343       0.152069      29.962150 0.38538161E+03  0.87800928E+04                                 8.609809                            6.674521      -0.038063       2.014367                    0.999503      25.539809      71.976726       0.620180       0.433491      -1.054916       0.010704      -0.001585       0.017589       0.020651      -0.005824       0.035022      -0.006032       0.025888       0.043506      -0.025235      -0.021213       0.046448             10.080626      11.133803      -0.244444       6.022734       8.705548       0.199687      10.402526           0.046764
          104              C      15.587736       4.126535      12.123902      -0.194871      30.821973 0.46060183E+03  0.11033142E+05                                 8.608901                            7.214275       0.059949       1.994193                    0.997975      30.240577      88.983368       0.603450       0.423732      -1.055075      -0.006940       0.003367      -0.011165       0.013570      -0.019933      -0.011306      -0.009583      -0.031466      -0.000928      -0.031826       0.005670       0.026156              9.355962      10.140097       0.441481       4.204244       9.465617       1.024389       8.462171           0.003373
          105              C      14.506991       4.285870      11.297098       0.044552      27.057597 0.38080193E+03  0.87472220E+04                                 8.032829                            6.657412      -0.004955       1.989732                    0.999488      28.231534      82.864431       0.610931       0.436459      -1.041397      -0.005195       0.056248       0.002127       0.056528       0.005659      -0.012779       0.010032      -0.025914      -0.028326      -0.024600       0.003535       0.021065              8.729047       9.494298      -0.805473       3.561951       9.462872      -0.475533       7.229970           0.030101
          106              C      17.349353       5.084852      13.645145      -0.241271      30.702134 0.44283884E+03  0.10536298E+05                                 8.720740                            7.033226      -0.156368       1.929421                    0.998381      30.576291      90.575548       0.614567       0.418885      -1.054857      -0.065552       0.003539       0.075672       0.100180       0.000433       0.004219      -0.000133      -0.044170       0.045481      -0.030063       0.014501       0.015562             10.382904      10.054980      -0.256636       4.208282       5.864331      -0.264439      15.229401           0.005233
          107              C      12.153832       2.630176       0.824886       0.054286      27.424855 0.36131643E+03  0.82008178E+04                                 8.121864                            6.473025       0.018413       1.999026                    0.999644      27.972397      81.921909       0.620552       0.434869      -1.041145      -0.029001      -0.028858      -0.038286       0.056033       0.022240       0.017900      -0.013110       0.034375       0.024490      -0.040421       0.009871       0.030550              9.156476       7.848963      -3.179211       1.531168      12.790521       1.158605       6.829945           0.011166
          108              C      11.411783       3.789393       0.895864      -0.216110      33.280031 0.46962617E+03  0.11313110E+05                                 9.110998                            7.309920       0.042108       1.978123                    0.999050      30.873203      91.341940       0.595898       0.426682      -1.052399       0.003386       0.001171      -0.020168       0.020483      -0.000007       0.002558       0.023374      -0.047451      -0.040940      -0.024449      -0.016185       0.040635             10.241365      10.126836      -3.979436       2.136809      13.431015       1.281778       7.166244           0.014650
          109              C      10.295699       3.927944       0.095917       0.163654      29.823092 0.37719932E+03  0.85471653E+04                                 8.593613                            6.608581      -0.050165       2.013622                    0.999370      25.321855      71.154703       0.622556       0.434187      -1.054558      -0.004617       0.029548      -0.002852       0.030043      -0.019643      -0.000492      -0.002685      -0.038322      -0.062869      -0.021534      -0.016474       0.038007             10.133990       9.674757      -4.732952       1.340931      14.089524       1.983929       6.637689           0.049949
          110              C      15.539262       2.895733      18.431401      -0.219716      33.871490 0.46364441E+03  0.11107880E+05                                 9.117640                            7.186414       0.271547       2.047836                    0.999618      30.663869      89.801623       0.612053       0.417706      -1.060427       0.014896      -0.002520       0.000426       0.015114      -0.012903       0.031913      -0.014608       0.039584       0.007794      -0.028330      -0.020377       0.048707             10.304628      10.003867      -3.611360       2.024024      13.213263       2.134193       7.696753           0.000130
          111              C      16.333851       1.771154      18.379606       0.027712      28.531989 0.37342777E+03  0.85416401E+04                                 8.320963                            6.583038       0.038441       1.998249                    0.999578      28.455008      83.523942       0.615310       0.435188      -1.041468       0.043155       0.019528       0.039803       0.061871       0.010179       0.014306       0.022902      -0.014208       0.034264      -0.019483      -0.016648       0.036131              9.363611       9.457191      -3.565044       2.112814      11.411945       0.819486       7.221696           0.035825
          112              C       9.410733       5.154359       0.178406      -0.236027      28.390614 0.43748881E+03  0.10358008E+05                                 8.235360                            6.987989      -0.090778       1.959289                    0.998515      29.955602      87.979388       0.618056       0.418571      -1.057033       0.072102       0.047287      -0.026126       0.090096       0.011134       0.014509      -0.000833      -0.031077      -0.008548      -0.026252       0.005012       0.021239              9.320519       8.647730      -2.947204      -0.593046      13.082198       0.423718       6.231628           0.003999
          113              C      14.470605       5.941564       7.347238       0.060368      25.864224 0.34381965E+03  0.76748969E+04                                 7.683152                            6.239289       0.196524       2.059357                    0.999834      27.196596      77.905163       0.646240       0.424591      -1.051832      -0.007006       0.044060       0.030407       0.053990      -0.007912       0.028579       0.010209      -0.036961      -0.060231      -0.045671       0.014898       0.030773              8.435805       8.158367       1.690511      -3.676502       8.005095      -0.606695       9.143954           0.009432
          114              C      15.374736       6.472680       6.453292      -0.234202      32.430822 0.46682066E+03  0.11172862E+05                                 8.747456                            7.142999       0.208740       2.023898                    0.999888      30.675565      89.002485       0.624381       0.409866      -1.068343      -0.003834       0.010486       0.009969       0.014968      -0.008986      -0.031514       0.017991      -0.007251       0.044827      -0.032456      -0.011845       0.044301              9.612961       8.981786       2.813841      -3.862469       9.788348      -1.329455      10.068750           0.026269
          115              C      15.811124       7.781995       6.599086       0.152585      30.569789 0.39135321E+03  0.89283548E+04                                 8.670613                            6.686455       0.075656       2.047341                    0.999385      25.505847      71.350949       0.626685       0.428405      -1.060656       0.012076       0.007851      -0.022554       0.026761       0.019350      -0.025833      -0.015144       0.006739       0.006562      -0.024590      -0.016559       0.041149             10.246428       9.886704       3.475508      -5.269146       9.582037      -2.170487      11.270544           0.056542
          116              C      15.333675       8.460899       7.700213      -0.229955      33.243554 0.46760905E+03  0.11215162E+05                                 8.946067                            7.172892       0.217117       2.027006                    0.999829      30.874888      90.164897       0.618937       0.412607      -1.064786      -0.012148      -0.012553       0.007386       0.018966       0.023129      -0.001691       0.009264      -0.041169      -0.072768      -0.028156      -0.015824       0.043979             10.034985      10.182218       2.602600      -4.760912       9.032733      -1.044646      10.890003           0.000457
          117              C      14.423497       7.855889       8.559629       0.030710      27.518338 0.36871410E+03  0.83786465E+04                                 8.056267                            6.494332       0.156372       2.038226                    0.999834      27.948041      80.867193       0.628364       0.428954      -1.048779      -0.002461      -0.050487      -0.031023       0.059307      -0.015013      -0.007124       0.023552      -0.032517       0.018943      -0.025493      -0.012505       0.037999              8.933737       8.614391       2.446185      -3.547593       8.868402      -1.025521       9.318418           0.052086
          118              C      16.757264       8.380077       5.574693      -0.238886      30.232904 0.44649534E+03  0.10638437E+05                                 8.638830                            7.092922      -0.190729       1.924358                    0.997993      30.320936      89.697913       0.608388       0.422537      -1.053235      -0.027866       0.077856       0.031865       0.088619       0.010732       0.008870      -0.003710      -0.062801      -0.067976      -0.031657      -0.012930       0.044587             10.083975       9.738694       2.829933      -3.248045       9.971540      -3.521014      10.541692           0.006018
          119              C      17.525446      10.617689       1.897237       0.052252      27.220812 0.36010373E+03  0.81751637E+04                                 8.112577                            6.491918       0.004722       1.998961                    0.999184      27.970175      82.211441       0.614734       0.438884      -1.037645       0.054136       0.015060       0.018464       0.059147      -0.008908       0.031511       0.012398      -0.026485      -0.022875      -0.043772       0.019052       0.024720              9.039223       9.397344       2.433455      -1.868115       6.495054      -2.340348      11.225271           0.013790
          120              C      16.897076      10.273618       3.063587      -0.226382      34.142588 0.48382999E+03  0.11759352E+05                                 9.286575                            7.433584      -0.011444       1.955086                    0.998925      31.449220      93.901577       0.588411       0.428287      -1.049898       0.021052      -0.001524       0.008429       0.022728       0.029197      -0.016919      -0.006606       0.040142      -0.037603      -0.029496      -0.017664       0.047160             10.372487      10.556478       2.352833      -1.864691       6.452609      -2.476623      14.108375           0.020264
          121              C      17.563790      10.338276       4.283651       0.156272      31.260135 0.38549492E+03  0.87810332E+04                                 8.865708                            6.675827      -0.096208       1.995983                    0.999414      25.545500      71.924844       0.620235       0.433534      -1.055165      -0.015616      -0.022223       0.015217       0.031133       0.010492      -0.019754      -0.016532      -0.003675       0.062594      -0.022437      -0.015724       0.038161             10.553587      10.557621       3.493822      -3.102793       7.105329      -3.537399      13.997810           0.066088
          122              C      18.806744      10.904029       4.247203      -0.236127      34.863305 0.47348965E+03  0.11402466E+05                                 9.258096                            7.236978       0.215241       2.021293                    0.999830      31.222458      91.646803       0.613172       0.414797      -1.062377       0.003617      -0.001031      -0.018740       0.019113       0.002480       0.027197       0.002481       0.020913       0.128184      -0.032123      -0.022105       0.054228             10.437158      11.164555       3.225921      -1.548633       6.938232      -2.035412      13.208688           0.001368
          123              C      19.375421      11.268882       3.023302       0.028858      28.472430 0.37291577E+03  0.85363786E+04                                 8.328004                            6.591302       0.032678       1.995890                    0.999596      28.566476      84.184467       0.612463       0.436881      -1.039315      -0.049043      -0.022808      -0.032741       0.063225       0.018886       0.007286      -0.002986       0.046771      -0.049139      -0.025193      -0.013686       0.038879              9.264726       8.923639       2.085573      -0.843170       6.237990      -1.849777      12.632549           0.049032
          124              C      16.888074       9.862581       5.557428      -0.233940      29.015833 0.41845056E+03  0.98165779E+04                                 8.345189                            6.807374      -0.146945       1.935029                    0.998855      30.182292      88.796066       0.628700       0.415285      -1.057077       0.012182      -0.083389      -0.038180       0.092520       0.020944       0.020126      -0.012481      -0.012566      -0.017964      -0.036915       0.011837       0.025078              9.626433       8.541752       2.052241      -2.747551       9.404284      -3.065745      10.933264           0.003125
          125              C      19.853024       6.627396      17.100074       0.030511      27.852259 0.37267517E+03  0.84923086E+04                                 8.104189                            6.515189       0.081087       2.008827                    0.999825      28.212908      81.778862       0.629297       0.427125      -1.049777       0.006772      -0.052257       0.024335       0.058041       0.010984      -0.006790       0.000488      -0.057790      -0.043414      -0.027259      -0.010899       0.038159              8.918086       9.639226       0.824633       4.314082       8.731694       0.573519       8.383337           0.017936
          126              C      18.772833       6.468061      16.275188      -0.220462      31.741149 0.44747604E+03  0.10627911E+05                                 8.693614                            7.036768       0.171433       2.013651                    0.999723      30.605171      89.299328       0.621470       0.414962      -1.061966       0.002048      -0.009261       0.006339       0.011408      -0.026034       0.026465      -0.017477      -0.023121      -0.015716      -0.035189      -0.012557       0.047746              9.548547      10.511771       1.409868       4.856974       9.159377       0.835396       8.974492           0.009904
          127              C      18.260216       5.216476      16.050742       0.152044      29.962951 0.38539244E+03  0.87804000E+04                                 8.609914                            6.674578      -0.038088       2.014348                    0.999503      25.540324      71.978392       0.620182       0.433487      -1.054919      -0.010684      -0.001581      -0.017606       0.020654       0.005821       0.035045       0.006039       0.025871       0.043468      -0.025263      -0.021201       0.046464             10.080779      11.134001       0.244357       6.022926       8.705511      -0.199755      10.402825           0.046824
          128              C      18.829096       4.126535      16.651183      -0.194893      30.823176 0.46062131E+03  0.11033742E+05                                 8.609157                            7.214446       0.059949       1.994176                    0.997975      30.241471      88.986975       0.603440       0.423734      -1.055072       0.006951       0.003370       0.011149       0.013564       0.019949      -0.011291       0.009589      -0.031499      -0.000921      -0.031837       0.005657       0.026180              9.356282      10.140455      -0.441542       4.204500       9.465818      -1.024474       8.462574           0.003387
          129              C      19.909841       4.285870      17.477987       0.044518      27.058417 0.38081430E+03  0.87475866E+04                                 8.032966                            6.657489      -0.004879       1.989747                    0.999488      28.232303      82.867366       0.610931       0.436454      -1.041398       0.005201       0.056264      -0.002127       0.056543      -0.005663      -0.012768      -0.010034      -0.025914      -0.028308      -0.024591       0.003526       0.021065              8.729216       9.494470       0.805457       3.562090       9.462991       0.475492       7.230186           0.030174
          130              C      17.067479       5.084852      15.129940      -0.241276      30.702673 0.44284584E+03  0.10536493E+05                                 8.720834                            7.033275      -0.156361       1.929417                    0.998381      30.576419      90.575701       0.614566       0.418884      -1.054859       0.065560       0.003542      -0.075681       0.100191      -0.000442       0.004221       0.000139      -0.044190       0.045410      -0.030062       0.014522       0.015540             10.383051      10.055129       0.256585       4.208422       5.864331       0.264390      15.229694           0.005245
          131              C      16.727778       2.630176       8.766809       0.054241      27.428169 0.36136995E+03  0.82023828E+04                                 8.122545                            6.473527       0.018431       1.998991                    0.999645      27.975404      81.933996       0.620522       0.434872      -1.041137       0.029019      -0.028907       0.038334       0.056100      -0.022217       0.017962       0.013101       0.034445       0.024354      -0.040423       0.009800       0.030623              9.157277       7.849597       3.179471       1.531315      12.791714      -1.158685       6.830520           0.011283
          132              C      17.469826       3.789393       8.695831      -0.216141      33.284115 0.46969350E+03  0.11315250E+05                                 9.111918                            7.310562       0.041892       1.978025                    0.999049      30.876211      91.355900       0.595852       0.426696      -1.052380      -0.003334       0.001189       0.020204       0.020512       0.000007       0.002587      -0.023409      -0.047534      -0.041063      -0.024512      -0.016194       0.040706             10.242462      10.127762       3.979776       2.137033      13.432654      -1.282092       7.166971           0.014712
          133              C       5.528909       3.927944       9.495778       0.163556      29.824595 0.37721627E+03  0.85477006E+04                                 8.594077                            6.608848      -0.050135       2.013637                    0.999370      25.322775      71.159427       0.622522       0.434203      -1.054542       0.004564       0.029550       0.002893       0.030040       0.019654      -0.000443       0.002681      -0.038379      -0.062916      -0.021523      -0.016521       0.038044             10.134654       9.675330       4.733299       1.341009      14.090592      -1.984146       6.638041           0.050502
          134              C       5.820572       2.895733      10.343684      -0.219740      33.875551 0.46370655E+03  0.11109847E+05                                 9.118573                            7.187015       0.271402       2.047763                    0.999618      30.666480      89.813981       0.612007       0.417720      -1.060408      -0.014899      -0.002465      -0.000457       0.015109       0.012948       0.031972       0.014602       0.039637       0.007726      -0.028339      -0.020450       0.048789             10.305800      10.005028       3.611893       2.024255      13.214888      -2.134491       7.697485           0.000066
          135              C       5.025984       1.771154      10.395479       0.027640      28.537007 0.37350628E+03  0.85440324E+04                                 8.322270                            6.583948       0.038184       1.998120                    0.999578      28.459445      83.544594       0.615226       0.435217      -1.041433      -0.043226       0.019534      -0.039835       0.061943      -0.010140       0.014348      -0.022967      -0.014297       0.034252      -0.019564      -0.016637       0.036201              9.365161       9.458684       3.565665       2.113108      11.413968      -0.819775       7.222831           0.036155
          136              C       6.413875       5.154359       9.413289      -0.236017      28.390523 0.43748171E+03  0.10357749E+05                                 8.235147                            6.987763      -0.090452       1.959390                    0.998516      29.955290      87.976728       0.618092       0.418550      -1.057051      -0.072102       0.047310       0.026136       0.090111      -0.011123       0.014502       0.000806      -0.031046      -0.008551      -0.026225       0.004996       0.021230              9.320375       8.647548       2.947265      -0.593042      13.082119      -0.423738       6.231459           0.003982
          137              C      14.411002       5.941564       2.244457       0.060348      25.864869 0.34382951E+03  0.76751658E+04                                 7.683236                            6.239348       0.196553       2.059356                    0.999834      27.197082      77.906597       0.646242       0.424587      -1.051835       0.007017       0.044067      -0.030406       0.053997       0.007907       0.028574      -0.010207      -0.036978      -0.060211      -0.045666       0.014889       0.030777              8.435931       8.158499      -1.690547      -3.676651       8.005063       0.606782       9.144231           0.009519
          138              C      13.506871       6.472680       3.138403      -0.234212      32.431288 0.46682910E+03  0.11173105E+05                                 8.747508                            7.143059       0.208720       2.023883                    0.999888      30.675875      89.003306       0.624379       0.409866      -1.068345       0.003844       0.010491      -0.009963       0.014970       0.008991      -0.031523      -0.018004      -0.007256       0.044825      -0.032467      -0.011850       0.044317              9.613050       8.981964      -2.813951      -3.862624       9.788254       1.329665      10.068933           0.026291
          139              C      13.070481       7.781995       2.992609       0.152578      30.570576 0.39136091E+03  0.89285777E+04                                 8.670766                            6.686510       0.075561       2.047304                    0.999385      25.506204      71.352224       0.626684       0.428403      -1.060656      -0.012065       0.007857       0.022554       0.026758      -0.019355      -0.025837       0.015146       0.006730       0.006564      -0.024597      -0.016558       0.041155             10.246735       9.887215      -3.475855      -5.269516       9.582071       2.171035      11.270919           0.056614
          140              C      13.547930       8.460899       1.891482      -0.229986      33.245251 0.46764643E+03  0.11216121E+05                                 8.946251                            7.173251       0.217117       2.026987                    0.999829      30.874789      90.160625       0.618921       0.412616      -1.064795       0.012151      -0.012541      -0.007387       0.018961      -0.023152      -0.001696      -0.009323      -0.041263      -0.072798      -0.028204      -0.015840       0.044044             10.035146      10.182633      -2.602228      -4.761365       9.031947       1.044828      10.890857           0.000554
          141              C      14.458108       7.855889       1.032066       0.030692      27.518456 0.36872078E+03  0.83787762E+04                                 8.056039                            6.494271       0.156345       2.038203                    0.999834      27.948144      80.865493       0.628389       0.428938      -1.048796       0.002463      -0.050486       0.031026       0.059308       0.015003      -0.007127      -0.023578      -0.032565       0.018949      -0.025504      -0.012526       0.038030              8.933377       8.613994      -2.445750      -3.547405       8.867811       1.025265       9.318327           0.052197
          142              C      12.124341       8.380077       4.017002      -0.238906      30.234158 0.44651065E+03  0.10638899E+05                                 8.639109                            7.093041      -0.190776       1.924332                    0.997993      30.321609      89.700482       0.608383       0.422537      -1.053235       0.027869       0.077861      -0.031857       0.088622      -0.010731       0.008875       0.003716      -0.062781      -0.067955      -0.031656      -0.012918       0.044574             10.084417       9.739128      -2.830218      -3.248312       9.971984       3.521384      10.542140           0.006059
          143              C      11.356157      10.617689       7.694458       0.052257      27.222274 0.36013188E+03  0.81760032E+04                                 8.112951                            6.492243       0.004876       1.998991                    0.999184      27.971592      82.217953       0.614706       0.438894      -1.037634      -0.054185       0.015071      -0.018465       0.059195       0.008863       0.031548      -0.012410      -0.026518      -0.022673      -0.043789       0.018997       0.024792              9.039608       9.397884      -2.433593      -1.868185       6.495427       2.340468      11.225515           0.013807
          144              C      11.984527      10.273618       6.528108      -0.226429      34.146500 0.48390092E+03  0.11761616E+05                                 9.287461                            7.434253      -0.011609       1.955009                    0.998925      31.452074      93.915106       0.588364       0.428301      -1.049879      -0.021085      -0.001548      -0.008484       0.022780      -0.029269      -0.016962       0.006585       0.040232      -0.037502      -0.029607      -0.017634       0.047240             10.373464      10.557845      -2.353226      -1.864824       6.453254       2.476835      14.109293           0.020378
          145              C      11.317814      10.338276       5.308044       0.156196      31.261536 0.38551470E+03  0.87816294E+04                                 8.866011                            6.676042      -0.096248       1.995964                    0.999414      25.546487      71.929095       0.620217       0.433539      -1.055157       0.015627      -0.022214      -0.015194       0.031121      -0.010529      -0.019753       0.016540      -0.003601       0.062684      -0.022445      -0.015749       0.038194             10.553918      10.558118      -3.494034      -3.102785       7.105617       3.537485      13.998020           0.066614
          146              C      10.074858      10.904029       5.344492      -0.236136      34.866759 0.47354504E+03  0.11404205E+05                                 9.258776                            7.237447       0.215045       2.021205                    0.999830      31.224877      91.657393       0.613143       0.414802      -1.062367      -0.003592      -0.001062       0.018727       0.019098      -0.002466       0.027231      -0.002481       0.020994       0.128392      -0.032193      -0.022118       0.054311             10.437922      11.165421      -3.226192      -1.548643       6.938714       2.035501      13.209630           0.001399
          147              C       9.506181      11.268882       6.568393       0.028780      28.477490 0.37300031E+03  0.85388793E+04                                 8.329161                            6.592207       0.032398       1.995752                    0.999596      28.570664      84.202222       0.612394       0.436902      -1.039293       0.049083      -0.022826       0.032800       0.063293      -0.018956       0.007283       0.003032       0.046927      -0.049070      -0.025307      -0.013660       0.038967              9.266001       8.924867      -2.085823      -0.843378       6.238878       1.850079      12.634257           0.049409
          148              C      11.993529       9.862581       4.034267      -0.233939      29.015620 0.41844465E+03  0.98163170E+04                                 8.344915                            6.807174      -0.146801       1.935060                    0.998856      30.181760      88.791357       0.628736       0.415266      -1.057099      -0.012177      -0.083380       0.038182       0.092511      -0.020935       0.020145       0.012446      -0.012590      -0.017952      -0.036908       0.011830       0.025078              9.626082       8.541373      -2.052196      -2.747437       9.404106       3.065658      10.932766           0.003201
          149              C      10.556913       4.918590       7.508379       0.030523      27.851394 0.37265886E+03  0.84918632E+04                                 8.104026                            6.514993       0.081130       2.008851                    0.999825      28.212483      81.777882       0.629313       0.427118      -1.049778       0.006766       0.052254       0.024336       0.058039      -0.010980      -0.006795      -0.000479      -0.057760      -0.043373      -0.027252      -0.010884       0.038137              8.917937       9.639016      -0.824750       4.313972       8.731748      -0.573621       8.383046           0.017830
          150              C       9.476722       5.077925       6.683493      -0.220442      31.740036 0.44745408E+03  0.10627273E+05                                 8.693430                            7.036567       0.171507       2.013683                    0.999723      30.604502      89.297257       0.621482       0.414958      -1.061967       0.002051       0.009251       0.006343       0.011403       0.026017       0.026451       0.017485      -0.023100      -0.015660      -0.035163      -0.012564       0.047727              9.548378      10.511590      -1.409865       4.856897       9.159297      -0.835378       8.974247           0.009838
          151              C       8.964104       6.329510       6.459047       0.152069      29.962172 0.38538189E+03  0.87801005E+04                                 8.609812                            6.674522      -0.038062       2.014367                    0.999503      25.539822      71.976764       0.620180       0.433491      -1.054916      -0.010704       0.001585      -0.017589       0.020651      -0.005824       0.035023      -0.006032       0.025887       0.043506      -0.025237      -0.021212       0.046448             10.080629      11.133807      -0.244445       6.022736       8.705550       0.199687      10.402529           0.046765
          152              C       9.532983       7.419451       7.059488      -0.194872      30.822001 0.46060232E+03  0.11033157E+05                                 8.608906                            7.214278       0.059949       1.994193                    0.997975      30.240598      88.983447       0.603450       0.423732      -1.055075       0.006939      -0.003367       0.011165       0.013570      -0.019933      -0.011306      -0.009583      -0.031466      -0.000928      -0.031826       0.005670       0.026156              9.355967      10.140103       0.441482       4.204247       9.465622       1.024390       8.462176           0.003372
          153              C      10.613728       7.260116       7.886292       0.044551      27.057633 0.38080253E+03  0.87472389E+04                                 8.032833                            6.657415      -0.004954       1.989732                    0.999488      28.231564      82.864529       0.610931       0.436458      -1.041397       0.005195      -0.056249      -0.002127       0.056528       0.005659      -0.012778       0.010032      -0.025914      -0.028327      -0.024600       0.003534       0.021066              8.729052       9.494303      -0.805472       3.561953       9.462878      -0.475533       7.229973           0.030101
          154              C       7.771366       6.461134       5.538245      -0.241271      30.702155 0.44283915E+03  0.10536307E+05                                 8.720742                            7.033227      -0.156367       1.929421                    0.998381      30.576303      90.575588       0.614567       0.418885      -1.054857       0.065552      -0.003539      -0.075673       0.100180       0.000433       0.004219      -0.000133      -0.044170       0.045480      -0.030063       0.014502       0.015562             10.382908      10.054985      -0.256637       4.208286       5.864333      -0.264440      15.229406           0.005233
          155              C      12.966887       8.915810      18.358504       0.054286      27.424848 0.36131635E+03  0.82008149E+04                                 8.121861                            6.473023       0.018414       1.999026                    0.999644      27.972390      81.921865       0.620553       0.434869      -1.041145       0.029001       0.028858       0.038285       0.056033       0.022240       0.017900      -0.013110       0.034375       0.024491      -0.040421       0.009871       0.030550              9.156472       7.848960      -3.179209       1.531167      12.790512       1.158606       6.829943           0.011166
          156              C      13.708936       7.756593      18.287526      -0.216110      33.280020 0.46962603E+03  0.11313105E+05                                 9.110995                            7.309918       0.042109       1.978124                    0.999050      30.873196      91.341901       0.595898       0.426682      -1.052399      -0.003386      -0.001171       0.020168       0.020483      -0.000007       0.002558       0.023374      -0.047451      -0.040939      -0.024449      -0.016185       0.040634             10.241361      10.126833      -3.979434       2.136808      13.431008       1.281778       7.166242           0.014650
          157              C      14.825020       7.618042      19.087473       0.163654      29.823093 0.37719936E+03  0.85471659E+04                                 8.593612                            6.608580      -0.050164       2.013622                    0.999370      25.321856      71.154697       0.622556       0.434187      -1.054558       0.004617      -0.029548       0.002852       0.030042      -0.019643      -0.000492      -0.002685      -0.038322      -0.062869      -0.021534      -0.016474       0.038007             10.133988       9.674755      -4.732951       1.340930      14.089522       1.983929       6.637688           0.049949
          158              C       9.581457       8.650253       0.751989      -0.219716      33.871497 0.46364452E+03  0.11107883E+05                                 9.117641                            7.186414       0.271547       2.047836                    0.999618      30.663874      89.801640       0.612053       0.417706      -1.060427      -0.014896       0.002520      -0.000426       0.015114      -0.012903       0.031913      -0.014608       0.039584       0.007794      -0.028330      -0.020377       0.048707             10.304629      10.003870      -3.611361       2.024024      13.213263       2.134193       7.696753           0.000131
          159              C       8.786868       9.774832       0.803784       0.027712      28.531998 0.37342793E+03  0.85416444E+04                                 8.320965                            6.583039       0.038441       1.998249                    0.999578      28.455016      83.523966       0.615310       0.435188      -1.041468      -0.043155      -0.019528      -0.039803       0.061871       0.010179       0.014306       0.022902      -0.014208       0.034263      -0.019483      -0.016648       0.036131              9.363612       9.457194      -3.565046       2.112814      11.411947       0.819486       7.221696           0.035825
          160              C      15.709986       6.391627      19.004984      -0.236027      28.390608 0.43748869E+03  0.10358004E+05                                 8.235358                            6.987988      -0.090777       1.959289                    0.998515      29.955596      87.979360       0.618056       0.418571      -1.057033      -0.072102      -0.047287       0.026126       0.090096       0.011134       0.014509      -0.000833      -0.031077      -0.008548      -0.026252       0.005012       0.021239              9.320516       8.647727      -2.947203      -0.593046      13.082195       0.423718       6.231627           0.003999
          161              C      10.650114       5.604422      11.836152       0.060369      25.864218 0.34381957E+03  0.76748943E+04                                 7.683151                            6.239288       0.196524       2.059357                    0.999834      27.196589      77.905133       0.646240       0.424591      -1.051832       0.007006      -0.044060      -0.030407       0.053990      -0.007912       0.028579       0.010209      -0.036961      -0.060231      -0.045671       0.014899       0.030773              8.435803       8.158365       1.690510      -3.676501       8.005092      -0.606695       9.143953           0.009432
          162              C       9.745983       5.073306      12.730098      -0.234202      32.430804 0.46682037E+03  0.11172853E+05                                 8.747452                            7.142996       0.208741       2.023899                    0.999888      30.675550      89.002421       0.624381       0.409866      -1.068343       0.003835      -0.010485      -0.009969       0.014968      -0.008986      -0.031513       0.017991      -0.007251       0.044827      -0.032455      -0.011845       0.044301              9.612957       8.981781       2.813839      -3.862466       9.788343      -1.329454      10.068746           0.026269
          163              C       9.309595       3.763991      12.584304       0.152585      30.569782 0.39135313E+03  0.89283522E+04                                 8.670611                            6.686454       0.075657       2.047341                    0.999385      25.505843      71.350930       0.626685       0.428405      -1.060656      -0.012076      -0.007851       0.022554       0.026761       0.019350      -0.025833      -0.015144       0.006739       0.006562      -0.024589      -0.016559       0.041149             10.246425       9.886701       3.475506      -5.269144       9.582034      -2.170486      11.270541           0.056540
          164              C       9.787044       3.085087      11.483177      -0.229955      33.243549 0.46760900E+03  0.11215160E+05                                 8.946067                            7.172892       0.217117       2.027006                    0.999829      30.874883      90.164882       0.618937       0.412607      -1.064786       0.012148       0.012553      -0.007386       0.018966       0.023129      -0.001691       0.009264      -0.041169      -0.072769      -0.028156      -0.015823       0.043979             10.034985      10.182217       2.602599      -4.760912       9.032732      -1.044647      10.890004           0.000458
          165              C      10.697222       3.690097      10.623761       0.030710      27.518329 0.36871396E+03  0.83786424E+04                                 8.056265                            6.494331       0.156372       2.038226                    0.999834      27.948034      80.867165       0.628364       0.428954      -1.048779       0.002461       0.050486       0.031023       0.059307      -0.015013      -0.007125       0.023552      -0.032517       0.018942      -0.025493      -0.012505       0.037999              8.933735       8.614388       2.446184      -3.547592       8.868400      -1.025522       9.318416           0.052086
          166              C       8.363455       3.165909      13.608697      -0.238886      30.232891 0.44649514E+03  0.10638431E+05                                 8.638827                            7.092920      -0.190728       1.924358                    0.997993      30.320926      89.697869       0.608388       0.422537      -1.053235       0.027865      -0.077856      -0.031865       0.088619       0.010733       0.008870      -0.003710      -0.062801      -0.067976      -0.031657      -0.012930       0.044587             10.083971       9.738690       2.829930      -3.248043       9.971535      -3.521011      10.541688           0.006018
          167              C       7.595273       0.928297      17.286153       0.052252      27.220767 0.36010305E+03  0.81751434E+04                                 8.112567                            6.491912       0.004725       1.998962                    0.999184      27.970133      82.211264       0.614735       0.438884      -1.037645      -0.054135      -0.015060      -0.018464       0.059147      -0.008908       0.031511       0.012398      -0.026485      -0.022877      -0.043772       0.019052       0.024719              9.039212       9.397332       2.433451      -1.868114       6.495047      -2.340345      11.225258           0.013791
          168              C       8.223643       1.272368      16.119803      -0.226382      34.142506 0.48382861E+03  0.11759309E+05                                 9.286558                            7.433572      -0.011440       1.955088                    0.998925      31.449160      93.901323       0.588411       0.428287      -1.049898      -0.021051       0.001525      -0.008429       0.022727       0.029196      -0.016918      -0.006606       0.040140      -0.037605      -0.029495      -0.017664       0.047159             10.372469      10.556457       2.352827      -1.864686       6.452597      -2.476618      14.108352           0.020264
          169              C       7.556929       1.207710      14.899739       0.156272      31.260095 0.38549441E+03  0.87810185E+04                                 8.865702                            6.675824      -0.096208       1.995983                    0.999414      25.545476      71.924757       0.620235       0.433534      -1.055165       0.015616       0.022223      -0.015218       0.031133       0.010492      -0.019754      -0.016532      -0.003676       0.062592      -0.022437      -0.015723       0.038160             10.553578      10.557610       3.493817      -3.102789       7.105323      -3.537396      13.997800           0.066085
          170              C       6.313975       0.641957      14.936187      -0.236127      34.863233 0.47348857E+03  0.11402433E+05                                 9.258083                            7.236969       0.215243       2.021294                    0.999830      31.222411      91.646601       0.613173       0.414797      -1.062377      -0.003617       0.001030       0.018740       0.019113       0.002481       0.027196       0.002481       0.020912       0.128181      -0.032122      -0.022105       0.054227             10.437142      11.164536       3.225914      -1.548629       6.938221      -2.035408      13.208667           0.001369
          171              C       5.745298       0.277104      16.160088       0.028859      28.472351 0.37291456E+03  0.85363431E+04                                 8.327988                            6.591292       0.032681       1.995892                    0.999596      28.566407      84.184190       0.612464       0.436881      -1.039315       0.049042       0.022807       0.032740       0.063224       0.018885       0.007287      -0.002985       0.046769      -0.049142      -0.025192      -0.013686       0.038878              9.264708       8.923620       2.085567      -0.843167       6.237978      -1.849772      12.632526           0.049031
          172              C       8.232645       1.683405      13.625962      -0.233940      29.015827 0.41845052E+03  0.98165769E+04                                 8.345189                            6.807375      -0.146946       1.935029                    0.998855      30.182287      88.796050       0.628700       0.415285      -1.057077      -0.012182       0.083389       0.038180       0.092520       0.020944       0.020125      -0.012481      -0.012566      -0.017965      -0.036914       0.011837       0.025077              9.626433       8.541751       2.052240      -2.747549       9.404284      -3.065744      10.933264           0.003126
          173              C       5.267695       4.918590       2.083316       0.030511      27.852295 0.37267573E+03  0.84923249E+04                                 8.104196                            6.515194       0.081087       2.008827                    0.999825      28.212936      81.778971       0.629297       0.427125      -1.049777      -0.006772       0.052257      -0.024335       0.058042       0.010984      -0.006790       0.000488      -0.057791      -0.043416      -0.027259      -0.010900       0.038159              8.918094       9.639236       0.824633       4.314087       8.731702       0.573519       8.383343           0.017937
          174              C       6.347886       5.077925       2.908202      -0.220463      31.741186 0.44747663E+03  0.10627929E+05                                 8.693621                            7.036772       0.171431       2.013650                    0.999723      30.605201      89.299453       0.621470       0.414962      -1.061966      -0.002048       0.009261      -0.006339       0.011408      -0.026034       0.026466      -0.017477      -0.023121      -0.015717      -0.035190      -0.012557       0.047747              9.548555      10.511781       1.409868       4.856979       9.159385       0.835396       8.974498           0.009904
          175              C       6.860503       6.329510       3.132648       0.152044      29.962978 0.38539279E+03  0.87804099E+04                                 8.609917                            6.674579      -0.038086       2.014348                    0.999503      25.540340      71.978442       0.620182       0.433486      -1.054919       0.010683       0.001581       0.017606       0.020654       0.005821       0.035046       0.006039       0.025870       0.043467      -0.025265      -0.021200       0.046465             10.080784      11.134007       0.244357       6.022929       8.705515      -0.199755      10.402828           0.046826
          176              C       6.291623       7.419451       2.532207      -0.194893      30.823213 0.46062197E+03  0.11033762E+05                                 8.609164                            7.214451       0.059948       1.994176                    0.997975      30.241500      88.987093       0.603440       0.423734      -1.055072      -0.006951      -0.003370      -0.011149       0.013563       0.019949      -0.011291       0.009589      -0.031500      -0.000922      -0.031838       0.005656       0.026181              9.356290      10.140465      -0.441545       4.204505       9.465826      -1.024476       8.462580           0.003387
          177              C       5.210878       7.260116       1.705403       0.044518      27.058461 0.38081506E+03  0.87476085E+04                                 8.032972                            6.657494      -0.004878       1.989747                    0.999488      28.232343      82.867505       0.610931       0.436454      -1.041398      -0.005201      -0.056264       0.002126       0.056544      -0.005663      -0.012767      -0.010034      -0.025914      -0.028310      -0.024590       0.003525       0.021066              8.729223       9.494478       0.805456       3.562093       9.462999       0.475491       7.230191           0.030174
          178              C       8.053240       6.461134       4.053450      -0.241276      30.702696 0.44284620E+03  0.10536504E+05                                 8.720837                            7.033277      -0.156360       1.929417                    0.998381      30.576435      90.575763       0.614566       0.418884      -1.054859      -0.065560      -0.003542       0.075681       0.100191      -0.000442       0.004221       0.000139      -0.044191       0.045409      -0.030062       0.014523       0.015540             10.383056      10.055135       0.256585       4.208427       5.864333       0.264390      15.229700           0.005246
          179              C       8.392941       8.915810      10.416581       0.054240      27.428178 0.36137011E+03  0.82023875E+04                                 8.122546                            6.473528       0.018431       1.998991                    0.999645      27.975413      81.934027       0.620522       0.434872      -1.041137      -0.029019       0.028907      -0.038334       0.056100      -0.022217       0.017962       0.013101       0.034445       0.024354      -0.040423       0.009800       0.030623              9.157278       7.849598       3.179472       1.531315      12.791716      -1.158685       6.830521           0.011283
          180              C       7.650893       7.756593      10.487559      -0.216141      33.284110 0.46969341E+03  0.11315247E+05                                 9.111917                            7.310561       0.041892       1.978025                    0.999049      30.876208      91.355887       0.595852       0.426696      -1.052380       0.003334      -0.001189      -0.020204       0.020511       0.000007       0.002587      -0.023409      -0.047534      -0.041062      -0.024512      -0.016194       0.040706             10.242460      10.127760       3.979776       2.137033      13.432652      -1.282091       7.166970           0.014712
          181              C      19.591810       7.618042       9.687612       0.163556      29.824601 0.37721638E+03  0.85477037E+04                                 8.594078                            6.608848      -0.050134       2.013637                    0.999370      25.322779      71.159439       0.622522       0.434202      -1.054542      -0.004564      -0.029550      -0.002893       0.030040       0.019654      -0.000443       0.002681      -0.038379      -0.062916      -0.021523      -0.016521       0.038044             10.134655       9.675331       4.733299       1.341010      14.090593      -1.984146       6.638041           0.050502
          182              C      19.300147       8.650253       8.839706      -0.219740      33.875555 0.46370662E+03  0.11109849E+05                                 9.118573                            7.187015       0.271402       2.047763                    0.999618      30.666485      89.813999       0.612007       0.417720      -1.060408       0.014899       0.002465       0.000457       0.015109       0.012948       0.031972       0.014602       0.039637       0.007727      -0.028339      -0.020450       0.048789             10.305801      10.005029       3.611893       2.024256      13.214888      -2.134490       7.697485           0.000066
          183              C      20.094735       9.774832       8.787911       0.027640      28.537020 0.37350650E+03  0.85440385E+04                                 8.322272                            6.583949       0.038184       1.998120                    0.999578      28.459454      83.544624       0.615226       0.435217      -1.041433       0.043226      -0.019534       0.039835       0.061943      -0.010140       0.014348      -0.022967      -0.014297       0.034252      -0.019564      -0.016637       0.036201              9.365163       9.458687       3.565666       2.113109      11.413970      -0.819775       7.222833           0.036155
          184              C      18.706844       6.391627       9.770101      -0.236016      28.390510 0.43748147E+03  0.10357741E+05                                 8.235143                            6.987760      -0.090451       1.959391                    0.998516      29.955280      87.976681       0.618092       0.418550      -1.057051       0.072102      -0.047310      -0.026136       0.090111      -0.011123       0.014502       0.000806      -0.031045      -0.008551      -0.026225       0.004996       0.021230              9.320370       8.647543       2.947262      -0.593041      13.082111      -0.423737       6.231456           0.003982
          185              C      10.709717       5.604422      16.938933       0.060348      25.864848 0.34382919E+03  0.76751564E+04                                 7.683232                            6.239345       0.196554       2.059357                    0.999834      27.197062      77.906515       0.646242       0.424587      -1.051836      -0.007017      -0.044067       0.030406       0.053997       0.007907       0.028574      -0.010207      -0.036977      -0.060211      -0.045665       0.014889       0.030776              8.435926       8.158493      -1.690545      -3.676647       8.005057       0.606782       9.144226           0.009519
          186              C      11.613848       5.073306      16.044987      -0.234212      32.431249 0.46682845E+03  0.11173085E+05                                 8.747500                            7.143054       0.208721       2.023884                    0.999888      30.675844      89.003179       0.624379       0.409866      -1.068345      -0.003845      -0.010491       0.009963       0.014970       0.008991      -0.031522      -0.018003      -0.007255       0.044824      -0.032466      -0.011850       0.044316              9.613042       8.981956      -2.813948      -3.862619       9.788245       1.329664      10.068924           0.026291
          187              C      12.050238       3.763991      16.190781       0.152578      30.570553 0.39136059E+03  0.89285688E+04                                 8.670763                            6.686508       0.075560       2.047304                    0.999385      25.506190      71.352180       0.626684       0.428403      -1.060656       0.012065      -0.007857      -0.022554       0.026758      -0.019355      -0.025837       0.015146       0.006731       0.006564      -0.024596      -0.016559       0.041155             10.246732       9.887211      -3.475853      -5.269514       9.582067       2.171034      11.270917           0.056612
          188              C      11.572789       3.085087      17.291908      -0.229985      33.245217 0.46764588E+03  0.11216104E+05                                 8.946245                            7.173247       0.217118       2.026987                    0.999829      30.874763      90.160521       0.618921       0.412616      -1.064795      -0.012151       0.012541       0.007387       0.018961      -0.023152      -0.001696      -0.009323      -0.041262      -0.072798      -0.028204      -0.015839       0.044043             10.035139      10.182625      -2.602225      -4.761361       9.031939       1.044827      10.890851           0.000555
          189              C      10.662611       3.690097      18.151324       0.030692      27.518417 0.36872017E+03  0.83787589E+04                                 8.056033                            6.494268       0.156345       2.038204                    0.999834      27.948112      80.865383       0.628389       0.428938      -1.048796      -0.002463       0.050485      -0.031026       0.059308       0.015003      -0.007126      -0.023577      -0.032564       0.018949      -0.025504      -0.012525       0.038029              8.933371       8.613988      -2.445748      -3.547402       8.867804       1.025264       9.318321           0.052196
          190              C      12.996378       3.165909      15.166388      -0.238906      30.234142 0.44651040E+03  0.10638892E+05                                 8.639106                            7.093039      -0.190776       1.924332                    0.997993      30.321597      89.700434       0.608383       0.422537      -1.053235      -0.027869      -0.077861       0.031857       0.088622      -0.010731       0.008875       0.003716      -0.062780      -0.067955      -0.031656      -0.012917       0.044574             10.084413       9.739124      -2.830216      -3.248310       9.971979       3.521382      10.542137           0.006059
          191              C      13.764562       0.928297      11.488932       0.052257      27.222274 0.36013188E+03  0.81760035E+04                                 8.112952                            6.492243       0.004875       1.998991                    0.999184      27.971592      82.217957       0.614706       0.438894      -1.037634       0.054185      -0.015071       0.018464       0.059195       0.008863       0.031548      -0.012410      -0.026518      -0.022673      -0.043789       0.018997       0.024792              9.039609       9.397884      -2.433593      -1.868185       6.495427       2.340468      11.225516           0.013808
          192              C      13.136192       1.272368      12.655282      -0.226429      34.146497 0.48390086E+03  0.11761614E+05                                 9.287460                            7.434252      -0.011608       1.955009                    0.998925      31.452072      93.915093       0.588364       0.428301      -1.049880       0.021085       0.001548       0.008484       0.022780      -0.029269      -0.016962       0.006585       0.040232      -0.037502      -0.029607      -0.017634       0.047240             10.373463      10.557843      -2.353226      -1.864823       6.453253       2.476835      14.109292           0.020379
          193              C      13.802905       1.207710      13.875346       0.156196      31.261545 0.38551486E+03  0.87816330E+04                                 8.866008                            6.676040      -0.096245       1.995964                    0.999414      25.546493      71.929089       0.620217       0.433539      -1.055158      -0.015627       0.022214       0.015194       0.031121      -0.010529      -0.019753       0.016540      -0.003600       0.062685      -0.022445      -0.015749       0.038194             10.553915      10.558113      -3.494031      -3.102783       7.105615       3.537483      13.998017           0.066612
          194              C      15.045861       0.641957      13.838898      -0.236136      34.866762 0.47354511E+03  0.11404207E+05                                 9.258776                            7.237447       0.215045       2.021205                    0.999830      31.224878      91.657396       0.613143       0.414802      -1.062367       0.003592       0.001062      -0.018727       0.019098      -0.002465       0.027231      -0.002481       0.020994       0.128392      -0.032193      -0.022119       0.054311             10.437922      11.165419      -3.226192      -1.548644       6.938715       2.035501      13.209633           0.001400
          195              C      15.614538       0.277104      12.614997       0.028780      28.477499 0.37300044E+03  0.85388831E+04                                 8.329162                            6.592207       0.032397       1.995751                    0.999596      28.570672      84.202249       0.612394       0.436902      -1.039293      -0.049083       0.022826      -0.032800       0.063293      -0.018956       0.007283       0.003032       0.046928      -0.049069      -0.025308      -0.013660       0.038968              9.266002       8.924868      -2.085823      -0.843378       6.238879       1.850079      12.634260           0.049409
          196              C      13.127190       1.683405      15.149123      -0.233939      29.015623 0.41844472E+03  0.98163184E+04                                 8.344914                            6.807173      -0.146799       1.935061                    0.998856      30.181759      88.791336       0.628737       0.415266      -1.057099       0.012177       0.083380      -0.038182       0.092511      -0.020935       0.020145       0.012446      -0.012590      -0.017952      -0.036908       0.011830       0.025078              9.626080       8.541370      -2.052196      -2.747435       9.404104       3.065657      10.932767           0.003202
          197              N      13.995679       5.535146      11.072653      -0.242664      38.044550 0.58671442E+03  0.14640844E+05                                 9.559980                            7.902782      -0.098243       1.974753                    0.999330      29.088590      81.946131       0.614897       0.399176      -1.092130       0.123972      -0.015020       0.070445       0.143378       0.011593      -0.006399       0.003248      -0.092422      -0.023219      -0.044998      -0.006616       0.051614             10.718669      11.492493      -0.880741       4.612949      11.013270      -1.134499       9.650245           0.046549
          198              N      17.426914       1.647150      19.145023      -0.215066      37.885862 0.54809640E+03  0.13508624E+05                                 9.666704                            7.717669      -0.220343       1.945352                    0.999034      28.761827      81.749733       0.609825       0.407518      -1.081488      -0.075148       0.098977       0.006969       0.124467       0.020999       0.020408       0.007063       0.006442       0.077149      -0.035317      -0.004210       0.039527             11.344699      10.249410      -4.243517       2.083531      14.880842       0.471653       8.903844           0.041993
          199              N      13.973095       6.612386       8.374317      -0.211490      35.516379 0.53592456E+03  0.13107069E+05                                 9.178242                            7.593787      -0.195611       1.954310                    0.999173      28.431270      79.947459       0.620669       0.403501      -1.086454       0.079751       0.055597      -0.077149       0.124109      -0.012234       0.016207       0.029425      -0.027034      -0.002131      -0.039428       0.002529       0.036899             10.307744      10.452680       2.433473      -4.008011       9.611453      -0.688548      10.859099           0.044728
          200              N      18.782155      11.086918       1.858679      -0.223872      37.360830 0.54733615E+03  0.13492787E+05                                 9.599602                            7.737914      -0.185750       1.958397                    0.998684      28.789370      81.987163       0.605667       0.410228      -1.079091      -0.060875      -0.031162       0.110668       0.130094       0.006493       0.031356       0.009112       0.012927      -0.083788      -0.043908       0.004947       0.038961             11.013025      10.636963       2.196385      -1.549380       8.015946      -2.814286      14.386167           0.050339
          201              N      20.421152       5.535146      17.702432      -0.242673      38.044895 0.58671895E+03  0.14641008E+05                                 9.560088                            7.902847      -0.098307       1.974733                    0.999330      29.088782      81.947220       0.614889       0.399180      -1.092126      -0.123976      -0.015026      -0.070449       0.143383      -0.011592      -0.006391      -0.003254      -0.092426      -0.023219      -0.044997      -0.006619       0.051616             10.718833      11.492721       0.880855       4.613143      11.013220       1.134580       9.650557           0.046643
          202              N       3.932921       1.647150       9.630062      -0.215274      37.892737 0.54821500E+03  0.13512274E+05                                 9.667792                            7.718425      -0.220212       1.945360                    0.999034      28.765400      81.761995       0.609805       0.407510      -1.081494       0.075188       0.099103      -0.006935       0.124591      -0.020981       0.020449      -0.007122       0.006472       0.077076      -0.035285      -0.004286       0.039571             11.346221      10.250819       4.244393       2.083793      14.882999      -0.471647       8.904843           0.042567
          203              N      14.908512       6.612386       1.217378      -0.211495      35.516565 0.53593023E+03  0.13107243E+05                                 9.178247                            7.593832      -0.195573       1.954319                    0.999173      28.431453      79.948094       0.620666       0.403501      -1.086453      -0.079754       0.055596       0.077154       0.124115       0.012233       0.016208      -0.029421      -0.027047      -0.002135      -0.039427       0.002528       0.036899             10.307736      10.452687      -2.433324      -4.008140       9.611126       0.688595      10.859395           0.044806
          204              N      10.099448      11.086918       7.733016      -0.224046      37.366056 0.54743399E+03  0.13495761E+05                                 9.600301                            7.738465      -0.185647       1.958404                    0.998684      28.792230      81.996207       0.605663       0.410213      -1.079104       0.060943      -0.031143      -0.110795       0.130229      -0.006545       0.031388      -0.009080       0.013002      -0.083772      -0.043912       0.004886       0.039026             11.013904      10.637824      -2.196510      -1.549700       8.016622       2.814635      14.387266           0.050973
          205              N      11.125040       6.010840       8.110737      -0.242664      38.044568 0.58671466E+03  0.14640852E+05                                 9.559981                            7.902781      -0.098244       1.974753                    0.999330      29.088602      81.946162       0.614897       0.399176      -1.092131      -0.123973       0.015020      -0.070445       0.143378       0.011593      -0.006398       0.003248      -0.092423      -0.023221      -0.044997      -0.006617       0.051615             10.718670      11.492493      -0.880741       4.612951      11.013271      -1.134499       9.650247           0.046550
          206              N       7.693805       9.898836       0.038367      -0.215066      37.885870 0.54809655E+03  0.13508629E+05                                 9.666704                            7.717669      -0.220344       1.945351                    0.999034      28.761831      81.749739       0.609825       0.407518      -1.081488       0.075148      -0.098977      -0.006969       0.124467       0.020999       0.020408       0.007064       0.006442       0.077149      -0.035317      -0.004210       0.039527             11.344699      10.249411      -4.243519       2.083529      14.880841       0.471654       8.903844           0.041993
          207              N      11.147624       4.933600      10.809073      -0.211490      35.516379 0.53592454E+03  0.13107068E+05                                 9.178241                            7.593787      -0.195611       1.954310                    0.999173      28.431270      79.947458       0.620669       0.403501      -1.086454      -0.079750      -0.055597       0.077149       0.124109      -0.012234       0.016207       0.029425      -0.027033      -0.002131      -0.039428       0.002529       0.036899             10.307744      10.452678       2.433473      -4.008012       9.611452      -0.688550      10.859101           0.044727
          208              N       6.338564       0.459068      17.324711      -0.223872      37.360788 0.54733550E+03  0.13492766E+05                                 9.599594                            7.737909      -0.185748       1.958398                    0.998684      28.789343      81.987052       0.605667       0.410228      -1.079091       0.060875       0.031163      -0.110667       0.130093       0.006492       0.031356       0.009112       0.012925      -0.083790      -0.043909       0.004949       0.038960             11.013016      10.636952       2.196381      -1.549380       8.015940      -2.814283      14.386156           0.050337
          209              N       4.699567       6.010840       1.480958      -0.242672      38.044926 0.58671950E+03  0.14641025E+05                                 9.560090                            7.902848      -0.098308       1.974733                    0.999330      29.088799      81.947270       0.614890       0.399179      -1.092126       0.123976       0.015026       0.070449       0.143384      -0.011592      -0.006390      -0.003254      -0.092427      -0.023221      -0.044996      -0.006620       0.051617             10.718836      11.492726       0.880854       4.613144      11.013225       1.134579       9.650556           0.046645
          210              N      21.187798       9.898836       9.553328      -0.215274      37.892753 0.54821529E+03  0.13512283E+05                                 9.667795                            7.718428      -0.220212       1.945360                    0.999034      28.765410      81.762036       0.609805       0.407510      -1.081494      -0.075188      -0.099103       0.006935       0.124591      -0.020981       0.020449      -0.007122       0.006472       0.077076      -0.035285      -0.004286       0.039571             11.346225      10.250823       4.244395       2.083794      14.883005      -0.471646       8.904846           0.042567
          211              N      10.212207       4.933600      17.966012      -0.211495      35.516543 0.53592990E+03  0.13107233E+05                                 9.178244                            7.593831      -0.195570       1.954320                    0.999173      28.431439      79.948047       0.620666       0.403501      -1.086453       0.079754      -0.055596      -0.077154       0.124114       0.012234       0.016208      -0.029421      -0.027046      -0.002135      -0.039428       0.002530       0.036898             10.307732      10.452683      -2.433323      -4.008137       9.611122       0.688594      10.859391           0.044804
          212              N      15.021271       0.459068      11.450374      -0.224047      37.366066 0.54743417E+03  0.13495766E+05                                 9.600303                            7.738467      -0.185648       1.958403                    0.998684      28.792236      81.996230       0.605663       0.410213      -1.079104      -0.060943       0.031143       0.110796       0.130229      -0.006546       0.031388      -0.009080       0.013003      -0.083771      -0.043912       0.004886       0.039026             11.013906      10.637825      -2.196510      -1.549700       8.016623       2.814636      14.387270           0.050972

******************************************************
Auxiliary information for the entire system
The total spin magnetic moment of the unit cell is   3.194556
The total net atomic charge of the unit cell is   0.000001
Accuracy of reproducing the electrostatic potential in the unit cell:
  The inner radius (bohr) =    5.0000
  The outer radius (bohr) =   12.0000
  Valid grid points have density less than (e/(bohr^3)) =    0.0001
  The number of valid grid points were=        67202
  The rms potential error without charges in kcal/mol is=      4.37283
  The rms potential error with partial charges in kcal/mol is=      0.74610
  The RRMSE value at monopole order=      0.17062
  The rms potential error with partial charges and cloud penetration in kcal/mol is=      0.75849
  The RRMSE value at monopole order with cloud penetration is=      0.17346
  The rms potential error with partial charges and atomic dipoles in kcal/mol is=      0.64761
  The RRMSE value at dipole order=      0.14810
  The rms potential error with partial charges, atomic dipoles and cloud penetration in kcal/mol is=      0.65485
  The RRMSE value at dipole order with cloud penetration=      0.14976

******************************************************
The electron densities and ab initio electrostatic potential were computed in VASP using the PBE functional and
projector augmented wave method. See the main text of the journal article for a description of computational details.
The atomic charges, dipoles, and quadrupoles were computed with the DDEC6 method as described in
(a) T. A. Manz and N. Gabaldon Limas, RSC Adv. 6 (2016) 47771-47801 DOI: 10.1039/c6ra04656h
(b) N. Gabaldon Limas and T. A. Manz, RSC Adv. 8 (2018) 2678-2707 DOI: 10.1039/c7ra11829e.
For each atom in the material, the electron cloud parameters were fit to the spherically averaged atom-in-material
electron density using radial positions for which this density was between 10^-4 and 10^-2 electrons per cubic bohr.
The polarizabilities, dispersion coefficients, and quantum Drude oscillator (QDO) parameters were fit using the MCLF method.
The magnetic structure of the system was optimized in VASP from the default ferromagnetic initial guess using spin polarization.
The atomic spin moments (ASMs) were computed on this optimized magnetic structure using the DDEC6 partition as inputs
to the method of T. A. Manz and D. S. Sholl, J. Chem. Theory Comput. 7 (2011) 4146-4164 DOI: 10.1021/ct200539n.
The RMSE and RRMSE were computed using a uniform grid with Ewald summation.
