# Supplementary material for: A collection of forcefield precursors for metal–organic frameworks
Source: RSC Adv. 2019 Nov 13;9(63):36492–507. doi: 10.1039/c9ra07327b (PMC9075174; doi:10.1039/c9ra07327b)
Supplement: RA-009-C9RA07327B-s6128 [file RA-009-C9RA07327B-s6128.xyz]

   78
jmolscript: load "" {1 1 1} spacegroup "x,y,z" unitcell [{     10.124000     0.000000     0.000000 }, {      0.000000    10.281000     0.000000 }, {     -1.519763     0.000000    16.259127 }]
Co     2.179364     7.751566     1.261058     0.861494
Co     7.184754     2.611066     6.868506     0.861455
Co     6.424873     2.529434    14.998069     0.861711
Co     1.419483     7.669934     9.390621     0.861626
Co    -0.759882     5.140500     8.129564     0.913105
Co     0.000000     0.000000     0.000000     0.912974
H      2.664300     2.779982     6.827207     0.135653
H      4.006599     0.631253     3.882680     0.136809
H      0.176325     1.474295     4.027386     0.130513
H      6.699818     7.920482     1.302356     0.135675
H      5.357520     5.771753     4.246884     0.136831
H      9.187793     6.614795     4.102178     0.130557
H      5.939937     7.501018     9.431920     0.135661
H      4.597638     9.649747    12.376447     0.136812
H      8.427912     8.806705    12.231741     0.130522
H      1.904419     2.360518    14.956771     0.135670
H      3.246717     4.509247    12.012243     0.136814
H     -0.583556     3.666205    12.156949     0.130539
C      0.990267     1.524672     4.417605    -0.115762
C      2.494827     2.338928     6.084165    -0.113509
C      1.208709     2.236117     5.589888    -0.012079
C      3.569991     1.742630     5.445182     0.006095
C      1.803516     0.167580     2.464884     0.622361
C      0.059329     2.877652     6.329678     0.616798
C      4.962864     1.928716     5.967100     0.567186
C      3.333021     1.018847     4.276150    -0.118004
C      2.054145     0.922206     3.747729    -0.004723
C      8.373852     6.665172     3.711959    -0.115773
C      6.869291     7.479427     2.045398    -0.113494
C      8.155409     7.376618     2.539676    -0.012052
C      5.794128     6.883129     2.684382     0.006118
C      7.560603     5.308080     5.664680     0.622378
C      9.304789     8.018152     1.799885     0.616772
C      4.401254     7.069216     2.162464     0.567212
C      6.031097     6.159347     3.853413    -0.118001
C      7.309974     6.062706     4.381835    -0.004719
C      7.613970     8.756328    11.841522    -0.115759
C      6.109410     7.942072    10.174962    -0.113484
C      7.395528     8.044882    10.669239    -0.012064
C      5.034246     8.538371    10.813945     0.006096
C      6.800721    10.113420    13.794243     0.622378
C      8.544908     7.403348     9.929449     0.616798
C      3.641373     8.352284    10.292027     0.567210
C      5.271216     9.262153    11.982977    -0.118002
C      6.550092     9.358794    12.511398    -0.004718
C      0.230385     3.615828    12.547168    -0.115755
C      1.734946     2.801573    14.213729    -0.113471
C      0.448828     2.904382    13.719451    -0.012049
C      2.810109     3.397870    13.574745     0.006107
C      1.043634     4.972920    10.594447     0.622396
C     -0.700552     2.262848    14.459242     0.616778
C      4.202983     3.211784    14.096663     0.567223
C      2.573140     4.121653    12.405714    -0.117991
C      1.294263     4.218294    11.877292    -0.004719
O      2.625809     9.550021     2.159212    -0.521213
O      0.371995     3.703216     7.230434    -0.540726
O      5.965039     1.660382     5.253324    -0.489533
O      9.023498     2.536323     5.989862    -0.546429
O      5.094341     2.384164     7.149138    -0.522795
O      0.784328     0.513022     1.822648    -0.548991
O      6.738310     4.409521     5.970351    -0.521176
O      8.992123     8.843716     0.899130    -0.540711
O      3.399079     6.800881     2.876240    -0.489523
O      0.340621     7.676823     2.139701    -0.546427
O      4.269777     7.524664     0.980425    -0.522781
O      8.579791     5.653522     6.306915    -0.548975
O      5.978428     0.730979    14.099915    -0.521202
O      8.232242     6.577784     9.028693    -0.540697
O      2.639198     8.620619    11.005803    -0.489467
O     -0.419261     7.744677    10.269265    -0.546419
O      3.509896     7.896836     9.109989    -0.522711
O      7.819909     9.767978    14.436479    -0.548972
O      1.865927     5.871479    10.288776    -0.521176
O     -0.387886     1.437284    15.359997    -0.540690
O      5.205158     3.480118    13.382887    -0.489470
O      8.263616     2.604177    14.119426    -0.546444
O      4.334460     2.756336    15.278702    -0.522719
O      0.024446     4.627478     9.952212    -0.548951

The following XYZ coordinates are in angstroms. Other properties are in atomic units.
The sperically averaged electron density of each atom fit to a function of the form exp(a - br)
eigen_1, eigen_2 and eigen_3 are the three eigenvalues of traceless quadrupole moment tensor
  atom number  atomic symbol              X              Y              Z     net charge C6 coefficient C8 coefficient C10 coefficient fluctuating dipole atomic polarizability isotropic forcefield polarizability              a              b squared Pearson coefficient          <r^3>          <r^4>         wp_QDO          m_QDO          q_QDO       dipole_x       dipole_y       dipole_z         dipole            Qxy            Qxz            Qyz     Q(x^2-y^2)  Q(3z^2 - R^2)        eigen_1        eigen_2        eigen_3 static polarizability      alpha(xx)      alpha(xy)      alpha(xz)      alpha(yy)      alpha(yz)      alpha(zz) atomic spin moment
            1             Co       2.179364       7.751566       1.261058       0.861494     123.461978 0.27459241E+04  0.95310705E+05                                19.253447                           16.322652       0.302847       1.919905                    0.999800      49.905296     138.163078       0.484986       0.363851      -1.181915       0.004615      -0.070087       0.028365       0.075750       0.090422      -0.051316       0.099993      -0.149729       0.099047      -0.175308       0.022995       0.152313             22.295146      33.921589      -5.447647       1.528111      19.112130       1.678351      13.851721           2.780449
            2             Co       7.184754       2.611066       6.868506       0.861455     123.467983 0.27460875E+04  0.95318053E+05                                19.254366                           16.323395       0.302588       1.919827                    0.999800      49.905478     138.166032       0.484962       0.363863      -1.181902      -0.004659      -0.070160      -0.028322       0.075804      -0.089945      -0.051495      -0.100551      -0.149359       0.102374      -0.175489       0.022896       0.152593             22.296276      33.923452       5.448022       1.528228      19.113043      -1.678394      13.852331           2.780467
            3             Co       6.424873       2.529434      14.998069       0.861711     123.428719 0.27450320E+04  0.95271091E+05                                19.249168                           16.319252       0.303278       1.920076                    0.999799      49.901538     138.142105       0.485074       0.363818      -1.181953      -0.004585       0.070111      -0.028291       0.075743       0.090452      -0.051216       0.100007      -0.149862       0.099400      -0.175323       0.022928       0.152396             22.289919      33.913098      -5.445951       1.527510      19.107825       1.678034      13.848834           2.780845
            4             Co       1.419483       7.669934       9.390621       0.861626     123.442543 0.27454237E+04  0.95288215E+05                                19.250604                           16.320448       0.303202       1.920027                    0.999800      49.904367     138.153105       0.485054       0.363820      -1.181951       0.004617       0.070156       0.028319       0.075797      -0.090314      -0.051354      -0.100240      -0.149625       0.100019      -0.175409       0.022926       0.152483             22.291593      33.915588       5.446482       1.527648      19.109386      -1.678163      13.849805           2.780533
            5             Co      -0.759882       5.140500       8.129564       0.913105     150.862158 0.26356530E+04  0.90465762E+05                                21.678774                           15.861598       0.416424       1.961898                    0.999295      49.059316     134.650704       0.498509       0.357962      -1.187860      -0.000038      -0.000036      -0.000003       0.000052      -0.162889      -0.065213      -0.114179       0.118298       0.091615      -0.249794       0.089935       0.159860             28.251549      19.354858      -5.468176       6.223839      24.506395       9.832669      40.893394           2.869403
            6             Co       0.000000       0.000000       0.000000       0.912974     150.863672 0.26357378E+04  0.90469646E+05                                21.679228                           15.862137       0.416265       1.961849                    0.999297      49.059217     134.652348       0.498486       0.357975      -1.187846       0.000021      -0.000021       0.000001       0.000030       0.162666      -0.065514       0.114079       0.118707       0.091619      -0.249754       0.090146       0.159608             28.251891      19.355237       5.468055       6.224150      24.506493      -9.832506      40.893943           2.868888
            7              H       2.664300       2.779982       6.827207       0.135653       0.900695 0.62809389E+01  0.57700504E+02                                 1.505421                            1.440354      -0.967384       2.445948                    0.999187       3.121386       8.291426       0.538277       1.238641      -0.718974       0.010092       0.019463       0.032936       0.039566       0.004311       0.001435       0.007452      -0.004609       0.024855      -0.009555      -0.003254       0.012809              1.525499       1.459736       0.010004       0.078362       1.391628       0.311679       1.725133           0.000170
            8              H       4.006599       0.631253       3.882680       0.136809       0.895158 0.62457376E+01  0.57300289E+02                                 1.502111                            1.439606      -0.927823       2.468266                    0.999534       3.088597       8.200575       0.536535       1.244328      -0.718104       0.029465      -0.016816      -0.017129       0.038005      -0.008029      -0.005644       0.002452       0.006693       0.004036      -0.009507      -0.002110       0.011617              1.519187       1.708517      -0.204562      -0.155313       1.413229       0.223106       1.435816           0.000414
            9              H       0.176325       1.474295       4.027386       0.130513       0.970393 0.69701555E+01  0.65657184E+02                                 1.577526                            1.513728      -0.981351       2.430916                    0.998737       3.206026       8.596470       0.527451       1.232777      -0.720523      -0.037341      -0.001757      -0.019603       0.042210       0.000196       0.009046       0.002209       0.014051      -0.023279      -0.011873      -0.002756       0.014628              1.593738       1.896679       0.003936       0.211786       1.338115       0.144514       1.546420          -0.000025
           10              H       6.699818       7.920482       1.302356       0.135675       0.900682 0.62807999E+01  0.57698798E+02                                 1.505390                            1.440325      -0.967362       2.445959                    0.999188       3.121341       8.291224       0.538291       1.238617      -0.718979      -0.010092       0.019464      -0.032935       0.039565      -0.004313       0.001436      -0.007452      -0.004607       0.024855      -0.009556      -0.003253       0.012809              1.525467       1.459703      -0.010006       0.078362       1.391600      -0.311671       1.725097           0.000220
           11              H       5.357520       5.771753       4.246884       0.136831       0.895117 0.62453603E+01  0.57295796E+02                                 1.502045                            1.439546      -0.927785       2.468288                    0.999534       3.088495       8.200152       0.536557       1.244299      -0.718110      -0.029463      -0.016818       0.017130       0.038005       0.008028      -0.005644      -0.002452       0.006690       0.004035      -0.009506      -0.002110       0.011616              1.519118       1.708433       0.204548      -0.155302       1.413168      -0.223090       1.435753           0.000398
           12              H       9.187793       6.614795       4.102178       0.130557       0.970369 0.69699193E+01  0.65654226E+02                                 1.577471                            1.513678      -0.981307       2.430935                    0.998738       3.205973       8.596204       0.527473       1.232737      -0.720531       0.037337      -0.001756       0.019602       0.042207      -0.000195       0.009046      -0.002209       0.014049      -0.023279      -0.011873      -0.002754       0.014627              1.593682       1.896605      -0.003936       0.211774       1.338074      -0.144505       1.546366          -0.000044
           13              H       5.939937       7.501018       9.431920       0.135661       0.900607 0.62801248E+01  0.57690984E+02                                 1.505311                            1.440253      -0.967265       2.446016                    0.999188       3.121163       8.290606       0.538302       1.238626      -0.718978      -0.010091      -0.019465      -0.032940       0.039569       0.004312       0.001437       0.007453      -0.004609       0.024858      -0.009556      -0.003255       0.012811              1.525386       1.459620       0.010007       0.078357       1.391531       0.311649       1.725005           0.000172
           14              H       4.597638       9.649747      12.376447       0.136812       0.895100 0.62451951E+01  0.57293837E+02                                 1.502026                            1.439527      -0.927748       2.468307                    0.999534       3.088441       8.199947       0.536561       1.244300      -0.718111      -0.029465       0.016818       0.017130       0.038006      -0.008029      -0.005644       0.002452       0.006695       0.004034      -0.009506      -0.002110       0.011617              1.519099       1.708413      -0.204548      -0.155304       1.413150       0.223086       1.435735           0.000427
           15              H       8.427912       8.806705      12.231741       0.130522       0.970360 0.69698340E+01  0.65653282E+02                                 1.577479                            1.513685      -0.981300       2.430944                    0.998738       3.205937       8.596124       0.527463       1.232764      -0.720526       0.037340       0.001757       0.019604       0.042210       0.000196       0.009045       0.002208       0.014051      -0.023279      -0.011872      -0.002755       0.014628              1.593689       1.896617       0.003936       0.211779       1.338078       0.144506       1.546373          -0.000010
           16              H       1.904419       2.360518      14.956771       0.135670       0.900628 0.62803123E+01  0.57693178E+02                                 1.505336                            1.440275      -0.967309       2.445996                    0.999188       3.121205       8.290771       0.538297       1.238628      -0.718977       0.010092      -0.019464       0.032939       0.039569      -0.004314       0.001438      -0.007452      -0.004607       0.024860      -0.009557      -0.003254       0.012811              1.525412       1.459644      -0.010008       0.078360       1.391553      -0.311659       1.725038           0.000223
           17              H       3.246717       4.509247      12.012243       0.136814       0.895087 0.62450791E+01  0.57292520E+02                                 1.502013                            1.439516      -0.927738       2.468315                    0.999534       3.088415       8.199866       0.536562       1.244303      -0.718110       0.029467       0.016817      -0.017131       0.038007       0.008029      -0.005644      -0.002453       0.006694       0.004035      -0.009506      -0.002111       0.011617              1.519085       1.708395       0.204544      -0.155301       1.413138      -0.223083       1.435723           0.000411
           18              H      -0.583556       3.666205      12.156949       0.130539       0.970332 0.69695771E+01  0.65650216E+02                                 1.577442                            1.513651      -0.981268       2.430962                    0.998738       3.205886       8.595927       0.527473       1.232754      -0.720528      -0.037341       0.001755      -0.019603       0.042210      -0.000195       0.009046      -0.002209       0.014051      -0.023279      -0.011873      -0.002755       0.014628              1.593652       1.896569      -0.003937       0.211772       1.338049      -0.144500       1.546338          -0.000027
           19              C       0.990267       1.524672       4.417605      -0.115762      33.857767 0.42596535E+03  0.99875656E+04                                 9.221669                            6.992475      -0.083419       1.946909                    0.999402      29.315663      84.832088       0.606879       0.430446      -1.052875       0.008586       0.003490       0.005222       0.010639       0.015733       0.018530      -0.035709      -0.000631      -0.080979      -0.056014       0.020295       0.035719             10.794391      10.294248      -1.945199      -1.413731       8.912216       5.755985      13.176709           0.001294
           20              C       2.494827       2.338928       6.084165      -0.113509      33.166731 0.41435873E+03  0.96670855E+04                                 9.169738                            6.952222      -0.143370       1.933384                    0.999368      29.146890      84.662466       0.600185       0.437423      -1.046641      -0.004344       0.002594      -0.015143       0.015966       0.021601       0.003812      -0.013821      -0.084089       0.066774      -0.059005       0.015352       0.043653             10.634225      16.865552      -1.916000      -0.343332       6.601805       2.373813       8.435320           0.001666
           21              C       1.208709       2.236117       5.589888      -0.012079      38.534676 0.41196223E+03  0.94461180E+04                                 9.762276                            6.642439       0.142515       2.058543                    0.999266      26.351731      72.049248       0.665091       0.401633      -1.086324       0.033098      -0.010880      -0.025293       0.043054       0.010218       0.016519       0.010281       0.005839      -0.001161      -0.015352      -0.010069       0.025421             12.470463      16.395717      -3.629525      -2.720489       8.974737       5.188785      12.040935           0.004806
           22              C       3.569991       1.742630       5.445182       0.006095      37.049696 0.40713985E+03  0.93149689E+04                                 9.547197                            6.637429       0.157513       2.069810                    0.999320      26.081928      71.404750       0.659752       0.405777      -1.082741      -0.030260      -0.000122      -0.014035       0.033357      -0.007026      -0.009846       0.016924      -0.012982       0.051507      -0.018459      -0.011755       0.030215             11.915054      18.167885       0.702842       2.759402       7.304464       3.525113      10.272814           0.001588
           23              C       1.803516       0.167580       2.464884       0.622361      23.900124 0.24335604E+03  0.49977691E+04                                 7.666045                            5.539966      -0.045058       2.051603                    0.999349      21.766534      60.399088       0.630621       0.472937      -1.020761      -0.008000      -0.022237      -0.053445       0.058437       0.056608      -0.060451      -0.079198       0.027249      -0.112220      -0.100139      -0.032666       0.132805              9.273885       7.927226      -1.448913       2.459015       8.812856       3.531717      11.081573           0.002444
           24              C       0.059329       2.877652       6.329678       0.616798      25.151872 0.25190425E+03  0.52209823E+04                                 7.943202                            5.637699      -0.140177       2.010801                    0.999278      22.184966      61.952182       0.624582       0.473151      -1.020095      -0.047388       0.034416       0.019700       0.061792       0.008899       0.051214      -0.087777      -0.093880       0.111129      -0.104821      -0.021066       0.125887              9.744875      12.640287      -1.849360      -1.794445       8.114593       3.943205       8.479746          -0.000412
           25              C       4.962864       1.928716       5.967100       0.567186      24.850058 0.26855725E+03  0.56323308E+04                                 7.854016                            5.780101      -0.079314       2.027164                    0.999430      22.414170      62.109283       0.626022       0.466515      -1.027992       0.040331       0.020571       0.016407       0.048155      -0.007636      -0.025086      -0.035753      -0.184558      -0.060832      -0.093031      -0.019049       0.112080              9.480027      15.315640       1.673301       2.091722       5.242339       1.558072       7.882102          -0.006099
           26              C       3.333021       1.018847       4.276150      -0.118004      32.814976 0.41494793E+03  0.96845015E+04                                 9.112411                            6.964567      -0.115761       1.942781                    0.999283      29.169315      84.750241       0.598682       0.438355      -1.046060      -0.009416       0.004803       0.001873       0.010735      -0.012600      -0.034770      -0.032347      -0.044853      -0.029038      -0.059995       0.013036       0.046959             10.512047      12.382729       1.130290       3.439288       7.742042       4.295914      11.411371           0.001450
           27              C       2.054145       0.922206       3.747729      -0.004723      37.303524 0.41083799E+03  0.94093012E+04                                 9.557441                            6.634400       0.149174       2.062932                    0.999285      26.196228      71.467790       0.665664       0.401757      -1.086771       0.009321       0.023374       0.032521       0.041120      -0.014935       0.003204      -0.008437       0.014604      -0.046185      -0.019417      -0.006191       0.025608             12.072872      11.630883      -0.024328       1.963209       9.387898       6.660969      15.199835           0.007933
           28              C       8.373852       6.665172       3.711959      -0.115773      33.858057 0.42597188E+03  0.99877464E+04                                 9.221689                            6.992514      -0.083360       1.946923                    0.999402      29.315873      84.832517       0.606879       0.430444      -1.052877      -0.008590       0.003492      -0.005222       0.010642      -0.015734       0.018531       0.035711      -0.000650      -0.080989      -0.056016       0.020288       0.035727             10.794387      10.294196       1.945157      -1.413683       8.912219      -5.755984      13.176746           0.001295
           29              C       6.869291       7.479427       2.045398      -0.113494      33.166080 0.41435123E+03  0.96668507E+04                                 9.169565                            6.952127      -0.143309       1.933406                    0.999368      29.146574      84.660830       0.600194       0.437419      -1.046645       0.004344       0.002600       0.015152       0.015976      -0.021604       0.003812       0.013825      -0.084093       0.066766      -0.059007       0.015349       0.043659             10.633978      16.865097       1.915874      -0.343214       6.601664      -2.373748       8.435174           0.001767
           30              C       8.155409       7.376618       2.539676      -0.012052      38.533510 0.41195244E+03  0.94458280E+04                                 9.762056                            6.642353       0.142518       2.058549                    0.999266      26.351380      72.047806       0.665097       0.401632      -1.086326      -0.033103      -0.010873       0.025297       0.043058      -0.010218       0.016517      -0.010276       0.005826      -0.001165      -0.015352      -0.010062       0.025414             12.470087      16.395205       3.629314      -2.720265       8.974458      -5.188572      12.040598           0.004834
           31              C       5.794128       6.883129       2.684382       0.006118      37.049320 0.40713647E+03  0.93148628E+04                                 9.547094                            6.637377       0.157553       2.069823                    0.999320      26.081821      71.404109       0.659759       0.405774      -1.082744       0.030262      -0.000121       0.014037       0.033360       0.007026      -0.009845      -0.016924      -0.012990       0.051478      -0.018457      -0.011753       0.030210             11.914901      18.167563      -0.702906       2.759478       7.304388      -3.525087      10.272752           0.001616
           32              C       7.560603       5.308080       5.664680       0.622378      23.899991 0.24335475E+03  0.49977358E+04                                 7.665997                            5.539936      -0.044872       2.051666                    0.999349      21.766536      60.399044       0.630626       0.472934      -1.020762       0.007999      -0.022229       0.053448       0.058437      -0.056601      -0.060446       0.079192       0.027252      -0.112174      -0.100127      -0.032665       0.132792              9.273820       7.927188       1.448890       2.459018       8.812790      -3.531674      11.081483           0.002391
           33              C       9.304789       8.018152       1.799885       0.616772      25.151293 0.25189956E+03  0.52208382E+04                                 7.943000                            5.637599      -0.140113       2.010825                    0.999278      22.184465      61.949633       0.624599       0.473143      -1.020104       0.047394       0.034435      -0.019695       0.061805      -0.008889       0.051205       0.087784      -0.093867       0.111133      -0.104808      -0.021083       0.125891              9.744572      12.639865       1.849240      -1.794322       8.114348      -3.943065       8.479504          -0.000354
           34              C       4.401254       7.069216       2.162464       0.567212      24.850018 0.26855755E+03  0.56323431E+04                                 7.854003                            5.780103      -0.079289       2.027170                    0.999431      22.414296      62.109830       0.626021       0.466514      -1.027992      -0.040337       0.020574      -0.016407       0.048162       0.007642      -0.025080       0.035753      -0.184570      -0.060843      -0.093032      -0.019055       0.112087              9.479987      15.315491      -1.673292       2.091715       5.242343      -1.558085       7.882129          -0.006039
           35              C       6.031097       6.159347       3.853413      -0.118001      32.814622 0.41494258E+03  0.96843310E+04                                 9.112317                            6.964506      -0.115709       1.942800                    0.999283      29.169038      84.748828       0.598688       0.438353      -1.046063       0.009419       0.004795      -0.001875       0.010734       0.012599      -0.034772       0.032345      -0.044871      -0.029039      -0.059998       0.013035       0.046964             10.511943      12.382580      -1.130337       3.439342       7.741956      -4.295866      11.411294           0.001437
           36              C       7.309974       6.062706       4.381835      -0.004719      37.303249 0.41083487E+03  0.94092069E+04                                 9.557383                            6.634367       0.149175       2.062932                    0.999285      26.196121      71.467291       0.665668       0.401756      -1.086773      -0.009322       0.023370      -0.032526       0.041122       0.014939       0.003202       0.008439       0.014600      -0.046198      -0.019423      -0.006190       0.025613             12.072794      11.630788       0.024256       1.963312       9.387814      -6.660913      15.199779           0.007934
           37              C       7.613970       8.756328      11.841522      -0.115759      33.856643 0.42595119E+03  0.99871344E+04                                 9.221444                            6.992350      -0.083347       1.946940                    0.999402      29.315011      84.829331       0.606886       0.430445      -1.052877      -0.008586      -0.003486      -0.005219       0.010636       0.015734       0.018528      -0.035715      -0.000648      -0.080976      -0.056016       0.020285       0.035730             10.794088      10.293902      -1.945118      -1.413673       8.911968       5.755797      13.176396           0.001323
           38              C       6.109410       7.942072      10.174962      -0.113484      33.164315 0.41432817E+03  0.96661605E+04                                 9.169228                            6.951930      -0.143255       1.933437                    0.999368      29.145483      84.656484       0.600204       0.437419      -1.046648       0.004348      -0.002590       0.015140       0.015964       0.021600       0.003810      -0.013827      -0.084102       0.066776      -0.059011       0.015348       0.043663             10.633517      16.864228      -1.915824      -0.343257       6.601449       2.373652       8.434874           0.001678
           39              C       7.395528       8.044882      10.669239      -0.012064      38.532790 0.41194540E+03  0.94456193E+04                                 9.761936                            6.642299       0.142598       2.058581                    0.999266      26.351068      72.046595       0.665100       0.401632      -1.086326      -0.033098       0.010878       0.025286       0.043049       0.010219       0.016521       0.010278       0.005832      -0.001156      -0.015353      -0.010067       0.025420             12.469899      16.394782      -3.629279      -2.720281       8.974392       5.188556      12.040525           0.004815
           40              C       5.034246       8.538371      10.813945       0.006096      37.047955 0.40712534E+03  0.93145225E+04                                 9.546804                            6.637258       0.157651       2.069860                    0.999320      26.081394      71.402059       0.659771       0.405771      -1.082749       0.030261       0.000129       0.014031       0.033356      -0.007027      -0.009843       0.016928      -0.012975       0.051494      -0.018454      -0.011760       0.030214             11.914424      18.166682       0.702787       2.759238       7.304170       3.524942      10.272420           0.001602
           41              C       6.800721      10.113420      13.794243       0.622378      23.899751 0.24335280E+03  0.49976835E+04                                 7.665966                            5.539933      -0.045044       2.051613                    0.999349      21.766300      60.398228       0.630623       0.472938      -1.020761       0.007988       0.022237       0.053445       0.058435       0.056607      -0.060456      -0.079202       0.027257      -0.112207      -0.100144      -0.032666       0.132810              9.273759       7.927161      -1.448912       2.458997       8.812689       3.531594      11.081427           0.002451
           42              C       8.544908       7.403348       9.929449       0.616798      25.151212 0.25189919E+03  0.52208357E+04                                 7.943000                            5.637609      -0.140095       2.010832                    0.999278      22.184546      61.950163       0.624595       0.473145      -1.020101       0.047395      -0.034415      -0.019690       0.061793       0.008900       0.051218      -0.087785      -0.093878       0.111130      -0.104827      -0.021067       0.125895              9.744550      12.639679      -1.849223      -1.794308       8.114400       3.943117       8.479570          -0.000413
           43              C       3.641373       8.352284      10.292027       0.567210      24.849319 0.26855138E+03  0.56321592E+04                                 7.853795                            5.780007      -0.079159       2.027221                    0.999431      22.413673      62.107001       0.626034       0.466510      -1.027998      -0.040331      -0.020561      -0.016409       0.048152      -0.007645      -0.025095      -0.035754      -0.184587      -0.060811      -0.093053      -0.019037       0.112090              9.479653      15.314815       1.673187       2.091572       5.242202       1.558034       7.881942          -0.006072
           44              C       5.271216       9.262153      11.982977      -0.118002      32.813433 0.41492776E+03  0.96838814E+04                                 9.112051                            6.964352      -0.115643       1.942828                    0.999283      29.168428      84.746109       0.598700       0.438349      -1.046067       0.009419      -0.004795      -0.001877       0.010735      -0.012602      -0.034772      -0.032347      -0.044860      -0.029027      -0.059998       0.013037       0.046961             10.511575      12.382127       1.130209       3.439111       7.741692       4.295665      11.410907           0.001484
           45              C       6.550092       9.358794      12.511398      -0.004718      37.302154 0.41082463E+03  0.94089049E+04                                 9.557189                            6.634284       0.149229       2.062957                    0.999285      26.195722      71.465726       0.665672       0.401757      -1.086774      -0.009319      -0.023372      -0.032522       0.041119      -0.014938       0.003203      -0.008442       0.014602      -0.046193      -0.019424      -0.006188       0.025612             12.072483      11.630515      -0.024344       1.963129       9.387564       6.660679      15.199371           0.007949
           46              C       0.230385       3.615828      12.547168      -0.115755      33.856653 0.42595236E+03  0.99871604E+04                                 9.221416                            6.992339      -0.083319       1.946947                    0.999402      29.315053      84.829218       0.606890       0.430443      -1.052880       0.008587      -0.003495       0.005218       0.010639      -0.015731       0.018527       0.035715      -0.000640      -0.080981      -0.056015       0.020289       0.035726             10.794044      10.293823       1.945073      -1.413623       8.911918      -5.755771      13.176389           0.001333
           47              C       1.734946       2.801573      14.213729      -0.113471      33.164329 0.41432870E+03  0.96661761E+04                                 9.169214                            6.951921      -0.143263       1.933434                    0.999368      29.145571      84.656761       0.600206       0.437417      -1.046648      -0.004346      -0.002596      -0.015143       0.015967      -0.021603       0.003811       0.013831      -0.084089       0.066782      -0.059008       0.015346       0.043662             10.633489      16.864145       1.915772      -0.343194       6.601426      -2.373654       8.434896           0.001782
           48              C       0.448828       2.904382      13.719451      -0.012049      38.532510 0.41194400E+03  0.94455763E+04                                 9.761879                            6.642284       0.142563       2.058570                    0.999266      26.351018      72.046351       0.665101       0.401632      -1.086327       0.033098       0.010873      -0.025290       0.043050      -0.010220       0.016521      -0.010274       0.005834      -0.001150      -0.015352      -0.010067       0.025419             12.469787      16.394653       3.629185      -2.720168       8.974281      -5.188470      12.040427           0.004845
           49              C       2.810109       3.397870      13.574745       0.006107      37.048332 0.40712920E+03  0.93146388E+04                                 9.546881                            6.637298       0.157627       2.069850                    0.999320      26.081533      71.402691       0.659767       0.405772      -1.082747      -0.030258       0.000122      -0.014034       0.033354       0.007027      -0.009844      -0.016929      -0.012977       0.051503      -0.018456      -0.011761       0.030217             11.914535      18.166830      -0.702831       2.759330       7.304224      -3.524992      10.272551           0.001632
           50              C       1.043634       4.972920      10.594447       0.622396      23.899834 0.24335357E+03  0.49977044E+04                                 7.665959                            5.539922      -0.044979       2.051632                    0.999349      21.766451      60.398726       0.630627       0.472934      -1.020762      -0.007983       0.022229      -0.053448       0.058434      -0.056601      -0.060457       0.079206       0.027261      -0.112215      -0.100150      -0.032659       0.132809              9.273758       7.927149       1.448897       2.459019       8.812680      -3.531586      11.081444           0.002413
           51              C      -0.700552       2.262848      14.459242       0.616778      25.150870 0.25189619E+03  0.52207497E+04                                 7.942915                            5.637570      -0.140132       2.010824                    0.999278      22.184245      61.948856       0.624599       0.473144      -1.020103      -0.047398      -0.034421       0.019692       0.061799      -0.008892       0.051212       0.087787      -0.093872       0.111149      -0.104818      -0.021080       0.125898              9.744418      12.639513       1.849165      -1.794248       8.114280      -3.943047       8.479462          -0.000346
           52              C       4.202983       3.211784      14.096663       0.567223      24.849550 0.26855428E+03  0.56322438E+04                                 7.853861                            5.780050      -0.079191       2.027208                    0.999431      22.413926      62.108138       0.626029       0.466511      -1.027996       0.040328      -0.020566       0.016406       0.048150       0.007647      -0.025093       0.035753      -0.184582      -0.060804      -0.093051      -0.019036       0.112087              9.479736      15.314937      -1.673197       2.091599       5.242242      -1.558050       7.882028          -0.006020
           53              C       2.573140       4.121653      12.405714      -0.117991      32.813377 0.41492614E+03  0.96838327E+04                                 9.112039                            6.964334      -0.115637       1.942831                    0.999283      29.168354      84.745804       0.598701       0.438349      -1.046067      -0.009416      -0.004804       0.001870       0.010734       0.012601      -0.034773       0.032345      -0.044853      -0.029028      -0.059997       0.013039       0.046957             10.511579      12.382095      -1.130246       3.439173       7.741685      -4.295682      11.410956           0.001479
           54              C       1.294263       4.218294      11.877292      -0.004719      37.302621 0.41082969E+03  0.94090461E+04                                 9.557247                            6.634308       0.149247       2.062958                    0.999285      26.195909      71.466243       0.665674       0.401754      -1.086775       0.009321      -0.023378       0.032519       0.041121       0.014938       0.003201       0.008437       0.014606      -0.046189      -0.019420      -0.006191       0.025611             12.072583      11.630559       0.024282       1.963252       9.387614      -6.660752      15.199576           0.007946
           55              O       2.625809       9.550021       2.159212      -0.521213      35.018019 0.50907686E+03  0.12079146E+05                                 8.478147                            6.970129       0.288609       2.140844                    0.998563      27.310364      71.455808       0.721313       0.357874      -1.139223       0.017701       0.027868       0.019066       0.038124       0.000216      -0.060914      -0.025053      -0.040837      -0.200976      -0.102940       0.038293       0.064647              9.529336       8.508193      -3.849320      -0.819279      13.256234       3.166128       6.823580           0.047600
           56              O       0.371995       3.703216       7.230434      -0.540726      39.157616 0.53793824E+03  0.12953221E+05                                 9.217054                            7.188516       0.196990       2.104671                    0.998184      27.833373      73.586095       0.706128       0.360228      -1.136297       0.033928      -0.020974      -0.014380       0.042401      -0.003483       0.035765      -0.009174      -0.104988       0.130876      -0.084312       0.027089       0.057223             10.906505       7.523817      -1.594292      -0.784004      12.159385       6.833393      13.036314           0.048075
           57              O       5.965039       1.660382       5.253324      -0.489533      26.273311 0.39900529E+03  0.88820223E+04                                 6.849192                            6.043292       0.764893       2.302511                    0.999415      26.196778      65.758910       0.801628       0.343241      -1.154542      -0.020622       0.011329      -0.018762       0.030094       0.006502      -0.045641      -0.007345       0.017888      -0.128649      -0.064962       0.010724       0.054239              7.374423      10.844137       0.173285      -1.200127       5.444979       0.863229       5.834152           0.064039
           58              O       9.023498       2.536323       5.989862      -0.546429      37.586133 0.53422662E+03  0.12839727E+05                                 8.926682                            7.147660       0.227797       2.112859                    0.998077      27.867542      73.572256       0.710628       0.358619      -1.137735       0.023009       0.019943      -0.048854       0.057566       0.023276       0.036900      -0.055437       0.036299      -0.061247      -0.086184       0.036170       0.050014             10.238307      18.102299       0.332769       0.039192       6.583555       0.724714       6.029068           0.026038
           59              O       5.094341       2.384164       7.149138      -0.522795      28.653791 0.44136301E+03  0.10089579E+05                                 7.302521                            6.382006       0.540533       2.215797                    0.999006      27.070427      69.167102       0.774246       0.346059      -1.150622      -0.043035       0.016196      -0.027470       0.053562       0.010221       0.005159       0.007124      -0.072865       0.081643      -0.051666       0.017919       0.033747              7.852033       8.564925       1.432478       1.249479       5.713946       1.313968       9.277229           0.032642
           60              O       0.784328       0.513022       1.822648      -0.548991      39.141097 0.54712813E+03  0.13242899E+05                                 9.249017                            7.275865       0.113021       2.076541                    0.997110      28.058440      74.602860       0.697430       0.362837      -1.133179       0.020160       0.007092       0.029978       0.036816       0.040511      -0.007239      -0.066588       0.057627      -0.001336      -0.089082       0.012820       0.076262             10.930087      10.960969      -0.304491       6.268266       6.895949       0.223888      14.933342           0.049807
           61              O       6.738310       4.409521       5.970351      -0.521176      35.017647 0.50907121E+03  0.12078982E+05                                 8.478081                            6.970088       0.288398       2.140774                    0.998562      27.310289      71.455588       0.721315       0.357873      -1.139223      -0.017721       0.027873      -0.019066       0.038137      -0.000220      -0.060895       0.025101      -0.040817      -0.201019      -0.102944       0.038272       0.064672              9.529244       8.508167       3.849278      -0.819238      13.256075      -3.166039       6.823489           0.047578
           62              O       8.992123       8.843716       0.899130      -0.540711      39.152066 0.53785333E+03  0.12950618E+05                                 9.216078                            7.187867       0.197128       2.104741                    0.998184      27.831678      73.579156       0.706174       0.360220      -1.136307      -0.033915      -0.020958       0.014392       0.042386       0.003470       0.035763       0.009170      -0.105057       0.130818      -0.084335       0.027130       0.057205             10.905222       7.522985       1.593976      -0.783794      12.157918      -6.832417      13.034764           0.048196
           63              O       3.399079       6.800881       2.876240      -0.489523      26.273522 0.39901010E+03  0.88821445E+04                                 6.849148                            6.043263       0.765052       2.302548                    0.999416      26.197313      65.760028       0.801644       0.343234      -1.154550       0.020624       0.011334       0.018760       0.030096      -0.006496      -0.045662       0.007351       0.017860      -0.128653      -0.064983       0.010739       0.054244              7.374353      10.843959      -0.173252      -1.200156       5.444950      -0.863237       5.834150           0.063983
           64              O       0.340621       7.676823       2.139701      -0.546427      37.584176 0.53419589E+03  0.12838772E+05                                 8.926283                            7.147386       0.227975       2.112911                    0.998079      27.867144      73.569983       0.710654       0.358612      -1.137743      -0.023011       0.019950       0.048843       0.057560      -0.023294       0.036877       0.055415       0.036256      -0.061232      -0.086154       0.036186       0.049968             10.237805      18.101326      -0.332734       0.039179       6.583268      -0.724656       6.028821           0.026093
           65              O       4.269777       7.524664       0.980425      -0.522781      28.657047 0.44142526E+03  0.10091387E+05                                 7.303163                            6.382532       0.540101       2.215640                    0.999005      27.071706      69.172356       0.774199       0.346067      -1.150612       0.043036       0.016227       0.027513       0.053595      -0.010191       0.005112      -0.007154      -0.072950       0.081443      -0.051661       0.017910       0.033751              7.852754       8.565786      -1.432662       1.249602       5.714422      -1.314091       9.278052           0.032859
           66              O       8.579791       5.653522       6.306915      -0.548975      39.143764 0.54717059E+03  0.13244222E+05                                 9.249549                            7.276240       0.112830       2.076476                    0.997109      28.059114      74.606170       0.697397       0.362846      -1.133169      -0.020167       0.007077      -0.029977       0.036816      -0.040515      -0.007239       0.066589       0.057652      -0.001288      -0.089091       0.012826       0.076265             10.930771      10.961602       0.304465       6.268728       6.896347      -0.223954      14.934365           0.049719
           67              O       5.978428       0.730979      14.099915      -0.521202      35.017586 0.50907157E+03  0.12078978E+05                                 8.478060                            6.970084       0.288642       2.140852                    0.998563      27.310368      71.455480       0.721317       0.357873      -1.139225      -0.017707      -0.027889      -0.019067       0.038143       0.000221      -0.060911      -0.025060      -0.040834      -0.200934      -0.102929       0.038282       0.064648              9.529203       8.508108      -3.849244      -0.819245      13.256003       3.166028       6.823498           0.047643
           68              O       8.232242       6.577784       9.028693      -0.540697      39.154506 0.53789024E+03  0.12951745E+05                                 9.216489                            7.188133       0.197046       2.104700                    0.998185      27.832506      73.582312       0.706158       0.360222      -1.136304      -0.033943       0.020962       0.014360       0.042400      -0.003472       0.035777      -0.009177      -0.105022       0.130912      -0.084339       0.027101       0.057238             10.905775       7.523262      -1.594086      -0.783857      12.158580       6.832876      13.035483           0.048055
           69              O       2.639198       8.620619      11.005803      -0.489467      26.271021 0.39896362E+03  0.88808415E+04                                 6.848713                            6.042914       0.765111       2.302593                    0.999416      26.196052      65.755631       0.801668       0.343234      -1.154551       0.020633      -0.011305       0.018789       0.030109       0.006495      -0.045655      -0.007339       0.017863      -0.128611      -0.064967       0.010733       0.054234              7.373846      10.843117       0.173220      -1.200088       5.444619       0.863156       5.833804           0.064075
           70              O      -0.419261       7.744677      10.269265      -0.546419      37.585246 0.53421794E+03  0.12839441E+05                                 8.926457                            7.147548       0.227955       2.112896                    0.998079      27.867712      73.572011       0.710643       0.358614      -1.137741      -0.023036      -0.019932       0.048851       0.057570       0.023287       0.036877      -0.055426       0.036259      -0.061235      -0.086161       0.036185       0.049976             10.237951      18.101476       0.332764       0.039192       6.583414       0.724706       6.028962           0.026073
           71              O       3.509896       7.896836       9.109989      -0.522711      28.652343 0.44133704E+03  0.10088837E+05                                 7.302305                            6.381850       0.540363       2.215759                    0.999006      27.069692      69.164716       0.774250       0.346062      -1.150619       0.043070      -0.016208       0.027467       0.053593       0.010200       0.005111       0.007138      -0.072921       0.081520      -0.051661       0.017920       0.033741              7.851766       8.564525       1.432398       1.249394       5.713803       1.313928       9.276971           0.032635
           72              O       7.819909       9.767978      14.436479      -0.548972      39.140548 0.54711977E+03  0.13242640E+05                                 9.248916                            7.275797       0.113028       2.076545                    0.997110      28.058277      74.602153       0.697435       0.362836      -1.133181      -0.020154      -0.007098      -0.029966       0.036804       0.040517      -0.007239      -0.066607       0.057648      -0.001340      -0.089107       0.012828       0.076279             10.929953      10.960836      -0.304507       6.268177       6.895850       0.223829      14.933174           0.049806
           73              O       1.865927       5.871479      10.288776      -0.521176      35.018070 0.50908000E+03  0.12079238E+05                                 8.478147                            6.970151       0.288509       2.140807                    0.998563      27.310554      71.456328       0.721312       0.357874      -1.139223       0.017723      -0.027896       0.019065       0.038154      -0.000228      -0.060917       0.025076      -0.040831      -0.200984      -0.102947       0.038279       0.064668              9.529299       8.508205       3.849284      -0.819225      13.256140      -3.166040       6.823552           0.047582
           74              O      -0.387886       1.437284      15.359997      -0.540690      39.150807 0.53783364E+03  0.12950016E+05                                 9.215863                            7.187719       0.197107       2.104740                    0.998184      27.831273      73.577551       0.706185       0.360218      -1.136309       0.033924       0.020959      -0.014369       0.042386       0.003469       0.035774       0.009176      -0.105089       0.130846      -0.084359       0.027138       0.057222             10.904946       7.522726       1.593873      -0.783716      12.157620      -6.832245      13.034493           0.048183
           75              O       5.205158       3.480118      13.382887      -0.489470      26.271678 0.39897587E+03  0.88811876E+04                                 6.848842                            6.043020       0.765069       2.302573                    0.999416      26.196351      65.756782       0.801658       0.343236      -1.154549      -0.020634      -0.011312      -0.018795       0.030116      -0.006497      -0.045658       0.007338       0.017857      -0.128599      -0.064967       0.010732       0.054234              7.373986      10.843327      -0.173217      -1.200128       5.444706      -0.863180       5.833925           0.064056
           76              O       8.263616       2.604177      14.119426      -0.546444      37.584461 0.53420541E+03  0.12839051E+05                                 8.926309                            7.147441       0.228079       2.112934                    0.998079      27.867554      73.571071       0.710653       0.358611      -1.137744       0.023035      -0.019942      -0.048856       0.057578      -0.023289       0.036878       0.055415       0.036241      -0.061185      -0.086147       0.036178       0.049969             10.237778      18.101172      -0.332742       0.039172       6.583293      -0.724675       6.028868           0.026142
           77              O       4.334460       2.756336      15.278702      -0.522719      28.654647 0.44138102E+03  0.10090110E+05                                 7.302743                            6.382207       0.540251       2.215706                    0.999006      27.070659      69.168466       0.774220       0.346066      -1.150614      -0.043076      -0.016221      -0.027477       0.053607      -0.010190       0.005097      -0.007153      -0.072947       0.081476      -0.051663       0.017913       0.033750              7.852264       8.565127      -1.432518       1.249487       5.714118      -1.314015       9.277547           0.032885
           78              O       0.024446       4.627478       9.952212      -0.548951      39.143073 0.54715852E+03  0.13243855E+05                                 9.249448                            7.276162       0.112770       2.076463                    0.997109      28.058811      74.605121       0.697400       0.362846      -1.133169       0.020149      -0.007106       0.029970       0.036805      -0.040517      -0.007240       0.066615       0.057675      -0.001304      -0.089121       0.012837       0.076284             10.930651      10.961455       0.304506       6.268648       6.896240      -0.223866      14.934259           0.049718

******************************************************
Auxiliary information for the entire system
The total spin magnetic moment of the unit cell is   17.995828
The total net atomic charge of the unit cell is   0.000001
Accuracy of reproducing the electrostatic potential in the unit cell:
  The inner radius (bohr) =    5.0000
  The outer radius (bohr) =   12.0000
  Valid grid points have density less than (e/(bohr^3)) =    0.0001
  The number of valid grid points were=        78368
  The rms potential error without charges in kcal/mol is=      7.84858
  The rms potential error with partial charges in kcal/mol is=      1.02094
  The RRMSE value at monopole order=      0.13008
  The rms potential error with partial charges and cloud penetration in kcal/mol is=      1.02548
  The RRMSE value at monopole order with cloud penetration is=      0.13066
  The rms potential error with partial charges and atomic dipoles in kcal/mol is=      0.52411
  The RRMSE value at dipole order=      0.06678
  The rms potential error with partial charges, atomic dipoles and cloud penetration in kcal/mol is=      0.51626
  The RRMSE value at dipole order with cloud penetration=      0.06578

******************************************************
The electron densities and ab initio electrostatic potential were computed in VASP using the PBE functional and
projector augmented wave method. See the main text of the journal article for a description of computational details.
The atomic charges, dipoles, and quadrupoles were computed with the DDEC6 method as described in
(a) T. A. Manz and N. Gabaldon Limas, RSC Adv. 6 (2016) 47771-47801 DOI: 10.1039/c6ra04656h
(b) N. Gabaldon Limas and T. A. Manz, RSC Adv. 8 (2018) 2678-2707 DOI: 10.1039/c7ra11829e.
For each atom in the material, the electron cloud parameters were fit to the spherically averaged atom-in-material
electron density using radial positions for which this density was between 10^-4 and 10^-2 electrons per cubic bohr.
The polarizabilities, dispersion coefficients, and quantum Drude oscillator (QDO) parameters were fit using the MCLF method.
The magnetic structure of the system was optimized in VASP from the default ferromagnetic initial guess using spin polarization.
The atomic spin moments (ASMs) were computed on this optimized magnetic structure using the DDEC6 partition as inputs
to the method of T. A. Manz and D. S. Sholl, J. Chem. Theory Comput. 7 (2011) 4146-4164 DOI: 10.1021/ct200539n.
The RMSE and RRMSE were computed using a uniform grid with Ewald summation.
