# Supplementary material for: A collection of forcefield precursors for metal–organic frameworks
Source: RSC Adv. 2019 Nov 13;9(63):36492–507. doi: 10.1039/c9ra07327b (PMC9075174; doi:10.1039/c9ra07327b)
Supplement: RA-009-C9RA07327B-s6129 [file RA-009-C9RA07327B-s6129.xyz]

   78
jmolscript: load "" {1 1 1} spacegroup "x,y,z" unitcell [{     10.107000     0.000000     0.000000 }, {      0.000000    10.258000     0.000000 }, {     -1.526051     0.000000    16.204300 }]
Co     1.412796     2.605122     9.360090     0.861601
Co     6.405127     7.734122    14.946360     0.861694
Co     7.168153     7.652878     6.844210     0.861700
Co     2.175822     2.523878     1.257940     0.861688
Co     0.000000     0.000000     0.000000     0.912939
Co    -0.763026     5.129000     8.102150     0.912933
H     -0.633582     6.572301    12.158086     0.130666
H      3.286300     5.711654    11.939328     0.136674
H      1.874361     7.946873    14.954948     0.134604
H      8.451505     1.443301    12.148364     0.130661
H      4.531623     0.582654    12.367122     0.136665
H      5.943562     2.817873     9.351502     0.134601
H      9.214531     3.685699     4.046214     0.130693
H      5.294649     4.546346     4.264972     0.136701
H      6.706588     2.311127     1.249352     0.134631
H      0.129444     8.814699     4.055936     0.130664
H      4.049326     9.675346     3.837178     0.136676
H      2.637387     7.440127     6.852798     0.134617
C     -0.708858     7.999188    14.416966     0.622881
C      0.433082     7.354986    13.678050    -0.024227
C      0.226361     6.647184    12.503238    -0.110105
C      1.287806     6.049143    11.835621    -0.012213
C      2.577234     6.139413    12.363881    -0.103518
C      2.799326     6.872860    13.525729    -0.006864
C      1.725563     7.465772    14.173901    -0.102708
C      1.037380     5.294154    10.566824     0.623494
C      4.188356     7.053401    14.058851     0.576920
C      8.526782     2.870188     9.889484     0.622862
C      7.384841     2.225986    10.628400    -0.024207
C      7.591562     1.518184    11.803212    -0.110120
C      6.530117     0.920143    12.470829    -0.012241
C      5.240689     1.010413    11.942569    -0.103547
C      5.018597     1.743860    10.780721    -0.006862
C      6.092361     2.336772    10.132549    -0.102695
C      6.780544     0.165154    13.739626     0.623541
C      3.629568     1.924401    10.247599     0.576900
C      9.289807     2.258812     1.787334     0.622888
C      8.147867     2.903014     2.526250    -0.024213
C      8.354588     3.610816     3.701062    -0.110110
C      7.293143     4.208857     4.368679    -0.012205
C      6.003715     4.118587     3.840419    -0.103519
C      5.781623     3.385140     2.678571    -0.006847
C      6.855386     2.792228     2.030399    -0.102706
C      7.543569     4.963846     5.637476     0.623505
C      4.392593     3.204599     2.145449     0.576924
C      0.054167     7.387812     6.314816     0.622875
C      1.196108     8.032014     5.575900    -0.024202
C      0.989387     8.739816     4.401088    -0.110113
C      2.050832     9.337857     3.733471    -0.012228
C      3.340260     9.247587     4.261731    -0.103539
C      3.562352     8.514140     5.423579    -0.006861
C      2.488588     7.921228     6.071751    -0.102690
C      1.800405    10.092846     2.464674     0.623536
C      4.951381     8.333599     5.956701     0.576909
O      8.243322     7.658623    14.079916    -0.548979
O     -0.398313     8.830086    15.304961    -0.541191
O      0.015962     5.643952     9.918652    -0.552034
O      1.858458     4.396579    10.262183    -0.521511
O      5.182467     6.784641    13.344241    -0.494339
O      4.322059     7.511933    15.225560    -0.525587
O     -0.425398     2.529623    10.226534    -0.549030
O      8.216236     3.701086     9.001489    -0.541284
O      7.801961     0.514952    14.387798    -0.552084
O      5.959465     9.525579    14.044267    -0.521502
O      2.635457     1.655641    10.962209    -0.494377
O      3.495865     2.382933     9.080890    -0.525579
O      0.337627     2.599377     2.124384    -0.548993
O      8.979262     1.427914     0.899339    -0.541192
O      8.564987     4.614048     6.285648    -0.552038
O      6.722491     5.861421     5.942117    -0.521521
O      3.398482     3.473359     2.860059    -0.494371
O      4.258890     2.746067     0.978740    -0.525592
O      9.006347     7.728377     5.977766    -0.549050
O      0.364713     6.556914     7.202811    -0.541282
O      0.778988     9.743048     1.816502    -0.552093
O      2.621484     0.732421     2.160033    -0.521521
O      5.945492     8.602359     5.242091    -0.494383
O      5.085084     7.875067     7.123410    -0.525573

The following XYZ coordinates are in angstroms. Other properties are in atomic units.
The sperically averaged electron density of each atom fit to a function of the form exp(a - br)
eigen_1, eigen_2 and eigen_3 are the three eigenvalues of traceless quadrupole moment tensor
  atom number  atomic symbol              X              Y              Z     net charge C6 coefficient C8 coefficient C10 coefficient fluctuating dipole atomic polarizability isotropic forcefield polarizability              a              b squared Pearson coefficient          <r^3>          <r^4>         wp_QDO          m_QDO          q_QDO       dipole_x       dipole_y       dipole_z         dipole            Qxy            Qxz            Qyz     Q(x^2-y^2)  Q(3z^2 - R^2)        eigen_1        eigen_2        eigen_3 static polarizability      alpha(xx)      alpha(xy)      alpha(xz)      alpha(yy)      alpha(yz)      alpha(zz) atomic spin moment
            1             Co       1.412796       2.605122       9.360090       0.861601     123.148681 0.27183321E+04  0.94108950E+05                                19.197827                           16.220540       0.317040       1.924772                    0.999799      49.816185     137.708662       0.487437       0.362961      -1.182716       0.004981      -0.069478       0.029897       0.075801       0.088964      -0.052108       0.102398      -0.143468       0.097211      -0.174487       0.022329       0.152159             22.275222      34.007139      -5.455324       1.585296      19.040098       1.705198      13.778428           2.778175
            2             Co       6.405127       7.734122      14.946360       0.861694     123.134235 0.27179447E+04  0.94091777E+05                                19.195953                           16.219046       0.317286       1.924863                    0.999799      49.814571     137.699495       0.487477       0.362945      -1.182734      -0.004923      -0.069432      -0.029871       0.075745      -0.089420      -0.051790      -0.101830      -0.144059       0.094815      -0.174303       0.022353       0.151950             22.272945      34.003539       5.454558       1.584993      19.038183      -1.705122      13.777112           2.778379
            3             Co       7.168153       7.652878       6.844210       0.861700     123.127759 0.27177660E+04  0.94084010E+05                                19.195312                           16.218525       0.317272       1.924870                    0.999799      49.813189     137.694338       0.487484       0.362946      -1.182734      -0.004960       0.069481      -0.029846       0.075782       0.089032      -0.051996       0.102316      -0.143615       0.097210      -0.174455       0.022292       0.152164             22.272207      34.002258      -5.454375       1.584995      19.037641       1.705018      13.776722           2.778410
            4             Co       2.175822       2.523878       1.257940       0.861688     123.137767 0.27180284E+04  0.94095686E+05                                19.196651                           16.219581       0.317226       1.924840                    0.999799      49.814101     137.700298       0.487454       0.362958      -1.182720       0.004941       0.069398       0.029905       0.075728      -0.089420      -0.051780      -0.101748      -0.144039       0.094728      -0.174252       0.022383       0.151868             22.273828      34.004982       5.454873       1.585140      19.038900      -1.705160      13.777602           2.778152
            5             Co       0.000000       0.000000       0.000000       0.912939     151.443233 0.26159062E+04  0.89624785E+05                                21.709803                           15.784944       0.421054       1.963818                    0.999249      49.023045     134.455583       0.500501       0.357187      -1.188431       0.000010       0.000009       0.000001       0.000014      -0.164466      -0.066651      -0.110661       0.116315       0.093794      -0.249288       0.089371       0.159917             28.406694      19.358475      -5.585632       6.173119      24.636527       9.945137      41.225080           2.871017
            6             Co      -0.763026       5.129000       8.102150       0.912933     151.448849 0.26159536E+04  0.89627596E+05                                21.711219                           15.785754       0.420779       1.963738                    0.999247      49.021763     134.456772       0.500452       0.357217      -1.188396       0.000003      -0.000004       0.000003       0.000006       0.164545      -0.066062       0.111087       0.115593       0.093980      -0.249270       0.089222       0.160049             28.408812      19.359561       5.586140       6.173146      24.638799      -9.946648      41.228076           2.871470
            7              H      -0.633582       6.572301      12.158086       0.130666       1.037359 0.76142424E+01  0.73324402E+02                                 1.650442                            1.582331      -1.091854       2.375555                    0.997547       3.289093       8.916091       0.515804       1.233102      -0.720499      -0.040300      -0.003419      -0.015023       0.043145       0.001111       0.008557       0.003016       0.016014      -0.027565      -0.012815      -0.002963       0.015778              1.667264       2.020970       0.018658       0.199012       1.396407       0.155944       1.584414          -0.000033
            8              H       3.286300       5.711654      11.939328       0.136674       1.055701 0.77107568E+01  0.74486655E+02                                 1.671570                            1.593951      -1.084147       2.385609                    0.997568       3.275118       8.891585       0.513145       1.235618      -0.720145       0.031619      -0.020165      -0.019152       0.042109      -0.009471      -0.006773       0.004117       0.007485       0.005497      -0.011117      -0.003181       0.014297              1.693812       1.904937      -0.254330      -0.192806       1.583966       0.270560       1.592534           0.000434
            9              H       1.874361       7.946873      14.954948       0.134604       1.023689 0.74047308E+01  0.70798163E+02                                 1.633115                            1.557585      -1.104362       2.372812                    0.997414       3.268100       8.822234       0.521396       1.228642      -0.721284       0.008128       0.022348       0.035740       0.042929       0.004166       0.001137       0.009476      -0.004432       0.028051      -0.010585      -0.004448       0.015034              1.657014       1.566882       0.002784       0.069381       1.517848       0.363698       1.886312           0.000203
           10              H       8.451505       1.443301      12.148364       0.130661       1.037399 0.76146262E+01  0.73329149E+02                                 1.650494                            1.582378      -1.091918       2.375519                    0.997546       3.289185       8.916455       0.515792       1.233114      -0.720496       0.040300      -0.003422       0.015020       0.043144      -0.001113       0.008557      -0.003016       0.016013      -0.027555      -0.012813      -0.002965       0.015777              1.667317       2.021037      -0.018657       0.199018       1.396448      -0.155953       1.584465          -0.000029
           11              H       4.531623       0.582654      12.367122       0.136665       1.055764 0.77113572E+01  0.74494044E+02                                 1.671645                            1.594019      -1.084223       2.385564                    0.997567       3.275264       8.892130       0.513130       1.235627      -0.720142      -0.031618      -0.020167       0.019146       0.042107       0.009472      -0.006772      -0.004118       0.007485       0.005498      -0.011117      -0.003180       0.014297              1.693890       1.905031       0.254345      -0.192816       1.584035      -0.270578       1.592605           0.000436
           12              H       5.943562       2.817873       9.351502       0.134601       1.023678 0.74046090E+01  0.70796522E+02                                 1.633087                            1.557560      -1.104390       2.372803                    0.997414       3.268051       8.821997       0.521408       1.228623      -0.721289      -0.008124       0.022348      -0.035741       0.042929      -0.004165       0.001135      -0.009476      -0.004437       0.028045      -0.010584      -0.004448       0.015032              1.656984       1.566853      -0.002784       0.069378       1.517823      -0.363688       1.886277           0.000196
           13              H       9.214531       3.685699       4.046214       0.130693       1.037368 0.76143268E+01  0.73325405E+02                                 1.650441                            1.582330      -1.091865       2.375545                    0.997547       3.289119       8.916168       0.515809       1.233088      -0.720501       0.040298       0.003419       0.015022       0.043143       0.001111       0.008557       0.003015       0.016013      -0.027563      -0.012815      -0.002963       0.015778              1.667263       2.020968       0.018657       0.199011       1.396407       0.155944       1.584414          -0.000039
           14              H       5.294649       4.546346       4.264972       0.136701       1.055726 0.77109939E+01  0.74489455E+02                                 1.671580                            1.593961      -1.084188       2.385584                    0.997568       3.275173       8.891740       0.513151       1.235595      -0.720149      -0.031616       0.020165       0.019150       0.042106      -0.009470      -0.006773       0.004117       0.007483       0.005503      -0.011117      -0.003180       0.014296              1.693822       1.904949      -0.254331      -0.192805       1.583975       0.270561       1.592543           0.000429
           15              H       6.706588       2.311127       1.249352       0.134631       1.023671 0.74045659E+01  0.70796085E+02                                 1.633080                            1.557554      -1.104346       2.372820                    0.997415       3.268062       8.822057       0.521409       1.228620      -0.721289      -0.008127      -0.022347      -0.035740       0.042928       0.004166       0.001136       0.009476      -0.004434       0.028051      -0.010585      -0.004448       0.015033              1.656977       1.566849       0.002784       0.069378       1.517816       0.363684       1.886266           0.000202
           16              H       0.129444       8.814699       4.055936       0.130664       1.037416 0.76147900E+01  0.73331185E+02                                 1.650516                            1.582399      -1.091943       2.375507                    0.997546       3.289218       8.916598       0.515787       1.233120      -0.720495      -0.040300       0.003421      -0.015020       0.043144      -0.001112       0.008556      -0.003016       0.016014      -0.027554      -0.012812      -0.002965       0.015777              1.667340       2.021067      -0.018657       0.199021       1.396466      -0.155957       1.584486          -0.000035
           17              H       4.049326       9.675346       3.837178       0.136676       1.055787 0.77115725E+01  0.74496683E+02                                 1.671668                            1.594040      -1.084251       2.385547                    0.997567       3.275312       8.892309       0.513128       1.235625      -0.720142       0.031618       0.020165      -0.019147       0.042106       0.009471      -0.006771      -0.004117       0.007487       0.005499      -0.011117      -0.003179       0.014297              1.693913       1.905058       0.254350      -0.192819       1.584056      -0.270584       1.592625           0.000432
           18              H       2.637387       7.440127       6.852798       0.134617       1.023642 0.74042821E+01  0.70792592E+02                                 1.633047                            1.557523      -1.104334       2.372832                    0.997415       3.267979       8.821743       0.521415       1.228620      -0.721290       0.008124      -0.022347       0.035743       0.042930      -0.004165       0.001135      -0.009476      -0.004436       0.028048      -0.010584      -0.004449       0.015033              1.656942       1.566813      -0.002784       0.069375       1.517788      -0.363674       1.886227           0.000196
           19              C      -0.708858       7.999188      14.416966       0.622881      24.865608 0.24702240E+03  0.50996933E+04                                 7.896921                            5.593055      -0.156191       2.007558                    0.999196      22.110859      61.816885       0.624748       0.474890      -1.018184      -0.047007       0.033712       0.018843       0.060837       0.008821       0.048349      -0.089167      -0.094459       0.113452      -0.103296      -0.023630       0.126926              9.694881      12.544373      -1.848985      -1.788769       8.119431       3.948296       8.420839          -0.000451
           20              C       0.433082       7.354986      13.678050      -0.024227      39.173392 0.41946470E+03  0.96661469E+04                                 9.882532                            6.710208       0.122618       2.048588                    0.999310      26.620024      73.075404       0.660299       0.402539      -1.085206       0.030206      -0.010881      -0.026648       0.041724       0.009554       0.013020       0.005986       0.003495      -0.008230      -0.013359      -0.006416       0.019775             12.657633      16.526869      -3.718395      -2.848449       9.177753       5.361489      12.268277           0.004886
           21              C       0.226361       6.647184      12.503238      -0.110105      34.328908 0.42918951E+03  0.10075542E+05                                 9.270648                            6.989092      -0.058710       1.954066                    0.999444      29.293902      84.639777       0.611312       0.426799      -1.055809       0.013713       0.006647       0.003346       0.015602       0.014345       0.017703      -0.035691      -0.005042      -0.072657      -0.053502       0.017136       0.036366             10.888822      10.518198      -1.998749      -1.603619       8.983647       5.826271      13.164622           0.001316
           22              C       1.287806       6.049143      11.835621      -0.012213      38.025512 0.41587125E+03  0.95604899E+04                                 9.692492                            6.686816       0.110077       2.047525                    0.999278      26.419869      72.383565       0.660806       0.403191      -1.085023       0.007547       0.024673       0.032882       0.041797      -0.012248       0.001834      -0.008899       0.000341      -0.035538      -0.016114      -0.003905       0.020020             12.284447      11.768450      -0.074535       1.898724       9.575657       6.842827      15.509235           0.007864
           23              C       2.577234       6.139413      12.363881      -0.103518      33.710257 0.42739889E+03  0.10021509E+05                                 9.162541                            6.982756      -0.036148       1.965846                    0.999435      29.088888      83.955670       0.610597       0.427811      -1.055344      -0.012316       0.007243       0.004652       0.015026      -0.008239      -0.028888      -0.029968      -0.039325      -0.028374      -0.050898       0.007807       0.043091             10.574315      12.397939       1.003347       3.275638       7.875812       4.397730      11.449195           0.001547
           24              C       2.799326       6.872860      13.525729      -0.006864      37.824001 0.41564584E+03  0.95653529E+04                                 9.685646                            6.718093       0.112211       2.050813                    0.999279      26.420871      72.705521       0.653625       0.407193      -1.081065      -0.031925       0.001436      -0.015260       0.035413      -0.003317      -0.006327       0.009103      -0.011745       0.035036      -0.013410      -0.004949       0.018359             12.087952      18.361748       0.712480       2.744490       7.454946       3.632675      10.447164           0.001650
           25              C       1.725563       7.465772      14.173901      -0.102708      34.033468 0.42764417E+03  0.10033999E+05                                 9.242824                            6.998741      -0.085417       1.949328                    0.999418      29.148143      84.300332       0.607751       0.429525      -1.053732      -0.001400      -0.000833      -0.018205       0.018278       0.018704       0.003350      -0.013912      -0.077409       0.055629      -0.052842       0.011715       0.041128             10.721480      16.827203      -1.955027      -0.489875       6.728530       2.515758       8.608709           0.001846
           26              C       1.037380       5.294154      10.566824       0.623494      24.029861 0.24355899E+03  0.50060813E+04                                 7.700918                            5.547587      -0.058167       2.046247                    0.999351      21.821870      60.700482       0.628893       0.473844      -1.019640      -0.009809      -0.022794      -0.054748       0.060110       0.056648      -0.061153      -0.079965       0.026514      -0.110470      -0.100587      -0.033058       0.133645              9.333680       7.935922      -1.443991       2.469354       8.879511       3.598056      11.185606           0.002410
           27              C       4.188356       7.053401      14.058851       0.576920      24.330734 0.26185498E+03  0.54648233E+04                                 7.767339                            5.724554      -0.110693       2.019199                    0.999398      22.319955      61.979098       0.625370       0.469303      -1.025026       0.040455       0.019961       0.019732       0.049239      -0.006588      -0.022772      -0.038977      -0.184653      -0.063479      -0.091288      -0.022848       0.114135              9.352195      15.013867       1.661523       2.078616       5.207662       1.570133       7.835056          -0.005797
           28              C       8.526782       2.870188       9.889484       0.622862      24.866140 0.24702633E+03  0.50998159E+04                                 7.897109                            5.593141      -0.156208       2.007550                    0.999196      22.111404      61.819503       0.624734       0.474897      -1.018176       0.047005       0.033693      -0.018846       0.060827      -0.008821       0.048342       0.089153      -0.094459       0.113403      -0.103284      -0.023622       0.126906              9.695175      12.544751       1.849094      -1.788894       8.119677      -3.948449       8.421096          -0.000470
           29              C       7.384841       2.225986      10.628400      -0.024207      39.173283 0.41945763E+03  0.96659577E+04                                 9.882598                            6.710195       0.122583       2.048584                    0.999310      26.619716      73.074811       0.660292       0.402544      -1.085201      -0.030197      -0.010892       0.026627       0.041707      -0.009560       0.013023      -0.005983       0.003471      -0.008236      -0.013370      -0.006407       0.019777             12.657820      16.527152       3.718561      -2.848659       9.177887      -5.361607      12.268422           0.004879
           30              C       7.591562       1.518184      11.803212      -0.110120      34.329855 0.42920089E+03  0.10075888E+05                                 9.270838                            6.989194      -0.058760       1.954044                    0.999444      29.294392      84.641834       0.611306       0.426800      -1.055807      -0.013711       0.006623      -0.003357       0.015592      -0.014341       0.017702       0.035689      -0.005030      -0.072640      -0.053496       0.017139       0.036358             10.889099      10.518527       1.998882      -1.603774       8.983856      -5.826432      13.164913           0.001321
           31              C       6.530117       0.920143      12.470829      -0.012241      38.026297 0.41587992E+03  0.95607382E+04                                 9.692590                            6.686862       0.110101       2.047527                    0.999278      26.420239      72.384738       0.660807       0.403188      -1.085025      -0.007539       0.024665      -0.032901       0.041805       0.012251       0.001845       0.008890       0.000353      -0.035504      -0.016098      -0.003919       0.020017             12.284591      11.768687       0.074597       1.898670       9.575744      -6.842880      15.509342           0.007865
           32              C       5.240689       1.010413      11.942569      -0.103547      33.711737 0.42742017E+03  0.10022148E+05                                 9.162818                            6.982938      -0.036210       1.965814                    0.999435      29.089796      83.959295       0.610587       0.427812      -1.055342       0.012322       0.007228      -0.004670       0.015030       0.008246      -0.028885       0.029962      -0.039308      -0.028396      -0.050895       0.007817       0.043078             10.574655      12.398446      -1.003353       3.275715       7.876033      -4.397852      11.449487           0.001547
           33              C       5.018597       1.743860      10.780721      -0.006862      37.824134 0.41564562E+03  0.95653531E+04                                 9.685695                            6.718105       0.112177       2.050803                    0.999279      26.420875      72.705712       0.653622       0.407194      -1.081063       0.031926       0.001419       0.015249       0.035409       0.003315      -0.006328      -0.009097      -0.011752       0.035031      -0.013413      -0.004940       0.018354             12.088051      18.362040      -0.712435       2.744416       7.454966      -3.632661      10.447147           0.001648
           34              C       6.092361       2.336772      10.132549      -0.102695      34.032909 0.42763341E+03  0.10033686E+05                                 9.242768                            6.998681      -0.085443       1.949328                    0.999418      29.147664      84.298755       0.607750       0.429529      -1.053730       0.001407      -0.000846       0.018187       0.018261      -0.018698       0.003338       0.013918      -0.077433       0.055592      -0.052842       0.011700       0.041143             10.721455      16.827220       1.955099      -0.489990       6.728505      -2.515747       8.608641           0.001841
           35              C       6.780544       0.165154      13.739626       0.623541      24.029452 0.24355349E+03  0.50059439E+04                                 7.700875                            5.547556      -0.058364       2.046186                    0.999351      21.821573      60.699659       0.628889       0.473849      -1.019636       0.009816      -0.022810       0.054740       0.060109      -0.056654      -0.061161       0.079980       0.026519      -0.110511      -0.100609      -0.033057       0.133665              9.333628       7.935900       1.444001       2.469315       8.879453      -3.598035      11.185531           0.002437
           36              C       3.629568       1.924401      10.247599       0.576900      24.331182 0.26185927E+03  0.54649302E+04                                 7.767426                            5.724593      -0.110736       2.019183                    0.999398      22.320058      61.979295       0.625370       0.469302      -1.025027      -0.040458       0.019952      -0.019738       0.049240       0.006580      -0.022771       0.038975      -0.184643      -0.063500      -0.091279      -0.022853       0.114132              9.352344      15.014208      -1.661584       2.078680       5.207713      -1.570147       7.835113          -0.005809
           37              C       9.289807       2.258812       1.787334       0.622888      24.865766 0.24702389E+03  0.50997297E+04                                 7.896927                            5.593052      -0.156173       2.007561                    0.999196      22.110979      61.817171       0.624752       0.474887      -1.018186       0.047005      -0.033714      -0.018847       0.060838       0.008814       0.048343      -0.089166      -0.094456       0.113444      -0.103286      -0.023637       0.126923              9.694900      12.544433      -1.848998      -1.788783       8.119432       3.948292       8.420836          -0.000455
           38              C       8.147867       2.903014       2.526250      -0.024213      39.173466 0.41946443E+03  0.96661375E+04                                 9.882532                            6.710195       0.122612       2.048585                    0.999310      26.620048      73.075417       0.660301       0.402538      -1.085207      -0.030208       0.010888       0.026645       0.041725       0.009553       0.013021       0.005983       0.003488      -0.008229      -0.013362      -0.006411       0.019772             12.657653      16.526969      -3.718421      -2.848477       9.177742       5.361472      12.268248           0.004882
           39              C       8.354588       3.610816       3.701062      -0.110110      34.329607 0.42919972E+03  0.10075840E+05                                 9.270748                            6.989159      -0.058703       1.954061                    0.999444      29.294328      84.641201       0.611312       0.426797      -1.055810      -0.013715      -0.006643      -0.003348       0.015603       0.014341       0.017705      -0.035692      -0.005042      -0.072645      -0.053501       0.017136       0.036365             10.888947      10.518344      -1.998782      -1.603651       8.983735       5.826336      13.164763           0.001302
           40              C       7.293143       4.208857       4.368679      -0.012205      38.025585 0.41587109E+03  0.95604853E+04                                 9.692498                            6.686809       0.110082       2.047526                    0.999278      26.419888      72.383612       0.660807       0.403191      -1.085024      -0.007547      -0.024671      -0.032888       0.041800      -0.012250       0.001834      -0.008901       0.000338      -0.035531      -0.016114      -0.003906       0.020021             12.284469      11.768521      -0.074516       1.898773       9.575641       6.842816      15.509246           0.007860
           41              C       6.003715       4.118587       3.840419      -0.103519      33.710951 0.42740831E+03  0.10021786E+05                                 9.162653                            6.982823      -0.036143       1.965841                    0.999435      29.089306      83.957146       0.610595       0.427809      -1.055345       0.012320      -0.007237      -0.004656       0.015028      -0.008238      -0.028888      -0.029969      -0.039330      -0.028356      -0.050897       0.007803       0.043094             10.574468      12.398171       1.003389       3.275734       7.875900       4.397784      11.449332           0.001533
           42              C       5.781623       3.385140       2.678571      -0.006847      37.824530 0.41565019E+03  0.95654842E+04                                 9.685743                            6.718131       0.112170       2.050796                    0.999279      26.421052      72.706286       0.653622       0.407193      -1.081064       0.031929      -0.001429       0.015256       0.035416      -0.003314      -0.006329       0.009099      -0.011755       0.035033      -0.013415      -0.004940       0.018355             12.088118      18.362118       0.712515       2.744563       7.455000       3.632694      10.447237           0.001643
           43              C       6.855386       2.792228       2.030399      -0.102706      34.033828 0.42764852E+03  0.10034122E+05                                 9.242870                            6.998765      -0.085391       1.949333                    0.999418      29.148307      84.300759       0.607752       0.429524      -1.053734       0.001402       0.000841       0.018200       0.018273       0.018704       0.003348      -0.013914      -0.077416       0.055623      -0.052844       0.011712       0.041133             10.721560      16.827419      -1.955056      -0.489894       6.728548       2.515746       8.608711           0.001841
           44              C       7.543569       4.963846       5.637476       0.623505      24.029744 0.24355745E+03  0.50060439E+04                                 7.700901                            5.547574      -0.058200       2.046237                    0.999351      21.821834      60.700433       0.628893       0.473845      -1.019639       0.009803       0.022795       0.054748       0.060109       0.056649      -0.061155      -0.079969       0.026513      -0.110459      -0.100589      -0.033060       0.133649              9.333661       7.935926      -1.443976       2.469372       8.879470       3.598033      11.185588           0.002407
           45              C       4.392593       3.204599       2.145449       0.576924      24.331370 0.26186183E+03  0.54650073E+04                                 7.767476                            5.724626      -0.110741       2.019175                    0.999398      22.320401      61.980773       0.625366       0.469303      -1.025025      -0.040463      -0.019963      -0.019734       0.049246      -0.006582      -0.022766      -0.038980      -0.184643      -0.063511      -0.091275      -0.022861       0.114136              9.352397      15.014260       1.661587       2.078693       5.207753       1.570164       7.835179          -0.005803
           46              C       0.054167       7.387812       6.314816       0.622875      24.865991 0.24702500E+03  0.50997788E+04                                 7.897059                            5.593115      -0.156209       2.007550                    0.999196      22.111328      61.819112       0.624738       0.474895      -1.018178      -0.047009      -0.033689       0.018846       0.060827      -0.008818       0.048343       0.089153      -0.094457       0.113412      -0.103283      -0.023624       0.126907              9.695104      12.544604       1.849089      -1.788880       8.119653      -3.948438       8.421054          -0.000476
           47              C       1.196108       8.032014       5.575900      -0.024202      39.173656 0.41946248E+03  0.96660997E+04                                 9.882657                            6.710235       0.122585       2.048581                    0.999310      26.619890      73.075463       0.660289       0.402544      -1.085201       0.030197       0.010897      -0.026623       0.041706      -0.009558       0.013025      -0.005985       0.003483      -0.008227      -0.013367      -0.006411       0.019779             12.657894      16.527193       3.718604      -2.848697       9.177975      -5.361669      12.268514           0.004877
           48              C       0.989387       8.739816       4.401088      -0.110113      34.329985 0.42920268E+03  0.10075942E+05                                 9.270854                            6.989201      -0.058749       1.954046                    0.999444      29.294511      84.642297       0.611306       0.426799      -1.055807       0.013709      -0.006624       0.003356       0.015591      -0.014337       0.017702       0.035688      -0.005021      -0.072623      -0.053492       0.017140       0.036352             10.889119      10.518547       1.998889      -1.603773       8.983883      -5.826450      13.164927           0.001308
           49              C       2.050832       9.337857       3.733471      -0.012228      38.026672 0.41588368E+03  0.95608531E+04                                 9.692671                            6.686905       0.110065       2.047514                    0.999278      26.420365      72.385363       0.660802       0.403190      -1.085023       0.007540      -0.024668       0.032898       0.041805       0.012250       0.001844       0.008895       0.000355      -0.035500      -0.016101      -0.003915       0.020016             12.284704      11.768780       0.074602       1.898685       9.575847      -6.842966      15.509486           0.007858
           50              C       3.340260       9.247587       4.261731      -0.103539      33.712022 0.42742450E+03  0.10022279E+05                                 9.162868                            6.982972      -0.036216       1.965809                    0.999435      29.090008      83.960155       0.610586       0.427811      -1.055341      -0.012321      -0.007232       0.004667       0.015030       0.008243      -0.028886       0.029964      -0.039297      -0.028373      -0.050892       0.007815       0.043077             10.574710      12.398512      -1.003353       3.275723       7.876081      -4.397880      11.449539           0.001536
           51              C       3.562352       8.514140       5.423579      -0.006861      37.824467 0.41565035E+03  0.95654915E+04                                 9.685745                            6.718143       0.112174       2.050799                    0.999279      26.421054      72.706376       0.653620       0.407194      -1.081062      -0.031927      -0.001414      -0.015247       0.035409       0.003315      -0.006329      -0.009099      -0.011738       0.035047      -0.013409      -0.004948       0.018358             12.088100      18.362104      -0.712431       2.744415       7.455007      -3.632678      10.447190           0.001647
           52              C       2.488588       7.921228       6.071751      -0.102690      34.033046 0.42763657E+03  0.10033773E+05                                 9.242767                            6.998692      -0.085409       1.949337                    0.999418      29.147766      84.298958       0.607752       0.429527      -1.053732      -0.001409       0.000856      -0.018181       0.018255      -0.018696       0.003340       0.013913      -0.077422       0.055615      -0.052840       0.011708       0.041133             10.721437      16.827164       1.955113      -0.490009       6.728515      -2.515744       8.608633           0.001838
           53              C       1.800405      10.092846       2.464674       0.623536      24.029575 0.24355475E+03  0.50059778E+04                                 7.700893                            5.547565      -0.058373       2.046180                    0.999351      21.821706      60.700135       0.628890       0.473848      -1.019636      -0.009817       0.022807      -0.054742       0.060110      -0.056658      -0.061160       0.079977       0.026506      -0.110504      -0.100602      -0.033063       0.133666              9.333654       7.935912       1.444006       2.469316       8.879494      -3.598056      11.185556           0.002436
           54              C       4.951381       8.333599       5.956701       0.576909      24.331203 0.26185990E+03  0.54649444E+04                                 7.767424                            5.724598      -0.110734       2.019183                    0.999398      22.320037      61.979164       0.625370       0.469302      -1.025028       0.040456      -0.019950       0.019739       0.049238       0.006578      -0.022775       0.038976      -0.184642      -0.063484      -0.091283      -0.022847       0.114130              9.352328      15.014157      -1.661575       2.078667       5.207712      -1.570146       7.835115          -0.005811
           55              O       8.243322       7.658623      14.079916      -0.548979      37.736323 0.53383244E+03  0.12829819E+05                                 8.950814                            7.146109       0.228605       2.113445                    0.998112      27.865312      73.601347       0.710436       0.358728      -1.137477       0.022651       0.020590      -0.049415       0.058128       0.022323       0.036351      -0.056539       0.032807      -0.058991      -0.085830       0.035819       0.050010             10.279035      18.210556       0.318139       0.029241       6.596356       0.736810       6.030194           0.026025
           56              O      -0.398313       8.830086      15.304961      -0.541191      39.542580 0.53985307E+03  0.13016397E+05                                 9.288774                            7.210545       0.178538       2.098783                    0.998214      27.855314      73.794529       0.703395       0.361154      -1.135087       0.031527      -0.020551      -0.015350       0.040644      -0.002510       0.034850      -0.011318      -0.107651       0.138311      -0.086068       0.026169       0.059900             11.026742       7.616178      -1.662385      -0.834076      12.345704       6.950875      13.118344           0.048209
           57              O       0.015962       5.643952       9.918652      -0.552034      39.595128 0.55397492E+03  0.13450146E+05                                 9.324041                            7.322397       0.104412       2.072258                    0.997129      28.150480      74.959206       0.695059       0.362951      -1.133110       0.019009       0.007709       0.028943       0.035475       0.041325      -0.004396      -0.067586       0.059038      -0.000224      -0.091463       0.015864       0.075600             11.039533      11.007771      -0.276305       6.354909       6.935114       0.241391      15.175714           0.051062
           58              O       1.858458       4.396579      10.262183      -0.521511      35.351505 0.51297803E+03  0.12197491E+05                                 8.540341                            7.003818       0.274053       2.136215                    0.998569      27.339914      71.657340       0.718343       0.358593      -1.138415       0.017587       0.026386       0.018571       0.036748      -0.000027      -0.063328      -0.027332      -0.040796      -0.198999      -0.105078       0.038662       0.066416              9.618107       8.545666      -3.869887      -0.816795      13.410899       3.252819       6.897755           0.047601
           59              O       5.182467       6.784641      13.344241      -0.494339      26.560111 0.40422713E+03  0.90309236E+04                                 6.907448                            6.090974       0.750638       2.296387                    0.999430      26.289188      66.191039       0.796563       0.344175      -1.153329      -0.021282       0.012918      -0.018609       0.031082       0.005778      -0.046897      -0.009336       0.013762      -0.129088      -0.066681       0.012820       0.053861              7.437691      10.935120       0.198711      -1.185178       5.493267       0.887442       5.884686           0.064675
           60              O       4.322059       7.511933      15.225560      -0.525587      28.758205 0.44098411E+03  0.10083893E+05                                 7.326787                            6.386299       0.523486       2.210563                    0.999068      27.076940      69.309301       0.772314       0.346822      -1.149402      -0.041108       0.016505      -0.026297       0.051515       0.011461       0.005767       0.003196      -0.081671       0.070823      -0.054574       0.022130       0.032444              7.883997       8.612767       1.453470       1.253755       5.737228       1.343111       9.301995           0.032270
           61              O      -0.425398       2.529623      10.226534      -0.549030      37.740701 0.53390275E+03  0.12831987E+05                                 8.951643                            7.146692       0.228268       2.113330                    0.998110      27.866487      73.606852       0.710387       0.358740      -1.137463      -0.022655       0.020600       0.049379       0.058102      -0.022301       0.036357       0.056557       0.032864      -0.059093      -0.085855       0.035817       0.050038             10.280060      18.212505      -0.318159       0.029223       6.596955      -0.736931       6.030720           0.025972
           62              O       8.216236       3.701086       9.001489      -0.541284      39.548551 0.53994454E+03  0.13019185E+05                                 9.289732                            7.211171       0.178832       2.098838                    0.998215      27.857384      73.802235       0.703360       0.361155      -1.135083      -0.031535      -0.020570       0.015323       0.040649       0.002511       0.034849       0.011323      -0.107497       0.138434      -0.086012       0.026086       0.059926             11.028006       7.616995       1.662651      -0.834246      12.347148      -6.951846      13.119874           0.048171
           63              O       7.801961       0.514952      14.387798      -0.552084      39.596291 0.55399550E+03  0.13450717E+05                                 9.323986                            7.322349       0.104888       2.072364                    0.997134      28.151727      74.961759       0.695090       0.362933      -1.133128      -0.019023       0.007721      -0.028941       0.035483      -0.041354      -0.004427       0.067586       0.058943      -0.000318      -0.091439       0.015798       0.075642             11.039472      11.007732       0.276294       6.354883       6.935051      -0.241422      15.175632           0.051025
           64              O       5.959465       9.525579      14.044267      -0.521502      35.350810 0.51296430E+03  0.12197075E+05                                 8.540253                            7.003739       0.274290       2.136306                    0.998569      27.339380      71.655512       0.718346       0.358595      -1.138415      -0.017578       0.026385      -0.018593       0.036754       0.000041      -0.063325       0.027288      -0.040800      -0.198907      -0.105047       0.038677       0.066370              9.618019       8.545578       3.869881      -0.816833      13.410773      -3.252827       6.897706           0.047616
           65              O       2.635457       1.655641      10.962209      -0.494377      26.561738 0.40425738E+03  0.90317783E+04                                 6.907763                            6.091226       0.750536       2.296344                    0.999430      26.289851      66.193599       0.796541       0.344178      -1.153325       0.021273       0.012915       0.018583       0.031060      -0.005780      -0.046893       0.009344       0.013771      -0.129147      -0.066692       0.012824       0.053868              7.438072      10.935811      -0.198797      -1.185146       5.493510      -0.887479       5.884894           0.064670
           66              O       3.495865       2.382933       9.080890      -0.525579      28.753689 0.44089793E+03  0.10081383E+05                                 7.325852                            6.385532       0.523864       2.210707                    0.999069      27.075381      69.302401       0.772390       0.346807      -1.149420       0.041085       0.016473       0.026277       0.051476      -0.011487       0.005817      -0.003172      -0.081616       0.070961      -0.054584       0.022177       0.032407              7.882944       8.611456      -1.453194       1.253556       5.736538      -1.342938       9.300839           0.032236
           67              O       0.337627       2.599377       2.124384      -0.548993      37.737386 0.53384943E+03  0.12830330E+05                                 8.950960                            7.146206       0.228590       2.113430                    0.998112      27.865779      73.602881       0.710434       0.358727      -1.137478      -0.022641      -0.020600       0.049405       0.058119       0.022321       0.036356      -0.056539       0.032812      -0.059013      -0.085834       0.035820       0.050015             10.279230      18.210957       0.318131       0.029232       6.596457       0.736824       6.030276           0.026000
           68              O       8.979262       1.427914       0.899339      -0.541192      39.542917 0.53985833E+03  0.13016558E+05                                 9.288827                            7.210582       0.178536       2.098781                    0.998214      27.855448      73.795021       0.703392       0.361154      -1.135086      -0.031517       0.020549       0.015351       0.040636      -0.002508       0.034849      -0.011314      -0.107645       0.138300      -0.086063       0.026169       0.059894             11.026805       7.616242      -1.662400      -0.834080      12.345771       6.950908      13.118401           0.048208
           69              O       8.564987       4.614048       6.285648      -0.552038      39.596444 0.55399532E+03  0.13450781E+05                                 9.324295                            7.322569       0.104345       2.072233                    0.997128      28.150801      74.960737       0.695044       0.362954      -1.133106      -0.019010      -0.007713      -0.028933       0.035468       0.041329      -0.004396      -0.067593       0.059041      -0.000221      -0.091472       0.015865       0.075608             11.039865      11.008089      -0.276291       6.355149       6.935281       0.241417      15.176225           0.051059
           70              O       6.722491       5.861421       5.942117      -0.521521      35.351736 0.51298213E+03  0.12197608E+05                                 8.540375                            7.003844       0.274087       2.136222                    0.998569      27.340052      71.657665       0.718343       0.358593      -1.138416      -0.017580      -0.026392      -0.018574       0.036750      -0.000028      -0.063329      -0.027332      -0.040812      -0.198953      -0.105071       0.038656       0.066415              9.618146       8.545707      -3.869904      -0.816783      13.410960       3.252822       6.897771           0.047612
           71              O       3.398482       3.473359       2.860059      -0.494371      26.562082 0.40426415E+03  0.90319595E+04                                 6.907759                            6.091226       0.750604       2.296354                    0.999430      26.290354      66.194783       0.796551       0.344172      -1.153331       0.021270      -0.012939       0.018579       0.031064       0.005776      -0.046914      -0.009352       0.013756      -0.129141      -0.066710       0.012831       0.053878              7.438051      10.935721       0.198755      -1.185203       5.493507       0.887494       5.884925           0.064629
           72              O       4.258890       2.746067       0.978740      -0.525592      28.758441 0.44098811E+03  0.10084000E+05                                 7.326774                            6.386281       0.523539       2.210571                    0.999069      27.077290      69.310082       0.772324       0.346817      -1.149407       0.041087      -0.016506       0.026308       0.051505       0.011461       0.005766       0.003199      -0.081690       0.070832      -0.054585       0.022131       0.032453              7.883986       8.612744       1.453468       1.253751       5.737219       1.343115       9.301995           0.032252
           73              O       9.006347       7.728377       5.977766      -0.549050      37.740672 0.53390433E+03  0.12832018E+05                                 8.951589                            7.146665       0.228375       2.113355                    0.998111      27.866740      73.607195       0.710395       0.358736      -1.137467       0.022667      -0.020600      -0.049383       0.058110      -0.022299       0.036356       0.056553       0.032852      -0.059065      -0.085846       0.035811       0.050036             10.279986      18.212347      -0.318143       0.029210       6.596927      -0.736929       6.030685           0.025978
           74              O       0.364713       6.556914       7.202811      -0.541282      39.548462 0.53994312E+03  0.13019139E+05                                 9.289708                            7.211154       0.178810       2.098831                    0.998216      27.857388      73.802155       0.703362       0.361154      -1.135084       0.031533       0.020571      -0.015311       0.040644       0.002511       0.034855       0.011323      -0.107502       0.138444      -0.086019       0.026088       0.059931             11.027979       7.616954       1.662668      -0.834254      12.347151      -6.951833      13.119832           0.048165
           75              O       0.778988       9.743048       1.816502      -0.552093      39.597085 0.55400816E+03  0.13451112E+05                                 9.324139                            7.322457       0.104844       2.072349                    0.997134      28.151937      74.962754       0.695081       0.362935      -1.133126       0.019029      -0.007721       0.028932       0.035479      -0.041352      -0.004425       0.067582       0.058936      -0.000321      -0.091433       0.015797       0.075636             11.039663      11.007910       0.276298       6.355008       6.935169      -0.241437      15.175909           0.051022
           76              O       2.621484       0.732421       2.160033      -0.521521      35.351686 0.51297909E+03  0.12197518E+05                                 8.540389                            7.003837       0.274307       2.136307                    0.998569      27.339733      71.656774       0.718341       0.358595      -1.138415       0.017569      -0.026375       0.018587       0.036740       0.000044      -0.063335       0.027290      -0.040818      -0.198924      -0.105061       0.038683       0.066378              9.618187       8.545715       3.869968      -0.816845      13.411039      -3.252892       6.897807           0.047590
           77              O       5.945492       8.602359       5.242091      -0.494383      26.562022 0.40426280E+03  0.90319325E+04                                 6.907830                            6.091284       0.750493       2.296327                    0.999430      26.289960      66.194063       0.796533       0.344180      -1.153323      -0.021277      -0.012918      -0.018590       0.031067      -0.005784      -0.046892       0.009342       0.013773      -0.129125      -0.066685       0.012818       0.053867              7.438145      10.935940      -0.198807      -1.185150       5.493562      -0.887482       5.884933           0.064666
           78              O       5.085084       7.875067       7.123410      -0.525573      28.752486 0.44087567E+03  0.10080732E+05                                 7.325602                            6.385333       0.523967       2.210742                    0.999070      27.075070      69.300801       0.772410       0.346803      -1.149425      -0.041102      -0.016470      -0.026267       0.051483      -0.011484       0.005802      -0.003176      -0.081618       0.070970      -0.054584       0.022176       0.032408              7.882659       8.611072      -1.453116       1.253501       5.736361      -1.342898       9.300543           0.032258

******************************************************
Auxiliary information for the entire system
The total spin magnetic moment of the unit cell is   17.997919
The total net atomic charge of the unit cell is   -0.000003
Accuracy of reproducing the electrostatic potential in the unit cell:
  The inner radius (bohr) =    5.0000
  The outer radius (bohr) =   12.0000
  Valid grid points have density less than (e/(bohr^3)) =    0.0001
  The number of valid grid points were=        75874
  The rms potential error without charges in kcal/mol is=      7.73207
  The rms potential error with partial charges in kcal/mol is=      0.99394
  The RRMSE value at monopole order=      0.12855
  The rms potential error with partial charges and cloud penetration in kcal/mol is=      0.99781
  The RRMSE value at monopole order with cloud penetration is=      0.12905
  The rms potential error with partial charges and atomic dipoles in kcal/mol is=      0.53882
  The RRMSE value at dipole order=      0.06969
  The rms potential error with partial charges, atomic dipoles and cloud penetration in kcal/mol is=      0.52940
  The RRMSE value at dipole order with cloud penetration=      0.06847

******************************************************
The electron densities and ab initio electrostatic potential were computed in VASP using the PBE functional and
projector augmented wave method. See the main text of the journal article for a description of computational details.
The atomic charges, dipoles, and quadrupoles were computed with the DDEC6 method as described in
(a) T. A. Manz and N. Gabaldon Limas, RSC Adv. 6 (2016) 47771-47801 DOI: 10.1039/c6ra04656h
(b) N. Gabaldon Limas and T. A. Manz, RSC Adv. 8 (2018) 2678-2707 DOI: 10.1039/c7ra11829e.
For each atom in the material, the electron cloud parameters were fit to the spherically averaged atom-in-material
electron density using radial positions for which this density was between 10^-4 and 10^-2 electrons per cubic bohr.
The polarizabilities, dispersion coefficients, and quantum Drude oscillator (QDO) parameters were fit using the MCLF method.
The magnetic structure of the system was optimized in VASP from the default ferromagnetic initial guess using spin polarization.
The atomic spin moments (ASMs) were computed on this optimized magnetic structure using the DDEC6 partition as inputs
to the method of T. A. Manz and D. S. Sholl, J. Chem. Theory Comput. 7 (2011) 4146-4164 DOI: 10.1021/ct200539n.
The RMSE and RRMSE were computed using a uniform grid with Ewald summation.
