# Supplementary material for: A collection of forcefield precursors for metal–organic frameworks
Source: RSC Adv. 2019 Nov 13;9(63):36492–507. doi: 10.1039/c9ra07327b (PMC9075174; doi:10.1039/c9ra07327b)
Supplement: RA-009-C9RA07327B-s6130 [file RA-009-C9RA07327B-s6130.xyz]

  132
jmolscript: load "" {1 1 1} spacegroup "x,y,z" unitcell [{     15.256300     0.000000     0.000000 }, {     -7.628179    14.143994     0.000000 }, {      0.000000     0.000000    23.593700 }]
Cu     4.808773     6.198464    11.796850     0.861028
Cu     2.819348     7.945530    11.796850     0.861065
Cu    10.447502     6.198464     0.000000     0.861468
Cu    -2.819381     7.945530     0.000000     0.861464
H      4.265640    10.636283    14.866390     0.123067
H      5.336630    11.787605    16.579293     0.126394
H      8.343652     9.173795    16.454246     0.127340
H      7.254354     7.985699    14.826281     0.119028
H      7.715084    13.001159    15.706326     0.124550
H      3.362481     3.507711    14.866390     0.123071
H      2.291491     2.356389    16.579293     0.126394
H     -0.715531     4.970199    16.454246     0.127340
H      0.373767     6.158295    14.826281     0.119025
H     -0.086963     1.142835    15.706326     0.124548
H     -4.265683    10.636283    20.524160     0.123645
H     -5.336678    11.787605    18.811257     0.125589
H      6.912611     9.173795    18.936304     0.126019
H      8.001913     7.985699    20.564269     0.119988
H      7.541162    13.001159    19.684224     0.125522
H     11.893804     3.507711    20.524160     0.123643
H     12.964799     2.356389    18.811257     0.125589
H      0.715510     4.970199    18.936304     0.126020
H     -0.373792     6.158295    20.564269     0.119991
H      0.086959     1.142835    19.684224     0.125522
H      3.362481     3.507711     8.727310     0.123070
H      2.291491     2.356389     7.014407     0.126393
H     -0.715531     4.970199     7.139454     0.127339
H      0.373767     6.158295     8.767419     0.119024
H     -0.086963     1.142835     7.887374     0.124546
H      4.265640    10.636283     8.727310     0.123066
H      5.336630    11.787605     7.014407     0.126394
H      8.343652     9.173795     7.139454     0.127340
H      7.254354     7.985699     8.767419     0.119028
H      7.715084    13.001159     7.887374     0.124547
H     11.893804     3.507711     3.069540     0.123642
H     12.964799     2.356389     4.782443     0.125588
H      0.715510     4.970199     4.657396     0.126020
H     -0.373792     6.158295     3.029431     0.119990
H      0.086959     1.142835     3.909476     0.125520
H     -4.265683    10.636283     3.069540     0.123645
H     -5.336678    11.787605     4.782443     0.125588
H      6.912611     9.173795     4.657396     0.126020
H      8.001913     7.985699     3.029431     0.119989
H      7.541162    13.001159     3.909476     0.125519
C      4.969875     8.412848    13.589735     0.598639
C      5.656254     9.185675    14.664664    -0.030821
C      5.083073    10.332470    15.190096    -0.089557
C      5.735583    11.032881    16.209344    -0.202294
C      6.972412    10.613087    16.670601     0.204486
C      7.520421     9.473364    16.144225    -0.198867
C      6.869131     8.764184    15.161548    -0.083041
C      7.656347    13.454050    16.516770    -0.179234
C      2.658246     5.731146    13.589735     0.598639
C      1.971867     4.958319    14.664664    -0.030821
C      2.545048     3.811524    15.190096    -0.089558
C      1.892538     3.111113    16.209344    -0.202294
C      0.655709     3.530907    16.670601     0.204486
C      0.107700     4.670630    16.144225    -0.198867
C      0.758990     5.379810    15.161548    -0.083041
C     -0.028226     0.689944    16.516770    -0.179223
C     10.286390     8.412848    21.800815     0.601459
C      9.600008     9.185675    20.725886    -0.034258
C     -5.083115    10.332470    20.200454    -0.091602
C     -5.735629    11.032881    19.181206    -0.199297
C      8.283844    10.613087    18.719949     0.206563
C      7.735840     9.473364    19.246325    -0.198724
C      8.387133     8.764184    20.229002    -0.081732
C      7.599898    13.454050    18.873780    -0.180384
C     -2.658269     5.731146    21.800815     0.601459
C     -1.971887     4.958319    20.725886    -0.034258
C     12.711236     3.811524    20.200454    -0.091601
C     13.363750     3.111113    19.181206    -0.199297
C     -0.655723     3.530907    18.719949     0.206563
C     -0.107719     4.670630    19.246325    -0.198724
C     -0.759012     5.379810    20.229002    -0.081732
C      0.028223     0.689944    18.873780    -0.180373
C      2.658246     5.731146    10.003965     0.598639
C      1.971867     4.958319     8.929036    -0.030823
C      2.545048     3.811524     8.403604    -0.089559
C      1.892538     3.111113     7.384356    -0.202294
C      0.655709     3.530907     6.923099     0.204487
C      0.107700     4.670630     7.449475    -0.198868
C      0.758990     5.379810     8.432152    -0.083042
C     -0.028226     0.689944     7.076930    -0.179234
C      4.969875     8.412848    10.003965     0.598639
C      5.656254     9.185675     8.929036    -0.030823
C      5.083073    10.332470     8.403604    -0.089558
C      5.735583    11.032881     7.384356    -0.202294
C      6.972412    10.613087     6.923099     0.204487
C      7.520421     9.473364     7.449475    -0.198867
C      6.869131     8.764184     8.432152    -0.083041
C      7.656347    13.454050     7.076930    -0.179223
C     -2.658269     5.731146     1.792885     0.601459
C     -1.971887     4.958319     2.867814    -0.034259
C     12.711236     3.811524     3.393246    -0.091602
C     13.363750     3.111113     4.412494    -0.199297
C     -0.655723     3.530907     4.873751     0.206565
C     -0.107719     4.670630     4.347375    -0.198725
C     -0.759012     5.379810     3.364698    -0.081734
C      0.028223     0.689944     4.719920    -0.180385
C     10.286390     8.412848     1.792885     0.601459
C      9.600008     9.185675     2.867814    -0.034259
C     -5.083115    10.332470     3.393246    -0.091602
C     -5.735629    11.032881     4.412494    -0.199297
C      8.283844    10.613087     4.873751     0.206565
C      7.735840     9.473364     4.347375    -0.198725
C      8.387133     8.764184     3.364698    -0.081733
C      7.599898    13.454050     4.719920    -0.180374
C      7.628124    12.735535    17.695275     0.183369
C     -0.000003     1.408459    17.695275     0.183367
C     -0.000003     1.408459     5.898425     0.183369
C      7.628124    12.735535     5.898425     0.183367
N      7.628127    11.325096    17.695275    -0.163147
N     -0.000006     2.818898    17.695275    -0.163147
N     -0.000006     2.818898     5.898425    -0.163150
N      7.628127    11.325096     5.898425    -0.163150
O      5.537412     7.382882    13.173778    -0.539428
O      3.870047     8.871113    13.174014    -0.541768
O      2.090709     6.761112    13.173778    -0.539433
O      3.758074     5.272881    13.174014    -0.541762
O      9.718858     7.382882    22.216772    -0.538991
O     -3.870084     8.871113    22.216536    -0.543772
O     -2.090737     6.761112    22.216772    -0.538990
O     11.498205     5.272881    22.216536    -0.543773
O      2.090709     6.761112    10.419922    -0.539433
O      3.758074     5.272881    10.419686    -0.541762
O      5.537412     7.382882    10.419922    -0.539428
O      3.870047     8.871113    10.419686    -0.541767
O     -2.090737     6.761112     1.376928    -0.538990
O     11.498205     5.272881     1.377164    -0.543772
O      9.718858     7.382882     1.376928    -0.538991
O     -3.870084     8.871113     1.377164    -0.543771

The following XYZ coordinates are in angstroms. Other properties are in atomic units.
The sperically averaged electron density of each atom fit to a function of the form exp(a - br)
eigen_1, eigen_2 and eigen_3 are the three eigenvalues of traceless quadrupole moment tensor
  atom number  atomic symbol              X              Y              Z     net charge C6 coefficient C8 coefficient C10 coefficient fluctuating dipole atomic polarizability isotropic forcefield polarizability              a              b squared Pearson coefficient          <r^3>          <r^4>         wp_QDO          m_QDO          q_QDO       dipole_x       dipole_y       dipole_z         dipole            Qxy            Qxz            Qyz     Q(x^2-y^2)  Q(3z^2 - R^2)        eigen_1        eigen_2        eigen_3 static polarizability      alpha(xx)      alpha(xy)      alpha(xz)      alpha(yy)      alpha(yz)      alpha(zz) atomic spin moment
            1             Cu       4.808773       6.198464      11.796850       0.861028      52.123946 0.75929194E+03  0.19249590E+05                                12.242492                            9.555396       0.994563       2.252060                    0.995894      39.941504      96.754656       0.535764       0.450941      -1.112136       0.109801      -0.088576       0.000000       0.141074       0.086711      -0.000000      -0.000000      -0.025685       0.170093      -0.116005       0.056698       0.059308             16.809272      13.634670       6.691834       0.000001      15.212517       0.000001      21.580629           0.640507
            2             Cu       2.819348       7.945530      11.796850       0.861065      52.122374 0.75926317E+03  0.19248652E+05                                12.242174                            9.555147       0.994640       2.252089                    0.995894      39.941182      96.752922       0.535777       0.450935      -1.112141      -0.109791       0.088568       0.000000       0.141062       0.086697       0.000000      -0.000000      -0.025680       0.170066      -0.115987       0.056689       0.059298             16.808828      13.634309       6.691651       0.000000      15.212121       0.000001      21.580054          -0.640582
            3             Cu      10.447502       6.198464       0.000000       0.861468      52.138051 0.75952015E+03  0.19257048E+05                                12.244861                            9.557201       0.996644       2.252334                    0.996002      39.944900      96.770786       0.535676       0.450976      -1.112101      -0.105857      -0.092315      -0.000000       0.140455      -0.086181      -0.000000      -0.000000      -0.026688       0.170987      -0.115706       0.056996       0.058710             16.811924      13.636852      -6.692709       0.000001      15.215046      -0.000002      21.583872           0.640755
            4             Cu      -2.819381       7.945530       0.000000       0.861464      52.138005 0.75952060E+03  0.19257068E+05                                12.244878                            9.557226       0.996617       2.252326                    0.996002      39.944814      96.770711       0.535673       0.450978      -1.112100       0.105861       0.092318      -0.000000       0.140460      -0.086185       0.000000       0.000000      -0.026689       0.170994      -0.115711       0.056998       0.058713             16.811930      13.636863      -6.692702       0.000002      15.215053      -0.000001      21.583873          -0.640839
            5              H       4.265640      10.636283      14.866390       0.123067       1.134023 0.81658546E+01  0.78935822E+02                                 1.670971                            1.576712      -0.903889       2.459171                    0.998969       3.159414       8.205732       0.555008       1.141653      -0.744634      -0.036365       0.015079      -0.014678       0.042014      -0.012917       0.006134       0.004923       0.005849      -0.022595      -0.016280      -0.000861       0.017142              1.711667       2.040961      -0.129430       0.377171       1.497800       0.043821       1.596238          -0.000264
            6              H       5.336630      11.787605      16.579293       0.126394       1.165575 0.85396458E+01  0.83749333E+02                                 1.724481                            1.629583      -0.994491       2.413575                    0.998334       3.234010       8.550482       0.535575       1.166123      -0.738296      -0.020960       0.027935       0.012866       0.037218      -0.014145       0.006045       0.008802       0.007721      -0.012113      -0.019843       0.003144       0.016699              1.782026       1.608704      -0.173239      -0.015680       2.131004       0.409216       1.606370           0.000081
            7              H       8.343652       9.173795      16.454246       0.127340       1.147387 0.83606765E+01  0.81599798E+02                                 1.710955                            1.615745      -0.931369       2.444558                    0.998784       3.209586       8.478587       0.535948       1.170943      -0.737186       0.031409      -0.015869       0.007732       0.036029      -0.010599       0.006052       0.008659       0.003242      -0.034106      -0.019202       0.002746       0.016456              1.770379       2.084863      -0.221389       0.400395       1.518950       0.014180       1.707324          -0.000079
            8              H       7.254354       7.985699      14.826281       0.119028       1.134178 0.81491603E+01  0.78660372E+02                                 1.663720                            1.568607      -0.894443       2.460199                    0.998968       3.166455       8.192934       0.560423       1.132261      -0.746873       0.018330      -0.034949      -0.013300       0.041645      -0.012880       0.004120       0.006458       0.000192      -0.024567      -0.016018      -0.001072       0.017090              1.707713       1.527758      -0.195054       0.004634       1.974652       0.395261       1.620728           0.000234
            9              H       7.715084      13.001159      15.706326       0.124550       1.159689 0.84513675E+01  0.82704728E+02                                 1.723339                            1.624497      -0.916185       2.450123                    0.998848       3.223057       8.524502       0.534516       1.170961      -0.737210       0.005259      -0.013095      -0.034942       0.037684      -0.005494      -0.002941      -0.000894      -0.020420       0.047937      -0.019847       0.003603       0.016244              1.789090       1.339713       0.057786      -0.012920       1.977939       0.400428       2.049616          -0.000001
           10              H       3.362481       3.507711      14.866390       0.123071       1.134013 0.81657648E+01  0.78934697E+02                                 1.670957                            1.576700      -0.903884       2.459174                    0.998969       3.159400       8.205669       0.555012       1.141648      -0.744635       0.036364      -0.015079      -0.014678       0.042014      -0.012917      -0.006134      -0.004923       0.005849      -0.022594      -0.016280      -0.000861       0.017142              1.711652       2.040942      -0.129429      -0.377165       1.497788      -0.043820       1.596224           0.000250
           11              H       2.291491       2.356389      16.579293       0.126394       1.165585 0.85397330E+01  0.83750441E+02                                 1.724494                            1.629595      -0.994495       2.413573                    0.998334       3.234019       8.550532       0.535571       1.166128      -0.738295       0.020960      -0.027935       0.012866       0.037218      -0.014145      -0.006045      -0.008802       0.007720      -0.012113      -0.019843       0.003145       0.016699              1.782040       1.608717      -0.173242       0.015680       2.131023      -0.409221       1.606382          -0.000084
           12              H      -0.715531       4.970199      16.454246       0.127340       1.147400 0.83608139E+01  0.81601593E+02                                 1.710982                            1.615769      -0.931369       2.444558                    0.998784       3.209600       8.478688       0.535938       1.170958      -0.737183      -0.031409       0.015869       0.007732       0.036029      -0.010600      -0.006053      -0.008659       0.003241      -0.034106      -0.019202       0.002746       0.016456              1.770407       2.084899      -0.221394      -0.400405       1.518972      -0.014181       1.707351           0.000084
           13              H       0.373767       6.158295      14.826281       0.119025       1.134191 0.81492831E+01  0.78661934E+02                                 1.663742                            1.568626      -0.894446       2.460197                    0.998968       3.166472       8.193025       0.560416       1.132271      -0.746870      -0.018330       0.034949      -0.013300       0.041646      -0.012881      -0.004120      -0.006458       0.000192      -0.024567      -0.016018      -0.001072       0.017090              1.707735       1.527777      -0.195057      -0.004635       1.974679      -0.395269       1.620750          -0.000237
           14              H      -0.086963       1.142835      15.706326       0.124548       1.159709 0.84515564E+01  0.82707112E+02                                 1.723368                            1.624522      -0.916191       2.450119                    0.998848       3.223077       8.524607       0.534508       1.170970      -0.737208      -0.005259       0.013095      -0.034942       0.037684      -0.005494       0.002941       0.000894      -0.020421       0.047938      -0.019848       0.003603       0.016244              1.789121       1.339731       0.057788       0.012920       1.977976      -0.400441       2.049656          -0.000000
           15              H      -4.265683      10.636283      20.524160       0.123645       1.131951 0.81483673E+01  0.78724584E+02                                 1.668750                            1.574859      -0.900193       2.460743                    0.998945       3.157577       8.198767       0.555421       1.141416      -0.744672       0.036545       0.015353       0.014993       0.042380       0.012756       0.005582      -0.004747       0.005997      -0.021779      -0.015666      -0.001160       0.016826              1.709296       2.037623       0.129057       0.376150       1.496067      -0.043788       1.594197          -0.000253
           16              H      -5.336678      11.787605      18.811257       0.125589       1.168617 0.85640260E+01  0.84025230E+02                                 1.725105                            1.629994      -0.990330       2.414176                    0.998392       3.238535       8.556640       0.536598       1.163389      -0.738932       0.020610       0.028494      -0.012518       0.037328       0.014010       0.005777      -0.008873       0.007895      -0.011981      -0.019678       0.003092       0.016586              1.782730       1.609109       0.173628      -0.015893       2.132245      -0.409708       1.606835           0.000083
           17              H       6.912611       9.173795      18.936304       0.126019       1.150477 0.83866657E+01  0.81899736E+02                                 1.712188                            1.616766      -0.925223       2.446352                    0.998850       3.215490       8.490741       0.536632       1.168789      -0.737681      -0.032416      -0.015669      -0.008146       0.036915       0.010689       0.005868      -0.008651       0.003236      -0.034291      -0.019146       0.002558       0.016588              1.771725       2.086733       0.221734       0.400972       1.519912      -0.014125       1.708531          -0.000078
           18              H       8.001913       7.985699      20.564269       0.119988       1.130248 0.81141287E+01  0.78233389E+02                                 1.659352                            1.564819      -0.885522       2.463914                    0.999041       3.160902       8.172381       0.561356       1.131664      -0.747015      -0.018444      -0.034586       0.013796       0.041554       0.012377       0.004039      -0.005954      -0.000092      -0.025704      -0.015428      -0.001313       0.016741              1.703066       1.523950       0.194198       0.004608       1.968793      -0.393446       1.616456           0.000235
           19              H       7.541162      13.001159      19.684224       0.125522       1.161510 0.84691991E+01  0.82937694E+02                                 1.726617                            1.627379      -0.932453       2.443601                    0.998668       3.223756       8.534326       0.533372       1.172644      -0.736814      -0.005582      -0.012522       0.034861       0.037460       0.005583      -0.003092       0.000848      -0.020173       0.047942      -0.019806       0.003538       0.016268              1.792641       1.341818      -0.057958      -0.012946       1.982168      -0.401676       2.053936           0.000005
           20              H      11.893804       3.507711      20.524160       0.123643       1.131962 0.81484672E+01  0.78725876E+02                                 1.668770                            1.574877      -0.900191       2.460745                    0.998945       3.157585       8.198834       0.555413       1.141428      -0.744669      -0.036545      -0.015353       0.014993       0.042380       0.012756      -0.005582       0.004747       0.005996      -0.021779      -0.015666      -0.001160       0.016826              1.709317       2.037650       0.129059      -0.376158       1.496084       0.043790       1.594216           0.000254
           21              H      12.964799       2.356389      18.811257       0.125589       1.168629 0.85641514E+01  0.84026872E+02                                 1.725128                            1.630015      -0.990330       2.414176                    0.998392       3.238545       8.556722       0.536590       1.163402      -0.738930      -0.020610      -0.028494      -0.012518       0.037328       0.014010      -0.005778       0.008873       0.007895      -0.011981      -0.019678       0.003092       0.016586              1.782755       1.609130       0.173631       0.015893       2.132278       0.409718       1.606857          -0.000084
           22              H       0.715510       4.970199      18.936304       0.126020       1.150472 0.83866146E+01  0.81899074E+02                                 1.712179                            1.616757      -0.925222       2.446353                    0.998850       3.215484       8.490704       0.536636       1.168784      -0.737682       0.032416       0.015669      -0.008146       0.036915       0.010689      -0.005867       0.008651       0.003236      -0.034291      -0.019146       0.002558       0.016588              1.771716       2.086721       0.221733      -0.400968       1.519905       0.014124       1.708521           0.000085
           23              H      -0.373792       6.158295      20.564269       0.119991       1.130234 0.81139983E+01  0.78231720E+02                                 1.659327                            1.564797      -0.885524       2.463913                    0.999041       3.160889       8.172293       0.561366       1.131651      -0.747018       0.018444       0.034586       0.013796       0.041554       0.012377      -0.004039       0.005954      -0.000092      -0.025705      -0.015428      -0.001313       0.016741              1.703040       1.523928       0.194194      -0.004608       1.968760       0.393436       1.616432          -0.000226
           24              H       0.086959       1.142835      19.684224       0.125522       1.161512 0.84692097E+01  0.82937782E+02                                 1.726614                            1.627376      -0.932457       2.443598                    0.998668       3.223759       8.534319       0.533374       1.172639      -0.736815       0.005582       0.012522       0.034861       0.037460       0.005583       0.003092      -0.000848      -0.020173       0.047942      -0.019806       0.003538       0.016268              1.792638       1.341816      -0.057958       0.012946       1.982164       0.401676       2.053933           0.000006
           25              H       3.362481       3.507711       8.727310       0.123070       1.134018 0.81658071E+01  0.78935223E+02                                 1.670963                            1.576705      -0.903887       2.459173                    0.998969       3.159407       8.205698       0.555011       1.141650      -0.744634       0.036364      -0.015079       0.014678       0.042014      -0.012917       0.006134       0.004923       0.005849      -0.022594      -0.016280      -0.000861       0.017142              1.711658       2.040950      -0.129430       0.377167       1.497793       0.043820       1.596230           0.000249
           26              H       2.291491       2.356389       7.014407       0.126393       1.165569 0.85395837E+01  0.83748500E+02                                 1.724467                            1.629571      -0.994494       2.413573                    0.998334       3.234007       8.550439       0.535580       1.166115      -0.738298       0.020960      -0.027935      -0.012866       0.037218      -0.014145       0.006045       0.008802       0.007721      -0.012113      -0.019843       0.003144       0.016698              1.782012       1.608692      -0.173237      -0.015680       2.130985       0.409210       1.606358          -0.000086
           27              H      -0.715531       4.970199       7.139454       0.127339       1.147401 0.83608202E+01  0.81601676E+02                                 1.710983                            1.615770      -0.931369       2.444558                    0.998784       3.209601       8.478694       0.535938       1.170959      -0.737182      -0.031409       0.015869      -0.007732       0.036029      -0.010600       0.006053       0.008659       0.003241      -0.034106      -0.019202       0.002746       0.016456              1.770409       2.084901      -0.221394       0.400406       1.518974       0.014181       1.707353           0.000083
           28              H       0.373767       6.158295       8.767419       0.119024       1.134188 0.81492574E+01  0.78661604E+02                                 1.663737                            1.568622      -0.894448       2.460196                    0.998968       3.166472       8.193014       0.560418       1.132269      -0.746871      -0.018330       0.034949       0.013300       0.041646      -0.012881       0.004120       0.006458       0.000192      -0.024568      -0.016018      -0.001072       0.017090              1.707730       1.527773      -0.195056       0.004635       1.974673       0.395267       1.620745          -0.000238
           29              H      -0.086963       1.142835       7.887374       0.124546       1.159716 0.84516267E+01  0.82708061E+02                                 1.723384                            1.624537      -0.916191       2.450120                    0.998848       3.223086       8.524674       0.534501       1.170981      -0.737205      -0.005259       0.013095       0.034943       0.037684      -0.005494      -0.002941      -0.000894      -0.020421       0.047937      -0.019847       0.003603       0.016244              1.789138       1.339742       0.057789      -0.012920       1.977997       0.400446       2.049675          -0.000001
           30              H       4.265640      10.636283       8.727310       0.123066       1.134022 0.81658451E+01  0.78935693E+02                                 1.670969                            1.576710      -0.903890       2.459171                    0.998969       3.159415       8.205728       0.555009       1.141652      -0.744634      -0.036365       0.015079       0.014678       0.042014      -0.012917      -0.006134      -0.004923       0.005849      -0.022595      -0.016280      -0.000861       0.017142              1.711664       2.040958      -0.129430      -0.377170       1.497799      -0.043821       1.596235          -0.000265
           31              H       5.336630      11.787605       7.014407       0.126394       1.165559 0.85394874E+01  0.83747269E+02                                 1.724451                            1.629558      -0.994493       2.413574                    0.998334       3.233997       8.550381       0.535585       1.166108      -0.738300      -0.020960       0.027935      -0.012866       0.037218      -0.014145      -0.006044      -0.008802       0.007721      -0.012113      -0.019843       0.003144       0.016699              1.781995       1.608678      -0.173234       0.015680       2.130963      -0.409204       1.606344           0.000080
           32              H       8.343652       9.173795       7.139454       0.127340       1.147383 0.83606474E+01  0.81599428E+02                                 1.710951                            1.615741      -0.931367       2.444559                    0.998784       3.209583       8.478570       0.535949       1.170941      -0.737186       0.031409      -0.015869      -0.007732       0.036029      -0.010599      -0.006052      -0.008659       0.003242      -0.034106      -0.019202       0.002746       0.016456              1.770374       2.084856      -0.221388      -0.400393       1.518947      -0.014180       1.707320          -0.000080
           33              H       7.254354       7.985699       8.767419       0.119028       1.134180 0.81491802E+01  0.78660631E+02                                 1.663724                            1.568611      -0.894443       2.460199                    0.998968       3.166457       8.192949       0.560422       1.132264      -0.746872       0.018330      -0.034949       0.013300       0.041645      -0.012880      -0.004120      -0.006458       0.000192      -0.024567      -0.016018      -0.001072       0.017090              1.707717       1.527762      -0.195055      -0.004634       1.974657      -0.395262       1.620732           0.000232
           34              H       7.715084      13.001159       7.887374       0.124547       1.159712 0.84515792E+01  0.82707395E+02                                 1.723371                            1.624524      -0.916195       2.450117                    0.998848       3.223084       8.524630       0.534507       1.170970      -0.737208       0.005259      -0.013095       0.034942       0.037684      -0.005494       0.002941       0.000894      -0.020421       0.047937      -0.019848       0.003603       0.016244              1.789124       1.339733       0.057788       0.012920       1.977980      -0.400442       2.049658          -0.000002
           35              H      11.893804       3.507711       3.069540       0.123642       1.131957 0.81484240E+01  0.78725323E+02                                 1.668762                            1.574870      -0.900192       2.460744                    0.998945       3.157583       8.198811       0.555416       1.141424      -0.744670      -0.036545      -0.015353      -0.014993       0.042380       0.012756       0.005582      -0.004748       0.005997      -0.021779      -0.015666      -0.001160       0.016826              1.709308       2.037639       0.129058       0.376155       1.496077      -0.043789       1.594209           0.000252
           36              H      12.964799       2.356389       4.782443       0.125588       1.168623 0.85640858E+01  0.84026025E+02                                 1.725118                            1.630005      -0.990328       2.414177                    0.998392       3.238539       8.556682       0.536593       1.163397      -0.738931      -0.020610      -0.028494       0.012518       0.037328       0.014010       0.005778      -0.008873       0.007895      -0.011981      -0.019678       0.003092       0.016586              1.782743       1.609120       0.173629      -0.015893       2.132262      -0.409713       1.606847          -0.000085
           37              H       0.715510       4.970199       4.657396       0.126020       1.150455 0.83864530E+01  0.81896963E+02                                 1.712148                            1.616730      -0.925224       2.446352                    0.998850       3.215469       8.490590       0.536647       1.168767      -0.737686       0.032416       0.015669       0.008146       0.036915       0.010689       0.005867      -0.008651       0.003236      -0.034291      -0.019146       0.002558       0.016588              1.771682       2.086678       0.221726       0.400955       1.519879      -0.014124       1.708489           0.000084
           38              H      -0.373792       6.158295       3.029431       0.119990       1.130226 0.81139178E+01  0.78230688E+02                                 1.659312                            1.564784      -0.885526       2.463912                    0.999041       3.160884       8.172245       0.561371       1.131642      -0.747020       0.018444       0.034586      -0.013796       0.041554       0.012377       0.004039      -0.005954      -0.000092      -0.025705      -0.015428      -0.001313       0.016741              1.703024       1.523915       0.194191       0.004608       1.968740      -0.393430       1.616417          -0.000228
           39              H       0.086959       1.142835       3.909476       0.125520       1.161510 0.84691932E+01  0.82937594E+02                                 1.726614                            1.627376      -0.932459       2.443599                    0.998668       3.223760       8.534325       0.533374       1.172641      -0.736814       0.005582       0.012522      -0.034861       0.037460       0.005583      -0.003092       0.000848      -0.020173       0.047942      -0.019806       0.003538       0.016268              1.792637       1.341816      -0.057958      -0.012946       1.982163      -0.401674       2.053931           0.000006
           40              H      -4.265683      10.636283       3.069540       0.123645       1.131942 0.81482810E+01  0.78723479E+02                                 1.668734                            1.574845      -0.900195       2.460743                    0.998945       3.157571       8.198716       0.555427       1.141408      -0.744674       0.036545       0.015353      -0.014993       0.042380       0.012756      -0.005582       0.004748       0.005997      -0.021779      -0.015666      -0.001160       0.016826              1.709279       2.037601       0.129055      -0.376144       1.496054       0.043788       1.594182          -0.000255
           41              H      -5.336678      11.787605       4.782443       0.125588       1.168606 0.85639191E+01  0.84023837E+02                                 1.725086                            1.629977      -0.990331       2.414175                    0.998392       3.238526       8.556572       0.536605       1.163380      -0.738935       0.020610       0.028494       0.012518       0.037328       0.014010      -0.005777       0.008873       0.007896      -0.011981      -0.019678       0.003091       0.016586              1.782709       1.609092       0.173625       0.015893       2.132218       0.409701       1.606818           0.000082
           42              H       6.912611       9.173795       4.657396       0.126020       1.150457 0.83864703E+01  0.81897198E+02                                 1.712152                            1.616734      -0.925222       2.446352                    0.998850       3.215470       8.490604       0.536645       1.168770      -0.737685      -0.032416      -0.015669       0.008146       0.036915       0.010689      -0.005867       0.008651       0.003236      -0.034291      -0.019146       0.002558       0.016588              1.771686       2.086683       0.221726      -0.400957       1.519882       0.014124       1.708494          -0.000079
           43              H       8.001913       7.985699       3.029431       0.119989       1.130240 0.81140473E+01  0.78232353E+02                                 1.659337                            1.564806      -0.885523       2.463914                    0.999041       3.160895       8.172331       0.561362       1.131656      -0.747016      -0.018444      -0.034586      -0.013796       0.041554       0.012377      -0.004039       0.005954      -0.000092      -0.025705      -0.015429      -0.001313       0.016741              1.703051       1.523937       0.194195      -0.004608       1.968773       0.393440       1.616441           0.000233
           44              H       7.541162      13.001159       3.909476       0.125519       1.161522 0.84693010E+01  0.82938934E+02                                 1.726628                            1.627388      -0.932463       2.443596                    0.998668       3.223772       8.534378       0.533371       1.172643      -0.736814      -0.005582      -0.012522      -0.034861       0.037460       0.005583       0.003092      -0.000848      -0.020173       0.047942      -0.019806       0.003538       0.016268              1.792653       1.341825      -0.057959       0.012946       1.982182       0.401682       2.053952           0.000004
           45              C       4.969875       8.412848      13.589735       0.598639      24.104376 0.25262284E+03  0.52448241E+04                                 7.861610                            5.670735      -0.021658       2.052858                    0.999611      22.248057      62.383943       0.618031       0.477350      -1.016831      -0.026734      -0.029473      -0.043904       0.059253       0.020965      -0.067789      -0.077354      -0.000295       0.027471      -0.090275      -0.025356       0.115631             10.715845       9.408198       2.621868       5.193753       9.925971       5.787572      12.813365           0.000160
           46              C       5.656254       9.185675      14.664664      -0.030821      40.521992 0.42438025E+03  0.98279147E+04                                10.259308                            6.795220       0.005638       2.008716                    0.999473      26.940881      74.633530       0.648212       0.408022      -1.079344       0.017656       0.021207       0.027556       0.038997      -0.009874       0.008467       0.006275       0.002788      -0.016252      -0.016753       0.003682       0.013071             15.079416      13.194768       3.858067       8.251180      13.878216       9.082223      18.165264          -0.000065
           47              C       5.083073      10.332470      15.190096      -0.089557      34.810407 0.41161473E+03  0.95455530E+04                                 9.311313                            6.778738       0.013932       1.975211                    0.999643      28.953290      82.665964       0.630896       0.418637      -1.062799       0.021001       0.002581       0.016764       0.026996      -0.018773       0.009747      -0.006915       0.032291      -0.036567      -0.019697      -0.014160       0.033857             11.984060      10.338167       2.037874       5.056304      12.190005       6.729719      13.424006           0.000797
           48              C       5.735583      11.032881      16.209344      -0.202294      37.552869 0.44929038E+03  0.10649518E+05                                 9.752789                            7.054979       0.116119       1.997919                    0.999677      30.252029      87.312417       0.622025       0.415428      -1.064887      -0.018372      -0.010370      -0.027877       0.034960      -0.025064      -0.009108       0.019331      -0.015005      -0.037515      -0.024316      -0.016390       0.040706             12.691105      12.391868       2.332950       6.401085      12.002206       6.088088      13.679242           0.000482
           49              C       6.972412      10.613087      16.670601       0.204486      35.803777 0.37059910E+03  0.83644962E+04                                 9.675769                            6.537531      -0.090384       1.991532                    0.999541      25.447806      71.475414       0.627504       0.432468      -1.055116       0.022179       0.023275       0.031992       0.045356       0.020258       0.027781       0.009855      -0.028213       0.039456      -0.040149       0.000097       0.040052             13.610145      11.620167       2.232581       6.802697      13.852319       7.063180      15.357948           0.000003
           50              C       7.520421       9.473364      16.144225      -0.198867      37.146601 0.43179287E+03  0.10142964E+05                                 9.690081                            6.923382       0.111959       2.000674                    0.999689      29.952570      86.318501       0.626360       0.416287      -1.063358      -0.015840      -0.025426      -0.019559       0.035777      -0.017986       0.009570      -0.003986       0.036036      -0.048817      -0.018342      -0.017322       0.035664             12.708223      10.636392       1.548732       5.540161      12.625088       6.918562      14.863188          -0.000466
           51              C       6.869131       8.764184      15.161548      -0.083041      34.492665 0.39721188E+03  0.91344883E+04                                 9.259627                            6.661473       0.016828       1.980305                    0.999640      28.643377      81.572593       0.635762       0.418938      -1.062073       0.001830       0.020453       0.018203       0.027441      -0.019940      -0.012257       0.008467      -0.024605      -0.027096      -0.023034      -0.009318       0.032353             12.041851      11.717032       2.073579       6.381148      10.459383       5.768926      13.949138          -0.000840
           52              C       7.656347      13.454050      16.516770      -0.179234      38.376784 0.43495272E+03  0.10232034E+05                                 9.894448                            6.936853       0.069914       1.984236                    0.999660      29.984223      86.367722       0.627584       0.414872      -1.064659      -0.005598       0.042524      -0.007282       0.043504      -0.004024      -0.005592       0.019613      -0.014708       0.089427      -0.023298      -0.015656       0.038954             13.331464       5.184898       0.567563       0.075221      24.541562      -1.049728      10.267932          -0.000023
           53              C       2.658246       5.731146      13.589735       0.598639      24.104371 0.25262275E+03  0.52448219E+04                                 7.861610                            5.670735      -0.021658       2.052858                    0.999611      22.248053      62.383933       0.618031       0.477351      -1.016831       0.026733       0.029475      -0.043904       0.059253       0.020965       0.067789       0.077354      -0.000295       0.027471      -0.090275      -0.025356       0.115631             10.715847       9.408208       2.621870      -5.193763       9.925962      -5.787567      12.813370          -0.000161
           54              C       1.971867       4.958319      14.664664      -0.030821      40.521990 0.42438009E+03  0.98279104E+04                                10.259310                            6.795219       0.005638       2.008716                    0.999473      26.940875      74.633518       0.648212       0.408022      -1.079344      -0.017656      -0.021206       0.027556       0.038997      -0.009874      -0.008466      -0.006276       0.002786      -0.016252      -0.016752       0.003682       0.013070             15.079421      13.194766       3.858066      -8.251179      13.878225      -9.082230      18.165271           0.000070
           55              C       2.545048       3.811524      15.190096      -0.089558      34.810416 0.41161502E+03  0.95455594E+04                                 9.311310                            6.778738       0.013932       1.975210                    0.999643      28.953294      82.665922       0.630897       0.418637      -1.062800      -0.021001      -0.002582       0.016764       0.026996      -0.018773      -0.009747       0.006916       0.032291      -0.036566      -0.019697      -0.014159       0.033856             11.984051      10.338149       2.037868      -5.056289      12.190008      -6.729719      13.423995          -0.000806
           56              C       1.892538       3.111113      16.209344      -0.202294      37.552862 0.44929033E+03  0.10649517E+05                                 9.752787                            7.054978       0.116116       1.997918                    0.999677      30.252044      87.312492       0.622025       0.415428      -1.064887       0.018372       0.010371      -0.027877       0.034961      -0.025063       0.009108      -0.019331      -0.015005      -0.037514      -0.024315      -0.016390       0.040705             12.691097      12.391854       2.332934      -6.401066      12.002211      -6.088085      13.679225          -0.000484
           57              C       0.655709       3.530907      16.670601       0.204486      35.803777 0.37059907E+03  0.83644959E+04                                 9.675771                            6.537532      -0.090383       1.991532                    0.999541      25.447809      71.475444       0.627503       0.432469      -1.055116      -0.022179      -0.023275       0.031992       0.045356       0.020258      -0.027781      -0.009855      -0.028212       0.039457      -0.040149       0.000097       0.040052             13.610147      11.620167       2.232572      -6.802689      13.852332      -7.063185      15.357943           0.000003
           58              C       0.107700       4.670630      16.144225      -0.198867      37.146666 0.43179322E+03  0.10142978E+05                                 9.690102                            6.923389       0.111960       2.000674                    0.999689      29.952598      86.318728       0.626359       0.416287      -1.063358       0.015840       0.025426      -0.019559       0.035777      -0.017987      -0.009571       0.003986       0.036035      -0.048817      -0.018342      -0.017322       0.035664             12.708260      10.636427       1.548739      -5.540185      12.625122      -6.918586      14.863231           0.000471
           59              C       0.758990       5.379810      15.161548      -0.083041      34.492724 0.39721217E+03  0.91345006E+04                                 9.259651                            6.661482       0.016828       1.980305                    0.999640      28.643395      81.572778       0.635760       0.418939      -1.062072      -0.001830      -0.020453       0.018203       0.027441      -0.019940       0.012256      -0.008468      -0.024605      -0.027096      -0.023033      -0.009319       0.032353             12.041893      11.717062       2.073593      -6.381174      10.459424      -5.768960      13.949192           0.000840
           60              C      -0.028226       0.689944      16.516770      -0.179223      38.376399 0.43494761E+03  0.10231883E+05                                 9.894371                            6.936802       0.069926       1.984242                    0.999660      29.984079      86.367168       0.627588       0.414871      -1.064659       0.005598      -0.042524      -0.007282       0.043505      -0.004023       0.005592      -0.019613      -0.014710       0.089426      -0.023299      -0.015655       0.038954             13.331348       5.184858       0.567554      -0.075220      24.541311       1.049673      10.267874           0.000025
           61              C      10.286390       8.412848      21.800815       0.601459      24.039154 0.25180620E+03  0.52237252E+04                                 7.849569                            5.663026      -0.025318       2.052548                    0.999568      22.207307      62.248336       0.618202       0.477597      -1.016683       0.027275      -0.028929       0.042889       0.058483      -0.020421      -0.067392       0.079305      -0.001546       0.026273      -0.091851      -0.024634       0.116485             10.697078       9.392460      -2.614752       5.182442       9.909482      -5.775309      12.789294           0.000170
           62              C       9.600008       9.185675      20.725886      -0.034258      40.615199 0.42565320E+03  0.98630801E+04                                10.263921                            6.798107       0.030534       2.015535                    0.999396      26.996595      74.767394       0.649229       0.407147      -1.080109      -0.017407       0.023397      -0.028381       0.040693       0.008718       0.007836      -0.006025       0.002175      -0.014164      -0.015375       0.003903       0.011472             15.085779      13.200754      -3.860481       8.255677      13.882892      -9.085749      18.173690          -0.000067
           63              C      -5.083115      10.332470      20.200454      -0.091602      34.871514 0.41253351E+03  0.95723069E+04                                 9.322735                            6.787191       0.014265       1.975115                    0.999637      28.985489      82.784640       0.630371       0.418747      -1.062717      -0.020796       0.001062      -0.015750       0.026109       0.017648       0.009386       0.007215       0.031988      -0.037241      -0.019413      -0.013538       0.032951             11.999430      10.348532      -2.042252       5.062529      12.207038      -6.740845      13.442721           0.000810
           64              C      -5.735629      11.032881      19.181206      -0.199297      37.433755 0.44754709E+03  0.10597565E+05                                 9.732529                            7.041418       0.116342       1.998553                    0.999662      30.192926      87.089406       0.622624       0.415444      -1.064909       0.019772      -0.010634       0.028786       0.036506       0.024376      -0.008894      -0.020738      -0.013433      -0.036139      -0.025402      -0.015108       0.040510             12.662445      12.363166      -2.323801       6.382753      11.977129      -6.072934      13.647041           0.000486
           65              C       8.283844      10.613087      18.719949       0.206563      35.796891 0.37057737E+03  0.83634364E+04                                 9.672930                            6.536308      -0.081979       1.993956                    0.999513      25.442383      71.445284       0.627744       0.432332      -1.055256      -0.022501       0.023482      -0.033738       0.046861      -0.021753       0.028253      -0.012176      -0.029306       0.043090      -0.041404      -0.001736       0.043139             13.605249      11.617271      -2.231091       6.800791      13.845919      -7.058980      15.352557           0.000003
           66              C       7.735840       9.473364      19.246325      -0.198724      37.124383 0.43149249E+03  0.10133726E+05                                 9.684026                            6.919517       0.112328       2.001013                    0.999727      29.948794      86.286689       0.626759       0.416111      -1.063514       0.014078      -0.026486       0.018519       0.035251       0.017694       0.009550       0.004822       0.038422      -0.050031      -0.019417      -0.017169       0.036586             12.699197      10.632731      -1.546875       5.537989      12.612900      -6.910197      14.851960          -0.000464
           67              C       8.387133       8.764184      20.229002      -0.081732      34.498570 0.39730386E+03  0.91374544E+04                                 9.263535                            6.664714       0.016968       1.980344                    0.999659      28.640012      81.576199       0.635232       0.419249      -1.061839      -0.000425       0.021306      -0.018629       0.028305       0.018308      -0.010206      -0.007617      -0.024584      -0.027394      -0.020802      -0.009258       0.030060             12.046897      11.724901      -2.076061       6.387025      10.459808      -5.769241      13.955983          -0.000836
           68              C       7.599898      13.454050      18.873780      -0.180384      38.393662 0.43515270E+03  0.10237611E+05                                 9.894359                            6.936102       0.077383       1.986190                    0.999631      29.998718      86.404793       0.627955       0.414592      -1.064870       0.007739       0.042503       0.006012       0.043618       0.003497      -0.006256      -0.019541      -0.013238       0.085858      -0.021879      -0.016122       0.038001             13.331868       5.184388      -0.565775       0.075335      24.541654       1.049619      10.269561          -0.000019
           69              C      -2.658269       5.731146      21.800815       0.601459      24.039155 0.25180621E+03  0.52237252E+04                                 7.849568                            5.663026      -0.025317       2.052548                    0.999568      22.207305      62.248322       0.618202       0.477597      -1.016683      -0.027275       0.028929       0.042889       0.058483      -0.020421       0.067392      -0.079305      -0.001546       0.026273      -0.091851      -0.024634       0.116485             10.697078       9.392454      -2.614751      -5.182438       9.909485       5.775312      12.789294          -0.000168
           70              C      -1.971887       4.958319      20.725886      -0.034258      40.615190 0.42565311E+03  0.98630769E+04                                10.263918                            6.798106       0.030534       2.015535                    0.999396      26.996592      74.767372       0.649229       0.407147      -1.080110       0.017408      -0.023396      -0.028381       0.040693       0.008718      -0.007836       0.006025       0.002175      -0.014164      -0.015375       0.003903       0.011472             15.085775      13.200748      -3.860480      -8.255674      13.882889       9.085748      18.173689           0.000070
           71              C      12.711236       3.811524      20.200454      -0.091601      34.871489 0.41253285E+03  0.95722898E+04                                 9.322735                            6.787187       0.014269       1.975117                    0.999637      28.985475      82.784651       0.630371       0.418748      -1.062717       0.020797      -0.001062      -0.015750       0.026109       0.017648      -0.009386      -0.007215       0.031987      -0.037241      -0.019413      -0.013538       0.032952             11.999437      10.348544      -2.042255      -5.062543      12.207035       6.740849      13.442733          -0.000804
           72              C      13.363750       3.111113      19.181206      -0.199297      37.433796 0.44754732E+03  0.10597575E+05                                 9.732543                            7.041423       0.116342       1.998553                    0.999662      30.192948      87.089578       0.622623       0.415445      -1.064908      -0.019772       0.010634       0.028786       0.036506       0.024376       0.008894       0.020737      -0.013433      -0.036139      -0.025403      -0.015107       0.040510             12.662470      12.363187      -2.323803      -6.382770      11.977150       6.072950      13.647073          -0.000483
           73              C      -0.655723       3.530907      18.719949       0.206563      35.796890 0.37057744E+03  0.83634388E+04                                 9.672930                            6.536309      -0.081980       1.993955                    0.999513      25.442388      71.445313       0.627744       0.432332      -1.055256       0.022500      -0.023482      -0.033738       0.046861      -0.021753      -0.028253       0.012176      -0.029306       0.043090      -0.041403      -0.001736       0.043139             13.605246      11.617282      -2.231083      -6.800797      13.845899       7.058965      15.352556           0.000003
           74              C      -0.107719       4.670630      19.246325      -0.198724      37.124336 0.43149221E+03  0.10133716E+05                                 9.684009                            6.919511       0.112327       2.001013                    0.999727      29.948782      86.286577       0.626760       0.416111      -1.063515      -0.014078       0.026486       0.018519       0.035251       0.017693      -0.009549      -0.004823       0.038422      -0.050031      -0.019417      -0.017169       0.036586             12.699166      10.632713      -1.546862      -5.537972      12.612863       6.910169      14.851923           0.000474
           75              C      -0.759012       5.379810      20.229002      -0.081732      34.498566 0.39730414E+03  0.91374593E+04                                 9.263526                            6.664713       0.016966       1.980343                    0.999659      28.640010      81.576091       0.635232       0.419248      -1.061840       0.000424      -0.021306      -0.018629       0.028305       0.018308       0.010207       0.007617      -0.024584      -0.027394      -0.020802      -0.009257       0.030060             12.046879      11.724893      -2.076056      -6.387020      10.459780       5.769220      13.955963           0.000848
           76              C       0.028223       0.689944      18.873780      -0.180373      38.393349 0.43514854E+03  0.10237486E+05                                 9.894297                            6.936061       0.077396       1.986195                    0.999631      29.998578      86.404201       0.627958       0.414591      -1.064871      -0.007739      -0.042504       0.006011       0.043619       0.003497       0.006256       0.019541      -0.013239       0.085858      -0.021879      -0.016122       0.038001             13.331776       5.184357      -0.565770      -0.075334      24.541471      -1.049617      10.269500           0.000029
           77              C       2.658246       5.731146      10.003965       0.598639      24.104361 0.25262261E+03  0.52448183E+04                                 7.861609                            5.670734      -0.021657       2.052859                    0.999611      22.248047      62.383921       0.618031       0.477351      -1.016831       0.026733       0.029475       0.043904       0.059253       0.020965      -0.067789      -0.077354      -0.000295       0.027471      -0.090275      -0.025356       0.115631             10.715846       9.408209       2.621871       5.193763       9.925961       5.787567      12.813369          -0.000161
           78              C       1.971867       4.958319       8.929036      -0.030823      40.522053 0.42438075E+03  0.98279311E+04                                10.259326                            6.795228       0.005635       2.008715                    0.999473      26.940896      74.633636       0.648210       0.408022      -1.079344      -0.017656      -0.021206      -0.027556       0.038997      -0.009874       0.008466       0.006276       0.002786      -0.016252      -0.016752       0.003682       0.013070             15.079447      13.194792       3.858077       8.251198      13.878245       9.082246      18.165303           0.000070
           79              C       2.545048       3.811524       8.403604      -0.089559      34.810417 0.41161513E+03  0.95455638E+04                                 9.311313                            6.778741       0.013930       1.975210                    0.999643      28.953301      82.665984       0.630896       0.418637      -1.062800      -0.021002      -0.002582      -0.016764       0.026996      -0.018773       0.009747      -0.006915       0.032291      -0.036567      -0.019697      -0.014159       0.033856             11.984051      10.338162       2.037865       5.056293      12.190001       6.729709      13.423990          -0.000808
           80              C       1.892538       3.111113       7.384356      -0.202294      37.552821 0.44928989E+03  0.10649501E+05                                 9.752780                            7.054976       0.116118       1.997919                    0.999677      30.251999      87.312273       0.622025       0.415428      -1.064887       0.018372       0.010371       0.027877       0.034960      -0.025063      -0.009109       0.019331      -0.015005      -0.037514      -0.024314      -0.016391       0.040705             12.691089      12.391858       2.332947       6.401075      12.002190       6.088075      13.679220          -0.000486
           81              C       0.655709       3.530907       6.923099       0.204487      35.803692 0.37059804E+03  0.83644668E+04                                 9.675757                            6.537524      -0.090383       1.991533                    0.999541      25.447767      71.475294       0.627504       0.432469      -1.055116      -0.022180      -0.023276      -0.031992       0.045356       0.020259       0.027781       0.009855      -0.028212       0.039457      -0.040149       0.000097       0.040052             13.610130      11.620148       2.232578       6.802680      13.852317       7.063180      15.357924           0.000003
           82              C       0.107700       4.670630       7.449475      -0.198868      37.146681 0.43179332E+03  0.10142982E+05                                 9.690110                            6.923394       0.111959       2.000674                    0.999689      29.952595      86.318759       0.626358       0.416288      -1.063357       0.015840       0.025426       0.019560       0.035776      -0.017986       0.009571      -0.003986       0.036034      -0.048817      -0.018343      -0.017321       0.035664             12.708274      10.636442       1.548745       5.540198      12.625132       6.918593      14.863247           0.000470
           83              C       0.758990       5.379810       8.432152      -0.083042      34.492768 0.39721270E+03  0.91345167E+04                                 9.259664                            6.661491       0.016826       1.980304                    0.999640      28.643407      81.572855       0.635759       0.418939      -1.062072      -0.001830      -0.020453      -0.018203       0.027441      -0.019940      -0.012255       0.008468      -0.024605      -0.027097      -0.023033      -0.009320       0.032353             12.041912      11.717087       2.073602       6.381192      10.459435       5.768968      13.949216           0.000838
           84              C      -0.028226       0.689944       7.076930      -0.179234      38.376733 0.43495162E+03  0.10232007E+05                                 9.894450                            6.936848       0.069913       1.984237                    0.999660      29.984213      86.367838       0.627584       0.414873      -1.064658       0.005597      -0.042523       0.007282       0.043504      -0.004023      -0.005591       0.019613      -0.014708       0.089426      -0.023298      -0.015655       0.038953             13.331467       5.184895       0.567557       0.075221      24.541549      -1.049693      10.267956           0.000025
           85              C       4.969875       8.412848      10.003965       0.598639      24.104362 0.25262267E+03  0.52448199E+04                                 7.861608                            5.670734      -0.021657       2.052859                    0.999611      22.248049      62.383922       0.618031       0.477351      -1.016831      -0.026734      -0.029473       0.043904       0.059253       0.020965       0.067790       0.077354      -0.000295       0.027471      -0.090275      -0.025356       0.115631             10.715841       9.408198       2.621867      -5.193753       9.925966      -5.787568      12.813360           0.000160
           86              C       5.656254       9.185675       8.929036      -0.030823      40.522041 0.42438081E+03  0.98279322E+04                                10.259321                            6.795227       0.005636       2.008715                    0.999473      26.940898      74.633625       0.648211       0.408022      -1.079344       0.017656       0.021207      -0.027556       0.038997      -0.009874      -0.008467      -0.006275       0.002788      -0.016252      -0.016752       0.003682       0.013071             15.079435      13.194789       3.858075      -8.251196      13.878229      -9.082233      18.165287          -0.000065
           87              C       5.083073      10.332470       8.403604      -0.089558      34.810385 0.41161462E+03  0.95455496E+04                                 9.311308                            6.778738       0.013931       1.975211                    0.999643      28.953284      82.665940       0.630896       0.418638      -1.062799       0.021001       0.002582      -0.016764       0.026996      -0.018773      -0.009747       0.006915       0.032291      -0.036568      -0.019696      -0.014160       0.033857             11.984049      10.338167       2.037869      -5.056300      12.189990      -6.729704      13.423990           0.000795
           88              C       5.735583      11.032881       7.384356      -0.202294      37.552837 0.44929018E+03  0.10649508E+05                                 9.752782                            7.054978       0.116119       1.997919                    0.999677      30.251994      87.312216       0.622025       0.415428      -1.064887      -0.018372      -0.010370       0.027877       0.034960      -0.025064       0.009109      -0.019331      -0.015004      -0.037514      -0.024315      -0.016391       0.040706             12.691094      12.391869       2.332960      -6.401092      12.002180      -6.088075      13.679235           0.000481
           89              C       6.972412      10.613087       6.923099       0.204487      35.803711 0.37059828E+03  0.83644732E+04                                 9.675759                            6.537525      -0.090385       1.991532                    0.999541      25.447776      71.475316       0.627504       0.432469      -1.055116       0.022180       0.023275      -0.031992       0.045356       0.020258      -0.027781      -0.009855      -0.028212       0.039457      -0.040149       0.000097       0.040051             13.610133      11.620152       2.232590      -6.802692      13.852309      -7.063182      15.357940           0.000003
           90              C       7.520421       9.473364       7.449475      -0.198867      37.146633 0.43179320E+03  0.10142974E+05                                 9.690092                            6.923389       0.111959       2.000674                    0.999689      29.952569      86.318533       0.626359       0.416287      -1.063358      -0.015840      -0.025426       0.019560       0.035776      -0.017986      -0.009570       0.003986       0.036036      -0.048817      -0.018342      -0.017322       0.035664             12.708242      10.636403       1.548744      -5.540172      12.625110      -6.918580      14.863214          -0.000467
           91              C       6.869131       8.764184       8.432152      -0.083041      34.492681 0.39721204E+03  0.91344939E+04                                 9.259633                            6.661477       0.016828       1.980305                    0.999640      28.643385      81.572656       0.635761       0.418938      -1.062073       0.001830       0.020453      -0.018203       0.027441      -0.019940       0.012256      -0.008467      -0.024605      -0.027097      -0.023034      -0.009319       0.032353             12.041860      11.717040       2.073582      -6.381153      10.459393      -5.768932      13.949147          -0.000841
           92              C       7.656347      13.454050       7.076930      -0.179223      38.376430 0.43494760E+03  0.10231885E+05                                 9.894387                            6.936807       0.069926       1.984243                    0.999660      29.984070      86.367200       0.627587       0.414872      -1.064659      -0.005598       0.042524       0.007281       0.043504      -0.004023       0.005591      -0.019613      -0.014709       0.089425      -0.023298      -0.015655       0.038953             13.331378       5.184865       0.567552      -0.075219      24.541381       1.049699      10.267888          -0.000022
           93              C      -2.658269       5.731146       1.792885       0.601459      24.039155 0.25180612E+03  0.52237231E+04                                 7.849571                            5.663027      -0.025317       2.052548                    0.999568      22.207299      62.248315       0.618201       0.477598      -1.016683      -0.027275       0.028929      -0.042889       0.058483      -0.020421      -0.067392       0.079305      -0.001546       0.026273      -0.091851      -0.024634       0.116485             10.697084       9.392457      -2.614753       5.182441       9.909492      -5.775319      12.789303          -0.000169
           94              C      -1.971887       4.958319       2.867814      -0.034259      40.615259 0.42565380E+03  0.98630990E+04                                10.263936                            6.798116       0.030530       2.015533                    0.999396      26.996614      74.767505       0.649228       0.407148      -1.080109       0.017407      -0.023396       0.028381       0.040693       0.008718       0.007836      -0.006025       0.002175      -0.014164      -0.015375       0.003903       0.011472             15.085808      13.200768      -3.860498       8.255694      13.882920      -9.085777      18.173737           0.000071
           95              C      12.711236       3.811524       3.393246      -0.091602      34.871522 0.41253341E+03  0.95723068E+04                                 9.322746                            6.787196       0.014267       1.975116                    0.999637      28.985483      82.784710       0.630370       0.418748      -1.062716       0.020796      -0.001062       0.015750       0.026109       0.017648       0.009387       0.007214       0.031987      -0.037242      -0.019413      -0.013539       0.032952             11.999453      10.348550      -2.042262       5.062548      12.207054      -6.740863      13.442755          -0.000806
           96              C      13.363750       3.111113       4.412494      -0.199297      37.433752 0.44754676E+03  0.10597559E+05                                 9.732540                            7.041422       0.116344       1.998554                    0.999662      30.192908      87.089444       0.622623       0.415445      -1.064908      -0.019772       0.010633      -0.028786       0.036506       0.024376      -0.008894      -0.020737      -0.013433      -0.036139      -0.025402      -0.015108       0.040510             12.662468      12.363182      -2.323811       6.382772      11.977146      -6.072952      13.647076          -0.000484
           97              C      -0.655723       3.530907       4.873751       0.206565      35.796800 0.37057639E+03  0.83634091E+04                                 9.672916                            6.536300      -0.081979       1.993956                    0.999513      25.442345      71.445161       0.627745       0.432332      -1.055256       0.022501      -0.023482       0.033738       0.046860      -0.021753       0.028253      -0.012176      -0.029305       0.043090      -0.041403      -0.001736       0.043139             13.605228      11.617262      -2.231093       6.800794      13.845875      -7.058960      15.352546           0.000003
           98              C      -0.107719       4.670630       4.347375      -0.198725      37.124358 0.43149269E+03  0.10133728E+05                                 9.684014                            6.919518       0.112325       2.001012                    0.999727      29.948770      86.286482       0.626759       0.416111      -1.063515      -0.014078       0.026486      -0.018519       0.035251       0.017693       0.009549       0.004823       0.038422      -0.050032      -0.019418      -0.017168       0.036586             12.699174      10.632702      -1.546874       5.537971      12.612878      -6.910185      14.851943           0.000473
           99              C      -0.759012       5.379810       3.364698      -0.081734      34.498613 0.39730496E+03  0.91374833E+04                                 9.263539                            6.664725       0.016962       1.980341                    0.999659      28.640025      81.576164       0.635231       0.419249      -1.061839       0.000424      -0.021306       0.018629       0.028305       0.018308      -0.010206      -0.007617      -0.024584      -0.027395      -0.020802      -0.009258       0.030060             12.046894      11.724907      -2.076063       6.387029      10.459791      -5.769227      13.955985           0.000847
          100              C       0.028223       0.689944       4.719920      -0.180385      38.393655 0.43515252E+03  0.10237606E+05                                 9.894362                            6.936103       0.077381       1.986190                    0.999631      29.998703      86.404752       0.627955       0.414592      -1.064870      -0.007739      -0.042503      -0.006011       0.043618       0.003498      -0.006256      -0.019541      -0.013237       0.085857      -0.021878      -0.016122       0.038000             13.331871       5.184389      -0.565776       0.075334      24.541656       1.049637      10.269568           0.000029
          101              C      10.286390       8.412848       1.792885       0.601459      24.039153 0.25180612E+03  0.52237231E+04                                 7.849571                            5.663027      -0.025317       2.052548                    0.999568      22.207300      62.248319       0.618201       0.477598      -1.016683       0.027275      -0.028930      -0.042889       0.058483      -0.020421       0.067392      -0.079305      -0.001546       0.026273      -0.091851      -0.024634       0.116485             10.697082       9.392461      -2.614753      -5.182444       9.909485       5.775312      12.789299           0.000170
          102              C       9.600008       9.185675       2.867814      -0.034259      40.615255 0.42565379E+03  0.98630988E+04                                10.263936                            6.798116       0.030530       2.015533                    0.999396      26.996613      74.767505       0.649228       0.407148      -1.080109      -0.017407       0.023397       0.028381       0.040693       0.008718      -0.007836       0.006025       0.002175      -0.014164      -0.015375       0.003903       0.011472             15.085806      13.200769      -3.860499      -8.255696      13.882916       9.085774      18.173733          -0.000067
          103              C      -5.083115      10.332470       3.393246      -0.091602      34.871527 0.41253390E+03  0.95723174E+04                                 9.322739                            6.787197       0.014264       1.975115                    0.999637      28.985487      82.784625       0.630371       0.418748      -1.062717      -0.020796       0.001062       0.015750       0.026109       0.017648      -0.009386      -0.007214       0.031988      -0.037242      -0.019413      -0.013538       0.032952             11.999435      10.348528      -2.042257      -5.062528      12.207046       6.740852      13.442731           0.000809
          104              C      -5.735629      11.032881       4.412494      -0.199297      37.433728 0.44754693E+03  0.10597559E+05                                 9.732526                            7.041420       0.116341       1.998553                    0.999662      30.192897      87.089276       0.622624       0.415445      -1.064909       0.019772      -0.010634      -0.028786       0.036505       0.024376       0.008895       0.020737      -0.013432      -0.036138      -0.025401      -0.015108       0.040510             12.662442      12.363162      -2.323810      -6.382758      11.977118       6.072931      13.647046           0.000485
          105              C       8.283844      10.613087       4.873751       0.206565      35.796818 0.37057651E+03  0.83634123E+04                                 9.672920                            6.536301      -0.081981       1.993956                    0.999513      25.442351      71.445182       0.627745       0.432332      -1.055256      -0.022500       0.023482       0.033738       0.046860      -0.021753      -0.028253       0.012176      -0.029305       0.043090      -0.041403      -0.001736       0.043139             13.605238      11.617256      -2.231106      -6.800793      13.845898       7.058982      15.352560           0.000003
          106              C       7.735840       9.473364       4.347375      -0.198725      37.124403 0.43149304E+03  0.10133739E+05                                 9.684029                            6.919525       0.112326       2.001013                    0.999727      29.948780      86.286569       0.626758       0.416112      -1.063514       0.014078      -0.026486      -0.018519       0.035251       0.017693      -0.009549      -0.004823       0.038422      -0.050032      -0.019418      -0.017168       0.036586             12.699202      10.632714      -1.546889      -5.537984      12.612913       6.910215      14.851979          -0.000465
          107              C       8.387133       8.764184       3.364698      -0.081733      34.498591 0.39730439E+03  0.91374694E+04                                 9.263540                            6.664721       0.016966       1.980343                    0.999659      28.640019      81.576220       0.635231       0.419249      -1.061839      -0.000424       0.021306       0.018629       0.028305       0.018308       0.010206       0.007617      -0.024584      -0.027396      -0.020802      -0.009258       0.030060             12.046901      11.724901      -2.076064      -6.387024      10.459812       5.769242      13.955990          -0.000838
          108              C       7.599898      13.454050       4.719920      -0.180374      38.393292 0.43514770E+03  0.10237462E+05                                 9.894288                            6.936054       0.077394       1.986196                    0.999631      29.998557      86.404151       0.627959       0.414591      -1.064871       0.007739       0.042503      -0.006011       0.043618       0.003497       0.006256       0.019541      -0.013238       0.085856      -0.021879      -0.016122       0.038000             13.331761       5.184351      -0.565767      -0.075333      24.541429      -1.049596      10.269503          -0.000018
          109              C       7.628124      12.735535      17.695275       0.183369      37.971191 0.37596075E+03  0.85061003E+04                                10.019747                            6.556063      -0.041377       2.004415                    0.999620      25.610866      71.746527       0.631456       0.428721      -1.058649      -0.001271      -0.047602       0.000107       0.047619      -0.000493       0.014914      -0.000179      -0.073581      -0.056686      -0.038620      -0.007622       0.046243             14.726336       5.423501       0.001247       0.704812      27.861592       0.002710      10.893914           0.000039
          110              C      -0.000003       1.408459      17.695275       0.183367      37.971330 0.37596235E+03  0.85061456E+04                                10.019772                            6.556079      -0.041377       2.004414                    0.999620      25.610915      71.746706       0.631455       0.428721      -1.058649       0.001271       0.047602       0.000107       0.047620      -0.000493      -0.014914       0.000179      -0.073582      -0.056686      -0.038621      -0.007622       0.046243             14.726375       5.423513       0.001245      -0.704815      27.861668      -0.002717      10.893945          -0.000037
          111              C      -0.000003       1.408459       5.898425       0.183369      37.971111 0.37595989E+03  0.85060770E+04                                10.019738                            6.556059      -0.041378       2.004415                    0.999620      25.610834      71.746448       0.631456       0.428722      -1.058649       0.001271       0.047602      -0.000107       0.047619      -0.000493       0.014913      -0.000179      -0.073579      -0.056688      -0.038619      -0.007622       0.046242             14.726316       5.423495       0.001243       0.704812      27.861531       0.002709      10.893923          -0.000036
          112              C       7.628124      12.735535       5.898425       0.183367      37.971264 0.37596145E+03  0.85061207E+04                                10.019765                            6.556073      -0.041378       2.004414                    0.999620      25.610881      71.746600       0.631455       0.428722      -1.058649      -0.001271      -0.047602      -0.000107       0.047619      -0.000493      -0.014914       0.000179      -0.073580      -0.056688      -0.038620      -0.007623       0.046242             14.726366       5.423508       0.001244      -0.704812      27.861644      -0.002704      10.893945           0.000040
          113              N       7.628127      11.325096      17.695275      -0.163147      49.485534 0.42409597E+03  0.97200871E+04                                11.245903                            6.566925      -0.163451       2.003683                    0.998344      25.641177      68.351475       0.700824       0.381321      -1.109010      -0.001607       0.002125      -0.001852       0.003244       0.001305       0.071178       0.001176      -0.106048       0.024677      -0.102779       0.048388       0.054391             17.458893      10.553835       0.001510       7.422187      24.557367       0.003044      17.265478          -0.000066
          114              N      -0.000006       2.818898      17.695275      -0.163147      49.485560 0.42409634E+03  0.97200991E+04                                11.245909                            6.566931      -0.163453       2.003682                    0.998344      25.641192      68.351558       0.700823       0.381322      -1.109010       0.001606      -0.002125      -0.001852       0.003244       0.001305      -0.071178      -0.001176      -0.106048       0.024677      -0.102779       0.048388       0.054391             17.458898      10.553845       0.001514      -7.422196      24.557359      -0.003057      17.265490           0.000067
          115              N      -0.000006       2.818898       5.898425      -0.163150      49.485634 0.42409672E+03  0.97201116E+04                                11.245933                            6.566941      -0.163455       2.003681                    0.998344      25.641195      68.351623       0.700821       0.381323      -1.109009       0.001606      -0.002125       0.001852       0.003244       0.001305       0.071176       0.001176      -0.106045       0.024677      -0.102776       0.048387       0.054389             17.458942      10.553867       0.001513       7.422214      24.557426       0.003055      17.265533           0.000069
          116              N       7.628127      11.325096       5.898425      -0.163150      49.485689 0.42409711E+03  0.97201232E+04                                11.245942                            6.566944      -0.163460       2.003680                    0.998344      25.641213      68.351690       0.700821       0.381323      -1.109009      -0.001607       0.002125       0.001852       0.003244       0.001305      -0.071176      -0.001176      -0.106044       0.024676      -0.102776       0.048387       0.054389             17.458959      10.553874       0.001509      -7.422219      24.557453      -0.003042      17.265548          -0.000064
          117              O       5.537412       7.382882      13.173778      -0.539428      32.942331 0.49433387E+03  0.11661141E+05                                 8.252067                            6.876240       0.294341       2.133600                    0.998848      27.607642      72.380961       0.723890       0.358685      -1.136853      -0.009603       0.023033       0.007597       0.026085       0.011818      -0.051845      -0.001709      -0.075295       0.027418      -0.075170       0.029066       0.046105             10.023960       7.081694       1.603972       1.890492      11.480334       5.346407      11.509853           0.051017
          118              O       3.870047       8.871113      13.174014      -0.541768      32.742561 0.49673275E+03  0.11726477E+05                                 8.207571                            6.884844       0.312210       2.137969                    0.998888      27.660234      72.436056       0.725044       0.357846      -1.138046       0.022269      -0.006609       0.004659       0.023692       0.016430       0.011425      -0.045385       0.068760       0.021245      -0.070035       0.033967       0.036068              9.949113      11.089093       2.005089       4.971876       7.443680       2.408041      11.314567          -0.055350
          119              O       2.090709       6.761112      13.173778      -0.539433      32.943016 0.49434623E+03  0.11661511E+05                                 8.252200                            6.876342       0.294324       2.133592                    0.998848      27.607890      72.381975       0.723882       0.358686      -1.136852       0.009601      -0.023035       0.007601       0.026088       0.011817       0.051845       0.001712      -0.075293       0.027415      -0.075169       0.029063       0.046105             10.024144       7.081820       1.604032      -1.890556      11.480527      -5.346521      11.510086          -0.051029
          120              O       3.758074       5.272881      13.174014      -0.541762      32.741886 0.49672031E+03  0.11726105E+05                                 8.207442                            6.884745       0.312226       2.137977                    0.998888      27.659979      72.435036       0.725052       0.357845      -1.138048      -0.022267       0.006612       0.004655       0.023690       0.016432      -0.011427       0.045384       0.068762       0.021248      -0.070037       0.033967       0.036070              9.948938      11.088919       2.005028      -4.971778       7.443545      -2.407971      11.314351           0.055333
          121              O       9.718858       7.382882      22.216772      -0.538991      32.942548 0.49431822E+03  0.11660568E+05                                 8.251886                            6.875983       0.292667       2.132825                    0.998873      27.606330      72.374642       0.723934       0.358669      -1.136876       0.009000       0.022428      -0.005468       0.024777      -0.011577      -0.050456       0.000876      -0.078275       0.027038      -0.075044       0.030483       0.044561             10.023617       7.081598      -1.603583       1.890339      11.480483      -5.346202      11.508770           0.051140
          122              O      -3.870084       8.871113      22.216536      -0.543772      32.785965 0.49750682E+03  0.11749199E+05                                 8.214183                            6.889688       0.323063       2.141093                    0.998926      27.680406      72.500075       0.724879       0.357793      -1.138101      -0.022636      -0.005679      -0.006375       0.024192      -0.016066       0.011215       0.047038       0.068757       0.021671      -0.071324       0.034191       0.037132              9.958314      11.098183      -2.007811       4.977613       7.450460      -2.411924      11.326300          -0.055392
          123              O      -2.090737       6.761112      22.216772      -0.538990      32.942274 0.49431356E+03  0.11660426E+05                                 8.251822                            6.875936       0.292676       2.132827                    0.998873      27.606289      72.374345       0.723939       0.358668      -1.136878      -0.009003      -0.022428      -0.005467       0.024778      -0.011578       0.050455      -0.000874      -0.078277       0.027039      -0.075044       0.030485       0.044559             10.023525       7.081536      -1.603550      -1.890304      11.480387       5.346142      11.508652          -0.051142
          124              O      11.498205       5.272881      22.216536      -0.543773      32.786200 0.49751085E+03  0.11749321E+05                                 8.214239                            6.889729       0.323054       2.141091                    0.998926      27.680437      72.500321       0.724874       0.357794      -1.138100       0.022636       0.005677      -0.006376       0.024192      -0.016065      -0.011214      -0.047039       0.068755       0.021670      -0.071323       0.034191       0.037132              9.958394      11.098259      -2.007842      -4.977661       7.450520       2.411960      11.326403           0.055387
          125              O       2.090709       6.761112      10.419922      -0.539433      32.942996 0.49434584E+03  0.11661499E+05                                 8.252196                            6.876339       0.294326       2.133593                    0.998848      27.607880      72.381936       0.723882       0.358686      -1.136852       0.009600      -0.023035      -0.007602       0.026088       0.011816      -0.051845      -0.001712      -0.075293       0.027416      -0.075169       0.029063       0.046105             10.024140       7.081816       1.604030       1.890555      11.480522       5.346519      11.510081          -0.051030
          126              O       3.758074       5.272881      10.419686      -0.541762      32.741907 0.49672066E+03  0.11726116E+05                                 8.207449                            6.884749       0.312227       2.137977                    0.998888      27.659975      72.435043       0.725052       0.357845      -1.138048      -0.022267       0.006612      -0.004656       0.023690       0.016432       0.011427      -0.045384       0.068762       0.021249      -0.070036       0.033967       0.036069              9.948948      11.088930       2.005032       4.971785       7.443551       2.407976      11.314362           0.055334
          127              O       5.537412       7.382882      10.419922      -0.539428      32.942335 0.49433392E+03  0.11661142E+05                                 8.252069                            6.876242       0.294342       2.133601                    0.998848      27.607635      72.380950       0.723889       0.358685      -1.136853      -0.009603       0.023033      -0.007598       0.026085       0.011818       0.051845       0.001709      -0.075295       0.027419      -0.075170       0.029066       0.046105             10.023963       7.081697       1.603974      -1.890494      11.480337      -5.346409      11.509856           0.051017
          128              O       3.870047       8.871113      10.419686      -0.541767      32.742545 0.49673243E+03  0.11726468E+05                                 8.207568                            6.884842       0.312211       2.137969                    0.998888      27.660224      72.436023       0.725044       0.357846      -1.138046       0.022269      -0.006609      -0.004660       0.023692       0.016430      -0.011425       0.045384       0.068760       0.021245      -0.070035       0.033967       0.036068              9.949110      11.089091       2.005087      -4.971875       7.443677      -2.408038      11.314563          -0.055351
          129              O      -2.090737       6.761112       1.376928      -0.538990      32.942244 0.49431298E+03  0.11660409E+05                                 8.251816                            6.875930       0.292676       2.132828                    0.998873      27.606280      72.374301       0.723939       0.358668      -1.136878      -0.009002      -0.022428       0.005468       0.024778      -0.011578      -0.050455       0.000874      -0.078277       0.027039      -0.075044       0.030485       0.044559             10.023518       7.081529      -1.603548       1.890300      11.480381      -5.346139      11.508645          -0.051142
          130              O      11.498205       5.272881       1.377164      -0.543772      32.786168 0.49751024E+03  0.11749303E+05                                 8.214233                            6.889724       0.323055       2.141092                    0.998926      27.680425      72.500270       0.724875       0.357794      -1.138100       0.022635       0.005676       0.006377       0.024192      -0.016065       0.011213       0.047039       0.068755       0.021670      -0.071323       0.034191       0.037132              9.958387      11.098250      -2.007840       4.977658       7.450514      -2.411958      11.326395           0.055387
          131              O       9.718858       7.382882       1.376928      -0.538991      32.942509 0.49431749E+03  0.11660546E+05                                 8.251878                            6.875977       0.292668       2.132826                    0.998873      27.606318      72.374587       0.723934       0.358669      -1.136877       0.009000       0.022427       0.005469       0.024777      -0.011577       0.050455      -0.000876      -0.078276       0.027039      -0.075044       0.030483       0.044561             10.023607       7.081589      -1.603579      -1.890334      11.480472       5.346196      11.508758           0.051140
          132              O      -3.870084       8.871113       1.377164      -0.543771      32.785921 0.49750602E+03  0.11749174E+05                                 8.214174                            6.889681       0.323064       2.141094                    0.998926      27.680394      72.500017       0.724880       0.357792      -1.138102      -0.022636      -0.005679       0.006375       0.024192      -0.016066      -0.011215      -0.047037       0.068757       0.021671      -0.071323       0.034191       0.037132              9.958302      11.098169      -2.007806      -4.977606       7.450450       2.411918      11.326286          -0.055393

******************************************************
Auxiliary information for the entire system
The total spin magnetic moment of the unit cell is   -0.000129
The total net atomic charge of the unit cell is   0.000001
Accuracy of reproducing the electrostatic potential in the unit cell:
  The inner radius (bohr) =    5.0000
  The outer radius (bohr) =   12.0000
  Valid grid points have density less than (e/(bohr^3)) =    0.0001
  The number of valid grid points were=       929902
  The rms potential error without charges in kcal/mol is=      1.93664
  The rms potential error with partial charges in kcal/mol is=      0.38276
  The RRMSE value at monopole order=      0.19764
  The rms potential error with partial charges and cloud penetration in kcal/mol is=      0.39092
  The RRMSE value at monopole order with cloud penetration is=      0.20185
  The rms potential error with partial charges and atomic dipoles in kcal/mol is=      0.25184
  The RRMSE value at dipole order=      0.13004
  The rms potential error with partial charges, atomic dipoles and cloud penetration in kcal/mol is=      0.24241
  The RRMSE value at dipole order with cloud penetration=      0.12517

******************************************************
The electron densities and ab initio electrostatic potential were computed in VASP using the PBE functional and
projector augmented wave method. See the main text of the journal article for a description of computational details.
The atomic charges, dipoles, and quadrupoles were computed with the DDEC6 method as described in
(a) T. A. Manz and N. Gabaldon Limas, RSC Adv. 6 (2016) 47771-47801 DOI: 10.1039/c6ra04656h
(b) N. Gabaldon Limas and T. A. Manz, RSC Adv. 8 (2018) 2678-2707 DOI: 10.1039/c7ra11829e.
For each atom in the material, the electron cloud parameters were fit to the spherically averaged atom-in-material
electron density using radial positions for which this density was between 10^-4 and 10^-2 electrons per cubic bohr.
The polarizabilities, dispersion coefficients, and quantum Drude oscillator (QDO) parameters were fit using the MCLF method.
The magnetic structure of the system was optimized in VASP from the default ferromagnetic initial guess using spin polarization.
The atomic spin moments (ASMs) were computed on this optimized magnetic structure using the DDEC6 partition as inputs
to the method of T. A. Manz and D. S. Sholl, J. Chem. Theory Comput. 7 (2011) 4146-4164 DOI: 10.1021/ct200539n.
The RMSE and RRMSE were computed using a uniform grid with Ewald summation.
