# Supplementary material for: A collection of forcefield precursors for metal–organic frameworks
Source: RSC Adv. 2019 Nov 13;9(63):36492–507. doi: 10.1039/c9ra07327b (PMC9075174; doi:10.1039/c9ra07327b)
Supplement: RA-009-C9RA07327B-s6131 [file RA-009-C9RA07327B-s6131.xyz]

  256
jmolscript: load "" {1 1 1} spacegroup "x,y,z" unitcell [{      9.250600     0.000000     0.000000 }, {      0.000000    19.695000     0.000000 }, {      0.000000     0.000000    18.770000 }]
Cd     1.512288     6.636821    13.695155     0.919106
Cd     2.698030    17.584090     5.305340     0.867760
Cd     7.738312    13.058179     4.310155     0.919106
Cd     6.552570     2.110910    14.690340     0.867760
Cd     3.113012    16.484321    13.695155     0.919106
Cd     1.927270     7.736590     5.305340     0.867760
Cd     6.137588     3.210679     4.310155     0.919106
Cd     7.323330    11.958410    14.690340     0.867760
H      3.037897    13.798317    11.308925     0.388524
H      2.123013    10.513191     7.879646     0.389200
H      2.150765    11.078437     1.475322     0.121765
H      3.384795     9.166053     1.152478     0.106629
H      3.112827     7.913451    18.002307     0.109793
H      2.242345    13.650605    17.215844     0.123261
H      3.801997    15.285290    17.581859     0.109303
H      3.940756    16.297612     0.882190     0.109892
H      0.604064     9.544197    13.090198     0.096826
H      0.654942    11.241906    11.590475     0.133657
H      3.505052     9.274376     9.593347     0.127486
H      3.349642     7.619996    11.151257     0.090373
H      1.188702    11.921384     9.249856     0.059003
H      3.930580    12.415728     9.876774     0.056757
H      1.383890    14.881542     9.568946     0.120619
H      1.223854    16.439417     7.939710     0.088991
H      4.283953    14.952444     6.088988     0.094533
H      4.533719    13.331546     7.678807     0.130685
H      0.484731    18.958407     5.927566     0.549258
H      0.787226    17.642781     5.313787     0.459353
H      6.212703     5.896683     1.923925     0.388524
H      7.127587     9.181809    17.264646     0.389200
H      7.099836     8.616563    10.860322     0.121765
H      5.865805    10.528947    10.537478     0.106629
H      6.137773    11.781549     8.617307     0.109793
H      7.008255     6.044396     7.830844     0.123261
H      5.448603     4.409710     8.196859     0.109303
H      5.309844     3.397388    10.267190     0.109892
H      8.646536    10.150803     3.705198     0.096826
H      8.595658     8.453094     2.205475     0.133657
H      5.745548    10.420625     0.208347     0.127486
H      5.900958    12.075005     1.766257     0.090373
H      8.061898     7.773617    18.634856     0.059004
H      5.320020     7.279272     0.491774     0.056757
H      7.866710     4.813458     0.183946     0.120619
H      8.026746     3.255584    17.324710     0.088991
H      4.966647     4.742556    15.473988     0.094533
H      4.716881     6.363455    17.063807     0.130685
H      8.765869     0.736593    15.312566     0.549258
H      8.463374     2.052219    14.698787     0.459353
H      1.587403     3.950817    11.308925     0.388524
H      2.502287     0.665691     7.879646     0.389200
H      2.474536     1.230938     1.475322     0.121765
H      1.240505    19.013553     1.152478     0.106629
H      1.512473    17.760951    18.002307     0.109793
H      2.382955     3.803105    17.215844     0.123261
H      0.823303     5.437790    17.581859     0.109303
H      0.684544     6.450113     0.882190     0.109891
H      4.021236    19.391697    13.090198     0.096826
H      3.970358     1.394406    11.590475     0.133657
H      1.120248    19.121876     9.593347     0.127487
H      1.275658    17.467496    11.151257     0.090374
H      3.436598     2.073884     9.249856     0.059003
H      0.694720     2.568228     9.876774     0.056757
H      3.241410     5.034042     9.568946     0.120620
H      3.401446     6.591917     7.939710     0.088993
H      0.341347     5.104944     6.088988     0.094533
H      0.091581     3.484046     7.678807     0.130685
H      4.140569     9.110907     5.927566     0.549258
H      3.838074     7.795281     5.313787     0.459353
H      7.663197    15.744183     1.923925     0.388524
H      6.748313    19.029309    17.264646     0.389200
H      6.776065    18.464063    10.860322     0.121765
H      8.010095     0.681447    10.537478     0.106629
H      7.738127     1.934049     8.617307     0.109793
H      6.867645    15.891896     7.830844     0.123261
H      8.427297    14.257210     8.196859     0.109303
H      8.566056    13.244888    10.267190     0.109891
H      5.229364     0.303303     3.705198     0.096826
H      5.280242    18.300594     2.205475     0.133657
H      8.130352     0.573125     0.208347     0.127487
H      7.974942     2.227505     1.766257     0.090374
H      5.814002    17.621117    18.634856     0.059003
H      8.555880    17.126772     0.491774     0.056757
H      6.009190    14.660958     0.183946     0.120619
H      5.849154    13.103083    17.324710     0.088992
H      8.909253    14.590056    15.473988     0.094534
H      9.159019    16.210955    17.063807     0.130685
H      5.110031    10.584093    15.312566     0.549258
H      5.412526    11.899719    14.698787     0.459354
C      1.715061     9.091212    17.142641    -0.034515
C      0.974088    10.265034    17.320956    -0.064547
C      1.157250    11.017383    18.490327     0.038990
C      2.047158    10.588032     0.692613    -0.128197
C      2.778880     9.439813     0.503036    -0.086583
C      2.616070     8.691404    18.122435    -0.109037
C     -0.002775    10.792860    16.305499     0.579652
C      1.547625     8.256144    15.916960     0.571996
C      1.399616    13.689995     0.300320     0.035532
C      2.289524    14.068139    18.045478    -0.125666
C      3.217359    15.037133    18.261333    -0.082038
C      3.286738    15.653586     0.732030    -0.109731
C      2.411631    15.334527     1.747487    -0.035014
C      1.450494    14.341899     1.524124    -0.067932
C      0.474556    13.904670     2.590260     0.586468
C      2.481936    16.069151     3.048248     0.585383
C      1.199803     9.492990    12.376938     0.107167
C      1.221079    10.513191    11.475978    -0.165218
C      2.077685    10.473801    10.396703     0.116996
C      2.900988     9.353155    10.295345    -0.188580
C      2.807557     8.370375    11.245107     0.069472
C      2.100811    11.580660     9.364353     0.138337
C      3.006445    12.740696     9.831726     0.141487
C      2.937991    13.865280     8.808761     0.112186
C      1.979628    14.855939     8.855686    -0.189658
C      1.891748    15.795390     7.872138     0.081706
C      3.678039    14.924871     6.792863     0.091865
C      3.834374    13.940121     7.746379    -0.168004
C      7.535539    10.603788     7.757641    -0.034515
C      8.276512     9.429966     7.935956    -0.064547
C      8.093350     8.677617     9.105327     0.038990
C      7.203442     9.106968    10.077613    -0.128197
C      6.471720    10.255187     9.888036    -0.086583
C      6.634530    11.003597     8.737435    -0.109037
C      0.002775     8.902140     6.920499     0.579652
C      7.702975    11.438856     6.531960     0.571996
C      7.850984     6.005006     9.685320     0.035532
C      6.961076     5.626862     8.660478    -0.125666
C      6.033241     4.657868     8.876333    -0.082038
C      5.963862     4.041414    10.117030    -0.109731
C      6.838969     4.360473    11.132487    -0.035015
C      7.800106     5.353101    10.909124    -0.067932
C      8.776044     5.790330    11.975260     0.586468
C      6.768664     3.625850    12.433248     0.585383
C      8.050797    10.202010     2.991938     0.107167
C      8.029521     9.181809     2.090978    -0.165218
C      7.172915     9.221199     1.011703     0.116996
C      6.349612    10.341845     0.910345    -0.188580
C      6.443043    11.324625     1.860107     0.069472
C      7.149789     8.114340    -0.020647     0.138337
C      6.244155     6.954305     0.446726     0.141487
C      6.312609     5.829720    18.193761     0.112185
C      7.270972     4.839062    18.240686    -0.189658
C      7.358852     3.899610    17.257138     0.081706
C      5.572561     4.770129    16.177863     0.091865
C      5.416226     5.754879    17.131379    -0.168004
C      2.910239    18.938712    17.142641    -0.034515
C      3.651212     0.417534    17.320956    -0.064547
C      3.468050     1.169883    18.490327     0.038990
C      2.578142     0.740532     0.692613    -0.128197
C      1.846420    19.287313     0.503036    -0.086584
C      2.009230    18.538904    18.122435    -0.109037
C      4.628075     0.945360    16.305499     0.579652
C      3.077675    18.103644    15.916960     0.571996
C      3.225684     3.842495     0.300320     0.035531
C      2.335777     4.220639    18.045478    -0.125666
C      1.407941     5.189633    18.261333    -0.082038
C      1.338562     5.806086     0.732030    -0.109731
C      2.213669     5.487027     1.747487    -0.035015
C      3.174806     4.494399     1.524124    -0.067932
C      4.150744     4.057170     2.590260     0.586468
C      2.143364     6.221651     3.048248     0.585383
C      3.425497    19.340490    12.376938     0.107167
C      3.404221     0.665691    11.475978    -0.165217
C      2.547615     0.626301    10.396703     0.116996
C      1.724312    19.200656    10.295345    -0.188580
C      1.817743    18.217875    11.245107     0.069472
C      2.524489     1.733160     9.364353     0.138337
C      1.618855     2.893196     9.831726     0.141487
C      1.687309     4.017780     8.808761     0.112186
C      2.645672     5.008439     8.855686    -0.189658
C      2.733552     5.947890     7.872138     0.081705
C      0.947261     5.077371     6.792863     0.091865
C      0.790926     4.092621     7.746379    -0.168005
C      6.340361     0.756288     7.757641    -0.034515
C      5.599388    19.277466     7.935956    -0.064547
C      5.782550    18.525117     9.105327     0.038990
C      6.672458    18.954468    10.077613    -0.128197
C      7.404180     0.407687     9.888036    -0.086583
C      7.241370     1.156097     8.737435    -0.109037
C      4.622525    18.749640     6.920499     0.579652
C      6.172925     1.591356     6.531960     0.571996
C      6.024916    15.852506     9.685320     0.035531
C      6.914824    15.474362     8.660478    -0.125666
C      7.842659    14.505368     8.876333    -0.082038
C      7.912038    13.888914    10.117030    -0.109731
C      7.036931    14.207973    11.132487    -0.035015
C      6.075794    15.200601    10.909124    -0.067932
C      5.099856    15.637830    11.975260     0.586468
C      7.107236    13.473350    12.433248     0.585383
C      5.825103     0.354510     2.991938     0.107167
C      5.846379    19.029309     2.090978    -0.165218
C      6.702985    19.068699     1.011703     0.116996
C      7.526288     0.494345     0.910345    -0.188580
C      7.432857     1.477125     1.860107     0.069472
C      6.726111    17.961840    -0.020647     0.138337
C      7.631745    16.801805     0.446726     0.141487
C      7.563291    15.677220    18.193761     0.112186
C      6.604928    14.686562    18.240686    -0.189658
C      6.517048    13.747110    17.257138     0.081705
C      8.303339    14.617629    16.177863     0.091864
C      8.459674    15.602379    17.131379    -0.168004
S      0.157075    12.457481     0.000563    -0.025401
S      9.093525     7.237519     9.385563    -0.025401
S      4.468225     2.609981     0.000563    -0.025402
S      4.782375    17.085019     9.385563    -0.025401
N      2.708576    15.844628     6.821018    -0.242451
N      1.990729     8.423552    12.288719    -0.252463
N      6.542024     3.850373    16.206018    -0.242451
N      7.259871    11.271449     2.903719    -0.252463
N      1.916724     5.997128     6.821018    -0.242451
N      2.634571    18.271052    12.288719    -0.252463
N      7.333876    13.697873    16.206018    -0.242451
N      6.616029     1.423949     2.903719    -0.252463
O      0.402401    11.440038    15.316132    -0.542054
O      8.012870    10.608515    16.520415    -0.571111
O      0.483806     8.279384    15.273524    -0.526474
O      2.522639     7.514430    15.577974    -0.567977
O      0.856606    13.122385     3.485401    -0.539533
O      8.535529    14.276315     2.488902    -0.556872
O      1.468070    16.173534     3.763573    -0.571503
O      3.569807    16.587129     3.389862    -0.543209
O      2.620695    13.126718    11.087439    -0.553280
O      2.570742    11.150521     8.134918    -0.559969
O      0.521734    18.209997     5.905042    -0.902995
O      8.848199     8.254962     5.931132    -0.542054
O      1.237730     9.086485     7.135415    -0.571111
O      8.766794    11.415616     5.888524    -0.526474
O      6.727961    12.180570     6.192974    -0.567977
O      8.393994     6.572615    12.870401    -0.539533
O      0.715071     5.418685    11.873902    -0.556872
O      7.782530     3.521466    13.148573    -0.571503
O      5.680793     3.107871    12.774862    -0.543209
O      6.629905     6.568282     1.702439    -0.553280
O      6.679858     8.544479    17.519918    -0.559969
O      8.728866     1.485003    15.290042    -0.902995
O      4.222899     1.592538    15.316132    -0.542054
O      5.863030     0.761015    16.520415    -0.571111
O      4.141494    18.126884    15.273524    -0.526474
O      2.102661    17.361930    15.577974    -0.567977
O      3.768694     3.274885     3.485401    -0.539533
O      5.340371     4.428815     2.488902    -0.556872
O      3.157230     6.326034     3.763573    -0.571503
O      1.055493     6.739629     3.389862    -0.543209
O      2.004605     3.279218    11.087439    -0.553279
O      2.054558     1.303021     8.134918    -0.559969
O      4.103566     8.362497     5.905042    -0.902995
O      5.027701    18.102462     5.931132    -0.542054
O      3.387570    18.933985     7.135415    -0.571111
O      5.109106     1.568116     5.888524    -0.526474
O      7.147939     2.333070     6.192974    -0.567977
O      5.481906    16.420115    12.870401    -0.539533
O      3.910229    15.266185    11.873902    -0.556872
O      6.093370    13.368966    13.148573    -0.571503
O      8.195107    12.955371    12.774862    -0.543208
O      7.245995    16.415783     1.702439    -0.553280
O      7.196042    18.391979    17.519918    -0.559969
O      5.147034    11.332503    15.290042    -0.902994

The following XYZ coordinates are in angstroms. Other properties are in atomic units.
The sperically averaged electron density of each atom fit to a function of the form exp(a - br)
eigen_1, eigen_2 and eigen_3 are the three eigenvalues of traceless quadrupole moment tensor
  atom number  atomic symbol              X              Y              Z     net charge C6 coefficient C8 coefficient C10 coefficient fluctuating dipole atomic polarizability isotropic forcefield polarizability              a              b squared Pearson coefficient          <r^3>          <r^4>         wp_QDO          m_QDO          q_QDO       dipole_x       dipole_y       dipole_z         dipole            Qxy            Qxz            Qyz     Q(x^2-y^2)  Q(3z^2 - R^2)        eigen_1        eigen_2        eigen_3 static polarizability      alpha(xx)      alpha(xy)      alpha(xz)      alpha(yy)      alpha(yz)      alpha(zz) atomic spin moment
            1             Cd       1.512288       6.636821      13.695155       0.919106     140.946191 0.35373420E+04  0.12780473E+06                                20.541969                           18.304021       1.226584       2.089359                    0.999509      76.493034     200.284932       0.477297       0.355179      -1.216987      -0.005422      -0.082935       0.036270       0.090681      -0.108336      -0.039458       0.002735       0.069647      -0.282530      -0.108837      -0.056404       0.165241             23.044091      16.452749       4.650430       7.028377      20.496599       5.159516      32.182926           0.000013
            2             Cd       2.698030      17.584090       5.305340       0.867760     148.996881 0.38923192E+04  0.14404885E+06                                21.265317                           19.162967       1.105988       2.047195                    0.998798      78.232726     207.390753       0.467796       0.353792      -1.218041       0.073923       0.054215      -0.025571       0.095172      -0.032646      -0.035132      -0.006913      -0.019976      -0.118534      -0.063038       0.006260       0.056778             23.566406      18.812716       3.778284       6.383573      20.204443       5.131558      31.682058           0.000010
            3             Cd       7.738312      13.058179       4.310155       0.919106     140.946148 0.35373405E+04  0.12780466E+06                                20.541963                           18.304016       1.226585       2.089360                    0.999509      76.493027     200.284899       0.477297       0.355179      -1.216987       0.005422       0.082935       0.036270       0.090681      -0.108336       0.039458      -0.002735       0.069647      -0.282530      -0.108837      -0.056404       0.165241             23.044085      16.452744       4.650429      -7.028371      20.496596      -5.159509      32.182916           0.000013
            4             Cd       6.552570       2.110910      14.690340       0.867760     148.996881 0.38923196E+04  0.14404887E+06                                21.265317                           19.162968       1.105989       2.047195                    0.998798      78.232730     207.390761       0.467796       0.353792      -1.218041      -0.073923      -0.054215      -0.025571       0.095172      -0.032646       0.035132       0.006913      -0.019976      -0.118534      -0.063038       0.006260       0.056779             23.566405      18.812716       3.778285      -6.383574      20.204444      -5.131564      31.682054           0.000010
            5             Cd       3.113012      16.484321      13.695155       0.919106     140.946144 0.35373407E+04  0.12780467E+06                                20.541964                           18.304017       1.226584       2.089360                    0.999509      76.493026     200.284898       0.477297       0.355179      -1.216987       0.005422      -0.082935       0.036270       0.090681       0.108336       0.039458       0.002735       0.069647      -0.282530      -0.108837      -0.056404       0.165241             23.044085      16.452746      -4.650429      -7.028375      20.496594       5.159514      32.182915           0.000014
            6             Cd       1.927270       7.736590       5.305340       0.867760     148.996931 0.38923207E+04  0.14404892E+06                                21.265322                           19.162971       1.105988       2.047195                    0.998798      78.232739     207.390800       0.467796       0.353792      -1.218041      -0.073923       0.054215      -0.025571       0.095172       0.032646       0.035132      -0.006912      -0.019976      -0.118535      -0.063038       0.006260       0.056779             23.566412      18.812719      -3.778285      -6.383575      20.204447       5.131559      31.682069           0.000010
            7             Cd       6.137588       3.210679       4.310155       0.919106     140.946172 0.35373412E+04  0.12780469E+06                                20.541966                           18.304018       1.226585       2.089360                    0.999509      76.493032     200.284919       0.477297       0.355179      -1.216987      -0.005422       0.082934       0.036270       0.090681       0.108336      -0.039459      -0.002735       0.069647      -0.282530      -0.108837      -0.056404       0.165241             23.044088      16.452746      -4.650430       7.028373      20.496598      -5.159510      32.182921           0.000014
            8             Cd       7.323330      11.958410      14.690340       0.867760     148.996886 0.38923197E+04  0.14404887E+06                                21.265317                           19.162968       1.105989       2.047195                    0.998798      78.232732     207.390766       0.467796       0.353792      -1.218041       0.073923      -0.054215      -0.025571       0.095172       0.032646      -0.035132       0.006913      -0.019976      -0.118534      -0.063038       0.006260       0.056779             23.566405      18.812716      -3.778285       6.383574      20.204444      -5.131563      31.682056           0.000010
            9              H       3.037897      13.798317      11.308925       0.388524       0.417314 0.23487438E+01  0.17538786E+02                                 1.039179                            0.985334      -1.221349       2.437534                    0.999672       2.421725       6.581237       0.529152       1.550109      -0.653962       0.005858       0.013063       0.008529       0.016664      -0.001236      -0.007709       0.006205      -0.000234       0.029167      -0.008967      -0.006007       0.014974              1.067498       0.986128       0.208594       0.109042       1.224135       0.194700       0.992232           0.000001
           10              H       2.123013      10.513191       7.879646       0.389200       0.411348 0.23335908E+01  0.17424872E+02                                 1.035219                            0.986885      -1.211428       2.443347                    0.999786       2.438225       6.660095       0.524109       1.565090      -0.651365      -0.007054      -0.012220      -0.008636       0.016543      -0.001664      -0.008229       0.006321       0.002002       0.024897      -0.008718      -0.005942       0.014659              1.061178       0.982389       0.191880       0.118322       1.187537       0.209077       1.013607           0.000001
           11              H       2.150765      11.078437       1.475322       0.121765       1.092688 0.81995799E+01  0.81122978E+02                                 1.767829                            1.688553      -1.070190       2.381259                    0.997053       3.485064       9.845212       0.474772       1.303974      -0.704493       0.006013       0.017903       0.035694       0.040382      -0.004252       0.009222       0.004477      -0.002207       0.026335      -0.013391      -0.000209       0.013601              1.781191       1.482874      -0.011879       0.045231       1.846078       0.436957       2.014622          -0.000003
           12              H       3.384795       9.166053       1.152478       0.106629       1.052638 0.75397153E+01  0.72631046E+02                                 1.683415                            1.586209      -0.765411       2.508783                    0.999681       3.386703       9.266419       0.508091       1.251403      -0.715847       0.023779      -0.010635       0.027260       0.037705      -0.011908       0.010254       0.005726      -0.007603       0.017190      -0.020550       0.008829       0.011721              1.722747       1.908111      -0.230780       0.416886       1.517813      -0.194022       1.742318          -0.000003
           13              H       3.112827       7.913451      18.002307       0.109793       0.977212 0.69158627E+01  0.66600341E+02                                 1.725554                            1.610600      -1.243807       2.288867                    0.993927       3.793772      11.125492       0.452185       1.406567      -0.680596       0.021572      -0.030933      -0.005690       0.038139      -0.013618       0.006461       0.003441      -0.007248      -0.004296      -0.016782       0.001873       0.014909              1.787473       1.800841      -0.490589       0.007640       2.128904       0.062934       1.432676          -0.000003
           14              H       2.242345      13.650605      17.215844       0.123261       1.043451 0.77837418E+01  0.76109367E+02                                 1.723442                            1.652734      -0.968743       2.431201                    0.998092       3.441424       9.704918       0.476001       1.315978      -0.701994       0.001090      -0.015784      -0.036810       0.040066       0.005517      -0.005589       0.005167      -0.001435       0.033865      -0.013540      -0.000083       0.013623              1.734174       1.497181       0.089865       0.061848       1.682115       0.364554       2.023228          -0.000002
           15              H       3.801997      15.285290      17.581859       0.109303       1.017077 0.72445184E+01  0.69601030E+02                                 1.689933                            1.588630      -0.893747       2.454775                    0.998339       3.475083       9.725030       0.488014       1.306374      -0.703036       0.021806       0.011167      -0.028890       0.037880       0.013615      -0.008021       0.005246      -0.004548       0.024193      -0.020958       0.009156       0.011802              1.741023       1.916934       0.176834      -0.437264       1.493149      -0.192943       1.812987          -0.000002
           16              H       3.940756      16.297612       0.882190       0.109892       0.984870 0.69958925E+01  0.67504754E+02                                 1.728929                            1.616043      -1.232186       2.294529                    0.994178       3.778347      11.058924       0.453441       1.399891      -0.682016       0.027588       0.024657       0.006636       0.037591       0.012998      -0.004666       0.004287       0.001436      -0.002578      -0.015348       0.001884       0.013463              1.790926       2.018518       0.517618       0.020090       1.890988       0.085304       1.463272          -0.000002
           17              H       0.604064       9.544197      13.090198       0.096826       1.105331 0.78576782E+01  0.77465356E+02                                 1.819949                            1.677921      -1.062442       2.370216                    0.996817       3.704464      10.691739       0.462395       1.343631      -0.694286      -0.031435       0.007188       0.034588       0.047288      -0.006394      -0.012190      -0.002107       0.007919      -0.013096      -0.014653      -0.000601       0.015254              1.885921       1.743686      -0.031723      -0.539112       1.496625      -0.034901       2.417452           0.000002
           18              H       0.654942      11.241906      11.590475       0.133657       0.914782 0.65332207E+01  0.62024357E+02                                 1.654414                            1.570418      -1.238268       2.307168                    0.995029       3.619790      10.538615       0.455760       1.415581      -0.679534      -0.017004       0.029550       0.008391       0.035111      -0.007691      -0.004665      -0.004560      -0.006381       0.015093      -0.013117       0.005206       0.007911              1.683409       1.692161      -0.421044      -0.101838       1.942247       0.019284       1.415820          -0.000000
           19              H       3.505052       9.274376       9.593347       0.127486       0.979552 0.72584333E+01  0.70051094E+02                                 1.668414                            1.607447      -1.075761       2.374402                    0.997530       3.534705      10.046224       0.475414       1.334940      -0.696420       0.021565      -0.005289      -0.027129       0.035057      -0.009065      -0.010952       0.002117      -0.004874       0.000790      -0.014259      -0.000623       0.014882              1.679786       1.803752      -0.049158      -0.382881       1.466503       0.023413       1.769103          -0.000003
           20              H       3.349642       7.619996      11.151257       0.090373       1.077987 0.76580661E+01  0.73704519E+02                                 1.685468                            1.579689      -0.697527       2.542185                    0.999802       3.315373       8.926182       0.520806       1.221955      -0.723584       0.027928      -0.036759      -0.009236       0.047079      -0.012498      -0.011237      -0.003967      -0.008202      -0.002015      -0.019778       0.005200       0.014578              1.719715       1.700085      -0.452873      -0.072607       2.083179       0.082847       1.375880          -0.000002
           21              H       1.188702      11.921384       9.249856       0.059003       1.043700 0.81531956E+01  0.80690972E+02                                 1.717104                            1.677780      -0.831796       2.458491                    0.996703       3.798422      10.793812       0.478008       1.294713      -0.704514      -0.043825       0.015949      -0.014096       0.048720      -0.006898       0.003144       0.000925       0.011456       0.008202      -0.010694       0.002034       0.008659              1.740103       2.127229      -0.220966       0.096369       1.660260      -0.031820       1.432820          -0.000001
           22              H       3.930580      12.415728       9.876774       0.056757       1.070677 0.83221863E+01  0.82684038E+02                                 1.739979                            1.689544      -0.817520       2.464992                    0.996802       3.789899      10.746776       0.479280       1.286272      -0.706546       0.044627      -0.014562       0.010555       0.048115      -0.004688       0.003089       0.000856       0.014952       0.003296      -0.009646       0.000433       0.009212              1.770848       2.234174      -0.234361       0.039271       1.650078      -0.008099       1.428291          -0.000003
           23              H       1.383890      14.881542       9.568946       0.120619       1.011465 0.75492224E+01  0.73724593E+02                                 1.715792                            1.646992      -1.196576       2.313625                    0.995637       3.649020      10.501409       0.465462       1.347448      -0.693403      -0.020042       0.001478       0.027425       0.034000      -0.006559      -0.010508       0.001006      -0.005221       0.006722      -0.013226       0.000797       0.012430              1.738870       1.925157      -0.010022      -0.407329       1.490543      -0.031126       1.800910          -0.000002
           24              H       1.223854      16.439417       7.939710       0.088991       1.051985 0.76055957E+01  0.73861639E+02                                 1.716750                            1.618369      -0.906601       2.440236                    0.998520       3.553546       9.953209       0.488391       1.291377      -0.706045      -0.032248       0.030513       0.008481       0.045199      -0.011128      -0.010495       0.001831       0.003299       0.004371      -0.014375      -0.002121       0.016497              1.748790       1.901355      -0.467915      -0.049658       1.932298      -0.018133       1.412717          -0.000002
           25              H       4.283953      14.952444       6.088988       0.094533       1.094466 0.79509436E+01  0.77711667E+02                                 1.740791                            1.639847      -0.792156       2.503145                    0.999402       3.427730       9.484986       0.494105       1.268291      -0.712575       0.032128      -0.001896      -0.034815       0.047411      -0.008162      -0.011203      -0.004793       0.007857       0.000461      -0.016125       0.002100       0.014024              1.775310       1.783043       0.001004      -0.453774       1.451589      -0.096484       2.091297           0.000001
           26              H       4.533719      13.331546       7.678807       0.130685       0.951911 0.67819501E+01  0.64834669E+02                                 1.686002                            1.589876      -1.137502       2.353899                    0.995804       3.598503      10.431263       0.458406       1.397665      -0.683335       0.024918      -0.024890      -0.004663       0.035527      -0.009181      -0.003614      -0.006839       0.001404       0.005566      -0.013755       0.004575       0.009180              1.728823       1.969372      -0.474550      -0.058744       1.832601      -0.019745       1.384496          -0.000002
           27              H       0.484731      18.958407       5.927566       0.549258       0.257398 0.12916675E+01  0.82378545E+01                                 0.746078                            0.728989      -1.538093       2.464008                    0.999750       1.493140       3.650408       0.622473       1.542844      -0.660149      -0.007638       0.018903       0.013768       0.024601      -0.003534      -0.002955       0.005574      -0.020206      -0.011330      -0.009719      -0.004847       0.014566              0.747886       0.673628      -0.048113       0.000254       0.895561       0.050670       0.674467          -0.000001
           28              H       0.787226      17.642781       5.313787       0.459353       0.420074 0.23973488E+01  0.17956609E+02                                 1.034854                            0.988899      -1.636049       2.282564                    0.997800       2.232417       6.035318       0.534575       1.529693      -0.657487      -0.006736      -0.019280       0.003594       0.020736       0.005663       0.001703       0.000045      -0.017290      -0.011300      -0.008958      -0.003278       0.012236              1.048879       0.958639      -0.124247      -0.087419       1.098154       0.216559       1.089843          -0.000000
           29              H       6.212703       5.896683       1.923925       0.388524       0.417314 0.23487438E+01  0.17538786E+02                                 1.039179                            0.985334      -1.221349       2.437535                    0.999672       2.421725       6.581237       0.529152       1.550109      -0.653962      -0.005858      -0.013063       0.008529       0.016664      -0.001236       0.007709      -0.006205      -0.000234       0.029167      -0.008967      -0.006007       0.014974              1.067498       0.986128       0.208594      -0.109042       1.224135      -0.194700       0.992232           0.000001
           30              H       7.127587       9.181809      17.264646       0.389200       0.411349 0.23335914E+01  0.17424877E+02                                 1.035219                            0.986885      -1.211428       2.443347                    0.999786       2.438225       6.660094       0.524109       1.565090      -0.651366       0.007054       0.012220      -0.008636       0.016543      -0.001664       0.008229      -0.006321       0.002002       0.024897      -0.008718      -0.005942       0.014659              1.061178       0.982389       0.191880      -0.118322       1.187537      -0.209077       1.013607           0.000001
           31              H       7.099836       8.616563      10.860322       0.121765       1.092688 0.81995788E+01  0.81122967E+02                                 1.767829                            1.688553      -1.070190       2.381259                    0.997053       3.485064       9.845213       0.474772       1.303975      -0.704493      -0.006013      -0.017903       0.035694       0.040382      -0.004252      -0.009222      -0.004477      -0.002207       0.026335      -0.013391      -0.000209       0.013601              1.781192       1.482874      -0.011879      -0.045230       1.846078      -0.436957       2.014623          -0.000003
           32              H       5.865805      10.528947      10.537478       0.106629       1.052638 0.75397113E+01  0.72630997E+02                                 1.683415                            1.586209      -0.765411       2.508783                    0.999681       3.386702       9.266415       0.508091       1.251403      -0.715847      -0.023779       0.010635       0.027260       0.037705      -0.011908      -0.010254      -0.005726      -0.007603       0.017190      -0.020550       0.008829       0.011721              1.722747       1.908110      -0.230780      -0.416885       1.517813       0.194021       1.742317          -0.000003
           33              H       6.137773      11.781549       8.617307       0.109793       0.977212 0.69158610E+01  0.66600321E+02                                 1.725554                            1.610600      -1.243808       2.288866                    0.993927       3.793773      11.125495       0.452185       1.406566      -0.680597      -0.021572       0.030933      -0.005690       0.038139      -0.013618      -0.006461      -0.003441      -0.007248      -0.004296      -0.016782       0.001873       0.014909              1.787473       1.800841      -0.490589      -0.007640       2.128903      -0.062934       1.432675          -0.000003
           34              H       7.008255       6.044396       7.830844       0.123261       1.043451 0.77837411E+01  0.76109362E+02                                 1.723443                            1.652734      -0.968742       2.431201                    0.998092       3.441424       9.704920       0.476001       1.315979      -0.701994      -0.001090       0.015784      -0.036810       0.040066       0.005517       0.005589      -0.005167      -0.001435       0.033865      -0.013540      -0.000083       0.013623              1.734175       1.497181       0.089865      -0.061848       1.682115      -0.364554       2.023228          -0.000002
           35              H       5.448603       4.409710       8.196859       0.109303       1.017078 0.72445246E+01  0.69601101E+02                                 1.689933                            1.588631      -0.893747       2.454775                    0.998339       3.475084       9.725032       0.488014       1.306373      -0.703036      -0.021806      -0.011166      -0.028890       0.037880       0.013615       0.008021      -0.005246      -0.004548       0.024193      -0.020958       0.009156       0.011802              1.741024       1.916934       0.176834       0.437264       1.493150       0.192943       1.812987          -0.000002
           36              H       5.309844       3.397388      10.267190       0.109892       0.984871 0.69958973E+01  0.67504808E+02                                 1.728929                            1.616043      -1.232186       2.294529                    0.994178       3.778348      11.058925       0.453441       1.399890      -0.682016      -0.027588      -0.024657       0.006636       0.037591       0.012998       0.004666      -0.004287       0.001436      -0.002578      -0.015348       0.001884       0.013463              1.790926       2.018518       0.517618      -0.020090       1.890988      -0.085303       1.463272          -0.000002
           37              H       8.646536      10.150803       3.705198       0.096826       1.105331 0.78576773E+01  0.77465346E+02                                 1.819948                            1.677921      -1.062443       2.370216                    0.996817       3.704464      10.691740       0.462395       1.343631      -0.694286       0.031436      -0.007188       0.034588       0.047288      -0.006395       0.012190       0.002107       0.007919      -0.013096      -0.014653      -0.000601       0.015254              1.885921       1.743686      -0.031722       0.539112       1.496625       0.034901       2.417452           0.000002
           38              H       8.595658       8.453094       2.205475       0.133657       0.914782 0.65332156E+01  0.62024300E+02                                 1.654413                            1.570418      -1.238268       2.307168                    0.995029       3.619789      10.538613       0.455760       1.415582      -0.679534       0.017004      -0.029550       0.008391       0.035111      -0.007691       0.004665       0.004560      -0.006381       0.015093      -0.013117       0.005206       0.007911              1.683409       1.692161      -0.421044       0.101838       1.942247      -0.019284       1.415820          -0.000000
           39              H       5.745548      10.420625       0.208347       0.127486       0.979552 0.72584331E+01  0.70051091E+02                                 1.668414                            1.607447      -1.075762       2.374402                    0.997530       3.534705      10.046223       0.475414       1.334940      -0.696420      -0.021565       0.005289      -0.027129       0.035057      -0.009065       0.010952      -0.002117      -0.004874       0.000790      -0.014259      -0.000623       0.014882              1.679786       1.803751      -0.049158       0.382880       1.466503      -0.023414       1.769103          -0.000003
           40              H       5.900958      12.075005       1.766257       0.090373       1.077987 0.76580645E+01  0.73704501E+02                                 1.685468                            1.579689      -0.697527       2.542185                    0.999802       3.315371       8.926177       0.520805       1.221956      -0.723584      -0.027928       0.036759      -0.009236       0.047079      -0.012498       0.011237       0.003967      -0.008202      -0.002015      -0.019778       0.005200       0.014578              1.719715       1.700085      -0.452873       0.072606       2.083179      -0.082847       1.375880          -0.000002
           41              H       8.061898       7.773617      18.634856       0.059004       1.043699 0.81531911E+01  0.80690917E+02                                 1.717103                            1.677779      -0.831796       2.458491                    0.996703       3.798421      10.793809       0.478009       1.294713      -0.704514       0.043825      -0.015949      -0.014096       0.048720      -0.006898      -0.003144      -0.000925       0.011456       0.008202      -0.010694       0.002034       0.008659              1.740103       2.127229      -0.220965      -0.096369       1.660259       0.031820       1.432820          -0.000001
           42              H       5.320020       7.279272       0.491774       0.056757       1.070677 0.83221888E+01  0.82684068E+02                                 1.739979                            1.689544      -0.817519       2.464992                    0.996802       3.789900      10.746779       0.479280       1.286271      -0.706546      -0.044627       0.014562       0.010555       0.048115      -0.004688      -0.003089      -0.000856       0.014952       0.003296      -0.009646       0.000433       0.009212              1.770848       2.234175      -0.234360      -0.039271       1.650078       0.008099       1.428291          -0.000003
           43              H       7.866710       4.813458       0.183946       0.120619       1.011465 0.75492214E+01  0.73724580E+02                                 1.715792                            1.646992      -1.196575       2.313625                    0.995637       3.649020      10.501409       0.465462       1.347448      -0.693403       0.020042      -0.001478       0.027425       0.034000      -0.006559       0.010508      -0.001006      -0.005221       0.006722      -0.013226       0.000797       0.012430              1.738870       1.925157      -0.010022       0.407329       1.490543       0.031125       1.800909          -0.000002
           44              H       8.026746       3.255584      17.324710       0.088991       1.051985 0.76055912E+01  0.73861589E+02                                 1.716750                            1.618369      -0.906600       2.440236                    0.998520       3.553546       9.953211       0.488391       1.291377      -0.706045       0.032248      -0.030513       0.008481       0.045199      -0.011128       0.010495      -0.001831       0.003299       0.004371      -0.014375      -0.002121       0.016497              1.748790       1.901356      -0.467915       0.049658       1.932298       0.018133       1.412717          -0.000002
           45              H       4.966647       4.742556      15.473988       0.094533       1.094466 0.79509439E+01  0.77711670E+02                                 1.740791                            1.639847      -0.792156       2.503146                    0.999402       3.427730       9.484986       0.494105       1.268291      -0.712575      -0.032128       0.001897      -0.034815       0.047411      -0.008162       0.011203       0.004793       0.007857       0.000462      -0.016125       0.002100       0.014024              1.775310       1.783044       0.001004       0.453774       1.451589       0.096484       2.091297           0.000001
           46              H       4.716881       6.363455      17.063807       0.130685       0.951912 0.67819557E+01  0.64834739E+02                                 1.686003                            1.589877      -1.137502       2.353898                    0.995804       3.598504      10.431269       0.458406       1.397666      -0.683335      -0.024918       0.024890      -0.004663       0.035527      -0.009181       0.003614       0.006839       0.001404       0.005566      -0.013755       0.004575       0.009180              1.728824       1.969374      -0.474551       0.058744       1.832603       0.019745       1.384496          -0.000002
           47              H       8.765869       0.736593      15.312566       0.549258       0.257398 0.12916662E+01  0.82378451E+01                                 0.746079                            0.728989      -1.538093       2.464009                    0.999750       1.493139       3.650407       0.622472       1.542847      -0.660149       0.007638      -0.018903       0.013768       0.024601      -0.003534       0.002955      -0.005574      -0.020206      -0.011330      -0.009719      -0.004847       0.014566              0.747886       0.673628      -0.048113      -0.000254       0.895562      -0.050670       0.674468          -0.000001
           48              H       8.463374       2.052219      14.698787       0.459353       0.420074 0.23973486E+01  0.17956606E+02                                 1.034854                            0.988899      -1.636049       2.282564                    0.997800       2.232417       6.035317       0.534575       1.529693      -0.657487       0.006736       0.019280       0.003594       0.020736       0.005663      -0.001703      -0.000045      -0.017290      -0.011300      -0.008958      -0.003278       0.012236              1.048879       0.958639      -0.124247       0.087419       1.098154      -0.216559       1.089843          -0.000000
           49              H       1.587403       3.950817      11.308925       0.388524       0.417314 0.23487456E+01  0.17538802E+02                                 1.039179                            0.985334      -1.221349       2.437534                    0.999672       2.421726       6.581240       0.529152       1.550108      -0.653962      -0.005858       0.013063       0.008529       0.016664       0.001236       0.007709       0.006205      -0.000234       0.029167      -0.008967      -0.006007       0.014974              1.067499       0.986129      -0.208594      -0.109042       1.224135       0.194700       0.992232           0.000001
           50              H       2.502287       0.665691       7.879646       0.389200       0.411349 0.23335926E+01  0.17424889E+02                                 1.035220                            0.986885      -1.211428       2.443347                    0.999786       2.438226       6.660099       0.524109       1.565091      -0.651365       0.007054      -0.012220      -0.008636       0.016543       0.001664       0.008229       0.006321       0.002002       0.024897      -0.008718      -0.005942       0.014659              1.061178       0.982389      -0.191880      -0.118322       1.187538       0.209077       1.013608           0.000001
           51              H       2.474536       1.230938       1.475322       0.121765       1.092689 0.81995829E+01  0.81123013E+02                                 1.767830                            1.688553      -1.070189       2.381259                    0.997053       3.485064       9.845212       0.474772       1.303974      -0.704493      -0.006013       0.017903       0.035694       0.040382       0.004252      -0.009222       0.004477      -0.002207       0.026335      -0.013391      -0.000209       0.013601              1.781192       1.482874       0.011879      -0.045230       1.846079       0.436958       2.014623          -0.000003
           52              H       1.240505      19.013553       1.152478       0.106629       1.052638 0.75397077E+01  0.72630951E+02                                 1.683414                            1.586208      -0.765411       2.508783                    0.999681       3.386701       9.266411       0.508091       1.251403      -0.715847      -0.023779      -0.010635       0.027260       0.037705       0.011908      -0.010254       0.005726      -0.007603       0.017190      -0.020550       0.008829       0.011721              1.722746       1.908110       0.230780      -0.416885       1.517812      -0.194021       1.742317          -0.000003
           53              H       1.512473      17.760951      18.002307       0.109793       0.977211 0.69158575E+01  0.66600281E+02                                 1.725554                            1.610600      -1.243807       2.288867                    0.993927       3.793771      11.125490       0.452184       1.406567      -0.680596      -0.021572      -0.030933      -0.005690       0.038139       0.013618      -0.006461       0.003441      -0.007248      -0.004296      -0.016782       0.001873       0.014909              1.787473       1.800840       0.490589      -0.007640       2.128904       0.062934       1.432675          -0.000003
           54              H       2.382955       3.803105      17.215844       0.123261       1.043450 0.77837332E+01  0.76109264E+02                                 1.723442                            1.652733      -0.968742       2.431202                    0.998092       3.441422       9.704912       0.476001       1.315979      -0.701994      -0.001090      -0.015784      -0.036810       0.040066      -0.005517       0.005589       0.005167      -0.001435       0.033865      -0.013540      -0.000083       0.013623              1.734174       1.497180      -0.089864      -0.061848       1.682114       0.364554       2.023227          -0.000002
           55              H       0.823303       5.437790      17.581859       0.109303       1.017078 0.72445193E+01  0.69601036E+02                                 1.689932                            1.588630      -0.893746       2.454775                    0.998339       3.475083       9.725028       0.488015       1.306373      -0.703036      -0.021806       0.011166      -0.028890       0.037880      -0.013615       0.008021       0.005246      -0.004548       0.024193      -0.020958       0.009156       0.011802              1.741023       1.916934      -0.176834       0.437264       1.493149      -0.192943       1.812986          -0.000002
           56              H       0.684544       6.450113       0.882190       0.109891       0.984871 0.69958993E+01  0.67504833E+02                                 1.728930                            1.616044      -1.232186       2.294529                    0.994178       3.778348      11.058926       0.453441       1.399891      -0.682016      -0.027588       0.024657       0.006636       0.037591      -0.012998       0.004666       0.004287       0.001436      -0.002578      -0.015348       0.001884       0.013463              1.790926       2.018518      -0.517619      -0.020090       1.890989       0.085303       1.463272          -0.000002
           57              H       4.021236      19.391697      13.090198       0.096826       1.105330 0.78576738E+01  0.77465302E+02                                 1.819948                            1.677920      -1.062443       2.370216                    0.996817       3.704463      10.691736       0.462395       1.343631      -0.694286       0.031436       0.007188       0.034588       0.047288       0.006394       0.012190      -0.002107       0.007919      -0.013096      -0.014653      -0.000601       0.015254              1.885921       1.743686       0.031723       0.539112       1.496625      -0.034901       2.417452           0.000002
           58              H       3.970358       1.394406      11.590475       0.133657       0.914782 0.65332148E+01  0.62024292E+02                                 1.654413                            1.570418      -1.238268       2.307168                    0.995029       3.619789      10.538614       0.455760       1.415582      -0.679534       0.017004       0.029550       0.008391       0.035111       0.007691       0.004665      -0.004560      -0.006381       0.015093      -0.013117       0.005206       0.007911              1.683409       1.692161       0.421044       0.101838       1.942247       0.019284       1.415820          -0.000000
           59              H       1.120248      19.121876       9.593347       0.127487       0.979551 0.72584232E+01  0.70050968E+02                                 1.668412                            1.607446      -1.075760       2.374403                    0.997530       3.534702      10.046211       0.475415       1.334939      -0.696421      -0.021565      -0.005289      -0.027129       0.035057       0.009065       0.010952       0.002117      -0.004874       0.000790      -0.014259      -0.000623       0.014882              1.679784       1.803750       0.049158       0.382880       1.466502       0.023414       1.769101          -0.000003
           60              H       1.275658      17.467496      11.151257       0.090374       1.077986 0.76580531E+01  0.73704359E+02                                 1.685466                            1.579687      -0.697526       2.542186                    0.999802       3.315370       8.926170       0.520806       1.221955      -0.723585      -0.027928      -0.036759      -0.009236       0.047079       0.012498       0.011237      -0.003967      -0.008202      -0.002015      -0.019778       0.005200       0.014578              1.719712       1.700083       0.452872       0.072606       2.083176       0.082847       1.375878          -0.000002
           61              H       3.436598       2.073884       9.249856       0.059003       1.043700 0.81532003E+01  0.80691029E+02                                 1.717104                            1.677780      -0.831796       2.458491                    0.996703       3.798423      10.793815       0.478008       1.294713      -0.704514       0.043825       0.015949      -0.014096       0.048720       0.006898      -0.003144       0.000925       0.011456       0.008202      -0.010694       0.002034       0.008659              1.740104       2.127230       0.220966      -0.096369       1.660260      -0.031820       1.432821          -0.000001
           62              H       0.694720       2.568228       9.876774       0.056757       1.070677 0.83221861E+01  0.82684039E+02                                 1.739979                            1.689544      -0.817519       2.464992                    0.996802       3.789899      10.746778       0.479280       1.286272      -0.706546      -0.044627      -0.014562       0.010555       0.048115       0.004688      -0.003089       0.000856       0.014952       0.003296      -0.009646       0.000433       0.009212              1.770848       2.234175       0.234361      -0.039271       1.650079      -0.008099       1.428291          -0.000003
           63              H       3.241410       5.034042       9.568946       0.120620       1.011466 0.75492235E+01  0.73724602E+02                                 1.715791                            1.646991      -1.196575       2.313626                    0.995637       3.649020      10.501407       0.465462       1.347447      -0.693403       0.020042       0.001478       0.027425       0.034000       0.006559       0.010508       0.001006      -0.005221       0.006723      -0.013226       0.000797       0.012430              1.738869       1.925156       0.010022       0.407329       1.490543      -0.031126       1.800909          -0.000002
           64              H       3.401446       6.591917       7.939710       0.088993       1.051984 0.76055844E+01  0.73861504E+02                                 1.716749                            1.618367      -0.906599       2.440237                    0.998520       3.553543       9.953200       0.488391       1.291377      -0.706045       0.032248       0.030513       0.008481       0.045199       0.011128       0.010495       0.001831       0.003299       0.004371      -0.014375      -0.002121       0.016497              1.748789       1.901354       0.467914       0.049658       1.932296      -0.018133       1.412716          -0.000002
           65              H       0.341347       5.104944       6.088988       0.094533       1.094466 0.79509437E+01  0.77711667E+02                                 1.740791                            1.639847      -0.792156       2.503145                    0.999402       3.427730       9.484986       0.494105       1.268291      -0.712575      -0.032127      -0.001897      -0.034815       0.047411       0.008162       0.011203      -0.004793       0.007857       0.000461      -0.016125       0.002100       0.014024              1.775310       1.783043      -0.001004       0.453774       1.451589      -0.096484       2.091297           0.000001
           66              H       0.091581       3.484046       7.678807       0.130685       0.951911 0.67819486E+01  0.64834655E+02                                 1.686002                            1.589876      -1.137501       2.353899                    0.995804       3.598503      10.431265       0.458406       1.397666      -0.683335      -0.024918      -0.024890      -0.004663       0.035527       0.009181       0.003614      -0.006839       0.001404       0.005566      -0.013755       0.004575       0.009180              1.728823       1.969373       0.474550       0.058744       1.832601      -0.019745       1.384496          -0.000002
           67              H       4.140569       9.110907       5.927566       0.549258       0.257398 0.12916675E+01  0.82378545E+01                                 0.746078                            0.728989      -1.538093       2.464009                    0.999750       1.493140       3.650408       0.622473       1.542844      -0.660149       0.007638       0.018903       0.013768       0.024601       0.003534       0.002955       0.005574      -0.020206      -0.011330      -0.009719      -0.004847       0.014566              0.747886       0.673628       0.048113      -0.000254       0.895561       0.050670       0.674467          -0.000001
           68              H       3.838074       7.795281       5.313787       0.459353       0.420073 0.23973464E+01  0.17956586E+02                                 1.034854                            0.988899      -1.636048       2.282564                    0.997800       2.232416       6.035315       0.534575       1.529693      -0.657487       0.006736      -0.019280       0.003594       0.020736      -0.005663      -0.001703       0.000045      -0.017290      -0.011300      -0.008958      -0.003278       0.012236              1.048878       0.958639       0.124247       0.087419       1.098154       0.216559       1.089843          -0.000000
           69              H       7.663197      15.744183       1.923925       0.388524       0.417315 0.23487478E+01  0.17538822E+02                                 1.039179                            0.985334      -1.221349       2.437534                    0.999672       2.421726       6.581239       0.529152       1.550108      -0.653963       0.005858      -0.013063       0.008529       0.016664       0.001236      -0.007709      -0.006205      -0.000234       0.029167      -0.008967      -0.006007       0.014974              1.067499       0.986129      -0.208594       0.109042       1.224136      -0.194700       0.992233           0.000001
           70              H       6.748313      19.029309      17.264646       0.389200       0.411349 0.23335926E+01  0.17424889E+02                                 1.035220                            0.986885      -1.211428       2.443347                    0.999786       2.438226       6.660099       0.524109       1.565091      -0.651365      -0.007054       0.012220      -0.008636       0.016543       0.001664      -0.008229      -0.006321       0.002002       0.024897      -0.008718      -0.005942       0.014659              1.061178       0.982389      -0.191880       0.118322       1.187538      -0.209077       1.013608           0.000001
           71              H       6.776065      18.464063      10.860322       0.121765       1.092688 0.81995788E+01  0.81122963E+02                                 1.767829                            1.688553      -1.070189       2.381259                    0.997053       3.485064       9.845211       0.474772       1.303974      -0.704493       0.006013      -0.017903       0.035694       0.040382       0.004252       0.009222      -0.004477      -0.002207       0.026335      -0.013391      -0.000209       0.013601              1.781191       1.482873       0.011879       0.045231       1.846078      -0.436957       2.014622          -0.000003
           72              H       8.010095       0.681447      10.537478       0.106629       1.052637 0.75397070E+01  0.72630947E+02                                 1.683414                            1.586209      -0.765411       2.508783                    0.999681       3.386701       9.266413       0.508091       1.251404      -0.715847       0.023779       0.010635       0.027260       0.037705       0.011908       0.010254      -0.005726      -0.007603       0.017190      -0.020550       0.008829       0.011721              1.722746       1.908110       0.230780       0.416885       1.517813       0.194021       1.742317          -0.000003
           73              H       7.738127       1.934049       8.617307       0.109793       0.977211 0.69158551E+01  0.66600257E+02                                 1.725554                            1.610600      -1.243808       2.288866                    0.993927       3.793772      11.125495       0.452184       1.406568      -0.680596       0.021572       0.030933      -0.005690       0.038139       0.013618       0.006461      -0.003441      -0.007248      -0.004296      -0.016782       0.001873       0.014909              1.787473       1.800841       0.490589       0.007640       2.128903      -0.062934       1.432675          -0.000003
           74              H       6.867645      15.891896       7.830844       0.123261       1.043450 0.77837332E+01  0.76109266E+02                                 1.723442                            1.652733      -0.968742       2.431202                    0.998092       3.441422       9.704913       0.476001       1.315979      -0.701994       0.001090       0.015784      -0.036810       0.040066      -0.005517      -0.005589      -0.005167      -0.001435       0.033865      -0.013540      -0.000083       0.013623              1.734174       1.497180      -0.089865       0.061848       1.682115      -0.364554       2.023227          -0.000002
           75              H       8.427297      14.257210       8.196859       0.109303       1.017078 0.72445256E+01  0.69601109E+02                                 1.689933                            1.588630      -0.893746       2.454775                    0.998339       3.475084       9.725030       0.488015       1.306372      -0.703036       0.021806      -0.011166      -0.028890       0.037880      -0.013615      -0.008021      -0.005246      -0.004548       0.024193      -0.020958       0.009156       0.011802              1.741023       1.916934      -0.176834      -0.437264       1.493150       0.192943       1.812986          -0.000002
           76              H       8.566056      13.244888      10.267190       0.109891       0.984871 0.69959013E+01  0.67504853E+02                                 1.728930                            1.616044      -1.232186       2.294529                    0.994178       3.778349      11.058927       0.453441       1.399890      -0.682016       0.027588      -0.024657       0.006636       0.037591      -0.012998      -0.004666      -0.004287       0.001436      -0.002578      -0.015348       0.001884       0.013463              1.790926       2.018518      -0.517618       0.020090       1.890988      -0.085303       1.463272          -0.000002
           77              H       5.229364       0.303303       3.705198       0.096826       1.105330 0.78576736E+01  0.77465299E+02                                 1.819948                            1.677920      -1.062442       2.370216                    0.996817       3.704463      10.691736       0.462395       1.343631      -0.694286      -0.031436      -0.007188       0.034588       0.047288       0.006395      -0.012190       0.002107       0.007919      -0.013096      -0.014653      -0.000601       0.015254              1.885921       1.743685       0.031722      -0.539111       1.496625       0.034901       2.417452           0.000002
           78              H       5.280242      18.300594       2.205475       0.133657       0.914782 0.65332156E+01  0.62024300E+02                                 1.654413                            1.570418      -1.238268       2.307168                    0.995029       3.619789      10.538613       0.455760       1.415582      -0.679534      -0.017004      -0.029550       0.008391       0.035111       0.007691      -0.004665       0.004560      -0.006381       0.015093      -0.013117       0.005206       0.007911              1.683409       1.692161       0.421044      -0.101838       1.942247      -0.019284       1.415820          -0.000000
           79              H       8.130352       0.573125       0.208347       0.127487       0.979551 0.72584226E+01  0.70050962E+02                                 1.668413                            1.607446      -1.075760       2.374403                    0.997530       3.534702      10.046212       0.475415       1.334940      -0.696421       0.021565       0.005289      -0.027129       0.035057       0.009065      -0.010952      -0.002117      -0.004874       0.000790      -0.014259      -0.000623       0.014882              1.679784       1.803750       0.049158      -0.382880       1.466502      -0.023414       1.769101          -0.000003
           80              H       7.974942       2.227505       1.766257       0.090374       1.077987 0.76580625E+01  0.73704471E+02                                 1.685467                            1.579688      -0.697527       2.542185                    0.999802       3.315371       8.926174       0.520806       1.221955      -0.723585       0.027928       0.036759      -0.009236       0.047079       0.012498      -0.011237       0.003967      -0.008202      -0.002015      -0.019778       0.005200       0.014578              1.719713       1.700084       0.452872      -0.072606       2.083177      -0.082847       1.375879          -0.000002
           81              H       5.814002      17.621117      18.634856       0.059003       1.043699 0.81531932E+01  0.80690946E+02                                 1.717104                            1.677780      -0.831795       2.458491                    0.996703       3.798422      10.793814       0.478008       1.294713      -0.704514      -0.043825      -0.015949      -0.014096       0.048720       0.006898       0.003144      -0.000925       0.011456       0.008202      -0.010694       0.002034       0.008659              1.740103       2.127230       0.220966       0.096369       1.660260       0.031820       1.432821          -0.000001
           82              H       8.555880      17.126772       0.491774       0.056757       1.070676 0.83221841E+01  0.82684011E+02                                 1.739979                            1.689543      -0.817519       2.464992                    0.996802       3.789899      10.746776       0.479280       1.286272      -0.706546       0.044627       0.014562       0.010555       0.048115       0.004688       0.003089      -0.000856       0.014952       0.003296      -0.009646       0.000433       0.009212              1.770848       2.234175       0.234360       0.039271       1.650077       0.008099       1.428291          -0.000002
           83              H       6.009190      14.660958       0.183946       0.120619       1.011465 0.75492171E+01  0.73724529E+02                                 1.715791                            1.646991      -1.196575       2.313625                    0.995637       3.649019      10.501406       0.465462       1.347448      -0.693403      -0.020042      -0.001478       0.027425       0.034000       0.006559      -0.010508      -0.001006      -0.005221       0.006722      -0.013226       0.000797       0.012430              1.738869       1.925156       0.010022      -0.407329       1.490543       0.031125       1.800909          -0.000002
           84              H       5.849154      13.103083      17.324710       0.088992       1.051984 0.76055841E+01  0.73861498E+02                                 1.716749                            1.618367      -0.906599       2.440237                    0.998520       3.553543       9.953199       0.488391       1.291377      -0.706045      -0.032248      -0.030513       0.008481       0.045199       0.011128      -0.010495      -0.001831       0.003299       0.004371      -0.014375      -0.002121       0.016497              1.748789       1.901354       0.467915      -0.049658       1.932297       0.018133       1.412716          -0.000002
           85              H       8.909253      14.590056      15.473988       0.094534       1.094465 0.79509401E+01  0.77711625E+02                                 1.740790                            1.639846      -0.792155       2.503146                    0.999402       3.427729       9.484983       0.494105       1.268291      -0.712575       0.032128       0.001896      -0.034815       0.047411       0.008162      -0.011203       0.004793       0.007857       0.000462      -0.016125       0.002100       0.014024              1.775309       1.783043      -0.001004      -0.453774       1.451589       0.096484       2.091296           0.000001
           86              H       9.159019      16.210955      17.063807       0.130685       0.951911 0.67819519E+01  0.64834697E+02                                 1.686003                            1.589877      -1.137502       2.353898                    0.995804       3.598503      10.431267       0.458406       1.397666      -0.683334       0.024918       0.024890      -0.004663       0.035527       0.009181      -0.003614       0.006839       0.001404       0.005566      -0.013755       0.004575       0.009180              1.728824       1.969373       0.474551      -0.058744       1.832603       0.019745       1.384496          -0.000002
           87              H       5.110031      10.584093      15.312566       0.549258       0.257398 0.12916662E+01  0.82378450E+01                                 0.746079                            0.728989      -1.538093       2.464009                    0.999750       1.493139       3.650407       0.622472       1.542847      -0.660149      -0.007638      -0.018903       0.013768       0.024601       0.003534      -0.002955      -0.005574      -0.020206      -0.011330      -0.009719      -0.004847       0.014566              0.747886       0.673628       0.048113       0.000254       0.895562      -0.050670       0.674468          -0.000001
           88              H       5.412526      11.899719      14.698787       0.459354       0.420073 0.23973468E+01  0.17956589E+02                                 1.034853                            0.988899      -1.636048       2.282564                    0.997800       2.232416       6.035314       0.534576       1.529692      -0.657487      -0.006736       0.019280       0.003594       0.020736      -0.005663       0.001703      -0.000045      -0.017290      -0.011300      -0.008958      -0.003278       0.012236              1.048878       0.958638       0.124247      -0.087419       1.098153      -0.216559       1.089842          -0.000000
           89              C       1.715061       9.091212      17.142641      -0.034515      36.930886 0.45486852E+03  0.10766481E+05                                 9.628866                            7.130658       0.111683       2.041219                    0.999381      27.634119      78.537124       0.617325       0.419184      -1.067286       0.006958       0.027800       0.026877       0.039289      -0.000459      -0.007120       0.001098       0.021731      -0.015404      -0.008910      -0.006965       0.015875             11.193918       8.817583      -3.183584       2.797748      11.991914       2.846334      12.772258          -0.000002
           90              C       0.974088      10.265034      17.320956      -0.064547      39.308876 0.49672618E+03  0.12062487E+05                                10.131824                            7.532654      -0.140757       1.949985                    0.998926      28.879685      84.125886       0.588811       0.428361      -1.057682       0.020562      -0.023427       0.006930       0.031932       0.034127      -0.025181      -0.023041       0.056515      -0.014857      -0.045384      -0.017330       0.062714             11.718927      10.018965      -4.151369       3.377206      13.018249       1.514024      12.119567           0.000002
           91              C       1.157250      11.017383      18.490327       0.038990      33.933755 0.49016532E+03  0.11875283E+05                                 9.245378                            7.528216      -0.217876       1.922552                    0.998980      28.562069      83.369356       0.583085       0.433584      -1.053451      -0.007610       0.012203       0.002822       0.014655      -0.017556      -0.005709       0.006443       0.004869      -0.107340      -0.036819       0.000198       0.036622             10.203869       7.927895      -2.251597       2.414869      12.036379       2.282219      10.647331          -0.000002
           92              C       2.047158      10.588032       0.692613      -0.128197      30.509601 0.43365271E+03  0.10233618E+05                                 8.523897                            6.994449       0.038629       1.984741                    0.999638      29.708750      86.806889       0.613512       0.423054      -1.055353       0.009020      -0.017099      -0.009158       0.021392       0.027720      -0.005533       0.008504      -0.004281       0.084256      -0.043205       0.013385       0.029820              9.137227       8.151069      -3.498815       1.549912      10.892622       1.049292       8.367991          -0.000004
           93              C       2.778880       9.439813       0.503036      -0.086583      29.501663 0.40758077E+03  0.94383459E+04                                 8.284303                            6.736921       0.262830       2.066860                    0.999826      28.489961      81.554567       0.633408       0.417581      -1.062391      -0.020389       0.009976      -0.016608       0.028126      -0.008110       0.013365      -0.003794       0.005710       0.036333      -0.015807      -0.005865       0.021672              8.945330       8.280256      -3.002904       1.793551      10.058585       1.312284       8.497150          -0.000006
           94              C       2.616070       8.691404      18.122435      -0.109037      32.489757 0.45898453E+03  0.10999489E+05                                 9.018769                            7.284829      -0.090528       1.943635                    0.999310      29.971123      88.598413       0.589467       0.433583      -1.047624      -0.010209       0.025847       0.000083       0.027790      -0.009629      -0.014983      -0.001971       0.000538      -0.037028      -0.022171       0.002913       0.019258              9.881324       8.819448      -2.664305       3.035842      10.085566       1.080915      10.738960          -0.000005
           95              C      -0.002775      10.792860      16.305499       0.579652      22.820805 0.27950360E+03  0.59908183E+04                                 7.517424                            6.002459      -0.370885       1.907375                    0.998717      24.113400      70.195158       0.591160       0.483395      -1.006980      -0.029891      -0.001118      -0.027755       0.040805      -0.007266      -0.008185       0.059700      -0.082134      -0.011991      -0.045849      -0.038767       0.084616              8.309463       9.273435      -0.970199       1.427081       6.472668      -2.720446       9.182287           0.000007
           96              C       1.547625       8.256144      15.916960       0.571996      22.401234 0.26385295E+03  0.55434988E+04                                 7.353796                            5.787921      -0.085882       2.021723                    0.999567      22.871903      64.730148       0.612308       0.476118      -1.016455       0.011244      -0.022012      -0.040067       0.047078       0.028017      -0.025891      -0.079975      -0.051839      -0.026941      -0.071880      -0.032679       0.104558              8.180484       7.341844      -1.031011       1.465452       7.059885       3.178276      10.139723           0.000003
           97              C       1.399616      13.689995       0.300320       0.035532      34.268938 0.49679616E+03  0.12071393E+05                                 9.293746                            7.568539      -0.265034       1.906877                    0.998790      28.634284      83.589228       0.582975       0.432391      -1.054616      -0.008659      -0.012645      -0.006182       0.016526       0.014987       0.003219       0.006313       0.015675      -0.109690      -0.037422       0.001723       0.035699             10.361382       8.974036       3.583547      -1.479405      11.004026       2.001859      11.106083          -0.000001
           98              C       2.289524      14.068139      18.045478      -0.125666      30.956757 0.43750422E+03  0.10345913E+05                                 8.621086                            7.032821       0.078196       1.998637                    0.999619      29.679172      86.770760       0.610958       0.423944      -1.054946       0.009112       0.010602       0.013377       0.019349      -0.031357       0.005354       0.004898      -0.026274       0.076710      -0.047487       0.020981       0.026505              9.391476       9.903050       4.311222      -1.234255       9.484379       0.707965       8.786999          -0.000004
           99              C       3.217359      15.037133      18.261333      -0.082038      29.815603 0.41115873E+03  0.95629217E+04                                 8.418795                            6.820553       0.145713       2.034530                    0.999415      28.567658      82.543597       0.620675       0.424288      -1.055855      -0.020452       0.000022       0.016171       0.026073      -0.000347      -0.009595      -0.003942       0.001248       0.026871      -0.010032      -0.004617       0.014649              9.209015       9.661017       3.569458      -1.398721       8.687592       0.969111       9.278436          -0.000006
          100              C       3.286738      15.653586       0.732030      -0.109731      32.382635 0.45475704E+03  0.10878311E+05                                 9.001114                            7.254178      -0.098438       1.942010                    0.999346      29.953354      88.606462       0.590059       0.433939      -1.046897      -0.017930      -0.022727      -0.008162       0.030077       0.003363       0.015691      -0.006735       0.006297      -0.060618      -0.028022       0.008526       0.019496              9.906666       9.695415       3.033088      -2.411965       8.357286       1.011220      11.667296          -0.000005
          101              C       2.411631      15.334527       1.747487      -0.035014      37.606394 0.44700258E+03  0.10535475E+05                                 9.752245                            7.067695       0.084461       2.033004                    0.999390      27.570757      78.220393       0.620134       0.419061      -1.067241      -0.005279      -0.026276      -0.027094       0.038110      -0.006332       0.005689      -0.004396       0.018430      -0.017993      -0.010526      -0.005719       0.016244             11.575993      10.222142       4.386343      -1.382150      10.448300       2.992132      14.057536          -0.000003
          102              C       1.450494      14.341899       1.524124      -0.067932      39.416006 0.49187387E+03  0.11916780E+05                                10.153653                            7.491742      -0.129275       1.953652                    0.998957      28.868343      84.027010       0.590824       0.427901      -1.057842       0.025319       0.022068      -0.003306       0.033748      -0.046685       0.014077      -0.027905       0.024162      -0.047822      -0.047743      -0.018358       0.066101             11.949255      11.750606       5.355420      -2.403982      11.403008       1.551006      12.694152          -0.000001
          103              C       0.474556      13.904670       2.590260       0.586468      22.529865 0.27415105E+03  0.58496727E+04                                 7.470606                            5.956839      -0.379597       1.908323                    0.998795      23.928100      69.573389       0.591414       0.485370      -1.005624      -0.028763       0.008595       0.029181       0.041866       0.022220       0.022026       0.057916      -0.067007      -0.002208      -0.047016      -0.038122       0.085138              8.288898       9.416210       0.551322      -1.934217       6.731689      -2.714264       8.718796           0.000005
          104              C       2.481936      16.069151       3.048248       0.585383      22.536168 0.25505024E+03  0.53144016E+04                                 7.380572                            5.682357      -0.129891       2.009224                    0.999568      22.665507      63.924779       0.619177       0.474747      -1.016975       0.002843       0.005825       0.046733       0.047180      -0.016151       0.011385      -0.080793      -0.082563      -0.058845      -0.072464      -0.034284       0.106747              8.345676       7.870530       1.630192       0.217884       6.281794       3.337815      10.884704           0.000003
          105              C       1.199803       9.492990      12.376938       0.107167      25.219920 0.33361486E+03  0.74092491E+04                                 7.724904                            6.284670      -0.022436       2.018078                    0.998853      26.231259      75.547689       0.621193       0.443967      -1.037631       0.042141      -0.017973      -0.016178       0.048586       0.015778       0.008163       0.035527       0.043094      -0.024731      -0.049244       0.008060       0.041184              8.318501       6.170025      -1.191782      -2.025163       9.120405      -2.289971       9.665073           0.000006
          106              C       1.221079      10.513191      11.475978      -0.165218      31.235170 0.44343791E+03  0.10529197E+05                                 8.751418                            7.144811      -0.056435       1.970690                    0.998118      29.499314      86.625252       0.597536       0.431698      -1.049419       0.014630       0.004855       0.018202       0.023852       0.001115       0.015500       0.019738       0.001314      -0.002566      -0.024887      -0.000501       0.025387              9.477164       7.431649      -0.792577      -2.632604      10.400275      -3.141597      10.599568           0.000004
          107              C       2.077685      10.473801      10.396703       0.116996      30.600569 0.41646794E+03  0.96889007E+04                                 8.761748                            6.999681      -0.243482       1.948152                    0.999080      26.251100      75.132403       0.596770       0.441170      -1.048695       0.005862       0.002297       0.005688       0.008485       0.013991       0.018075       0.013376      -0.005425       0.016858      -0.019914      -0.010899       0.030813              9.809433       7.090069      -0.652937      -2.309756      12.368447      -3.680608       9.969784           0.000002
          108              C       2.900988       9.353155      10.295345      -0.188580      31.123225 0.46754689E+03  0.11233619E+05                                 8.673307                            7.309021       0.006573       1.976294                    0.998736      30.219827      88.854328       0.594959       0.428474      -1.052880      -0.009815      -0.005617       0.001001       0.011353       0.001279      -0.002908       0.020334       0.007262       0.020556      -0.021931       0.000418       0.021513              9.173922       7.625387      -1.535150      -1.841234      11.221697      -2.450729       8.674681          -0.000004
          109              C       2.807557       8.370375      11.245107       0.069472      25.215455 0.33896262E+03  0.75153940E+04                                 7.498444                            6.189898       0.132408       2.042431                    0.999778      26.664238      75.326196       0.651718       0.423883      -1.055662      -0.034611       0.019408       0.019433       0.044184      -0.018469       0.009591       0.034363       0.005389      -0.056625      -0.048447       0.012909       0.035538              7.925914       6.744652      -1.205052      -2.218163       8.750185      -1.605613       8.282905          -0.000001
          110              C       2.100811      11.580660       9.364353       0.138337      25.153520 0.35545591E+03  0.79777623E+04                                 7.706254                            6.413095      -0.255337       1.963102                    0.998109      25.492770      72.531872       0.628970       0.433891      -1.049190       0.050446      -0.026437      -0.078199       0.096741      -0.010644      -0.021367       0.029147       0.020492       0.106637      -0.039545      -0.016271       0.055816              8.694543       6.851714       1.901390       0.036106      11.313344      -0.740214       7.918573           0.000002
          111              C       3.006445      12.740696       9.831726       0.141487      24.888729 0.35020729E+03  0.78298337E+04                                 7.631536                            6.352061      -0.203540       1.979275                    0.998315      25.413931      72.140148       0.634079       0.432051      -1.050433      -0.048159       0.023008       0.082356       0.098139      -0.007145      -0.019024       0.024353       0.023186       0.101005      -0.036850      -0.012755       0.049604              8.587741       6.900011       1.688371       0.220365      11.072050      -0.570126       7.791163           0.000000
          112              C       2.937991      13.865280       8.808761       0.112186      30.606594 0.42179322E+03  0.98443821E+04                                 8.756443                            7.038536      -0.267212       1.939311                    0.998938      26.375624      75.619561       0.595828       0.440450      -1.049084      -0.007863      -0.003393      -0.006473       0.010735       0.013997       0.023539       0.019266      -0.001439       0.029251      -0.022680      -0.017071       0.039751              9.805136       7.924042      -1.107137      -1.782294      12.215063      -3.968903       9.276304           0.000002
          113              C       1.979628      14.855939       8.855686      -0.189658      31.391978 0.46212755E+03  0.11093545E+05                                 8.763266                            7.287230      -0.085674       1.947935                    0.998378      30.339518      89.758607       0.592111       0.430918      -1.049256       0.008385       0.000147      -0.003972       0.009279       0.015589      -0.005101       0.022219       0.004379       0.028143      -0.031139       0.005259       0.025880              9.404338       8.685999      -2.188904      -1.334545      10.749132      -2.916716       8.777882          -0.000001
          114              C       1.891748      15.795390       7.872138       0.081706      25.297888 0.34384341E+03  0.76717771E+04                                 7.605528                            6.295044       0.055616       2.024978                    0.999725      26.685896      76.301114       0.635189       0.432183      -1.047698       0.038746      -0.017237      -0.024852       0.049153      -0.005612       0.007161       0.039555      -0.000785      -0.043556      -0.046075       0.008429       0.037646              8.095690       7.470340      -1.392570      -1.782582       8.288321      -2.363704       8.528408           0.000001
          115              C       3.678039      14.924871       6.792863       0.091865      24.856788 0.33970018E+03  0.75586702E+04                                 7.554691                            6.283095       0.101186       2.046665                    0.999671      26.450106      75.597990       0.631646       0.435796      -1.045206      -0.043726       0.009838       0.010652       0.046067       0.018344      -0.007244       0.027717       0.037897      -0.011327      -0.044430       0.015403       0.029027              8.035337       7.099826      -1.814731      -1.049663       8.464117      -2.553504       8.542068           0.000005
          116              C       3.834374      13.940121       7.746379      -0.168004      31.510253 0.46443290E+03  0.11155630E+05                                 8.814998                            7.325195      -0.119199       1.943036                    0.998004      30.030904      88.687041       0.588557       0.433258      -1.048507      -0.013368      -0.003809      -0.016470       0.021552      -0.001890       0.010615       0.018317       0.014609      -0.014859      -0.025493       0.006736       0.018756              9.485742       8.841929      -1.427473      -1.838629       9.975460      -3.220995       9.639837           0.000002
          117              C       7.535539      10.603788       7.757641      -0.034515      36.930884 0.45486856E+03  0.10766482E+05                                 9.628866                            7.130658       0.111684       2.041219                    0.999381      27.634117      78.537114       0.617325       0.419184      -1.067286      -0.006958      -0.027800       0.026877       0.039289      -0.000459       0.007120      -0.001098       0.021731      -0.015404      -0.008910      -0.006965       0.015875             11.193917       8.817583      -3.183587      -2.797746      11.991917      -2.846332      12.772252          -0.000003
          118              C       8.276512       9.429966       7.935956      -0.064547      39.308884 0.49672627E+03  0.12062490E+05                                10.131826                            7.532655      -0.140758       1.949985                    0.998926      28.879688      84.125899       0.588811       0.428361      -1.057682      -0.020562       0.023427       0.006930       0.031932       0.034127       0.025181       0.023041       0.056515      -0.014857      -0.045383      -0.017330       0.062714             11.718929      10.018965      -4.151368      -3.377205      13.018253      -1.514026      12.119569           0.000001
          119              C       8.093350       8.677617       9.105327       0.038990      33.933758 0.49016535E+03  0.11875284E+05                                 9.245378                            7.528216      -0.217876       1.922552                    0.998980      28.562070      83.369361       0.583085       0.433584      -1.053451       0.007610      -0.012203       0.002822       0.014655      -0.017556       0.005709      -0.006443       0.004868      -0.107340      -0.036819       0.000198       0.036621             10.203870       7.927895      -2.251595      -2.414869      12.036382      -2.282220      10.647333          -0.000002
          120              C       7.203442       9.106968      10.077613      -0.128197      30.509594 0.43365257E+03  0.10233613E+05                                 8.523895                            6.994447       0.038630       1.984741                    0.999638      29.708746      86.806871       0.613512       0.423054      -1.055353      -0.009020       0.017099      -0.009158       0.021392       0.027720       0.005533      -0.008504      -0.004281       0.084256      -0.043205       0.013385       0.029819              9.137226       8.151067      -3.498816      -1.549910      10.892622      -1.049291       8.367989          -0.000004
          121              C       6.471720      10.255187       9.888036      -0.086583      29.501664 0.40758084E+03  0.94383475E+04                                 8.284303                            6.736921       0.262831       2.066861                    0.999826      28.489956      81.554542       0.633408       0.417581      -1.062391       0.020389      -0.009976      -0.016608       0.028125      -0.008110      -0.013365       0.003794       0.005710       0.036333      -0.015807      -0.005865       0.021672              8.945330       8.280256      -3.002905      -1.793549      10.058588      -1.312284       8.497145          -0.000006
          122              C       6.634530      11.003597       8.737435      -0.109037      32.489735 0.45898429E+03  0.10999481E+05                                 9.018765                            7.284827      -0.090528       1.943635                    0.999310      29.971116      88.598381       0.589467       0.433583      -1.047624       0.010209      -0.025847       0.000083       0.027790      -0.009629       0.014983       0.001971       0.000538      -0.037028      -0.022171       0.002913       0.019258              9.881319       8.819444      -2.664307      -3.035838      10.085565      -1.080912      10.738948          -0.000005
          123              C       0.002775       8.902140       6.920499       0.579652      22.820802 0.27950357E+03  0.59908174E+04                                 7.517423                            6.002459      -0.370885       1.907375                    0.998717      24.113399      70.195155       0.591160       0.483395      -1.006980       0.029891       0.001118      -0.027755       0.040805      -0.007266       0.008185      -0.059700      -0.082134      -0.011990      -0.045849      -0.038767       0.084616              8.309463       9.273434      -0.970199      -1.427081       6.472668       2.720446       9.182285           0.000007
          124              C       7.702975      11.438856       6.531960       0.571996      22.401230 0.26385293E+03  0.55434983E+04                                 7.353796                            5.787921      -0.085883       2.021723                    0.999567      22.871902      64.730148       0.612308       0.476118      -1.016455      -0.011244       0.022012      -0.040067       0.047078       0.028017       0.025891       0.079975      -0.051839      -0.026941      -0.071880      -0.032678       0.104558              8.180483       7.341844      -1.031012      -1.465452       7.059884      -3.178276      10.139721           0.000003
          125              C       7.850984       6.005006       9.685320       0.035532      34.268941 0.49679617E+03  0.12071393E+05                                 9.293747                            7.568539      -0.265034       1.906877                    0.998790      28.634284      83.589231       0.582975       0.432392      -1.054616       0.008659       0.012645      -0.006182       0.016526       0.014987      -0.003219      -0.006313       0.015675      -0.109690      -0.037422       0.001723       0.035699             10.361383       8.974038       3.583549       1.479404      11.004032      -2.001862      11.106081          -0.000001
          126              C       6.961076       5.626862       8.660478      -0.125666      30.956765 0.43750433E+03  0.10345916E+05                                 8.621087                            7.032822       0.078196       1.998636                    0.999619      29.679177      86.770781       0.610958       0.423944      -1.054946      -0.009112      -0.010602       0.013377       0.019349      -0.031357      -0.005354      -0.004898      -0.026274       0.076710      -0.047486       0.020981       0.026506              9.391478       9.903052       4.311224       1.234255       9.484382      -0.707966       8.786998          -0.000005
          127              C       6.033241       4.657868       8.876333      -0.082038      29.815623 0.41115906E+03  0.95629314E+04                                 8.418800                            6.820556       0.145713       2.034530                    0.999415      28.567664      82.543624       0.620675       0.424288      -1.055855       0.020453      -0.000022       0.016171       0.026073      -0.000347       0.009595       0.003942       0.001248       0.026871      -0.010032      -0.004617       0.014649              9.209021       9.661024       3.569463       1.398721       8.687602      -0.969111       9.278436          -0.000006
          128              C       5.963862       4.041414      10.117030      -0.109731      32.382645 0.45475724E+03  0.10878316E+05                                 9.001115                            7.254180      -0.098438       1.942010                    0.999346      29.953358      88.606477       0.590059       0.433939      -1.046897       0.017930       0.022727      -0.008162       0.030077       0.003363      -0.015691       0.006735       0.006297      -0.060618      -0.028022       0.008526       0.019496              9.906668       9.695417       3.033089       2.411966       8.357290      -1.011220      11.667297          -0.000005
          129              C       6.838969       4.360473      11.132487      -0.035015      37.606407 0.44700266E+03  0.10535478E+05                                 9.752248                            7.067696       0.084460       2.033004                    0.999390      27.570764      78.220426       0.620133       0.419061      -1.067241       0.005279       0.026276      -0.027094       0.038110      -0.006332      -0.005689       0.004396       0.018430      -0.017993      -0.010526      -0.005719       0.016244             11.575997      10.222145       4.386344       1.382151      10.448302      -2.992133      14.057544          -0.000003
          130              C       7.800106       5.353101      10.909124      -0.067932      39.416023 0.49187411E+03  0.11916787E+05                                10.153656                            7.491744      -0.129275       1.953652                    0.998957      28.868346      84.027021       0.590823       0.427901      -1.057842      -0.025319      -0.022068      -0.003306       0.033748      -0.046685      -0.014077       0.027905       0.024162      -0.047822      -0.047743      -0.018358       0.066101             11.949259      11.750609       5.355423       2.403980      11.403015      -1.551010      12.694153          -0.000001
          131              C       8.776044       5.790330      11.975260       0.586468      22.529863 0.27415105E+03  0.58496726E+04                                 7.470606                            5.956839      -0.379597       1.908323                    0.998795      23.928101      69.573392       0.591414       0.485370      -1.005624       0.028763      -0.008595       0.029181       0.041866       0.022220      -0.022026      -0.057916      -0.067007      -0.002208      -0.047016      -0.038122       0.085138              8.288898       9.416209       0.551322       1.934216       6.731688       2.714263       8.718795           0.000005
          132              C       6.768664       3.625850      12.433248       0.585383      22.536173 0.25505028E+03  0.53144025E+04                                 7.380573                            5.682357      -0.129890       2.009224                    0.999568      22.665506      63.924773       0.619177       0.474747      -1.016975      -0.002843      -0.005825       0.046733       0.047180      -0.016151      -0.011385       0.080793      -0.082563      -0.058845      -0.072464      -0.034284       0.106747              8.345678       7.870527       1.630192      -0.217884       6.281796      -3.337819      10.884709           0.000003
          133              C       8.050797      10.202010       2.991938       0.107167      25.219927 0.33361505E+03  0.74092542E+04                                 7.724905                            6.284672      -0.022436       2.018078                    0.998853      26.231258      75.547686       0.621193       0.443967      -1.037631      -0.042141       0.017973      -0.016178       0.048586       0.015778      -0.008163      -0.035527       0.043094      -0.024731      -0.049244       0.008060       0.041184              8.318502       6.170024      -1.191781       2.025163       9.120408       2.289973       9.665075           0.000006
          134              C       8.029521       9.181809       2.090978      -0.165218      31.235172 0.44343796E+03  0.10529198E+05                                 8.751419                            7.144811      -0.056435       1.970690                    0.998118      29.499315      86.625258       0.597536       0.431698      -1.049419      -0.014630      -0.004855       0.018202       0.023852       0.001115      -0.015500      -0.019738       0.001314      -0.002565      -0.024887      -0.000501       0.025387              9.477165       7.431650      -0.792576       2.632605      10.400275       3.141597      10.599570           0.000004
          135              C       7.172915       9.221199       1.011703       0.116996      30.600573 0.41646795E+03  0.96889008E+04                                 8.761749                            6.999681      -0.243482       1.948152                    0.999080      26.251100      75.132402       0.596770       0.441170      -1.048695      -0.005862      -0.002297       0.005688       0.008485       0.013991      -0.018075      -0.013376      -0.005425       0.016858      -0.019914      -0.010899       0.030813              9.809434       7.090069      -0.652936       2.309756      12.368449       3.680609       9.969784           0.000002
          136              C       6.349612      10.341845       0.910345      -0.188580      31.123227 0.46754689E+03  0.11233619E+05                                 8.673307                            7.309021       0.006573       1.976294                    0.998736      30.219825      88.854317       0.594959       0.428474      -1.052880       0.009815       0.005617       0.001001       0.011353       0.001279       0.002908      -0.020334       0.007262       0.020556      -0.021931       0.000418       0.021513              9.173922       7.625388      -1.535153       1.841234      11.221699       2.450727       8.674680          -0.000004
          137              C       6.443043      11.324625       1.860107       0.069472      25.215454 0.33896263E+03  0.75153938E+04                                 7.498442                            6.189897       0.132409       2.042431                    0.999778      26.664228      75.326151       0.651718       0.423883      -1.055662       0.034611      -0.019408       0.019433       0.044184      -0.018469      -0.009591      -0.034363       0.005390      -0.056625      -0.048447       0.012909       0.035538              7.925913       6.744649      -1.205049       2.218162       8.750185       1.605616       8.282905          -0.000001
          138              C       7.149789       8.114340      -0.020647       0.138337      25.153514 0.35545574E+03  0.79777575E+04                                 7.706252                            6.413093      -0.255337       1.963102                    0.998109      25.492770      72.531868       0.628970       0.433891      -1.049190      -0.050446       0.026437      -0.078199       0.096741      -0.010644       0.021367      -0.029147       0.020492       0.106637      -0.039545      -0.016271       0.055816              8.694541       6.851716       1.901394      -0.036107      11.313338       0.740212       7.918570           0.000002
          139              C       6.244155       6.954305       0.446726       0.141487      24.888730 0.35020730E+03  0.78298339E+04                                 7.631537                            6.352061      -0.203540       1.979275                    0.998315      25.413933      72.140159       0.634079       0.432051      -1.050433       0.048159      -0.023008       0.082356       0.098139      -0.007145       0.019024      -0.024353       0.023186       0.101005      -0.036850      -0.012755       0.049604              8.587743       6.900016       1.688376      -0.220366      11.072054       0.570121       7.791158           0.000001
          140              C       6.312609       5.829720      18.193761       0.112185      30.606585 0.42179317E+03  0.98443807E+04                                 8.756442                            7.038536      -0.267212       1.939310                    0.998938      26.375626      75.619569       0.595828       0.440450      -1.049084       0.007863       0.003393      -0.006473       0.010735       0.013997      -0.023539      -0.019265      -0.001439       0.029251      -0.022680      -0.017071       0.039751              9.805134       7.924044      -1.107139       1.782294      12.215059       3.968898       9.276299           0.000002
          141              C       7.270972       4.839062      18.240686      -0.189658      31.391975 0.46212762E+03  0.11093548E+05                                 8.763266                            7.287230      -0.085674       1.947935                    0.998378      30.339521      89.758621       0.592111       0.430918      -1.049256      -0.008385      -0.000147      -0.003972       0.009280       0.015589       0.005101      -0.022219       0.004378       0.028143      -0.031139       0.005259       0.025880              9.404337       8.686003      -2.188909       1.334545      10.749131       2.916711       8.777877          -0.000001
          142              C       7.358852       3.899610      17.257138       0.081706      25.297885 0.34384348E+03  0.76717792E+04                                 7.605529                            6.295045       0.055615       2.024978                    0.999725      26.685901      76.301139       0.635188       0.432184      -1.047698      -0.038746       0.017237      -0.024852       0.049153      -0.005612      -0.007161      -0.039555      -0.000785      -0.043556      -0.046075       0.008429       0.037646              8.095690       7.470344      -1.392573       1.782582       8.288320       2.363699       8.528405           0.000001
          143              C       5.572561       4.770129      16.177863       0.091865      24.856777 0.33969993E+03  0.75586634E+04                                 7.554688                            6.283093       0.101186       2.046665                    0.999671      26.450103      75.597979       0.631646       0.435796      -1.045206       0.043726      -0.009838       0.010652       0.046067       0.018344       0.007243      -0.027717       0.037897      -0.011327      -0.044430       0.015403       0.029027              8.035334       7.099827      -1.814731       1.049664       8.464112       2.553502       8.542064           0.000005
          144              C       5.416226       5.754879      17.131379      -0.168004      31.510268 0.46443318E+03  0.11155638E+05                                 8.815000                            7.325196      -0.119199       1.943036                    0.998004      30.030905      88.687044       0.588557       0.433258      -1.048507       0.013368       0.003809      -0.016471       0.021552      -0.001890      -0.010615      -0.018317       0.014609      -0.014859      -0.025493       0.006736       0.018756              9.485744       8.841931      -1.427476       1.838629       9.975465       3.220996       9.639837           0.000002
          145              C       2.910239      18.938712      17.142641      -0.034515      36.930885 0.45486852E+03  0.10766481E+05                                 9.628866                            7.130657       0.111683       2.041219                    0.999381      27.634119      78.537122       0.617325       0.419184      -1.067286      -0.006958       0.027800       0.026877       0.039289       0.000459       0.007120       0.001098       0.021731      -0.015404      -0.008910      -0.006965       0.015875             11.193918       8.817583       3.183584      -2.797748      11.991913       2.846334      12.772256          -0.000002
          146              C       3.651212       0.417534      17.320956      -0.064547      39.308875 0.49672619E+03  0.12062488E+05                                10.131823                            7.532654      -0.140757       1.949986                    0.998926      28.879685      84.125883       0.588811       0.428361      -1.057682      -0.020562      -0.023427       0.006930       0.031932      -0.034127       0.025181      -0.023041       0.056515      -0.014857      -0.045383      -0.017330       0.062714             11.718926      10.018964       4.151368      -3.377205      13.018249       1.514024      12.119566           0.000001
          147              C       3.468050       1.169883      18.490327       0.038990      33.933750 0.49016529E+03  0.11875282E+05                                 9.245377                            7.528215      -0.217876       1.922552                    0.998980      28.562068      83.369350       0.583085       0.433584      -1.053451       0.007610       0.012203       0.002822       0.014655       0.017556       0.005709       0.006443       0.004869      -0.107340      -0.036819       0.000198       0.036621             10.203867       7.927893       2.251596      -2.414868      12.036378       2.282219      10.647330          -0.000002
          148              C       2.578142       0.740532       0.692613      -0.128197      30.509600 0.43365267E+03  0.10233616E+05                                 8.523896                            6.994448       0.038631       1.984741                    0.999638      29.708742      86.806855       0.613512       0.423054      -1.055353      -0.009020      -0.017099      -0.009158       0.021392      -0.027720       0.005533       0.008504      -0.004281       0.084257      -0.043205       0.013385       0.029820              9.137227       8.151067       3.498816      -1.549909      10.892625       1.049295       8.367988          -0.000004
          149              C       1.846420      19.287313       0.503036      -0.086584      29.501661 0.40758071E+03  0.94383439E+04                                 8.284302                            6.736920       0.262830       2.066861                    0.999826      28.489957      81.554547       0.633408       0.417581      -1.062391       0.020389       0.009976      -0.016608       0.028125       0.008110      -0.013365      -0.003794       0.005710       0.036333      -0.015807      -0.005865       0.021672              8.945330       8.280256       3.002904      -1.793550      10.058585       1.312284       8.497148          -0.000006
          150              C       2.009230      18.538904      18.122435      -0.109037      32.489756 0.45898452E+03  0.10999488E+05                                 9.018769                            7.284829      -0.090528       1.943635                    0.999310      29.971121      88.598405       0.589467       0.433583      -1.047624       0.010209       0.025847       0.000083       0.027790       0.009629       0.014983      -0.001971       0.000538      -0.037028      -0.022171       0.002913       0.019258              9.881324       8.819447       2.664305      -3.035842      10.085565       1.080915      10.738959          -0.000005
          151              C       4.628075       0.945360      16.305499       0.579652      22.820802 0.27950356E+03  0.59908171E+04                                 7.517423                            6.002458      -0.370885       1.907375                    0.998717      24.113397      70.195146       0.591160       0.483395      -1.006980       0.029891      -0.001118      -0.027755       0.040805       0.007266       0.008185       0.059700      -0.082134      -0.011990      -0.045849      -0.038767       0.084616              8.309462       9.273434       0.970199      -1.427081       6.472668      -2.720446       9.182285           0.000007
          152              C       3.077675      18.103644      15.916960       0.571996      22.401236 0.26385298E+03  0.55434997E+04                                 7.353797                            5.787921      -0.085882       2.021723                    0.999567      22.871904      64.730152       0.612308       0.476118      -1.016455      -0.011244      -0.022012      -0.040067       0.047078      -0.028017       0.025891      -0.079975      -0.051839      -0.026941      -0.071880      -0.032678       0.104558              8.180484       7.341845       1.031011      -1.465453       7.059885       3.178277      10.139723           0.000003
          153              C       3.225684       3.842495       0.300320       0.035531      34.268931 0.49679591E+03  0.12071385E+05                                 9.293745                            7.568537      -0.265034       1.906877                    0.998790      28.634284      83.589230       0.582975       0.432392      -1.054616       0.008659      -0.012646      -0.006182       0.016526      -0.014987      -0.003219       0.006313       0.015675      -0.109690      -0.037422       0.001723       0.035699             10.361381       8.974034      -3.583546       1.479406      11.004024       2.001858      11.106085          -0.000001
          154              C       2.335777       4.220639      18.045478      -0.125666      30.956758 0.43750432E+03  0.10345916E+05                                 8.621087                            7.032822       0.078196       1.998637                    0.999619      29.679174      86.770771       0.610958       0.423944      -1.054946      -0.009112       0.010602       0.013377       0.019349       0.031357      -0.005354       0.004898      -0.026274       0.076710      -0.047487       0.020981       0.026505              9.391476       9.903050      -4.311220       1.234259       9.484376       0.707962       8.787003          -0.000004
          155              C       1.407941       5.189633      18.261333      -0.082038      29.815613 0.41115902E+03  0.95629299E+04                                 8.418797                            6.820555       0.145713       2.034530                    0.999415      28.567662      82.543611       0.620675       0.424288      -1.055855       0.020453       0.000022       0.016171       0.026073       0.000347       0.009595      -0.003942       0.001248       0.026871      -0.010032      -0.004617       0.014649              9.209017       9.661022      -3.569457       1.398723       8.687592       0.969110       9.278438          -0.000006
          156              C       1.338562       5.806086       0.732030      -0.109731      32.382654 0.45475742E+03  0.10878322E+05                                 9.001117                            7.254181      -0.098438       1.942009                    0.999346      29.953360      88.606484       0.590059       0.433939      -1.046897       0.017930      -0.022727      -0.008162       0.030077      -0.003363      -0.015691      -0.006735       0.006297      -0.060618      -0.028022       0.008526       0.019496              9.906669       9.695417      -3.033090       2.411966       8.357291       1.011219      11.667300          -0.000005
          157              C       2.213669       5.487027       1.747487      -0.035015      37.606406 0.44700273E+03  0.10535480E+05                                 9.752248                            7.067696       0.084460       2.033004                    0.999390      27.570763      78.220421       0.620133       0.419061      -1.067241       0.005279      -0.026276      -0.027094       0.038110       0.006332      -0.005689      -0.004396       0.018430      -0.017993      -0.010526      -0.005719       0.016244             11.575996      10.222145      -4.386345       1.382149      10.448304       2.992133      14.057541          -0.000002
          158              C       3.174806       4.494399       1.524124      -0.067932      39.416016 0.49187395E+03  0.11916783E+05                                10.153655                            7.491743      -0.129276       1.953652                    0.998957      28.868346      84.027025       0.590823       0.427901      -1.057842      -0.025319       0.022068      -0.003305       0.033748       0.046685      -0.014077      -0.027905       0.024162      -0.047822      -0.047743      -0.018358       0.066101             11.949258      11.750608      -5.355422       2.403983      11.403010       1.551006      12.694156          -0.000001
          159              C       4.150744       4.057170       2.590260       0.586468      22.529864 0.27415103E+03  0.58496722E+04                                 7.470607                            5.956839      -0.379597       1.908323                    0.998795      23.928100      69.573391       0.591414       0.485370      -1.005624       0.028763       0.008595       0.029182       0.041866      -0.022220      -0.022026       0.057916      -0.067007      -0.002208      -0.047016      -0.038122       0.085138              8.288899       9.416210      -0.551322       1.934217       6.731689      -2.714264       8.718797           0.000005
          160              C       2.143364       6.221651       3.048248       0.585383      22.536168 0.25505024E+03  0.53144017E+04                                 7.380572                            5.682357      -0.129891       2.009224                    0.999568      22.665508      63.924785       0.619177       0.474747      -1.016975      -0.002843       0.005825       0.046733       0.047180       0.016151      -0.011385      -0.080793      -0.082563      -0.058845      -0.072464      -0.034284       0.106747              8.345676       7.870530      -1.630192      -0.217884       6.281794       3.337816      10.884705           0.000003
          161              C       3.425497      19.340490      12.376938       0.107167      25.219916 0.33361480E+03  0.74092471E+04                                 7.724902                            6.284669      -0.022435       2.018078                    0.998853      26.231255      75.547666       0.621193       0.443967      -1.037631      -0.042141      -0.017973      -0.016178       0.048586      -0.015778      -0.008163       0.035527       0.043094      -0.024731      -0.049244       0.008060       0.041183              8.318499       6.170023       1.191781       2.025163       9.120403      -2.289970       9.665070           0.000006
          162              C       3.404221       0.665691      11.475978      -0.165217      31.235168 0.44343786E+03  0.10529195E+05                                 8.751417                            7.144810      -0.056435       1.970690                    0.998118      29.499310      86.625236       0.597536       0.431698      -1.049419      -0.014630       0.004855       0.018203       0.023852      -0.001115      -0.015499       0.019738       0.001314      -0.002565      -0.024887      -0.000501       0.025387              9.477164       7.431649       0.792577       2.632605      10.400274      -3.141596      10.599568           0.000004
          163              C       2.547615       0.626301      10.396703       0.116996      30.600561 0.41646772E+03  0.96888943E+04                                 8.761746                            6.999678      -0.243482       1.948152                    0.999080      26.251100      75.132401       0.596770       0.441170      -1.048695      -0.005862       0.002297       0.005688       0.008485      -0.013991      -0.018075       0.013376      -0.005425       0.016858      -0.019914      -0.010900       0.030813              9.809431       7.090069       0.652939       2.309755      12.368443      -3.680606       9.969781           0.000002
          164              C       1.724312      19.200656      10.295345      -0.188580      31.123229 0.46754702E+03  0.11233623E+05                                 8.673308                            7.309023       0.006573       1.976293                    0.998736      30.219828      88.854331       0.594959       0.428474      -1.052880       0.009815      -0.005617       0.001001       0.011353      -0.001279       0.002908       0.020334       0.007262       0.020556      -0.021931       0.000418       0.021513              9.173923       7.625391       1.535156       1.841233      11.221702      -2.450726       8.674677          -0.000004
          165              C       1.817743      18.217875      11.245107       0.069472      25.215449 0.33896264E+03  0.75153938E+04                                 7.498442                            6.189898       0.132409       2.042431                    0.999778      26.664229      75.326154       0.651718       0.423883      -1.055662       0.034611       0.019407       0.019433       0.044184       0.018469      -0.009591       0.034363       0.005390      -0.056625      -0.048447       0.012909       0.035537              7.925912       6.744651       1.205052       2.218161       8.750184      -1.605612       8.282900          -0.000001
          166              C       2.524489       1.733160       9.364353       0.138337      25.153518 0.35545587E+03  0.79777614E+04                                 7.706254                            6.413095      -0.255338       1.963102                    0.998109      25.492770      72.531877       0.628970       0.433891      -1.049190      -0.050446      -0.026437      -0.078199       0.096741       0.010644       0.021367       0.029147       0.020492       0.106637      -0.039545      -0.016271       0.055816              8.694544       6.851714      -1.901390      -0.036106      11.313345      -0.740214       7.918573           0.000002
          167              C       1.618855       2.893196       9.831726       0.141487      24.888734 0.35020737E+03  0.78298360E+04                                 7.631537                            6.352062      -0.203541       1.979275                    0.998315      25.413935      72.140165       0.634079       0.432051      -1.050433       0.048159       0.023008       0.082356       0.098139       0.007145       0.019024       0.024353       0.023186       0.101005      -0.036850      -0.012755       0.049604              8.587743       6.900012      -1.688371      -0.220365      11.072053      -0.570126       7.791164           0.000001
          168              C       1.687309       4.017780       8.808761       0.112186      30.606594 0.42179322E+03  0.98443823E+04                                 8.756444                            7.038536      -0.267213       1.939310                    0.998938      26.375625      75.619568       0.595828       0.440450      -1.049084       0.007863      -0.003393      -0.006474       0.010735      -0.013997      -0.023539       0.019265      -0.001439       0.029251      -0.022680      -0.017071       0.039751              9.805137       7.924042       1.107137       1.782294      12.215064      -3.968904       9.276305           0.000002
          169              C       2.645672       5.008439       8.855686      -0.189658      31.391983 0.46212763E+03  0.11093548E+05                                 8.763268                            7.287231      -0.085674       1.947935                    0.998378      30.339523      89.758631       0.592111       0.430918      -1.049256      -0.008385       0.000147      -0.003972       0.009280      -0.015589       0.005101       0.022219       0.004379       0.028143      -0.031139       0.005259       0.025880              9.404340       8.686001       2.188905       1.334545      10.749134      -2.916717       8.777884          -0.000001
          170              C       2.733552       5.947890       7.872138       0.081705      25.297911 0.34384383E+03  0.76717890E+04                                 7.605534                            6.295049       0.055614       2.024978                    0.999725      26.685913      76.301187       0.635188       0.432184      -1.047698      -0.038746      -0.017237      -0.024852       0.049153       0.005612      -0.007161       0.039555      -0.000785      -0.043557      -0.046076       0.008429       0.037646              8.095696       7.470346       1.392570       1.782583       8.288327      -2.363706       8.528416           0.000001
          171              C       0.947261       5.077371       6.792863       0.091865      24.856787 0.33970018E+03  0.75586702E+04                                 7.554691                            6.283095       0.101186       2.046665                    0.999671      26.450106      75.597992       0.631646       0.435796      -1.045206       0.043726       0.009837       0.010652       0.046067      -0.018344       0.007244       0.027717       0.037897      -0.011327      -0.044430       0.015403       0.029027              8.035337       7.099826       1.814731       1.049663       8.464117      -2.553504       8.542068           0.000005
          172              C       0.790926       4.092621       7.746379      -0.168005      31.510258 0.46443301E+03  0.11155634E+05                                 8.814999                            7.325196      -0.119199       1.943036                    0.998004      30.030908      88.687060       0.588557       0.433258      -1.048507       0.013368      -0.003809      -0.016470       0.021552       0.001890      -0.010615       0.018317       0.014609      -0.014859      -0.025493       0.006736       0.018756              9.485743       8.841930       1.427473       1.838630       9.975461      -3.220996       9.639838           0.000002
          173              C       6.340361       0.756288       7.757641      -0.034515      36.930884 0.45486855E+03  0.10766482E+05                                 9.628866                            7.130658       0.111684       2.041219                    0.999381      27.634117      78.537114       0.617325       0.419184      -1.067286       0.006958      -0.027800       0.026877       0.039289       0.000459      -0.007120      -0.001098       0.021731      -0.015404      -0.008910      -0.006965       0.015875             11.193917       8.817583       3.183587       2.797746      11.991917      -2.846332      12.772252          -0.000002
          174              C       5.599388      19.277466       7.935956      -0.064547      39.308884 0.49672627E+03  0.12062490E+05                                10.131825                            7.532655      -0.140758       1.949985                    0.998926      28.879688      84.125897       0.588811       0.428361      -1.057682       0.020562       0.023427       0.006930       0.031932      -0.034127      -0.025181       0.023041       0.056515      -0.014858      -0.045383      -0.017330       0.062714             11.718929      10.018965       4.151368       3.377205      13.018253      -1.514026      12.119568           0.000001
          175              C       5.782550      18.525117       9.105327       0.038990      33.933758 0.49016533E+03  0.11875283E+05                                 9.245379                            7.528216      -0.217876       1.922552                    0.998980      28.562069      83.369357       0.583085       0.433584      -1.053451      -0.007610      -0.012203       0.002822       0.014655       0.017556      -0.005709      -0.006443       0.004869      -0.107340      -0.036819       0.000198       0.036621             10.203870       7.927895       2.251596       2.414869      12.036382      -2.282220      10.647333          -0.000002
          176              C       6.672458      18.954468      10.077613      -0.128197      30.509590 0.43365251E+03  0.10233612E+05                                 8.523894                            6.994447       0.038630       1.984741                    0.999638      29.708742      86.806855       0.613512       0.423054      -1.055353       0.009020       0.017099      -0.009158       0.021392      -0.027720      -0.005533      -0.008504      -0.004281       0.084256      -0.043205       0.013385       0.029819              9.137225       8.151067       3.498814       1.549912      10.892620      -1.049290       8.367988          -0.000004
          177              C       7.404180       0.407687       9.888036      -0.086583      29.501663 0.40758085E+03  0.94383480E+04                                 8.284303                            6.736921       0.262831       2.066861                    0.999826      28.489956      81.554542       0.633408       0.417581      -1.062391      -0.020389      -0.009976      -0.016608       0.028125       0.008110       0.013365       0.003794       0.005710       0.036333      -0.015807      -0.005865       0.021672              8.945329       8.280256       3.002904       1.793549      10.058588      -1.312284       8.497145          -0.000005
          178              C       7.241370       1.156097       8.737435      -0.109037      32.489735 0.45898432E+03  0.10999482E+05                                 9.018765                            7.284827      -0.090528       1.943635                    0.999310      29.971116      88.598386       0.589467       0.433583      -1.047624      -0.010209      -0.025847       0.000083       0.027790       0.009629      -0.014983       0.001971       0.000538      -0.037028      -0.022171       0.002913       0.019258              9.881320       8.819444       2.664307       3.035838      10.085565      -1.080912      10.738949          -0.000006
          179              C       4.622525      18.749640       6.920499       0.579652      22.820803 0.27950358E+03  0.59908177E+04                                 7.517424                            6.002459      -0.370885       1.907375                    0.998717      24.113399      70.195155       0.591160       0.483395      -1.006980      -0.029891       0.001118      -0.027755       0.040805       0.007266      -0.008185      -0.059700      -0.082134      -0.011990      -0.045849      -0.038767       0.084616              8.309463       9.273434       0.970199       1.427081       6.472668       2.720446       9.182285           0.000007
          180              C       6.172925       1.591356       6.531960       0.571996      22.401232 0.26385295E+03  0.55434989E+04                                 7.353796                            5.787921      -0.085883       2.021723                    0.999567      22.871903      64.730151       0.612308       0.476118      -1.016455       0.011244       0.022012      -0.040067       0.047078      -0.028017      -0.025891       0.079975      -0.051839      -0.026941      -0.071880      -0.032678       0.104558              8.180483       7.341844       1.031012       1.465452       7.059885      -3.178276      10.139722           0.000003
          181              C       6.024916      15.852506       9.685320       0.035531      34.268944 0.49679621E+03  0.12071394E+05                                 9.293748                            7.568540      -0.265034       1.906877                    0.998790      28.634286      83.589239       0.582975       0.432392      -1.054616      -0.008659       0.012645      -0.006182       0.016526      -0.014987       0.003219      -0.006313       0.015675      -0.109690      -0.037422       0.001723       0.035699             10.361384       8.974039      -3.583549      -1.479404      11.004033      -2.001862      11.106081          -0.000001
          182              C       6.914824      15.474362       8.660478      -0.125666      30.956768 0.43750440E+03  0.10345919E+05                                 8.621088                            7.032823       0.078196       1.998636                    0.999619      29.679178      86.770787       0.610958       0.423944      -1.054946       0.009112      -0.010602       0.013377       0.019349       0.031357       0.005354      -0.004898      -0.026274       0.076710      -0.047487       0.020981       0.026505              9.391479       9.903053      -4.311224      -1.234255       9.484384      -0.707966       8.786999          -0.000004
          183              C       7.842659      14.505368       8.876333      -0.082038      29.815619 0.41115898E+03  0.95629290E+04                                 8.418799                            6.820556       0.145713       2.034530                    0.999415      28.567661      82.543612       0.620675       0.424288      -1.055855      -0.020452      -0.000022       0.016171       0.026073       0.000347      -0.009595       0.003942       0.001248       0.026871      -0.010032      -0.004617       0.014649              9.209020       9.661023      -3.569462      -1.398721       8.687601      -0.969111       9.278435          -0.000006
          184              C       7.912038      13.888914      10.117030      -0.109731      32.382642 0.45475719E+03  0.10878315E+05                                 9.001115                            7.254180      -0.098438       1.942009                    0.999346      29.953357      88.606476       0.590059       0.433939      -1.046897      -0.017930       0.022727      -0.008162       0.030077      -0.003363       0.015691       0.006735       0.006297      -0.060618      -0.028022       0.008526       0.019496              9.906668       9.695417      -3.033089      -2.411966       8.357290      -1.011220      11.667296          -0.000005
          185              C       7.036931      14.207973      11.132487      -0.035015      37.606407 0.44700265E+03  0.10535477E+05                                 9.752247                            7.067695       0.084460       2.033004                    0.999390      27.570764      78.220422       0.620133       0.419061      -1.067241      -0.005279       0.026276      -0.027094       0.038110       0.006332       0.005689       0.004396       0.018431      -0.017993      -0.010526      -0.005719       0.016244             11.575996      10.222144      -4.386344      -1.382151      10.448302      -2.992133      14.057543          -0.000002
          186              C       6.075794      15.200601      10.909124      -0.067932      39.416027 0.49187416E+03  0.11916789E+05                                10.153657                            7.491744      -0.129276       1.953652                    0.998957      28.868348      84.027032       0.590823       0.427901      -1.057842       0.025319      -0.022068      -0.003306       0.033748       0.046685       0.014077       0.027905       0.024162      -0.047822      -0.047743      -0.018358       0.066101             11.949260      11.750610      -5.355424      -2.403981      11.403016      -1.551010      12.694155          -0.000000
          187              C       5.099856      15.637830      11.975260       0.586468      22.529866 0.27415108E+03  0.58496735E+04                                 7.470606                            5.956839      -0.379597       1.908323                    0.998795      23.928103      69.573399       0.591414       0.485370      -1.005624      -0.028763      -0.008595       0.029182       0.041866      -0.022220       0.022026      -0.057916      -0.067007      -0.002208      -0.047016      -0.038122       0.085138              8.288898       9.416210      -0.551322      -1.934216       6.731689       2.714263       8.718796           0.000005
          188              C       7.107236      13.473350      12.433248       0.585383      22.536178 0.25505034E+03  0.53144040E+04                                 7.380574                            5.682357      -0.129890       2.009224                    0.999568      22.665509      63.924784       0.619177       0.474747      -1.016975       0.002843      -0.005825       0.046733       0.047180       0.016151       0.011385       0.080793      -0.082563      -0.058845      -0.072464      -0.034283       0.106747              8.345679       7.870528      -1.630192       0.217884       6.281797      -3.337819      10.884711           0.000003
          189              C       5.825103       0.354510       2.991938       0.107167      25.219922 0.33361497E+03  0.74092519E+04                                 7.724903                            6.284671      -0.022435       2.018078                    0.998853      26.231254      75.547664       0.621193       0.443967      -1.037631       0.042141       0.017973      -0.016178       0.048586      -0.015778       0.008163      -0.035527       0.043094      -0.024731      -0.049244       0.008060       0.041183              8.318500       6.170022       1.191780      -2.025162       9.120406       2.289972       9.665073           0.000005
          190              C       5.846379      19.029309       2.090978      -0.165218      31.235171 0.44343794E+03  0.10529198E+05                                 8.751418                            7.144811      -0.056435       1.970690                    0.998118      29.499314      86.625251       0.597536       0.431698      -1.049419       0.014630      -0.004855       0.018203       0.023853      -0.001115       0.015500      -0.019738       0.001314      -0.002565      -0.024887      -0.000501       0.025387              9.477164       7.431649       0.792576      -2.632605      10.400275       3.141597      10.599569           0.000004
          191              C       6.702985      19.068699       1.011703       0.116996      30.600569 0.41646789E+03  0.96888991E+04                                 8.761748                            6.999680      -0.243482       1.948152                    0.999080      26.251098      75.132396       0.596770       0.441170      -1.048695       0.005862      -0.002297       0.005688       0.008485      -0.013991       0.018075      -0.013376      -0.005425       0.016858      -0.019914      -0.010899       0.030813              9.809434       7.090068       0.652936      -2.309755      12.368450       3.680609       9.969783           0.000002
          192              C       7.526288       0.494345       0.910345      -0.188580      31.123229 0.46754695E+03  0.11233621E+05                                 8.673309                            7.309022       0.006573       1.976294                    0.998736      30.219825      88.854322       0.594959       0.428474      -1.052880      -0.009815       0.005617       0.001001       0.011353      -0.001279      -0.002908      -0.020334       0.007262       0.020556      -0.021931       0.000418       0.021513              9.173924       7.625388       1.535153      -1.841233      11.221702       2.450728       8.674681          -0.000004
          193              C       7.432857       1.477125       1.860107       0.069472      25.215460 0.33896274E+03  0.75153967E+04                                 7.498444                            6.189899       0.132409       2.042431                    0.999778      26.664232      75.326168       0.651718       0.423883      -1.055662      -0.034611      -0.019408       0.019433       0.044184       0.018469       0.009591      -0.034363       0.005390      -0.056625      -0.048447       0.012909       0.035538              7.925914       6.744650       1.205048      -2.218163       8.750186       1.605617       8.282907          -0.000001
          194              C       6.726111      17.961840      -0.020647       0.138337      25.153513 0.35545573E+03  0.79777574E+04                                 7.706252                            6.413093      -0.255337       1.963102                    0.998109      25.492771      72.531877       0.628970       0.433891      -1.049190       0.050446       0.026437      -0.078199       0.096741       0.010644      -0.021367      -0.029147       0.020492       0.106637      -0.039545      -0.016271       0.055816              8.694542       6.851716      -1.901393       0.036107      11.313338       0.740211       7.918571           0.000003
          195              C       7.631745      16.801805       0.446726       0.141487      24.888723 0.35020719E+03  0.78298310E+04                                 7.631535                            6.352060      -0.203540       1.979275                    0.998315      25.413931      72.140151       0.634079       0.432051      -1.050433      -0.048158      -0.023008       0.082356       0.098139       0.007145      -0.019024      -0.024352       0.023186       0.101005      -0.036850      -0.012755       0.049604              8.587741       6.900015      -1.688376       0.220366      11.072049       0.570123       7.791158           0.000001
          196              C       7.563291      15.677220      18.193761       0.112186      30.606582 0.42179310E+03  0.98443788E+04                                 8.756442                            7.038535      -0.267212       1.939311                    0.998938      26.375623      75.619560       0.595828       0.440450      -1.049084      -0.007863       0.003393      -0.006473       0.010735      -0.013997       0.023539      -0.019266      -0.001439       0.029251      -0.022680      -0.017071       0.039751              9.805134       7.924043       1.107139      -1.782294      12.215060       3.968899       9.276298           0.000002
          197              C       6.604928      14.686562      18.240686      -0.189658      31.391973 0.46212759E+03  0.11093547E+05                                 8.763266                            7.287230      -0.085675       1.947935                    0.998378      30.339520      89.758619       0.592111       0.430918      -1.049256       0.008385      -0.000147      -0.003972       0.009280      -0.015589      -0.005101      -0.022219       0.004378       0.028143      -0.031139       0.005259       0.025880              9.404337       8.686003       2.188908      -1.334546      10.749131       2.916710       8.777877          -0.000001
          198              C       6.517048      13.747110      17.257138       0.081705      25.297908 0.34384390E+03  0.76717907E+04                                 7.605534                            6.295050       0.055615       2.024978                    0.999725      26.685908      76.301167       0.635188       0.432184      -1.047698       0.038746       0.017237      -0.024852       0.049153       0.005612       0.007161      -0.039555      -0.000785      -0.043556      -0.046075       0.008429       0.037646              8.095695       7.470347       1.392573      -1.782583       8.288328       2.363701       8.528411           0.000001
          199              C       8.303339      14.617629      16.177863       0.091864      24.856781 0.33970001E+03  0.75586656E+04                                 7.554689                            6.283094       0.101186       2.046665                    0.999671      26.450106      75.597988       0.631646       0.435796      -1.045206      -0.043726      -0.009838       0.010652       0.046067      -0.018344      -0.007243      -0.027717       0.037897      -0.011327      -0.044430       0.015403       0.029027              8.035335       7.099827       1.814731      -1.049663       8.464113       2.553502       8.542065           0.000005
          200              C       8.459674      15.602379      17.131379      -0.168004      31.510264 0.46443312E+03  0.11155636E+05                                 8.814999                            7.325196      -0.119199       1.943036                    0.998004      30.030902      88.687034       0.588557       0.433258      -1.048507      -0.013368       0.003809      -0.016470       0.021552       0.001890       0.010615      -0.018317       0.014609      -0.014859      -0.025493       0.006736       0.018756              9.485744       8.841930       1.427476      -1.838628       9.975465       3.220995       9.639836           0.000002
          201              S       0.157075      12.457481       0.000563      -0.025401     152.967601 0.40444768E+04  0.15641930E+06                                19.909338                           17.606311       0.819915       1.950055                    0.998309      68.779673     208.593651       0.551026       0.287412      -1.239537       0.054391      -0.007765      -0.001231       0.054956       0.027051       0.036960       0.204546      -0.277367      -1.111928      -0.428120       0.044541       0.383580             22.194405      18.867507       1.158575       0.999673      33.369019       5.814698      14.346688           0.000011
          202              S       9.093525       7.237519       9.385563      -0.025401     152.967584 0.40444758E+04  0.15641925E+06                                19.909336                           17.606308       0.819915       1.950055                    0.998309      68.779672     208.593650       0.551027       0.287412      -1.239537      -0.054391       0.007764      -0.001232       0.054956       0.027051      -0.036960      -0.204546      -0.277368      -1.111927      -0.428120       0.044540       0.383580             22.194403      18.867511       1.158581      -0.999675      33.369012      -5.814697      14.346686           0.000011
          203              S       4.468225       2.609981       0.000563      -0.025402     152.967613 0.40444773E+04  0.15641932E+06                                19.909339                           17.606312       0.819915       1.950055                    0.998309      68.779676     208.593663       0.551026       0.287412      -1.239537      -0.054391      -0.007765      -0.001232       0.054956      -0.027051      -0.036960       0.204546      -0.277367      -1.111928      -0.428120       0.044540       0.383580             22.194406      18.867508      -1.158577      -0.999673      33.369023       5.814698      14.346688           0.000011
          204              S       4.782375      17.085019       9.385563      -0.025401     152.967568 0.40444751E+04  0.15641922E+06                                19.909334                           17.606306       0.819916       1.950055                    0.998309      68.779670     208.593636       0.551027       0.287412      -1.239537       0.054391       0.007765      -0.001232       0.054956      -0.027051       0.036960      -0.204546      -0.277367      -1.111928      -0.428120       0.044540       0.383580             22.194402      18.867509      -1.158581       0.999675      33.369011      -5.814698      14.346686           0.000011
          205              N       2.708576      15.844628       6.821018      -0.242451      33.309946 0.53225400E+03  0.12940925E+05                                 8.642678                            7.499757      -0.106790       1.986076                    0.998002      28.207772      78.016995       0.635701       0.396284      -1.095923       0.017176      -0.112830       0.110117       0.158592      -0.006075      -0.044323       0.053767       0.042273      -0.092969      -0.082268       0.009777       0.072491              9.098025       8.555020      -1.747863      -1.799914       8.881285      -2.066466       9.857769           0.000003
          206              N       1.990729       8.423552      12.288719      -0.252463      33.013440 0.52205404E+03  0.12621399E+05                                 8.533770                            7.390380      -0.055685       1.997412                    0.998076      28.283997      77.799975       0.645750       0.392328      -1.099570      -0.000944       0.123150      -0.108537       0.164156      -0.013046      -0.038064       0.062635       0.046016      -0.077931      -0.084713       0.007780       0.076932              8.885526       7.686499      -1.291440      -2.741112       9.148972      -1.075385       9.821108           0.000002
          207              N       6.542024       3.850373      16.206018      -0.242451      33.309934 0.53225373E+03  0.12940917E+05                                 8.642675                            7.499754      -0.106789       1.986077                    0.998002      28.207772      78.016990       0.635701       0.396284      -1.095923      -0.017176       0.112830       0.110117       0.158592      -0.006075       0.044323      -0.053767       0.042273      -0.092969      -0.082268       0.009777       0.072491              9.098021       8.555022      -1.747867       1.799914       8.881278       2.066460       9.857762           0.000003
          208              N       7.259871      11.271449       2.903719      -0.252463      33.013442 0.52205423E+03  0.12621405E+05                                 8.533770                            7.390381      -0.055685       1.997412                    0.998076      28.283995      77.799966       0.645750       0.392328      -1.099570       0.000944      -0.123150      -0.108538       0.164156      -0.013046       0.038064      -0.062635       0.046016      -0.077932      -0.084713       0.007780       0.076932              8.885527       7.686496      -1.291435       2.741111       9.148974       1.075390       9.821110           0.000002
          209              N       1.916724       5.997128       6.821018      -0.242451      33.309944 0.53225396E+03  0.12940924E+05                                 8.642677                            7.499756      -0.106790       1.986076                    0.998002      28.207772      78.016994       0.635701       0.396284      -1.095923      -0.017176      -0.112830       0.110117       0.158592       0.006075       0.044323       0.053767       0.042273      -0.092969      -0.082268       0.009777       0.072491              9.098024       8.555019       1.747862       1.799914       8.881284      -2.066467       9.857769           0.000003
          210              N       2.634571      18.271052      12.288719      -0.252463      33.013431 0.52205398E+03  0.12621398E+05                                 8.533768                            7.390379      -0.055685       1.997412                    0.998076      28.283995      77.799968       0.645750       0.392328      -1.099570       0.000944       0.123150      -0.108537       0.164156       0.013046       0.038064       0.062635       0.046016      -0.077932      -0.084713       0.007780       0.076932              8.885524       7.686497       1.291440       2.741110       9.148972      -1.075385       9.821104           0.000002
          211              N       7.333876      13.697873      16.206018      -0.242451      33.309929 0.53225366E+03  0.12940915E+05                                 8.642674                            7.499754      -0.106790       1.986077                    0.998002      28.207771      78.016989       0.635701       0.396284      -1.095923       0.017176       0.112830       0.110117       0.158592       0.006075      -0.044323      -0.053767       0.042273      -0.092969      -0.082268       0.009777       0.072491              9.098020       8.555021       1.747867      -1.799913       8.881278       2.066460       9.857762           0.000003
          212              N       6.616029       1.423949       2.903719      -0.252463      33.013443 0.52205425E+03  0.12621406E+05                                 8.533771                            7.390382      -0.055685       1.997412                    0.998076      28.283995      77.799971       0.645750       0.392328      -1.099570      -0.000944      -0.123150      -0.108537       0.164156       0.013046      -0.038064      -0.062635       0.046016      -0.077931      -0.084713       0.007780       0.076932              8.885527       7.686496       1.291435      -2.741111       9.148975       1.075390       9.821111           0.000003
          213              O       0.402401      11.440038      15.316132      -0.542054      31.903939 0.51723991E+03  0.12331315E+05                                 7.958826                            7.056193       0.539731       2.219634                    0.996843      27.717331      72.877854       0.711719       0.360978      -1.135884      -0.005721      -0.009015      -0.009797       0.014491      -0.001807      -0.020033      -0.014375      -0.124012       0.123887      -0.085940       0.028980       0.056960              8.450209       6.433217      -0.161932      -0.590507       7.648273      -2.922552      11.269139           0.000001
          214              O       8.012870      10.608515      16.520415      -0.571111      37.064226 0.63093507E+03  0.15798325E+05                                 8.873221                            7.857404       0.131744       2.085726                    0.994771      28.454662      76.522522       0.666615       0.366948      -1.131923       0.016537      -0.010059      -0.002154       0.019475       0.014579      -0.015820       0.012921       0.038263      -0.126306      -0.049748       0.003217       0.046531              9.399504      12.549819       0.865667      -0.707847       8.005548      -1.953502       7.643144           0.000003
          215              O       0.483806       8.279384      15.273524      -0.526474      31.222662 0.51419295E+03  0.12216575E+05                                 7.848126                            7.044387       0.561754       2.243270                    0.996345      27.051472      70.551015       0.712346       0.361903      -1.137388      -0.002095       0.018044      -0.002217       0.018300       0.027607       0.036405      -0.039666       0.043647      -0.000003      -0.072842       0.023867       0.048976              8.327041       8.460571       0.018992       2.609095       6.279384       1.188578      10.241169           0.000005
          216              O       2.522639       7.514430      15.577974      -0.567977      31.295629 0.49932311E+03  0.11749553E+05                                 7.706891                            6.796949       0.744924       2.273978                    0.999171      27.664136      71.265472       0.750220       0.346959      -1.152085      -0.016055       0.030917       0.015766       0.038238      -0.039824      -0.025890       0.015233      -0.007896      -0.016155      -0.040509      -0.015731       0.056240              8.110995       8.420145      -2.560221      -0.156123       7.688979       1.601185       8.223860          -0.000003
          217              O       0.856606      13.122385       3.485401      -0.539533      30.583688 0.49669285E+03  0.11725558E+05                                 7.717379                            6.897275       0.420634       2.177359                    0.996758      27.697867      72.539898       0.722374       0.359169      -1.136973      -0.000200      -0.000171       0.011750       0.011753       0.013319       0.032273      -0.017408      -0.129344       0.076849      -0.088973       0.028376       0.060597              8.142400       6.186934       0.284215      -0.032855       8.284440      -3.443711       9.955825           0.000002
          218              O       8.535529      14.276315       2.488902      -0.556872      36.849126 0.61015074E+03  0.15154849E+05                                 8.842308                            7.724214       0.142868       2.093240                    0.995429      28.148585      75.464841       0.672495       0.366693      -1.131794       0.020383       0.004253       0.000222       0.020824      -0.017082       0.000697       0.005620       0.047797      -0.101709      -0.035272      -0.011070       0.046341              9.422236      12.367821      -1.902407       0.114997       8.418813      -1.935919       7.480074           0.000001
          219              O       1.468070      16.173534       3.763573      -0.571503      32.884761 0.54084793E+03  0.13002347E+05                                 8.076052                            7.172796       0.602151       2.236897                    0.997649      27.782805      72.687713       0.714211       0.356725      -1.142450       0.014472      -0.048037      -0.014010       0.052089      -0.018634      -0.041051      -0.023664       0.019070      -0.012991      -0.056572       0.011051       0.045522              8.537486       8.798296       0.404676      -1.855400       6.372624       1.982919      10.441538          -0.000001
          220              O       3.569807      16.587129       3.389862      -0.543209      32.353718 0.49743183E+03  0.11703032E+05                                 7.960541                            6.844567       0.747960       2.296164                    0.997947      27.072830      69.913263       0.737143       0.353175      -1.146092      -0.005299      -0.017285       0.003763       0.018466       0.044493       0.046833      -0.005010       0.004253      -0.024299      -0.066275       0.002194       0.064081              8.622236       9.798384       3.012985       1.716231       7.063785       1.908147       9.004539           0.000001
          221              O       2.620695      13.126718      11.087439      -0.553280      26.768531 0.42793619E+03  0.97925406E+04                                 7.187992                            6.452865       0.205156       2.137400                    0.998263      26.443770      69.556680       0.733554       0.364886      -1.125608       0.037476      -0.044110      -0.118041       0.131468       0.032456      -0.031767       0.110789      -0.063495       0.312413      -0.128753      -0.040720       0.169472              7.555038       5.833232       1.743096       0.013439       8.342848       2.058870       8.489033           0.000001
          222              O       2.570742      11.150521       8.134918      -0.559969      26.377080 0.42893651E+03  0.98159072E+04                                 7.093413                            6.440927       0.245137       2.147083                    0.998716      26.525923      69.652592       0.737961       0.362690      -1.127912      -0.053981       0.048006       0.114148       0.135086       0.022262      -0.036857       0.117188      -0.063800       0.306142      -0.125662      -0.049293       0.174955              7.423262       5.796093       1.518611      -0.011333       8.161469       2.310958       8.312222           0.000001
          223              O       0.521734      18.209997       5.905042      -0.902995      21.878729 0.36035447E+03  0.78460762E+04                                 5.963647                            5.659535       0.779411       2.332494                    0.997161      26.812033      67.293443       0.843958       0.333321      -1.159157      -0.049589      -0.064342       0.069711       0.107045      -0.014795       0.002176       0.033595      -0.041453      -0.053627      -0.038332      -0.011157       0.049489              5.989134       5.780132      -1.302511      -0.516847       6.693073       1.159030       5.494199          -0.000004
          224              O       8.848199       8.254962       5.931132      -0.542054      31.903945 0.51724005E+03  0.12331319E+05                                 7.958827                            7.056194       0.539731       2.219634                    0.996843      27.717334      72.877865       0.711719       0.360978      -1.135884       0.005721       0.009015      -0.009797       0.014491      -0.001807       0.020033       0.014375      -0.124012       0.123887      -0.085940       0.028980       0.056960              8.450210       6.433218      -0.161932       0.590507       7.648274       2.922552      11.269140           0.000001
          225              O       1.237730       9.086485       7.135415      -0.571111      37.064225 0.63093507E+03  0.15798325E+05                                 8.873221                            7.857404       0.131744       2.085725                    0.994771      28.454662      76.522521       0.666615       0.366948      -1.131923      -0.016537       0.010058      -0.002154       0.019475       0.014579       0.015820      -0.012921       0.038263      -0.126306      -0.049748       0.003217       0.046531              9.399504      12.549819       0.865667       0.707846       8.005548       1.953502       7.643144           0.000003
          226              O       8.766794      11.415616       5.888524      -0.526474      31.222663 0.51419299E+03  0.12216576E+05                                 7.848126                            7.044387       0.561754       2.243270                    0.996345      27.051473      70.551018       0.712346       0.361902      -1.137388       0.002095      -0.018044      -0.002217       0.018300       0.027607      -0.036405       0.039666       0.043647      -0.000003      -0.072842       0.023867       0.048975              8.327041       8.460570       0.018992      -2.609095       6.279384      -1.188578      10.241168           0.000005
          227              O       6.727961      12.180570       6.192974      -0.567977      31.295624 0.49932302E+03  0.11749550E+05                                 7.706890                            6.796948       0.744925       2.273978                    0.999171      27.664135      71.265466       0.750220       0.346959      -1.152085       0.016055      -0.030917       0.015766       0.038238      -0.039824       0.025890      -0.015233      -0.007896      -0.016155      -0.040509      -0.015731       0.056240              8.110993       8.420144      -2.560221       0.156123       7.688978      -1.601185       8.223858          -0.000003
          228              O       8.393994       6.572615      12.870401      -0.539533      30.583699 0.49669309E+03  0.11725566E+05                                 7.717381                            6.897277       0.420634       2.177359                    0.996758      27.697872      72.539917       0.722374       0.359169      -1.136973       0.000200       0.000171       0.011750       0.011753       0.013319      -0.032273       0.017408      -0.129344       0.076849      -0.088973       0.028376       0.060597              8.142402       6.186936       0.284215       0.032856       8.284442       3.443712       9.955828           0.000002
          229              O       0.715071       5.418685      11.873902      -0.556872      36.849133 0.61015086E+03  0.15154853E+05                                 8.842309                            7.724214       0.142868       2.093240                    0.995429      28.148588      75.464850       0.672495       0.366693      -1.131794      -0.020383      -0.004253       0.000222       0.020824      -0.017082      -0.000697      -0.005620       0.047797      -0.101709      -0.035272      -0.011070       0.046341              9.422237      12.367823      -1.902408      -0.114998       8.418813       1.935920       7.480075           0.000001
          230              O       7.782530       3.521466      13.148573      -0.571503      32.884763 0.54084800E+03  0.13002349E+05                                 8.076053                            7.172797       0.602150       2.236896                    0.997649      27.782805      72.687715       0.714211       0.356725      -1.142450      -0.014472       0.048037      -0.014010       0.052089      -0.018634       0.041051       0.023664       0.019070      -0.012991      -0.056572       0.011051       0.045522              8.537487       8.798295       0.404674       1.855400       6.372626      -1.982921      10.441541          -0.000001
          231              O       5.680793       3.107871      12.774862      -0.543209      32.353720 0.49743191E+03  0.11703034E+05                                 7.960542                            6.844568       0.747960       2.296164                    0.997947      27.072828      69.913256       0.737143       0.353175      -1.146092       0.005299       0.017285       0.003763       0.018466       0.044493      -0.046833       0.005010       0.004252      -0.024299      -0.066275       0.002194       0.064081              8.622237       9.798382       3.012986      -1.716231       7.063788      -1.908148       9.004540           0.000001
          232              O       6.629905       6.568282       1.702439      -0.553280      26.768533 0.42793626E+03  0.97925427E+04                                 7.187992                            6.452866       0.205156       2.137401                    0.998263      26.443769      69.556679       0.733554       0.364886      -1.125608      -0.037476       0.044110      -0.118041       0.131468       0.032456       0.031767      -0.110789      -0.063495       0.312412      -0.128752      -0.040720       0.169472              7.555039       5.833232       1.743095      -0.013440       8.342852      -2.058872       8.489032           0.000001
          233              O       6.679858       8.544479      17.519918      -0.559969      26.377081 0.42893650E+03  0.98159070E+04                                 7.093414                            6.440928       0.245136       2.147083                    0.998716      26.525922      69.652591       0.737961       0.362690      -1.127912       0.053981      -0.048006       0.114148       0.135086       0.022262       0.036857      -0.117188      -0.063800       0.306142      -0.125662      -0.049293       0.174955              7.423262       5.796093       1.518611       0.011333       8.161470      -2.310958       8.312224           0.000000
          234              O       8.728866       1.485003      15.290042      -0.902995      21.878727 0.36035441E+03  0.78460746E+04                                 5.963646                            5.659534       0.779411       2.332494                    0.997161      26.812032      67.293436       0.843958       0.333321      -1.159158       0.049589       0.064342       0.069710       0.107045      -0.014795      -0.002176      -0.033595      -0.041453      -0.053627      -0.038332      -0.011157       0.049489              5.989133       5.780131      -1.302511       0.516847       6.693072      -1.159031       5.494198          -0.000004
          235              O       4.222899       1.592538      15.316132      -0.542054      31.903931 0.51723975E+03  0.12331310E+05                                 7.958825                            7.056192       0.539731       2.219634                    0.996843      27.717328      72.877841       0.711719       0.360978      -1.135884       0.005721      -0.009015      -0.009797       0.014491       0.001807       0.020033      -0.014375      -0.124012       0.123887      -0.085940       0.028980       0.056960              8.450208       6.433215       0.161932       0.590507       7.648271      -2.922552      11.269136           0.000001
          236              O       5.863030       0.761015      16.520415      -0.571111      37.064225 0.63093506E+03  0.15798325E+05                                 8.873222                            7.857404       0.131744       2.085725                    0.994771      28.454661      76.522521       0.666615       0.366948      -1.131923      -0.016537      -0.010059      -0.002154       0.019475      -0.014579       0.015820       0.012921       0.038263      -0.126306      -0.049749       0.003217       0.046531              9.399504      12.549819      -0.865667       0.707846       8.005548      -1.953503       7.643145           0.000003
          237              O       4.141494      18.126884      15.273524      -0.526474      31.222654 0.51419279E+03  0.12216570E+05                                 7.848124                            7.044386       0.561754       2.243270                    0.996345      27.051469      70.551002       0.712346       0.361902      -1.137388       0.002095       0.018044      -0.002217       0.018300      -0.027606      -0.036405      -0.039666       0.043647      -0.000003      -0.072842       0.023867       0.048976              8.327039       8.460569      -0.018992      -2.609095       6.279383       1.188577      10.241166           0.000005
          238              O       2.102661      17.361930      15.577974      -0.567977      31.295621 0.49932295E+03  0.11749548E+05                                 7.706890                            6.796948       0.744925       2.273979                    0.999171      27.664133      71.265460       0.750220       0.346959      -1.152085       0.016055       0.030917       0.015766       0.038238       0.039824       0.025890       0.015233      -0.007896      -0.016155      -0.040509      -0.015731       0.056240              8.110993       8.420143       2.560221       0.156123       7.688978       1.601185       8.223857          -0.000003
          239              O       3.768694       3.274885       3.485401      -0.539533      30.583690 0.49669288E+03  0.11725559E+05                                 7.717380                            6.897275       0.420634       2.177359                    0.996758      27.697867      72.539899       0.722374       0.359169      -1.136973       0.000200      -0.000171       0.011750       0.011753      -0.013319      -0.032273      -0.017408      -0.129344       0.076849      -0.088973       0.028376       0.060597              8.142400       6.186934      -0.284215       0.032855       8.284441      -3.443711       9.955826           0.000002
          240              O       5.340371       4.428815       2.488902      -0.556872      36.849132 0.61015085E+03  0.15154852E+05                                 8.842309                            7.724215       0.142868       2.093240                    0.995429      28.148587      75.464850       0.672495       0.366693      -1.131794      -0.020383       0.004253       0.000222       0.020824       0.017082      -0.000697       0.005620       0.047797      -0.101709      -0.035272      -0.011070       0.046341              9.422238      12.367823       1.902407      -0.114997       8.418814      -1.935919       7.480075           0.000001
          241              O       3.157230       6.326034       3.763573      -0.571503      32.884767 0.54084806E+03  0.13002351E+05                                 8.076053                            7.172797       0.602150       2.236896                    0.997649      27.782807      72.687723       0.714211       0.356725      -1.142450      -0.014472      -0.048037      -0.014010       0.052089       0.018634       0.041051      -0.023664       0.019070      -0.012991      -0.056572       0.011051       0.045522              8.537488       8.798297      -0.404676       1.855400       6.372625       1.982919      10.441541          -0.000001
          242              O       1.055493       6.739629       3.389862      -0.543209      32.353722 0.49743190E+03  0.11703034E+05                                 7.960542                            6.844567       0.747959       2.296164                    0.997947      27.072831      69.913268       0.737143       0.353175      -1.146092       0.005299      -0.017285       0.003763       0.018467      -0.044493      -0.046833      -0.005010       0.004252      -0.024299      -0.066275       0.002194       0.064081              8.622237       9.798385      -3.012985      -1.716232       7.063786       1.908147       9.004540           0.000001
          243              O       2.004605       3.279218      11.087439      -0.553279      26.768532 0.42793619E+03  0.97925407E+04                                 7.187992                            6.452865       0.205156       2.137401                    0.998263      26.443771      69.556684       0.733554       0.364886      -1.125608      -0.037476      -0.044110      -0.118041       0.131469      -0.032456       0.031767       0.110789      -0.063495       0.312412      -0.128753      -0.040720       0.169472              7.555038       5.833232      -1.743096      -0.013439       8.342849       2.058870       8.489033           0.000001
          244              O       2.054558       1.303021       8.134918      -0.559969      26.377080 0.42893651E+03  0.98159074E+04                                 7.093413                            6.440927       0.245137       2.147083                    0.998716      26.525924      69.652595       0.737961       0.362690      -1.127912       0.053981       0.048006       0.114148       0.135086      -0.022262       0.036857       0.117188      -0.063800       0.306142      -0.125662      -0.049293       0.174955              7.423262       5.796093      -1.518611       0.011333       8.161470       2.310958       8.312222           0.000001
          245              O       4.103566       8.362497       5.905042      -0.902995      21.878729 0.36035446E+03  0.78460760E+04                                 5.963647                            5.659534       0.779411       2.332494                    0.997161      26.812033      67.293441       0.843958       0.333321      -1.159158       0.049589      -0.064342       0.069711       0.107045       0.014795      -0.002176       0.033595      -0.041453      -0.053627      -0.038332      -0.011157       0.049489              5.989134       5.780132       1.302511       0.516847       6.693072       1.159030       5.494198          -0.000004
          246              O       5.027701      18.102462       5.931132      -0.542054      31.903936 0.51723985E+03  0.12331313E+05                                 7.958826                            7.056193       0.539731       2.219634                    0.996843      27.717329      72.877848       0.711719       0.360978      -1.135884      -0.005721       0.009015      -0.009797       0.014491       0.001807      -0.020033       0.014375      -0.124013       0.123887      -0.085940       0.028980       0.056960              8.450209       6.433217       0.161932      -0.590507       7.648272       2.922552      11.269137           0.000001
          247              O       3.387570      18.933985       7.135415      -0.571111      37.064224 0.63093503E+03  0.15798324E+05                                 8.873221                            7.857404       0.131744       2.085725                    0.994771      28.454661      76.522519       0.666615       0.366948      -1.131923       0.016537       0.010058      -0.002154       0.019475      -0.014579      -0.015820      -0.012921       0.038263      -0.126306      -0.049749       0.003217       0.046531              9.399504      12.549819      -0.865667      -0.707846       8.005549       1.953502       7.643143           0.000003
          248              O       5.109106       1.568116       5.888524      -0.526474      31.222660 0.51419293E+03  0.12216575E+05                                 7.848126                            7.044387       0.561754       2.243270                    0.996345      27.051472      70.551014       0.712346       0.361902      -1.137388      -0.002095      -0.018044      -0.002217       0.018300      -0.027606       0.036405       0.039666       0.043647      -0.000003      -0.072842       0.023867       0.048976              8.327040       8.460570      -0.018992       2.609095       6.279384      -1.188578      10.241167           0.000005
          249              O       7.147939       2.333070       6.192974      -0.567977      31.295622 0.49932299E+03  0.11749550E+05                                 7.706890                            6.796948       0.744925       2.273979                    0.999171      27.664134      71.265463       0.750220       0.346959      -1.152085      -0.016055      -0.030917       0.015766       0.038238       0.039824      -0.025890      -0.015233      -0.007896      -0.016155      -0.040509      -0.015731       0.056240              8.110993       8.420143       2.560221      -0.156123       7.688978      -1.601185       8.223858          -0.000003
          250              O       5.481906      16.420115      12.870401      -0.539533      30.583705 0.49669322E+03  0.11725569E+05                                 7.717383                            6.897278       0.420634       2.177359                    0.996758      27.697874      72.539927       0.722374       0.359169      -1.136973      -0.000200       0.000171       0.011750       0.011753      -0.013319       0.032273       0.017408      -0.129345       0.076849      -0.088973       0.028376       0.060597              8.142403       6.186937      -0.284216      -0.032856       8.284444       3.443713       9.955830           0.000002
          251              O       3.910229      15.266185      11.873902      -0.556872      36.849128 0.61015076E+03  0.15154849E+05                                 8.842308                            7.724214       0.142868       2.093240                    0.995429      28.148586      75.464843       0.672495       0.366693      -1.131794       0.020383      -0.004253       0.000222       0.020823       0.017082       0.000697      -0.005620       0.047797      -0.101709      -0.035272      -0.011070       0.046341              9.422236      12.367822       1.902408       0.114998       8.418812       1.935919       7.480075           0.000001
          252              O       6.093370      13.368966      13.148573      -0.571503      32.884764 0.54084802E+03  0.13002350E+05                                 8.076053                            7.172797       0.602150       2.236896                    0.997649      27.782806      72.687718       0.714211       0.356725      -1.142450       0.014472       0.048037      -0.014010       0.052089       0.018634      -0.041051       0.023664       0.019070      -0.012991      -0.056572       0.011051       0.045522              8.537487       8.798295      -0.404674      -1.855400       6.372626      -1.982921      10.441541          -0.000001
          253              O       8.195107      12.955371      12.774862      -0.543208      32.353719 0.49743190E+03  0.11703034E+05                                 7.960541                            6.844567       0.747960       2.296164                    0.997947      27.072828      69.913256       0.737143       0.353175      -1.146092      -0.005299       0.017285       0.003763       0.018467      -0.044493       0.046833       0.005010       0.004253      -0.024299      -0.066275       0.002194       0.064081              8.622236       9.798382      -3.012986       1.716231       7.063788      -1.908148       9.004539           0.000001
          254              O       7.245995      16.415783       1.702439      -0.553280      26.768544 0.42793646E+03  0.97925483E+04                                 7.187994                            6.452867       0.205156       2.137400                    0.998263      26.443770      69.556682       0.733554       0.364886      -1.125608       0.037477       0.044110      -0.118041       0.131468      -0.032456      -0.031767      -0.110789      -0.063495       0.312412      -0.128753      -0.040720       0.169472              7.555041       5.833233      -1.743097       0.013439       8.342855      -2.058870       8.489035           0.000001
          255              O       7.196042      18.391979      17.519918      -0.559969      26.377081 0.42893650E+03  0.98159071E+04                                 7.093413                            6.440927       0.245137       2.147083                    0.998716      26.525924      69.652594       0.737961       0.362690      -1.127912      -0.053981      -0.048006       0.114148       0.135086      -0.022262      -0.036857      -0.117188      -0.063800       0.306142      -0.125662      -0.049293       0.174955              7.423262       5.796093      -1.518611      -0.011333       8.161470      -2.310958       8.312223           0.000001
          256              O       5.147034      11.332503      15.290042      -0.902994      21.878724 0.36035436E+03  0.78460731E+04                                 5.963646                            5.659533       0.779411       2.332494                    0.997161      26.812031      67.293430       0.843958       0.333321      -1.159158      -0.049589       0.064342       0.069711       0.107045       0.014795       0.002176      -0.033595      -0.041453      -0.053627      -0.038332      -0.011157       0.049489              5.989133       5.780130       1.302510      -0.516847       6.693071      -1.159030       5.494197          -0.000004

******************************************************
Auxiliary information for the entire system
The total spin magnetic moment of the unit cell is   0.000083
The total net atomic charge of the unit cell is   -0.000003
Accuracy of reproducing the electrostatic potential in the unit cell:
  The inner radius (bohr) =    5.0000
  The outer radius (bohr) =   12.0000
  Valid grid points have density less than (e/(bohr^3)) =    0.0001
  The number of valid grid points were=        10288
  The rms potential error without charges in kcal/mol is=      7.49495
  The rms potential error with partial charges in kcal/mol is=      1.23799
  The RRMSE value at monopole order=      0.16518
  The rms potential error with partial charges and cloud penetration in kcal/mol is=      1.22027
  The RRMSE value at monopole order with cloud penetration is=      0.16281
  The rms potential error with partial charges and atomic dipoles in kcal/mol is=      0.53045
  The RRMSE value at dipole order=      0.07077
  The rms potential error with partial charges, atomic dipoles and cloud penetration in kcal/mol is=      0.51429
  The RRMSE value at dipole order with cloud penetration=      0.06862

******************************************************
The electron densities and ab initio electrostatic potential were computed in VASP using the PBE functional and
projector augmented wave method. See the main text of the journal article for a description of computational details.
The atomic charges, dipoles, and quadrupoles were computed with the DDEC6 method as described in
(a) T. A. Manz and N. Gabaldon Limas, RSC Adv. 6 (2016) 47771-47801 DOI: 10.1039/c6ra04656h
(b) N. Gabaldon Limas and T. A. Manz, RSC Adv. 8 (2018) 2678-2707 DOI: 10.1039/c7ra11829e.
For each atom in the material, the electron cloud parameters were fit to the spherically averaged atom-in-material
electron density using radial positions for which this density was between 10^-4 and 10^-2 electrons per cubic bohr.
The polarizabilities, dispersion coefficients, and quantum Drude oscillator (QDO) parameters were fit using the MCLF method.
The magnetic structure of the system was optimized in VASP from the default ferromagnetic initial guess using spin polarization.
The atomic spin moments (ASMs) were computed on this optimized magnetic structure using the DDEC6 partition as inputs
to the method of T. A. Manz and D. S. Sholl, J. Chem. Theory Comput. 7 (2011) 4146-4164 DOI: 10.1021/ct200539n.
The RMSE and RRMSE were computed using a uniform grid with Ewald summation.
