# Supplementary material for: A collection of forcefield precursors for metal–organic frameworks
Source: RSC Adv. 2019 Nov 13;9(63):36492–507. doi: 10.1039/c9ra07327b (PMC9075174; doi:10.1039/c9ra07327b)
Supplement: RA-009-C9RA07327B-s6132 [file RA-009-C9RA07327B-s6132.xyz]

  104
jmolscript: load "" {1 1 1} spacegroup "x,y,z" unitcell [{     11.020000     0.000000     0.000000 }, {      0.000000    12.828000     0.000000 }, {      0.000000     0.000000    12.828000 }]
Ag     0.000000     2.011430     2.011430     0.281347
Ag     5.510000    10.816570    10.816570     0.281347
Ag     2.755000     4.402570     8.425430     0.281347
Ag     8.265000     8.425430     4.402570     0.281347
H     10.405084     6.203621     5.069626     0.117511
H      7.887014     6.348577     2.057611     0.098472
H      8.605518     4.269158     1.361051     0.117538
H      4.895084     6.624379     7.758374     0.117511
H      2.377014     6.479423    10.770389     0.098472
H      3.095518     8.558842    11.466949     0.117538
H      2.140084     1.344374    12.617621     0.117511
H     10.642014     4.356389    12.762577     0.098471
H      0.340518     5.052949    10.683158     0.117537
H      7.650084    11.483626     0.210379     0.117511
H      5.132014     8.471611     0.065423     0.098472
H      5.850518     7.775051     2.144842     0.117537
H      3.369916     0.210379    11.483626     0.117511
H      5.887986     0.065423     8.471611     0.098472
H      5.169482     2.144842     7.775051     0.117538
H      8.879916    12.617621     1.344374     0.117511
H      0.377986    12.762577     4.356389     0.098472
H     10.679482    10.683158     5.052949     0.117538
H      0.614916     5.069626     6.203621     0.117511
H      3.132986     2.057611     6.348577     0.098472
H      2.414482     1.361051     4.269158     0.117538
H      6.124916     7.758374     6.624379     0.117511
H      8.642986    10.770389     6.479423     0.098472
H      7.924482    11.466949     8.558842     0.117538
C     10.471204     4.581777     3.859176     0.139120
C     10.020486     5.814034     4.293532     0.023893
C      8.558132     5.898314     2.556877     0.059867
C      8.997830     4.657719     2.133296     0.063925
C      4.961204     8.246223     8.968824     0.139120
C      4.510486     7.013966     8.534468     0.023893
C      3.048132     6.929686    10.271123     0.059867
C      3.487830     8.170281    10.694704     0.063925
C      2.206204     2.554824    10.995777     0.139120
C      1.755486     2.120468    12.228034     0.023893
C      0.293132     3.857123    12.312314     0.059867
C      0.732830     4.280704    11.071719     0.063925
C      7.716204    10.273176     1.832223     0.139120
C      7.265486    10.707532     0.599966     0.023893
C      5.803132     8.970877     0.515686     0.059867
C      6.242830     8.547296     1.756281     0.063925
C      3.303796     1.832223    10.273176     0.139120
C      3.754514     0.599966    10.707532     0.023893
C      5.216868     0.515686     8.970877     0.059867
C      4.777170     1.756281     8.547296     0.063925
C      8.813796    10.995777     2.554824     0.139120
C      9.264514    12.228034     2.120468     0.023893
C     10.726868    12.312314     3.857123     0.059867
C     10.287170    11.071719     4.280704     0.063925
C      0.548796     3.859176     4.581777     0.139120
C      0.999514     4.293532     5.814034     0.023893
C      2.461868     2.556877     5.898314     0.059867
C      2.022170     2.133296     4.657719     0.063925
C      6.058796     8.968824     8.246223     0.139120
C      6.509514     8.534468     7.013966     0.023893
C      7.971868    10.271123     6.929686     0.059867
C      7.532170    10.694704     8.170281     0.063925
N      9.952603     3.992458     2.775979    -0.196589
N      9.050726     6.471341     3.639175    -0.119016
N      4.442603     8.835542    10.052021    -0.196588
N      3.540726     6.356659     9.188825    -0.119016
N      1.687603     3.638021    10.406458    -0.196589
N      0.785726     2.774825     0.057341    -0.119016
N      7.197603     9.189979     2.421542    -0.196589
N      6.295726    10.053175    12.770659    -0.119016
N      3.822397     2.421542     9.189979    -0.196589
N      4.724274    12.770659    10.053175    -0.119015
N      9.332397    10.406458     3.638021    -0.196589
N     10.234274     0.057341     2.774825    -0.119016
N      1.067397     2.775979     3.992458    -0.196589
N      1.969274     3.639175     6.471341    -0.119016
N      6.577397    10.052021     8.835542    -0.196589
N      7.479274     9.188825     6.356659    -0.119016
P      0.000000     7.897686     7.897686     1.725258
P      5.510000     4.930314     4.930314     1.725258
P      2.755000    11.344314     1.483686     1.725258
P      8.265000     1.483686    11.344314     1.725258
F      9.899266     8.549990     8.806679    -0.437441
F     10.779764     8.998842     6.802688    -0.437745
F      9.904445     6.993826     7.239225    -0.432837
F      1.120734     8.806679     8.549990    -0.437441
F      0.240236     6.802688     8.998842    -0.437745
F      1.115555     7.239225     6.993826    -0.432837
F      4.389266     4.278010     4.021321    -0.437441
F      5.269764     3.829158     6.025312    -0.437745
F      4.394445     5.834174     5.588775    -0.432837
F      6.630734     4.021321     4.278010    -0.437441
F      5.750236     6.025312     3.829158    -0.437745
F      6.625555     5.588775     5.834174    -0.432837
F      1.634266    10.435321     2.135990    -0.437441
F      2.514764    12.439312     2.584842    -0.437745
F      1.639445    12.002775     0.579826    -0.432837
F      3.875734    10.692010     2.392679    -0.437441
F      2.995236    10.243158     0.388688    -0.437745
F      3.870555    12.248174     0.825225    -0.432837
F      7.144266     2.392679    10.692010    -0.437441
F      8.024764     0.388688    10.243158    -0.437745
F      7.149445     0.825225    12.248174    -0.432837
F      9.385734     2.135990    10.435321    -0.437441
F      8.505236     2.584842    12.439312    -0.437745
F      9.380555     0.579826    12.002775    -0.432837

The following XYZ coordinates are in angstroms. Other properties are in atomic units.
The sperically averaged electron density of each atom fit to a function of the form exp(a - br)
eigen_1, eigen_2 and eigen_3 are the three eigenvalues of traceless quadrupole moment tensor
  atom number  atomic symbol              X              Y              Z     net charge C6 coefficient C8 coefficient C10 coefficient fluctuating dipole atomic polarizability isotropic forcefield polarizability              a              b squared Pearson coefficient          <r^3>          <r^4>         wp_QDO          m_QDO          q_QDO       dipole_x       dipole_y       dipole_z         dipole            Qxy            Qxz            Qyz     Q(x^2-y^2)  Q(3z^2 - R^2)        eigen_1        eigen_2        eigen_3 static polarizability      alpha(xx)      alpha(xy)      alpha(xz)      alpha(yy)      alpha(yz)      alpha(zz) atomic spin moment
            1             Ag       0.000000       2.011430       2.011430       0.281347     201.287658 0.51265119E+04  0.20135234E+06                                26.801296                           23.138490       1.751259       2.190914                    0.997267      86.191021     228.289061       0.398192       0.391633      -1.198669       0.000000      -0.035885      -0.035885       0.050749      -0.065210       0.065210       0.019345       0.146526      -0.146527      -0.109280      -0.029497       0.138777             30.793967      21.132960       4.451869      -4.451869      35.624471       0.330528      35.624470           0.000023
            2             Ag       5.510000      10.816570      10.816570       0.281347     201.287646 0.51265115E+04  0.20135232E+06                                26.801295                           23.138488       1.751259       2.190914                    0.997267      86.191020     228.289053       0.398192       0.391633      -1.198669       0.000000       0.035885       0.035885       0.050749       0.065210      -0.065210       0.019345       0.146527      -0.146527      -0.109280      -0.029497       0.138777             30.793965      21.132960      -4.451869       4.451869      35.624468       0.330527      35.624469           0.000023
            3             Ag       2.755000       4.402570       8.425430       0.281347     201.287640 0.51265113E+04  0.20135232E+06                                26.801294                           23.138488       1.751259       2.190914                    0.997267      86.191018     228.289048       0.398192       0.391633      -1.198669      -0.000000       0.035885      -0.035885       0.050749      -0.065210      -0.065210      -0.019345       0.146526      -0.146527      -0.109280      -0.029497       0.138777             30.793965      21.132959       4.451869       4.451869      35.624468      -0.330528      35.624468           0.000023
            4             Ag       8.265000       8.425430       4.402570       0.281347     201.287639 0.51265113E+04  0.20135231E+06                                26.801294                           23.138488       1.751259       2.190914                    0.997267      86.191019     228.289048       0.398192       0.391633      -1.198669       0.000000      -0.035885       0.035885       0.050749       0.065210       0.065210      -0.019345       0.146527      -0.146526      -0.109280      -0.029497       0.138777             30.793964      21.132959      -4.451869      -4.451869      35.624466      -0.330527      35.624468           0.000023
            5              H      10.405084       6.203621       5.069626       0.117511       1.152950 0.82322055E+01  0.82173490E+02                                 1.870904                            1.715827      -1.359657       2.238880                    0.993425       3.781486      11.010810       0.457540       1.341102      -0.694059       0.016788       0.020335       0.035997       0.044622       0.002623       0.005930       0.000639       0.001288      -0.008024      -0.006846      -0.000196       0.007041              1.937183       1.714753       0.036964       0.460834       1.776703       0.409815       2.320094          -0.000001
            6              H       7.887014       6.348577       2.057611       0.098472       1.276247 0.90835716E+01  0.91320386E+02                                 1.882896                            1.712859      -1.198838       2.303712                    0.995125       3.582319       9.887302       0.503011       1.211206      -0.724514      -0.035020       0.014118      -0.022553       0.043981      -0.002127       0.013571       0.006378       0.000707       0.018869      -0.015211      -0.001648       0.016859              1.979650       2.137406      -0.599840       0.410189       2.017731      -0.329040       1.783812           0.000001
            7              H       8.605518       4.269158       1.361051       0.117538       1.159739 0.79932892E+01  0.77974574E+02                                 1.789421                            1.625947      -0.999995       2.415263                    0.997680       3.359771       9.189500       0.506244       1.240277      -0.718907      -0.025695      -0.022002      -0.036004       0.049402      -0.006439       0.012432       0.000740       0.003350       0.006160      -0.013682      -0.001043       0.014724              1.877437       1.609107       0.134715       0.297456       1.729002       0.542284       2.294202           0.000001
            8              H       4.895084       6.624379       7.758374       0.117511       1.152950 0.82322048E+01  0.82173483E+02                                 1.870904                            1.715827      -1.359657       2.238880                    0.993425       3.781486      11.010811       0.457540       1.341102      -0.694059       0.016788      -0.020335      -0.035997       0.044622      -0.002623      -0.005930       0.000639       0.001288      -0.008024      -0.006846      -0.000196       0.007041              1.937183       1.714753      -0.036964      -0.460834       1.776703       0.409815       2.320094          -0.000001
            9              H       2.377014       6.479423      10.770389       0.098472       1.276247 0.90835717E+01  0.91320385E+02                                 1.882896                            1.712859      -1.198838       2.303713                    0.995125       3.582319       9.887301       0.503011       1.211205      -0.724514      -0.035020      -0.014118       0.022553       0.043981       0.002127      -0.013571       0.006378       0.000707       0.018869      -0.015211      -0.001648       0.016859              1.979650       2.137406       0.599840      -0.410189       2.017730      -0.329040       1.783812           0.000001
           10              H       3.095518       8.558842      11.466949       0.117538       1.159739 0.79932890E+01  0.77974575E+02                                 1.789422                            1.625947      -0.999995       2.415263                    0.997680       3.359771       9.189501       0.506244       1.240277      -0.718907      -0.025695       0.022002       0.036004       0.049402       0.006439      -0.012432       0.000740       0.003350       0.006160      -0.013682      -0.001043       0.014724              1.877437       1.609108      -0.134715      -0.297456       1.729002       0.542284       2.294202           0.000002
           11              H       2.140084       1.344374      12.617621       0.117511       1.152950 0.82322008E+01  0.82173437E+02                                 1.870904                            1.715827      -1.359657       2.238880                    0.993425       3.781485      11.010809       0.457539       1.341103      -0.694059       0.016788      -0.035997       0.020335       0.044622      -0.005930       0.002623      -0.000639       0.004656       0.002080      -0.006846      -0.000196       0.007041              1.937183       1.714753      -0.460834       0.036964       2.320094      -0.409815       1.776703          -0.000001
           12              H      10.642014       4.356389      12.762577       0.098471       1.276248 0.90835758E+01  0.91320436E+02                                 1.882897                            1.712859      -1.198838       2.303712                    0.995125       3.582320       9.887304       0.503011       1.211206      -0.724514      -0.035020       0.022553       0.014118       0.043981      -0.013571      -0.002127      -0.006378      -0.009081      -0.010495      -0.015211      -0.001648       0.016859              1.979650       2.137407      -0.410189      -0.599840       1.783813       0.329040       2.017731           0.000001
           13              H       0.340518       5.052949      10.683158       0.117537       1.159740 0.79932930E+01  0.77974621E+02                                 1.789422                            1.625948      -0.999995       2.415262                    0.997680       3.359772       9.189503       0.506244       1.240277      -0.718907      -0.025695       0.036004      -0.022002       0.049402      -0.012432      -0.006440      -0.000740      -0.001405      -0.008105      -0.013682      -0.001043       0.014724              1.877438       1.609108      -0.297456       0.134715       2.294203      -0.542284       1.729003           0.000002
           14              H       7.650084      11.483626       0.210379       0.117511       1.152950 0.82322041E+01  0.82173476E+02                                 1.870904                            1.715827      -1.359657       2.238880                    0.993425       3.781486      11.010812       0.457539       1.341103      -0.694059       0.016788       0.035997      -0.020335       0.044622       0.005930      -0.002623      -0.000639       0.004656       0.002080      -0.006846      -0.000196       0.007041              1.937183       1.714753       0.460834      -0.036964       2.320094      -0.409815       1.776703          -0.000001
           15              H       5.132014       8.471611       0.065423       0.098472       1.276248 0.90835728E+01  0.91320404E+02                                 1.882897                            1.712859      -1.198838       2.303712                    0.995125       3.582319       9.887303       0.503010       1.211206      -0.724514      -0.035020      -0.022553      -0.014118       0.043981       0.013571       0.002127      -0.006378      -0.009081      -0.010495      -0.015211      -0.001648       0.016859              1.979650       2.137407       0.410189       0.599840       1.783812       0.329040       2.017731           0.000001
           16              H       5.850518       7.775051       2.144842       0.117537       1.159739 0.79932886E+01  0.77974572E+02                                 1.789422                            1.625948      -0.999995       2.415263                    0.997680       3.359771       9.189502       0.506244       1.240278      -0.718907      -0.025695      -0.036004       0.022002       0.049402       0.012432       0.006440      -0.000740      -0.001405      -0.008105      -0.013682      -0.001043       0.014724              1.877438       1.609108       0.297456      -0.134715       2.294203      -0.542284       1.729003           0.000002
           17              H       3.369916       0.210379      11.483626       0.117511       1.152950 0.82322002E+01  0.82173427E+02                                 1.870903                            1.715826      -1.359657       2.238880                    0.993425       3.781485      11.010808       0.457540       1.341103      -0.694059      -0.016788      -0.020335       0.035997       0.044622       0.002623      -0.005930      -0.000639       0.001288      -0.008024      -0.006846      -0.000196       0.007041              1.937183       1.714752       0.036964      -0.460834       1.776702      -0.409815       2.320094          -0.000001
           18              H       5.887986       0.065423       8.471611       0.098472       1.276247 0.90835719E+01  0.91320383E+02                                 1.882896                            1.712859      -1.198838       2.303712                    0.995125       3.582319       9.887299       0.503011       1.211205      -0.724514       0.035020      -0.014118      -0.022553       0.043981      -0.002127      -0.013571      -0.006378       0.000707       0.018869      -0.015211      -0.001648       0.016859              1.979649       2.137406      -0.599839      -0.410189       2.017730       0.329040       1.783812           0.000001
           19              H       5.169482       2.144842       7.775051       0.117538       1.159739 0.79932894E+01  0.77974572E+02                                 1.789421                            1.625947      -0.999995       2.415263                    0.997680       3.359771       9.189498       0.506244       1.240276      -0.718907       0.025695       0.022002      -0.036004       0.049402      -0.006440      -0.012432      -0.000740       0.003350       0.006160      -0.013682      -0.001043       0.014724              1.877437       1.609107       0.134715      -0.297456       1.729002      -0.542283       2.294201           0.000002
           20              H       8.879916      12.617621       1.344374       0.117511       1.152950 0.82322048E+01  0.82173483E+02                                 1.870904                            1.715827      -1.359657       2.238880                    0.993425       3.781486      11.010811       0.457540       1.341102      -0.694059      -0.016788       0.020335      -0.035997       0.044622      -0.002623       0.005930      -0.000639       0.001288      -0.008024      -0.006846      -0.000196       0.007041              1.937183       1.714753      -0.036964       0.460834       1.776703      -0.409815       2.320094          -0.000001
           21              H       0.377986      12.762577       4.356389       0.098472       1.276248 0.90835720E+01  0.91320383E+02                                 1.882896                            1.712859      -1.198838       2.303712                    0.995125       3.582319       9.887299       0.503011       1.211205      -0.724514       0.035020       0.014118       0.022553       0.043981       0.002127       0.013571      -0.006378       0.000707       0.018869      -0.015211      -0.001648       0.016859              1.979649       2.137406       0.599840       0.410189       2.017730       0.329040       1.783812           0.000001
           22              H      10.679482      10.683158       5.052949       0.117538       1.159738 0.79932848E+01  0.77974526E+02                                 1.789421                            1.625947      -0.999995       2.415263                    0.997680       3.359770       9.189499       0.506244       1.240277      -0.718907       0.025695      -0.022002       0.036004       0.049402       0.006439       0.012432      -0.000740       0.003350       0.006160      -0.013682      -0.001043       0.014724              1.877437       1.609108      -0.134715       0.297456       1.729002      -0.542284       2.294202           0.000002
           23              H       0.614916       5.069626       6.203621       0.117511       1.152950 0.82322048E+01  0.82173483E+02                                 1.870904                            1.715827      -1.359657       2.238880                    0.993425       3.781486      11.010811       0.457540       1.341102      -0.694059      -0.016788       0.035997       0.020335       0.044622      -0.005930      -0.002623       0.000639       0.004656       0.002080      -0.006846      -0.000196       0.007041              1.937183       1.714753      -0.460834      -0.036964       2.320094       0.409815       1.776703          -0.000001
           24              H       3.132986       2.057611       6.348577       0.098472       1.276248 0.90835764E+01  0.91320438E+02                                 1.882896                            1.712859      -1.198839       2.303712                    0.995125       3.582320       9.887302       0.503011       1.211205      -0.724514       0.035020      -0.022553       0.014118       0.043981      -0.013571       0.002127       0.006378      -0.009081      -0.010495      -0.015211      -0.001648       0.016859              1.979649       2.137406      -0.410189       0.599840       1.783812      -0.329040       2.017730           0.000001
           25              H       2.414482       1.361051       4.269158       0.117538       1.159739 0.79932905E+01  0.77974589E+02                                 1.789421                            1.625947      -0.999995       2.415262                    0.997680       3.359771       9.189500       0.506244       1.240277      -0.718907       0.025695      -0.036004      -0.022002       0.049402      -0.012432       0.006439       0.000740      -0.001405      -0.008105      -0.013682      -0.001043       0.014724              1.877437       1.609108      -0.297456      -0.134715       2.294202       0.542284       1.729002           0.000002
           26              H       6.124916       7.758374       6.624379       0.117511       1.152950 0.82321988E+01  0.82173414E+02                                 1.870904                            1.715827      -1.359657       2.238880                    0.993425       3.781485      11.010810       0.457539       1.341103      -0.694059      -0.016788      -0.035997      -0.020335       0.044622       0.005930       0.002623       0.000639       0.004656       0.002080      -0.006846      -0.000196       0.007041              1.937183       1.714753       0.460834       0.036964       2.320094       0.409815       1.776703          -0.000001
           27              H       8.642986      10.770389       6.479423       0.098472       1.276248 0.90835732E+01  0.91320401E+02                                 1.882896                            1.712859      -1.198839       2.303712                    0.995125       3.582319       9.887300       0.503011       1.211205      -0.724514       0.035020       0.022553      -0.014118       0.043981       0.013571      -0.002127       0.006378      -0.009081      -0.010495      -0.015211      -0.001648       0.016859              1.979649       2.137406       0.410189      -0.599840       1.783812      -0.329040       2.017730           0.000001
           28              H       7.924482      11.466949       8.558842       0.117538       1.159739 0.79932892E+01  0.77974574E+02                                 1.789421                            1.625947      -0.999995       2.415262                    0.997680       3.359771       9.189500       0.506244       1.240277      -0.718907       0.025695       0.036004       0.022002       0.049402       0.012432      -0.006440       0.000740      -0.001405      -0.008105      -0.013682      -0.001043       0.014724              1.877437       1.609107       0.297456       0.134715       2.294202       0.542284       1.729002           0.000002
           29              C      10.471204       4.581777       3.859176       0.139120      33.677425 0.37157390E+03  0.83679197E+04                                 9.172950                            6.509504       0.019716       2.032911                    0.999334      25.376110      70.529721       0.635992       0.427644      -1.061126      -0.018660      -0.034164      -0.031807       0.050269       0.015785      -0.025934      -0.017572       0.035156      -0.002117      -0.028396      -0.016381       0.044778             11.156542      11.628058      -4.827070       4.302594      11.630645       0.422450      10.210923          -0.000001
           30              C      10.020486       5.814034       4.293532       0.023893      29.400711 0.35552474E+03  0.79806052E+04                                 8.441413                            6.405579       0.075665       2.047325                    0.998489      26.588685      75.684359       0.630466       0.432791      -1.049736      -0.052934       0.031279      -0.009977       0.062289       0.059384      -0.041436      -0.027888       0.057284       0.036342      -0.072026      -0.019311       0.091337              9.700545       9.470176      -3.894023       2.760246      10.988172       1.104811       8.643286          -0.000001
           31              C       8.558132       5.898314       2.556877       0.059867      26.345348 0.33228250E+03  0.73117147E+04                                 7.776286                            6.127044       0.122030       2.058805                    0.999587      25.915953      72.319992       0.657005       0.423668      -1.058539      -0.008939       0.002417       0.053676       0.054468       0.031408      -0.010542      -0.029261       0.051857       0.006388      -0.051737       0.000929       0.050808              8.739365       7.789640      -3.088634       1.612138      10.402476       1.504400       8.025978           0.000003
           32              C       8.997830       4.657719       2.133296       0.063925      27.204700 0.33059513E+03  0.72531627E+04                                 7.907095                            6.097567       0.316787       2.130731                    0.999521      25.491028      70.641513       0.661953       0.421743      -1.061523       0.008362      -0.044435       0.044274       0.063282       0.034179      -0.016950      -0.018250       0.053815       0.019781      -0.048456      -0.003775       0.052232              8.974138       7.981924      -2.744362       1.670782      10.045588       2.298983       8.894903           0.000003
           33              C       4.961204       8.246223       8.968824       0.139120      33.677426 0.37157391E+03  0.83679198E+04                                 9.172951                            6.509505       0.019716       2.032911                    0.999334      25.376110      70.529723       0.635992       0.427644      -1.061126      -0.018660       0.034164       0.031807       0.050269      -0.015785       0.025934      -0.017572       0.035156      -0.002117      -0.028396      -0.016381       0.044778             11.156543      11.628059       4.827070      -4.302595      11.630645       0.422450      10.210923          -0.000001
           34              C       4.510486       7.013966       8.534468       0.023893      29.400712 0.35552475E+03  0.79806055E+04                                 8.441414                            6.405579       0.075665       2.047325                    0.998489      26.588685      75.684362       0.630466       0.432791      -1.049736      -0.052934      -0.031279       0.009977       0.062289      -0.059384       0.041436      -0.027888       0.057284       0.036342      -0.072026      -0.019311       0.091337              9.700545       9.470177       3.894024      -2.760246      10.988173       1.104811       8.643286          -0.000001
           35              C       3.048132       6.929686      10.271123       0.059867      26.345347 0.33228248E+03  0.73117140E+04                                 7.776286                            6.127044       0.122030       2.058805                    0.999587      25.915952      72.319988       0.657005       0.423668      -1.058539      -0.008939      -0.002417      -0.053676       0.054469      -0.031408       0.010542      -0.029261       0.051857       0.006388      -0.051737       0.000929       0.050808              8.739364       7.789639       3.088634      -1.612138      10.402476       1.504400       8.025978           0.000004
           36              C       3.487830       8.170281      10.694704       0.063925      27.204700 0.33059513E+03  0.72531628E+04                                 7.907095                            6.097567       0.316787       2.130731                    0.999521      25.491028      70.641514       0.661953       0.421743      -1.061523       0.008362       0.044435      -0.044274       0.063282      -0.034179       0.016950      -0.018250       0.053815       0.019781      -0.048456      -0.003775       0.052232              8.974139       7.981924       2.744362      -1.670782      10.045588       2.298983       8.894904           0.000003
           37              C       2.206204       2.554824      10.995777       0.139120      33.677425 0.37157390E+03  0.83679196E+04                                 9.172950                            6.509504       0.019716       2.032911                    0.999334      25.376110      70.529721       0.635992       0.427644      -1.061126      -0.018660       0.031807      -0.034164       0.050269       0.025934       0.015785       0.017572       0.018637      -0.051676      -0.028396      -0.016381       0.044778             11.156542      11.628058      -4.302594      -4.827070      10.210923      -0.422450      11.630645          -0.000002
           38              C       1.755486       2.120468      12.228034       0.023893      29.400713 0.35552476E+03  0.79806059E+04                                 8.441414                            6.405579       0.075665       2.047325                    0.998489      26.588685      75.684362       0.630466       0.432791      -1.049736      -0.052934       0.009977       0.031279       0.062289       0.041436       0.059384       0.027888       0.010471      -0.104096      -0.072026      -0.019311       0.091337              9.700545       9.470177      -2.760246      -3.894024       8.643286      -1.104811      10.988173          -0.000001
           39              C       0.293132       3.857123      12.312314       0.059867      26.345346 0.33228246E+03  0.73117136E+04                                 7.776286                            6.127043       0.122030       2.058805                    0.999587      25.915952      72.319987       0.657005       0.423668      -1.058539      -0.008939      -0.053676       0.002417       0.054468       0.010542       0.031408       0.029261       0.022735      -0.080980      -0.051737       0.000929       0.050808              8.739364       7.789639      -1.612138      -3.088634       8.025977      -1.504400      10.402476           0.000004
           40              C       0.732830       4.280704      11.071719       0.063925      27.204697 0.33059507E+03  0.72531612E+04                                 7.907095                            6.097566       0.316787       2.130731                    0.999521      25.491026      70.641508       0.661953       0.421743      -1.061523       0.008362      -0.044274      -0.044435       0.063282       0.016950       0.034179       0.018250       0.017017      -0.090613      -0.048456      -0.003775       0.052232              8.974138       7.981923      -1.670782      -2.744362       8.894903      -2.298983      10.045588           0.000003
           41              C       7.716204      10.273176       1.832223       0.139120      33.677427 0.37157392E+03  0.83679202E+04                                 9.172951                            6.509504       0.019716       2.032911                    0.999334      25.376111      70.529724       0.635992       0.427644      -1.061126      -0.018660      -0.031807       0.034164       0.050269      -0.025934      -0.015785       0.017572       0.018637      -0.051676      -0.028396      -0.016381       0.044778             11.156542      11.628059       4.302594       4.827070      10.210923      -0.422450      11.630645          -0.000002
           42              C       7.265486      10.707532       0.599966       0.023893      29.400716 0.35552481E+03  0.79806072E+04                                 8.441415                            6.405580       0.075665       2.047325                    0.998489      26.588687      75.684373       0.630466       0.432791      -1.049736      -0.052934      -0.009977      -0.031279       0.062289      -0.041436      -0.059384       0.027888       0.010471      -0.104096      -0.072026      -0.019311       0.091337              9.700547       9.470178       2.760247       3.894024       8.643287      -1.104812      10.988175          -0.000001
           43              C       5.803132       8.970877       0.515686       0.059867      26.345345 0.33228244E+03  0.73117130E+04                                 7.776285                            6.127043       0.122030       2.058805                    0.999587      25.915951      72.319982       0.657005       0.423668      -1.058539      -0.008939       0.053676      -0.002417       0.054468      -0.010542      -0.031408       0.029261       0.022735      -0.080980      -0.051737       0.000929       0.050808              8.739363       7.789639       1.612138       3.088633       8.025977      -1.504400      10.402475           0.000004
           44              C       6.242830       8.547296       1.756281       0.063925      27.204699 0.33059511E+03  0.72531623E+04                                 7.907095                            6.097567       0.316787       2.130731                    0.999521      25.491027      70.641512       0.661953       0.421743      -1.061523       0.008362       0.044274       0.044435       0.063282      -0.016950      -0.034179       0.018250       0.017017      -0.090613      -0.048456      -0.003775       0.052232              8.974138       7.981924       1.670782       2.744362       8.894904      -2.298984      10.045588           0.000003
           45              C       3.303796       1.832223      10.273176       0.139120      33.677419 0.37157382E+03  0.83679172E+04                                 9.172949                            6.509503       0.019716       2.032911                    0.999334      25.376107      70.529708       0.635992       0.427644      -1.061126       0.018660       0.034164      -0.031807       0.050269       0.015785       0.025934       0.017572       0.035156      -0.002117      -0.028396      -0.016381       0.044778             11.156540      11.628056      -4.827069      -4.302594      11.630643      -0.422450      10.210921          -0.000002
           46              C       3.754514       0.599966      10.707532       0.023893      29.400710 0.35552473E+03  0.79806050E+04                                 8.441413                            6.405579       0.075666       2.047326                    0.998489      26.588684      75.684353       0.630466       0.432791      -1.049736       0.052934      -0.031279      -0.009977       0.062289       0.059384       0.041436       0.027888       0.057284       0.036342      -0.072026      -0.019311       0.091337              9.700544       9.470176      -3.894023      -2.760246      10.988172      -1.104811       8.643285          -0.000001
           47              C       5.216868       0.515686       8.970877       0.059867      26.345349 0.33228251E+03  0.73117150E+04                                 7.776286                            6.127044       0.122029       2.058805                    0.999587      25.915954      72.319993       0.657005       0.423668      -1.058539       0.008939      -0.002417       0.053676       0.054469       0.031408       0.010542       0.029261       0.051857       0.006388      -0.051737       0.000929       0.050808              8.739364       7.789639      -3.088634      -1.612137      10.402476      -1.504401       8.025978           0.000004
           48              C       4.777170       1.756281       8.547296       0.063925      27.204703 0.33059517E+03  0.72531639E+04                                 7.907095                            6.097567       0.316787       2.130731                    0.999521      25.491030      70.641520       0.661953       0.421743      -1.061523      -0.008362       0.044435       0.044274       0.063282       0.034179       0.016950       0.018250       0.053815       0.019781      -0.048456      -0.003775       0.052232              8.974139       7.981924      -2.744362      -1.670782      10.045589      -2.298983       8.894904           0.000003
           49              C       8.813796      10.995777       2.554824       0.139120      33.677419 0.37157382E+03  0.83679174E+04                                 9.172949                            6.509504       0.019716       2.032911                    0.999334      25.376107      70.529709       0.635992       0.427644      -1.061126       0.018660      -0.034164       0.031807       0.050269      -0.015785      -0.025934       0.017572       0.035156      -0.002117      -0.028396      -0.016381       0.044778             11.156540      11.628057       4.827069       4.302594      11.630643      -0.422450      10.210922          -0.000001
           50              C       9.264514      12.228034       2.120468       0.023893      29.400709 0.35552471E+03  0.79806041E+04                                 8.441412                            6.405578       0.075665       2.047325                    0.998489      26.588684      75.684351       0.630466       0.432791      -1.049736       0.052934       0.031279       0.009977       0.062289      -0.059384      -0.041436       0.027888       0.057284       0.036342      -0.072026      -0.019311       0.091337              9.700543       9.470175       3.894023       2.760246      10.988171      -1.104811       8.643284          -0.000001
           51              C      10.726868      12.312314       3.857123       0.059867      26.345344 0.33228244E+03  0.73117129E+04                                 7.776285                            6.127043       0.122030       2.058805                    0.999587      25.915951      72.319980       0.657005       0.423668      -1.058539       0.008939       0.002417      -0.053676       0.054469      -0.031408      -0.010542       0.029261       0.051857       0.006388      -0.051737       0.000929       0.050808              8.739363       7.789638       3.088633       1.612137      10.402475      -1.504400       8.025977           0.000004
           52              C      10.287170      11.071719       4.280704       0.063925      27.204701 0.33059514E+03  0.72531631E+04                                 7.907095                            6.097567       0.316787       2.130731                    0.999521      25.491028      70.641514       0.661953       0.421743      -1.061523      -0.008362      -0.044435      -0.044274       0.063282      -0.034179      -0.016950       0.018250       0.053815       0.019781      -0.048456      -0.003775       0.052232              8.974139       7.981924       2.744362       1.670782      10.045588      -2.298983       8.894904           0.000003
           53              C       0.548796       3.859176       4.581777       0.139120      33.677419 0.37157382E+03  0.83679174E+04                                 9.172949                            6.509504       0.019716       2.032911                    0.999334      25.376107      70.529710       0.635992       0.427644      -1.061126       0.018660      -0.031807      -0.034164       0.050269       0.025934      -0.015785      -0.017572       0.018637      -0.051676      -0.028396      -0.016381       0.044778             11.156541      11.628057      -4.302594       4.827069      10.210921       0.422450      11.630643          -0.000001
           54              C       0.999514       4.293532       5.814034       0.023893      29.400711 0.35552474E+03  0.79806053E+04                                 8.441413                            6.405579       0.075665       2.047325                    0.998489      26.588685      75.684359       0.630466       0.432791      -1.049736       0.052934      -0.009977       0.031279       0.062289       0.041436      -0.059384      -0.027888       0.010471      -0.104096      -0.072026      -0.019311       0.091337              9.700545       9.470176      -2.760246       3.894023       8.643285       1.104811      10.988172          -0.000001
           55              C       2.461868       2.556877       5.898314       0.059867      26.345346 0.33228245E+03  0.73117131E+04                                 7.776285                            6.127043       0.122030       2.058805                    0.999587      25.915952      72.319983       0.657005       0.423668      -1.058539       0.008939       0.053676       0.002417       0.054468       0.010542      -0.031408      -0.029261       0.022735      -0.080980      -0.051737       0.000929       0.050808              8.739363       7.789638      -1.612137       3.088633       8.025977       1.504400      10.402475           0.000004
           56              C       2.022170       2.133296       4.657719       0.063925      27.204700 0.33059513E+03  0.72531627E+04                                 7.907095                            6.097567       0.316787       2.130731                    0.999521      25.491028      70.641515       0.661953       0.421743      -1.061523      -0.008362       0.044274      -0.044435       0.063282       0.016950      -0.034179      -0.018250       0.017017      -0.090613      -0.048456      -0.003775       0.052232              8.974139       7.981924      -1.670782       2.744362       8.894904       2.298983      10.045589           0.000003
           57              C       6.058796       8.968824       8.246223       0.139120      33.677421 0.37157385E+03  0.83679181E+04                                 9.172950                            6.509504       0.019716       2.032911                    0.999334      25.376108      70.529714       0.635992       0.427644      -1.061126       0.018660       0.031807       0.034164       0.050269      -0.025934       0.015785      -0.017572       0.018637      -0.051676      -0.028396      -0.016381       0.044778             11.156541      11.628058       4.302594      -4.827069      10.210922       0.422450      11.630644          -0.000001
           58              C       6.509514       8.534468       7.013966       0.023893      29.400712 0.35552477E+03  0.79806060E+04                                 8.441413                            6.405579       0.075665       2.047325                    0.998489      26.588685      75.684361       0.630466       0.432791      -1.049736       0.052934       0.009977      -0.031279       0.062289      -0.041436       0.059384      -0.027888       0.010471      -0.104096      -0.072026      -0.019311       0.091337              9.700545       9.470177       2.760246      -3.894024       8.643286       1.104811      10.988173          -0.000001
           59              C       7.971868      10.271123       6.929686       0.059867      26.345346 0.33228246E+03  0.73117136E+04                                 7.776285                            6.127043       0.122029       2.058805                    0.999587      25.915952      72.319986       0.657005       0.423668      -1.058539       0.008939      -0.053676      -0.002417       0.054469      -0.010542       0.031408      -0.029261       0.022735      -0.080980      -0.051737       0.000929       0.050808              8.739364       7.789639       1.612138      -3.088633       8.025977       1.504400      10.402475           0.000004
           60              C       7.532170      10.694704       8.170281       0.063925      27.204700 0.33059513E+03  0.72531628E+04                                 7.907095                            6.097567       0.316787       2.130731                    0.999521      25.491028      70.641515       0.661953       0.421743      -1.061523      -0.008362      -0.044274       0.044435       0.063282      -0.016950       0.034179      -0.018250       0.017017      -0.090613      -0.048456      -0.003775       0.052232              8.974139       7.981924       1.670782      -2.744362       8.894904       2.298983      10.045589           0.000003
           61              N       9.952603       3.992458       2.775979      -0.196589      36.125725 0.49132953E+03  0.11692163E+05                                 9.117732                            7.183871       0.118449       2.066693                    0.999236      27.323233      74.405789       0.653444       0.393890      -1.099197      -0.050362       0.108826       0.037635       0.125681       0.022155       0.016347      -0.024740       0.127837       0.089670      -0.088838       0.030047       0.058791             10.325236      10.139433      -2.643238       3.779080       9.503593       1.325935      11.332683           0.000002
           62              N       9.050726       6.471341       3.639175      -0.119016      32.735669 0.45179864E+03  0.10526271E+05                                 8.552734                            6.871246       0.004160       2.042617                    0.999150      26.271132      70.742150       0.670840       0.391884      -1.100818       0.027547      -0.117458      -0.015180       0.121596       0.019515       0.026856      -0.020386       0.086944       0.073377      -0.067378       0.012444       0.054934              9.659871       9.410728      -3.141512       2.803849      10.447334       0.906461       9.121551           0.000001
           63              N       4.442603       8.835542      10.052021      -0.196588      36.125722 0.49132949E+03  0.11692162E+05                                 9.117732                            7.183871       0.118449       2.066693                    0.999236      27.323231      74.405785       0.653444       0.393891      -1.099197      -0.050362      -0.108826      -0.037635       0.125681      -0.022155      -0.016347      -0.024740       0.127837       0.089670      -0.088838       0.030047       0.058791             10.325236      10.139433       2.643238      -3.779080       9.503593       1.325935      11.332683           0.000002
           64              N       3.540726       6.356659       9.188825      -0.119016      32.735670 0.45179866E+03  0.10526271E+05                                 8.552734                            6.871246       0.004160       2.042617                    0.999150      26.271133      70.742151       0.670840       0.391884      -1.100818       0.027547       0.117458       0.015180       0.121596      -0.019515      -0.026856      -0.020386       0.086944       0.073377      -0.067378       0.012444       0.054934              9.659871       9.410728       3.141512      -2.803849      10.447334       0.906461       9.121551           0.000001
           65              N       1.687603       3.638021      10.406458      -0.196589      36.125726 0.49132954E+03  0.11692163E+05                                 9.117732                            7.183871       0.118449       2.066693                    0.999236      27.323233      74.405789       0.653444       0.393890      -1.099197      -0.050362      -0.037635       0.108826       0.125681      -0.016347       0.022155       0.024740       0.019083      -0.236590      -0.088838       0.030047       0.058791             10.325236      10.139433      -3.779080      -2.643238      11.332683      -1.325935       9.503593           0.000002
           66              N       0.785726       2.774825       0.057341      -0.119016      32.735671 0.45179867E+03  0.10526271E+05                                 8.552734                            6.871246       0.004160       2.042617                    0.999150      26.271133      70.742152       0.670840       0.391884      -1.100818       0.027547       0.015180      -0.117458       0.121596      -0.026856       0.019515       0.020386       0.006784      -0.167105      -0.067378       0.012444       0.054934              9.659871       9.410728      -2.803849      -3.141512       9.121551      -0.906461      10.447334           0.000001
           67              N       7.197603       9.189979       2.421542      -0.196589      36.125725 0.49132954E+03  0.11692163E+05                                 9.117732                            7.183871       0.118449       2.066693                    0.999236      27.323233      74.405789       0.653444       0.393890      -1.099197      -0.050362       0.037635      -0.108826       0.125681       0.016347      -0.022155       0.024740       0.019083      -0.236590      -0.088838       0.030047       0.058791             10.325236      10.139433       3.779080       2.643238      11.332683      -1.325935       9.503593           0.000002
           68              N       6.295726      10.053175      12.770659      -0.119016      32.735672 0.45179868E+03  0.10526272E+05                                 8.552735                            6.871246       0.004160       2.042617                    0.999150      26.271133      70.742154       0.670840       0.391884      -1.100818       0.027547      -0.015180       0.117458       0.121596       0.026856      -0.019515       0.020386       0.006784      -0.167105      -0.067378       0.012444       0.054934              9.659872       9.410729       2.803850       3.141512       9.121552      -0.906461      10.447335           0.000001
           69              N       3.822397       2.421542       9.189979      -0.196589      36.125727 0.49132955E+03  0.11692164E+05                                 9.117733                            7.183872       0.118449       2.066693                    0.999236      27.323233      74.405792       0.653444       0.393891      -1.099197       0.050362      -0.108826       0.037635       0.125681       0.022155      -0.016347       0.024740       0.127837       0.089670      -0.088838       0.030047       0.058791             10.325237      10.139434      -2.643239      -3.779080       9.503594      -1.325935      11.332683           0.000002
           70              N       4.724274      12.770659      10.053175      -0.119015      32.735669 0.45179864E+03  0.10526270E+05                                 8.552733                            6.871245       0.004160       2.042617                    0.999150      26.271132      70.742148       0.670840       0.391884      -1.100818      -0.027547       0.117458      -0.015180       0.121596       0.019515      -0.026856       0.020386       0.086944       0.073377      -0.067378       0.012444       0.054934              9.659870       9.410727      -3.141512      -2.803849      10.447334      -0.906462       9.121550           0.000001
           71              N       9.332397      10.406458       3.638021      -0.196589      36.125726 0.49132955E+03  0.11692164E+05                                 9.117732                            7.183872       0.118449       2.066693                    0.999236      27.323233      74.405790       0.653444       0.393890      -1.099197       0.050362       0.108826      -0.037635       0.125681      -0.022155       0.016347       0.024740       0.127837       0.089670      -0.088838       0.030047       0.058791             10.325237      10.139434       2.643238       3.779080       9.503593      -1.325935      11.332683           0.000002
           72              N      10.234274       0.057341       2.774825      -0.119016      32.735673 0.45179870E+03  0.10526272E+05                                 8.552734                            6.871246       0.004160       2.042617                    0.999150      26.271134      70.742156       0.670840       0.391884      -1.100818      -0.027547      -0.117458       0.015180       0.121596      -0.019515       0.026856       0.020386       0.086944       0.073377      -0.067378       0.012444       0.054934              9.659872       9.410728       3.141512       2.803849      10.447335      -0.906462       9.121552           0.000001
           73              N       1.067397       2.775979       3.992458      -0.196589      36.125727 0.49132955E+03  0.11692164E+05                                 9.117732                            7.183872       0.118449       2.066693                    0.999236      27.323233      74.405791       0.653444       0.393891      -1.099197       0.050362       0.037635       0.108826       0.125681      -0.016347      -0.022155      -0.024740       0.019083      -0.236590      -0.088838       0.030047       0.058791             10.325237      10.139434      -3.779080       2.643238      11.332683       1.325935       9.503593           0.000002
           74              N       1.969274       3.639175       6.471341      -0.119016      32.735673 0.45179870E+03  0.10526272E+05                                 8.552734                            6.871246       0.004160       2.042617                    0.999150      26.271134      70.742156       0.670840       0.391884      -1.100818      -0.027547      -0.015180      -0.117458       0.121596      -0.026856      -0.019515      -0.020386       0.006784      -0.167105      -0.067378       0.012444       0.054934              9.659872       9.410728      -2.803849       3.141512       9.121552       0.906462      10.447335           0.000001
           75              N       6.577397      10.052021       8.835542      -0.196589      36.125725 0.49132952E+03  0.11692163E+05                                 9.117732                            7.183872       0.118449       2.066693                    0.999236      27.323232      74.405789       0.653444       0.393891      -1.099197       0.050362      -0.037635      -0.108826       0.125681       0.016347       0.022155      -0.024740       0.019083      -0.236590      -0.088838       0.030047       0.058791             10.325237      10.139434       3.779080      -2.643238      11.332683       1.325935       9.503593           0.000002
           76              N       7.479274       9.188825       6.356659      -0.119016      32.735673 0.45179870E+03  0.10526272E+05                                 8.552734                            6.871246       0.004160       2.042617                    0.999150      26.271134      70.742156       0.670840       0.391884      -1.100818      -0.027547       0.015180       0.117458       0.121596       0.026856       0.019515      -0.020386       0.006784      -0.167105      -0.067378       0.012444       0.054934              9.659872       9.410728       2.803849      -3.141512       9.121551       0.906462      10.447335           0.000001
           77              P       0.000000       7.897686       7.897686       1.725258      60.431908 0.10620859E+04  0.30784460E+05                                12.655418                           10.615684       0.031655       1.856350                    0.999750      41.664217     127.069965       0.531088       0.397894      -1.091502       0.000000       0.001617       0.001617       0.002286       0.007898      -0.007898      -0.004845       0.001990      -0.001990      -0.008505      -0.005509       0.014014             13.770836      15.074767      -1.954463       1.954463      13.118871      -0.470948      13.118871          -0.000000
           78              P       5.510000       4.930314       4.930314       1.725258      60.431911 0.10620860E+04  0.30784465E+05                                12.655418                           10.615685       0.031655       1.856350                    0.999750      41.664216     127.069957       0.531088       0.397894      -1.091502       0.000000      -0.001617      -0.001617       0.002286      -0.007898       0.007898      -0.004845       0.001990      -0.001991      -0.008505      -0.005509       0.014014             13.770836      15.074766       1.954464      -1.954463      13.118871      -0.470949      13.118871          -0.000000
           79              P       2.755000      11.344314       1.483686       1.725258      60.431916 0.10620862E+04  0.30784469E+05                                12.655418                           10.615685       0.031655       1.856350                    0.999750      41.664219     127.069968       0.531088       0.397894      -1.091502       0.000000      -0.001617       0.001617       0.002286       0.007898       0.007898       0.004845       0.001990      -0.001990      -0.008505      -0.005509       0.014014             13.770837      15.074767      -1.954464      -1.954463      13.118871       0.470948      13.118871          -0.000000
           80              P       8.265000       1.483686      11.344314       1.725258      60.431916 0.10620862E+04  0.30784470E+05                                12.655418                           10.615685       0.031655       1.856350                    0.999750      41.664218     127.069963       0.531088       0.397894      -1.091502      -0.000000       0.001617      -0.001617       0.002286      -0.007898      -0.007898       0.004845       0.001990      -0.001991      -0.008505      -0.005509       0.014014             13.770836      15.074767       1.954463       1.954464      13.118871       0.470948      13.118871          -0.000000
           81              F       9.899266       8.549990       8.806679      -0.437441      17.042234 0.25855038E+03  0.51092088E+04                                 5.026292                            4.811002       0.816114       2.429768                    0.999276      21.336262      48.739775       0.923295       0.335704      -1.173375      -0.040780       0.018022       0.034628       0.056453      -0.011965      -0.015182       0.011602       0.021158      -0.016773      -0.018458      -0.010472       0.028930              5.151726       6.178964      -1.486193      -0.993666       4.525040       0.707477       4.751173           0.000003
           82              F      10.779764       8.998842       6.802688      -0.437745      19.754887 0.29498108E+03  0.60089035E+04                                 5.593733                            5.156269       0.755702       2.412232                    0.998924      21.378417      49.167674       0.889604       0.337993      -1.174407       0.000518       0.037034      -0.030853       0.048205      -0.005517       0.000134      -0.022050      -0.013203       0.019452      -0.018955      -0.008476       0.027430              5.886583       5.068633      -1.131977       1.005654       6.273394      -2.120311       6.317720           0.000002
           83              F       9.904445       6.993826       7.239225      -0.432837      18.052205 0.27675729E+03  0.55618283E+04                                 5.263088                            5.013583       0.848359       2.448676                    0.998998      21.302302      49.044520       0.894868       0.340587      -1.169358      -0.052134      -0.034728      -0.012551       0.063887       0.020813       0.008144       0.016659       0.008639      -0.013153      -0.023638      -0.007956       0.031594              5.398701       5.926296       0.641058       1.137987       5.021031       1.004913       5.248777          -0.000001
           84              F       1.120734       8.806679       8.549990      -0.437441      17.042232 0.25855034E+03  0.51092080E+04                                 5.026292                            4.811001       0.816114       2.429768                    0.999276      21.336263      48.739775       0.923295       0.335704      -1.173375       0.040780       0.034628       0.018022       0.056453       0.015182       0.011965       0.011602       0.018966      -0.023351      -0.018458      -0.010472       0.028930              5.151725       6.178963       0.993666       1.486193       4.751172       0.707477       4.525039           0.000003
           85              F       0.240236       6.802688       8.998842      -0.437745      19.754893 0.29498120E+03  0.60089066E+04                                 5.593735                            5.156271       0.755701       2.412232                    0.998924      21.378418      49.167681       0.889604       0.337993      -1.174407      -0.000518      -0.030853       0.037034       0.048205      -0.000134       0.005517      -0.022050      -0.016327       0.010078      -0.018955      -0.008476       0.027430              5.886584       5.068634      -1.005654       1.131978       6.317722      -2.120312       6.273396           0.000002
           86              F       1.115555       7.239225       6.993826      -0.432837      18.052204 0.27675727E+03  0.55618278E+04                                 5.263088                            5.013583       0.848359       2.448676                    0.998998      21.302301      49.044517       0.894868       0.340587      -1.169358       0.052134      -0.012551      -0.034728       0.063887      -0.008144      -0.020813       0.016659       0.010896      -0.006382      -0.023638      -0.007956       0.031594              5.398701       5.926295      -1.137986      -0.641058       5.248776       1.004913       5.021031          -0.000001
           87              F       4.389266       4.278010       4.021321      -0.437441      17.042225 0.25855021E+03  0.51092048E+04                                 5.026290                            4.811000       0.816114       2.429768                    0.999276      21.336261      48.739766       0.923295       0.335704      -1.173375      -0.040780      -0.018022      -0.034628       0.056453       0.011965       0.015182       0.011602       0.021159      -0.016773      -0.018458      -0.010471       0.028930              5.151723       6.178961       1.486192       0.993665       4.525038       0.707476       4.751170           0.000003
           88              F       5.269764       3.829158       6.025312      -0.437745      19.754885 0.29498104E+03  0.60089024E+04                                 5.593732                            5.156269       0.755701       2.412232                    0.998924      21.378417      49.167673       0.889604       0.337993      -1.174407       0.000518      -0.037034       0.030853       0.048205       0.005517      -0.000134      -0.022050      -0.013203       0.019452      -0.018955      -0.008476       0.027430              5.886582       5.068632       1.131977      -1.005653       6.273394      -2.120310       6.317720           0.000002
           89              F       4.394445       5.834174       5.588775      -0.432837      18.052203 0.27675726E+03  0.55618277E+04                                 5.263088                            5.013583       0.848359       2.448676                    0.998998      21.302301      49.044517       0.894868       0.340587      -1.169358      -0.052134       0.034728       0.012551       0.063887      -0.020813      -0.008144       0.016659       0.008639      -0.013153      -0.023638      -0.007956       0.031594              5.398701       5.926295      -0.641058      -1.137986       5.021031       1.004912       5.248776          -0.000001
           90              F       6.630734       4.021321       4.278010      -0.437441      17.042219 0.25855010E+03  0.51092018E+04                                 5.026288                            4.810998       0.816115       2.429768                    0.999276      21.336260      48.739759       0.923296       0.335704      -1.173375       0.040780      -0.034628      -0.018022       0.056453      -0.015182      -0.011965       0.011602       0.018966      -0.023351      -0.018458      -0.010471       0.028930              5.151721       6.178959      -0.993665      -1.486191       4.751169       0.707476       4.525036           0.000003
           91              F       5.750236       6.025312       3.829158      -0.437745      19.754891 0.29498116E+03  0.60089055E+04                                 5.593734                            5.156270       0.755701       2.412232                    0.998924      21.378418      49.167679       0.889604       0.337993      -1.174407      -0.000518       0.030853      -0.037034       0.048205       0.000134      -0.005517      -0.022050      -0.016328       0.010078      -0.018955      -0.008476       0.027430              5.886584       5.068634       1.005654      -1.131978       6.317721      -2.120311       6.273396           0.000002
           92              F       6.625555       5.588775       5.834174      -0.432837      18.052200 0.27675720E+03  0.55618259E+04                                 5.263087                            5.013582       0.848359       2.448676                    0.998998      21.302301      49.044514       0.894868       0.340587      -1.169358       0.052134       0.012551       0.034728       0.063887       0.008144       0.020813       0.016659       0.010896      -0.006382      -0.023638      -0.007956       0.031594              5.398700       5.926294       1.137986       0.641058       5.248775       1.004912       5.021030          -0.000001
           93              F       1.634266      10.435321       2.135990      -0.437441      17.042229 0.25855029E+03  0.51092067E+04                                 5.026291                            4.811001       0.816114       2.429768                    0.999276      21.336262      48.739771       0.923295       0.335704      -1.173375      -0.040780      -0.034628       0.018022       0.056453       0.015182      -0.011965      -0.011602       0.018966      -0.023351      -0.018458      -0.010472       0.028930              5.151724       6.178962       0.993666      -1.486192       4.751171      -0.707476       4.525039           0.000003
           94              F       2.514764      12.439312       2.584842      -0.437745      19.754883 0.29498102E+03  0.60089017E+04                                 5.593732                            5.156268       0.755702       2.412232                    0.998924      21.378417      49.167671       0.889604       0.337993      -1.174407       0.000518       0.030853       0.037034       0.048205      -0.000134      -0.005517       0.022050      -0.016327       0.010078      -0.018955      -0.008476       0.027430              5.886581       5.068632      -1.005653      -1.131977       6.317719       2.120310       6.273393           0.000002
           95              F       1.639445      12.002775       0.579826      -0.432837      18.052202 0.27675724E+03  0.55618271E+04                                 5.263088                            5.013583       0.848359       2.448676                    0.998998      21.302301      49.044516       0.894868       0.340587      -1.169358      -0.052134       0.012551      -0.034728       0.063887      -0.008144       0.020813      -0.016659       0.010896      -0.006382      -0.023638      -0.007956       0.031594              5.398701       5.926295      -1.137986       0.641058       5.248776      -1.004912       5.021031          -0.000001
           96              F       3.875734      10.692010       2.392679      -0.437441      17.042227 0.25855025E+03  0.51092058E+04                                 5.026291                            4.811000       0.816114       2.429768                    0.999276      21.336261      48.739768       0.923295       0.335704      -1.173375       0.040780      -0.018022       0.034628       0.056453      -0.011965       0.015182      -0.011602       0.021158      -0.016773      -0.018458      -0.010472       0.028930              5.151724       6.178962      -1.486192       0.993666       4.525038      -0.707476       4.751171           0.000003
           97              F       2.995236      10.243158       0.388688      -0.437745      19.754888 0.29498110E+03  0.60089039E+04                                 5.593733                            5.156269       0.755702       2.412232                    0.998924      21.378418      49.167676       0.889604       0.337993      -1.174407      -0.000518      -0.037034      -0.030853       0.048205      -0.005517      -0.000134       0.022050      -0.013203       0.019452      -0.018955      -0.008476       0.027430              5.886583       5.068633      -1.131977      -1.005654       6.273394       2.120311       6.317720           0.000002
           98              F       3.870555      12.248174       0.825225      -0.432837      18.052196 0.27675712E+03  0.55618239E+04                                 5.263086                            5.013581       0.848359       2.448676                    0.998998      21.302300      49.044509       0.894868       0.340587      -1.169358       0.052134       0.034728      -0.012551       0.063887       0.020813      -0.008144      -0.016659       0.008639      -0.013153      -0.023638      -0.007956       0.031594              5.398699       5.926293       0.641057      -1.137986       5.021029      -1.004912       5.248774          -0.000001
           99              F       7.144266       2.392679      10.692010      -0.437441      17.042224 0.25855019E+03  0.51092041E+04                                 5.026290                            4.810999       0.816115       2.429768                    0.999276      21.336260      48.739763       0.923295       0.335704      -1.173375      -0.040780       0.034628      -0.018022       0.056453      -0.015182       0.011965      -0.011602       0.018966      -0.023351      -0.018458      -0.010472       0.028930              5.151723       6.178961      -0.993665       1.486192       4.751170      -0.707476       4.525038           0.000003
          100              F       8.024764       0.388688      10.243158      -0.437745      19.754884 0.29498103E+03  0.60089023E+04                                 5.593732                            5.156269       0.755702       2.412232                    0.998924      21.378416      49.167671       0.889604       0.337993      -1.174407       0.000518      -0.030853      -0.037034       0.048205       0.000134       0.005517       0.022050      -0.016328       0.010078      -0.018955      -0.008476       0.027430              5.886582       5.068633       1.005653       1.131977       6.317720       2.120310       6.273394           0.000002
          101              F       7.149445       0.825225      12.248174      -0.432837      18.052197 0.27675713E+03  0.55618243E+04                                 5.263087                            5.013582       0.848359       2.448676                    0.998998      21.302299      49.044508       0.894868       0.340587      -1.169358      -0.052134      -0.012551       0.034728       0.063887       0.008144      -0.020813      -0.016659       0.010896      -0.006383      -0.023638      -0.007956       0.031594              5.398699       5.926293       1.137986      -0.641057       5.248775      -1.004912       5.021030          -0.000001
          102              F       9.385734       2.135990      10.435321      -0.437441      17.042222 0.25855015E+03  0.51092032E+04                                 5.026290                            4.810999       0.816115       2.429768                    0.999276      21.336258      48.739758       0.923295       0.335704      -1.173375       0.040780       0.018022      -0.034628       0.056453       0.011965      -0.015182      -0.011602       0.021158      -0.016773      -0.018458      -0.010471       0.028930              5.151722       6.178960       1.486192      -0.993665       4.525037      -0.707476       4.751170           0.000003
          103              F       8.505236       2.584842      12.439312      -0.437745      19.754885 0.29498105E+03  0.60089027E+04                                 5.593732                            5.156269       0.755702       2.412232                    0.998924      21.378417      49.167673       0.889604       0.337993      -1.174407      -0.000518       0.037034       0.030853       0.048205       0.005517       0.000134       0.022050      -0.013203       0.019452      -0.018955      -0.008476       0.027430              5.886582       5.068633       1.131977       1.005653       6.273394       2.120310       6.317720           0.000002
          104              F       9.380555       0.579826      12.002775      -0.432837      18.052203 0.27675724E+03  0.55618271E+04                                 5.263088                            5.013583       0.848359       2.448676                    0.998998      21.302302      49.044518       0.894868       0.340587      -1.169358       0.052134      -0.034728       0.012551       0.063887      -0.020813       0.008144      -0.016659       0.008639      -0.013153      -0.023638      -0.007956       0.031594              5.398700       5.926295      -0.641058       1.137986       5.021031      -1.004912       5.248776          -0.000001

******************************************************
Auxiliary information for the entire system
The total spin magnetic moment of the unit cell is   0.000186
The total net atomic charge of the unit cell is   0.000003
Accuracy of reproducing the electrostatic potential in the unit cell:
  The inner radius (bohr) =    5.0000
  The outer radius (bohr) =   12.0000
  Valid grid points have density less than (e/(bohr^3)) =    0.0001
  The number of valid grid points were=        58372
  The rms potential error without charges in kcal/mol is=      8.83435
  The rms potential error with partial charges in kcal/mol is=      0.97985
  The RRMSE value at monopole order=      0.11091
  The rms potential error with partial charges and cloud penetration in kcal/mol is=      0.99200
  The RRMSE value at monopole order with cloud penetration is=      0.11229
  The rms potential error with partial charges and atomic dipoles in kcal/mol is=      0.20127
  The RRMSE value at dipole order=      0.02278
  The rms potential error with partial charges, atomic dipoles and cloud penetration in kcal/mol is=      0.17802
  The RRMSE value at dipole order with cloud penetration=      0.02015

******************************************************
The electron densities and ab initio electrostatic potential were computed in VASP using the PBE functional and
projector augmented wave method. See the main text of the journal article for a description of computational details.
The atomic charges, dipoles, and quadrupoles were computed with the DDEC6 method as described in
(a) T. A. Manz and N. Gabaldon Limas, RSC Adv. 6 (2016) 47771-47801 DOI: 10.1039/c6ra04656h
(b) N. Gabaldon Limas and T. A. Manz, RSC Adv. 8 (2018) 2678-2707 DOI: 10.1039/c7ra11829e.
For each atom in the material, the electron cloud parameters were fit to the spherically averaged atom-in-material
electron density using radial positions for which this density was between 10^-4 and 10^-2 electrons per cubic bohr.
The polarizabilities, dispersion coefficients, and quantum Drude oscillator (QDO) parameters were fit using the MCLF method.
The magnetic structure of the system was optimized in VASP from the default ferromagnetic initial guess using spin polarization.
The atomic spin moments (ASMs) were computed on this optimized magnetic structure using the DDEC6 partition as inputs
to the method of T. A. Manz and D. S. Sholl, J. Chem. Theory Comput. 7 (2011) 4146-4164 DOI: 10.1021/ct200539n.
The RMSE and RRMSE were computed using a uniform grid with Ewald summation.
