# Supplementary material for: A collection of forcefield precursors for metal–organic frameworks
Source: RSC Adv. 2019 Nov 13;9(63):36492–507. doi: 10.1039/c9ra07327b (PMC9075174; doi:10.1039/c9ra07327b)
Supplement: RA-009-C9RA07327B-s6133 [file RA-009-C9RA07327B-s6133.xyz]

  292
jmolscript: load "" {1 1 1} spacegroup "x,y,z" unitcell [{     15.165800     0.000000     0.000000 }, {      0.000000    16.981000     0.000000 }, {      0.000000    -1.972567    19.335643 }]
Ag    14.100251    14.791426    15.863348     0.239341
Ag    13.478908    12.052713     9.058942     0.248977
Ag    13.794357     7.486817    15.256402     0.244459
Ag     6.517351     7.721224    13.140116     0.239338
Ag     5.896008    12.432504     0.608879     0.248977
Ag     6.211457    15.025832    13.747062     0.244457
Ag     1.065549     0.217007     3.472295     0.239339
Ag     1.686892     2.955720    10.276701     0.248978
Ag     1.371443     7.521616     4.079241     0.244458
Ag     8.648449     7.287209     6.195527     0.239340
Ag     9.269792     2.575929    18.726764     0.248978
Ag     8.954343    -0.017399     5.588581     0.244460
H     14.462107     9.662782    17.471687     0.101573
H     14.384761    11.976452    17.746253     0.103461
H     13.722016    -1.280548    12.585570     0.109873
H     13.826660    14.738636    10.445114     0.099526
H     14.255852    10.298850    11.170201     0.117917
H     14.412060     8.966619    12.993552     0.120671
H      8.811330     9.460490     8.335596     0.097814
H     10.244498    10.902089     9.418392     0.102527
H      1.081322    11.485784     7.308873     0.106722
H      1.907858     9.965438     5.816161     0.103954
H     13.608272     7.280280     4.772037     0.129241
H     11.398615     7.181378     5.375309     0.129293
H     12.108375     3.963863    18.854185     0.103907
H     13.606756     5.384153    17.765589     0.102427
H     11.607903     8.826363    12.753790     0.099227
H      9.361848     8.784049    12.169854     0.102914
H      7.569251     5.486678    14.729893     0.129133
H      8.283560     4.258735    16.479769     0.125278
H      6.879207    12.849867    11.531777     0.101570
H      6.801861    10.536198    11.257211     0.103459
H      6.139116     6.812197    16.417894     0.109872
H      6.243760     7.774013    18.558350     0.099525
H      6.672952    12.213800    17.833264     0.117917
H      6.829160    13.546030    16.009912     0.120670
H      1.228430    15.024727     1.332226     0.097814
H      2.661598    13.583127     0.249430     0.102527
H      8.664222    12.999433     2.358948     0.106722
H      9.490758    14.519779     3.851660     0.103954
H      6.025372     0.223937     4.895785     0.129241
H      3.815715     0.322839     4.292513     0.129293
H      4.525475     1.567787    10.149279     0.103907
H      6.023856     0.147496    11.237876     0.102427
H      4.025003    13.686286    16.249674     0.099227
H      1.778948    13.728601    16.833611     0.102915
H     -0.013649     0.044971    14.273572     0.129133
H      0.700660     1.272915    12.523696     0.125278
H      0.703693     5.345651     1.863956     0.101573
H      0.781039     3.031981     1.589390     0.103462
H      1.443784    -0.692019     6.750073     0.109873
H      1.339140     0.269797     8.890529     0.099526
H      0.909948     4.709583     8.165442     0.117917
H      0.753740     6.041814     6.342091     0.120671
H      6.354470     5.547943    11.000047     0.097815
H      4.921302     4.106344     9.917251     0.102528
H     14.084478     3.522649    12.026770     0.106722
H     13.257942     5.042995    13.519482     0.103954
H      1.557528     7.728153    14.563606     0.129241
H      3.767185     7.827055    13.960334     0.129293
H      3.057425    11.044570     0.481458     0.103907
H      1.559044     9.624280     1.570054     0.102429
H      3.557897     6.182070     6.581853     0.099228
H      5.803952     6.224384     7.165789     0.102915
H      7.596549     9.521755     4.605750     0.129133
H      6.882240    10.749698     2.855874     0.125279
H      8.286593     2.158566     7.803866     0.101574
H      8.363939     4.472235     8.078432     0.103463
H      9.026684     8.196236     2.917749     0.109874
H      8.922040     7.234420     0.777293     0.099526
H      8.492848     2.794633     1.502379     0.117918
H      8.336640     1.462403     3.325731     0.120672
H     13.937370    -0.016294    18.003417     0.097815
H     12.504202     1.425306    19.086213     0.102528
H      6.501578     2.009000    16.976695     0.106722
H      5.675042     0.488654    15.483983     0.103954
H      9.140428    14.784496    14.439858     0.129241
H     11.350085    14.685594    15.043130     0.129293
H     10.640325    13.440646     9.186364     0.103907
H      9.141944    14.860937     8.097767     0.102429
H     11.140797     1.322147     3.085969     0.099228
H     13.386852     1.279832     2.502032     0.102915
H      0.013649    14.963462     5.062071     0.129134
H     14.465140    13.735518     6.811947     0.125278
C     14.205805    11.850591    14.602278     0.101675
C     14.298316    10.468398    14.418589     0.182445
C     14.392344    10.211862    16.700195     0.046362
C     14.337747    11.610718    16.870349     0.052315
C     14.092061    12.705603    13.428604     0.105005
C     13.837276    14.759696    12.502427     0.051365
C     13.884290    14.176564    11.210806     0.039570
C     14.107227    12.101030    12.164053     0.179546
C     14.234620    10.687645    12.036438    -0.136053
C     14.327131     9.906311    13.103765    -0.132073
C     12.284298     9.656819     7.376548     0.100162
C     11.444113     8.722959     6.759741     0.182330
C      9.725828     9.471639     8.076498     0.028362
C     10.581179    10.357283     8.716508     0.051731
C     13.643154     9.756330     6.933762     0.098425
C      0.508054    10.796047     6.995636     0.052188
C      0.999426     9.887076     6.084927     0.062614
C     14.137559     8.868679     5.980514     0.175134
C     13.270075     7.894031     5.413980    -0.126877
C     11.968849     7.826578     5.775557    -0.127861
C     11.110465     5.870730    15.942238     0.091858
C     10.199001     4.990942    16.576447     0.180412
C     11.815675     4.447625    18.090428     0.052950
C     12.718040     5.312405    17.436883     0.048573
C     10.661557     6.651583    14.813036     0.090220
C     11.028570     8.238434    13.223646     0.060815
C      9.675780     8.196891    12.848535     0.029173
C      9.322417     6.553763    14.406988     0.172463
C      8.457967     5.598666    15.046997    -0.130362
C      8.881092     4.874314    16.071786    -0.135924
C      6.622905    10.662058    14.401187     0.101675
C      6.715416    12.044252    14.584876     0.182443
C      6.809444    12.300788    12.303270     0.046368
C      6.754847    10.901931    12.133116     0.052319
C      6.509161     9.807046    15.574860     0.105007
C      6.254376     7.752953    16.501038     0.051366
C      6.301390     8.336086    17.792659     0.039574
C      6.524327    10.411620    16.839411     0.179546
C      6.651720    11.825005    16.967027    -0.136052
C      6.744231    12.606338    15.899699    -0.132072
C      4.701398    14.828398     2.291274     0.100162
C      3.861213    15.762258     2.908081     0.182331
C      2.142928    15.013577     1.591323     0.028361
C      2.998279    14.127933     0.951314     0.051732
C      6.060254    14.728887     2.734060     0.098425
C      8.090954    13.689169     2.672186     0.052189
C      8.582326    14.598141     3.582895     0.062614
C      6.554659    15.616537     3.687307     0.175135
C      5.687175    -0.389814     4.253841    -0.126877
C      4.385949    -0.322361     3.892265    -0.127861
C      3.527565    -0.339081    13.061227     0.091858
C      2.616100     0.540708    12.427018     0.180412
C      4.232775     1.084025    10.913037     0.052950
C      5.135140     0.219245    11.566582     0.048573
C      3.078657    -1.119934    14.190428     0.090220
C      3.445670    14.274215    15.779818     0.060816
C      2.092880    14.315758    16.154930     0.029173
C      1.739517    -1.022113    14.596477     0.172464
C      0.875067    -0.067017    13.956467    -0.130363
C      1.298192     0.657336    12.931678    -0.135925
C      0.959995     3.157842     4.733365     0.101676
C      0.867484     4.540035     4.917054     0.182444
C      0.773456     4.796571     2.635448     0.046363
C      0.828053     3.397715     2.465294     0.052313
C      1.073739     2.302830     5.907039     0.105005
C      1.328524     0.248737     6.833216     0.051364
C      1.281510     0.831869     8.124837     0.039571
C      1.058573     2.907403     7.171590     0.179545
C      0.931180     4.320788     7.299205    -0.136052
C      0.838669     5.102122     6.231878    -0.132073
C      2.881502     5.351614    11.959095     0.100163
C      3.721687     6.285474    12.575902     0.182330
C      5.439972     5.536794    11.259145     0.028366
C      4.584621     4.651150    10.619135     0.051734
C      1.522646     5.252103    12.401881     0.098427
C     14.657746     4.212386    12.340007     0.052187
C     14.166374     5.121357    13.250716     0.062616
C      1.028241     6.139754    13.355129     0.175135
C      1.895725     7.114402    13.921663    -0.126876
C      3.196951     7.181855    13.560086    -0.127861
C      4.055335     9.137703     3.393405     0.091857
C      4.966800    10.017491     2.759196     0.180411
C      3.350125    10.560808     1.245215     0.052948
C      2.447760     9.696028     1.898760     0.048571
C      4.504243     8.356850     4.522607     0.090217
C      4.137230     6.769999     6.111997     0.060812
C      5.490020     6.811542     6.487108     0.029166
C      5.843383     8.454670     4.928655     0.172462
C      6.707833     9.409767     4.288646    -0.130361
C      6.284708    10.134119     3.263857    -0.135925
C      8.542895     4.346375     4.934456     0.101676
C      8.450384     2.964181     4.750767     0.182445
C      8.356356     2.707645     7.032373     0.046360
C      8.410953     4.106502     7.202527     0.052311
C      8.656639     5.201387     3.760783     0.105003
C      8.911424     7.255480     2.834605     0.051363
C      8.864410     6.672347     1.542984     0.039568
C      8.641473     4.596813     2.496232     0.179546
C      8.514080     3.183428     2.368616    -0.136053
C      8.421569     2.402095     3.435944    -0.132073
C     10.464402     0.180035    17.044369     0.100163
C     11.304587    -0.753825    16.427562     0.182330
C     13.022872    -0.005144    17.744320     0.028366
C     12.167521     0.880500    18.384329     0.051734
C      9.105546     0.279546    16.601583     0.098427
C      7.074846     1.319264    16.663457     0.052188
C      6.583474     0.410292    15.752748     0.062617
C      8.611141    -0.608104    15.648336     0.175135
C      9.478625    15.398247    15.081802    -0.126876
C     10.779851    15.330794    15.443378    -0.127861
C     11.638235    15.347514     6.274416     0.091857
C     12.549700    14.467725     6.908625     0.180411
C     10.933025    13.924408     8.422606     0.052948
C     10.030660    14.789188     7.769061     0.048570
C     12.087143    16.128367     5.145215     0.090216
C     11.720130     0.734218     3.555825     0.060811
C     13.072920     0.692675     3.180713     0.029166
C     13.426283    16.030546     4.739166     0.172462
C     14.290733    15.075450     5.379176    -0.130361
C     13.867608    14.351097     6.403965    -0.135925
N     14.220971    12.419264    15.835892    -0.205585
N     14.349880     9.632965    15.516854    -0.194762
N     13.946470    14.031124    13.585223    -0.196312
N     14.007133    12.874104    11.044519    -0.195317
N     11.850556    10.461228     8.380068    -0.201547
N     10.124688     8.637221     7.117450    -0.203684
N     14.430259    10.741398     7.448090    -0.201227
N      0.286634     8.927281     5.572532    -0.212752
N     12.372260     6.017761    16.398559    -0.195060
N     10.584212     4.291752    17.670844    -0.208098
N     11.535107     7.498438    14.202030    -0.229120
N      8.832562     7.352086    13.422803    -0.224491
N      6.638071    10.093385    13.167573    -0.205582
N      6.766980    12.879684    13.486611    -0.194758
N      6.363570     8.481525    15.418242    -0.196310
N      6.424233     9.638545    17.958945    -0.195316
N      4.267656    14.023989     1.287754    -0.201549
N      2.541788    15.847995     2.550371    -0.203686
N      6.847359    13.743818     2.219732    -0.201229
N      7.869534    15.557935     4.095289    -0.212753
N      4.789360    -0.486111    12.604906    -0.195060
N      3.001312     1.239898    11.332620    -0.208098
N      3.952207    15.014211    14.801435    -0.229121
N      1.249662    15.160564    15.580661    -0.224492
N      0.944829     2.589169     3.499751    -0.205578
N      0.815920     5.375468     3.818789    -0.194756
N      1.219330     0.977309     5.750420    -0.196308
N      1.158667     2.134329     8.291124    -0.195315
N      3.315244     4.547205    10.955575    -0.201547
N      5.041112     6.371212    12.218193    -0.203684
N      0.735541     4.267035    11.887553    -0.201230
N     14.879166     6.081152    13.763111    -0.212754
N      2.793540     8.990672     2.937084    -0.195058
N      4.581588    10.716681     1.664799    -0.208097
N      3.630693     7.509995     5.133613    -0.229117
N      6.333238     7.656347     5.912840    -0.224488
N      8.527729     4.915048     6.168070    -0.205581
N      8.398820     2.128749     5.849032    -0.194758
N      8.802230     6.526908     3.917401    -0.196309
N      8.741567     5.369888     1.376698    -0.195316
N     10.898144     0.984444    18.047889    -0.201546
N     12.624012    -0.839562    16.785272    -0.203684
N      8.318441     1.264615    17.115911    -0.201229
N      7.296266    -0.549502    15.240354    -0.212753
N     10.376440    15.494544     6.730737    -0.195058
N     12.164488    13.768535     8.003023    -0.208097
N     11.213593    -0.005778     4.534208    -0.229116
N     13.916138    -0.152131     3.754982    -0.224488
B      4.505759     3.600861    14.938718     1.079264
B     10.459852    12.061244    12.370944     1.059771
B     12.088659     1.930789    14.064747     1.079264
B      2.876952    10.451405    16.632520     1.059771
B     10.660041    11.407572     4.396925     1.079262
B      4.705948     2.947189     6.964699     1.059771
B      3.077141    13.077644     5.270896     1.079263
B     12.288848     4.557028     2.703123     1.059771
F      5.433906     4.385957    15.532322    -0.467438
F      3.266713     4.207031    14.822704    -0.490307
F      4.304054     2.425414    15.658004    -0.500485
F      4.854573     3.189673    13.676100    -0.491832
F      9.590852    11.149151    11.823746    -0.466572
F      9.792557    13.051939    13.063160    -0.462620
F     11.354634    11.425296    13.244915    -0.481032
F     11.195394    12.636756    11.340355    -0.475580
F     13.016806     1.145693    13.471142    -0.467438
F     10.849613     1.324619    14.180761    -0.490307
F     11.886954     3.106235    13.345461    -0.500485
F     12.437473     2.341976    15.327364    -0.491832
F      2.007952    11.363499    17.179719    -0.466572
F      2.209657     9.460711    15.940304    -0.462620
F      3.771734    11.087353    15.758549    -0.481032
F      3.612494     9.875894    17.663110    -0.475580
F      9.731894    10.622476     3.803321    -0.467437
F     11.899087    10.801402     4.512939    -0.490307
F     10.861746    12.583019     3.677639    -0.500485
F     10.311227    11.818760     5.659543    -0.491832
F      5.574948     3.859282     7.511897    -0.466573
F      5.373243     1.956494     6.272483    -0.462619
F      3.811166     3.583137     6.090728    -0.481032
F      3.970406     2.371677     7.995288    -0.475581
F      2.148994    13.862740     5.864501    -0.467438
F      4.316187    13.683814     5.154882    -0.490307
F      3.278846    11.902198     5.990182    -0.500485
F      2.728327    12.666457     4.008279    -0.491831
F     13.157848     3.644934     2.155924    -0.466573
F     12.956143     5.547722     3.395339    -0.462620
F     11.394066     3.921080     3.577094    -0.481032
F     11.553306     5.132539     1.672533    -0.475581

The following XYZ coordinates are in angstroms. Other properties are in atomic units.
The sperically averaged electron density of each atom fit to a function of the form exp(a - br)
eigen_1, eigen_2 and eigen_3 are the three eigenvalues of traceless quadrupole moment tensor
  atom number  atomic symbol              X              Y              Z     net charge C6 coefficient C8 coefficient C10 coefficient fluctuating dipole atomic polarizability isotropic forcefield polarizability              a              b squared Pearson coefficient          <r^3>          <r^4>         wp_QDO          m_QDO          q_QDO       dipole_x       dipole_y       dipole_z         dipole            Qxy            Qxz            Qyz     Q(x^2-y^2)  Q(3z^2 - R^2)        eigen_1        eigen_2        eigen_3 static polarizability      alpha(xx)      alpha(xy)      alpha(xz)      alpha(yy)      alpha(yz)      alpha(zz) atomic spin moment
            1             Ag      14.100251      14.791426      15.863348       0.239341     217.073094 0.52700075E+04  0.20899219E+06                                28.352911                           23.578560       1.759702       2.175693                    0.998466      88.410257     237.407482       0.390421       0.395598      -1.192391       0.018246       0.005744      -0.031607       0.036944      -0.035451       0.035867      -0.057094      -0.015423      -0.034255      -0.058350      -0.029191       0.087541             33.885344      41.141686     -10.420410     -10.622117      34.549741      10.305506      25.964606           0.005121
            2             Ag      13.478908      12.052713       9.058942       0.248977     220.995712 0.53335124E+04  0.21210541E+06                                28.668796                           23.720409       1.675018       2.154569                    0.998296      88.298632     237.296462       0.389319       0.395606      -1.192608      -0.079238       0.024595      -0.002248       0.082998       0.002425      -0.083250      -0.008428       0.057709       0.174666      -0.061731      -0.055878       0.117609             34.567317      20.372265      -0.425218       5.783175      29.736981       9.057636      53.592705           0.006193
            3             Ag      13.794357       7.486817      15.256402       0.244459     206.454343 0.51633006E+04  0.20384818E+06                                27.481059                           23.371868       1.733407       2.168012                    0.998648      88.276065     237.019846       0.391053       0.396726      -1.190770       0.009748      -0.025358      -0.008242       0.028389      -0.007856       0.047348      -0.026543      -0.066045       0.067906      -0.069169       0.004675       0.064494             31.706745      32.970178       6.105696      -6.293398      41.962579      -0.167155      20.187479           0.007367
            4             Ag       6.517351       7.721224      13.140116       0.239338     217.073291 0.52700160E+04  0.20899262E+06                                28.352929                           23.578579       1.759705       2.175693                    0.998466      88.410327     237.407731       0.390420       0.395598      -1.192391       0.018246      -0.005744       0.031608       0.036946       0.035451      -0.035867      -0.057092      -0.015421      -0.034262      -0.058350      -0.029190       0.087540             33.885358      41.141753      10.420422      10.622122      34.549717      10.305495      25.964604           0.005120
            5             Ag       5.896008      12.432504       0.608879       0.248977     220.995355 0.53335095E+04  0.21210526E+06                                28.668762                           23.720400       1.675023       2.154571                    0.998296      88.298634     237.296422       0.389319       0.395605      -1.192608      -0.079239      -0.024594       0.002249       0.082999      -0.002424       0.083251      -0.008428       0.057709       0.174671      -0.061732      -0.055879       0.117610             34.567246      20.372243       0.425219      -5.783141      29.736951       9.057604      53.592544           0.006194
            6             Ag       6.211457      15.025832      13.747062       0.244457     206.454318 0.51633080E+04  0.20384854E+06                                27.481058                           23.371886       1.733405       2.168011                    0.998648      88.276115     237.020026       0.391053       0.396726      -1.190770       0.009746       0.025358       0.008243       0.028390       0.007857      -0.047347      -0.026544      -0.066048       0.067899      -0.069169       0.004675       0.064494             31.706721      32.970205      -6.105688       6.293399      41.962475      -0.167170      20.187484           0.007368
            7             Ag       1.065549       0.217007       3.472295       0.239339     217.073935 0.52700252E+04  0.20899308E+06                                28.352990                           23.578606       1.759694       2.175690                    0.998466      88.410333     237.407846       0.390420       0.395599      -1.192391      -0.018246      -0.005746       0.031604       0.036943      -0.035449       0.035871      -0.057094      -0.015425      -0.034249      -0.058350      -0.029193       0.087543             33.885473      41.141920     -10.420473     -10.622182      34.549855      10.305550      25.964644           0.005134
            8             Ag       1.686892       2.955720      10.276701       0.248978     220.995461 0.53335062E+04  0.21210509E+06                                28.668769                           23.720391       1.675025       2.154571                    0.998296      88.298610     237.296325       0.389319       0.395605      -1.192608       0.079237      -0.024595       0.002249       0.082997       0.002426      -0.083249      -0.008428       0.057708       0.174667      -0.061729      -0.055879       0.117608             34.567276      20.372238      -0.425208       5.783138      29.736896       9.057643      53.592695           0.006162
            9             Ag       1.371443       7.521616       4.079241       0.244458     206.455343 0.51633279E+04  0.20384955E+06                                27.481154                           23.371938       1.733393       2.168007                    0.998648      88.276208     237.020472       0.391052       0.396726      -1.190770      -0.009747       0.025359       0.008241       0.028390      -0.007855       0.047351      -0.026545      -0.066045       0.067916      -0.069172       0.004674       0.064498             31.706876      32.970365       6.105738      -6.293426      41.962746      -0.167160      20.187516           0.007381
           10             Ag       8.648449       7.287209       6.195527       0.239340     217.074004 0.52700252E+04  0.20899309E+06                                28.352995                           23.578607       1.759691       2.175689                    0.998466      88.410330     237.407846       0.390420       0.395599      -1.192391      -0.018247       0.005745      -0.031604       0.036943       0.035449      -0.035871      -0.057094      -0.015425      -0.034246      -0.058350      -0.029193       0.087543             33.885485      41.141910      10.420493      10.622179      34.549905      10.305563      25.964641           0.005134
           11             Ag       9.269792       2.575929      18.726764       0.248978     220.995535 0.53335054E+04  0.21210506E+06                                28.668777                           23.720391       1.675023       2.154571                    0.998296      88.298589     237.296263       0.389319       0.395605      -1.192608       0.079236       0.024596      -0.002249       0.082996      -0.002426       0.083248      -0.008428       0.057708       0.174665      -0.061729      -0.055878       0.117607             34.567300      20.372242       0.425199      -5.783152      29.736890       9.057671      53.592769           0.006166
           12             Ag       8.954343      -0.017399       5.588581       0.244460     206.455284 0.51633243E+04  0.20384937E+06                                27.481149                           23.371929       1.733393       2.168007                    0.998648      88.276175     237.020354       0.391053       0.396726      -1.190770      -0.009749      -0.025359      -0.008241       0.028390       0.007854      -0.047351      -0.026544      -0.066044       0.067919      -0.069172       0.004674       0.064498             31.706878      32.970333      -6.105762       6.293413      41.962801      -0.167167      20.187500           0.007382
           13              H      14.462107       9.662782      17.471687       0.101573       1.363145 0.10021313E+02  0.10241496E+03                                 1.932951                            1.780303      -0.913093       2.445599                    0.998064       3.388296       9.181160       0.505328       1.186026      -0.734289       0.009996      -0.026997       0.040165       0.049416      -0.002342       0.003043      -0.005351      -0.023863       0.054046      -0.021333       0.001294       0.020039              2.001654       1.566369      -0.015239       0.099601       2.002147      -0.574501       2.436445           0.000370
           14              H      14.384761      11.976452      17.746253       0.103461       1.319245 0.94614478E+01  0.95339969E+02                                 1.893512                            1.730858      -0.841347       2.480290                    0.998901       3.330992       8.970620       0.511908       1.187398      -0.733873       0.007123       0.016781       0.042959       0.046667      -0.000701       0.002343       0.000826      -0.021929       0.050648      -0.019582       0.002507       0.017075              1.974473       1.550500       0.018760       0.089487       1.710272       0.422516       2.662649           0.000158
           15              H      13.722016      -1.280548      12.585570       0.109873       1.231460 0.87415526E+01  0.87872817E+02                                 1.908567                            1.734489      -1.227642       2.299722                    0.994663       3.634674      10.347144       0.472122       1.290582      -0.706371      -0.010495       0.045478       0.004357       0.046876      -0.001138       0.000744      -0.005016      -0.028041       0.025930      -0.018400       0.004130       0.014270              2.004945       1.534391      -0.030821       0.004506       2.915486       0.217575       1.564958           0.000050
           16              H      13.826660      14.738636      10.445114       0.099526       1.300794 0.93573975E+01  0.94568453E+02                                 1.904290                            1.740693      -0.972095       2.409787                    0.997916       3.475246       9.548914       0.499108       1.214284      -0.725631      -0.005407       0.029852      -0.036957       0.047814      -0.004604      -0.002901      -0.007658      -0.033240       0.009750      -0.019585       0.000588       0.018997              1.997294       1.461557       0.023341       0.103251       1.982926      -0.592048       2.547399           0.000362
           17              H      14.255852      10.298850      11.170201       0.117917       1.248525 0.92297309E+01  0.93207280E+02                                 1.860211                            1.733420      -1.165525       2.318488                    0.996225       3.546930       9.827624       0.496816       1.220816      -0.722724       0.001315      -0.025260      -0.027285       0.037206      -0.004049      -0.002281       0.009728      -0.029760      -0.016516      -0.012893      -0.008906       0.021799              1.918722       1.445868      -0.041495       0.019443       1.719163       0.305417       2.591134           0.000056
           18              H      14.412060       8.966619      12.993552       0.120671       1.158120 0.82406080E+01  0.81826852E+02                                 1.848828                            1.695807      -1.091829       2.360793                    0.996118       3.614264      10.309350       0.471351       1.308654      -0.702175       0.004269      -0.034743      -0.014488       0.037884      -0.002583       0.000166       0.011433      -0.016055       0.031743      -0.013942      -0.004862       0.018804              1.944623       1.534691      -0.193710      -0.001909       2.769466       0.004829       1.529713           0.000027
           19              H       8.811330       9.460490       8.335596       0.097814       1.343877 0.98689198E+01  0.10085576E+03                                 1.933974                            1.779691      -0.971199       2.411029                    0.997823       3.479805       9.547217       0.497994       1.203513      -0.728823      -0.044945       0.006530       0.011168       0.046770      -0.003619      -0.009059       0.012256       0.020753      -0.009160      -0.018829      -0.000288       0.019117              2.004667       2.708476       0.105518      -0.321675       1.539202       0.075092       1.766321           0.000557
           20              H      10.244498      10.902089       9.418392       0.102527       1.274246 0.88817275E+01  0.89594176E+02                                 1.937665                            1.734239      -1.327009       2.239376                    0.993950       3.762703      10.713328       0.478159       1.269848      -0.709582      -0.014169       0.027146       0.032053       0.044329      -0.000142      -0.003299       0.010362       0.016433      -0.022468      -0.016656       0.003878       0.012778              2.075985       1.639749      -0.180024      -0.383062       1.988676       0.648564       2.599530           0.000202
           21              H       1.081322      11.485784       7.308873       0.106722       1.586636 0.12082829E+02  0.13067580E+03                                 2.208854                            2.006419      -1.291248       2.266166                    0.993936       3.764700      10.837036       0.453287       1.249413      -0.717691       0.029550       0.035613       0.013468       0.048196       0.005045       0.005074       0.012868       0.000724      -0.011836      -0.014373      -0.001395       0.015768              2.292791       2.421872       0.712747       0.142082       2.613056       0.317194       1.843445          -0.000003
           22              H       1.907858       9.965438       5.816161       0.103954       1.296558 0.91671445E+01  0.94004515E+02                                 2.027027                            1.811327      -1.362069       2.230048                    0.992672       3.919412      11.568882       0.445042       1.342118      -0.693896       0.043410       0.006663      -0.014388       0.046215       0.000232      -0.003729       0.006406       0.023124      -0.008419      -0.014031       0.000165       0.013866              2.174533       3.095537       0.131682      -0.568202       1.748002       0.030491       1.680062           0.000360
           23              H      13.608272       7.280280       4.772037       0.129241       1.221128 0.87050830E+01  0.88499714E+02                                 1.974588                            1.785392      -1.495801       2.173324                    0.991764       3.931737      11.718961       0.438744       1.373174      -0.686975       0.003668      -0.026722      -0.027625       0.038609      -0.000056      -0.000376       0.005351      -0.003178      -0.010939      -0.006540       0.000239       0.006301              2.090925       1.920805      -0.300985      -0.259996       2.316587       0.706124       2.035382           0.000057
           24              H      11.398615       7.181378       5.375309       0.129293       1.152733 0.82866710E+01  0.83152801E+02                                 1.905799                            1.748359      -1.309021       2.267549                    0.993273       3.765401      11.122991       0.441262       1.383287      -0.686228      -0.014857      -0.027205      -0.023705       0.039023       0.002297      -0.000221       0.008957      -0.010822      -0.003381      -0.007949      -0.004296       0.012245              2.005840       2.157001       0.516978       0.310685       2.122461       0.477797       1.738057          -0.000012
           25              H      12.108375       3.963863      18.854185       0.103907       1.277301 0.88135097E+01  0.88777028E+02                                 1.949159                            1.733786      -1.221303       2.291608                    0.995330       3.722527      10.607709       0.475424       1.279008      -0.707971       0.013410      -0.023707       0.035634       0.044851       0.003552       0.008931      -0.009070       0.020116      -0.017163      -0.018051       0.001544       0.016507              2.106120       1.598557      -0.164401       0.295286       2.015946      -0.732036       2.703858           0.000689
           26              H      13.606756       5.384153      17.765589       0.102427       1.254411 0.90151604E+01  0.89271947E+02                                 1.789187                            1.658543      -0.834855       2.481073                    0.999118       3.244148       8.510426       0.540571       1.144225      -0.744684       0.044602       0.000525       0.014147       0.046795       0.002567       0.008988      -0.010914       0.019249      -0.000338      -0.018602       0.003009       0.015594              1.832119       2.392617       0.120081       0.368755       1.459808      -0.036371       1.643931          -0.000106
           27              H      11.607903       8.826363      12.753790       0.099227       1.295473 0.93395452E+01  0.95425780E+02                                 1.969086                            1.788523      -1.248885       2.282180                    0.994319       3.744819      10.738971       0.466736       1.284383      -0.707402       0.025873       0.030951      -0.021658       0.045787       0.002818      -0.001684      -0.013603       0.012425       0.012718      -0.017134       0.003303       0.013831              2.076342       2.152021       0.585245      -0.380218       2.242027      -0.516833       1.834976           0.000048
           28              H       9.361848       8.784049      12.169854       0.102914       1.317972 0.96221704E+01  0.99336051E+02                                 2.006763                            1.826796      -1.294867       2.258182                    0.993710       3.861588      11.237010       0.456178       1.300584      -0.703150      -0.015447       0.031696      -0.029512       0.045981       0.000963       0.006282      -0.014436       0.014449       0.006551      -0.019209       0.004331       0.014878              2.101612       1.785172      -0.237070       0.244598       2.264404      -0.688364       2.255259           0.000978
           29              H       7.569251       5.486678      14.729893       0.129133       1.207808 0.87599149E+01  0.89109950E+02                                 1.958436                            1.791068      -1.401007       2.221275                    0.992439       3.864589      11.485513       0.438454       1.373268      -0.687635      -0.033567      -0.013585      -0.009946       0.037553       0.002392       0.002210      -0.002078       0.004772      -0.004107      -0.004944       0.000550       0.004394              2.061812       2.810740       0.099309       0.414462       1.686020      -0.036599       1.688677          -0.000058
           30              H       8.283560       4.258735      16.479769       0.125278       1.164940 0.85585155E+01  0.86366798E+02                                 1.900081                            1.762102      -1.315539       2.261121                    0.992751       3.777114      11.100861       0.446131       1.360489      -0.690758      -0.027927      -0.023693       0.005580       0.037046       0.006972      -0.000449      -0.003201       0.012338      -0.013054      -0.008851      -0.002824       0.011675              1.968279       1.974070       0.434285      -0.182498       2.187472      -0.423308       1.743294           0.000021
           31              H       6.879207      12.849867      11.531777       0.101570       1.363122 0.10021088E+02  0.10241197E+03                                 1.932921                            1.780277      -0.913064       2.445613                    0.998064       3.388263       9.181007       0.505334       1.186018      -0.734291       0.009996       0.026996      -0.040164       0.049415       0.002342      -0.003043      -0.005352      -0.023861       0.054043      -0.021331       0.001293       0.020038              2.001621       1.566347       0.015239      -0.099599       2.002112      -0.574487       2.436404           0.000371
           32              H       6.801861      10.536198      11.257211       0.103459       1.319230 0.94613081E+01  0.95338103E+02                                 1.893489                            1.730839      -0.841328       2.480298                    0.998901       3.330970       8.970507       0.511915       1.187390      -0.733876       0.007123      -0.016780      -0.042959       0.046666       0.000701      -0.002342       0.000826      -0.021927       0.050646      -0.019581       0.002506       0.017075              1.974449       1.550483      -0.018760      -0.089486       1.710251       0.422507       2.662613           0.000158
           33              H       6.139116       6.812197      16.417894       0.109872       1.231453 0.87414896E+01  0.87871975E+02                                 1.908556                            1.734480      -1.227625       2.299730                    0.994663       3.634657      10.347064       0.472125       1.290578      -0.706372      -0.010495      -0.045477      -0.004357       0.046876       0.001138      -0.000744      -0.005016      -0.028041       0.025929      -0.018399       0.004129       0.014270              2.004933       1.534383       0.030821      -0.004506       2.915466       0.217573       1.564949           0.000050
           34              H       6.243760       7.774013      18.558350       0.099525       1.300780 0.93572660E+01  0.94566757E+02                                 1.904274                            1.740679      -0.972069       2.409800                    0.997916       3.475222       9.548818       0.499111       1.214283      -0.725631      -0.005407      -0.029852       0.036956       0.047813       0.004603       0.002901      -0.007659      -0.033237       0.009748      -0.019583       0.000587       0.018996              1.997276       1.461546      -0.023340      -0.103250       1.982910      -0.592042       2.547373           0.000362
           35              H       6.672952      12.213800      17.833264       0.117917       1.248525 0.92297265E+01  0.93207203E+02                                 1.860209                            1.733418      -1.165521       2.318490                    0.996226       3.546928       9.827609       0.496817       1.220813      -0.722724       0.001315       0.025260       0.027285       0.037206       0.004049       0.002281       0.009728      -0.029759      -0.016516      -0.012893      -0.008906       0.021799              1.918720       1.445867       0.041495      -0.019443       1.719160       0.305417       2.591131           0.000056
           36              H       6.829160      13.546030      16.009912       0.120670       1.158121 0.82406208E+01  0.81826997E+02                                 1.848829                            1.695807      -1.091827       2.360794                    0.996118       3.614264      10.309345       0.471352       1.308652      -0.702175       0.004269       0.034743       0.014488       0.037884       0.002583      -0.000166       0.011433      -0.016054       0.031742      -0.013942      -0.004862       0.018804              1.944624       1.534691       0.193710       0.001909       2.769467       0.004830       1.529713           0.000027
           37              H       1.228430      15.024727       1.332226       0.097814       1.343871 0.98688660E+01  0.10085506E+03                                 1.933968                            1.779686      -0.971194       2.411032                    0.997824       3.479798       9.547188       0.497995       1.203513      -0.728823      -0.044945      -0.006530      -0.011168       0.046770       0.003619       0.009059       0.012256       0.020753      -0.009160      -0.018829      -0.000288       0.019117              2.004660       2.708466      -0.105518       0.321673       1.539198       0.075091       1.766316           0.000557
           38              H       2.661598      13.583127       0.249430       0.102527       1.274245 0.88817196E+01  0.89594070E+02                                 1.937664                            1.734238      -1.327007       2.239377                    0.993950       3.762701      10.713318       0.478159       1.269847      -0.709582      -0.014169      -0.027146      -0.032053       0.044329       0.000142       0.003299       0.010362       0.016433      -0.022468      -0.016655       0.003878       0.012778              2.075984       1.639748       0.180024       0.383062       1.988675       0.648564       2.599529           0.000202
           39              H       8.664222      12.999433       2.358948       0.106722       1.586637 0.12082841E+02  0.13067599E+03                                 2.208857                            2.006422      -1.291248       2.266166                    0.993936       3.764702      10.837050       0.453286       1.249415      -0.717690       0.029550      -0.035613      -0.013468       0.048196      -0.005045      -0.005074       0.012868       0.000724      -0.011836      -0.014373      -0.001395       0.015768              2.292794       2.421876      -0.712749      -0.142083       2.613059       0.317195       1.843447          -0.000002
           40              H       9.490758      14.519779       3.851660       0.103954       1.296558 0.91671424E+01  0.94004484E+02                                 2.027026                            1.811326      -1.362069       2.230049                    0.992672       3.919412      11.568880       0.445042       1.342117      -0.693896       0.043410      -0.006663       0.014388       0.046215      -0.000232       0.003729       0.006406       0.023124      -0.008419      -0.014031       0.000165       0.013866              2.174533       3.095537      -0.131682       0.568201       1.748001       0.030491       1.680061           0.000360
           41              H       6.025372       0.223937       4.895785       0.129241       1.221128 0.87050838E+01  0.88499722E+02                                 1.974588                            1.785392      -1.495801       2.173324                    0.991764       3.931736      11.718957       0.438744       1.373174      -0.686975       0.003668       0.026722       0.027625       0.038609       0.000056       0.000376       0.005351      -0.003177      -0.010938      -0.006540       0.000239       0.006301              2.090925       1.920805       0.300985       0.259996       2.316587       0.706124       2.035382           0.000057
           42              H       3.815715       0.322839       4.292513       0.129293       1.152733 0.82866738E+01  0.83152835E+02                                 1.905799                            1.748359      -1.309021       2.267548                    0.993273       3.765401      11.122991       0.441262       1.383287      -0.686228      -0.014857       0.027205       0.023705       0.039023      -0.002297       0.000221       0.008957      -0.010822      -0.003381      -0.007949      -0.004296       0.012245              2.005840       2.157001      -0.516978      -0.310686       2.122461       0.477797       1.738058          -0.000012
           43              H       4.525475       1.567787      10.149279       0.103907       1.277300 0.88134953E+01  0.88776841E+02                                 1.949157                            1.733785      -1.221300       2.291609                    0.995331       3.722522      10.607690       0.475424       1.279008      -0.707971       0.013410       0.023707      -0.035634       0.044851      -0.003552      -0.008931      -0.009070       0.020115      -0.017163      -0.018051       0.001544       0.016507              2.106118       1.598555       0.164401      -0.295286       2.015943      -0.732034       2.703855           0.000689
           44              H       6.023856       0.147496      11.237876       0.102427       1.254411 0.90151593E+01  0.89271928E+02                                 1.789186                            1.658543      -0.834855       2.481073                    0.999118       3.244148       8.510424       0.540572       1.144224      -0.744685       0.044602      -0.000525      -0.014147       0.046795      -0.002567      -0.008988      -0.010914       0.019249      -0.000338      -0.018602       0.003009       0.015594              1.832119       2.392617      -0.120081      -0.368755       1.459808      -0.036370       1.643931          -0.000106
           45              H       4.025003      13.686286      16.249674       0.099227       1.295473 0.93395414E+01  0.95425720E+02                                 1.969085                            1.788522      -1.248883       2.282181                    0.994319       3.744817      10.738960       0.466737       1.284382      -0.707402       0.025872      -0.030951       0.021658       0.045787      -0.002818       0.001684      -0.013603       0.012425       0.012718      -0.017134       0.003303       0.013831              2.076340       2.152020      -0.585244       0.380218       2.242026      -0.516833       1.834975           0.000048
           46              H       1.778948      13.728601      16.833611       0.102915       1.317968 0.96221328E+01  0.99335572E+02                                 2.006759                            1.826793      -1.294865       2.258184                    0.993710       3.861582      11.236989       0.456178       1.300584      -0.703150      -0.015447      -0.031696       0.029512       0.045981      -0.000963      -0.006282      -0.014436       0.014449       0.006551      -0.019209       0.004331       0.014878              2.101608       1.785169       0.237070      -0.244598       2.264399      -0.688361       2.255254           0.000978
           47              H      -0.013649       0.044971      14.273572       0.129133       1.207807 0.87599124E+01  0.89109925E+02                                 1.958436                            1.791068      -1.401006       2.221276                    0.992439       3.864589      11.485516       0.438454       1.373269      -0.687635      -0.033567       0.013585       0.009946       0.037553      -0.002392      -0.002210      -0.002078       0.004772      -0.004107      -0.004944       0.000550       0.004394              2.061812       2.810740      -0.099309      -0.414462       1.686021      -0.036599       1.688677          -0.000058
           48              H       0.700660       1.272915      12.523696       0.125278       1.164940 0.85585221E+01  0.86366890E+02                                 1.900082                            1.762103      -1.315539       2.261120                    0.992751       3.777118      11.100878       0.446131       1.360489      -0.690758      -0.027927       0.023693      -0.005580       0.037046      -0.006972       0.000449      -0.003201       0.012338      -0.013054      -0.008851      -0.002824       0.011675              1.968280       1.974072      -0.434286       0.182498       2.187474      -0.423308       1.743294           0.000020
           49              H       0.703693       5.345651       1.863956       0.101573       1.363158 0.10021426E+02  0.10241640E+03                                 1.932962                            1.780312      -0.913109       2.445591                    0.998063       3.388312       9.181216       0.505327       1.186025      -0.734289      -0.009996       0.026997      -0.040165       0.049417      -0.002342       0.003043      -0.005351      -0.023865       0.054048      -0.021334       0.001294       0.020040              2.001665       1.566377      -0.015239       0.099602       2.002159      -0.574506       2.436460           0.000372
           50              H       0.781039       3.031981       1.589390       0.103462       1.319252 0.94615170E+01  0.95340843E+02                                 1.893518                            1.730864      -0.841358       2.480285                    0.998901       3.331003       8.970659       0.511908       1.187398      -0.733873      -0.007123      -0.016781      -0.042959       0.046667      -0.000702       0.002343       0.000826      -0.021930       0.050649      -0.019583       0.002507       0.017075              1.974480       1.550505       0.018760       0.089487       1.710278       0.422517       2.662658           0.000158
           51              H       1.443784      -0.692019       6.750073       0.109873       1.231463 0.87415825E+01  0.87873204E+02                                 1.908571                            1.734492      -1.227649       2.299719                    0.994663       3.634681      10.347173       0.472122       1.290583      -0.706371       0.010495      -0.045478      -0.004357       0.046876      -0.001137       0.000744      -0.005016      -0.028042       0.025931      -0.018400       0.004130       0.014270              2.004949       1.534394      -0.030821       0.004506       2.915493       0.217575       1.564961           0.000052
           52              H       1.339140       0.269797       8.890529       0.099526       1.300799 0.93574397E+01  0.94568978E+02                                 1.904294                            1.740696      -0.972104       2.409782                    0.997916       3.475252       9.548933       0.499108       1.214283      -0.725631       0.005407      -0.029852       0.036957       0.047814      -0.004604      -0.002901      -0.007659      -0.033241       0.009750      -0.019586       0.000588       0.018998              1.997298       1.461559       0.023341       0.103251       1.982930      -0.592050       2.547405           0.000360
           53              H       0.909948       4.709583       8.165442       0.117917       1.248528 0.92297665E+01  0.93207732E+02                                 1.860215                            1.733424      -1.165528       2.318486                    0.996225       3.546937       9.827649       0.496815       1.220815      -0.722724      -0.001315       0.025261       0.027285       0.037206      -0.004049      -0.002281       0.009728      -0.029760      -0.016516      -0.012893      -0.008906       0.021799              1.918725       1.445871      -0.041495       0.019443       1.719166       0.305418       2.591139           0.000058
           54              H       0.753740       6.041814       6.342091       0.120671       1.158120 0.82406099E+01  0.81826895E+02                                 1.848830                            1.695808      -1.091831       2.360792                    0.996118       3.614267      10.309368       0.471350       1.308656      -0.702174      -0.004268       0.034743       0.014488       0.037884      -0.002583       0.000166       0.011433      -0.016055       0.031743      -0.013942      -0.004862       0.018804              1.944626       1.534693      -0.193710      -0.001909       2.769470       0.004829       1.529714           0.000031
           55              H       6.354470       5.547943      11.000047       0.097815       1.343855 0.98687125E+01  0.10085306E+03                                 1.933949                            1.779670      -0.971173       2.411043                    0.997824       3.479773       9.547087       0.497998       1.203510      -0.728824       0.044945      -0.006530      -0.011168       0.046770      -0.003620      -0.009059       0.012255       0.020753      -0.009160      -0.018828      -0.000289       0.019117              2.004640       2.708435       0.105515      -0.321670       1.539184       0.075090       1.766300           0.000549
           56              H       4.921302       4.106344       9.917251       0.102528       1.274232 0.88816092E+01  0.89592650E+02                                 1.937650                            1.734226      -1.326985       2.239387                    0.993951       3.762675      10.713215       0.478161       1.269846      -0.709582       0.014169      -0.027146      -0.032053       0.044329      -0.000142      -0.003299       0.010362       0.016432      -0.022467      -0.016655       0.003878       0.012777              2.075967       1.639736      -0.180023      -0.383058       1.988658       0.648556       2.599507           0.000200
           57              H      14.084478       3.522649      12.026770       0.106722       1.586634 0.12082814E+02  0.13067560E+03                                 2.208852                            2.006418      -1.291245       2.266167                    0.993936       3.764698      10.837028       0.453287       1.249413      -0.717691      -0.029550      -0.035613      -0.013468       0.048196       0.005045       0.005074       0.012868       0.000724      -0.011836      -0.014373      -0.001395       0.015769              2.292789       2.421870       0.712747       0.142082       2.613054       0.317194       1.843444          -0.000004
           58              H      13.257942       5.042995      13.519482       0.103954       1.296550 0.91670754E+01  0.94003607E+02                                 2.027018                            1.811319      -1.362060       2.230054                    0.992672       3.919393      11.568805       0.445043       1.342117      -0.693896      -0.043410      -0.006662       0.014388       0.046216       0.000231      -0.003729       0.006406       0.023124      -0.008418      -0.014031       0.000165       0.013866              2.174522       3.095519       0.131681      -0.568198       1.747994       0.030490       1.680055           0.000355
           59              H       1.557528       7.728153      14.563606       0.129241       1.221125 0.87050582E+01  0.88499388E+02                                 1.974584                            1.785389      -1.495796       2.173327                    0.991764       3.931729      11.718927       0.438745       1.373174      -0.686975      -0.003668       0.026722       0.027625       0.038609      -0.000056      -0.000376       0.005351      -0.003178      -0.010939      -0.006540       0.000239       0.006301              2.090921       1.920801      -0.300984      -0.259995       2.316582       0.706123       2.035379           0.000053
           60              H       3.767185       7.827055      13.960334       0.129293       1.152732 0.82866630E+01  0.83152682E+02                                 1.905796                            1.748357      -1.309016       2.267551                    0.993273       3.765395      11.122963       0.441263       1.383286      -0.686228       0.014857       0.027205       0.023705       0.039023       0.002297      -0.000221       0.008957      -0.010822      -0.003381      -0.007949      -0.004296       0.012245              2.005837       2.156997       0.516977       0.310685       2.122457       0.477796       1.738056          -0.000015
           61              H       3.057425      11.044570       0.481458       0.103907       1.277319 0.88136568E+01  0.88778897E+02                                 1.949177                            1.733800      -1.221328       2.291594                    0.995330       3.722559      10.607830       0.475422       1.279008      -0.707971      -0.013410       0.023707      -0.035635       0.044852       0.003553       0.008932      -0.009071       0.020117      -0.017164      -0.018053       0.001545       0.016508              2.106141       1.598570      -0.164404       0.295291       2.015966      -0.732047       2.703888           0.000691
           62              H       1.559044       9.624280       1.570054       0.102429       1.254416 0.90152111E+01  0.89272639E+02                                 1.789197                            1.658552      -0.834862       2.481071                    0.999118       3.244154       8.510471       0.540567       1.144231      -0.744683      -0.044603      -0.000525      -0.014147       0.046795       0.002568       0.008988      -0.010914       0.019249      -0.000338      -0.018603       0.003009       0.015594              1.832130       2.392632       0.120082       0.368758       1.459816      -0.036371       1.643941          -0.000102
           63              H       3.557897       6.182070       6.581853       0.099228       1.295487 0.93396744E+01  0.95427529E+02                                 1.969107                            1.788541      -1.248914       2.282167                    0.994319       3.744852      10.739126       0.466731       1.284391      -0.707400      -0.025873      -0.030951       0.021658       0.045787       0.002818      -0.001684      -0.013604       0.012425       0.012717      -0.017135       0.003304       0.013831              2.076365       2.152046       0.585253      -0.380224       2.242053      -0.516841       1.834995           0.000049
           64              H       5.803952       6.224384       7.165789       0.102915       1.317996 0.96223871E+01  0.99338899E+02                                 2.006789                            1.826818      -1.294904       2.258163                    0.993710       3.861636      11.237203       0.456174       1.300585      -0.703150       0.015448      -0.031697       0.029512       0.045981       0.000964       0.006283      -0.014437       0.014450       0.006548      -0.019211       0.004333       0.014879              2.101640       1.785195      -0.237075       0.244603       2.264436      -0.688377       2.255288           0.000978
           65              H       7.596549       9.521755       4.605750       0.129133       1.207801 0.87598555E+01  0.89109238E+02                                 1.958433                            1.791065      -1.401003       2.221278                    0.992439       3.864584      11.485510       0.438453       1.373274      -0.687634       0.033568       0.013586       0.009946       0.037554       0.002392       0.002210      -0.002078       0.004772      -0.004107      -0.004944       0.000550       0.004394              2.061809       2.810735       0.099309       0.414460       1.686019      -0.036598       1.688674          -0.000054
           66              H       6.882240      10.749698       2.855874       0.125279       1.164938 0.85585003E+01  0.86366646E+02                                 1.900082                            1.762103      -1.315540       2.261121                    0.992751       3.777117      11.100887       0.446130       1.360493      -0.690757       0.027927       0.023693      -0.005580       0.037046       0.006972      -0.000449      -0.003201       0.012338      -0.013054      -0.008851      -0.002824       0.011675              1.968280       1.974072       0.434285      -0.182498       2.187474      -0.423308       1.743294           0.000024
           67              H       8.286593       2.158566       7.803866       0.101574       1.363168 0.10021522E+02  0.10241767E+03                                 1.932974                            1.780323      -0.913121       2.445584                    0.998063       3.388326       9.181278       0.505324       1.186028      -0.734289      -0.009997      -0.026998       0.040165       0.049417       0.002342      -0.003043      -0.005351      -0.023866       0.054050      -0.021335       0.001294       0.020040              2.001679       1.566386       0.015239      -0.099603       2.002171      -0.574510       2.436479           0.000372
           68              H       8.363939       4.472235       8.078432       0.103463       1.319260 0.94615886E+01  0.95341784E+02                                 1.893529                            1.730873      -0.841366       2.480281                    0.998901       3.331014       8.970711       0.511905       1.187401      -0.733873      -0.007123       0.016782       0.042959       0.046668       0.000702      -0.002343       0.000826      -0.021930       0.050650      -0.019583       0.002507       0.017076              1.974491       1.550513      -0.018760      -0.089488       1.710286       0.422519       2.662675           0.000157
           69              H       9.026684       8.196236       2.917749       0.109874       1.231467 0.87416135E+01  0.87873614E+02                                 1.908576                            1.734496      -1.227657       2.299716                    0.994662       3.634689      10.347210       0.472120       1.290584      -0.706371       0.010495       0.045478       0.004357       0.046876       0.001138      -0.000744      -0.005016      -0.028042       0.025931      -0.018400       0.004130       0.014271              2.004955       1.534398       0.030821      -0.004506       2.915502       0.217577       1.564965           0.000052
           70              H       8.922040       7.234420       0.777293       0.099526       1.300803 0.93574728E+01  0.94569390E+02                                 1.904297                            1.740698      -0.972115       2.409777                    0.997916       3.475259       9.548954       0.499108       1.214282      -0.725631       0.005407       0.029852      -0.036957       0.047814       0.004604       0.002902      -0.007659      -0.033242       0.009751      -0.019586       0.000588       0.018998              1.997301       1.461561      -0.023341      -0.103251       1.982934      -0.592052       2.547408           0.000361
           71              H       8.492848       2.794633       1.502379       0.117918       1.248528 0.92297611E+01  0.93207667E+02                                 1.860215                            1.733423      -1.165529       2.318486                    0.996225       3.546937       9.827650       0.496815       1.220815      -0.722724      -0.001315      -0.025261      -0.027285       0.037207       0.004049       0.002281       0.009728      -0.029760      -0.016516      -0.012894      -0.008906       0.021799              1.918725       1.445871       0.041495      -0.019443       1.719166       0.305418       2.591139           0.000058
           72              H       8.336640       1.462403       3.325731       0.120672       1.158118 0.82405952E+01  0.81826723E+02                                 1.848829                            1.695808      -1.091831       2.360793                    0.996118       3.614265      10.309365       0.471350       1.308657      -0.702174      -0.004269      -0.034743      -0.014488       0.037884       0.002583      -0.000166       0.011433      -0.016055       0.031744      -0.013943      -0.004862       0.018804              1.944624       1.534692       0.193710       0.001909       2.769467       0.004830       1.529714           0.000031
           73              H      13.937370      -0.016294      18.003417       0.097815       1.343857 0.98687352E+01  0.10085336E+03                                 1.933952                            1.779672      -0.971178       2.411040                    0.997824       3.479776       9.547101       0.497998       1.203511      -0.728823       0.044945       0.006530       0.011168       0.046770       0.003620       0.009059       0.012255       0.020753      -0.009160      -0.018828      -0.000289       0.019117              2.004643       2.708441      -0.105516       0.321670       1.539187       0.075090       1.766302           0.000550
           74              H      12.504202       1.425306      19.086213       0.102528       1.274235 0.88816320E+01  0.89592939E+02                                 1.937652                            1.734228      -1.326990       2.239385                    0.993951       3.762680      10.713233       0.478161       1.269845      -0.709582       0.014169       0.027146       0.032053       0.044329       0.000142       0.003299       0.010362       0.016432      -0.022467      -0.016655       0.003878       0.012777              2.075970       1.639738       0.180023       0.383059       1.988661       0.648558       2.599511           0.000200
           75              H       6.501578       2.009000      16.976695       0.106722       1.586633 0.12082799E+02  0.13067539E+03                                 2.208850                            2.006416      -1.291245       2.266167                    0.993936       3.764696      10.837018       0.453288       1.249413      -0.717691      -0.029550       0.035613       0.013468       0.048196      -0.005045      -0.005074       0.012868       0.000724      -0.011836      -0.014373      -0.001395       0.015769              2.292787       2.421868      -0.712746      -0.142083       2.613050       0.317194       1.843443          -0.000004
           76              H       5.675042       0.488654      15.483983       0.103954       1.296550 0.91670715E+01  0.94003554E+02                                 2.027017                            1.811319      -1.362060       2.230054                    0.992672       3.919392      11.568800       0.445043       1.342117      -0.693897      -0.043410       0.006662      -0.014388       0.046216      -0.000231       0.003729       0.006406       0.023124      -0.008418      -0.014031       0.000165       0.013866              2.174522       3.095520      -0.131681       0.568197       1.747993       0.030490       1.680054           0.000355
           77              H       9.140428      14.784496      14.439858       0.129241       1.221126 0.87050662E+01  0.88499494E+02                                 1.974586                            1.785391      -1.495797       2.173326                    0.991764       3.931730      11.718934       0.438745       1.373174      -0.686975      -0.003668      -0.026722      -0.027624       0.038609       0.000056       0.000376       0.005351      -0.003178      -0.010939      -0.006540       0.000239       0.006301              2.090922       1.920802       0.300984       0.259996       2.316583       0.706123       2.035381           0.000053
           78              H      11.350085      14.685594      15.043130       0.129293       1.152732 0.82866653E+01  0.83152719E+02                                 1.905797                            1.748358      -1.309018       2.267550                    0.993273       3.765397      11.122973       0.441263       1.383286      -0.686228       0.014857      -0.027205      -0.023705       0.039023      -0.002297       0.000221       0.008957      -0.010822      -0.003381      -0.007949      -0.004296       0.012245              2.005838       2.156999      -0.516978      -0.310685       2.122459       0.477797       1.738057          -0.000015
           79              H      10.640325      13.440646       9.186364       0.103907       1.277323 0.88136924E+01  0.88779358E+02                                 1.949183                            1.733805      -1.221331       2.291593                    0.995330       3.722566      10.607861       0.475421       1.279009      -0.707971      -0.013410      -0.023707       0.035635       0.044852      -0.003553      -0.008932      -0.009071       0.020118      -0.017164      -0.018053       0.001545       0.016509              2.106147       1.598574       0.164404      -0.295292       2.015971      -0.732050       2.703897           0.000691
           80              H       9.141944      14.860937       8.097767       0.102429       1.254417 0.90152186E+01  0.89272736E+02                                 1.789198                            1.658553      -0.834863       2.481071                    0.999118       3.244155       8.510476       0.540567       1.144232      -0.744683      -0.044603       0.000525       0.014147       0.046795      -0.002568      -0.008988      -0.010914       0.019249      -0.000338      -0.018603       0.003009       0.015594              1.832131       2.392634      -0.120083      -0.368758       1.459817      -0.036371       1.643942          -0.000102
           81              H      11.140797       1.322147       3.085969       0.099228       1.295489 0.93396891E+01  0.95427724E+02                                 1.969109                            1.788542      -1.248918       2.282166                    0.994319       3.744856      10.739143       0.466731       1.284391      -0.707400      -0.025873       0.030952      -0.021658       0.045787      -0.002818       0.001684      -0.013604       0.012425       0.012717      -0.017135       0.003304       0.013831              2.076367       2.152048      -0.585254       0.380224       2.242056      -0.516842       1.834997           0.000050
           82              H      13.386852       1.279832       2.502032       0.102915       1.317999 0.96224162E+01  0.99339290E+02                                 2.006793                            1.826821      -1.294909       2.258161                    0.993710       3.861643      11.237234       0.456173       1.300586      -0.703149       0.015448       0.031697      -0.029512       0.045981      -0.000964      -0.006283      -0.014438       0.014450       0.006548      -0.019212       0.004333       0.014879              2.101645       1.785199       0.237075      -0.244604       2.264440      -0.688379       2.255295           0.000979
           83              H       0.013649      14.963462       5.062071       0.129134       1.207801 0.87598556E+01  0.89109240E+02                                 1.958432                            1.791065      -1.401003       2.221278                    0.992439       3.864583      11.485507       0.438453       1.373273      -0.687634       0.033568      -0.013586      -0.009946       0.037554      -0.002392      -0.002210      -0.002078       0.004772      -0.004107      -0.004944       0.000550       0.004394              2.061809       2.810734      -0.099309      -0.414460       1.686018      -0.036598       1.688674          -0.000054
           84              H      14.465140      13.735518       6.811947       0.125278       1.164937 0.85584922E+01  0.86366545E+02                                 1.900082                            1.762103      -1.315541       2.261121                    0.992751       3.777116      11.100883       0.446130       1.360494      -0.690757       0.027927      -0.023693       0.005580       0.037046      -0.006972       0.000449      -0.003201       0.012338      -0.013053      -0.008851      -0.002824       0.011675              1.968280       1.974072      -0.434286       0.182498       2.187474      -0.423308       1.743293           0.000024
           85              C      14.205805      11.850591      14.602278       0.101675      33.864988 0.40096249E+03  0.92546577E+04                                 9.321840                            6.850917      -0.126365       1.982248                    0.999205      26.475034      75.862931       0.604539       0.438960      -1.048362      -0.013848       0.039320       0.053286       0.067656       0.003888       0.001954      -0.002512       0.076822      -0.017636      -0.035895      -0.005722       0.041617             10.962399       5.023243      -0.712455       1.481174      13.626423      -1.880941      14.237532           0.004799
           86              C      14.298316      10.468398      14.418589       0.182445      31.261049 0.38380941E+03  0.87881639E+04                                 8.966396                            6.794549      -0.209579       1.964648                    0.999264      25.881289      74.576160       0.593044       0.451063      -1.038210       0.000995      -0.046725       0.021337       0.051376      -0.000184       0.006830      -0.001393       0.075665       0.026400      -0.042270       0.007067       0.035203             10.276183       4.851595      -0.481433       0.938516      12.631925      -0.773732      13.345030           0.001406
           87              C      14.392344      10.211862      16.700195       0.046362      26.622848 0.35030101E+03  0.78252743E+04                                 7.826891                            6.304391       0.043566       2.019203                    0.999596      26.817461      75.864309       0.644424       0.425477      -1.055435       0.028172      -0.011653      -0.043481       0.053104       0.000065       0.007655      -0.025301       0.076593       0.006461      -0.051466       0.012232       0.039234              8.530083       4.709777       0.091367       0.855973      10.416706       0.042516      10.463768           0.014035
           88              C      14.337747      11.610718      16.870349       0.052315      26.471036 0.33820115E+03  0.74712052E+04                                 7.722887                            6.144022       0.247866       2.089189                    0.999757      26.290127      73.390485       0.662413       0.418564      -1.062273       0.021242       0.025584      -0.035834       0.048886       0.003809       0.003963       0.010457       0.087680       0.019190      -0.049113       0.007730       0.041383              8.494671       4.682467      -0.334883       0.909852      10.028181      -0.335058      10.773365           0.008216
           89              C      14.092061      12.705603      13.428604       0.105005      33.670189 0.39591334E+03  0.91090089E+04                                 9.273899                            6.796170      -0.179315       1.962803                    0.999119      26.459820      75.692948       0.608521       0.437481      -1.049270      -0.025533       0.057274       0.023745       0.067052       0.008380       0.001802      -0.011885       0.052335      -0.089439      -0.035984      -0.006399       0.042383             10.971514       4.959791      -0.605159       1.142441      14.493647      -1.960309      13.461104           0.007590
           90              C      13.837276      14.759696      12.502427       0.051365      26.723499 0.34291172E+03  0.76093337E+04                                 7.831825                            6.218787       0.293383       2.113981                    0.999629      26.162723      73.445329       0.652652       0.422922      -1.058436      -0.021216      -0.033932       0.035909       0.053767      -0.002665       0.002041      -0.005392       0.053053      -0.125960      -0.042798      -0.004916       0.047713              8.692436       4.439864       0.136563       0.489002      11.383117       0.376437      10.254326           0.003325
           91              C      13.884290      14.176564      11.210806       0.039570      27.592678 0.35263793E+03  0.78773624E+04                                 7.997603                            6.296577       0.155721       2.055352                    0.999664      26.694620      75.103718       0.650344       0.421610      -1.059622      -0.022839      -0.046674      -0.000473       0.051964      -0.000535       0.005487      -0.025363       0.046622      -0.070274      -0.043755       0.007995       0.035760              8.982455       4.353329       0.305258       0.675736      10.762535      -0.049297      11.831502           0.009426
           92              C      14.107227      12.101030      12.164053       0.179546      32.443787 0.38577340E+03  0.88414309E+04                                 9.162401                            6.783262      -0.388265       1.898821                    0.998922      26.160980      75.334462       0.597502       0.447277      -1.040751      -0.026130       0.004190      -0.049125       0.055799       0.001737       0.001748      -0.016631       0.036901      -0.121505      -0.046315       0.007519       0.038796             10.783223       4.920592      -0.827888       0.999704      14.370886      -1.885556      13.058192           0.002335
           93              C      14.234620      10.687645      12.036438      -0.136053      34.992313 0.43240557E+03  0.10195552E+05                                 9.375056                            6.996643      -0.068847       1.949788                    0.999513      29.772750      86.921127       0.611881       0.424541      -1.054561      -0.016328      -0.004272       0.004548       0.017480      -0.000694      -0.003559       0.024322       0.035322      -0.101680      -0.046843       0.011910       0.034932             10.761363       5.133457      -1.231401       0.808490      14.091268      -2.652064      13.059363           0.003750
           94              C      14.327131       9.906311      13.103765      -0.132073      34.737063 0.43622687E+03  0.10304062E+05                                 9.337914                            7.034518       0.043957       1.994176                    0.999323      29.464784      85.983327       0.609568       0.425390      -1.054468      -0.005573       0.001667      -0.001263       0.005953       0.000016       0.001037       0.024367       0.043627      -0.044179      -0.038963       0.009751       0.029213             10.643214       5.329622      -1.056197       0.814493      13.199567      -1.961098      13.400452           0.003577
           95              C      12.284298       9.656819       7.376548       0.100162      35.469133 0.40132344E+03  0.92722345E+04                                 9.608020                            6.846759      -0.307945       1.917873                    0.998854      26.768468      76.935958       0.605215       0.438033      -1.048106      -0.014913       0.065046       0.022128       0.070306      -0.017933      -0.004107      -0.032958      -0.021032       0.008935      -0.036861      -0.004436       0.041297             11.618127      15.671145       1.146607      -2.760529       9.202129       3.958380       9.981106           0.007621
           96              C      11.444113       8.722959       6.759741       0.182330      32.687620 0.38430102E+03  0.88021743E+04                                 9.218960                            6.771810      -0.326705       1.920256                    0.999149      26.103641      75.226881       0.597611       0.447475      -1.040292      -0.055987       0.000047      -0.021125       0.059840      -0.022799      -0.007062      -0.024996      -0.015340       0.063953      -0.041790       0.004031       0.037758             10.875308      13.960545       0.560826      -2.162184       9.559843       4.210908       9.105535           0.000660
           97              C       9.725828       9.471639       8.076498       0.028362      28.520667 0.35747471E+03  0.80279071E+04                                 8.191790                            6.353329       0.157932       2.050236                    0.999753      27.123569      76.990243       0.644111       0.423437      -1.056466       0.017487      -0.011644      -0.056305       0.060097      -0.028619      -0.008297      -0.027200       0.022471       0.014731      -0.047517       0.014889       0.032628              9.253646      10.439959       1.537445      -0.619346       8.132151       3.783258       9.188827           0.016927
           98              C      10.581179      10.357283       8.716508       0.051731      28.146673 0.34886099E+03  0.77977192E+04                                 8.189186                            6.329936       0.041245       2.029021                    0.999051      26.575753      75.602173       0.636229       0.430703      -1.050514       0.043916       0.010529      -0.025782       0.052002      -0.025077       0.001927      -0.028156      -0.030165       0.049011      -0.040626      -0.004489       0.045115              9.303852       9.956580       1.235098      -1.405702       8.073285       3.635590       9.881691           0.004566
           99              C      13.643154       9.756330       6.933762       0.098425      34.918344 0.39241086E+03  0.89976042E+04                                 9.466968                            6.736799      -0.195342       1.956598                    0.999175      26.402264      75.104754       0.615918       0.433708      -1.052806       0.014661       0.067225       0.009291       0.069430      -0.000737       0.022362      -0.031642      -0.003148       0.021142      -0.036683      -0.004731       0.041414             11.402996      16.270248       1.431806      -2.672320       9.645731       3.415135       8.293008           0.009003
          100              C       0.508054      10.796047       6.995636       0.052188      27.454939 0.32732366E+03  0.71993941E+04                                 7.981670                            6.071976       0.182464       2.076334                    0.999652      26.232548      73.983769       0.659286       0.422390      -1.055834      -0.043405       0.004135      -0.008864       0.044493      -0.001108       0.035744      -0.043281      -0.011901       0.035516      -0.053005      -0.007928       0.060933              9.006386      11.624697       1.053485      -2.342331       8.642042       2.499692       6.752419           0.002653
          101              C       0.999426       9.887076       6.084927       0.062614      27.550089 0.33240213E+03  0.73442948E+04                                 8.088130                            6.165179       0.083923       2.046571                    0.999492      26.200423      74.225916       0.646489       0.428804      -1.051146      -0.037584      -0.012935      -0.024128       0.046497      -0.010929       0.019969      -0.054076      -0.002773       0.046735      -0.051060      -0.015348       0.066408              9.246910      11.994549       0.875137      -2.414194       9.043069       2.774684       6.703111           0.011456
          102              C      14.137559       8.868679       5.980514       0.175134      33.839599 0.37315637E+03  0.84480054E+04                                 9.293311                            6.587772      -0.129741       1.984555                    0.999292      25.557916      72.209512       0.620334       0.436132      -1.051486       0.036538       0.008074      -0.047589       0.060538       0.005840       0.024071      -0.035488      -0.005183      -0.000650      -0.045439       0.004521       0.040918             11.252172      16.142817       1.944696      -1.539606      10.080368       3.533284       7.533330           0.001332
          103              C      13.270075       7.894031       5.413980      -0.126877      38.015689 0.45694355E+03  0.10955733E+05                                10.049967                            7.280907      -0.229407       1.906414                    0.998428      30.095319      89.448356       0.587202       0.435050      -1.045081      -0.020849       0.021289      -0.021633       0.036823      -0.001017       0.023965      -0.029748      -0.046236       0.034457      -0.042790      -0.005445       0.048235             11.803592      16.430771       1.482925      -1.101262      11.024539       3.971477       7.955466           0.002205
          104              C      11.968849       7.826578       5.775557      -0.127861      37.278910 0.45911203E+03  0.11017199E+05                                 9.912466                            7.287130      -0.191155       1.916387                    0.998674      30.128000      89.489503       0.588475       0.433736      -1.046210       0.002443       0.015732      -0.029318       0.033362      -0.013869       0.009703      -0.018960      -0.052967       0.065798      -0.041288      -0.000083       0.041371             11.560318      15.537324       0.336093      -2.012094      10.256965       4.298867       8.886666           0.001959
          105              C      11.110465       5.870730      15.942238       0.091858      34.886095 0.40163538E+03  0.92621793E+04                                 9.469581                            6.830217      -0.119693       1.980985                    0.999308      26.548675      75.722918       0.609757       0.435580      -1.051739       0.069055       0.001470      -0.000414       0.069071      -0.018684       0.002388       0.022427      -0.014146       0.005830      -0.029474      -0.001360       0.030834             11.336844      11.854915       0.332148       2.026756      10.270927      -5.930291      11.884690           0.017122
          106              C      10.199001       4.990942      16.576447       0.180412      32.651497 0.37135896E+03  0.84104500E+04                                 9.116798                            6.603706      -0.138439       1.982911                    0.999367      25.619318      72.771132       0.614141       0.440365      -1.047293      -0.001672      -0.053962       0.018971       0.057224      -0.020674       0.011581       0.033534      -0.016714      -0.004758      -0.044037       0.004602       0.039435             10.883533      12.196993       0.048012       2.820352       9.042013      -5.000804      11.411592           0.001999
          107              C      11.815675       4.447625      18.090428       0.052950      27.627465 0.34802204E+03  0.77682630E+04                                 8.112168                            6.329173       0.117989       2.056775                    0.999030      26.424588      74.930468       0.635727       0.431637      -1.050759      -0.040998      -0.014757      -0.027894       0.051737      -0.020152      -0.003924       0.026095      -0.036396       0.040066      -0.035163      -0.007718       0.042882              9.242316       8.871034       1.172354       0.849791       8.375705      -4.283585      10.480209           0.022587
          108              C      12.718040       5.312405      17.436883       0.048573      26.796850 0.32687038E+03  0.71500882E+04                                 7.754820                            6.017644       0.344681       2.123345                    0.999845      25.974332      71.838530       0.674003       0.415440      -1.065686      -0.009543       0.004186      -0.045167       0.046353      -0.024032       0.005153       0.040753       0.009540      -0.002823      -0.051389       0.008154       0.043235              8.706775       9.054878       1.306958       0.786445       7.726016      -3.788748       9.339429           0.000317
          109              C      10.661557       6.651583      14.813036       0.090220      35.303598 0.39657310E+03  0.91016078E+04                                 9.471361                            6.741895      -0.015226       2.011587                    0.999483      26.391763      74.695286       0.620925       0.429805      -1.056979       0.054562       0.028096      -0.028707       0.067753      -0.010375      -0.009514       0.017628      -0.055655       0.002107      -0.031529      -0.007432       0.038961             11.453052      12.127973       0.479184       1.310286      10.819325      -6.269637      11.411859           0.012965
          110              C      11.028570       8.238434      13.223646       0.060815      27.395372 0.34272370E+03  0.76088380E+04                                 7.954543                            6.206578       0.168061       2.066348                    0.999678      26.352385      74.145750       0.654546       0.421494      -1.058674       0.007940      -0.013555       0.046817       0.049382      -0.000585      -0.027628       0.027948      -0.064184       0.007974      -0.050639      -0.000308       0.050947              8.924690      10.286662       1.026486       0.464478       8.685902      -3.929548       7.801508           0.005627
          111              C       9.675780       8.196891      12.848535       0.029173      28.627715 0.36411029E+03  0.82262984E+04                                 8.268429                            6.454868       0.060459       2.024340                    0.999439      27.210018      77.829149       0.631774       0.429114      -1.051458      -0.030750      -0.016191       0.039731       0.052785      -0.015995      -0.010409       0.021425      -0.056367       0.046221      -0.040553      -0.003433       0.043986              9.260443      10.894772       0.970606       0.321465       8.818260      -3.929914       8.068298           0.030333
          112              C       9.322417       6.553763      14.406988       0.172463      32.075037 0.37286961E+03  0.84375784E+04                                 8.955204                            6.580757      -0.081099       1.998965                    0.999429      25.578577      72.186395       0.621469       0.435538      -1.052132      -0.034002       0.008217      -0.040147       0.053249      -0.000235      -0.023910       0.018068      -0.065281       0.022993      -0.047626       0.006308       0.041319             10.488191      11.531139       0.827656       0.779998      10.477308      -5.330613       9.456126          -0.001056
          113              C       8.457967       5.598666      15.046997      -0.130362      36.455885 0.44553858E+03  0.10607780E+05                                 9.725915                            7.162538      -0.167340       1.925486                    0.998805      29.903546      88.371344       0.595782       0.431797      -1.047757       0.010118      -0.022917      -0.014330       0.028860      -0.002047      -0.016717       0.033900      -0.034583      -0.015435      -0.036545      -0.009115       0.045660             11.314148      12.307631       0.417817       1.781517      11.238935      -5.339859      10.395879           0.001712
          114              C       8.881092       4.874314      16.071786      -0.135924      35.847530 0.43637298E+03  0.10325785E+05                                 9.561241                            7.047263      -0.033947       1.967589                    0.999331      29.688882      87.193331       0.606494       0.426790      -1.051826       0.006971      -0.018603      -0.025807       0.032568      -0.005843      -0.011423       0.039637      -0.005929      -0.018003      -0.040707      -0.002641       0.043347             11.052663      12.498032      -0.561816       3.335557      10.135996      -4.857020      10.523962           0.000989
          115              C       6.622905      10.662058      14.401187       0.101675      33.864710 0.40095914E+03  0.92545616E+04                                 9.321804                            6.850900      -0.126376       1.982247                    0.999205      26.474874      75.862412       0.604538       0.438961      -1.048361      -0.013848      -0.039321      -0.053282       0.067652      -0.003889      -0.001953      -0.002511       0.076832      -0.017641      -0.035899      -0.005724       0.041623             10.962349       5.023227       0.712450      -1.481164      13.626366      -1.880912      14.237452           0.004798
          116              C       6.715416      12.044252      14.584876       0.182443      31.260856 0.38380674E+03  0.87880871E+04                                 8.966366                            6.794531      -0.209582       1.964649                    0.999264      25.881165      74.575717       0.593044       0.451063      -1.038210       0.000995       0.046725      -0.021334       0.051375       0.000183      -0.006830      -0.001395       0.075667       0.026392      -0.042270       0.007065       0.035205             10.276143       4.851582       0.481430      -0.938510      12.631873      -0.773721      13.344975           0.001406
          117              C       6.809444      12.300788      12.303270       0.046368      26.622436 0.35029478E+03  0.78250998E+04                                 7.826831                            6.304354       0.043555       2.019204                    0.999596      26.817116      75.863139       0.644423       0.425480      -1.055433       0.028170       0.011648       0.043474       0.053097      -0.000065      -0.007651      -0.025297       0.076616       0.006443      -0.051471       0.012227       0.039244              8.530011       4.709748      -0.091368      -0.855965      10.416596       0.042528      10.463689           0.014029
          118              C       6.754847      10.901931      12.133116       0.052319      26.470660 0.33819578E+03  0.74710554E+04                                 7.722828                            6.143987       0.247859       2.089191                    0.999757      26.289826      73.389444       0.662413       0.418566      -1.062272       0.021240      -0.025578       0.035829       0.048879      -0.003812      -0.003960       0.010453       0.087694       0.019171      -0.049116       0.007724       0.041392              8.494599       4.682438       0.334881      -0.909843      10.028084      -0.335060      10.773276           0.008213
          119              C       6.509161       9.807046      15.574860       0.105007      33.669878 0.39590955E+03  0.91089008E+04                                 9.273857                            6.796149      -0.179320       1.962804                    0.999119      26.459652      75.692405       0.608520       0.437483      -1.049269      -0.025531      -0.057270      -0.023747       0.067049      -0.008380      -0.001802      -0.011885       0.052343      -0.089454      -0.035989      -0.006401       0.042390             10.971455       4.959772       0.605154      -1.142432      14.493577      -1.960285      13.461015           0.007587
          120              C       6.254376       7.752953      16.501038       0.051366      26.723267 0.34290840E+03  0.76092409E+04                                 7.831788                            6.218765       0.293384       2.113984                    0.999629      26.162546      73.444713       0.652652       0.422923      -1.058435      -0.021216       0.033931      -0.035906       0.053765       0.002664      -0.002041      -0.005394       0.053064      -0.125962      -0.042798      -0.004920       0.047719              8.692390       4.439847      -0.136562      -0.488998      11.383055       0.376439      10.254268           0.003324
          121              C       6.301390       8.336086      17.792659       0.039574      27.592349 0.35263300E+03  0.78772250E+04                                 7.997554                            6.296546       0.155722       2.055356                    0.999664      26.694380      75.102921       0.650343       0.421612      -1.059621      -0.022838       0.046669       0.000473       0.051960       0.000533      -0.005486      -0.025362       0.046636      -0.070294      -0.043759       0.007989       0.035770              8.982395       4.353307      -0.305255      -0.675729      10.762477      -0.049296      11.831401           0.009422
          122              C       6.524327      10.411620      16.839411       0.179546      32.443581 0.38577107E+03  0.88413634E+04                                 9.162370                            6.783247      -0.388267       1.898823                    0.998922      26.160852      75.334011       0.597502       0.447277      -1.040751      -0.026129      -0.004187       0.049126       0.055800      -0.001737      -0.001748      -0.016631       0.036906      -0.121504      -0.046315       0.007516       0.038798             10.783179       4.920578       0.827883      -0.999696      14.370831      -1.885535      13.058127           0.002335
          123              C       6.651720      11.825005      16.967027      -0.136052      34.992124 0.43240312E+03  0.10195479E+05                                 9.375028                            6.996628      -0.068842       1.949792                    0.999513      29.772632      86.920706       0.611881       0.424541      -1.054561      -0.016328       0.004269      -0.004547       0.017479       0.000693       0.003559       0.024322       0.035328      -0.101683      -0.046844       0.011908       0.034936             10.761326       5.133445       1.231394      -0.808486      14.091206      -2.652043      13.059327           0.003749
          124              C       6.744231      12.606338      15.899699      -0.132072      34.736860 0.43622395E+03  0.10303975E+05                                 9.337881                            7.034497       0.043965       1.994179                    0.999324      29.464671      85.982915       0.609569       0.425391      -1.054468      -0.005573      -0.001667       0.001260       0.005952      -0.000017      -0.001037       0.024367       0.043632      -0.044186      -0.038965       0.009749       0.029216             10.643172       5.329605       1.056191      -0.814488      13.199508      -1.961082      13.400403           0.003577
          125              C       4.701398      14.828398       2.291274       0.100162      35.469099 0.40132301E+03  0.92722218E+04                                 9.608014                            6.846756      -0.307944       1.917874                    0.998854      26.768451      76.935891       0.605215       0.438033      -1.048106      -0.014912      -0.065046      -0.022128       0.070306       0.017933       0.004106      -0.032958      -0.021032       0.008935      -0.036861      -0.004437       0.041297             11.618119      15.671137      -1.146603       2.760531       9.202120       3.958375       9.981099           0.007622
          126              C       3.861213      15.762258       2.908081       0.182331      32.687589 0.38430068E+03  0.88021641E+04                                 9.218953                            6.771806      -0.326703       1.920257                    0.999149      26.103625      75.226813       0.597611       0.447475      -1.040293      -0.055987      -0.000047       0.021125       0.059840       0.022799       0.007062      -0.024996      -0.015340       0.063953      -0.041789       0.004031       0.037758             10.875298      13.960532      -0.560819       2.162186       9.559835       4.210905       9.105529           0.000660
          127              C       2.142928      15.013577       1.591323       0.028361      28.520644 0.35747440E+03  0.80278982E+04                                 8.191786                            6.353327       0.157934       2.050236                    0.999753      27.123556      76.990189       0.644111       0.423437      -1.056466       0.017487       0.011644       0.056305       0.060097       0.028619       0.008297      -0.027201       0.022470       0.014732      -0.047517       0.014889       0.032629              9.253640      10.439954      -1.537448       0.619343       8.132146       3.783254       9.188820           0.016930
          128              C       2.998279      14.127933       0.951314       0.051732      28.146602 0.34885980E+03  0.77976850E+04                                 8.189169                            6.329922       0.041250       2.029024                    0.999051      26.575707      75.601977       0.636230       0.430702      -1.050514       0.043916      -0.010529       0.025782       0.052002       0.025077      -0.001927      -0.028156      -0.030165       0.049011      -0.040626      -0.004489       0.045115              9.303832       9.956559      -1.235091       1.405703       8.073268       3.635582       9.881669           0.004566
          129              C       6.060254      14.728887       2.734060       0.098425      34.918312 0.39241042E+03  0.89975915E+04                                 9.466962                            6.736795      -0.195341       1.956599                    0.999175      26.402252      75.104709       0.615918       0.433708      -1.052806       0.014661      -0.067225      -0.009291       0.069430       0.000737      -0.022362      -0.031643      -0.003148       0.021142      -0.036683      -0.004731       0.041414             11.402989      16.270237      -1.431798       2.672324       9.645726       3.415133       8.293004           0.009004
          130              C       8.090954      13.689169       2.672186       0.052189      27.454889 0.32732313E+03  0.71993793E+04                                 7.981659                            6.071970       0.182466       2.076336                    0.999652      26.232527      73.983686       0.659286       0.422390      -1.055834      -0.043405      -0.004135       0.008864       0.044493       0.001108      -0.035744      -0.043281      -0.011901       0.035516      -0.053005      -0.007928       0.060933              9.006372      11.624676      -1.053487       2.342319       8.642033       2.499690       6.752407           0.002654
          131              C       8.582326      14.598141       3.582895       0.062614      27.550075 0.33240190E+03  0.73442886E+04                                 8.088128                            6.165177       0.083923       2.046571                    0.999492      26.200423      74.225916       0.646489       0.428804      -1.051146      -0.037584       0.012935       0.024128       0.046497       0.010929      -0.019969      -0.054077      -0.002773       0.046735      -0.051060      -0.015348       0.066408              9.246907      11.994550      -0.875143       2.414188       9.043068       2.774680       6.703103           0.011458
          132              C       6.554659      15.616537       3.687307       0.175135      33.839577 0.37315599E+03  0.84479942E+04                                 9.293305                            6.587768      -0.129739       1.984556                    0.999292      25.557906      72.209467       0.620334       0.436131      -1.051486       0.036538      -0.008074       0.047589       0.060538      -0.005840      -0.024071      -0.035488      -0.005183      -0.000650      -0.045439       0.004521       0.040918             11.252166      16.142808      -1.944691       1.539610      10.080363       3.533282       7.533326           0.001332
          133              C       5.687175      -0.389814       4.253841      -0.126877      38.015697 0.45694374E+03  0.10955737E+05                                10.049968                            7.280907      -0.229406       1.906414                    0.998428      30.095310      89.448312       0.587202       0.435050      -1.045082      -0.020849      -0.021289       0.021634       0.036823       0.001017      -0.023965      -0.029748      -0.046236       0.034457      -0.042790      -0.005445       0.048235             11.803593      16.430769      -1.482924       1.101261      11.024543       3.971479       7.955466           0.002205
          134              C       4.385949      -0.322361       3.892265      -0.127861      37.278887 0.45911170E+03  0.11017189E+05                                 9.912461                            7.287127      -0.191154       1.916387                    0.998674      30.127992      89.489463       0.588475       0.433736      -1.046210       0.002443      -0.015732       0.029318       0.033362       0.013869      -0.009703      -0.018960      -0.052967       0.065798      -0.041288      -0.000083       0.041371             11.560312      15.537314      -0.336092       2.012089      10.256961       4.298865       8.886660           0.001959
          135              C       3.527565      -0.339081      13.061227       0.091858      34.886092 0.40163533E+03  0.92621780E+04                                 9.469582                            6.830218      -0.119693       1.980985                    0.999308      26.548669      75.722909       0.609756       0.435581      -1.051739       0.069054      -0.001470       0.000414       0.069071       0.018684      -0.002388       0.022428      -0.014147       0.005830      -0.029474      -0.001361       0.030834             11.336845      11.854922      -0.332139      -2.026763      10.270925      -5.930289      11.884686           0.017123
          136              C       2.616100       0.540708      12.427018       0.180412      32.651522 0.37135941E+03  0.84104631E+04                                 9.116806                            6.603712      -0.138440       1.982911                    0.999367      25.619325      72.771181       0.614140       0.440365      -1.047293      -0.001671       0.053962      -0.018971       0.057224       0.020674      -0.011581       0.033534      -0.016714      -0.004757      -0.044037       0.004602       0.039435             10.883542      12.197015      -0.048008      -2.820361       9.042017      -5.000803      11.411594           0.001999
          137              C       4.232775       1.084025      10.913037       0.052950      27.627452 0.34802186E+03  0.77682577E+04                                 8.112166                            6.329172       0.117989       2.056775                    0.999030      26.424570      74.930405       0.635727       0.431637      -1.050759      -0.040998       0.014757       0.027894       0.051736       0.020152       0.003924       0.026096      -0.036397       0.040067      -0.035164      -0.007719       0.042883              9.242313       8.871037      -1.172356      -0.849790       8.375701      -4.283580      10.480202           0.022587
          138              C       5.135140       0.219245      11.566582       0.048573      26.796821 0.32686988E+03  0.71500742E+04                                 7.754814                            6.017639       0.344682       2.123346                    0.999845      25.974309      71.838441       0.674003       0.415440      -1.065686      -0.009543      -0.004186       0.045167       0.046353       0.024032      -0.005152       0.040753       0.009539      -0.002823      -0.051389       0.008154       0.043235              8.706767       9.054874      -1.306957      -0.786446       7.726007      -3.788742       9.339421           0.000317
          139              C       3.078657      -1.119934      14.190428       0.090220      35.303586 0.39657293E+03  0.91016031E+04                                 9.471361                            6.741895      -0.015226       2.011587                    0.999483      26.391753      74.695266       0.620925       0.429806      -1.056979       0.054562      -0.028096       0.028707       0.067753       0.010375       0.009514       0.017628      -0.055655       0.002107      -0.031529      -0.007432       0.038961             11.453052      12.127971      -0.479178      -1.310290      10.819325      -6.269638      11.411860           0.012966
          140              C       3.445670      14.274215      15.779818       0.060816      27.395327 0.34272298E+03  0.76088179E+04                                 7.954533                            6.206571       0.168063       2.066349                    0.999678      26.352360      74.145652       0.654547       0.421494      -1.058674       0.007940       0.013555      -0.046817       0.049382       0.000586       0.027628       0.027948      -0.064184       0.007974      -0.050639      -0.000308       0.050946              8.924679      10.286645      -1.026480      -0.464481       8.685893      -3.929544       7.801499           0.005627
          141              C       2.092880      14.315758      16.154930       0.029173      28.627711 0.36411044E+03  0.82263027E+04                                 8.268430                            6.454870       0.060459       2.024340                    0.999439      27.210011      77.829128       0.631773       0.429114      -1.051457      -0.030749       0.016191      -0.039731       0.052784       0.015995       0.010409       0.021426      -0.056368       0.046221      -0.040553      -0.003433       0.043986              9.260443      10.894767      -0.970600      -0.321469       8.818260      -3.929915       8.068301           0.030334
          142              C       1.739517      -1.022113      14.596477       0.172464      32.075027 0.37286947E+03  0.84375750E+04                                 8.955203                            6.580756      -0.081099       1.998965                    0.999429      25.578579      72.186415       0.621469       0.435538      -1.052132      -0.034002      -0.008217       0.040148       0.053249       0.000234       0.023909       0.018068      -0.065281       0.022993      -0.047626       0.006308       0.041319             10.488190      11.531137      -0.827650      -0.780001      10.477307      -5.330613       9.456126          -0.001056
          143              C       0.875067      -0.067017      13.956467      -0.130363      36.455935 0.44553931E+03  0.10607802E+05                                 9.725925                            7.162545      -0.167340       1.925486                    0.998805      29.903563      88.371421       0.595781       0.431797      -1.047757       0.010118       0.022917       0.014330       0.028860       0.002047       0.016717       0.033899      -0.034583      -0.015436      -0.036544      -0.009115       0.045659             11.314161      12.307639      -0.417808      -1.781521      11.238953      -5.339870      10.395892           0.001712
          144              C       1.298192       0.657336      12.931678      -0.135925      35.847558 0.43637324E+03  0.10325795E+05                                 9.561249                            7.047267      -0.033950       1.967588                    0.999331      29.688908      87.193460       0.606493       0.426790      -1.051826       0.006971       0.018603       0.025808       0.032569       0.005842       0.011423       0.039637      -0.005928      -0.018003      -0.040706      -0.002640       0.043347             11.052674      12.498047       0.561818      -3.335560      10.136010      -4.857024      10.523964           0.000988
          145              C       0.959995       3.157842       4.733365       0.101676      33.865200 0.40096535E+03  0.92547413E+04                                 9.321875                            6.850939      -0.126367       1.982246                    0.999205      26.475154      75.863377       0.604539       0.438960      -1.048362       0.013849      -0.039320      -0.053288       0.067657       0.003887       0.001955      -0.002513       0.076818      -0.017633      -0.035893      -0.005721       0.041614             10.962442       5.023261      -0.712456       1.481181      13.626483      -1.880952      14.237582           0.004796
          146              C       0.867484       4.540035       4.917054       0.182444      31.261211 0.38381176E+03  0.87882320E+04                                 8.966424                            6.794568      -0.209579       1.964647                    0.999264      25.881392      74.576537       0.593043       0.451062      -1.038211      -0.000995       0.046725      -0.021338       0.051376      -0.000184       0.006830      -0.001393       0.075662       0.026405      -0.042270       0.007068       0.035201             10.276214       4.851609      -0.481432       0.938520      12.631973      -0.773735      13.345061           0.001409
          147              C       0.773456       4.796571       2.635448       0.046363      26.623010 0.35030355E+03  0.78253437E+04                                 7.826906                            6.304400       0.043578       2.019204                    0.999596      26.817606      75.864728       0.644426       0.425475      -1.055436      -0.028173       0.011655       0.043484       0.053108       0.000066       0.007657      -0.025303       0.076582       0.006470      -0.051464       0.012235       0.039228              8.530099       4.709784       0.091369       0.855974      10.416730       0.042513      10.463783           0.014021
          148              C       0.828053       3.397715       2.465294       0.052313      26.471272 0.33820483E+03  0.74713068E+04                                 7.722924                            6.144049       0.247871       2.089187                    0.999757      26.290309      73.391088       0.662412       0.418563      -1.062273      -0.021243      -0.025587       0.035835       0.048889       0.003808       0.003965       0.010460       0.087672       0.019202      -0.049112       0.007734       0.041378              8.494711       4.682488      -0.334883       0.909856      10.028234      -0.335061      10.773410           0.008211
          149              C       1.073739       2.302830       5.907039       0.105005      33.670367 0.39591569E+03  0.91090774E+04                                 9.273927                            6.796188      -0.179317       1.962801                    0.999119      26.459925      75.693333       0.608520       0.437481      -1.049270       0.025534      -0.057275      -0.023744       0.067053       0.008380       0.001802      -0.011885       0.052330      -0.089433      -0.035982      -0.006397       0.042380             10.971549       4.959805      -0.605159       1.142445      14.493705      -1.960319      13.461136           0.007583
          150              C       1.328524       0.248737       6.833216       0.051364      26.723628 0.34291377E+03  0.76093911E+04                                 7.831847                            6.218804       0.293383       2.113979                    0.999629      26.162821      73.445673       0.652651       0.422922      -1.058436       0.021216       0.033932      -0.035909       0.053768      -0.002666       0.002042      -0.005392       0.053047      -0.125959      -0.042797      -0.004913       0.047710              8.692460       4.439877       0.136566       0.489003      11.383157       0.376439      10.254346           0.003326
          151              C       1.281510       0.831869       8.124837       0.039571      27.592753 0.35263909E+03  0.78773938E+04                                 7.997608                            6.296580       0.155725       2.055352                    0.999664      26.694688      75.103908       0.650345       0.421609      -1.059623       0.022839       0.046675       0.000473       0.051966      -0.000536       0.005487      -0.025364       0.046616      -0.070266      -0.043753       0.007997       0.035756              8.982460       4.353332       0.305260       0.675736      10.762545      -0.049300      11.831503           0.009415
          152              C       1.058573       2.907403       7.171590       0.179545      32.443938 0.38577549E+03  0.88414915E+04                                 9.162427                            6.783278      -0.388266       1.898819                    0.998922      26.161075      75.334812       0.597502       0.447276      -1.040752       0.026130      -0.004191       0.049124       0.055799       0.001736       0.001748      -0.016631       0.036897      -0.121504      -0.046314       0.007521       0.038794             10.783253       4.920604      -0.827888       0.999705      14.370933      -1.885562      13.058221           0.002338
          153              C       0.931180       4.320788       7.299205      -0.136052      34.992398 0.43240686E+03  0.10195590E+05                                 9.375065                            6.996649      -0.068846       1.949788                    0.999513      29.772818      86.921357       0.611882       0.424540      -1.054562       0.016328       0.004273      -0.004549       0.017480      -0.000695      -0.003560       0.024323       0.035318      -0.101677      -0.046842       0.011912       0.034930             10.761372       5.133462      -1.231400       0.808487      14.091287      -2.652062      13.059367           0.003755
          154              C       0.838669       5.102122       6.231878      -0.132073      34.737153 0.43622833E+03  0.10304105E+05                                 9.337927                            7.034528       0.043956       1.994175                    0.999323      29.464850      85.983569       0.609568       0.425390      -1.054468       0.005574      -0.001667       0.001265       0.005954       0.000016       0.001037       0.024367       0.043624      -0.044176      -0.038962       0.009752       0.029211             10.643227       5.329631      -1.056196       0.814492      13.199593      -1.961097      13.400456           0.003582
          155              C       2.881502       5.351614      11.959095       0.100163      35.468946 0.40132125E+03  0.92721715E+04                                 9.607995                            6.846747      -0.307950       1.917873                    0.998854      26.768367      76.935623       0.605214       0.438034      -1.048106       0.014911      -0.065044      -0.022126       0.070303      -0.017935      -0.004106      -0.032960      -0.021036       0.008937      -0.036863      -0.004438       0.041301             11.618090      15.671083       1.146606      -2.760516       9.202099       3.958368       9.981088           0.007578
          156              C       3.721687       6.285474      12.575902       0.182330      32.687489 0.38429942E+03  0.88021285E+04                                 9.218941                            6.771800      -0.326708       1.920257                    0.999148      26.103567      75.226634       0.597611       0.447476      -1.040292       0.055986      -0.000047       0.021125       0.059839      -0.022798      -0.007061      -0.024998      -0.015338       0.063951      -0.041789       0.004030       0.037759             10.875280      13.960503       0.560824      -2.162178       9.559816       4.210897       9.105522           0.000653
          157              C       5.439972       5.536794      11.259145       0.028366      28.520405 0.35747114E+03  0.80278071E+04                                 8.191756                            6.353311       0.157932       2.050239                    0.999753      27.123365      76.989579       0.644109       0.423439      -1.056465      -0.017486       0.011641       0.056301       0.060093      -0.028622      -0.008295      -0.027205       0.022462       0.014739      -0.047521       0.014887       0.032634              9.253602      10.439897       1.537428      -0.619346       8.132108       3.783239       9.188800           0.016839
          158              C       4.584621       4.651150      10.619135       0.051734      28.146400 0.34885721E+03  0.77976121E+04                                 8.189139                            6.329907       0.041252       2.029027                    0.999051      26.575555      75.601461       0.636230       0.430703      -1.050514      -0.043913      -0.010528       0.025783       0.051999      -0.025077       0.001928      -0.028160      -0.030165       0.049007      -0.040626      -0.004493       0.045119              9.303794       9.956517       1.235083      -1.405699       8.073226       3.635561       9.881639           0.004544
          159              C       1.522646       5.252103      12.401881       0.098427      34.918163 0.39240878E+03  0.89975447E+04                                 9.466942                            6.736786      -0.195341       1.956600                    0.999175      26.402172      75.104445       0.615918       0.433709      -1.052806      -0.014659      -0.067224      -0.009291       0.069428      -0.000737       0.022363      -0.031645      -0.003149       0.021142      -0.036686      -0.004731       0.041417             11.402958      16.270180       1.431803      -2.672308       9.645701       3.415126       8.292992           0.008956
          160              C      14.657746       4.212386      12.340007       0.052187      27.454892 0.32732314E+03  0.71993791E+04                                 7.981661                            6.071972       0.182465       2.076335                    0.999652      26.232519      73.983657       0.659286       0.422390      -1.055834       0.043406      -0.004135       0.008864       0.044494      -0.001109       0.035744      -0.043281      -0.011901       0.035516      -0.053004      -0.007929       0.060933              9.006373      11.624675       1.053486      -2.342326       8.642029       2.499689       6.752416           0.002634
          161              C      14.166374       5.121357      13.250716       0.062616      27.549964 0.33240048E+03  0.73442487E+04                                 8.088109                            6.165167       0.083928       2.046574                    0.999492      26.200335      74.225603       0.646489       0.428804      -1.051146       0.037583       0.012935       0.024127       0.046497      -0.010930       0.019970      -0.054079      -0.002775       0.046738      -0.051062      -0.015350       0.066412              9.246881      11.994498       0.875136      -2.414183       9.043044       2.774678       6.703100           0.011391
          162              C       1.028241       6.139754      13.355129       0.175135      33.839446 0.37315474E+03  0.84479586E+04                                 9.293285                            6.587759      -0.129736       1.984558                    0.999292      25.557841      72.209241       0.620334       0.436132      -1.051485      -0.036538      -0.008073       0.047589       0.060539       0.005839       0.024071      -0.035489      -0.005183      -0.000648      -0.045438       0.004520       0.040919             11.252133      16.142746       1.944688      -1.539599      10.080336       3.533275       7.533317           0.001320
          163              C       1.895725       7.114402      13.921663      -0.126876      38.015557 0.45694194E+03  0.10955684E+05                                10.049948                            7.280897      -0.229404       1.906416                    0.998428      30.095245      89.448087       0.587202       0.435051      -1.045081       0.020849      -0.021289       0.021634       0.036823      -0.001017       0.023965      -0.029749      -0.046236       0.034457      -0.042790      -0.005446       0.048236             11.803564      16.430722       1.482919      -1.101260      11.024511       3.971469       7.955458           0.002186
          164              C       3.196951       7.181855      13.560086      -0.127861      37.278815 0.45911089E+03  0.11017165E+05                                 9.912451                            7.287123      -0.191150       1.916389                    0.998674      30.127948      89.489305       0.588475       0.433736      -1.046210      -0.002443      -0.015732       0.029318       0.033361      -0.013869       0.009703      -0.018961      -0.052968       0.065800      -0.041289      -0.000083       0.041372             11.560296      15.537285       0.336088      -2.012094      10.256941       4.298859       8.886661           0.001940
          165              C       4.055335       9.137703       3.393405       0.091857      34.886535 0.40164080E+03  0.92623346E+04                                 9.469639                            6.830248      -0.119684       1.980985                    0.999308      26.548910      75.723690       0.609757       0.435578      -1.051740      -0.069059      -0.001468       0.000410       0.069076      -0.018679       0.002390       0.022420      -0.014141       0.005829      -0.029466      -0.001357       0.030824             11.336923      11.854995       0.332139       2.026781      10.271004      -5.930344      11.884771           0.017133
          166              C       4.966800      10.017491       2.759196       0.180411      32.651800 0.37136250E+03  0.84105535E+04                                 9.116857                            6.603738      -0.138447       1.982906                    0.999367      25.619485      72.771800       0.614139       0.440365      -1.047293       0.001669       0.053961      -0.018970       0.057223      -0.020673       0.011583       0.033535      -0.016709      -0.004761      -0.044038       0.004605       0.039434             10.883610      12.197086       0.048000       2.820386       9.042080      -5.000846      11.411664           0.002004
          167              C       3.350125      10.560808       1.245215       0.052948      27.627709 0.34802539E+03  0.77683546E+04                                 8.112193                            6.329184       0.117998       2.056775                    0.999030      26.424781      74.931043       0.635729       0.431634      -1.050761       0.041002       0.014758       0.027896       0.051742      -0.020148      -0.003922       0.026086      -0.036389       0.040068      -0.035157      -0.007712       0.042870              9.242351       8.871059       1.172353       0.849801       8.375742      -4.283611      10.480252           0.022601
          168              C       2.447760       9.696028       1.898760       0.048571      26.797103 0.32687386E+03  0.71501849E+04                                 7.754866                            6.017673       0.344681       2.123342                    0.999845      25.974507      71.839167       0.674001       0.415440      -1.065686       0.009543      -0.004187       0.045169       0.046355      -0.024031       0.005155       0.040753       0.009546      -0.002829      -0.051391       0.008159       0.043232              8.706830       9.054935       1.306965       0.786454       7.726067      -3.788778       9.339487           0.000327
          169              C       4.504243       8.356850       4.522607       0.090217      35.304106 0.39657920E+03  0.91017824E+04                                 9.471430                            6.741931      -0.015212       2.011587                    0.999483      26.392033      74.696186       0.620926       0.429804      -1.056980      -0.054564      -0.028100       0.028712       0.067759      -0.010373      -0.009510       0.017622      -0.055648       0.002104      -0.031523      -0.007430       0.038953             11.453147      12.128063       0.479177       1.310302      10.819425      -6.269707      11.411954           0.012976
          170              C       4.137230       6.769999       6.111997       0.060812      27.395849 0.34273060E+03  0.76090320E+04                                 7.954625                            6.206632       0.168063       2.066343                    0.999678      26.352730      74.146990       0.654545       0.421493      -1.058674      -0.007944       0.013557      -0.046821       0.049387      -0.000581      -0.027631       0.027942      -0.064182       0.007961      -0.050640      -0.000299       0.050939              8.924790      10.286783       1.026499       0.464483       8.686001      -3.929600       7.801585           0.005634
          171              C       5.490020       6.811542       6.487108       0.029166      28.628239 0.36411807E+03  0.82265161E+04                                 8.268494                            6.454907       0.060474       2.024339                    0.999439      27.210428      77.830454       0.631776       0.429110      -1.051460       0.030756       0.016196      -0.039734       0.052793      -0.015992      -0.010401       0.021411      -0.056358       0.046206      -0.040545      -0.003422       0.043966              9.260523      10.894871       0.970606       0.321474       8.818337      -3.929956       8.068359           0.030345
          172              C       5.843383       8.454670       4.928655       0.172462      32.075351 0.37287341E+03  0.84376892E+04                                 8.955264                            6.580791      -0.081104       1.998961                    0.999429      25.578754      72.187091       0.621467       0.435538      -1.052131       0.034001      -0.008217       0.040149       0.053250      -0.000232      -0.023912       0.018068      -0.065282       0.022988      -0.047629       0.006310       0.041318             10.488271      11.531222       0.827657       0.780005      10.477397      -5.330666       9.456193          -0.001050
          173              C       6.707833       9.409767       4.288646      -0.130361      36.456043 0.44554056E+03  0.10607842E+05                                 9.725952                            7.162559      -0.167354       1.925481                    0.998805      29.903623      88.371725       0.595780       0.431798      -1.047756      -0.010117       0.022918       0.014330       0.028861      -0.002047      -0.016717       0.033898      -0.034583      -0.015436      -0.036544      -0.009115       0.045658             11.314195      12.307684       0.417816       1.781521      11.238994      -5.339885      10.395909           0.001723
          174              C       6.284708      10.134119       3.263857      -0.135925      35.847732 0.43637546E+03  0.10325864E+05                                 9.561288                            7.047291      -0.033968       1.967582                    0.999331      29.688998      87.193888       0.606491       0.426791      -1.051825      -0.006970       0.018604       0.025809       0.032569      -0.005842      -0.011423       0.039637      -0.005927      -0.018003      -0.040707      -0.002640       0.043346             11.052723      12.498107      -0.561825       3.335579      10.136060      -4.857049      10.524003           0.000997
          175              C       8.542895       4.346375       4.934456       0.101676      33.865356 0.40096719E+03  0.92547939E+04                                 9.321895                            6.850948      -0.126361       1.982246                    0.999206      26.475236      75.863640       0.604539       0.438959      -1.048363       0.013849       0.039320       0.053291       0.067659      -0.003886      -0.001955      -0.002513       0.076812      -0.017630      -0.035891      -0.005720       0.041611             10.962471       5.023269       0.712459      -1.481187      13.626517      -1.880969      14.237625           0.004798
          176              C       8.450384       2.964181       4.750767       0.182445      31.261314 0.38381276E+03  0.87882612E+04                                 8.966439                            6.794574      -0.209577       1.964646                    0.999264      25.881453      74.576754       0.593043       0.451062      -1.038211      -0.000995      -0.046725       0.021339       0.051377       0.000184      -0.006831      -0.001392       0.075661       0.026409      -0.042270       0.007070       0.035200             10.276237       4.851615       0.481433      -0.938523      12.631989      -0.773741      13.345106           0.001409
          177              C       8.356356       2.707645       7.032373       0.046360      26.623223 0.35030681E+03  0.78254344E+04                                 7.826936                            6.304420       0.043587       2.019204                    0.999596      26.817774      75.865282       0.644426       0.425474      -1.055437      -0.028174      -0.011657      -0.043487       0.053111      -0.000066      -0.007659      -0.025304       0.076571       0.006479      -0.051461       0.012238       0.039223              8.530135       4.709800      -0.091370      -0.855980      10.416764       0.042509      10.463840           0.014026
          178              C       8.410953       4.106502       7.202527       0.052311      26.471483 0.33820806E+03  0.74713963E+04                                 7.722958                            6.144072       0.247877       2.089187                    0.999757      26.290461      73.391608       0.662412       0.418562      -1.062274      -0.021244       0.025589      -0.035838       0.048892      -0.003806      -0.003966       0.010462       0.087666       0.019211      -0.049111       0.007738       0.041373              8.494751       4.682506       0.334886      -0.909863      10.028278      -0.335069      10.773468           0.008213
          179              C       8.656639       5.201387       3.760783       0.105003      33.670519 0.39591747E+03  0.91091284E+04                                 9.273947                            6.796197      -0.179314       1.962801                    0.999119      26.460012      75.693615       0.608521       0.437480      -1.049271       0.025534       0.057277       0.023743       0.067055      -0.008380      -0.001802      -0.011885       0.052326      -0.089425      -0.035980      -0.006396       0.042376             10.971576       4.959814       0.605161      -1.142449      14.493744      -1.960341      13.461171           0.007585
          180              C       8.911424       7.255480       2.834605       0.051363      26.723755 0.34291566E+03  0.76094438E+04                                 7.831868                            6.218817       0.293383       2.113978                    0.999629      26.162912      73.445988       0.652651       0.422921      -1.058436       0.021216      -0.033933       0.035911       0.053769       0.002666      -0.002042      -0.005392       0.053042      -0.125958      -0.042797      -0.004911       0.047708              8.692485       4.439887      -0.136567      -0.489006      11.383196       0.376445      10.254373           0.003327
          181              C       8.864410       6.672347       1.542984       0.039568      27.592896 0.35264110E+03  0.78774496E+04                                 7.997627                            6.296592       0.155727       2.055351                    0.999664      26.694805      75.104281       0.650345       0.421609      -1.059623       0.022839      -0.046678      -0.000473       0.051968       0.000537      -0.005487      -0.025364       0.046608      -0.070256      -0.043751       0.008000       0.035751              8.982483       4.353340      -0.305260      -0.675739      10.762582      -0.049303      11.831527           0.009418
          182              C       8.641473       4.596813       2.496232       0.179546      32.444055 0.38577708E+03  0.88415370E+04                                 9.162445                            6.783289      -0.388264       1.898819                    0.998922      26.161138      75.335035       0.597502       0.447276      -1.040752       0.026130       0.004192      -0.049124       0.055799      -0.001736      -0.001747      -0.016631       0.036894      -0.121504      -0.046314       0.007522       0.038792             10.783277       4.920612       0.827890      -0.999708      14.370971      -1.885569      13.058248           0.002338
          183              C       8.514080       3.183428       2.368616      -0.136053      34.992497 0.43240822E+03  0.10195630E+05                                 9.375080                            6.996658      -0.068848       1.949786                    0.999513      29.772874      86.921555       0.611882       0.424540      -1.054562       0.016328      -0.004274       0.004550       0.017481       0.000695       0.003560       0.024323       0.035315      -0.101675      -0.046842       0.011913       0.034929             10.761391       5.133470       1.231400      -0.808489      14.091300      -2.652064      13.059402           0.003756
          184              C       8.421569       2.402095       3.435944      -0.132073      34.737241 0.43622935E+03  0.10304136E+05                                 9.337940                            7.034534       0.043953       1.994173                    0.999323      29.464904      85.983767       0.609568       0.425390      -1.054468       0.005574       0.001667      -0.001266       0.005954      -0.000015      -0.001037       0.024367       0.043621      -0.044173      -0.038962       0.009753       0.029209             10.643244       5.329637       1.056196      -0.814494      13.199600      -1.961098      13.400496           0.003583
          185              C      10.464402       0.180035      17.044369       0.100163      35.468961 0.40132141E+03  0.92721761E+04                                 9.607998                            6.846748      -0.307950       1.917873                    0.998854      26.768374      76.935648       0.605214       0.438034      -1.048106       0.014911       0.065044       0.022126       0.070304       0.017935       0.004106      -0.032960      -0.021036       0.008937      -0.036863      -0.004438       0.041301             11.618094      15.671086      -1.146603       2.760518       9.202102       3.958371       9.981094           0.007583
          186              C      11.304587      -0.753825      16.427562       0.182330      32.687499 0.38429964E+03  0.88021349E+04                                 9.218943                            6.771801      -0.326708       1.920256                    0.999148      26.103574      75.226658       0.597611       0.447476      -1.040292       0.055986       0.000047      -0.021125       0.059839       0.022798       0.007061      -0.024998      -0.015338       0.063951      -0.041789       0.004030       0.037759             10.875281      13.960499      -0.560821       2.162179       9.559819       4.210900       9.105526           0.000653
          187              C      13.022872      -0.005144      17.744320       0.028366      28.520417 0.35747120E+03  0.80278089E+04                                 8.191756                            6.353309       0.157931       2.050238                    0.999753      27.123381      76.989625       0.644110       0.423438      -1.056465      -0.017486      -0.011642      -0.056302       0.060093       0.028622       0.008296      -0.027205       0.022463       0.014738      -0.047520       0.014887       0.032633              9.253603      10.439901      -1.537436       0.619341       8.132112       3.783238       9.188796           0.016847
          188              C      12.167521       0.880500      18.384329       0.051734      28.146426 0.34885743E+03  0.77976187E+04                                 8.189143                            6.329908       0.041251       2.029027                    0.999051      26.575574      75.601528       0.636230       0.430703      -1.050514      -0.043913       0.010529      -0.025783       0.052000       0.025077      -0.001928      -0.028159      -0.030165       0.049007      -0.040626      -0.004492       0.045118              9.303800       9.956522      -1.235084       1.405697       8.073234       3.635566       9.881643           0.004546
          189              C       9.105546       0.279546      16.601583       0.098427      34.918167 0.39240879E+03  0.89975450E+04                                 9.466942                            6.736785      -0.195341       1.956600                    0.999175      26.402177      75.104460       0.615918       0.433708      -1.052806      -0.014659       0.067224       0.009291       0.069428       0.000737      -0.022363      -0.031645      -0.003149       0.021142      -0.036686      -0.004731       0.041417             11.402958      16.270178      -1.431798       2.672311       9.645701       3.415128       8.292995           0.008960
          190              C       7.074846       1.319264      16.663457       0.052188      27.454856 0.32732283E+03  0.71993705E+04                                 7.981654                            6.071969       0.182464       2.076335                    0.999652      26.232501      73.983589       0.659286       0.422390      -1.055834       0.043405       0.004135      -0.008864       0.044494       0.001109      -0.035744      -0.043281      -0.011900       0.035517      -0.053005      -0.007929       0.060933              9.006364      11.624661      -1.053486       2.342319       8.642020       2.499687       6.752410           0.002636
          191              C       6.583474       0.410292      15.752748       0.062617      27.549917 0.33239980E+03  0.73442300E+04                                 8.088100                            6.165161       0.083929       2.046574                    0.999492      26.200314      74.225524       0.646489       0.428804      -1.051146       0.037583      -0.012935      -0.024127       0.046496       0.010930      -0.019970      -0.054079      -0.002775       0.046739      -0.051062      -0.015350       0.066412              9.246869      11.994493      -0.875142       2.414175       9.043028       2.774669       6.703086           0.011397
          192              C       8.611141      -0.608104      15.648336       0.175135      33.839458 0.37315471E+03  0.84479578E+04                                 9.293287                            6.587759      -0.129737       1.984558                    0.999292      25.557846      72.209259       0.620334       0.436132      -1.051485      -0.036538       0.008073      -0.047589       0.060539      -0.005839      -0.024071      -0.035489      -0.005183      -0.000648      -0.045438       0.004520       0.040919             11.252137      16.142755      -1.944688       1.539604      10.080337       3.533276       7.533320           0.001321
          193              C       9.478625      15.398247      15.081802      -0.126876      38.015581 0.45694230E+03  0.10955695E+05                                10.049953                            7.280901      -0.229405       1.906415                    0.998428      30.095245      89.448099       0.587202       0.435051      -1.045081       0.020848       0.021289      -0.021633       0.036822       0.001017      -0.023965      -0.029749      -0.046236       0.034456      -0.042790      -0.005446       0.048237             11.803571      16.430730      -1.482925       1.101257      11.024519       3.971473       7.955463           0.002188
          194              C      10.779851      15.330794      15.443378      -0.127861      37.278816 0.45911091E+03  0.11017166E+05                                 9.912451                            7.287122      -0.191150       1.916389                    0.998674      30.127954      89.489328       0.588475       0.433736      -1.046210      -0.002443       0.015732      -0.029318       0.033361       0.013869      -0.009703      -0.018961      -0.052968       0.065800      -0.041289      -0.000083       0.041372             11.560295      15.537280      -0.336096       2.012085      10.256944       4.298861       8.886661           0.001941
          195              C      11.638235      15.347514       6.274416       0.091857      34.886588 0.40164126E+03  0.92623478E+04                                 9.469646                            6.830250      -0.119683       1.980985                    0.999308      26.548933      75.723761       0.609758       0.435578      -1.051740      -0.069060       0.001468      -0.000410       0.069076       0.018679      -0.002390       0.022419      -0.014141       0.005829      -0.029466      -0.001357       0.030823             11.336935      11.854999      -0.332133      -2.026787      10.271018      -5.930356      11.884787           0.017135
          196              C      12.549700      14.467725       6.908625       0.180411      32.651830 0.37136301E+03  0.84105674E+04                                 9.116861                            6.603742      -0.138447       1.982906                    0.999367      25.619496      72.771828       0.614139       0.440365      -1.047293       0.001669      -0.053961       0.018970       0.057223       0.020673      -0.011583       0.033535      -0.016709      -0.004761      -0.044039       0.004605       0.039434             10.883616      12.197088      -0.048003      -2.820384       9.042087      -5.000851      11.411672           0.002005
          197              C      10.933025      13.924408       8.422606       0.052948      27.627766 0.34802618E+03  0.77683769E+04                                 8.112202                            6.329190       0.117999       2.056775                    0.999030      26.424816      74.931166       0.635729       0.431634      -1.050761       0.041003      -0.014758      -0.027897       0.051742       0.020148       0.003921       0.026085      -0.036388       0.040068      -0.035157      -0.007711       0.042868              9.242363       8.871069      -1.172359      -0.849795       8.375755      -4.283621      10.480266           0.022603
          198              C      10.030660      14.789188       7.769061       0.048570      26.797152 0.32687445E+03  0.71502013E+04                                 7.754876                            6.017679       0.344680       2.123341                    0.999845      25.974534      71.839270       0.674001       0.415440      -1.065686       0.009543       0.004187      -0.045169       0.046356       0.024030      -0.005155       0.040753       0.009547      -0.002830      -0.051391       0.008160       0.043231              8.706843       9.054946      -1.306972      -0.786450       7.726082      -3.788787       9.339501           0.000327
          199              C      12.087143      16.128367       5.145215       0.090216      35.304177 0.39657990E+03  0.91018024E+04                                 9.471440                            6.741936      -0.015211       2.011587                    0.999483      26.392061      74.696276       0.620926       0.429803      -1.056980      -0.054564       0.028101      -0.028713       0.067759       0.010373       0.009509       0.017622      -0.055647       0.002103      -0.031522      -0.007430       0.038952             11.453163      12.128069      -0.479176      -1.310308      10.819444      -6.269723      11.411976           0.012978
          200              C      11.720130       0.734218       3.555825       0.060811      27.395898 0.34273125E+03  0.76090500E+04                                 7.954633                            6.206636       0.168063       2.066342                    0.999678      26.352769      74.147124       0.654545       0.421493      -1.058674      -0.007944      -0.013557       0.046821       0.049388       0.000580       0.027631       0.027941      -0.064182       0.007960      -0.050640      -0.000298       0.050939              8.924799      10.286788      -1.026498      -0.464488       8.686014      -3.929607       7.801596           0.005635
          201              C      13.072920       0.692675       3.180713       0.029166      28.628288 0.36411887E+03  0.82265383E+04                                 8.268500                            6.454911       0.060476       2.024339                    0.999439      27.210463      77.830562       0.631777       0.429110      -1.051461       0.030757      -0.016196       0.039735       0.052793       0.015992       0.010401       0.021409      -0.056357       0.046205      -0.040544      -0.003421       0.043965              9.260530      10.894872      -0.970604      -0.321480       8.818344      -3.929962       8.068373           0.030348
          202              C      13.426283      16.030546       4.739166       0.172462      32.075370 0.37287359E+03  0.84376943E+04                                 8.955266                            6.580792      -0.081105       1.998960                    0.999429      25.578770      72.187142       0.621467       0.435538      -1.052132       0.034000       0.008218      -0.040149       0.053249       0.000232       0.023913       0.018068      -0.065282       0.022988      -0.047629       0.006311       0.041318             10.488273      11.531221      -0.827656      -0.780008      10.477399      -5.330669       9.456200          -0.001050
          203              C      14.290733      15.075450       5.379176      -0.130361      36.456065 0.44554088E+03  0.10607851E+05                                 9.725955                            7.162561      -0.167355       1.925481                    0.998805      29.903625      88.371727       0.595780       0.431798      -1.047756      -0.010117      -0.022918      -0.014330       0.028861       0.002047       0.016717       0.033899      -0.034583      -0.015435      -0.036544      -0.009115       0.045658             11.314200      12.307682      -0.417814      -1.781521      11.239001      -5.339893      10.395919           0.001723
          204              C      13.867608      14.351097       6.403965      -0.135925      35.847716 0.43637528E+03  0.10325858E+05                                 9.561284                            7.047288      -0.033967       1.967582                    0.999331      29.688995      87.193862       0.606492       0.426791      -1.051825      -0.006970      -0.018604      -0.025809       0.032569       0.005842       0.011423       0.039637      -0.005927      -0.018003      -0.040707      -0.002640       0.043347             11.052717      12.498098       0.561820      -3.335572      10.136057      -4.857046      10.523997           0.000997
          205              N      14.220971      12.419264      15.835892      -0.205585      36.927962 0.51560846E+03  0.12450607E+05                                 9.304948                            7.410647       0.004431       2.023329                    0.998975      27.937062      77.278910       0.635056       0.399414      -1.092577       0.014746      -0.123969      -0.028332       0.128017       0.014221       0.019026      -0.020589       0.085516       0.139410      -0.072966       0.015436       0.057530             10.344450       5.581555      -0.613196       1.441996      11.091319      -1.320537      14.360478           0.020595
          206              N      14.349880       9.632965      15.516854      -0.194762      37.576597 0.52625737E+03  0.12768079E+05                                 9.405312                            7.453752       0.004317       2.023008                    0.999272      27.935104      77.361981       0.637670       0.395898      -1.095405      -0.000928       0.104707       0.016062       0.105936       0.022618       0.013059      -0.007540       0.067316       0.139630      -0.064925       0.014158       0.050767             10.577921       5.834366       0.641032       1.260704      12.279474      -0.475000      13.619922           0.017887
          207              N      13.946470      14.031124      13.585223      -0.196312      35.991175 0.50342701E+03  0.12081880E+05                                 9.152117                            7.324873       0.094155       2.061525                    0.998882      27.502430      75.799232       0.638577       0.399664      -1.092599      -0.004286      -0.057029      -0.113653       0.127231       0.000755       0.018213      -0.050518       0.006043      -0.168750      -0.082902       0.030868       0.052034             10.250704       5.399292      -0.181379       0.460657      14.795463      -1.752286      10.557359           0.009795
          208              N      14.007133      12.874104      11.044519      -0.195317      37.909579 0.50464816E+03  0.12121489E+05                                 9.457569                            7.264332      -0.124518       1.973637                    0.999331      28.079307      77.483965       0.650287       0.392133      -1.097538      -0.046005       0.046306       0.095735       0.115870       0.010095       0.039989      -0.040174      -0.007565      -0.145782      -0.082023       0.033629       0.048394             11.107268       5.408169      -0.191801       1.410458      13.471902      -2.178088      14.441732           0.007709
          209              N      11.850556      10.461228       8.380068      -0.201547      37.179817 0.51178918E+03  0.12341851E+05                                 9.367979                            7.384104      -0.073065       1.999825                    0.998822      27.897211      77.248212       0.635742       0.399517      -1.091938      -0.084371      -0.059437      -0.081887       0.131745      -0.036154      -0.060285      -0.025687       0.001052       0.012828      -0.083071       0.020569       0.062502             10.627169      12.643318      -0.106749      -3.283657       8.671777       3.522115      10.566413           0.024019
          210              N      10.124688       8.637221       7.117450      -0.203684      39.496445 0.52290205E+03  0.12668944E+05                                 9.727461                            7.406287      -0.052805       1.998512                    0.999229      28.186106      78.053692       0.642649       0.393380      -1.096933       0.053624       0.081638       0.025779       0.101019      -0.034472      -0.023282      -0.000625       0.026638       0.038209      -0.046735       0.003576       0.043159             11.414857      14.785404       1.469713      -1.484015       9.354561       4.050201      10.104606           0.017517
          211              N      14.430259      10.741398       7.448090      -0.201227      38.931695 0.50934929E+03  0.12230057E+05                                 9.555360                            7.274913       0.120673       2.055273                    0.999646      27.751303      75.899393       0.654670       0.389647      -1.102228       0.021118      -0.067639      -0.094146       0.117832       0.025396       0.011323      -0.039439       0.058424      -0.071208      -0.066267       0.015497       0.050770             10.992680      15.312499       2.402573      -2.218816       9.507500       2.513461       8.158040           0.015007
          212              N       0.286634       8.927281       5.572532      -0.212752      37.888152 0.48930782E+03  0.11607300E+05                                 9.336998                            7.083168       0.257281       2.105532                    0.999666      27.312165      73.743182       0.671511       0.384507      -1.108202      -0.037125       0.088004       0.060969       0.113315       0.021575       0.019056      -0.038944       0.052292      -0.068993      -0.065896       0.019955       0.045941             10.967775      16.479746       1.774343      -2.152096       9.789909       2.295583       6.633670           0.008364
          213              N      12.372260       6.017761      16.398559      -0.195060      37.537000 0.49814149E+03  0.11928982E+05                                 9.410695                            7.270897      -0.021432       2.014734                    0.999069      27.794901      76.636216       0.642689       0.397974      -1.093257      -0.079628      -0.087648       0.033143       0.122968      -0.048276       0.031744       0.012961       0.022080       0.063767      -0.070220       0.018715       0.051505             10.737375      11.597824       0.394857       2.073911       9.051936      -4.631096      11.562365           0.021460
          214              N      10.584212       4.291752      17.670844      -0.208098      36.866130 0.50541848E+03  0.12123357E+05                                 9.277431                            7.297282       0.155515       2.078810                    0.998974      27.528303      75.478091       0.646297       0.395096      -1.097397       0.098199       0.046873      -0.066027       0.127278      -0.038548       0.052078       0.022967      -0.023226       0.055904      -0.080954       0.026135       0.054819             10.732959      10.256621      -0.558102       2.841122       9.387282      -5.007228      12.554975           0.010003
          215              N      11.535107       7.498438      14.202030      -0.229120      38.576050 0.51839732E+03  0.12497212E+05                                 9.508725                            7.369917       0.209194       2.085192                    0.999408      27.943598      76.478124       0.646639       0.392911      -1.100374      -0.139290      -0.010319      -0.024929       0.141879      -0.005683      -0.024405      -0.026188      -0.131984       0.097632      -0.088113       0.018756       0.069357             10.942868      10.550379       1.014744       0.009613      11.746958      -6.030211      10.531266           0.038287
          216              N       8.832562       7.352086      13.422803      -0.224491      37.581543 0.50279607E+03  0.12026645E+05                                 9.300661                            7.200996       0.123599       2.052044                    0.999522      27.908471      76.037974       0.662108       0.386745      -1.104937       0.116891       0.027117       0.044558       0.128001      -0.023711      -0.044459      -0.023658      -0.105658       0.003113      -0.085840       0.023845       0.061995             10.689914      11.237021       0.516754       0.235522      10.844755      -5.310751       9.987965           0.025181
          217              N       6.638071      10.093385      13.167573      -0.205582      36.927567 0.51560253E+03  0.12450426E+05                                 9.304885                            7.410607       0.004449       2.023336                    0.998975      27.936866      77.278205       0.635058       0.399414      -1.092577       0.014746       0.123965       0.028334       0.128014      -0.014222      -0.019024      -0.020591       0.085536       0.139388      -0.072973       0.015448       0.057525             10.344371       5.581524       0.613189      -1.441982      11.091227      -1.320508      14.360363           0.020586
          218              N       6.766980      12.879684      13.486611      -0.194758      37.576187 0.52625086E+03  0.12767878E+05                                 9.405244                            7.453707       0.004336       2.023016                    0.999272      27.934903      77.361240       0.637672       0.395898      -1.095405      -0.000927      -0.104704      -0.016059       0.105933      -0.022617      -0.013058      -0.007539       0.067335       0.139613      -0.064930       0.014167       0.050763             10.577836       5.834330      -0.641023      -1.260693      12.279354      -0.475002      13.619822           0.017879
          219              N       6.363570       8.481525      15.418242      -0.196310      35.990917 0.50342317E+03  0.12081762E+05                                 9.152073                            7.324845       0.094170       2.061531                    0.998882      27.502300      75.798746       0.638578       0.399664      -1.092599      -0.004286       0.057028       0.113651       0.127228      -0.000757      -0.018213      -0.050519       0.006055      -0.168761      -0.082906       0.030875       0.052031             10.250648       5.399271       0.181378      -0.460653      14.795384      -1.752274      10.557291           0.009791
          220              N       6.424233       9.638545      17.958945      -0.195316      37.909292 0.50464415E+03  0.12121367E+05                                 9.457521                            7.264303      -0.124505       1.973642                    0.999331      28.079178      77.483475       0.650288       0.392133      -1.097539      -0.046004      -0.046303      -0.095734       0.115868      -0.010096      -0.039989      -0.040174      -0.007557      -0.145796      -0.082026       0.033633       0.048393             11.107201       5.408144       0.191799      -1.410444      13.471837      -2.178074      14.441621           0.007706
          221              N       4.267656      14.023989       1.287754      -0.201549      37.179874 0.51178999E+03  0.12341877E+05                                 9.367992                            7.384113      -0.073068       1.999824                    0.998822      27.897229      77.248302       0.635741       0.399518      -1.091937      -0.084371       0.059437       0.081887       0.131745       0.036154       0.060285      -0.025688       0.001052       0.012828      -0.083072       0.020570       0.062502             10.627186      12.643340       0.106753       3.283666       8.671787       3.522121      10.566429           0.024021
          222              N       2.541788      15.847995       2.550371      -0.203686      39.496493 0.52290294E+03  0.12668972E+05                                 9.727473                            7.406297      -0.052808       1.998511                    0.999229      28.186125      78.053788       0.642648       0.393380      -1.096933       0.053624      -0.081637      -0.025779       0.101019       0.034472       0.023282      -0.000626       0.026638       0.038210      -0.046735       0.003577       0.043159             11.414871      14.785421      -1.469711       1.484020       9.354569       4.050206      10.104621           0.017519
          223              N       6.847359      13.743818       2.219732      -0.201229      38.931751 0.50935046E+03  0.12230093E+05                                 9.555373                            7.274925       0.120669       2.055272                    0.999646      27.751325      75.899497       0.654669       0.389647      -1.102228       0.021118       0.067639       0.094146       0.117832      -0.025396      -0.011323      -0.039440       0.058423      -0.071207      -0.066267       0.015497       0.050770             10.992694      15.312516      -2.402575       2.218819       9.507517       2.513465       8.158048           0.015010
          224              N       7.869534      15.557935       4.095289      -0.212753      37.888167 0.48930779E+03  0.11607299E+05                                 9.337001                            7.083168       0.257280       2.105532                    0.999666      27.312174      73.743220       0.671510       0.384507      -1.108201      -0.037126      -0.088004      -0.060969       0.113315      -0.021575      -0.019056      -0.038944       0.052291      -0.068993      -0.065896       0.019955       0.045940             10.967780      16.479757      -1.774348       2.152096       9.789913       2.295582       6.633670           0.008366
          225              N       4.789360      -0.486111      12.604906      -0.195060      37.537003 0.49814142E+03  0.11928981E+05                                 9.410697                            7.270898      -0.021434       2.014734                    0.999069      27.794898      76.636215       0.642689       0.397974      -1.093257      -0.079628       0.087648      -0.033143       0.122968       0.048276      -0.031744       0.012962       0.022080       0.063767      -0.070221       0.018716       0.051505             10.737377      11.597831      -0.394848      -2.073917       9.051932      -4.631096      11.562368           0.021461
          226              N       3.001312       1.239898      11.332620      -0.208098      36.866131 0.50541871E+03  0.12123364E+05                                 9.277433                            7.297285       0.155515       2.078810                    0.998974      27.528303      75.478102       0.646296       0.395096      -1.097397       0.098198      -0.046873       0.066028       0.127278       0.038548      -0.052078       0.022967      -0.023226       0.055904      -0.080954       0.026135       0.054819             10.732960      10.256630       0.558104      -2.841125       9.387281      -5.007223      12.554969           0.010002
          227              N       3.952207      15.014211      14.801435      -0.229121      38.576037 0.51839706E+03  0.12497205E+05                                 9.508726                            7.369917       0.209193       2.085191                    0.999408      27.943590      76.478112       0.646639       0.392911      -1.100373      -0.139289       0.010319       0.024929       0.141878       0.005683       0.024405      -0.026187      -0.131985       0.097632      -0.088113       0.018757       0.069356             10.942867      10.550377      -1.014737      -0.009614      11.746959      -6.030213      10.531267           0.038289
          228              N       1.249662      15.160564      15.580661      -0.224492      37.581580 0.50279670E+03  0.12026664E+05                                 9.300667                            7.201000       0.123598       2.052044                    0.999522      27.908485      76.038026       0.662108       0.386745      -1.104937       0.116891      -0.027116      -0.044557       0.128001       0.023710       0.044459      -0.023658      -0.105659       0.003114      -0.085840       0.023845       0.061995             10.689921      11.237022      -0.516744      -0.235526      10.844767      -5.310758       9.987974           0.025182
          229              N       0.944829       2.589169       3.499751      -0.205578      36.927931 0.51560787E+03  0.12450587E+05                                 9.304930                            7.410633       0.004438       2.023331                    0.998975      27.937069      77.278865       0.635058       0.399413      -1.092578      -0.014746       0.123970       0.028332       0.128019       0.014220       0.019027      -0.020589       0.085506       0.139421      -0.072963       0.015431       0.057532             10.344428       5.581546      -0.613192       1.441993      11.091295      -1.320534      14.360443           0.020571
          230              N       0.815920       5.375468       3.818789      -0.194756      37.576595 0.52625726E+03  0.12768072E+05                                 9.405298                            7.453740       0.004323       2.023010                    0.999272      27.935116      77.361942       0.637672       0.395897      -1.095406       0.000929      -0.104708      -0.016064       0.105937       0.022618       0.013060      -0.007541       0.067306       0.139638      -0.064923       0.014153       0.050770             10.577902       5.834359       0.641033       1.260703      12.279454      -0.474997      13.619895           0.017867
          231              N       1.219330       0.977309       5.750420      -0.196308      35.991223 0.50342776E+03  0.12081902E+05                                 9.152121                            7.324874       0.094156       2.061525                    0.998882      27.502463      75.799335       0.638577       0.399663      -1.092599       0.004286       0.057030       0.113654       0.127232       0.000755       0.018213      -0.050518       0.006037      -0.168745      -0.082900       0.030865       0.052036             10.250709       5.399296      -0.181377       0.460656      14.795481      -1.752287      10.557349           0.009786
          232              N       1.158667       2.134329       8.291124      -0.195315      37.909660 0.50464935E+03  0.12121526E+05                                 9.457581                            7.264339      -0.124519       1.973636                    0.999331      28.079352      77.484121       0.650287       0.392133      -1.097538       0.046005      -0.046307      -0.095736       0.115871       0.010095       0.039989      -0.040174      -0.007569      -0.145775      -0.082021       0.033627       0.048395             11.107280       5.408174      -0.191799       1.410456      13.471920      -2.178090      14.441746           0.007704
          233              N       3.315244       4.547205      10.955575      -0.201547      37.179665 0.51178699E+03  0.12341784E+05                                 9.367957                            7.384091      -0.073055       1.999828                    0.998823      27.897129      77.247927       0.635742       0.399518      -1.091938       0.084370       0.059436       0.081886       0.131743      -0.036156      -0.060283      -0.025693       0.001048       0.012830      -0.083075       0.020576       0.062499             10.627141      12.643276      -0.106750      -3.283649       8.671749       3.522105      10.566398           0.023908
          234              N       5.041112       6.371212      12.218193      -0.203684      39.496338 0.52290084E+03  0.12668909E+05                                 9.727455                            7.406287      -0.052804       1.998513                    0.999229      28.186049      78.053554       0.642648       0.393381      -1.096933      -0.053624      -0.081636      -0.025776       0.101017      -0.034474      -0.023280      -0.000630       0.026633       0.038216      -0.046738       0.003583       0.043156             11.414843      14.785384       1.469709      -1.484015       9.354540       4.050189      10.104603           0.017436
          235              N       0.735541       4.267035      11.887553      -0.201230      38.931691 0.50934950E+03  0.12230063E+05                                 9.555359                            7.274915       0.120673       2.055273                    0.999646      27.751305      75.899394       0.654669       0.389647      -1.102228      -0.021119       0.067638       0.094146       0.117832       0.025396       0.011324      -0.039440       0.058423      -0.071208      -0.066268       0.015498       0.050769             10.992675      15.312485       2.402572      -2.218816       9.507494       2.513462       8.158047           0.014927
          236              N      14.879166       6.081152      13.763111      -0.212754      37.888076 0.48930704E+03  0.11607276E+05                                 9.336986                            7.083163       0.257281       2.105533                    0.999666      27.312136      73.743075       0.671511       0.384507      -1.108201       0.037126      -0.088003      -0.060969       0.113314       0.021576       0.019057      -0.038944       0.052292      -0.068994      -0.065897       0.019955       0.045941             10.967754      16.479699       1.774339      -2.152090       9.789896       2.295582       6.633668           0.008317
          237              N       2.793540       8.990672       2.937084      -0.195058      37.537215 0.49814423E+03  0.11929066E+05                                 9.410728                            7.270914      -0.021441       2.014731                    0.999069      27.795006      76.636594       0.642689       0.397974      -1.093257       0.079631       0.087648      -0.033143       0.122971      -0.048272       0.031747       0.012956       0.022086       0.063765      -0.070216       0.018707       0.051509             10.737417      11.597872       0.394851       2.073927       9.051973      -4.631121      11.562408           0.021478
          238              N       4.581588      10.716681       1.664799      -0.208097      36.866364 0.50542175E+03  0.12123457E+05                                 9.277473                            7.297307       0.155505       2.078806                    0.998974      27.528413      75.478516       0.646295       0.395096      -1.097396      -0.098202      -0.046872       0.066026       0.127280      -0.038545       0.052079       0.022963      -0.023224       0.055906      -0.080950       0.026130       0.054820             10.733014      10.256673      -0.558113       2.841148       9.387339      -5.007263      12.555030           0.010015
          239              N       3.630693       7.509995       5.133613      -0.229117      38.576377 0.51840183E+03  0.12497349E+05                                 9.508770                            7.369941       0.209181       2.085187                    0.999408      27.943761      76.478677       0.646639       0.392910      -1.100374       0.139294       0.010320       0.024929       0.141883      -0.005678      -0.024401      -0.026200      -0.131974       0.097624      -0.088105       0.018740       0.069365             10.942926      10.550434       1.014743       0.009618      11.747026      -6.030253      10.531317           0.038305
          240              N       6.333238       7.656347       5.912840      -0.224488      37.581848 0.50280030E+03  0.12026773E+05                                 9.300705                            7.201020       0.123590       2.052040                    0.999522      27.908625      76.038502       0.662108       0.386744      -1.104937      -0.116895      -0.027120      -0.044555       0.128004      -0.023709      -0.044455      -0.023667      -0.105649       0.003107      -0.085835       0.023838       0.061997             10.689971      11.237089       0.516753       0.235526      10.844817      -5.310785       9.988007           0.025191
          241              N       8.527729       4.915048       6.168070      -0.205581      36.928148 0.51561113E+03  0.12450687E+05                                 9.304965                            7.410655       0.004428       2.023327                    0.998975      27.937179      77.279262       0.635057       0.399413      -1.092578      -0.014746      -0.123972      -0.028331       0.128020      -0.014219      -0.019028      -0.020588       0.085495       0.139432      -0.072959       0.015425       0.057534             10.344470       5.581564       0.613196      -1.442001      11.091344      -1.320546      14.360503           0.020578
          242              N       8.398820       2.128749       5.849032      -0.194758      37.576815 0.52626027E+03  0.12768165E+05                                 9.405333                            7.453761       0.004313       2.023006                    0.999272      27.935227      77.362350       0.637671       0.395896      -1.095406       0.000929       0.104710       0.016066       0.105939      -0.022618      -0.013061      -0.007541       0.067296       0.139646      -0.064920       0.014149       0.050772             10.577947       5.834376      -0.641036      -1.260710      12.279501      -0.475004      13.619965           0.017874
          243              N       8.802230       6.526908       3.917401      -0.196309      35.991361 0.50342980E+03  0.12081965E+05                                 9.152144                            7.324889       0.094150       2.061523                    0.998882      27.502534      75.799595       0.638577       0.399663      -1.092599       0.004286      -0.057030      -0.113654       0.127233      -0.000754      -0.018213      -0.050518       0.006031      -0.168738      -0.082898       0.030861       0.052037             10.250737       5.399306       0.181378      -0.460658      14.795526      -1.752303      10.557379           0.009789
          244              N       8.741567       5.369888       1.376698      -0.195316      37.909796 0.50465114E+03  0.12121580E+05                                 9.457602                            7.264351      -0.124525       1.973633                    0.999331      28.079421      77.484375       0.650286       0.392133      -1.097538       0.046006       0.046308       0.095736       0.115872      -0.010094      -0.039989      -0.040174      -0.007573      -0.145768      -0.082020       0.033625       0.048395             11.107309       5.408184       0.191799      -1.410461      13.471963      -2.178097      14.441779           0.007706
          245              N      10.898144       0.984444      18.047889      -0.201546      37.179682 0.51178708E+03  0.12341787E+05                                 9.367960                            7.384092      -0.073057       1.999828                    0.998823      27.897133      77.247943       0.635742       0.399518      -1.091938       0.084370      -0.059436      -0.081886       0.131743       0.036156       0.060283      -0.025693       0.001048       0.012830      -0.083075       0.020576       0.062499             10.627145      12.643281       0.106753       3.283649       8.671751       3.522109      10.566404           0.023919
          246              N      12.624012      -0.839562      16.785272      -0.203684      39.496338 0.52290090E+03  0.12668910E+05                                 9.727454                            7.406287      -0.052804       1.998512                    0.999229      28.186049      78.053546       0.642648       0.393381      -1.096933      -0.053624       0.081636       0.025777       0.101017       0.034474       0.023281      -0.000630       0.026633       0.038215      -0.046738       0.003582       0.043156             11.414841      14.785374      -1.469705       1.484017       9.354543       4.050194      10.104607           0.017444
          247              N       8.318441       1.264615      17.115911      -0.201229      38.931654 0.50934919E+03  0.12230053E+05                                 9.555353                            7.274913       0.120674       2.055274                    0.999646      27.751287      75.899329       0.654670       0.389647      -1.102229      -0.021119      -0.067638      -0.094146       0.117831      -0.025396      -0.011324      -0.039441       0.058422      -0.071207      -0.066268       0.015499       0.050769             10.992668      15.312469      -2.402571       2.218812       9.507490       2.513461       8.158044           0.014935
          248              N       7.296266      -0.549502      15.240354      -0.212753      37.888052 0.48930643E+03  0.11607258E+05                                 9.336984                            7.083160       0.257280       2.105533                    0.999666      27.312126      73.743052       0.671511       0.384507      -1.108201       0.037126       0.088003       0.060969       0.113314      -0.021575      -0.019057      -0.038944       0.052292      -0.068994      -0.065897       0.019956       0.045941             10.967753      16.479707      -1.774346       2.152090       9.789886       2.295577       6.633665           0.008321
          249              N      10.376440      15.494544       6.730737      -0.195058      37.537229 0.49814427E+03  0.11929067E+05                                 9.410729                            7.270913      -0.021441       2.014731                    0.999069      27.795012      76.636606       0.642689       0.397973      -1.093257       0.079631      -0.087649       0.033144       0.122971       0.048272      -0.031747       0.012955       0.022087       0.063765      -0.070215       0.018706       0.051510             10.737420      11.597871      -0.394848      -2.073929       9.051978      -4.631127      11.562412           0.021481
          250              N      12.164488      13.768535       8.003023      -0.208097      36.866387 0.50542230E+03  0.12123474E+05                                 9.277476                            7.297310       0.155505       2.078806                    0.998974      27.528427      75.478563       0.646295       0.395096      -1.097397      -0.098203       0.046872      -0.066026       0.127280       0.038545      -0.052079       0.022962      -0.023223       0.055905      -0.080950       0.026130       0.054820             10.733019      10.256677       0.558108      -2.841141       9.387342      -5.007265      12.555036           0.010016
          251              N      11.213593      -0.005778       4.534208      -0.229116      38.576402 0.51840200E+03  0.12497354E+05                                 9.508771                            7.369940       0.209181       2.085187                    0.999408      27.943774      76.478709       0.646639       0.392910      -1.100374       0.139294      -0.010320      -0.024929       0.141883       0.005678       0.024401      -0.026200      -0.131973       0.097624      -0.088104       0.018739       0.069365             10.942930      10.550428      -1.014741      -0.009619      11.747036      -6.030261      10.531325           0.038309
          252              N      13.916138      -0.152131       3.754982      -0.224488      37.581873 0.50280052E+03  0.12026779E+05                                 9.300709                            7.201022       0.123589       2.052040                    0.999522      27.908629      76.038516       0.662108       0.386744      -1.104937      -0.116895       0.027121       0.044555       0.128005       0.023709       0.044455      -0.023667      -0.105649       0.003106      -0.085834       0.023837       0.061997             10.689978      11.237088      -0.516750      -0.235529      10.844827      -5.310793       9.988019           0.025193
          253              B       4.505759       3.600861      14.938718       1.079264      14.661847 0.18824390E+03  0.37559078E+04                                 6.632871                            5.749670      -0.653272       1.866336                    0.999831      18.868728      57.919157       0.466139       0.658561      -0.907059      -0.000717       0.000610      -0.000214       0.000965       0.002272       0.006012      -0.002416      -0.007448      -0.008023      -0.009310       0.003482       0.005828              7.037215       7.350555       0.089565       1.270682       7.598904      -0.008194       6.162186           0.000015
          254              B      10.459852      12.061244      12.370944       1.059771      14.972007 0.18859617E+03  0.37443469E+04                                 6.583353                            5.641445      -0.459716       1.924310                    0.999443      18.685757      56.211649       0.487510       0.632818      -0.921125       0.001247      -0.002855       0.001149       0.003321       0.007459      -0.002637       0.003099       0.007880      -0.011032      -0.009418      -0.000890       0.010308              7.103304       7.295966       0.100740      -0.794612       6.880645       0.367839       7.133302           0.000060
          255              B      12.088659       1.930789      14.064747       1.079264      14.661835 0.18824366E+03  0.37559021E+04                                 6.632867                            5.749667      -0.653272       1.866336                    0.999831      18.868727      57.919156       0.466139       0.658561      -0.907059      -0.000717      -0.000610       0.000214       0.000965      -0.002272      -0.006012      -0.002416      -0.007448      -0.008023      -0.009310       0.003482       0.005828              7.037212       7.350548      -0.089563      -1.270681       7.598900      -0.008195       6.162187           0.000015
          256              B       2.876952      10.451405      16.632520       1.059771      14.972015 0.18859631E+03  0.37443506E+04                                 6.583355                            5.641447      -0.459718       1.924310                    0.999443      18.685762      56.211669       0.487510       0.632818      -0.921125       0.001247       0.002855      -0.001149       0.003321      -0.007460       0.002637       0.003100       0.007879      -0.011032      -0.009418      -0.000890       0.010308              7.103307       7.295969      -0.100735       0.794616       6.880643       0.367843       7.133308           0.000059
          257              B      10.660041      11.407572       4.396925       1.079262      14.661845 0.18824381E+03  0.37559060E+04                                 6.632871                            5.749669      -0.653271       1.866336                    0.999831      18.868739      57.919208       0.466139       0.658561      -0.907059       0.000717      -0.000610       0.000214       0.000965       0.002272       0.006013      -0.002417      -0.007448      -0.008023      -0.009310       0.003482       0.005828              7.037217       7.350557       0.089565       1.270682       7.598914      -0.008193       6.162181           0.000020
          258              B       4.705948       2.947189       6.964699       1.059771      14.971993 0.18859599E+03  0.37443434E+04                                 6.583353                            5.641445      -0.459719       1.924309                    0.999443      18.685772      56.211741       0.487510       0.632819      -0.921124      -0.001247       0.002855      -0.001149       0.003321       0.007460      -0.002637       0.003100       0.007879      -0.011033      -0.009418      -0.000890       0.010308              7.103305       7.295975       0.100742      -0.794612       6.880648       0.367839       7.133291           0.000061
          259              B       3.077141      13.077644       5.270896       1.079263      14.661839 0.18824372E+03  0.37559037E+04                                 6.632869                            5.749668      -0.653271       1.866336                    0.999831      18.868739      57.919207       0.466139       0.658561      -0.907059       0.000717       0.000610      -0.000214       0.000965      -0.002272      -0.006013      -0.002417      -0.007448      -0.008022      -0.009310       0.003482       0.005828              7.037214       7.350552      -0.089563      -1.270681       7.598907      -0.008195       6.162183           0.000020
          260              B      12.288848       4.557028       2.703123       1.059771      14.971995 0.18859601E+03  0.37443441E+04                                 6.583354                            5.641446      -0.459718       1.924310                    0.999443      18.685770      56.211734       0.487510       0.632819      -0.921124      -0.001247      -0.002855       0.001149       0.003321      -0.007460       0.002637       0.003100       0.007879      -0.011032      -0.009418      -0.000890       0.010308              7.103306       7.295973      -0.100736       0.794614       6.880646       0.367842       7.133298           0.000061
          261              F       5.433906       4.385957      15.532322      -0.467438      19.859700 0.28285750E+03  0.57094971E+04                                 5.608136                            4.992495       1.259815       2.585505                    0.999504      21.555572      49.566860       0.918284       0.330445      -1.179466       0.026545       0.018955       0.011443       0.034567       0.016396       0.011368       0.006303       0.019044      -0.061010      -0.023547      -0.008789       0.032336              6.029849       7.050716       2.213020       1.738917       6.462655       1.191776       4.576176          -0.000046
          262              F       3.266713       4.207031      14.822704      -0.490307      19.157043 0.29935500E+03  0.61469107E+04                                 5.471311                            5.179663       0.714183       2.376235                    0.998793      22.300576      52.223646       0.887540       0.336084      -1.171015      -0.034558       0.003834      -0.015472       0.038057      -0.018354       0.016510      -0.008608       0.016971      -0.052750      -0.024251      -0.011248       0.035500              5.649388       7.431586      -1.998844       0.944856       5.343059      -0.627554       4.173518           0.000222
          263              F       4.304054       2.425414      15.658004      -0.500485      19.194931 0.29331569E+03  0.59939919E+04                                 5.485307                            5.116912       0.810888       2.407979                    0.998595      22.391278      52.358585       0.895392       0.334743      -1.171853      -0.007796      -0.027275      -0.003145       0.028541      -0.010982       0.013681      -0.019227      -0.034379      -0.063522      -0.031810      -0.007552       0.039363              5.664624       4.678321      -0.245629       0.284043       7.609525      -1.741570       4.706026           0.000108
          264              F       4.854573       3.189673      13.676100      -0.491832      18.417709 0.30852927E+03  0.63726070E+04                                 5.243538                            5.247396       1.023546       2.487044                    0.999080      22.179451      51.808628       0.886059       0.334675      -1.174210      -0.019822      -0.015741      -0.027508       0.037381       0.002975       0.010208       0.003120      -0.027611       0.053800      -0.025347       0.004146       0.021202              5.126752       4.014990      -0.185454       0.098368       4.900909       0.736219       6.464356           0.000185
          265              F       9.590852      11.149151      11.823746      -0.466572      20.857024 0.32250306E+03  0.66930183E+04                                 5.703928                            5.316543       1.203527       2.569828                    0.999301      21.483664      49.276155       0.897970       0.328667      -1.187010      -0.019088      -0.026098      -0.005321       0.032769       0.011103       0.000675       0.006811      -0.005184      -0.020061      -0.011704      -0.004523       0.016227              5.941110       6.319169       1.758301       0.065753       6.374486       0.668260       5.129674           0.000627
          266              F       9.792557      13.051939      13.063160      -0.462620      20.704481 0.30313597E+03  0.62152317E+04                                 5.784546                            5.187021       0.971842       2.488936                    0.998444      21.584447      49.749698       0.897546       0.332836      -1.179316      -0.011368       0.030877       0.030320       0.044742      -0.002390      -0.008729       0.035801      -0.010052      -0.018594      -0.036360      -0.002463       0.038823              6.256374       5.937433      -1.613906      -1.760750       6.957723       2.531642       5.873966           0.000000
          267              F      11.354634      11.425296      13.244915      -0.481032      18.871807 0.30381527E+03  0.62431716E+04                                 5.353315                            5.205523       0.875606       2.439402                    0.998995      22.003834      51.053962       0.891169       0.334465      -1.175892       0.031833      -0.008684       0.018271       0.037717      -0.011093       0.023058      -0.008406       0.010456      -0.029438      -0.025004      -0.006368       0.031371              5.382156       6.184961      -0.814694       1.344163       5.095038      -0.934731       4.866469           0.000309
          268              F      11.195394      12.636756      11.340355      -0.475580      22.590320 0.34247790E+03  0.72397557E+04                                 6.155077                            5.552755       0.749142       2.407256                    0.996601      22.002320      51.502468       0.858221       0.337610      -1.175063       0.032490       0.012072      -0.020185       0.040110       0.012340      -0.008793      -0.009970       0.027064       0.053815      -0.028167       0.001495       0.026671              6.709330       6.274595       1.185930      -2.205506       5.026811      -1.480293       8.826585           0.000035
          269              F      13.016806       1.145693      13.471142      -0.467438      19.859711 0.28285770E+03  0.57095021E+04                                 5.608138                            4.992497       1.259816       2.585506                    0.999504      21.555571      49.566860       0.918284       0.330445      -1.179466       0.026546      -0.018955      -0.011443       0.034567      -0.016396      -0.011369       0.006303       0.019044      -0.061010      -0.023547      -0.008789       0.032336              6.029852       7.050717      -2.213021      -1.738919       6.462661       1.191778       4.576179          -0.000045
          270              F      10.849613       1.324619      14.180761      -0.490307      19.157053 0.29935520E+03  0.61469160E+04                                 5.471314                            5.179665       0.714183       2.376235                    0.998793      22.300578      52.223658       0.887540       0.336084      -1.171015      -0.034558      -0.003834       0.015472       0.038057       0.018354      -0.016510      -0.008608       0.016971      -0.052750      -0.024251      -0.011248       0.035500              5.649391       7.431590       1.998846      -0.944857       5.343062      -0.627555       4.173520           0.000224
          271              F      11.886954       3.106235      13.345461      -0.500485      19.194943 0.29331585E+03  0.59939960E+04                                 5.485310                            5.116914       0.810887       2.407978                    0.998595      22.391280      52.358599       0.895392       0.334743      -1.171853      -0.007796       0.027275       0.003145       0.028541       0.010982      -0.013681      -0.019227      -0.034379      -0.063522      -0.031810      -0.007552       0.039363              5.664627       4.678322       0.245629      -0.284043       7.609531      -1.741573       4.706029           0.000108
          272              F      12.437473       2.341976      15.327364      -0.491832      18.417715 0.30852933E+03  0.63726087E+04                                 5.243539                            5.247397       1.023545       2.487043                    0.999080      22.179455      51.808643       0.886059       0.334674      -1.174210      -0.019822       0.015741       0.027508       0.037381      -0.002975      -0.010209       0.003120      -0.027611       0.053800      -0.025347       0.004146       0.021202              5.126753       4.014991       0.185454      -0.098366       4.900909       0.736219       6.464360           0.000185
          273              F       2.007952      11.363499      17.179719      -0.466572      20.857080 0.32250436E+03  0.66930520E+04                                 5.703938                            5.316555       1.203519       2.569824                    0.999301      21.483689      49.276239       0.897969       0.328667      -1.187010      -0.019087       0.026099       0.005321       0.032769      -0.011103      -0.000674       0.006811      -0.005185      -0.020059      -0.011705      -0.004523       0.016227              5.941121       6.319181      -1.758302      -0.065750       6.374496       0.668260       5.129685           0.000627
          274              F       2.209657       9.460711      15.940304      -0.462620      20.704496 0.30313621E+03  0.62152379E+04                                 5.784548                            5.187023       0.971838       2.488935                    0.998444      21.584454      49.749723       0.897545       0.332836      -1.179316      -0.011368      -0.030877      -0.030319       0.044742       0.002390       0.008729       0.035800      -0.010053      -0.018594      -0.036360      -0.002463       0.038823              6.256377       5.937438       1.613906       1.760751       6.957724       2.531643       5.873968          -0.000001
          275              F       3.771734      11.087353      15.758549      -0.481032      18.871789 0.30381488E+03  0.62431616E+04                                 5.353312                            5.205520       0.875608       2.439403                    0.998995      22.003824      51.053932       0.891169       0.334465      -1.175892       0.031833       0.008684      -0.018270       0.037717       0.011093      -0.023059      -0.008406       0.010457      -0.029439      -0.025004      -0.006368       0.031372              5.382153       6.184958       0.814694      -1.344162       5.095035      -0.934730       4.866465           0.000309
          276              F       3.612494       9.875894      17.663110      -0.475580      22.590258 0.34247669E+03  0.72397232E+04                                 6.155063                            5.552743       0.749151       2.407259                    0.996601      22.002301      51.502386       0.858222       0.337610      -1.175063       0.032490      -0.012072       0.020185       0.040110      -0.012340       0.008794      -0.009970       0.027064       0.053814      -0.028166       0.001495       0.026671              6.709316       6.274581      -1.185926       2.205502       5.026799      -1.480287       8.826567           0.000035
          277              F       9.731894      10.622476       3.803321      -0.467437      19.859706 0.28285747E+03  0.57094962E+04                                 5.608138                            4.992495       1.259822       2.585508                    0.999504      21.555560      49.566827       0.918284       0.330445      -1.179466      -0.026546      -0.018954      -0.011443       0.034567       0.016396       0.011369       0.006303       0.019044      -0.061010      -0.023547      -0.008789       0.032336              6.029854       7.050721       2.213026       1.738917       6.462667       1.191779       4.576174          -0.000039
          278              F      11.899087      10.801402       4.512939      -0.490307      19.157098 0.29935611E+03  0.61469397E+04                                 5.471324                            5.179675       0.714181       2.376234                    0.998793      22.300589      52.223715       0.887538       0.336084      -1.171015       0.034558      -0.003834       0.015472       0.038057      -0.018354       0.016510      -0.008608       0.016971      -0.052751      -0.024252      -0.011248       0.035500              5.649403       7.431609      -1.998853       0.944859       5.343076      -0.627556       4.173524           0.000237
          279              F      10.861746      12.583019       3.677639      -0.500485      19.194998 0.29331697E+03  0.59940252E+04                                 5.485324                            5.116926       0.810881       2.407976                    0.998595      22.391291      52.358662       0.895390       0.334744      -1.171853       0.007796       0.027275       0.003145       0.028541      -0.010983       0.013681      -0.019227      -0.034378      -0.063522      -0.031811      -0.007552       0.039363              5.664643       4.678335      -0.245632       0.284045       7.609557      -1.741577       4.706036           0.000119
          280              F      10.311227      11.818760       5.659543      -0.491832      18.417799 0.30853142E+03  0.63726635E+04                                 5.243560                            5.247419       1.023534       2.487039                    0.999080      22.179478      51.808764       0.886056       0.334675      -1.174210       0.019822       0.015741       0.027508       0.037381       0.002975       0.010209       0.003120      -0.027611       0.053798      -0.025348       0.004146       0.021201              5.126773       4.015006      -0.185454       0.098370       4.900935       0.736224       6.464378           0.000197
          281              F       5.574948       3.859282       7.511897      -0.466573      20.857197 0.32250656E+03  0.66931098E+04                                 5.703963                            5.316575       1.203499       2.569816                    0.999301      21.483731      49.276401       0.897966       0.328667      -1.187010       0.019087       0.026100       0.005321       0.032769       0.011104       0.000674       0.006812      -0.005186      -0.020059      -0.011705      -0.004523       0.016228              5.941148       6.319217       1.758316       0.065751       6.374529       0.668261       5.129697           0.000626
          282              F       5.373243       1.956494       6.272483      -0.462619      20.704520 0.30313677E+03  0.62152524E+04                                 5.784554                            5.187029       0.971835       2.488934                    0.998444      21.584455      49.749742       0.897544       0.332836      -1.179316       0.011367      -0.030877      -0.030320       0.044743      -0.002390      -0.008729       0.035800      -0.010053      -0.018594      -0.036359      -0.002464       0.038823              6.256384       5.937446      -1.613909      -1.760752       6.957738       2.531646       5.873968           0.000005
          283              F       3.811166       3.583137       6.090728      -0.481032      18.871878 0.30381684E+03  0.62432124E+04                                 5.353332                            5.205540       0.875598       2.439399                    0.998995      22.003851      51.054052       0.891166       0.334465      -1.175891      -0.031833       0.008684      -0.018271       0.037717      -0.011094       0.023058      -0.008406       0.010455      -0.029437      -0.025004      -0.006368       0.031371              5.382173       6.184987      -0.814696       1.344168       5.095055      -0.934733       4.866477           0.000315
          284              F       3.970406       2.371677       7.995288      -0.475581      22.590304 0.34247769E+03  0.72397501E+04                                 6.155073                            5.552752       0.749140       2.407255                    0.996601      22.002321      51.502465       0.858221       0.337610      -1.175063      -0.032490      -0.012072       0.020185       0.040110       0.012340      -0.008793      -0.009971       0.027064       0.053814      -0.028166       0.001495       0.026671              6.709324       6.274599       1.185933      -2.205508       5.026808      -1.480291       8.826565           0.000034
          285              F       2.148994      13.862740       5.864501      -0.467438      19.859699 0.28285744E+03  0.57094953E+04                                 5.608136                            4.992495       1.259821       2.585508                    0.999504      21.555562      49.566829       0.918284       0.330445      -1.179466      -0.026545       0.018954       0.011443       0.034567      -0.016396      -0.011369       0.006303       0.019044      -0.061010      -0.023547      -0.008789       0.032336              6.029851       7.050717      -2.213023      -1.738917       6.462663       1.191778       4.576174          -0.000039
          286              F       4.316187      13.683814       5.154882      -0.490307      19.157079 0.29935573E+03  0.61469297E+04                                 5.471320                            5.179671       0.714182       2.376235                    0.998793      22.300585      52.223692       0.887539       0.336084      -1.171015       0.034558       0.003834      -0.015472       0.038057       0.018354      -0.016510      -0.008608       0.016971      -0.052751      -0.024252      -0.011248       0.035500              5.649398       7.431602       1.998852      -0.944858       5.343072      -0.627556       4.173520           0.000238
          287              F       3.278846      11.902198       5.990182      -0.500485      19.194980 0.29331656E+03  0.59940147E+04                                 5.485319                            5.116921       0.810880       2.407976                    0.998595      22.391291      52.358651       0.895391       0.334743      -1.171853       0.007796      -0.027275      -0.003145       0.028541       0.010982      -0.013681      -0.019227      -0.034378      -0.063522      -0.031810      -0.007552       0.039363              5.664638       4.678331       0.245631      -0.284045       7.609549      -1.741576       4.706033           0.000118
          288              F       2.728327      12.666457       4.008279      -0.491831      18.417781 0.30853094E+03  0.63726510E+04                                 5.243556                            5.247414       1.023536       2.487040                    0.999080      22.179473      51.808742       0.886057       0.334675      -1.174210       0.019822      -0.015741      -0.027508       0.037382      -0.002975      -0.010209       0.003120      -0.027612       0.053799      -0.025348       0.004146       0.021201              5.126768       4.015003       0.185455      -0.098367       4.900928       0.736222       6.464374           0.000197
          289              F      13.157848       3.644934       2.155924      -0.466573      20.857174 0.32250620E+03  0.66931006E+04                                 5.703959                            5.316573       1.203504       2.569818                    0.999301      21.483719      49.276363       0.897966       0.328667      -1.187010       0.019087      -0.026099      -0.005321       0.032769      -0.011104      -0.000674       0.006812      -0.005186      -0.020060      -0.011705      -0.004523       0.016228              5.941143       6.319208      -1.758312      -0.065751       6.374526       0.668261       5.129697           0.000626
          290              F      12.956143       5.547722       3.395339      -0.462620      20.704519 0.30313665E+03  0.62152495E+04                                 5.784554                            5.187028       0.971837       2.488934                    0.998444      21.584454      49.749739       0.897545       0.332836      -1.179316       0.011367       0.030877       0.030320       0.044743       0.002390       0.008729       0.035800      -0.010053      -0.018594      -0.036359      -0.002464       0.038823              6.256384       5.937447       1.613911       1.760753       6.957737       2.531647       5.873968           0.000005
          291              F      11.394066       3.921080       3.577094      -0.481032      18.871888 0.30381707E+03  0.62432183E+04                                 5.353334                            5.205542       0.875597       2.439398                    0.998995      22.003856      51.054069       0.891166       0.334465      -1.175891      -0.031833      -0.008684       0.018271       0.037717       0.011094      -0.023058      -0.008406       0.010455      -0.029436      -0.025003      -0.006368       0.031371              5.382175       6.184989       0.814696      -1.344169       5.095058      -0.934734       4.866479           0.000315
          292              F      11.553306       5.132539       1.672533      -0.475581      22.590335 0.34247832E+03  0.72397670E+04                                 6.155080                            5.552759       0.749135       2.407253                    0.996601      22.002329      51.502502       0.858220       0.337610      -1.175063      -0.032490       0.012072      -0.020185       0.040110      -0.012340       0.008793      -0.009971       0.027064       0.053814      -0.028166       0.001496       0.026671              6.709333       6.274604      -1.185933       2.205510       5.026812      -1.480292       8.826582           0.000034

******************************************************
Auxiliary information for the entire system
The total spin magnetic moment of the unit cell is   1.795887
The total net atomic charge of the unit cell is   0.000009
Accuracy of reproducing the electrostatic potential in the unit cell:
  The inner radius (bohr) =    5.0000
  The outer radius (bohr) =   12.0000
  Valid grid points have density less than (e/(bohr^3)) =    0.0001
  The number of valid grid points were=       173596
  The rms potential error without charges in kcal/mol is=      7.30053
  The rms potential error with partial charges in kcal/mol is=      2.65358
  The RRMSE value at monopole order=      0.36348
  The rms potential error with partial charges and cloud penetration in kcal/mol is=      2.65892
  The RRMSE value at monopole order with cloud penetration is=      0.36421
  The rms potential error with partial charges and atomic dipoles in kcal/mol is=      0.51042
  The RRMSE value at dipole order=      0.06992
  The rms potential error with partial charges, atomic dipoles and cloud penetration in kcal/mol is=      0.48342
  The RRMSE value at dipole order with cloud penetration=      0.06622

******************************************************
The electron densities and ab initio electrostatic potential were computed in VASP using the PBE functional and
projector augmented wave method. See the main text of the journal article for a description of computational details.
The atomic charges, dipoles, and quadrupoles were computed with the DDEC6 method as described in
(a) T. A. Manz and N. Gabaldon Limas, RSC Adv. 6 (2016) 47771-47801 DOI: 10.1039/c6ra04656h
(b) N. Gabaldon Limas and T. A. Manz, RSC Adv. 8 (2018) 2678-2707 DOI: 10.1039/c7ra11829e.
For each atom in the material, the electron cloud parameters were fit to the spherically averaged atom-in-material
electron density using radial positions for which this density was between 10^-4 and 10^-2 electrons per cubic bohr.
The polarizabilities, dispersion coefficients, and quantum Drude oscillator (QDO) parameters were fit using the MCLF method.
The magnetic structure of the system was optimized in VASP from the default ferromagnetic initial guess using spin polarization.
The atomic spin moments (ASMs) were computed on this optimized magnetic structure using the DDEC6 partition as inputs
to the method of T. A. Manz and D. S. Sholl, J. Chem. Theory Comput. 7 (2011) 4146-4164 DOI: 10.1021/ct200539n.
The RMSE and RRMSE were computed using a uniform grid with Ewald summation.
