# Supplementary material for: A collection of forcefield precursors for metal–organic frameworks
Source: RSC Adv. 2019 Nov 13;9(63):36492–507. doi: 10.1039/c9ra07327b (PMC9075174; doi:10.1039/c9ra07327b)
Supplement: RA-009-C9RA07327B-s6134 [file RA-009-C9RA07327B-s6134.xyz]

  132
jmolscript: load "" {1 1 1} spacegroup "x,y,z" unitcell [{     15.376000     0.000000     0.000000 }, {      7.688006    18.298787     0.000000 }, {      7.688006     2.935524    18.061791 }]
Cu    16.344694    11.296653     9.608873     0.840417
Cu    16.344700    20.554813    17.483814     0.840788
Cu    14.407312     0.679498     0.577977     0.840783
Cu    14.407318     9.937658     8.452918     0.840481
H     15.955680     9.827752     4.421526     0.121044
H     17.012010    10.066011     2.385963     0.126888
H     19.907312    12.194326     4.143375     0.128189
H     18.823305    11.976489     6.180745     0.120732
H     26.462105    14.213775    17.323064     0.126230
H     15.955677     0.789403     4.609369     0.121209
H     24.700014    18.849931     6.644933     0.125854
H     12.219314    16.721617     4.887521     0.127082
H     11.135306    16.939454     2.850151     0.120822
H     11.086105    17.637691     9.769623     0.125803
H     14.796335    16.558002    18.022055     0.121209
H      6.051998    11.651500     0.521986     0.125855
H     18.532698    13.727579     2.340808     0.127081
H     19.616706    15.703617     1.798954     0.120819
H     19.665907     8.761749     2.219794     0.125803
H     14.796332    15.293464     9.070631     0.121043
H     13.740002    17.264443     8.508910     0.126887
H     10.844700    15.188363     6.690087     0.128189
H     11.928707    13.212326     7.231941     0.120732
H      4.289907     1.855406     6.811101     0.126228
H     14.796332    11.406559    13.640265     0.121043
H     13.740002    11.168300    15.675828     0.126887
H     10.844700     9.039985    13.918416     0.128189
H     11.928707     9.257822    11.881046     0.120732
H      4.289907     7.020536     0.738727     0.126227
H     14.796335    20.444908    13.452422     0.121208
H      6.051998     2.384380    11.416858     0.125855
H     18.532698     4.512694    13.174270     0.127081
H     19.616706     4.294857    15.211640     0.120819
H     19.665907     3.596620     8.292168     0.125802
H     15.955677     4.676309     0.039736     0.121208
H     24.700014     9.582811    17.539805     0.125854
H     12.219314     7.506732    15.720983     0.127082
H     11.135306     5.530694    16.262837     0.120822
H     11.086105    12.472562    15.841997     0.125802
H     15.955680     5.940847     8.991160     0.121044
H     17.012010     3.969868     9.552881     0.126888
H     19.907312     6.045948    11.371704     0.128189
H     18.823305     8.021985    10.829850     0.120733
H     26.462105    19.378905    11.250690     0.126230
C     16.571951    10.776309     6.815978     0.600930
C     17.261256    10.890431     5.505053    -0.031256
C     16.746006    10.315195     4.369508    -0.085386
C     17.384110    10.448481     3.148351    -0.203759
C     18.571752    11.146119     3.062196     0.207499
C     19.107760    11.720175     4.196115    -0.200859
C     18.456126    11.590937     5.418537    -0.085529
C     26.643542    13.353665    17.627766    -0.173374
C      8.883952    18.139634     2.214917     0.600046
C      9.573258    18.025512     3.525842    -0.032688
C     24.434009    18.600747     4.661387    -0.084214
C     25.072113    18.467461     5.882545    -0.202760
C     10.883755    17.769824     5.968699     0.207486
C     11.419762    17.195767     4.834780    -0.199621
C     10.768127    17.325005     3.612358    -0.085379
C     11.267542    18.497801     9.464920    -0.172648
C     21.868060    16.138088     0.512413     0.600045
C     21.178754    14.862449     0.835358    -0.032689
C      6.318003    13.649331     0.449739    -0.084212
C      5.679899    12.465371     0.777199    -0.202760
C     19.868257    12.492248     1.479622     0.207485
C     19.332250    13.703572     1.864338    -0.199621
C     19.983885    14.889430     1.540671    -0.085378
C     19.484470     8.924525     1.321942    -0.172648
C     14.180061    12.777855     8.518482     0.600931
C     13.490756    14.053494     8.195538    -0.031256
C     14.006006    15.266612     8.581157    -0.085384
C     13.367902    16.450572     8.253697    -0.203760
C     12.180260    16.423695     7.551274     0.207499
C     11.644252    15.212370     7.166557    -0.200859
C     12.295886    14.026513     7.490225    -0.085530
C      4.108470     1.692631     7.708953    -0.173374
C     14.180061    10.458002    11.245813     0.600931
C     13.490756    10.343880    12.556738    -0.031256
C     14.006006    10.919116    13.692283    -0.085384
C     13.367902    10.785830    14.913440    -0.203760
C     12.180260    10.088192    14.999595     0.207499
C     11.644252     9.514136    13.865676    -0.200859
C     12.295886     9.643374    12.643254    -0.085530
C      4.108470     7.880646     0.434025    -0.173354
C     21.868060     3.094677    15.846874     0.600045
C     21.178754     3.208799    14.535949    -0.032689
C      6.318003     2.633564    13.400404    -0.084212
C      5.679899     2.766850    12.179246    -0.202761
C     19.868257     3.464487    12.093092     0.207485
C     19.332250     4.038544    13.227011    -0.199621
C     19.983885     3.909306    14.449433    -0.085379
C     19.484470     2.736510     8.596871    -0.172628
C      8.883952     5.096223    17.549378     0.600045
C      9.573258     6.371862    17.226433    -0.032688
C     24.434009     7.584980    17.612052    -0.084214
C     25.072113     8.768940    17.284592    -0.202761
C     10.883755     8.742063    16.582169     0.207486
C     11.419762     7.530739    16.197453    -0.199621
C     10.768127     6.344881    16.521120    -0.085379
C     11.267542    12.309786    16.739849    -0.172628
C     16.571951     8.456456     9.543309     0.600930
C     17.261256     7.180817     9.866253    -0.031256
C     16.746006     5.967699     9.480634    -0.085386
C     17.384110     4.783739     9.808094    -0.203759
C     18.571752     4.810616    10.510517     0.207499
C     19.107760     6.021941    10.895234    -0.200859
C     18.456126     7.207798    10.571566    -0.085529
C     26.643542    19.541680    10.352838    -0.173355
C     19.220004    10.211958     0.903812     0.184769
C     11.532008    18.703984     8.127083     0.184769
C     11.532008    11.022353    17.157979     0.184765
C     19.220004     2.530327     9.934708     0.184765
N     19.220004    11.290237     1.820990    -0.171497
N     11.532008    17.625706     7.209906    -0.171497
N     11.532008     9.944074    16.240801    -0.171497
N     19.220004     3.608605    10.851885    -0.171498
O     17.109189    11.313597     7.808112    -0.538456
O     15.479024    10.153205     6.830428    -0.540153
O      9.421189    17.602345     1.222783    -0.537976
O     15.479020     0.463951     2.200468    -0.539657
O     21.330823    17.203565     0.883583    -0.537976
O     15.272992    18.987914    17.956852    -0.539657
O     13.642823    11.712378     8.147313    -0.538472
O     15.272988    12.863552     9.135835    -0.540138
O     13.642823     9.920714    10.253679    -0.538472
O     15.272988    11.081106    11.231363    -0.540138
O     21.330823     3.631966    16.839008    -0.537976
O     15.272992    20.770360    15.861323    -0.539657
O      9.421189     4.030746    17.178208    -0.537976
O     15.479020     2.246397     0.104939    -0.539657
O     17.109189     9.521933     9.914478    -0.538456
O     15.479024     8.370759     8.925956    -0.540153

The following XYZ coordinates are in angstroms. Other properties are in atomic units.
The sperically averaged electron density of each atom fit to a function of the form exp(a - br)
eigen_1, eigen_2 and eigen_3 are the three eigenvalues of traceless quadrupole moment tensor
  atom number  atomic symbol              X              Y              Z     net charge C6 coefficient C8 coefficient C10 coefficient fluctuating dipole atomic polarizability isotropic forcefield polarizability              a              b squared Pearson coefficient          <r^3>          <r^4>         wp_QDO          m_QDO          q_QDO       dipole_x       dipole_y       dipole_z         dipole            Qxy            Qxz            Qyz     Q(x^2-y^2)  Q(3z^2 - R^2)        eigen_1        eigen_2        eigen_3 static polarizability      alpha(xx)      alpha(xy)      alpha(xz)      alpha(yy)      alpha(yz)      alpha(zz) atomic spin moment
            1             Cu      16.344694      11.296653       9.608873       0.840417      54.358958 0.79215322E+03  0.20320920E+05                                12.637166                            9.806708       0.912694       2.222574                    0.995527      40.410756      98.857188       0.524449       0.455270      -1.108152       0.101006       0.069424       0.059052       0.136048      -0.067349      -0.057287      -0.041086      -0.049761       0.076472      -0.118947       0.058508       0.060438             17.534307      14.520251      -5.434961      -4.622953      18.483134      -3.434524      19.599537          -0.001149
            2             Cu      16.344700      20.554813      17.483814       0.840788      54.379071 0.79254858E+03  0.20334753E+05                                12.644001                            9.812513       0.894166       2.217478                    0.995443      40.403093      98.865749       0.523995       0.455581      -1.107899       0.101132      -0.069085      -0.058763       0.135844       0.067408       0.057337      -0.040988      -0.050796       0.077443      -0.119192       0.058513       0.060678             17.542553      14.527490       5.437209       4.624863      18.491638      -3.436008      19.608529          -0.001581
            3             Cu      14.407312       0.679498       0.577977       0.840783      54.380325 0.79256664E+03  0.20335344E+05                                12.644225                            9.812649       0.894154       2.217472                    0.995442      40.403328      98.866832       0.523989       0.455584      -1.107897      -0.101130       0.069084       0.058762       0.135841       0.067421       0.057348      -0.040995      -0.050806       0.077458      -0.119215       0.058526       0.060689             17.542924      14.527780       5.437348       4.624983      18.492036      -3.436096      19.608957           0.001308
            4             Cu      14.407318       9.937658       8.452918       0.840481      54.354813 0.79208498E+03  0.20318653E+05                                12.636289                            9.806087       0.912859       2.222637                    0.995528      40.410303      98.853580       0.524484       0.455251      -1.108167      -0.100999      -0.069420      -0.059048       0.136039      -0.067289      -0.057236      -0.041051      -0.049715       0.076403      -0.118841       0.058455       0.060386             17.532981      14.519177      -5.434502      -4.622562      18.481729      -3.434231      19.598037           0.000951
            5              H      15.955680       9.827752       4.421526       0.121044       1.128702 0.81210662E+01  0.78336321E+02                                 1.659356                            1.566995      -0.886300       2.464076                    0.999087       3.161025       8.181166       0.560018       1.133845      -0.746471      -0.034828      -0.022265       0.001208       0.041355       0.014216       0.003326       0.005643       0.009115       0.002013      -0.015709      -0.001147       0.016856              1.698994       1.970219       0.365101      -0.204685       1.536427      -0.043256       1.590336          -0.000022
            6              H      17.012010      10.066011       2.385963       0.126888       1.155764 0.84084920E+01  0.82186424E+02                                 1.717582                            1.618793      -0.994024       2.413254                    0.998408       3.228890       8.536784       0.536202       1.168680      -0.737517      -0.019910      -0.015589      -0.026217       0.036424       0.016158       0.003943       0.004240       0.011045       0.013375      -0.019363       0.002013       0.017350              1.780038       1.568543       0.139369       0.094470       1.547153       0.363752       2.224418          -0.000009
            7              H      19.907312      12.194326       4.143375       0.128189       1.159535 0.84639646E+01  0.82893954E+02                                 1.724852                            1.627154      -0.958204       2.432592                    0.998548       3.228231       8.553411       0.533141       1.173046      -0.736570       0.031458       0.019393       0.003658       0.037136       0.013096       0.002053       0.009210       0.016835       0.011475      -0.019731       0.002766       0.016964              1.787383       2.056453       0.458666      -0.166825       1.644852      -0.107174       1.660843          -0.000003
            8              H      18.823305      11.976489       6.180745       0.120732       1.134952 0.81648027E+01  0.78893895E+02                                 1.668490                            1.573586      -0.907330       2.455456                    0.998959       3.166895       8.213567       0.557368       1.137277      -0.745625       0.018362       0.018038       0.034295       0.042880       0.012787       0.005217       0.007022       0.010023       0.009117      -0.015755      -0.001393       0.017147              1.711335       1.522297       0.152159       0.109155       1.450189       0.241613       2.161517          -0.000002
            9              H      26.462105      14.213775      17.323064       0.126230       1.143704 0.83182558E+01  0.80973792E+02                                 1.700449                            1.606837      -0.895401       2.462450                    0.999009       3.177953       8.347363       0.540569       1.163972      -0.739279      -0.008646       0.032922      -0.016876       0.037992      -0.007392       0.003880      -0.004807      -0.024176       0.029635      -0.019319       0.003986       0.015334              1.757061       1.355011      -0.095806       0.071323       2.336874      -0.100590       1.579299          -0.000012
           10              H      15.955677       0.789403       4.609369       0.121209       1.135244 0.81789494E+01  0.79040205E+02                                 1.666197                            1.572876      -0.894117       2.459986                    0.998990       3.168536       8.209975       0.558770       1.134286      -0.746348      -0.034677       0.022201      -0.001464       0.041201      -0.014298      -0.003583       0.005753       0.009268       0.001827      -0.015764      -0.001377       0.017141              1.706230       1.979618      -0.367923       0.206186       1.542512      -0.043639       1.596560          -0.000008
           11              H      24.700014      18.849931       6.644933       0.125854       1.153928 0.83905950E+01  0.81940860E+02                                 1.713006                            1.614906      -0.944663       2.435398                    0.998680       3.228323       8.522446       0.538103       1.165556      -0.738253      -0.019988       0.015885       0.026740       0.036971      -0.016194      -0.003951       0.004107       0.011512       0.013213      -0.019440       0.002039       0.017401              1.775029       1.564619      -0.138699      -0.093916       1.543265       0.361963       2.217202          -0.000007
           12              H      12.219314      16.721617       4.887521       0.127082       1.160342 0.84683039E+01  0.82917301E+02                                 1.722442                            1.624985      -0.942154       2.438063                    0.998692       3.231846       8.551964       0.534963       1.169321      -0.737421       0.032085      -0.019415      -0.003502       0.037665      -0.013168      -0.002142       0.009380       0.016514       0.011597      -0.019771       0.002661       0.017110              1.784820       2.053370      -0.457685       0.166421       1.642625      -0.106943       1.658464          -0.000011
           13              H      11.135306      16.939454       2.850151       0.120822       1.130734 0.81263106E+01  0.78410266E+02                                 1.662236                            1.568174      -0.891196       2.462026                    0.999047       3.163060       8.191305       0.559372       1.134818      -0.746209       0.018237      -0.018306      -0.034366       0.042996      -0.012773      -0.005183       0.007002       0.009939       0.009314      -0.015754      -0.001334       0.017088              1.704702       1.517009      -0.151210      -0.108405       1.445301       0.239973       2.151797          -0.000017
           14              H      11.086105      17.637691       9.769623       0.125803       1.141854 0.83004615E+01  0.80741569E+02                                 1.696936                            1.603785      -0.887998       2.464921                    0.999007       3.176839       8.336074       0.541863       1.162041      -0.739730      -0.008419      -0.033069       0.017165       0.038198       0.007508      -0.003961      -0.004633      -0.024281       0.029405      -0.019405       0.004175       0.015230              1.753285       1.352657       0.095453      -0.071085       2.331050      -0.100193       1.576149          -0.000010
           15              H      14.796335      16.558002      18.022055       0.121209       1.135256 0.81790576E+01  0.79041570E+02                                 1.666215                            1.572891      -0.894116       2.459987                    0.998990       3.168544       8.210032       0.558764       1.134294      -0.746346       0.034677      -0.002117      -0.022148       0.041201      -0.005830      -0.013537       0.004578       0.002042      -0.019852      -0.015764      -0.001377       0.017141              1.706249       1.979642       0.144495      -0.396243       1.581365      -0.049951       1.557740          -0.000008
           16              H       6.051998      11.651500       0.521986       0.125855       1.153923 0.83905457E+01  0.81940223E+02                                 1.712997                            1.614898      -0.944663       2.435398                    0.998680       3.228319       8.522415       0.538106       1.165551      -0.738254       0.019988      -0.028942      -0.011389       0.036971      -0.006498      -0.015350       0.001938      -0.001833      -0.026822      -0.019439       0.002039       0.017401              1.775018       1.564610      -0.114949      -0.121835       2.314472       0.236617       1.445973          -0.000005
           17              H      18.532698      13.727579       2.340808       0.127081       1.160348 0.84683618E+01  0.82918065E+02                                 1.722454                            1.624996      -0.942155       2.438063                    0.998692       3.231851       8.552006       0.534958       1.169328      -0.737419      -0.032085       0.006571       0.018602       0.037665      -0.004226      -0.012654       0.006671      -0.000151      -0.038396      -0.019771       0.002661       0.017110              1.784832       2.053385       0.090844      -0.478460       1.624200      -0.103947       1.676912          -0.000008
           18              H      19.616706      15.703617       1.798954       0.120819       1.130747 0.81264371E+01  0.78411839E+02                                 1.662254                            1.568190      -0.891204       2.462022                    0.999046       3.163078       8.191386       0.559366       1.134824      -0.746208      -0.018237       0.036857       0.012556       0.042996      -0.007165      -0.011776       0.005117      -0.001657      -0.025475      -0.015754      -0.001334       0.017088              1.704722       1.517025      -0.131260      -0.131863       2.209641       0.115754       1.387500          -0.000006
           19              H      19.665907       8.761749       2.219794       0.125803       1.141854 0.83004545E+01  0.80741471E+02                                 1.696934                            1.603784      -0.888000       2.464920                    0.999007       3.176840       8.336071       0.541864       1.162040      -0.739731       0.008419      -0.011637       0.035395       0.038198      -0.002706       0.008046      -0.004800      -0.025309       0.026318      -0.019405       0.004175       0.015230              1.753283       1.352656      -0.054851       0.105621       1.563844       0.024498       2.343350          -0.000014
           20              H      14.796332      15.293464       9.070631       0.121043       1.128716 0.81212035E+01  0.78338142E+02                                 1.659390                            1.567025      -0.886286       2.464085                    0.999087       3.161024       8.181246       0.560003       1.133868      -0.746466       0.034828       0.002379       0.022171       0.041355       0.005562       0.013498       0.004471       0.001907      -0.019612      -0.015709      -0.001146       0.016855              1.699030       1.970265      -0.143469       0.393222       1.575281      -0.049568       1.551543           0.000001
           21              H      13.740002      17.264443       8.508910       0.126887       1.155770 0.84085464E+01  0.82187118E+02                                 1.717591                            1.618800      -0.994026       2.413253                    0.998408       3.228897       8.536821       0.536199       1.168683      -0.737516       0.019910       0.028378       0.011181       0.036424       0.006484       0.015316       0.002089      -0.002194      -0.026340      -0.019363       0.002013       0.017350              1.780047       1.568550       0.115605       0.122410       2.322197       0.237790       1.449393          -0.000003
           22              H      10.844700      15.188363       6.690087       0.128189       1.159540 0.84640190E+01  0.82894682E+02                                 1.724865                            1.627165      -0.958203       2.432593                    0.998548       3.228234       8.553450       0.533136       1.173054      -0.736568      -0.031458      -0.006722      -0.018555       0.037136       0.004128       0.012598       0.006494       0.000127      -0.038646      -0.019731       0.002766       0.016964              1.787396       2.056471      -0.091086       0.479494       1.626502      -0.104191       1.679217          -0.000005
           23              H      11.928707      13.212326       7.231941       0.120732       1.134946 0.81647479E+01  0.78893099E+02                                 1.668468                            1.573567      -0.907349       2.455445                    0.998959       3.166907       8.213539       0.557380       1.137258      -0.745629      -0.018362      -0.036744      -0.012303       0.042879       0.007202       0.011785       0.005146      -0.001523      -0.025524      -0.015754      -0.001394       0.017148              1.711311       1.522279       0.132147       0.132675       2.219692       0.116540       1.391964          -0.000019
           24              H       4.289907       1.855406       6.811101       0.126228       1.143703 0.83182496E+01  0.80973689E+02                                 1.700445                            1.606834      -0.895403       2.462449                    0.999009       3.177955       8.347357       0.540571       1.163969      -0.739280       0.008646       0.011376      -0.035203       0.037992       0.002644      -0.007919      -0.004992      -0.025313       0.026225      -0.019319       0.003986       0.015334              1.757058       1.355009       0.055030      -0.106006       1.566936       0.024545       2.349227          -0.000017
           25              H      14.796332      11.406559      13.640265       0.121043       1.128717 0.81212078E+01  0.78338198E+02                                 1.659391                            1.567026      -0.886286       2.464085                    0.999087       3.161024       8.181248       0.560003       1.133869      -0.746466       0.034828       0.022265      -0.001209       0.041355       0.014215       0.003325       0.005643       0.009116       0.002015      -0.015709      -0.001146       0.016855              1.699031       1.970266       0.365114      -0.204693       1.536458      -0.043258       1.590368           0.000001
           26              H      13.740002      11.168300      15.675828       0.126887       1.155772 0.84085699E+01  0.82187407E+02                                 1.717593                            1.618802      -0.994030       2.413250                    0.998408       3.228902       8.536838       0.536199       1.168683      -0.737516       0.019910       0.015589       0.026217       0.036424       0.016158       0.003943       0.004240       0.011045       0.013375      -0.019363       0.002013       0.017350              1.780049       1.568552       0.139371       0.094470       1.547162       0.363755       2.224434          -0.000003
           27              H      10.844700       9.039985      13.918416       0.128189       1.159540 0.84640188E+01  0.82894677E+02                                 1.724865                            1.627165      -0.958203       2.432593                    0.998548       3.228234       8.553449       0.533136       1.173053      -0.736568      -0.031458      -0.019393      -0.003658       0.037136       0.013097       0.002053       0.009210       0.016834       0.011475      -0.019731       0.002766       0.016964              1.787396       2.056470       0.458671      -0.166827       1.644864      -0.107175       1.660854          -0.000005
           28              H      11.928707       9.257822      11.881046       0.120732       1.134947 0.81647578E+01  0.78893228E+02                                 1.668470                            1.573569      -0.907349       2.455445                    0.998959       3.166907       8.213544       0.557379       1.137259      -0.745629      -0.018362      -0.018039      -0.034294       0.042879       0.012788       0.005218       0.007022       0.010023       0.009115      -0.015754      -0.001394       0.017148              1.711314       1.522281       0.152156       0.109152       1.450174       0.241608       2.161487          -0.000019
           29              H       4.289907       7.020536       0.738727       0.126227       1.143716 0.83183529E+01  0.80974933E+02                                 1.700457                            1.606843      -0.895411       2.462444                    0.999009       3.177969       8.347402       0.540570       1.163967      -0.739280       0.008646      -0.032922       0.016876       0.037992      -0.007392       0.003881      -0.004807      -0.024177       0.029635      -0.019319       0.003986       0.015334              1.757070       1.355015      -0.095807       0.071323       2.336890      -0.100592       1.579304          -0.000017
           30              H      14.796335      20.444908      13.452422       0.121208       1.135256 0.81790540E+01  0.79041523E+02                                 1.666215                            1.572891      -0.894115       2.459987                    0.998990       3.168544       8.210030       0.558764       1.134293      -0.746346       0.034677      -0.022201       0.001464       0.041201      -0.014297      -0.003583       0.005753       0.009268       0.001827      -0.015764      -0.001377       0.017141              1.706248       1.979642      -0.367930       0.206190       1.542528      -0.043639       1.596576          -0.000007
           31              H       6.051998       2.384380      11.416858       0.125855       1.153925 0.83905671E+01  0.81940489E+02                                 1.712999                            1.614900      -0.944666       2.435397                    0.998680       3.228323       8.522430       0.538106       1.165551      -0.738254       0.019988      -0.015885      -0.026740       0.036971      -0.016194      -0.003952       0.004107       0.011512       0.013213      -0.019439       0.002039       0.017401              1.775021       1.564613      -0.138698      -0.093915       1.543259       0.361960       2.217190          -0.000005
           32              H      18.532698       4.512694      13.174270       0.127081       1.160347 0.84683535E+01  0.82917961E+02                                 1.722453                            1.624995      -0.942154       2.438063                    0.998692       3.231850       8.552001       0.534959       1.169328      -0.737419      -0.032085       0.019415       0.003502       0.037665      -0.013168      -0.002142       0.009380       0.016514       0.011598      -0.019771       0.002661       0.017110              1.784831       2.053384      -0.457690       0.166423       1.642635      -0.106944       1.658475          -0.000008
           33              H      19.616706       4.294857      15.211640       0.120819       1.130746 0.81264219E+01  0.78411651E+02                                 1.662252                            1.568188      -0.891204       2.462022                    0.999046       3.163077       8.191380       0.559367       1.134823      -0.746208      -0.018237       0.018306       0.034366       0.042996      -0.012773      -0.005183       0.007002       0.009939       0.009314      -0.015754      -0.001334       0.017088              1.704720       1.517023      -0.151212      -0.108406       1.445314       0.239976       2.151822          -0.000006
           34              H      19.665907       3.596620       8.292168       0.125802       1.141865 0.83005466E+01  0.80742569E+02                                 1.696943                            1.603790      -0.888008       2.464915                    0.999007       3.176853       8.336108       0.541864       1.162037      -0.739732       0.008419       0.033069      -0.017165       0.038198       0.007508      -0.003962      -0.004633      -0.024281       0.029405      -0.019405       0.004175       0.015230              1.753293       1.352661       0.095455      -0.071086       2.331065      -0.100196       1.576153          -0.000014
           35              H      15.955677       4.676309       0.039736       0.121208       1.135243 0.81789366E+01  0.79040038E+02                                 1.666195                            1.572873      -0.894117       2.459986                    0.998990       3.168535       8.209966       0.558771       1.134285      -0.746349      -0.034677       0.002116       0.022148       0.041201      -0.005831      -0.013538       0.004578       0.002042      -0.019852      -0.015764      -0.001377       0.017141              1.706227       1.979615       0.144492      -0.396234       1.581347      -0.049950       1.557721          -0.000008
           36              H      24.700014       9.582811      17.539805       0.125854       1.153931 0.83906234E+01  0.81941209E+02                                 1.713009                            1.614909      -0.944666       2.435397                    0.998680       3.228327       8.522461       0.538102       1.165556      -0.738253      -0.019988       0.028942       0.011389       0.036971      -0.006498      -0.015351       0.001938      -0.001833      -0.026822      -0.019440       0.002039       0.017401              1.775032       1.564622      -0.114950      -0.121837       2.314492       0.236619       1.445982          -0.000007
           37              H      12.219314       7.506732      15.720983       0.127082       1.160341 0.84682962E+01  0.82917206E+02                                 1.722441                            1.624984      -0.942154       2.438063                    0.998692       3.231845       8.551960       0.534963       1.169321      -0.737421       0.032085      -0.006571      -0.018602       0.037665      -0.004226      -0.012654       0.006671      -0.000150      -0.038396      -0.019771       0.002661       0.017110              1.784818       2.053368       0.090842      -0.478454       1.624188      -0.103946       1.676899          -0.000011
           38              H      11.135306       5.530694      16.262837       0.120822       1.130734 0.81263189E+01  0.78410368E+02                                 1.662237                            1.568175      -0.891196       2.462026                    0.999047       3.163060       8.191307       0.559371       1.134818      -0.746209       0.018237      -0.036857      -0.012556       0.042996      -0.007165      -0.011776       0.005117      -0.001657      -0.025475      -0.015754      -0.001334       0.017088              1.704704       1.517010      -0.131258      -0.131861       2.209614       0.115752       1.387488          -0.000017
           39              H      11.086105      12.472562      15.841997       0.125802       1.141869 0.83005823E+01  0.80743029E+02                                 1.696950                            1.603797      -0.888006       2.464916                    0.999007       3.176853       8.336123       0.541861       1.162041      -0.739731      -0.008419       0.011637      -0.035395       0.038198      -0.002706       0.008046      -0.004800      -0.025310       0.026318      -0.019405       0.004175       0.015230              1.753301       1.352666      -0.054852       0.105623       1.563856       0.024498       2.343380          -0.000010
           40              H      15.955680       5.940847       8.991160       0.121044       1.128703 0.81210803E+01  0.78336499E+02                                 1.659358                            1.566997      -0.886300       2.464076                    0.999087       3.161027       8.181176       0.560018       1.133846      -0.746471      -0.034828      -0.002380      -0.022171       0.041355       0.005563       0.013498       0.004472       0.001907      -0.019611      -0.015709      -0.001147       0.016856              1.698996       1.970222      -0.143464       0.393209       1.575252      -0.049566       1.551515          -0.000021
           41              H      17.012010       3.969868       9.552881       0.126888       1.155767 0.84085184E+01  0.82186755E+02                                 1.717586                            1.618796      -0.994027       2.413252                    0.998408       3.228893       8.536799       0.536201       1.168681      -0.737517      -0.019910      -0.028378      -0.011181       0.036424       0.006484       0.015316       0.002089      -0.002193      -0.026340      -0.019363       0.002013       0.017350              1.780042       1.568546       0.115605       0.122410       2.322189       0.237789       1.449389          -0.000008
           42              H      19.907312       6.045948      11.371704       0.128189       1.159535 0.84639636E+01  0.82893949E+02                                 1.724853                            1.627155      -0.958203       2.432592                    0.998548       3.228231       8.553414       0.533141       1.173047      -0.736570       0.031458       0.006722       0.018555       0.037136       0.004128       0.012597       0.006494       0.000128      -0.038646      -0.019731       0.002766       0.016964              1.787383       2.056454      -0.091085       0.479488       1.626491      -0.104189       1.679205          -0.000003
           43              H      18.823305       8.021985      10.829850       0.120733       1.134951 0.81647961E+01  0.78893816E+02                                 1.668489                            1.573585      -0.907330       2.455457                    0.998959       3.166894       8.213564       0.557368       1.137277      -0.745625       0.018362       0.036744       0.012303       0.042880       0.007201       0.011785       0.005145      -0.001525      -0.025525      -0.015754      -0.001393       0.017147              1.711334       1.522296       0.132150       0.132678       2.219726       0.116542       1.391979          -0.000002
           44              H      26.462105      19.378905      11.250690       0.126230       1.143716 0.83183611E+01  0.80975058E+02                                 1.700460                            1.606846      -0.895408       2.462446                    0.999009       3.177965       8.347402       0.540569       1.163970      -0.739280      -0.008646      -0.011376       0.035202       0.037992       0.002644      -0.007919      -0.004992      -0.025314       0.026225      -0.019320       0.003986       0.015334              1.757073       1.355017       0.055030      -0.106008       1.566947       0.024545       2.349254          -0.000012
           45              C      16.571951      10.776309       6.815978       0.600930      24.113994 0.25070153E+03  0.51959669E+04                                 7.869789                            5.650542      -0.025856       2.052691                    0.999651      22.199058      62.230324       0.618788       0.477589      -1.016517      -0.027796      -0.004372       0.053871       0.060777      -0.060082       0.036966      -0.021271      -0.082908      -0.205241      -0.086142      -0.028288       0.114430             10.801198       9.488104       1.384152      -5.877626       5.477929      -0.505768      17.437562          -0.000007
           46              C      17.261256      10.890431       5.505053      -0.031256      40.757517 0.42382457E+03  0.98139526E+04                                10.299529                            6.791867       0.006814       2.008646                    0.999552      26.963189      74.743921       0.648074       0.408153      -1.079024       0.015984       0.002300      -0.034880       0.038437       0.013017      -0.002776       0.002670       0.013385       0.013559      -0.017527       0.005023       0.012504             15.224423      13.094392       2.495235      -8.984165       6.978228      -0.565998      25.600650          -0.000012
           47              C      16.746006      10.315195       4.369508      -0.085386      34.714022 0.40183690E+03  0.92701059E+04                                 9.306506                            6.707591      -0.002352       1.972486                    0.999619      28.797634      82.213319       0.632349       0.419870      -1.061200       0.020707       0.010866      -0.014400       0.027462       0.018406       0.005803      -0.000055       0.016129      -0.067976      -0.023772      -0.008082       0.031853             12.079834      10.039860       1.813147      -5.387358       6.334861       0.521895      19.864781          -0.000026
           48              C      17.384110      10.448481       3.148351      -0.203759      37.557343 0.44199308E+03  0.10436856E+05                                 9.746841                            6.995312       0.114293       1.998350                    0.999699      30.158796      86.962811       0.624773       0.415174      -1.064732      -0.019160      -0.010488       0.028542       0.035941       0.015133       0.020474       0.015879       0.012574       0.043013      -0.023747      -0.014033       0.037780             12.756010      12.025899       2.678966      -6.487926       7.100043       0.011117      19.142088          -0.000019
           49              C      18.571752      11.146119       3.062196       0.207499      35.887887 0.37103720E+03  0.83776855E+04                                 9.690955                            6.541978      -0.072286       1.996275                    0.999566      25.478920      71.600004       0.627144       0.432546      -1.054965       0.019927       0.005450      -0.038577       0.043760       0.002276      -0.035134      -0.004627      -0.016846       0.070891      -0.039725      -0.003954       0.043679             13.658597      11.514164       3.057620      -6.746111       7.865282       0.014806      21.596346          -0.000003
           50              C      19.107760      11.720175       4.196115      -0.200859      37.566241 0.44301948E+03  0.10466257E+05                                 9.753719                            7.005479       0.114694       1.999004                    0.999677      30.124383      86.860535       0.624099       0.415417      -1.064668      -0.015138       0.008841       0.030720       0.035370       0.025307       0.003857       0.002966       0.037184      -0.037815      -0.025167      -0.012988       0.038155             12.769059      10.564806       2.673852      -5.294753       7.101497      -0.214389      20.640876          -0.000009
           51              C      18.456126      11.590937       5.418537      -0.085529      34.691641 0.40644295E+03  0.93943975E+04                                 9.288153                            6.731763       0.030936       1.982261                    0.999620      28.797589      82.043154       0.633793       0.418109      -1.063302       0.000874      -0.004463      -0.023078       0.023522       0.008391       0.021296       0.018075      -0.003772       0.022159      -0.022647      -0.011270       0.033916             12.043098      11.560040       2.769083      -6.127393       6.486117      -0.976430      18.083138          -0.000003
           52              C      26.643542      13.353665      17.627766      -0.173374      36.993205 0.42575241E+03  0.99619376E+04                                 9.652339                            6.863713       0.112085       2.000988                    0.999729      29.727322      85.390339       0.630851       0.414947      -1.064640       0.005460      -0.024334      -0.035422       0.043321      -0.015424       0.006269      -0.020114      -0.032482      -0.028051      -0.019940      -0.016730       0.036671             12.794858       5.209296      -0.023307       0.813319      16.676213       6.865650      16.499065          -0.000016
           53              C       8.883952      18.139634       2.214917       0.600046      24.134130 0.25094090E+03  0.52021994E+04                                 7.874239                            5.653522      -0.028639       2.051600                    0.999651      22.209999      62.269797       0.618575       0.477637      -1.016485      -0.027449       0.004367      -0.053587       0.060366       0.061097      -0.037634      -0.020885      -0.082942      -0.206071      -0.086969      -0.028427       0.115396             10.807427       9.493336      -1.385104       5.881746       5.480809      -0.506255      17.448135           0.000001
           54              C       9.573258      18.025512       3.525842      -0.032688      40.774566 0.42417817E+03  0.98225807E+04                                10.294104                            6.789145       0.021050       2.012691                    0.999400      26.980847      74.754572       0.649106       0.407486      -1.079642       0.016511      -0.002815       0.033759       0.037686      -0.013101       0.002357       0.002756       0.012516       0.013161      -0.017306       0.004944       0.012362             15.214082      13.086573      -2.494268       8.976637       6.974874      -0.565691      25.580800          -0.000011
           55              C      24.434009      18.600747       4.661387      -0.084214      34.610505 0.40043491E+03  0.92293652E+04                                 9.285965                            6.694106      -0.000396       1.973751                    0.999624      28.754045      82.041979       0.633259       0.419647      -1.061378       0.021117      -0.011779       0.014013       0.027947      -0.017873      -0.006410       0.000216       0.015430      -0.064977      -0.022999      -0.007872       0.030870             12.049188      10.022838      -1.813890       5.370651       6.323269       0.518400      19.801457          -0.000009
           56              C      25.072113      18.467461       5.882545      -0.202760      37.571764 0.44222757E+03  0.10443913E+05                                 9.752061                            6.999845       0.111855       1.997452                    0.999719      30.158494      86.971944       0.624204       0.415492      -1.064515      -0.019510       0.010809      -0.028026       0.035818      -0.015905      -0.021441       0.016350       0.011356       0.046425      -0.024680      -0.014772       0.039452             12.763000      12.036812      -2.681756       6.497485       7.103783       0.006217      19.148405          -0.000014
           57              C      10.883755      17.769824       5.968699       0.207486      35.864350 0.37080318E+03  0.83706958E+04                                 9.685194                            6.538834      -0.071281       1.996881                    0.999575      25.468474      71.552603       0.627480       0.432403      -1.055101       0.019905      -0.005303       0.039001       0.044106      -0.002594       0.034676      -0.004443      -0.016683       0.071549      -0.039306      -0.004145       0.043451             13.649045      11.506576      -3.055503       6.741687       7.860598       0.013386      21.579961          -0.000005
           58              C      11.419762      17.195767       4.834780      -0.199621      37.537518 0.44257444E+03  0.10453522E+05                                 9.751905                            7.004688       0.105099       1.996496                    0.999679      30.104824      86.805936       0.623745       0.415741      -1.064420      -0.014487      -0.009384      -0.030226       0.034807      -0.026314      -0.003912       0.002956       0.036911      -0.039339      -0.025639      -0.013505       0.039145             12.766075      10.563177      -2.673457       5.294032       7.100495      -0.215636      20.634552          -0.000020
           59              C      10.768127      17.325005       3.612358      -0.085379      34.737225 0.40705046E+03  0.94126354E+04                                 9.301346                            6.741117       0.023882       1.980085                    0.999620      28.808658      82.112437       0.632698       0.418646      -1.062883       0.001415       0.004591       0.023739       0.024220      -0.008109      -0.021282       0.017263      -0.003090       0.022666      -0.022271      -0.010998       0.033269             12.061972      11.580834      -2.773983       6.143766       6.495322      -0.982467      18.109761          -0.000017
           60              C      11.267542      18.497801       9.464920      -0.172648      36.995630 0.42576906E+03  0.99625151E+04                                 9.654697                            6.865458       0.111133       2.000743                    0.999728      29.722894      85.380959       0.630543       0.415142      -1.064505       0.004684       0.023909       0.035423       0.042993       0.015608      -0.005763      -0.020191      -0.033020      -0.027841      -0.020368      -0.016472       0.036840             12.798668       5.210706       0.022010      -0.814091      16.678389       6.871161      16.506911          -0.000013
           61              C      21.868060      16.138088       0.512413       0.600045      24.134105 0.25094073E+03  0.52021949E+04                                 7.874232                            5.653520      -0.028640       2.051600                    0.999651      22.210000      62.269797       0.618575       0.477637      -1.016485       0.027449       0.052192      -0.012907       0.060366      -0.027345       0.066343       0.003072       0.064460       0.236134      -0.086969      -0.028427       0.115396             10.807412       9.493319       5.583352      -2.310720      16.979809      -2.375148       5.949108           0.000001
           62              C      21.178754      14.862449       0.835358      -0.032689      40.774555 0.42417815E+03  0.98225796E+04                                10.294099                            6.789144       0.021051       2.012691                    0.999400      26.980850      74.754564       0.649106       0.407486      -1.079642      -0.016511      -0.032870       0.008195       0.037686       0.000225      -0.013309       0.000581      -0.000865      -0.026980      -0.017306       0.004944       0.012362             15.214070      13.086554       8.460216      -3.902006      24.922815      -3.482700       7.632841          -0.000010
           63              C       6.318003      13.649331       0.449739      -0.084212      34.610393 0.40043344E+03  0.92293220E+04                                 9.285934                            6.694085      -0.000393       1.973752                    0.999624      28.754020      82.041842       0.633262       0.419646      -1.061379      -0.021117      -0.011942       0.013875       0.027947      -0.009194      -0.016613       0.004127       0.039498       0.007226      -0.022999      -0.007871       0.030870             12.049137      10.022812       5.010066      -2.651967      19.618654      -1.642459       6.505944          -0.000009
           64              C       5.679899      12.465371       0.777199      -0.202760      37.571812 0.44222820E+03  0.10443929E+05                                 9.752064                            6.999848       0.111854       1.997451                    0.999719      30.158504      86.971928       0.624204       0.415491      -1.064515       0.019510       0.025929      -0.015165       0.035818      -0.023715      -0.012259       0.010934      -0.021969      -0.053550      -0.024680      -0.014772       0.039451             12.763005      12.036824       5.983132      -3.689369      18.840399      -1.901306       7.411791          -0.000011
           65              C      19.868257      12.492248       1.479622       0.207485      35.864383 0.37080321E+03  0.83706968E+04                                 9.685199                            6.538833      -0.071283       1.996880                    0.999575      25.468488      71.552650       0.627480       0.432403      -1.055101      -0.019905      -0.037645       0.011491       0.044106       0.033811      -0.008123      -0.008558      -0.042003      -0.004410      -0.039306      -0.004145       0.043451             13.649055      11.506579       6.164208      -4.097447      21.231151      -2.159690       8.209435          -0.000005
           66              C      19.332250      13.703572       1.864338      -0.199621      37.537544 0.44257456E+03  0.10453527E+05                                 9.751913                            7.004690       0.105099       1.996496                    0.999679      30.104835      86.806023       0.623745       0.415741      -1.064419       0.014487       0.031340       0.004414       0.034807      -0.008082      -0.025346       0.002996       0.037157      -0.038598      -0.025639      -0.013506       0.039145             12.766092      10.563185       4.796591      -3.488113      20.218000      -2.347578       7.517090          -0.000017
           67              C      19.983885      14.889430       1.540671      -0.085378      34.737263 0.40705065E+03  0.94126428E+04                                 9.301359                            6.741121       0.023879       1.980084                    0.999620      28.808663      82.112519       0.632697       0.418646      -1.062883      -0.001415      -0.024168      -0.000723       0.024220      -0.022307      -0.004590       0.014825      -0.018094      -0.022343      -0.022271      -0.010998       0.033269             12.061997      11.580845       5.619199      -3.723653      17.499783      -2.770981       7.105363          -0.000010
           68              C      19.484470       8.924525       1.321942      -0.172648      36.995628 0.42576887E+03  0.99625092E+04                                 9.654694                            6.865456       0.111133       2.000743                    0.999728      29.722895      85.380946       0.630544       0.415141      -1.064505      -0.004684      -0.038800      -0.017917       0.042993      -0.003185       0.016330      -0.014333       0.003022       0.080284      -0.020368      -0.016472       0.036840             12.798664       5.210703      -0.800015       0.152324      18.687337       6.544650      14.497952          -0.000018
           69              C      14.180061      12.777855       8.518482       0.600931      24.113973 0.25070136E+03  0.51959622E+04                                 7.869783                            5.650540      -0.025858       2.052691                    0.999651      22.199048      62.230284       0.618789       0.477589      -1.016517       0.027795      -0.052473       0.012956       0.060777       0.026851      -0.065235       0.002639       0.064188       0.236065      -0.086142      -0.028288       0.114430             10.801188       9.488107      -5.579453       2.309129      16.969576      -2.373473       5.945882          -0.000006
           70              C      13.490756      14.053494       8.195538      -0.031256      40.757480 0.42382418E+03  0.98139406E+04                                10.299519                            6.791862       0.006814       2.008646                    0.999552      26.963180      74.743863       0.648075       0.408153      -1.079024      -0.015985       0.034059      -0.007866       0.038437      -0.000652       0.013294       0.000399      -0.000584      -0.028353      -0.017527       0.005021       0.012506             15.224404      13.094376      -8.467496       3.904170      24.942121      -3.485606       7.636716          -0.000012
           71              C      14.006006      15.266612       8.581157      -0.085384      34.713716 0.40183271E+03  0.92699850E+04                                 9.306444                            6.707547      -0.002340       1.972492                    0.999619      28.797509      82.212851       0.632352       0.419869      -1.061201      -0.020705       0.012469      -0.013035       0.027461       0.008678       0.017236       0.004051       0.041402       0.007843      -0.023771      -0.008082       0.031853             12.079744      10.039814      -5.026667       2.653910      19.681679      -1.647335       6.517739          -0.000002
           72              C      13.367902      16.450572       8.253697      -0.203760      37.557395 0.44199395E+03  0.10436881E+05                                 9.746848                            6.995316       0.114293       1.998349                    0.999699      30.158822      86.962893       0.624773       0.415174      -1.064733       0.019159      -0.026489       0.014931       0.035940       0.022637       0.011653       0.010661      -0.019534      -0.053309      -0.023747      -0.014033       0.037780             12.756021      12.025917      -5.974147       3.685079      18.835717      -1.896247       7.406430          -0.000009
           73              C      12.180260      16.423695       7.551274       0.207499      35.887889 0.37103735E+03  0.83776894E+04                                 9.690954                            6.541979      -0.072287       1.996274                    0.999566      25.478919      71.599995       0.627144       0.432546      -1.054965      -0.019927       0.037203      -0.011568       0.043760      -0.034314       0.007882      -0.008668      -0.041707      -0.003695      -0.039724      -0.003954       0.043679             13.658594      11.514166      -6.168225       4.100240      21.247654      -2.160177       8.213960          -0.000003
           74              C      11.644252      15.212370       7.166557      -0.200859      37.566222 0.44301910E+03  0.10466247E+05                                 9.753717                            7.005476       0.114692       1.999004                    0.999677      30.124378      86.860558       0.624099       0.415417      -1.064668       0.015138      -0.031741      -0.003798       0.035370       0.007867       0.024361       0.002863       0.036551      -0.039709      -0.025167      -0.012988       0.038155             12.769053      10.564821      -4.797232       3.488626      20.224505      -2.347232       7.517834          -0.000014
           75              C      12.295886      14.026513       7.490225      -0.085530      34.691874 0.40644604E+03  0.93944865E+04                                 9.288199                            6.731794       0.030926       1.982255                    0.999620      28.797692      82.043522       0.633791       0.418110      -1.063301      -0.000874       0.023496       0.000704       0.023523       0.022368       0.004866       0.015689      -0.018448      -0.021881      -0.022648      -0.011269       0.033917             12.043166      11.560121      -5.603872       3.716219      17.475541      -2.762525       7.093835          -0.000021
           76              C       4.108470       1.692631       7.708953      -0.173374      36.993208 0.42575247E+03  0.99619381E+04                                 9.652338                            6.863712       0.112086       2.000988                    0.999729      29.727305      85.390254       0.630852       0.414947      -1.064640      -0.005460       0.038867       0.018336       0.043321       0.003714      -0.016230      -0.014287       0.003376       0.079523      -0.019940      -0.016731       0.036671             12.794857       5.209296       0.799046      -0.153478      18.677901       6.540324      14.497374          -0.000020
           77              C      14.180061      10.458002      11.245813       0.600931      24.113969 0.25070131E+03  0.51959608E+04                                 7.869782                            5.650539      -0.025858       2.052691                    0.999651      22.199048      62.230282       0.618789       0.477589      -1.016517       0.027795       0.004371      -0.053872       0.060777      -0.060083       0.036968      -0.021269      -0.082911      -0.205231      -0.086142      -0.028288       0.114430             10.801186       9.488110       1.384158      -5.877627       5.477926      -0.505776      17.437522          -0.000006
           78              C      13.490756      10.343880      12.556738      -0.031256      40.757484 0.42382429E+03  0.98139435E+04                                10.299520                            6.791863       0.006815       2.008646                    0.999552      26.963179      74.743857       0.648075       0.408153      -1.079024      -0.015985      -0.002300       0.034880       0.038437       0.013018      -0.002776       0.002670       0.013386       0.013556      -0.017527       0.005022       0.012506             15.224406      13.094381       2.495236      -8.984149       6.978224      -0.565995      25.600615          -0.000011
           79              C      14.006006      10.919116      13.692283      -0.085384      34.713718 0.40183275E+03  0.92699863E+04                                 9.306444                            6.707547      -0.002339       1.972492                    0.999619      28.797506      82.212842       0.632352       0.419869      -1.061201      -0.020705      -0.010866       0.014399       0.027461       0.018405       0.005800      -0.000056       0.016130      -0.067973      -0.023771      -0.008082       0.031853             12.079744      10.039816       1.813154      -5.387312       6.334826       0.521883      19.864590          -0.000002
           80              C      13.367902      10.785830      14.913440      -0.203760      37.557404 0.44199397E+03  0.10436882E+05                                 9.746851                            6.995317       0.114291       1.998348                    0.999699      30.158837      86.962961       0.624772       0.415174      -1.064732       0.019160       0.010488      -0.028541       0.035940       0.015133       0.020475       0.015879       0.012574       0.043015      -0.023747      -0.014033       0.037780             12.756025      12.025924       2.678976      -6.487941       7.100050       0.011110      19.142100          -0.000009
           81              C      12.180260      10.088192      14.999595       0.207499      35.887902 0.37103738E+03  0.83776906E+04                                 9.690957                            6.541980      -0.072288       1.996274                    0.999566      25.478930      71.600043       0.627144       0.432546      -1.054965      -0.019927      -0.005450       0.038577       0.043761       0.002276      -0.035134      -0.004627      -0.016845       0.070891      -0.039724      -0.003954       0.043679             13.658598      11.514174       3.057627      -6.746108       7.865284       0.014805      21.596336          -0.000003
           82              C      11.644252       9.514136      13.865676      -0.200859      37.566211 0.44301884E+03  0.10466240E+05                                 9.753715                            7.005474       0.114693       1.999004                    0.999677      30.124373      86.860541       0.624099       0.415417      -1.064668       0.015138      -0.008841      -0.030720       0.035370       0.025307       0.003857       0.002966       0.037183      -0.037814      -0.025167      -0.012988       0.038155             12.769051      10.564817       2.673861      -5.294750       7.101497      -0.214393      20.640840          -0.000015
           83              C      12.295886       9.643374      12.643254      -0.085530      34.691861 0.40644581E+03  0.93944798E+04                                 9.288196                            6.731792       0.030927       1.982256                    0.999620      28.797685      82.043494       0.633791       0.418109      -1.063301      -0.000874       0.004464       0.023079       0.023523       0.008392       0.021298       0.018075      -0.003771       0.022151      -0.022648      -0.011269       0.033917             12.043162      11.560114       2.769101      -6.127452       6.486146      -0.976451      18.083225          -0.000021
           84              C       4.108470       7.880646       0.434025      -0.173354      36.992594 0.42574421E+03  0.99616933E+04                                 9.652214                            6.863630       0.112108       2.000998                    0.999729      29.727052      85.389209       0.630858       0.414945      -1.064642      -0.005461       0.024335       0.035423       0.043321      -0.015423       0.006270      -0.020114      -0.032483      -0.028050      -0.019939      -0.016731       0.036670             12.794675       5.209232      -0.023316       0.813305      16.675989       6.865516      16.498804          -0.000021
           85              C      21.868060       3.094677      15.846874       0.600045      24.134112 0.25094077E+03  0.52021961E+04                                 7.874234                            5.653520      -0.028640       2.051600                    0.999651      22.209999      62.269793       0.618575       0.477637      -1.016485       0.027449      -0.004368       0.053586       0.060366       0.061097      -0.037634      -0.020885      -0.082942      -0.206071      -0.086969      -0.028427       0.115396             10.807416       9.493322      -1.385102       5.881734       5.480805      -0.506252      17.448120           0.000001
           86              C      21.178754       3.208799      14.535949      -0.032689      40.774573 0.42417831E+03  0.98225845E+04                                10.294103                            6.789146       0.021051       2.012691                    0.999400      26.980851      74.754573       0.649106       0.407486      -1.079642      -0.016511       0.002815      -0.033759       0.037686      -0.013101       0.002357       0.002756       0.012515       0.013161      -0.017306       0.004945       0.012362             15.214077      13.086560      -2.494267       8.976617       6.974873      -0.565681      25.580798          -0.000010
           87              C       6.318003       2.633564      13.400404      -0.084212      34.610394 0.40043346E+03  0.92293226E+04                                 9.285935                            6.694086      -0.000393       1.973752                    0.999624      28.754019      82.041840       0.633262       0.419646      -1.061379      -0.021117       0.011780      -0.014013       0.027947      -0.017873      -0.006410       0.000216       0.015430      -0.064977      -0.022999      -0.007871       0.030870             12.049138      10.022813      -1.813896       5.370616       6.323254       0.518397      19.801348          -0.000008
           88              C       5.679899       2.766850      12.179246      -0.202761      37.571814 0.44222836E+03  0.10443935E+05                                 9.752067                            6.999851       0.111852       1.997450                    0.999719      30.158520      86.972006       0.624204       0.415492      -1.064515       0.019510      -0.010809       0.028026       0.035818      -0.015904      -0.021442       0.016350       0.011356       0.046425      -0.024680      -0.014772       0.039452             12.763006      12.036826      -2.681763       6.497494       7.103788       0.006209      19.148404          -0.000011
           89              C      19.868257       3.464487      12.093092       0.207485      35.864396 0.37080360E+03  0.83707082E+04                                 9.685203                            6.538838      -0.071285       1.996879                    0.999575      25.468496      71.552691       0.627479       0.432403      -1.055101      -0.019905       0.005303      -0.039001       0.044106      -0.002594       0.034676      -0.004443      -0.016683       0.071549      -0.039306      -0.004145       0.043451             13.649059      11.506584      -3.055506       6.741693       7.860605       0.013387      21.579989          -0.000005
           90              C      19.332250       4.038544      13.227011      -0.199621      37.537546 0.44257454E+03  0.10453527E+05                                 9.751913                            7.004690       0.105098       1.996496                    0.999679      30.104834      86.806020       0.623745       0.415741      -1.064419       0.014487       0.009384       0.030226       0.034807      -0.026314      -0.003912       0.002956       0.036910      -0.039339      -0.025639      -0.013505       0.039145             12.766091      10.563187      -2.673460       5.294043       7.100500      -0.215637      20.634585          -0.000017
           91              C      19.983885       3.909306      14.449433      -0.085379      34.737244 0.40705034E+03  0.94126340E+04                                 9.301355                            6.741119       0.023879       1.980084                    0.999620      28.808664      82.112521       0.632697       0.418646      -1.062883      -0.001415      -0.004590      -0.023739       0.024220      -0.008109      -0.021281       0.017263      -0.003090       0.022667      -0.022271      -0.010998       0.033269             12.061992      11.580842      -2.773984       6.143776       6.495326      -0.982464      18.109807          -0.000009
           92              C      19.484470       2.736510       8.596871      -0.172628      36.995052 0.42576130E+03  0.99622834E+04                                 9.654576                            6.865379       0.111155       2.000754                    0.999728      29.722639      85.379880       0.630550       0.415140      -1.064507      -0.004684      -0.023910      -0.035423       0.042994       0.015607      -0.005764      -0.020190      -0.033021      -0.027839      -0.020367      -0.016472       0.036839             12.798494       5.210644       0.022019      -0.814077      16.678173       6.871034      16.506663          -0.000018
           93              C       8.883952       5.096223      17.549378       0.600045      24.134126 0.25094087E+03  0.52021984E+04                                 7.874238                            5.653522      -0.028639       2.051600                    0.999651      22.209999      62.269791       0.618575       0.477637      -1.016485      -0.027449      -0.052192       0.012907       0.060366      -0.027345       0.066343       0.003072       0.064460       0.236133      -0.086969      -0.028427       0.115396             10.807424       9.493333       5.583365      -2.310725      16.979825      -2.375153       5.949114           0.000001
           94              C       9.573258       6.371862      17.226433      -0.032688      40.774551 0.42417799E+03  0.98225756E+04                                10.294101                            6.789144       0.021051       2.012691                    0.999400      26.980845      74.754563       0.649106       0.407486      -1.079642       0.016511       0.032870      -0.008195       0.037686       0.000225      -0.013309       0.000581      -0.000865      -0.026981      -0.017306       0.004944       0.012362             15.214079      13.086569       8.460239      -3.902010      24.922822      -3.482712       7.632845          -0.000011
           95              C      24.434009       7.584980      17.612052      -0.084214      34.610507 0.40043485E+03  0.92293635E+04                                 9.285966                            6.694106      -0.000396       1.973751                    0.999624      28.754042      82.041970       0.633259       0.419647      -1.061378       0.021117       0.011942      -0.013875       0.027947      -0.009194      -0.016613       0.004127       0.039498       0.007225      -0.022999      -0.007872       0.030870             12.049190      10.022837       5.010106      -2.651968      19.618771      -1.642474       6.505962          -0.000009
           96              C      25.072113       8.768940      17.284592      -0.202761      37.571821 0.44222813E+03  0.10443930E+05                                 9.752071                            6.999851       0.111853       1.997451                    0.999719      30.158512      86.972025       0.624203       0.415492      -1.064515      -0.019510      -0.025929       0.015165       0.035818      -0.023715      -0.012259       0.010934      -0.021968      -0.053550      -0.024680      -0.014772       0.039452             12.763018      12.036829       5.983134      -3.689371      18.840429      -1.901305       7.411796          -0.000014
           97              C      10.883755       8.742063      16.582169       0.207486      35.864373 0.37080315E+03  0.83706957E+04                                 9.685199                            6.538834      -0.071282       1.996880                    0.999575      25.468488      71.552665       0.627479       0.432403      -1.055101       0.019905       0.037645      -0.011491       0.044106       0.033811      -0.008123      -0.008558      -0.042003      -0.004410      -0.039306      -0.004145       0.043451             13.649055      11.506587       6.164214      -4.097453      21.231140      -2.159698       8.209437          -0.000005
           98              C      11.419762       7.530739      16.197453      -0.199621      37.537521 0.44257457E+03  0.10453526E+05                                 9.751905                            7.004689       0.105098       1.996496                    0.999679      30.104827      86.805948       0.623745       0.415741      -1.064420      -0.014487      -0.031340      -0.004413       0.034807      -0.008083      -0.025346       0.002996       0.037158      -0.038599      -0.025639      -0.013506       0.039145             12.766075      10.563173       4.796582      -3.488107      20.217970      -2.347575       7.517083          -0.000020
           99              C      10.768127       6.344881      16.521120      -0.085379      34.737241 0.40705074E+03  0.94126432E+04                                 9.301348                            6.741119       0.023882       1.980085                    0.999620      28.808655      82.112425       0.632698       0.418646      -1.062884       0.001415       0.024168       0.000723       0.024220      -0.022307      -0.004590       0.014825      -0.018093      -0.022343      -0.022271      -0.010998       0.033269             12.061975      11.580834       5.619188      -3.723648      17.499736      -2.770976       7.105357          -0.000017
          100              C      11.267542      12.309786      16.739849      -0.172628      36.995046 0.42576093E+03  0.99622737E+04                                 9.654576                            6.865376       0.111155       2.000753                    0.999728      29.722641      85.379912       0.630550       0.415140      -1.064507       0.004684       0.038800       0.017918       0.042994      -0.003185       0.016330      -0.014332       0.003020       0.080285      -0.020367      -0.016472       0.036839             12.798494       5.210643      -0.800001       0.152331      18.687053       6.544539      14.497787          -0.000013
          101              C      16.571951       8.456456       9.543309       0.600930      24.113998 0.25070160E+03  0.51959684E+04                                 7.869789                            5.650542      -0.025856       2.052691                    0.999651      22.199059      62.230323       0.618789       0.477589      -1.016517      -0.027796       0.052472      -0.012957       0.060777       0.026849      -0.065234       0.002638       0.064195       0.236068      -0.086142      -0.028288       0.114430             10.801199       9.488099      -5.579452       2.309123      16.969614      -2.373471       5.945882          -0.000007
          102              C      17.261256       7.180817       9.866253      -0.031256      40.757507 0.42382439E+03  0.98139476E+04                                10.299527                            6.791866       0.006814       2.008646                    0.999552      26.963187      74.743913       0.648074       0.408153      -1.079024       0.015984      -0.034060       0.007866       0.038437      -0.000652       0.013294       0.000400      -0.000586      -0.028353      -0.017527       0.005022       0.012504             15.224420      13.094385      -8.467510       3.904172      24.942153      -3.485613       7.636722          -0.000012
          103              C      16.746006       5.967699       9.480634      -0.085386      34.714014 0.40183666E+03  0.92700995E+04                                 9.306506                            6.707589      -0.002351       1.972486                    0.999619      28.797633      82.213322       0.632349       0.419870      -1.061200       0.020707      -0.012470       0.013035       0.027462       0.008681       0.017236       0.004053       0.041402       0.007845      -0.023772      -0.008082       0.031854             12.079836      10.039861      -5.026717       2.653913      19.681870      -1.647351       6.517776          -0.000025
          104              C      17.384110       4.783739       9.808094      -0.203759      37.557387 0.44199368E+03  0.10436874E+05                                 9.746850                            6.995317       0.114291       1.998349                    0.999699      30.158811      86.962883       0.624772       0.415174      -1.064732      -0.019160       0.026489      -0.014931       0.035941       0.022637       0.011653       0.010661      -0.019533      -0.053307      -0.023746      -0.014034       0.037780             12.756024      12.025911      -5.974143       3.685077      18.835730      -1.896246       7.406431          -0.000019
          105              C      18.571752       4.810616      10.510517       0.207499      35.887906 0.37103749E+03  0.83776937E+04                                 9.690959                            6.541981      -0.072288       1.996274                    0.999566      25.478928      71.600043       0.627144       0.432546      -1.054965       0.019927      -0.037203       0.011568       0.043760      -0.034314       0.007883      -0.008668      -0.041707      -0.003694      -0.039725      -0.003954       0.043679             13.658604      11.514171      -6.168237       4.100243      21.247676      -2.160188       8.213965          -0.000003
          106              C      19.107760       6.021941      10.895234      -0.200859      37.566245 0.44301967E+03  0.10466263E+05                                 9.753720                            7.005481       0.114693       1.999004                    0.999677      30.124385      86.860548       0.624099       0.415417      -1.064668      -0.015138       0.031741       0.003799       0.035370       0.007867       0.024361       0.002863       0.036552      -0.039710      -0.025167      -0.012988       0.038155             12.769060      10.564809      -4.797235       3.488618      20.224538      -2.347236       7.517832          -0.000009
          107              C      18.456126       7.207798      10.571566      -0.085529      34.691636 0.40644294E+03  0.93943971E+04                                 9.288152                            6.731763       0.030936       1.982261                    0.999620      28.797588      82.043148       0.633793       0.418109      -1.063302       0.000874      -0.023495      -0.000703       0.023522       0.022367       0.004865       0.015688      -0.018453      -0.021883      -0.022647      -0.011269       0.033916             12.043096      11.560040      -5.603812       3.716189      17.475454      -2.762493       7.093793          -0.000003
          108              C      26.643542      19.541680      10.352838      -0.173355      36.992672 0.42574513E+03  0.99617202E+04                                 9.652228                            6.863638       0.112107       2.000997                    0.999729      29.727071      85.389295       0.630857       0.414945      -1.064642       0.005461      -0.038867      -0.018337       0.043321       0.003714      -0.016229      -0.014286       0.003374       0.079523      -0.019939      -0.016731       0.036670             12.794701       5.209240       0.799032      -0.153485      18.677642       6.540224      14.497221          -0.000015
          109              C      19.220004      10.211958       0.903812       0.184769      37.424594 0.38011906E+03  0.86250627E+04                                 9.938509                            6.601008      -0.092445       1.988739                    0.999517      25.627809      71.930406       0.627959       0.429865      -1.057797      -0.000067       0.039182       0.033247       0.051387       0.011104      -0.012219       0.034451      -0.048637       0.026236      -0.041622      -0.007631       0.049253             14.417874       5.458852      -0.016762       0.019235      20.237990       8.255842      17.556781          -0.000010
          110              C      11.532008      18.703984       8.127083       0.184769      37.424581 0.38011887E+03  0.86250574E+04                                 9.938506                            6.601007      -0.092445       1.988739                    0.999517      25.627805      71.930392       0.627959       0.429865      -1.057797       0.000067      -0.039102      -0.033341       0.051387      -0.010280       0.012920       0.034451      -0.048635       0.026242      -0.041622      -0.007631       0.049253             14.417868       5.458851       0.016295      -0.019628      20.240308       8.255458      17.554445          -0.000010
          111              C      11.532008      11.022353      17.157979       0.184765      37.424831 0.38012184E+03  0.86251410E+04                                 9.938549                            6.601033      -0.092444       1.988738                    0.999517      25.627889      71.930676       0.627958       0.429865      -1.057798       0.000067      -0.039183      -0.033247       0.051387       0.011104      -0.012219       0.034451      -0.048638       0.026237      -0.041622      -0.007631       0.049253             14.417942       5.458872      -0.016761       0.019233      20.238091       8.255890      17.556861          -0.000010
          112              C      19.220004       2.530327       9.934708       0.184765      37.424832 0.38012163E+03  0.86251354E+04                                 9.938550                            6.601031      -0.092446       1.988737                    0.999517      25.627887      71.930674       0.627958       0.429865      -1.057797      -0.000067       0.039102       0.033342       0.051387      -0.010280       0.012920       0.034452      -0.048636       0.026243      -0.041622      -0.007631       0.049253             14.417946       5.458873       0.016294      -0.019627      20.240427       8.255519      17.554538          -0.000010
          113              N      19.220004      11.290237       1.820990      -0.171497      49.867483 0.42980559E+03  0.98882361E+04                                11.306021                            6.616533      -0.181316       1.995823                    0.998242      25.813100      69.037828       0.697010       0.381962      -1.108063      -0.000579      -0.001842      -0.001417       0.002395       0.043160      -0.050102       0.022861      -0.090889       0.076867      -0.099647       0.047390       0.052257             17.508953      10.669592       5.035394      -5.920705      21.374557       2.753476      20.482708          -0.000027
          114              N      11.532008      17.625706       7.209906      -0.171497      49.867440 0.42980533E+03  0.98882287E+04                                11.306015                            6.616531      -0.181315       1.995824                    0.998242      25.813095      69.037817       0.697010       0.381962      -1.108063       0.000579       0.001694       0.001590       0.002395      -0.042529       0.050638       0.022795      -0.091298       0.075639      -0.099647       0.047390       0.052257             17.508939      10.669587      -5.036235       5.919981      21.377645       2.752975      20.479586          -0.000027
          115              N      11.532008       9.944074      16.240801      -0.171497      49.867522 0.42980610E+03  0.98882520E+04                                11.306029                            6.616539      -0.181321       1.995821                    0.998242      25.813123      69.037936       0.697009       0.381962      -1.108063       0.000579       0.001842       0.001417       0.002395       0.043160      -0.050102       0.022861      -0.090889       0.076867      -0.099647       0.047390       0.052257             17.508960      10.669610       5.035405      -5.920719      21.374557       2.753459      20.482712          -0.000027
          116              N      19.220004       3.608605      10.851885      -0.171498      49.867531 0.42980609E+03  0.98882523E+04                                11.306032                            6.616540      -0.181322       1.995821                    0.998242      25.813128      69.037962       0.697009       0.381962      -1.108063      -0.000579      -0.001694      -0.001590       0.002395      -0.042529       0.050638       0.022795      -0.091298       0.075639      -0.099647       0.047390       0.052257             17.508966      10.669605      -5.036245       5.919994      21.377677       2.752972      20.479617          -0.000027
          117              O      17.109189      11.313597       7.808112      -0.538456      33.019245 0.49496627E+03  0.11678955E+05                                 8.265850                            6.878752       0.299962       2.135619                    0.998823      27.595231      72.340474       0.724107       0.358488      -1.137091      -0.013452      -0.009540      -0.016900       0.023613      -0.042488       0.028695       0.011012      -0.063700       0.065362      -0.073792       0.030865       0.042927             10.089192       7.189205      -0.012076      -2.745580       6.260318       0.872846      16.818054          -0.000086
          118              O      15.479024      10.153205       6.830428      -0.540153      32.819655 0.49587805E+03  0.11702236E+05                                 8.223174                            6.877079       0.314929       2.139440                    0.998907      27.631111      72.366909       0.725684       0.357655      -1.138104       0.020237       0.012278       0.003153       0.023880      -0.008376      -0.018908      -0.031945       0.005257      -0.174723      -0.072984       0.034465       0.038519             10.023397      11.199107       1.705915      -5.238860       6.744239      -1.555333      12.126845           0.000045
          119              O       9.421189      17.602345       1.222783      -0.537976      32.966893 0.49403541E+03  0.11650968E+05                                 8.255122                            6.870735       0.303966       2.137236                    0.998866      27.578756      72.267695       0.724807       0.358327      -1.137271      -0.013810       0.009495       0.017710       0.024383       0.042773      -0.028458       0.011167      -0.064171       0.068032      -0.074368       0.031584       0.042783             10.073888       7.178945       0.011983       2.738294       6.252774       0.873164      16.789946          -0.000120
          120              O      15.479020       0.463951       2.200468      -0.539657      32.824551 0.49597563E+03  0.11705277E+05                                 8.224304                            6.878164       0.313469       2.139020                    0.998919      27.630475      72.370793       0.725552       0.357698      -1.138054       0.020751      -0.012286      -0.003145       0.024319       0.008234       0.018902      -0.032220       0.005691      -0.173218      -0.072741       0.034586       0.038156             10.024283      11.199415      -1.706314       5.239108       6.745095      -1.555853      12.128338           0.000102
          121              O      21.330823      17.203565       0.883583      -0.537976      32.967364 0.49404310E+03  0.11651202E+05                                 8.255230                            6.870810       0.303952       2.137231                    0.998866      27.578835      72.268216       0.724800       0.358329      -1.137269       0.013812      -0.019003      -0.006531       0.024383      -0.021224       0.046785       0.010285      -0.069588       0.051780      -0.074366       0.031583       0.042784             10.074045       7.179047       2.704831      -0.427465      16.795580      -0.840313       6.247509           0.000088
          122              O      15.272992      18.987914      17.956852      -0.539657      32.824219 0.49597041E+03  0.11705118E+05                                 8.224229                            6.878114       0.313482       2.139024                    0.998919      27.630418      72.370435       0.725558       0.357696      -1.138056      -0.020750       0.005074       0.011622       0.024319       0.019976       0.005094      -0.017297       0.097508       0.102220      -0.072743       0.034587       0.038156             10.024168      11.199297       4.897435      -2.524654      11.496919      -2.328137       7.376286          -0.000128
          123              O      13.642823      11.712378       8.147313      -0.538472      33.019892 0.49497915E+03  0.11679327E+05                                 8.265910                            6.878807       0.299961       2.135613                    0.998823      27.595749      72.341890       0.724110       0.358485      -1.137094       0.013438       0.018218       0.006698       0.023608       0.021528      -0.046553       0.010324      -0.067992       0.052510      -0.073812       0.030866       0.042946             10.089261       7.189263      -2.711978       0.428534      16.822867      -0.843841       6.255653           0.000043
          124              O      15.272988      12.863552       9.135835      -0.540138      32.819048 0.49586589E+03  0.11701886E+05                                 8.223126                            6.877033       0.314926       2.139444                    0.998907      27.630587      72.365514       0.725680       0.357659      -1.138100      -0.020239      -0.005098      -0.011615       0.023886      -0.020020      -0.005231      -0.016887       0.097883       0.103227      -0.072961       0.034462       0.038499             10.023342      11.199048      -4.897323       2.524244      11.495705      -2.327576       7.375274          -0.000089
          125              O      13.642823       9.920714      10.253679      -0.538472      33.019905 0.49497952E+03  0.11679338E+05                                 8.265913                            6.878811       0.299962       2.135613                    0.998823      27.595751      72.341906       0.724110       0.358485      -1.137094       0.013438       0.009534       0.016907       0.023608      -0.042496       0.028717       0.011018      -0.063720       0.065327      -0.073812       0.030866       0.042946             10.089264       7.189266      -0.012076      -2.745600       6.260371       0.872846      16.818156           0.000043
          126              O      15.272988      11.081106      11.231363      -0.540138      32.819046 0.49586565E+03  0.11701879E+05                                 8.223126                            6.877031       0.314926       2.139444                    0.998907      27.630587      72.365514       0.725680       0.357659      -1.138100      -0.020239      -0.012283      -0.003168       0.023886      -0.008375      -0.018921      -0.031940       0.005264      -0.174630      -0.072961       0.034462       0.038499             10.023343      11.199054       1.705913      -5.238844       6.744195      -1.555329      12.126781          -0.000089
          127              O      21.330823       3.631966      16.839008      -0.537976      32.967367 0.49404316E+03  0.11651204E+05                                 8.255230                            6.870810       0.303952       2.137231                    0.998866      27.578835      72.268214       0.724800       0.358329      -1.137269       0.013812      -0.009495      -0.017710       0.024383       0.042774      -0.028455       0.011165      -0.064170       0.068034      -0.074366       0.031583       0.042784             10.074046       7.179047       0.011985       2.738377       6.252849       0.873164      16.790242           0.000088
          128              O      15.272992      20.770360      15.861323      -0.539657      32.824208 0.49597015E+03  0.11705110E+05                                 8.224226                            6.878111       0.313483       2.139025                    0.998919      27.630415      72.370419       0.725558       0.357696      -1.138056      -0.020750       0.012285       0.003144       0.024319       0.008232       0.018900      -0.032220       0.005692      -0.173228      -0.072743       0.034587       0.038156             10.024165      11.199294      -1.706301       5.239015       6.745036      -1.555830      12.128165          -0.000128
          129              O       9.421189       4.030746      17.178208      -0.537976      32.966881 0.49403517E+03  0.11650961E+05                                 8.255120                            6.870733       0.303966       2.137236                    0.998866      27.578754      72.267685       0.724808       0.358327      -1.137271      -0.013810       0.019004       0.006531       0.024383      -0.021227       0.046785       0.010286      -0.069588       0.051780      -0.074368       0.031584       0.042784             10.073885       7.178942       2.704749      -0.427455      16.795287      -0.840279       6.247427          -0.000120
          130              O      15.479020       2.246397       0.104939      -0.539657      32.824536 0.49597542E+03  0.11705270E+05                                 8.224300                            6.878161       0.313469       2.139020                    0.998919      27.630472      72.370775       0.725553       0.357697      -1.138055       0.020751      -0.005075      -0.011622       0.024319       0.019978       0.005095      -0.017298       0.097503       0.102218      -0.072742       0.034586       0.038156             10.024277      11.199409       4.897520      -2.524681      11.497072      -2.328176       7.376351           0.000102
          131              O      17.109189       9.521933       9.914478      -0.538456      33.019238 0.49496598E+03  0.11678946E+05                                 8.265849                            6.878750       0.299962       2.135619                    0.998823      27.595229      72.340463       0.724107       0.358488      -1.137091      -0.013452      -0.018212      -0.006706       0.023613       0.021507      -0.046541       0.010314      -0.067997       0.052470      -0.073792       0.030865       0.042927             10.089191       7.189203      -2.711958       0.428531      16.822770      -0.843833       6.255601          -0.000086
          132              O      15.479024       8.370759       8.925956      -0.540153      32.819664 0.49587841E+03  0.11702247E+05                                 8.223177                            6.877082       0.314930       2.139440                    0.998907      27.631110      72.366913       0.725684       0.357655      -1.138104       0.020237       0.005082       0.011613       0.023880      -0.020007      -0.005235      -0.016883       0.097926       0.103283      -0.072984       0.034465       0.038519             10.023399      11.199105      -4.897341       2.524250      11.495772      -2.327585       7.375322           0.000045

******************************************************
Auxiliary information for the entire system
The total spin magnetic moment of the unit cell is   -0.001975
The total net atomic charge of the unit cell is   0.000001
Accuracy of reproducing the electrostatic potential in the unit cell:
  The inner radius (bohr) =    5.0000
  The outer radius (bohr) =   12.0000
  Valid grid points have density less than (e/(bohr^3)) =    0.0001
  The number of valid grid points were=      1046970
  The rms potential error without charges in kcal/mol is=      2.22441
  The rms potential error with partial charges in kcal/mol is=      0.41995
  The RRMSE value at monopole order=      0.18879
  The rms potential error with partial charges and cloud penetration in kcal/mol is=      0.42681
  The RRMSE value at monopole order with cloud penetration is=      0.19188
  The rms potential error with partial charges and atomic dipoles in kcal/mol is=      0.26372
  The RRMSE value at dipole order=      0.11856
  The rms potential error with partial charges, atomic dipoles and cloud penetration in kcal/mol is=      0.25430
  The RRMSE value at dipole order with cloud penetration=      0.11432

******************************************************
The electron densities and ab initio electrostatic potential were computed in VASP using the PBE functional and
projector augmented wave method. See the main text of the journal article for a description of computational details.
The atomic charges, dipoles, and quadrupoles were computed with the DDEC6 method as described in
(a) T. A. Manz and N. Gabaldon Limas, RSC Adv. 6 (2016) 47771-47801 DOI: 10.1039/c6ra04656h
(b) N. Gabaldon Limas and T. A. Manz, RSC Adv. 8 (2018) 2678-2707 DOI: 10.1039/c7ra11829e.
For each atom in the material, the electron cloud parameters were fit to the spherically averaged atom-in-material
electron density using radial positions for which this density was between 10^-4 and 10^-2 electrons per cubic bohr.
The polarizabilities, dispersion coefficients, and quantum Drude oscillator (QDO) parameters were fit using the MCLF method.
The magnetic structure of the system was optimized in VASP from the default ferromagnetic initial guess using spin polarization.
The atomic spin moments (ASMs) were computed on this optimized magnetic structure using the DDEC6 partition as inputs
to the method of T. A. Manz and D. S. Sholl, J. Chem. Theory Comput. 7 (2011) 4146-4164 DOI: 10.1021/ct200539n.
The RMSE and RRMSE were computed using a uniform grid with Ewald summation.
