# Supplementary material for: A collection of forcefield precursors for metal–organic frameworks
Source: RSC Adv. 2019 Nov 13;9(63):36492–507. doi: 10.1039/c9ra07327b (PMC9075174; doi:10.1039/c9ra07327b)
Supplement: RA-009-C9RA07327B-s6135 [file RA-009-C9RA07327B-s6135.xyz]

   67
jmolscript: load "" {1 1 1} spacegroup "x,y,z" unitcell [{     11.558000     0.000000     0.000000 }, {      3.456540    11.090853     0.000000 }, {      1.840705     4.841921    10.647858 }]
Zn     0.920353     2.420961     5.323929     0.844839
Zn     0.000000     0.000000     0.000000     0.805071
Zn     2.648623     7.966387     5.323929     0.672760
H     10.296197     3.340317     7.331050     0.104402
H      9.450656     6.204859     3.918412     0.117555
H     11.244354     4.835656     3.885403     0.106285
H      8.434936     4.651422     7.446047     0.124847
H      7.334198     6.683201     3.653280     0.127106
H      7.046217     6.403876     7.629190     0.125602
H     13.736890     7.660538     8.702494     0.092874
H      5.015771     7.427069     7.493962     0.094273
H      5.259018     7.621504     3.636244     0.092096
H      3.102508     1.501604     3.316808     0.104402
H      7.404589     9.727915     6.729446     0.117555
H      5.610891    11.097118     6.762455     0.106285
H      8.420309    11.281352     3.201811     0.124846
H      9.521047     9.249573     6.994578     0.127106
H      9.809028     9.528898     3.018668     0.125601
H      3.118355     8.272236     1.945364     0.092874
H     11.839474     8.505705     3.153896     0.094273
H     11.596227     8.311270     7.011614     0.092096
C     11.647046     1.491182     2.484145     0.592761
C      1.964009     4.782245     7.782519    -0.043835
C     10.108489     3.913845     6.624032     0.102874
C      7.423982     6.348745     5.651883     0.107630
C      8.687056     5.593301     5.671049     0.102029
C      9.586137     5.615804     4.625430    -0.189122
C     10.666442     4.792597     4.612652     0.115093
C      8.990535     4.706072     6.702827    -0.194202
C      6.865414     6.783008     4.450805    -0.187510
C      6.699119     6.626987     6.795463    -0.200633
C     13.702684     6.859819     8.231859     0.171534
C      2.175499     5.469830     6.616579    -0.023648
C      2.340658     5.083117     5.175924     0.581113
C      5.471814     7.233396     6.707086     0.098926
C      5.620171     7.356405     4.450805     0.101016
C      5.208199    14.441592     8.163713     0.592761
C     14.891236    11.150529     2.865339    -0.043835
C      6.746756    12.018929     4.023826     0.102874
C      9.431263     9.584029     4.995975     0.107630
C      8.168189    10.339473     4.976809     0.102029
C      7.269108    10.316970     6.022428    -0.189122
C      6.188803    11.140177     6.035206     0.115093
C      7.864710    11.226702     3.945031    -0.194202
C      9.989831     9.149766     6.197053    -0.187510
C     10.156126     9.305787     3.852395    -0.200633
C      3.152561     9.072955     2.415999     0.171534
C     14.679746    10.462944     4.031279    -0.023648
C     14.514587    10.849657     5.471934     0.581113
C     11.383431     8.699378     3.940772     0.098926
C     11.235074     8.576369     6.197053     0.101016
N     13.510606     5.706355     8.819621    -0.341483
N     10.939293     3.928444     5.580542    -0.200176
N     13.844034     6.802794     6.921108    -0.306382
N      4.902593     7.555045     5.548599    -0.205693
N      3.344639    10.226419     1.828237    -0.341483
N      5.915952    12.004330     5.067316    -0.200176
N      3.011211     9.129980     3.726750    -0.306382
N     11.952652     8.377729     5.099259    -0.205692
O     11.943169     2.363098     3.304030    -0.531583
O     11.547240     1.725015     1.244735    -0.578716
O      2.315601     3.887650     4.829868    -0.568110
O      2.558408     6.034222     4.394371    -0.548257
O      4.912076    13.569676     7.343828    -0.531583
O      5.308005    14.207759     9.403123    -0.578716
O     14.539644    12.045124     5.817990    -0.568110
O     14.296837     9.898552     6.253487    -0.548257

The following XYZ coordinates are in angstroms. Other properties are in atomic units.
The sperically averaged electron density of each atom fit to a function of the form exp(a - br)
eigen_1, eigen_2 and eigen_3 are the three eigenvalues of traceless quadrupole moment tensor
  atom number  atomic symbol              X              Y              Z     net charge C6 coefficient C8 coefficient C10 coefficient fluctuating dipole atomic polarizability isotropic forcefield polarizability              a              b squared Pearson coefficient          <r^3>          <r^4>         wp_QDO          m_QDO          q_QDO       dipole_x       dipole_y       dipole_z         dipole            Qxy            Qxz            Qyz     Q(x^2-y^2)  Q(3z^2 - R^2)        eigen_1        eigen_2        eigen_3 static polarizability      alpha(xx)      alpha(xy)      alpha(xz)      alpha(yy)      alpha(yz)      alpha(zz) atomic spin moment
            1             Zn       0.920353       2.420961       5.323929       0.844839     112.475724 0.18697167E+04  0.59651521E+05                                20.197804                           15.070827       0.489126       1.997318                    0.996457      47.519298     131.080600       0.421435       0.455543      -1.104242       0.000000       0.000000       0.000000       0.000000       0.073520      -0.026325      -0.092818       0.044362       0.286438      -0.141590      -0.012912       0.154502             28.087159      23.531013      -1.382466       3.085417      39.728482       9.623323      21.001983          -0.000008
            2             Zn       0.000000       0.000000       0.000000       0.805071     144.518754 0.19011889E+04  0.60907972E+05                                22.791094                           14.462395       0.389136       1.961365                    0.998379      48.213879     133.263720       0.463416       0.412559      -1.131968       0.000000       0.000000       0.000000       0.000000       0.006098       0.026359       0.067265       0.318533      -0.560503      -0.217801      -0.036787       0.254588             37.064987      12.872128       0.891233      -1.207623      17.497757      -4.336011      80.825075          -0.000007
            3             Zn       2.648623       7.966387       5.323929       0.672760     143.943775 0.21992297E+04  0.72889066E+05                                23.034050                           15.875010       0.706652       2.029085                    0.996206      51.112040     142.542606       0.430057       0.429723      -1.123251      -0.000000      -0.000000      -0.000000       0.000000      -0.004414      -0.002746       0.094593      -0.134463       0.129471      -0.088957      -0.050162       0.139119             34.604730      30.403380       5.465206      -3.892331      49.551657     -18.121573      23.859153          -0.000004
            4              H      10.296197       3.340317       7.331050       0.104402       1.270501 0.93514421E+01  0.94283109E+02                                 1.869395                            1.738794      -0.864522       2.476114                    0.998970       3.356821       9.145779       0.501074       1.212409      -0.727529       0.008338      -0.032800       0.037572       0.050567      -0.006705      -0.005988      -0.013681       0.002834       0.036409      -0.019613       0.000217       0.019396              1.925827       1.709409      -0.296919       0.238197       2.032900      -0.495438       2.035171          -0.000002
            5              H       9.450656       6.204859       3.918412       0.117555       1.134181 0.85492419E+01  0.84352993E+02                                 1.717451                            1.649891      -1.044458       2.382480                    0.997376       3.391589       9.165691       0.519899       1.194027      -0.729716      -0.003131       0.017872      -0.027155       0.032660      -0.007880      -0.006606      -0.007615       0.008917       0.031375      -0.017778       0.003543       0.014235              1.730682       1.621736      -0.184932       0.080856       1.873524      -0.372057       1.696784          -0.000001
            6              H      11.244354       4.835656       3.885403       0.106285       1.253887 0.94090400E+01  0.95690926E+02                                 1.899152                            1.778516      -0.991745       2.415368                    0.997733       3.481533       9.751815       0.477726       1.260671      -0.715334       0.030607       0.003403      -0.040370       0.050774      -0.004207      -0.008636      -0.014100       0.009640       0.031847      -0.020346       0.000773       0.019574              1.956021       2.143362      -0.122207      -0.536957       1.694560       0.085909       2.030140          -0.000001
            7              H       8.434936       4.651422       7.446047       0.124847       1.055912 0.76244182E+01  0.72271454E+02                                 1.567848                            1.504518      -0.872833       2.468732                    0.999235       3.118562       7.956728       0.580399       1.113318      -0.751164      -0.020663      -0.005475       0.027847       0.035105      -0.006831      -0.007118      -0.010973       0.003820       0.022525      -0.017628       0.003282       0.014346              1.571020       1.687358      -0.103013      -0.350920       1.348004      -0.051113       1.677698          -0.000002
            8              H       7.334198       6.683201       3.653280       0.127106       1.044125 0.76730139E+01  0.73150644E+02                                 1.585756                            1.533685      -0.854302       2.480352                    0.999433       3.133220       8.126511       0.558877       1.149576      -0.742084       0.014852      -0.004039      -0.032582       0.036035      -0.007654      -0.002939      -0.002834       0.010748       0.044069      -0.017168       0.001883       0.015285              1.584800       1.719584      -0.136744      -0.272673       1.325032       0.063321       1.709784          -0.000002
            9              H       7.046217       6.403876       7.629190       0.125602       1.054205 0.76651661E+01  0.72790070E+02                                 1.570462                            1.512417      -0.869254       2.469955                    0.999272       3.117738       7.974560       0.576371       1.119059      -0.749833       0.010702      -0.007694       0.031473       0.034121      -0.008450      -0.000083      -0.000194       0.012949       0.041896      -0.017629       0.003663       0.013967              1.570378       1.540831      -0.169426       0.216169       1.367383      -0.164502       1.802919          -0.000003
           10              H      13.736890       7.660538       8.702494       0.092874       1.382586 0.98794315E+01  0.10078442E+03                                 1.969654                            1.785326      -0.761748       2.515633                    0.999664       3.358392       9.144858       0.496261       1.209858      -0.729350       0.002352       0.046557       0.027708       0.054229       0.003875      -0.004175       0.004073      -0.038113       0.026490      -0.024492       0.007690       0.016802              2.032698       1.559463       0.066646       0.030610       2.519915       0.492274       2.018717          -0.000002
           11              H       5.015771       7.427069       7.493962       0.094273       1.199237 0.87191870E+01  0.86060287E+02                                 1.765013                            1.651700      -0.833880       2.478149                    0.999363       3.313864       8.824612       0.528886       1.173323      -0.736268      -0.020659       0.010778       0.039815       0.046133      -0.010546       0.000086       0.001967       0.003572       0.040993      -0.017606       0.003720       0.013886              1.814629       1.961789      -0.101202      -0.511605       1.443066       0.120363       2.039030          -0.000001
           12              H       5.259018       7.621504       3.636244       0.092096       1.186656 0.86170176E+01  0.85539467E+02                                 1.804302                            1.679208      -0.943868       2.423408                    0.998365       3.474321       9.544702       0.502821       1.227109      -0.721784      -0.015282       0.008913      -0.040223       0.043942      -0.003254      -0.003427      -0.001249       0.009538       0.043056      -0.013131      -0.001909       0.015039              1.867892       1.892855      -0.281567       0.478316       1.598236      -0.353625       2.112584          -0.000000
           13              H       3.102508       1.501604       3.316808       0.104402       1.270501 0.93514440E+01  0.94283135E+02                                 1.869396                            1.738795      -0.864522       2.476114                    0.998970       3.356821       9.145780       0.501074       1.212409      -0.727529      -0.008338       0.032800      -0.037572       0.050567      -0.006705      -0.005988      -0.013681       0.002834       0.036409      -0.019613       0.000217       0.019396              1.925827       1.709409      -0.296919       0.238197       2.032901      -0.495438       2.035171          -0.000002
           14              H       7.404589       9.727915       6.729446       0.117555       1.134181 0.85492423E+01  0.84353002E+02                                 1.717452                            1.649892      -1.044457       2.382480                    0.997376       3.391589       9.165693       0.519899       1.194028      -0.729716       0.003131      -0.017872       0.027156       0.032660      -0.007880      -0.006606      -0.007615       0.008917       0.031375      -0.017778       0.003543       0.014235              1.730682       1.621737      -0.184932       0.080856       1.873525      -0.372057       1.696785          -0.000001
           15              H       5.610891      11.097118       6.762455       0.106285       1.253888 0.94090462E+01  0.95691017E+02                                 1.899154                            1.778518      -0.991745       2.415368                    0.997733       3.481534       9.751823       0.477726       1.260672      -0.715334      -0.030607      -0.003403       0.040370       0.050774      -0.004207      -0.008636      -0.014100       0.009640       0.031847      -0.020346       0.000773       0.019574              1.956023       2.143364      -0.122207      -0.536958       1.694562       0.085909       2.030142          -0.000000
           16              H       8.420309      11.281352       3.201811       0.124846       1.055913 0.76244236E+01  0.72271517E+02                                 1.567849                            1.504519      -0.872834       2.468732                    0.999235       3.118563       7.956731       0.580399       1.113318      -0.751164       0.020663       0.005475      -0.027847       0.035105      -0.006831      -0.007118      -0.010973       0.003820       0.022525      -0.017628       0.003282       0.014346              1.571021       1.687359      -0.103013      -0.350921       1.348005      -0.051113       1.677699          -0.000002
           17              H       9.521047       9.249573       6.994578       0.127106       1.044125 0.76730127E+01  0.73150631E+02                                 1.585756                            1.533685      -0.854302       2.480352                    0.999433       3.133220       8.126511       0.558877       1.149576      -0.742084      -0.014852       0.004039       0.032582       0.036035      -0.007654      -0.002939      -0.002834       0.010748       0.044069      -0.017168       0.001883       0.015285              1.584800       1.719583      -0.136744      -0.272673       1.325032       0.063321       1.709784          -0.000002
           18              H       9.809028       9.528898       3.018668       0.125601       1.054204 0.76651611E+01  0.72790007E+02                                 1.570461                            1.512417      -0.869254       2.469954                    0.999272       3.117737       7.974555       0.576372       1.119059      -0.749834      -0.010702       0.007694      -0.031473       0.034121      -0.008450      -0.000083      -0.000194       0.012949       0.041896      -0.017629       0.003663       0.013967              1.570377       1.540830      -0.169426       0.216169       1.367382      -0.164502       1.802918          -0.000003
           19              H       3.118355       8.272236       1.945364       0.092874       1.382586 0.98794315E+01  0.10078442E+03                                 1.969654                            1.785326      -0.761748       2.515633                    0.999664       3.358392       9.144858       0.496261       1.209858      -0.729350      -0.002352      -0.046557      -0.027708       0.054229       0.003875      -0.004175       0.004073      -0.038113       0.026490      -0.024492       0.007690       0.016802              2.032698       1.559463       0.066646       0.030610       2.519915       0.492274       2.018717          -0.000002
           20              H      11.839474       8.505705       3.153896       0.094273       1.199235 0.87191727E+01  0.86060108E+02                                 1.765012                            1.651698      -0.833879       2.478150                    0.999363       3.313861       8.824601       0.528886       1.173323      -0.736268       0.020659      -0.010778      -0.039815       0.046133      -0.010546       0.000086       0.001967       0.003572       0.040993      -0.017606       0.003720       0.013886              1.814627       1.961787      -0.101202      -0.511604       1.443065       0.120363       2.039028          -0.000001
           21              H      11.596227       8.311270       7.011614       0.092096       1.186655 0.86170092E+01  0.85539366E+02                                 1.804301                            1.679207      -0.943867       2.423408                    0.998365       3.474319       9.544697       0.502821       1.227110      -0.721784       0.015282      -0.008913       0.040223       0.043942      -0.003254      -0.003427      -0.001249       0.009538       0.043056      -0.013131      -0.001909       0.015039              1.867891       1.892855      -0.281567       0.478316       1.598235      -0.353625       2.112584          -0.000000
           22              C      11.647046       1.491182       2.484145       0.592761      27.465385 0.25600723E+03  0.53444571E+04                                 8.389134                            5.705797      -0.129941       2.008760                    0.999402      22.787401      64.531111       0.615238       0.476883      -1.014862      -0.000753       0.078058      -0.028299       0.083033      -0.035505      -0.027805       0.003919       0.141246      -0.156705      -0.058285      -0.051699       0.109983             10.596749       5.083200       1.690713       1.684016      12.472330       2.429397      14.234717          -0.000002
           23              C       1.964009       4.782245       7.782519      -0.043835      40.121188 0.46940356E+03  0.11221758E+05                                10.192948                            7.215333       0.007205       1.978763                    0.999578      28.968709      83.310397       0.616019       0.415908      -1.067139       0.005899       0.067585       0.041161       0.079352      -0.006580       0.007544       0.038246      -0.011629      -0.013284      -0.039723      -0.000828       0.040551             12.825653       5.837839       2.610617      -0.848881      18.317068      -3.318920      14.322051          -0.000001
           24              C      10.108489       3.913845       6.624032       0.102874      25.376462 0.31470836E+03  0.68441370E+04                                 7.584389                            5.963400       0.128571       2.063963                    0.999603      25.575747      71.380069       0.664637       0.423751      -1.056543       0.008777      -0.002093      -0.047511       0.048360       0.030033       0.016719      -0.000285      -0.037412       0.034243      -0.045006       0.012011       0.032995              8.709067      10.679989      -4.309890      -0.783103       8.371531      -1.156126       7.075680          -0.000001
           25              C       7.423982       6.348745       5.651883       0.107630      35.530983 0.40288013E+03  0.92569899E+04                                 9.574496                            6.767966      -0.107925       1.981938                    0.999419      26.153221      73.389483       0.625231       0.426355      -1.062075      -0.014157      -0.008523      -0.000911       0.016550       0.002784      -0.004923      -0.006997       0.002083      -0.018769      -0.010850       0.000620       0.010230             12.535307      19.774124      -8.015976      -0.212438       9.758258      -0.456424       8.073538          -0.000000
           26              C       8.687056       5.593301       5.671049       0.102029      36.100655 0.40177719E+03  0.92177059E+04                                 9.635994                            6.732809      -0.101550       1.981800                    0.999365      26.133911      73.082442       0.631001       0.423096      -1.064995      -0.000201      -0.011242      -0.003044       0.011649      -0.006793       0.001091       0.008029       0.006561       0.011798      -0.012872       0.003293       0.009579             12.679341      19.254570      -8.136284      -0.836741      11.292781      -1.493655       7.490672          -0.000000
           27              C       9.586137       5.615804       4.625430      -0.189122      32.891173 0.42974552E+03  0.10094976E+05                                 9.004515                            6.959200       0.093287       2.004767                    0.999266      29.655019      85.796691       0.616984       0.422609      -1.058090       0.005036      -0.012461       0.000149       0.013441       0.014256       0.011709      -0.009601      -0.009417       0.053636      -0.028844       0.006030       0.022814             10.707267      14.668233      -5.722586      -1.906687      10.377468      -0.762369       7.076099          -0.000002
           28              C      10.666442       4.792597       4.612652       0.115093      25.216533 0.30813952E+03  0.66861971E+04                                 7.641339                            5.948372       0.099688       2.063473                    0.999439      25.412310      71.546378       0.655532       0.430606      -1.049140      -0.008486      -0.027773       0.034629       0.045194       0.042964       0.006179       0.017959      -0.012982       0.029290      -0.049225       0.002185       0.047040              8.982336      10.894705      -4.630616      -1.113204       9.417242      -0.938751       6.635061           0.000000
           29              C       8.990535       4.706072       6.702827      -0.194202      32.459575 0.42280656E+03  0.98388980E+04                                 8.764788                            6.803018       0.254592       2.050627                    0.999820      29.289414      82.880906       0.641222       0.410481      -1.071533      -0.000273      -0.012986      -0.012294       0.017885       0.008838      -0.019045      -0.002314       0.008231       0.055025      -0.021528      -0.008415       0.029943             10.199490      12.999295      -5.805232      -0.216797      10.107105      -1.886299       7.492070          -0.000003
           30              C       6.865414       6.783008       4.450805      -0.187510      31.960891 0.43127043E+03  0.10111991E+05                                 8.779780                            6.941684       0.204987       2.039210                    0.999667      29.437074      84.327956       0.623459       0.418997      -1.063276      -0.011673      -0.012392       0.000982       0.017053       0.009219      -0.016917       0.004879      -0.008217       0.064516      -0.026839      -0.001360       0.028199             10.230677      15.558945      -4.852872       1.023560       7.314567      -1.071501       7.818519          -0.000003
           31              C       6.699119       6.626987       6.795463      -0.200633      32.102248 0.42921698E+03  0.10036405E+05                                 8.723423                            6.882403       0.247989       2.048792                    0.999798      29.460374      83.857489       0.632951       0.413842      -1.068212      -0.011163      -0.008939      -0.007348       0.016078       0.003642       0.016383      -0.003484      -0.016914       0.069333      -0.026427      -0.002348       0.028774             10.046612      15.112044      -4.507909      -1.060808       6.909934       0.030531       8.117859          -0.000002
           32              C      13.702684       6.859819       8.231859       0.171534      24.492839 0.27693193E+03  0.58566182E+04                                 7.392092                            5.568457       0.435465       2.162532                    0.999860      25.116239      70.039398       0.689770       0.419883      -1.054716      -0.004230      -0.050264      -0.026466       0.056963      -0.002278       0.007182       0.025440       0.003721      -0.052848      -0.034757       0.011534       0.023223              8.594549       4.434757       0.868853      -0.634065      10.518372      -0.725867      10.830516          -0.000001
           33              C       2.175499       5.469830       6.616579      -0.023648      36.854965 0.46157442E+03  0.11020092E+05                                 9.722957                            7.222270      -0.002120       1.984067                    0.999625      28.789883      83.526503       0.605377       0.423777      -1.059085       0.006624       0.068900       0.038538       0.079223      -0.009314      -0.000392       0.018203      -0.024607      -0.102086      -0.038983       0.002219       0.036764             11.862299       5.881358       1.552112      -1.167027      12.664212      -0.334605      17.041327          -0.000000
           34              C       2.340658       5.083117       5.175924       0.581113      25.720022 0.26097984E+03  0.54888913E+04                                 8.092170                            5.792976      -0.236740       1.972369                    0.998974      23.195192      66.496910       0.603950       0.482201      -1.009405       0.022948      -0.017491      -0.072802       0.078311      -0.015916       0.027376       0.003713       0.140952      -0.149162      -0.058432      -0.043426       0.101858              9.994185       5.545282       2.193349      -0.476652      15.657929       1.078733       8.779344          -0.000001
           35              C       5.471814       7.233396       6.707086       0.098926      24.691111 0.31521685E+03  0.68466751E+04                                 7.393703                            5.943439       0.279689       2.109404                    0.999848      25.526952      70.817511       0.671024       0.420240      -1.060489      -0.009609      -0.004437      -0.042573       0.043869       0.023667      -0.010705       0.016727      -0.053436       0.018518      -0.044032       0.006433       0.037599              8.347953      11.989370      -2.795786      -0.264413       5.471456      -0.409072       7.583033          -0.000000
           36              C       5.620171       7.356405       4.450805       0.101016      25.271656 0.32003708E+03  0.69965924E+04                                 7.596457                            6.035451       0.128925       2.060388                    0.999729      25.790239      72.413766       0.656401       0.426826      -1.053536      -0.017144      -0.017191       0.039179       0.046091       0.030311       0.008039      -0.004638      -0.057897       0.017811      -0.046502       0.007519       0.038983              8.745890      12.813703      -3.394759       0.335026       5.953140      -0.896380       7.470829          -0.000001
           37              C       5.208199      14.441592       8.163713       0.592761      27.465386 0.25600724E+03  0.53444576E+04                                 8.389135                            5.705797      -0.129942       2.008760                    0.999402      22.787404      64.531130       0.615238       0.476883      -1.014862       0.000753      -0.078058       0.028299       0.083033      -0.035505      -0.027805       0.003919       0.141246      -0.156705      -0.058284      -0.051699       0.109983             10.596751       5.083201       1.690714       1.684016      12.472332       2.429397      14.234721          -0.000002
           38              C      14.891236      11.150529       2.865339      -0.043835      40.121191 0.46940361E+03  0.11221759E+05                                10.192948                            7.215334       0.007205       1.978762                    0.999578      28.968711      83.310404       0.616019       0.415908      -1.067139      -0.005899      -0.067585      -0.041161       0.079352      -0.006580       0.007543       0.038246      -0.011629      -0.013284      -0.039723      -0.000828       0.040551             12.825653       5.837840       2.610617      -0.848881      18.317068      -3.318919      14.322052          -0.000001
           39              C       6.746756      12.018929       4.023826       0.102874      25.376462 0.31470836E+03  0.68441371E+04                                 7.584389                            5.963400       0.128571       2.063963                    0.999603      25.575747      71.380069       0.664637       0.423751      -1.056543      -0.008777       0.002093       0.047511       0.048360       0.030033       0.016719      -0.000285      -0.037413       0.034243      -0.045006       0.012011       0.032995              8.709067      10.679988      -4.309890      -0.783103       8.371531      -1.156126       7.075681          -0.000001
           40              C       9.431263       9.584029       4.995975       0.107630      35.530982 0.40288013E+03  0.92569900E+04                                 9.574495                            6.767966      -0.107925       1.981938                    0.999419      26.153221      73.389480       0.625231       0.426355      -1.062075       0.014157       0.008523       0.000911       0.016550       0.002784      -0.004923      -0.006997       0.002083      -0.018769      -0.010850       0.000620       0.010230             12.535305      19.774121      -8.015974      -0.212437       9.758256      -0.456424       8.073538          -0.000000
           41              C       8.168189      10.339473       4.976809       0.102029      36.100654 0.40177720E+03  0.92177061E+04                                 9.635994                            6.732809      -0.101550       1.981800                    0.999365      26.133911      73.082441       0.631001       0.423096      -1.064995       0.000201       0.011242       0.003044       0.011649      -0.006793       0.001091       0.008029       0.006561       0.011798      -0.012872       0.003293       0.009579             12.679340      19.254568      -8.136283      -0.836741      11.292780      -1.493655       7.490672          -0.000000
           42              C       7.269108      10.316970       6.022428      -0.189122      32.891175 0.42974555E+03  0.10094976E+05                                 9.004515                            6.959200       0.093288       2.004767                    0.999266      29.655020      85.796695       0.616984       0.422609      -1.058090      -0.005036       0.012461      -0.000149       0.013441       0.014256       0.011709      -0.009601      -0.009417       0.053636      -0.028844       0.006030       0.022814             10.707267      14.668233      -5.722586      -1.906687      10.377469      -0.762369       7.076099          -0.000002
           43              C       6.188803      11.140177       6.035206       0.115093      25.216532 0.30813950E+03  0.66861968E+04                                 7.641340                            5.948372       0.099688       2.063473                    0.999439      25.412310      71.546383       0.655532       0.430606      -1.049140       0.008486       0.027773      -0.034629       0.045194       0.042964       0.006179       0.017959      -0.012982       0.029290      -0.049225       0.002185       0.047040              8.982336      10.894705      -4.630616      -1.113205       9.417242      -0.938751       6.635062           0.000000
           44              C       7.864710      11.226702       3.945031      -0.194202      32.459563 0.42280637E+03  0.98388926E+04                                 8.764785                            6.803016       0.254592       2.050627                    0.999820      29.289409      82.880883       0.641222       0.410481      -1.071534       0.000273       0.012986       0.012294       0.017885       0.008838      -0.019045      -0.002314       0.008231       0.055025      -0.021528      -0.008415       0.029943             10.199486      12.999289      -5.805228      -0.216798      10.107101      -1.886298       7.492068          -0.000004
           45              C       9.989831       9.149766       6.197053      -0.187510      31.960891 0.43127043E+03  0.10111991E+05                                 8.779780                            6.941684       0.204987       2.039210                    0.999667      29.437074      84.327956       0.623459       0.418997      -1.063276       0.011673       0.012392      -0.000982       0.017053       0.009219      -0.016917       0.004879      -0.008217       0.064515      -0.026839      -0.001360       0.028199             10.230677      15.558945      -4.852872       1.023560       7.314567      -1.071501       7.818519          -0.000003
           46              C      10.156126       9.305787       3.852395      -0.200633      32.102237 0.42921683E+03  0.10036400E+05                                 8.723420                            6.882400       0.247990       2.048792                    0.999798      29.460369      83.857459       0.632952       0.413842      -1.068212       0.011163       0.008939       0.007348       0.016078       0.003642       0.016383      -0.003484      -0.016914       0.069333      -0.026427      -0.002348       0.028775             10.046608      15.112036      -4.507906      -1.060808       6.909931       0.030531       8.117856          -0.000003
           47              C       3.152561       9.072955       2.415999       0.171534      24.492841 0.27693194E+03  0.58566187E+04                                 7.392093                            5.568458       0.435465       2.162532                    0.999860      25.116240      70.039404       0.689770       0.419883      -1.054716       0.004230       0.050264       0.026466       0.056963      -0.002278       0.007182       0.025440       0.003721      -0.052849      -0.034757       0.011534       0.023223              8.594550       4.434758       0.868852      -0.634065      10.518373      -0.725867      10.830519          -0.000001
           48              C      14.679746      10.462944       4.031279      -0.023648      36.854967 0.46157444E+03  0.11020093E+05                                 9.722958                            7.222270      -0.002120       1.984067                    0.999625      28.789884      83.526506       0.605377       0.423777      -1.059085      -0.006624      -0.068900      -0.038538       0.079223      -0.009314      -0.000392       0.018203      -0.024607      -0.102086      -0.038983       0.002219       0.036764             11.862300       5.881357       1.552111      -1.167027      12.664212      -0.334604      17.041329          -0.000001
           49              C      14.514587      10.849657       5.471934       0.581113      25.720020 0.26097983E+03  0.54888910E+04                                 8.092170                            5.792976      -0.236741       1.972369                    0.998974      23.195193      66.496918       0.603949       0.482201      -1.009405      -0.022948       0.017491       0.072802       0.078311      -0.015916       0.027376       0.003713       0.140952      -0.149162      -0.058432      -0.043426       0.101858              9.994185       5.545282       2.193348      -0.476652      15.657928       1.078734       8.779345          -0.000001
           50              C      11.383431       8.699378       3.940772       0.098926      24.691105 0.31521680E+03  0.68466735E+04                                 7.393701                            5.943437       0.279690       2.109404                    0.999848      25.526948      70.817485       0.671025       0.420240      -1.060489       0.009609       0.004437       0.042573       0.043869       0.023667      -0.010705       0.016727      -0.053436       0.018518      -0.044032       0.006433       0.037599              8.347950      11.989365      -2.795785      -0.264413       5.471454      -0.409071       7.583031          -0.000000
           51              C      11.235074       8.576369       6.197053       0.101016      25.271658 0.32003712E+03  0.69965935E+04                                 7.596457                            6.035451       0.128925       2.060388                    0.999729      25.790240      72.413767       0.656401       0.426826      -1.053536       0.017144       0.017191      -0.039179       0.046091       0.030311       0.008039      -0.004638      -0.057897       0.017811      -0.046502       0.007519       0.038983              8.745890      12.813702      -3.394758       0.335026       5.953140      -0.896380       7.470828          -0.000000
           52              N      13.510606       5.706355       8.819621      -0.341483      46.416256 0.56678855E+03  0.13988747E+05                                10.786059                            7.590313       0.157660       2.033204                    0.999734      29.953166      83.270771       0.651057       0.381180      -1.107423       0.018479       0.014289      -0.128153       0.130264       0.003803       0.009484       0.030066      -0.101685      -0.050457      -0.045996      -0.024106       0.070102             14.475094       6.065287       1.446652      -1.218024      13.780845      -4.445393      23.579152          -0.000001
           53              N      10.939293       3.928444       5.580542      -0.200176      34.360207 0.50644592E+03  0.12162223E+05                                 8.951457                            7.362640      -0.196500       1.976384                    0.997362      27.292236      75.036782       0.635420       0.401389      -1.092346      -0.131734       0.079899      -0.001047       0.154074       0.064918      -0.010386      -0.017813      -0.049938       0.173887      -0.098551       0.026948       0.071603             10.428543      11.198451      -4.419669      -1.365051      11.297306      -1.055150       8.789873           0.000000
           54              N      13.844034       6.802794       6.921108      -0.306382      44.513886 0.58650953E+03  0.14679342E+05                                10.710849                            7.908067      -0.252848       1.922906                    0.998226      29.816854      84.968569       0.612037       0.399850      -1.088332      -0.018591      -0.094783       0.057639       0.112479      -0.002947      -0.000409       0.048463      -0.030436       0.008106      -0.040613      -0.016538       0.057151             13.903436       7.748760       2.219486      -1.957554      16.990855      -5.371052      16.970693           0.000001
           55              N       4.902593       7.555045       5.548599      -0.205693      33.092166 0.51700394E+03  0.12467869E+05                                 8.681227                            7.432800      -0.097580       2.002655                    0.998151      27.426121      75.323631       0.633819       0.400721      -1.093863       0.135123      -0.082684       0.002729       0.158437       0.052164      -0.003270       0.005032      -0.080269       0.203611      -0.099911       0.031623       0.068287              9.724711      13.639968      -1.994926       0.079934       6.274246      -1.040866       9.259919           0.000000
           56              N       3.344639      10.226419       1.828237      -0.341483      46.416266 0.56678866E+03  0.13988750E+05                                10.786061                            7.590314       0.157659       2.033204                    0.999734      29.953169      83.270784       0.651057       0.381180      -1.107423      -0.018478      -0.014289       0.128153       0.130264       0.003803       0.009484       0.030066      -0.101685      -0.050457      -0.045996      -0.024106       0.070102             14.475098       6.065288       1.446652      -1.218024      13.780846      -4.445394      23.579160          -0.000001
           57              N       5.915952      12.004330       5.067316      -0.200176      34.360203 0.50644584E+03  0.12162221E+05                                 8.951456                            7.362639      -0.196500       1.976384                    0.997362      27.292234      75.036771       0.635420       0.401389      -1.092346       0.131734      -0.079899       0.001047       0.154074       0.064918      -0.010386      -0.017813      -0.049938       0.173887      -0.098551       0.026948       0.071603             10.428542      11.198446      -4.419667      -1.365051      11.297306      -1.055150       8.789873           0.000000
           58              N       3.011211       9.129980       3.726750      -0.306382      44.513884 0.58650948E+03  0.14679340E+05                                10.710848                            7.908066      -0.252848       1.922906                    0.998226      29.816853      84.968562       0.612037       0.399850      -1.088332       0.018591       0.094783      -0.057639       0.112479      -0.002947      -0.000409       0.048463      -0.030436       0.008106      -0.040613      -0.016538       0.057151             13.903435       7.748758       2.219484      -1.957552      16.990853      -5.371052      16.970693           0.000001
           59              N      11.952652       8.377729       5.099259      -0.205692      33.092164 0.51700395E+03  0.12467870E+05                                 8.681226                            7.432800      -0.097580       2.002655                    0.998151      27.426120      75.323628       0.633819       0.400721      -1.093863      -0.135123       0.082684      -0.002729       0.158437       0.052164      -0.003270       0.005032      -0.080269       0.203611      -0.099911       0.031623       0.068287              9.724710      13.639966      -1.994925       0.079933       6.274246      -1.040866       9.259918           0.000000
           60              O      11.943169       2.363098       3.304030      -0.531583      45.157193 0.55464971E+03  0.13490438E+05                                10.276492                            7.402131      -0.011308       2.051794                    0.995425      27.729632      74.259686       0.679787       0.370447      -1.125678      -0.003460      -0.005144      -0.019842       0.020788      -0.004313       0.016093       0.066559       0.109543      -0.000920      -0.100368       0.037844       0.062524             13.241956       7.306025       1.825735       2.826503      15.828127       8.809802      16.591716          -0.000001
           61              O      11.547240       1.725015       1.244735      -0.578716      37.861066 0.49371063E+03  0.11628371E+05                                 8.938086                            6.796947       0.332850       2.136299                    0.998394      28.098836      73.314718       0.741094       0.350903      -1.144520       0.003619       0.006562       0.040979       0.041659      -0.027133      -0.001056       0.032274       0.060244       0.223028      -0.083389       0.001493       0.081895             11.084432       5.369282       0.126858       1.195269       7.325468       0.315990      20.558547          -0.000005
           62              O       2.315601       3.887650       4.829868      -0.568110      45.621378 0.57025500E+03  0.13977011E+05                                10.335861                            7.483479      -0.062077       2.019189                    0.995762      28.508513      76.827261       0.678565       0.368272      -1.126492       0.005999       0.026894      -0.005905       0.028180       0.015542       0.037366       0.015930      -0.013041      -0.277820      -0.103279       0.032504       0.070775             13.394993       8.065845       2.867117       0.345868      24.617598       4.244236       7.501537          -0.000002
           63              O       2.558408       6.034222       4.394371      -0.548257      36.868430 0.52078035E+03  0.12472240E+05                                 8.920450                            7.115600       0.176401       2.100354                    0.996964      27.967279      74.388264       0.701482       0.364586      -1.129854       0.001843      -0.014026       0.029027       0.032291       0.009818       0.018300      -0.053156      -0.043877      -0.236855      -0.100367       0.020891       0.079475             10.829525       7.556023       3.134898      -1.227272      16.795187      -3.668906       8.137365          -0.000001
           64              O       4.912076      13.569676       7.343828      -0.531583      45.157212 0.55464997E+03  0.13490446E+05                                10.276496                            7.402134      -0.011309       2.051794                    0.995425      27.729635      74.259706       0.679787       0.370447      -1.125678       0.003460       0.005144       0.019842       0.020788      -0.004314       0.016093       0.066559       0.109543      -0.000920      -0.100368       0.037845       0.062524             13.241961       7.306026       1.825734       2.826504      15.828132       8.809806      16.591725          -0.000001
           65              O       5.308005      14.207759       9.403123      -0.578716      37.861112 0.49371128E+03  0.11628391E+05                                 8.938095                            6.796953       0.332849       2.136299                    0.998394      28.098844      73.314763       0.741093       0.350903      -1.144520      -0.003619      -0.006562      -0.040979       0.041659      -0.027133      -0.001056       0.032274       0.060244       0.223028      -0.083389       0.001493       0.081895             11.084445       5.369287       0.126858       1.195270       7.325475       0.315991      20.558573          -0.000005
           66              O      14.539644      12.045124       5.817990      -0.568110      45.621403 0.57025537E+03  0.13977023E+05                                10.335866                            7.483483      -0.062078       2.019189                    0.995762      28.508516      76.827281       0.678565       0.368273      -1.126492      -0.005999      -0.026894       0.005905       0.028180       0.015542       0.037366       0.015930      -0.013041      -0.277821      -0.103279       0.032504       0.070775             13.395001       8.065849       2.867117       0.345869      24.617612       4.244241       7.501542          -0.000002
           67              O      14.296837       9.898552       6.253487      -0.548257      36.868437 0.52078049E+03  0.12472244E+05                                 8.920451                            7.115601       0.176401       2.100354                    0.996964      27.967281      74.388274       0.701482       0.364586      -1.129853      -0.001843       0.014026      -0.029027       0.032291       0.009818       0.018300      -0.053156      -0.043877      -0.236855      -0.100367       0.020892       0.079475             10.829527       7.556024       3.134897      -1.227272      16.795190      -3.668906       8.137366          -0.000001

******************************************************
Auxiliary information for the entire system
The total spin magnetic moment of the unit cell is   -0.000100
The total net atomic charge of the unit cell is   0.000001
Accuracy of reproducing the electrostatic potential in the unit cell:
  The inner radius (bohr) =    5.0000
  The outer radius (bohr) =   12.0000
  Valid grid points have density less than (e/(bohr^3)) =    0.0001
  The number of valid grid points were=       119692
  The rms potential error without charges in kcal/mol is=      8.48166
  The rms potential error with partial charges in kcal/mol is=      0.73397
  The RRMSE value at monopole order=      0.08654
  The rms potential error with partial charges and cloud penetration in kcal/mol is=      0.72796
  The RRMSE value at monopole order with cloud penetration is=      0.08583
  The rms potential error with partial charges and atomic dipoles in kcal/mol is=      0.53096
  The RRMSE value at dipole order=      0.06260
  The rms potential error with partial charges, atomic dipoles and cloud penetration in kcal/mol is=      0.51534
  The RRMSE value at dipole order with cloud penetration=      0.06076

******************************************************
The electron densities and ab initio electrostatic potential were computed in VASP using the PBE functional and
projector augmented wave method. See the main text of the journal article for a description of computational details.
The atomic charges, dipoles, and quadrupoles were computed with the DDEC6 method as described in
(a) T. A. Manz and N. Gabaldon Limas, RSC Adv. 6 (2016) 47771-47801 DOI: 10.1039/c6ra04656h
(b) N. Gabaldon Limas and T. A. Manz, RSC Adv. 8 (2018) 2678-2707 DOI: 10.1039/c7ra11829e.
For each atom in the material, the electron cloud parameters were fit to the spherically averaged atom-in-material
electron density using radial positions for which this density was between 10^-4 and 10^-2 electrons per cubic bohr.
The polarizabilities, dispersion coefficients, and quantum Drude oscillator (QDO) parameters were fit using the MCLF method.
The magnetic structure of the system was optimized in VASP from the default ferromagnetic initial guess using spin polarization.
The atomic spin moments (ASMs) were computed on this optimized magnetic structure using the DDEC6 partition as inputs
to the method of T. A. Manz and D. S. Sholl, J. Chem. Theory Comput. 7 (2011) 4146-4164 DOI: 10.1021/ct200539n.
The RMSE and RRMSE were computed using a uniform grid with Ewald summation.
