# Supplementary material for: A collection of forcefield precursors for metal–organic frameworks
Source: RSC Adv. 2019 Nov 13;9(63):36492–507. doi: 10.1039/c9ra07327b (PMC9075174; doi:10.1039/c9ra07327b)
Supplement: RA-009-C9RA07327B-s6136 [file RA-009-C9RA07327B-s6136.xyz]

  540
jmolscript: load "" {1 1 1} spacegroup "x,y,z" unitcell [{     14.306000     0.000000     0.000000 }, {      0.000000    19.509000     0.000000 }, {     -6.102263     0.000000    35.968023 }]
Cd     5.517624    19.125063    25.000294     0.996720
Cd     2.349136     0.002146    23.834930     1.040477
Cd     1.595834     8.693601     5.878973     0.728212
Cd     8.568756    10.138437     7.016282     0.996720
Cd     5.400267     9.752354     5.850918     1.040477
Cd    -1.455298     1.060899    23.862985     0.728207
Cd    -0.365019     9.370563    28.951741     0.996720
Cd     2.803470     9.756646    30.117105     1.040477
Cd     9.659035    18.448101    12.105038     0.728201
Cd     2.686113     0.383937    10.967729     0.996720
Cd     5.854601    -0.002146    12.133093     1.040477
Cd     6.607903    10.815399    30.089050     0.728204
H      6.358241     2.475692    21.177972     0.122893
H      3.427173     5.880013    22.483611     0.117016
H      3.488378     3.903751    23.623798     0.122252
H      4.429028     7.374402    20.735565     0.117567
H      7.140374     5.866356    18.127884     0.109142
H      7.125947     3.856929    19.250086     0.118957
H      3.508680    16.885040    20.401063     0.120468
H      3.767836    15.189707    18.890406     0.117730
H      5.989002    15.080457    23.033922     0.129519
H      4.777375    12.959829    18.311321     0.114745
H      7.201523    11.112326    20.980148     0.110935
H      7.021410    12.864235    22.429659     0.122806
H      4.879752     8.556647    10.405549     0.128088
H      7.303416    11.999986    12.470114     0.112243
H      7.146631    11.861472    10.139386     0.122621
H      4.357952     7.631921    12.646357     0.119445
H      4.550482     7.737269    14.951907     0.097212
H      6.737077    11.137688    14.728905     0.123079
H      5.956145     9.311646    20.293159     0.116475
H      5.802152    11.442029    16.858212     0.111180
H      5.850292     7.393911    16.743115     0.116155
H      5.121444     7.101276     1.906305     0.122244
H      4.603695     5.281086     0.539520     0.118910
H      2.787849     5.649806     4.859280     0.110182
H      1.574628     3.497964     4.513987     0.117298
H      1.093695     1.671921     3.183170     0.108406
H      3.345935     3.164360     0.212211     0.115228
H      1.297030    12.357001     3.165186     0.120677
H      4.393629    15.626709     4.391696     0.117724
H      4.435315    13.550951     5.402397     0.125347
H      0.341445    13.857243     1.453108     0.121327
H      0.369568    15.878375     0.334503     0.112725
H      3.372067    17.191331     2.722779     0.119811
H      6.219929     1.974311    29.126905     0.123705
H      7.064460     2.307915    31.249018     0.116370
H      8.541218    18.168732    28.666514     0.127112
H      8.536213     1.529506    33.122952     0.116582
H     -3.616047    17.659547    32.705723     0.116300
H     -4.305524    17.464457    30.504480     0.119251
H      2.135535    19.247579     2.363099     0.110864
H     -4.541988    17.341550    34.824240     0.111626
H     -4.298915     1.843601    34.917757     0.113233
H      9.409373     7.278808     3.193960     0.122892
H      6.478304     3.874487     4.499600     0.117016
H      6.539509     5.850749     5.639786     0.122252
H      7.480160     2.380098     2.751554     0.117567
H     10.191506     3.888144     0.143872     0.109142
H     10.177079     5.897571     1.266074     0.118957
H      6.559811    12.378461     2.417051     0.120468
H      6.818967    14.073793     0.906394     0.117730
H      9.040133    14.183043     5.049910     0.129520
H      7.828506    16.303671     0.327309     0.114744
H     10.252655    18.151174     2.996136     0.110934
H     10.072541    16.399265     4.445648     0.122806
H      1.828621     1.197853    28.389561     0.128087
H      4.252284    17.263514    30.454125     0.112242
H      4.095499    17.402028    28.123397     0.122621
H      1.306820     2.122579    30.630368     0.119445
H      1.499350     2.017231    32.935919     0.097212
H      3.685945    18.125812    32.712917     0.123079
H      9.007277     0.442854     2.309147     0.116474
H      2.751021    17.821472    34.842224     0.111180
H      2.799160     2.360589    34.727126     0.116155
H      2.070312     2.653224    19.890317     0.122244
H      1.552564     4.473414    18.523532     0.118910
H     -0.263282     4.104694    22.843291     0.110183
H     -1.476504     6.256536    22.497998     0.117298
H     -1.957437     8.082579    21.167182     0.108406
H      0.294804     6.590140    18.196223     0.115228
H     -1.754101    16.906499    21.149198     0.120677
H      1.342497    13.636791    22.375707     0.117724
H      1.384183    15.712549    23.386409     0.125347
H     -2.709686    15.406257    19.437120     0.121327
H     -2.681564    13.385125    18.318514     0.112725
H      0.320935    12.072169    20.706791     0.119811
H      9.271060     7.780189    11.142894     0.123706
H     10.115592     7.446585    13.265007     0.116370
H     11.592350    11.094768    10.682503     0.127112
H     11.587345     8.224994    15.138941     0.116582
H     -0.564916    11.603953    14.721712     0.116300
H     -1.254393    11.799043    12.520469     0.119251
H     -0.915596    10.015921    20.347111     0.110864
H     -1.490857    11.921950    16.840228     0.111626
H     -1.247784     7.910900    16.933745     0.113233
H     -1.205636    12.230192    32.774063     0.122893
H      1.725433    15.634513    31.468423     0.117016
H      1.664228    13.658251    30.328237     0.122252
H      0.723577    17.128902    33.216469     0.117567
H     -1.987769    15.620856    35.824151     0.109142
H     -1.973342    13.611429    34.701949     0.118957
H      1.643926     7.130540    33.550972     0.120468
H      1.384770     5.435207    35.061629     0.117730
H     -0.836396     5.325957    30.918113     0.129519
H      0.375231     3.205329    35.640714     0.114744
H     -2.048918     1.357826    32.971887     0.110935
H     -1.868804     3.109735    31.522375     0.122806
H      6.375116    18.311147     7.578462     0.128088
H      3.951453     2.245486     5.513898     0.112242
H      4.108238     2.106972     7.844626     0.122621
H      6.896917    17.386421     5.337655     0.119445
H      6.704387    17.491769     3.032104     0.097212
H      4.517792     1.383188     3.255106     0.123079
H     -0.803540    19.066146    33.658876     0.116474
H      5.452716     1.687529     1.125799     0.111179
H      5.404577    17.148411     1.240897     0.116155
H      6.133425    16.855776    16.077706     0.122245
H      6.651173    15.035586    17.444491     0.118910
H      8.467019    15.404306    13.124732     0.110183
H      9.680241    13.252464    13.470025     0.117298
H     10.161174    11.426421    14.800841     0.108406
H      7.908933    12.918860    17.771800     0.115228
H      9.957838     2.602501    14.818825     0.120677
H      6.861240     5.872209    13.592316     0.117724
H      6.819554     3.796451    12.581614     0.125347
H     10.913423     4.102743    16.530903     0.121327
H     10.885301     6.123875    17.649509     0.112725
H      7.882802     7.436831    15.261232     0.119811
H     -1.067323    11.728811    24.825129     0.123706
H     -1.911855    12.062415    22.703016     0.116370
H     -3.388613     8.414232    25.285520     0.127112
H     -3.383608    11.284006    20.829082     0.116582
H      8.768653     7.905047    21.246311     0.116300
H      9.458130     7.709957    23.447554     0.119251
H      9.119333     9.493079    15.620912     0.110864
H      9.694594     7.587050    19.127795     0.111626
H      9.451521    11.598101    19.034278     0.113233
H      1.845496    17.033308    14.790051     0.122894
H      4.776564    13.628987    13.484412     0.117016
H      4.715359    15.605249    12.344225     0.122252
H      3.774709    12.134598    15.232458     0.117567
H      1.063363    13.642644    17.840139     0.109142
H      1.077790    15.652071    16.717937     0.118957
H      4.695057     2.623961    15.566960     0.120468
H      4.435901     4.319293    17.077617     0.117730
H      2.214735     4.428543    12.934101     0.129519
H      3.426362     6.549171    17.656702     0.114745
H      1.002214     8.396674    14.987875     0.110935
H      1.182327     6.644765    13.538364     0.122806
H      3.323985    10.952353    25.562474     0.128089
H      0.900321     7.509014    23.497909     0.112243
H      1.057106     7.647528    25.828637     0.122622
H      3.845785    11.877079    23.321666     0.119446
H      3.653255    11.771731    21.016116     0.097212
H      1.466660     8.371312    21.239118     0.123080
H      2.247592    10.197354    15.674864     0.116474
H      2.401585     8.066972    19.109811     0.111180
H      2.353445    12.115089    19.224908     0.116155
H      3.082293    12.407724    34.061718     0.122244
H      3.600042    14.227914    35.428503     0.118910
H      5.415888    13.859194    31.108743     0.110183
H      6.629109    16.011036    31.454036     0.117298
H      7.110042    17.837079    32.784853     0.108406
H      4.857802    16.344640    35.755812     0.115228
H      6.906707     7.151999    32.802837     0.120677
H      3.810108     3.882291    31.576327     0.117724
H      3.768422     5.958049    30.565626     0.125347
H      7.862292     5.651757    34.514915     0.121327
H      7.834169     3.630625    35.633520     0.112725
H      4.831670     2.317669    33.245244     0.119811
H      1.983808    17.534689     6.841118     0.123706
H      1.139277    17.201085     4.719005     0.116369
H     -0.337481     1.340268     7.301509     0.127113
H     -0.332476    17.979494     2.845071     0.116582
H     11.819784     1.849453     3.262300     0.116300
H     12.509261     2.044543     5.463543     0.119251
H      6.068202     0.261421    33.604924     0.110864
H     12.745725     2.167450     1.143783     0.111626
H     12.502652    17.665400     1.050266     0.113233
C      5.097200     1.767515    23.382812     0.583092
C      4.990283     3.004386    22.528931     0.003604
C      5.783823     3.183869    21.443776    -0.149831
C      5.789699     4.387574    20.692404     0.074481
C      4.942219     5.433257    21.108913     0.085594
C      4.043471     5.205001    22.223922    -0.141786
C      4.080121     4.040314    22.893287    -0.101047
C      4.978957     6.660373    20.437031    -0.203893
C      5.803211     6.849610    19.347919     0.073948
C      6.594423     5.762959    18.900477    -0.152503
C      6.583775     4.570959    19.561929    -0.129581
C      4.595096    17.292778    22.842932     0.595488
C      4.737598    16.151501    21.893376    -0.005856
C      4.073677    16.155403    20.620827    -0.102241
C      4.226417    15.154591    19.720548    -0.147957
C      5.067215    14.056235    20.018003     0.078812
C      5.740940    14.013315    21.283358     0.072018
C      5.543635    15.096064    22.193349    -0.163271
C      5.204232    12.942271    19.159806    -0.205433
C      5.932568    11.830258    19.513012     0.073390
C      6.646146    11.847816    20.754269    -0.149308
C      6.548977    12.883744    21.605272    -0.126744
C      5.863201    10.109564     8.563627     0.581261
C      5.965003    10.203207    10.096943    -0.001609
C      5.362086     9.251168    10.834288    -0.142966
C      5.446762     9.280431    12.266175     0.078751
C      6.183010    10.341721    12.851015     0.081576
C      6.808349    11.297662    12.065833    -0.141006
C      6.707915    11.219626    10.684661    -0.096592
C      4.852443     8.338147    13.045602    -0.125852
C      4.970593     8.406428    14.423537    -0.145098
C      5.684960     9.424798    15.069882     0.068540
C      6.276989    10.419757    14.312396    -0.202473
C      5.853265     8.176222    18.639709     0.090254
C      5.910933     9.346762    19.345401    -0.195048
C      5.903858    10.601191    18.704091     0.094113
C      5.825040    10.607043    17.313568    -0.191813
C      5.778593     9.424798    16.558599     0.091199
C      5.830003     8.207436    17.233719    -0.201059
C      4.285324     7.762631     4.330190     0.567786
C      3.949191     6.558926     3.511918    -0.028207
C      4.523417     6.432117     2.218508    -0.100657
C      4.224568     5.349368     1.408148    -0.143676
C      3.349791     4.346605     1.884365     0.090653
C      2.831596     4.450003     3.193241     0.076590
C      3.147104     5.577623     3.981300    -0.177934
C      1.961850     3.431633     3.648237    -0.141385
C      1.668838     2.350834     2.854063    -0.146746
C      2.202669     2.231830     1.571083     0.079294
C      3.008411     3.226789     1.097025    -0.207629
C      2.806954    11.443979     5.109258     0.594558
C      2.843279    12.760837     4.406083    -0.017034
C      1.923232    13.030061     3.403654    -0.159407
C      1.885639    14.253275     2.731412     0.079550
C      2.801771    15.252136     3.107637     0.088560
C      3.763692    14.963403     4.133086    -0.144656
C      3.777873    13.738238     4.740945    -0.087888
C      0.972847    14.520549     1.703086    -0.131929
C      0.979230    15.732058     1.049907    -0.155747
C      1.879232    16.767986     1.420018     0.077809
C      2.769074    16.510467     2.448703    -0.212710
C      6.682686     0.107299    27.318433     0.546749
C      7.282684     0.290684    28.672629    -0.008558
C      6.864016     1.367581    29.470759    -0.099845
C      7.358977     1.566573    30.735755    -0.144006
C      8.318629     0.655502    31.277073     0.082966
C      8.764207    19.077851    30.472109     0.076416
C      8.247000    18.900319    29.194885    -0.155621
C     -5.513470     0.776458    32.607171    -0.194852
C     -4.701387    19.350977    33.158201     0.076587
C     -4.225915    18.293589    32.345683    -0.153861
C     -4.641840    18.176535    31.036447    -0.126603
C      1.997595     0.977401     0.772953     0.091586
C      2.018000    19.269039     1.420018    -0.190021
C      1.866760    18.067285     0.726194     0.089369
C     -4.424817    18.147272    35.314124    -0.201129
C     -4.449344    19.354879    34.623898     0.096180
C     -4.287256     1.004714    35.363401    -0.196036
C      8.148332     7.986985     5.398800     0.583092
C      8.041414     6.750114     4.544919     0.003603
C      8.834955     6.570631     3.459764    -0.149831
C      8.840830     5.366926     2.708392     0.074481
C      7.993350     4.321244     3.124902     0.085594
C      7.094602     4.549499     4.239911    -0.141785
C      7.131252     5.714186     4.909275    -0.101047
C      8.030088     3.094127     2.453019    -0.203892
C      8.854343     2.904890     1.363907     0.073948
C      9.645555     3.991541     0.916465    -0.152503
C      9.634907     5.183541     1.577917    -0.129581
C      7.646228    11.970722     4.858920     0.595488
C      7.788730    13.111999     3.909364    -0.005856
C      7.124809    13.108097     2.636816    -0.102242
C      7.277549    14.108909     1.736536    -0.147957
C      8.118347    15.207266     2.033992     0.078812
C      8.792072    15.250185     3.299347     0.072018
C      8.594766    14.167436     4.209338    -0.163271
C      8.255363    16.321229     1.175795    -0.205433
C      8.983699    17.433242     1.529001     0.073391
C      9.697278    17.415684     2.770257    -0.149308
C      9.600108    16.379756     3.621261    -0.126744
C      2.812069    19.153936    26.547638     0.581261
C      2.913871    19.060293    28.080955    -0.001609
C      2.310955     0.503332    28.818299    -0.142964
C      2.395631     0.474069    30.250186     0.078750
C      3.131879    18.921779    30.835026     0.081575
C      3.757217    17.965838    30.049844    -0.141004
C      3.656784    18.043874    28.668672    -0.096591
C      1.801311     1.416353    31.029613    -0.125851
C      1.919461     1.348072    32.407548    -0.145098
C      2.633829     0.329702    33.053894     0.068540
C      3.225857    18.843743    32.296407    -0.202472
C      8.904397     1.578278     0.655697     0.090254
C      8.962065     0.407738     1.361390    -0.195047
C      8.954990    18.662309     0.720080     0.094112
C      2.773908    18.656457    35.297579    -0.191812
C      2.727461     0.329702    34.542610     0.091199
C      2.778872     1.547064    35.217730    -0.201059
C      1.234192     1.991869    22.314202     0.567785
C      0.898060     3.195574    21.495929    -0.028206
C      1.472286     3.322383    20.202519    -0.100657
C      1.173437     4.405132    19.392160    -0.143676
C      0.298660     5.407895    19.868376     0.090653
C     -0.219536     5.304497    21.177253     0.076590
C      0.095972     4.176877    21.965312    -0.177934
C     -1.089282     6.322867    21.632248    -0.141386
C     -1.382293     7.403666    20.838074    -0.146746
C     -0.848463     7.522670    19.555095     0.079294
C     -0.042721     6.527711    19.081036    -0.207629
C     -0.244177    17.819521    23.093269     0.594558
C     -0.207853    16.502663    22.390094    -0.017034
C     -1.127900    16.233439    21.387666    -0.159407
C     -1.165492    15.010225    20.715423     0.079551
C     -0.249361    14.011364    21.091649     0.088560
C      0.712560    14.300097    22.117097    -0.144657
C      0.726741    15.525262    22.724957    -0.087887
C     -2.078284    14.742951    19.687097    -0.131929
C     -2.071901    13.531442    19.033918    -0.155747
C     -1.171900    12.495515    19.404029     0.077809
C     -0.282058    12.753033    20.432715    -0.212710
C      9.733817     9.647201     9.334421     0.546751
C     10.333815     9.463816    10.688617    -0.008560
C      9.915147     8.386919    11.486748    -0.099844
C     10.410108     8.187927    12.751743    -0.144007
C     11.369760     9.098998    13.293062     0.082967
C     11.815338    10.185649    12.488098     0.076417
C     11.298132    10.363181    11.210873    -0.155621
C     -2.462338     8.978042    14.623159    -0.194853
C     -1.650255     9.912523    15.174190     0.076587
C     -1.174783    10.969911    14.361672    -0.153861
C     -1.590709    11.086965    13.052436    -0.126604
C     -1.053536     8.777099    18.756964     0.091586
C     -1.033131     9.994461    19.404029    -0.190022
C     -1.184372    11.196215    18.710206     0.089369
C     -1.373685    11.116228    17.330113    -0.201129
C     -1.398212     9.908621    16.639886     0.096180
C     -1.236124     8.749787    17.379389    -0.196036
C      0.055405    11.522015    30.569223     0.583092
C      0.162323    12.758886    31.423104     0.003604
C     -0.631218    12.938369    32.508259    -0.149832
C     -0.637093    14.142074    33.259631     0.074481
C      0.210387    15.187757    32.843121     0.085594
C      1.109135    14.959501    31.728112    -0.141785
C      1.072485    13.794814    31.058748    -0.101047
C      0.173649    16.414873    33.515004    -0.203892
C     -0.650606    16.604110    34.604116     0.073948
C     -1.441818    15.517459    35.051558    -0.152503
C     -1.431170    14.325459    34.390106    -0.129581
C      0.557509     7.538278    31.109103     0.595487
C      0.415007     6.397001    32.058659    -0.005856
C      1.078928     6.400903    33.331207    -0.102241
C      0.926188     5.400091    34.231487    -0.147957
C      0.085390     4.301735    33.934031     0.078812
C     -0.588335     4.258815    32.668676     0.072018
C     -0.391029     5.341564    31.758685    -0.163271
C     -0.051626     3.187771    34.792228    -0.205433
C     -0.779962     2.075758    34.439022     0.073391
C     -1.493541     2.093316    33.197766    -0.149308
C     -1.396371     3.129244    32.346762    -0.126744
C      5.391668     0.355064     9.420385     0.581262
C      5.289866     0.448707     7.887068    -0.001609
C      5.892782    19.005668     7.149724    -0.142965
C      5.808106    19.034931     5.717837     0.078751
C      5.071858     0.587221     5.132997     0.081576
C      4.446520     1.543162     5.918179    -0.141005
C      4.546953     1.465126     7.299351    -0.096592
C      6.402426    18.092647     4.938410    -0.125852
C      6.284276    18.160928     3.560475    -0.145098
C      5.569908    19.179298     2.914129     0.068540
C      4.977880     0.665257     3.671616    -0.202473
C     -0.700660    17.930722    35.312326     0.090254
C     -0.758328    19.101262    34.606633    -0.195048
C     -0.751253     0.846691    35.247943     0.094113
C      5.429829     0.852543     0.670444    -0.191812
C      5.476276    19.179298     1.425413     0.091199
C      5.424865    17.961936     0.750293    -0.201059
C      6.969545    17.517131    13.653821     0.567786
C      7.305677    16.313426    14.472094    -0.028207
C      6.731451    16.186617    15.765504    -0.100657
C      7.030300    15.103868    16.575863    -0.143675
C      7.905077    14.101105    16.099647     0.090653
C      8.423273    14.204503    14.790770     0.076590
C      8.107765    15.332123    14.002711    -0.177934
C      9.293019    13.186133    14.335775    -0.141386
C      9.586030    12.105335    15.129949    -0.146746
C      9.052200    11.986330    16.412928     0.079294
C      8.246458    12.981289    16.886987    -0.207629
C      8.447914     1.689479    12.874754     0.594558
C      8.411590     3.006337    13.577929    -0.017034
C      9.331637     3.275561    14.580357    -0.159407
C      9.369229     4.498775    15.252600     0.079551
C      8.453098     5.497636    14.876374     0.088560
C      7.491177     5.208903    13.850926    -0.144657
C      7.476996     3.983738    13.243066    -0.087887
C     10.282021     4.766049    16.280926    -0.131929
C     10.275638     5.977558    16.934105    -0.155747
C      9.375637     7.013486    16.563994     0.077809
C      8.485795     6.755967    15.535308    -0.212710
C     -1.530080     9.861800    26.633602     0.546752
C     -2.130078    10.045184    25.279406    -0.008560
C     -1.711410    11.122081    24.481275    -0.099844
C     -2.206371    11.321073    23.216280    -0.144006
C     -3.166023    10.410002    22.674961     0.082967
C     -3.611601     9.323351    23.479925     0.076417
C     -3.094395     9.145819    24.757150    -0.155621
C     -3.639925    10.530958    21.344864    -0.194853
C      9.853992     9.596477    20.793833     0.076587
C      9.378520     8.539089    21.606351    -0.153861
C      9.794446     8.422035    22.915587    -0.126604
C      9.257273    10.731901    17.211059     0.091586
C      9.236868     9.514539    16.563994    -0.190021
C      9.388109     8.312785    17.257817     0.089369
C      9.577422     8.392772    18.637910    -0.201129
C      9.601949     9.600379    19.328137     0.096180
C      9.439861    10.759214    18.588634    -0.196036
C      3.106537    17.741485    12.585211     0.583091
C      3.213454    16.504614    13.439092     0.003604
C      2.419914    16.325131    14.524247    -0.149832
C      2.414038    15.121426    15.275619     0.074481
C      3.261518    14.075744    14.859110     0.085594
C      4.160266    14.303999    13.744101    -0.141785
C      4.123616    15.468686    13.074736    -0.101048
C      3.224780    12.848627    15.530992    -0.203892
C      2.400526    12.659390    16.620104     0.073948
C      1.609314    13.746041    17.067546    -0.152504
C      1.619962    14.938041    16.406094    -0.129581
C      3.608641     2.216222    13.125091     0.595487
C      3.466139     3.357499    14.074647    -0.005856
C      4.130060     3.353597    15.347196    -0.102241
C      3.977320     4.354409    16.247475    -0.147957
C      3.136522     5.452766    15.950020     0.078812
C      2.462797     5.495685    14.684665     0.072018
C      2.660102     4.412936    13.774674    -0.163271
C      2.999505     6.566729    16.808217    -0.205433
C      2.271169     7.678742    16.455011     0.073390
C      1.557591     7.661184    15.213754    -0.149308
C      1.654760     6.625256    14.362751    -0.126744
C      2.340536     9.399436    27.404396     0.581261
C      2.238734     9.305793    25.871080    -0.001608
C      2.841651    10.257832    25.133735    -0.142966
C      2.756975    10.228569    23.701848     0.078752
C      2.020727     9.167279    23.117008     0.081577
C      1.395388     8.211338    23.902190    -0.141006
C      1.495822     8.289374    25.283362    -0.096592
C      3.351294    11.170853    22.922421    -0.125853
C      3.233144    11.102572    21.544486    -0.145098
C      2.518777    10.084202    20.898141     0.068541
C      1.926748     9.089243    21.655627    -0.202475
C      2.350472    11.332778    17.328314     0.090254
C      2.292804    10.162238    16.622622    -0.195049
C      2.299879     8.907809    17.263932     0.094113
C      2.378697     8.901957    18.654455    -0.191813
C      2.425144    10.084202    19.409424     0.091199
C      2.373734    11.301564    18.734304    -0.201059
C      3.918413    11.746369    31.637833     0.567786
C      4.254546    12.950074    32.456105    -0.028207
C      3.680320    13.076883    33.749515    -0.100657
C      3.979169    14.159632    34.559875    -0.143676
C      4.853946    15.162395    34.083658     0.090653
C      5.372141    15.058997    32.774782     0.076590
C      5.056633    13.931377    31.986723    -0.177934
C      6.241887    16.077367    32.319786    -0.141386
C      6.534899    17.158166    33.113960    -0.146746
C      6.001068    17.277170    34.396940     0.079294
C      5.195326    16.282211    34.870998    -0.207629
C      5.396783     8.065021    30.858765     0.594558
C      5.360458     6.748163    31.561940    -0.017034
C      6.280505     6.478939    32.564369    -0.159408
C      6.318098     5.255725    33.236611     0.079551
C      5.401966     4.256864    32.860386     0.088560
C      4.440045     4.545597    31.834937    -0.144657
C      4.425864     5.770762    31.227078    -0.087887
C      7.230890     4.988451    34.264937    -0.131929
C      7.224507     3.776942    34.918116    -0.155747
C      6.324505     2.741015    34.548005     0.077809
C      5.434663     2.998533    33.519320    -0.212710
C      1.521051    19.401701     8.649590     0.546752
C      0.921053    19.218316     7.295394    -0.008560
C      1.339721    18.141419     6.497264    -0.099845
C      0.844760    17.942427     5.232268    -0.144006
C     -0.114892    18.853498     4.690950     0.082967
C     -0.560470     0.431149     5.495914     0.076416
C     -0.043263     0.608681     6.773138    -0.155621
C     -0.588793    18.732542     3.360852    -0.194853
C     12.905124     0.158023     2.809822     0.076587
C     12.429652     1.215411     3.622340    -0.153861
C     12.845577     1.332465     4.931576    -0.126604
C      6.206142    18.531599    35.195070     0.091586
C      6.185737     0.239961    34.548005    -0.190021
C      6.336977     1.441715    35.241829     0.089369
C     12.628554     1.361728     0.653899    -0.201129
C     12.653081     0.154121     1.344125     0.096180
C     12.490993    18.504287     0.604622    -0.196036
O      4.162852     1.478782    24.167994    -0.577821
O      6.161716     1.072995    23.314473    -0.551384
O      5.458889    17.325943    23.780618    -0.536555
O      3.684002    18.127763    22.656258    -0.568242
O      6.579819    10.854808     7.864408    -0.578173
O      5.019956     9.280431     8.069786    -0.555022
O      3.732076     7.921629     5.457788    -0.567206
O      5.135401     8.578302     3.889942    -0.494516
O      3.756923    11.258644     5.960621    -0.571133
O      1.894301    10.628503     4.864315    -0.518571
O      7.066192    18.597930    26.609503    -0.567726
O      5.847685     0.916923    26.910915    -0.506179
O      7.213984     8.275718     6.183982    -0.577822
O      9.212848     8.681505     5.330461    -0.551385
O      8.510021    11.937557     5.796607    -0.536555
O      6.735133    11.135737     4.672246    -0.568242
O      3.528688    18.408692    25.848420    -0.578173
O      1.968824     0.474069    26.053797    -0.555022
O      0.680945     1.832871    23.441799    -0.567207
O      2.084269     1.176198    21.873953    -0.494517
O      0.705791    18.004856    23.944632    -0.571134
O     -1.156831    18.634997    22.848327    -0.518572
O     10.117323    10.665570     8.625492    -0.567726
O      8.898817     8.837577     8.926904    -0.506179
O      0.989753    11.233282    29.784041    -0.577821
O     -1.009111    10.827495    30.637562    -0.551384
O     -0.306284     7.571443    30.171416    -0.536554
O      1.468604     8.373263    31.295777    -0.568242
O      4.675049     1.100308    10.119603    -0.578173
O      6.234913    19.034931     9.914226    -0.555023
O      7.522792    17.676129    12.526224    -0.567203
O      6.119468    18.332802    14.094070    -0.494516
O      7.497946     1.504144    12.023391    -0.571133
O      9.360568     0.874003    13.119696    -0.518568
O     -1.913586     8.843430    27.342531    -0.567726
O     -0.695080    10.671423    27.041119    -0.506179
O      4.040885    18.030218    11.800029    -0.577821
O      2.042021    18.436005    12.653550    -0.551384
O      2.744848     2.183057    12.187405    -0.536554
O      4.519735     1.381237    13.311765    -0.568242
O      1.623918     8.654192    28.103615    -0.578173
O      3.183781    10.228569    27.898237    -0.555022
O      4.471661    11.587371    30.510235    -0.567206
O      3.068336    10.930698    32.078081    -0.494517
O      4.446814     8.250356    30.007402    -0.571134
O      6.309436     8.880497    31.103708    -0.518571
O      1.137545     0.911070     9.358520    -0.567726
O      2.356052    18.592077     9.057108    -0.506179

The following XYZ coordinates are in angstroms. Other properties are in atomic units.
The sperically averaged electron density of each atom fit to a function of the form exp(a - br)
eigen_1, eigen_2 and eigen_3 are the three eigenvalues of traceless quadrupole moment tensor
  atom number  atomic symbol              X              Y              Z     net charge C6 coefficient C8 coefficient C10 coefficient fluctuating dipole atomic polarizability isotropic forcefield polarizability              a              b squared Pearson coefficient          <r^3>          <r^4>         wp_QDO          m_QDO          q_QDO       dipole_x       dipole_y       dipole_z         dipole            Qxy            Qxz            Qyz     Q(x^2-y^2)  Q(3z^2 - R^2)        eigen_1        eigen_2        eigen_3 static polarizability      alpha(xx)      alpha(xy)      alpha(xz)      alpha(yy)      alpha(yz)      alpha(zz) atomic spin moment
            1             Cd       5.517624      19.125063      25.000294       0.996720     169.305198 0.40367818E+04  0.15080269E+06                                23.455380                           19.722548       0.721408       1.956321                    0.998737      76.093233     202.843595       0.453743       0.361345      -1.211303       0.014639      -0.034362       0.013543       0.039729      -0.008365      -0.049269      -0.002542      -0.037498      -0.107811      -0.071111       0.029960       0.041151             30.794863      22.032168       2.839919       9.886883      22.705837       2.114727      47.646585          -0.000066
            2             Cd       2.349136       0.002146      23.834930       1.040477     181.735152 0.44402009E+04  0.16941389E+06                                24.693856                           20.953342       0.691871       1.947396                    0.999295      75.601983     201.890323       0.432937       0.370796      -1.206754       0.004364      -0.018215      -0.009095       0.020822       0.041107      -0.018043       0.019815      -0.156763       0.043897      -0.100185       0.015676       0.084509             30.829525      28.527186       1.691125       6.257797      32.698738      -4.384143      31.262651           0.000030
            3             Cd       1.595834       8.693601       5.878973       0.728212     204.908985 0.62634860E+04  0.26465055E+06                                28.075407                           26.054462       0.036903       1.697486                    0.999533      89.981016     266.448231       0.356673       0.406424      -1.160649       0.227950       0.155253      -0.090340       0.290217      -0.189395       0.237390       0.103807      -0.036416       0.630731      -0.397026       0.063378       0.333649             29.544639      32.418309      -0.149983      -5.928523      34.624390      -0.124092      21.591216           0.532234
            4             Cd       8.568756      10.138437       7.016282       0.996720     169.305410 0.40367876E+04  0.15080296E+06                                23.455403                           19.722566       0.721409       1.956321                    0.998737      76.093253     202.843709       0.453743       0.361345      -1.211303       0.014639       0.034362       0.013544       0.039730       0.008365      -0.049269       0.002542      -0.037498      -0.107810      -0.071112       0.029960       0.041152             30.794898      22.032178      -2.839920       9.886890      22.705864      -2.114710      47.646653          -0.000139
            5             Cd       5.400267       9.752354       5.850918       1.040477     181.735160 0.44402010E+04  0.16941390E+06                                24.693857                           20.953343       0.691872       1.947396                    0.999295      75.601988     201.890338       0.432937       0.370796      -1.206754       0.004364       0.018215      -0.009095       0.020822      -0.041107      -0.018043      -0.019815      -0.156764       0.043897      -0.100185       0.015676       0.084509             30.829528      28.527167      -1.691120       6.257792      32.698756       4.384154      31.262661           0.000025
            6             Cd      -1.455298       1.060899      23.862985       0.728207     204.912501 0.62636290E+04  0.26465825E+06                                28.075853                           26.054874       0.036884       1.697482                    0.999533      89.981149     266.449986       0.356667       0.406428      -1.160645       0.227948      -0.155250      -0.090343       0.290215       0.189400       0.237401      -0.103815      -0.036421       0.630714      -0.397039       0.063385       0.333653             29.545106      32.418838       0.149968      -5.928624      34.624927       0.124085      21.591553           0.532332
            7             Cd      -0.365019       9.370563      28.951741       0.996720     169.305128 0.40367808E+04  0.15080263E+06                                23.455368                           19.722542       0.721414       1.956322                    0.998737      76.093244     202.843582       0.453744       0.361345      -1.211303      -0.014640      -0.034362      -0.013544       0.039730       0.008365      -0.049270       0.002543      -0.037496      -0.107813      -0.071113       0.029961       0.041152             30.794840      22.032151      -2.839914       9.886864      22.705827      -2.114724      47.646542          -0.000079
            8             Cd       2.803470       9.756646      30.117105       1.040477     181.735183 0.44402010E+04  0.16941390E+06                                24.693857                           20.953341       0.691872       1.947396                    0.999295      75.601988     201.890334       0.432937       0.370796      -1.206754      -0.004364      -0.018215       0.009095       0.020822      -0.041107      -0.018044      -0.019815      -0.156763       0.043898      -0.100185       0.015676       0.084509             30.829531      28.527190      -1.691121       6.257794      32.698745       4.384150      31.262657           0.000029
            9             Cd       9.659035      18.448101      12.105038       0.728201     204.918661 0.62638738E+04  0.26467117E+06                                28.076352                           26.055331       0.036886       1.697473                    0.999533      89.982800     266.456133       0.356665       0.406426      -1.160647      -0.227980       0.155270       0.090356       0.290255       0.189413       0.237411      -0.103818      -0.036439       0.630755      -0.397062       0.063394       0.333668             29.545633      32.419437       0.149964      -5.928732      34.625540       0.124071      21.591923           0.532273
           10             Cd       2.686113       0.383937      10.967729       0.996720     169.305347 0.40367850E+04  0.15080284E+06                                23.455396                           19.722557       0.721411       1.956322                    0.998737      76.093249     202.843673       0.453743       0.361345      -1.211303      -0.014639       0.034362      -0.013544       0.039730      -0.008365      -0.049269      -0.002543      -0.037498      -0.107812      -0.071112       0.029961       0.041151             30.794894      22.032188       2.839921       9.886898      22.705850       2.114717      47.646645          -0.000082
           11             Cd       5.854601      -0.002146      12.133093       1.040477     181.735075 0.44401988E+04  0.16941379E+06                                24.693843                           20.953332       0.691875       1.947397                    0.999295      75.601970     201.890243       0.432937       0.370796      -1.206754      -0.004364       0.018215       0.009095       0.020822       0.041107      -0.018043       0.019816      -0.156762       0.043897      -0.100184       0.015676       0.084509             30.829507      28.527193       1.691112       6.257795      32.698697      -4.384133      31.262629           0.000029
           12             Cd       6.607903      10.815399      30.089050       0.728204     204.914671 0.62637155E+04  0.26466286E+06                                28.076067                           26.055070       0.036880       1.697479                    0.999533      89.981536     266.451735       0.356666       0.406428      -1.160645      -0.227955      -0.155255       0.090344       0.290223      -0.189406       0.237403       0.103817      -0.036426       0.630726      -0.397047       0.063390       0.333657             29.545334      32.419099      -0.149967      -5.928668      34.625193      -0.124076      21.591709           0.532336
           13              H       6.358241       2.475692      21.177972       0.122893       1.296607 0.10043397E+02  0.10288498E+03                                 1.872811                            1.784759      -1.129042       2.346127                    0.996470       3.435412       9.375697       0.502719       1.189350      -0.732436       0.021158      -0.030905      -0.010486       0.038894      -0.006212      -0.011000       0.004164      -0.007127      -0.008149      -0.013579      -0.000751       0.014330              1.895494       1.797039      -0.381579      -0.174690       2.241712      -0.058861       1.647731           0.000026
           14              H       3.427173       5.880013      22.483611       0.117016       1.039375 0.76047111E+01  0.73917999E+02                                 1.710370                            1.624411      -0.936503       2.434763                    0.997953       3.509489       9.863346       0.484282       1.301188      -0.704071      -0.025466       0.022883       0.011517       0.036122      -0.005759      -0.011959      -0.006778      -0.004329      -0.005171      -0.017341       0.006795       0.010545              1.737051       1.761946      -0.445529      -0.173423       1.984030       0.069063       1.465177          -0.000028
           15              H       3.488378       3.903751      23.623798       0.122252       1.176283 0.88015568E+01  0.87559472E+02                                 1.782655                            1.692137      -0.861468       2.475059                    0.998882       3.327176       9.056731       0.504684       1.219952      -0.725118      -0.027189      -0.004573       0.033345       0.043267      -0.006497      -0.015034      -0.001923       0.006620       0.011139      -0.015987      -0.002084       0.018071              1.830486       1.751703       0.120815      -0.406337       1.677747      -0.315708       2.062008          -0.000039
           16              H       4.429028       7.374402      20.735565       0.117567       1.092851 0.83324523E+01  0.83526037E+02                                 1.815799                            1.736089      -1.295304       2.264747                    0.993227       3.800954      11.134292       0.450458       1.356446      -0.691261      -0.019486       0.025752       0.012632       0.034676      -0.003255      -0.006616      -0.001638      -0.007686      -0.000269      -0.009758       0.004237       0.005521              1.856585       1.843307      -0.398573      -0.201714       2.146793       0.022213       1.579654           0.000000
           17              H       7.140374       5.866356      18.127884       0.109142       1.092254 0.79678960E+01  0.79195263E+02                                 1.829916                            1.706343      -1.286830       2.260710                    0.993728       3.886889      11.437389       0.449708       1.370314      -0.687660       0.020720       0.000181      -0.028733       0.035425      -0.007625      -0.009848       0.000287      -0.013176      -0.003555      -0.015312       0.002777       0.012536              1.911006       1.960752       0.138257      -0.577955       1.613141      -0.241751       2.159126          -0.000001
           18              H       7.125947       3.856929      19.250086       0.118957       1.175403 0.87165733E+01  0.85651357E+02                                 1.714177                            1.633165      -0.830422       2.486147                    0.999177       3.209313       8.405792       0.543215       1.147481      -0.743635       0.020454      -0.028303      -0.014123       0.037669      -0.007622      -0.011488      -0.003139      -0.015714       0.003006      -0.018605       0.007630       0.010975              1.723447       1.704752      -0.349410      -0.220359       1.942494       0.103488       1.523094           0.000005
           19              H       3.508680      16.885040      20.401063       0.120468       1.195841 0.88726536E+01  0.87963535E+02                                 1.760536                            1.665831      -0.989277       2.410725                    0.998135       3.304729       8.821639       0.526765       1.172843      -0.736296      -0.024986       0.031707      -0.012287       0.042197      -0.011033       0.013010      -0.003826      -0.006362       0.002557      -0.016799      -0.001830       0.018629              1.811071       1.697121      -0.451596       0.040992       2.228563       0.042586       1.507530          -0.000000
           20              H       3.767836      15.189707      18.890406       0.117730       1.058664 0.78014732E+01  0.76013933E+02                                 1.703962                            1.624231      -1.008456       2.398337                    0.997684       3.478988       9.663295       0.495723       1.268091      -0.711440      -0.017009       0.004862      -0.030388       0.035162      -0.012513       0.005198       0.002313      -0.013643       0.010182      -0.017479       0.004870       0.012609              1.714640       1.569069      -0.009212       0.330614       1.490129       0.096255       2.084721          -0.000002
           21              H       5.989002      15.080457      23.033922       0.129519       1.233085 0.93635727E+01  0.94052677E+02                                 1.789558                            1.705413      -1.145437       2.340486                    0.996589       3.369471       9.042140       0.523513       1.164793      -0.737848       0.018891       0.001253       0.034169       0.039063      -0.006992       0.009241      -0.003575       0.006073       0.023264      -0.011819      -0.003920       0.015739              1.814869       1.611492      -0.049659       0.291421       1.703351       0.245829       2.129762           0.000009
           22              H       4.777375      12.959829      18.311321       0.114745       0.993536 0.75984157E+01  0.75077094E+02                                 1.754192                            1.696359      -1.457522       2.186914                    0.991550       3.964538      11.859663       0.436494       1.420181      -0.677499      -0.014259       0.001966      -0.030622       0.033836      -0.007063       0.003584       0.001907      -0.010677       0.011816      -0.011865       0.004975       0.006890              1.788757       1.682592      -0.011864       0.248718       1.604576       0.099549       2.079103          -0.000001
           23              H       7.201523      11.112326      20.980148       0.110935       1.165905 0.86752945E+01  0.87401372E+02                                 1.862525                            1.744889      -1.237714       2.287762                    0.994042       3.756996      10.852762       0.461944       1.316081      -0.700027       0.022101      -0.025854       0.012185       0.036129      -0.007509       0.010124       0.002437      -0.008417       0.016350      -0.016046       0.004600       0.011446              1.949279       2.149900      -0.584835       0.121538       2.156746      -0.001733       1.541189          -0.000001
           24              H       7.021410      12.864235      22.429659       0.122806       1.129669 0.82442793E+01  0.79788478E+02                                 1.662721                            1.583262      -0.801550       2.503174                    0.999453       3.125699       8.091105       0.555053       1.140208      -0.745767       0.020120      -0.002880       0.032584       0.038404      -0.010228       0.011448       0.004043      -0.010712       0.014200      -0.019738       0.007558       0.012180              1.675117       1.656646      -0.059290       0.357102       1.427500       0.089129       1.941205           0.000017
           25              H       4.879752       8.556647      10.405549       0.128088       1.215096 0.92485187E+01  0.92889977E+02                                 1.792812                            1.711963      -1.135540       2.345746                    0.996727       3.386101       9.176356       0.513171       1.188359      -0.731952      -0.016935      -0.029541      -0.019231       0.039106       0.011161      -0.001595       0.003356      -0.012715      -0.016915      -0.011635      -0.004237       0.015872              1.815371       1.595353       0.293726       0.181107       1.782127       0.240794       2.068632           0.000058
           26              H       7.303416      11.999986      12.470114       0.112243       1.044538 0.75946763E+01  0.73610487E+02                                 1.693997                            1.605251      -1.045377       2.377720                    0.997006       3.531822       9.830784       0.496670       1.272353      -0.709812       0.019676       0.027920       0.011981       0.036197       0.013118      -0.003554      -0.004143      -0.015904       0.014747      -0.017849       0.002271       0.015579              1.714323       1.586608       0.313501       0.222413       1.816035       0.313469       1.740326          -0.000064
           27              H       7.146631      11.861472      10.139386       0.122621       1.208180 0.90026536E+01  0.89654822E+02                                 1.779885                            1.684428      -0.965930       2.422929                    0.998317       3.313558       8.890148       0.520400       1.181859      -0.734254       0.020292       0.029312      -0.023262       0.042569       0.015154      -0.000078      -0.004908      -0.013949      -0.003424      -0.016559      -0.001606       0.018164              1.828130       1.570832       0.222303      -0.242319       1.786975      -0.366959       2.126584          -0.000018
           28              H       4.357952       7.631921      12.646357       0.119445       1.135310 0.84360613E+01  0.82892816E+02                                 1.719227                            1.640146      -0.955164       2.429184                    0.998042       3.326002       8.946382       0.521282       1.195794      -0.730032      -0.018759      -0.027954      -0.017676       0.038023       0.010927       0.003729       0.003737      -0.012477       0.024125      -0.016680       0.003239       0.013441              1.729529       1.644303       0.380961       0.112468       1.870197       0.187839       1.674087           0.000001
           29              H       4.550482       7.737269      14.951907       0.097212       1.114904 0.82917670E+01  0.83695032E+02                                 1.879562                            1.757316      -1.520866       2.134680                    0.991795       4.223496      12.749430       0.434480       1.396638      -0.680670      -0.016403      -0.025792       0.017069       0.035009       0.008819       0.002729       0.000382      -0.011417       0.007985      -0.012169       0.002593       0.009576              1.966828       1.889162       0.422636      -0.337197       1.967310      -0.407059       2.044011           0.000000
           30              H       6.737077      11.137688      14.728905       0.123079       0.960689 0.72058304E+01  0.70274198E+02                                 1.718383                            1.655077      -1.357204       2.239608                    0.992336       3.866789      11.499497       0.440566       1.425554      -0.676724       0.016463       0.026959       0.016119       0.035464       0.006663       0.000778       0.000382      -0.014088       0.012607      -0.011819       0.004105       0.007713              1.751106       1.658428       0.294012       0.168240       1.809355       0.227017       1.785535          -0.000009
           31              H       5.956145       9.311646      20.293159       0.116475       1.161541 0.93905860E+01  0.96533388E+02                                 1.865806                            1.826000      -1.206081       2.304529                    0.995275       3.763398      10.993624       0.447487       1.331497      -0.697753       0.001636      -0.002222       0.036628       0.036732      -0.000139       0.001497      -0.002281      -0.013083       0.042410      -0.013690      -0.000873       0.014563              1.882454       1.628969       0.065409       0.030601       1.786276       0.021500       2.232117          -0.000000
           32              H       5.802152      11.442029      16.858212       0.111180       0.995582 0.77250456E+01  0.76598588E+02                                 1.752504                            1.707895      -1.423874       2.200248                    0.991652       3.974610      11.887631       0.436248       1.415965      -0.678408      -0.001716       0.030409      -0.015997       0.034403      -0.001761       0.001057      -0.003491      -0.025757       0.015003      -0.015532       0.003284       0.012248              1.790114       1.536483      -0.024698      -0.040823       2.066592      -0.219611       1.767266          -0.000002
           33              H       5.850292       7.393911      16.743115       0.116155       1.006150 0.78025856E+01  0.77575014E+02                                 1.766833                            1.718744      -1.385884       2.221018                    0.992168       3.959661      11.865865       0.433918       1.419761      -0.677830       0.001416      -0.031213      -0.018770       0.036449      -0.000066      -0.000201       0.005393      -0.027803       0.015111      -0.016422       0.001954       0.014468              1.802325       1.568923      -0.034468      -0.003458       2.026300       0.238219       1.811753          -0.000000
           34              H       5.121444       7.101276       1.906305       0.122244       1.237082 0.94061114E+01  0.95006545E+02                                 1.831696                            1.740942      -0.979499       2.416972                    0.998254       3.384231       9.239609       0.501849       1.208342      -0.727880       0.029069       0.029048      -0.016161       0.044158       0.010301      -0.013031      -0.005273      -0.002396       0.009676      -0.015251      -0.004143       0.019395              1.871143       1.817934       0.470573      -0.146987       2.195902      -0.060602       1.599594           0.000062
           35              H       4.603695       5.281086       0.539520       0.118910       1.139564 0.84142317E+01  0.83565473E+02                                 1.792910                            1.688896      -1.060044       2.377148                    0.996627       3.542725       9.941222       0.485144       1.271226      -0.710860       0.015311      -0.000471      -0.033820       0.037127       0.011654      -0.004797       0.002208      -0.005141       0.011331      -0.015209       0.004863       0.010346              1.818948       1.640391      -0.001681      -0.425948       1.571242       0.177709       2.245210          -0.000002
           36              H       2.787849       5.649806       4.859280       0.110182       1.453617 0.11829096E+02  0.12795238E+03                                 2.116214                            2.009203      -1.347327       2.227274                    0.994222       3.899433      11.428076       0.442468       1.279757      -0.709508      -0.006572      -0.004158       0.035795       0.036630       0.011147      -0.002212      -0.006864      -0.003486       0.038262      -0.017929       0.001204       0.016725              2.138600       1.833213       0.075374      -0.305308       2.076889       0.330811       2.505698           0.002328
           37              H       1.574628       3.497964       4.513987       0.117298       1.202594 0.91817502E+01  0.92570404E+02                                 1.828076                            1.745487      -0.849182       2.475949                    0.999027       3.402390       9.408899       0.488225       1.244340      -0.719529      -0.015369       0.000980       0.035079       0.038311       0.010194      -0.008450       0.005354      -0.009303       0.028970      -0.019469       0.006376       0.013093              1.832376       1.715776       0.075886      -0.327798       1.606968       0.085589       2.174385           0.000147
           38              H       1.093695       1.671921       3.183170       0.108406       1.043394 0.76019996E+01  0.75170552E+02                                 1.815204                            1.696829      -1.476318       2.172559                    0.991374       4.031873      12.091579       0.436120       1.420299      -0.677042      -0.020785      -0.025008       0.013746       0.035304       0.008933      -0.005558       0.001543      -0.006138       0.018488      -0.013999       0.004995       0.009003              1.899860       2.061403       0.590178      -0.223019       2.052143      -0.141022       1.586032          -0.000007
           39              H       3.345935       3.164360       0.212211       0.115228       1.169041 0.91069773E+01  0.93320754E+02                                 1.894863                            1.810722      -1.447129       2.189833                    0.992064       3.921766      11.606933       0.442733       1.350083      -0.692226       0.009675      -0.000339      -0.032302       0.033722       0.006292      -0.001310      -0.001649      -0.012901       0.020004      -0.012363       0.004099       0.008264              1.935575       1.831054       0.062361      -0.320448       1.707769       0.209880       2.267903           0.000000
           40              H       1.297030      12.357001       3.165186       0.120677       1.275484 0.97271811E+01  0.98685527E+02                                 1.834658                            1.741533      -1.123999       2.345828                    0.996622       3.424729       9.250372       0.516335       1.169251      -0.736803      -0.026274      -0.027125      -0.009940       0.039050       0.007533       0.009972       0.002303       0.003418      -0.011211      -0.011358      -0.003160       0.014518              1.860450       1.843598       0.379886       0.163536       2.206451      -0.065546       1.531302           0.000287
           41              H       4.393629      15.626709       4.391696       0.117724       1.035265 0.75762103E+01  0.73342228E+02                                 1.684310                            1.604675      -0.991128       2.407317                    0.997835       3.464135       9.617396       0.496421       1.274540      -0.709939       0.025760       0.023156       0.013387       0.037135       0.002299       0.013776      -0.005291      -0.002088      -0.003852      -0.016263       0.002935       0.013328              1.704026       1.751890       0.395433       0.128479       1.945061       0.042708       1.415127           0.000106
           42              H       4.435315      13.550951       5.402397       0.125347       1.196944 0.88427660E+01  0.88049595E+02                                 1.799172                            1.691953      -0.969297       2.426166                    0.998176       3.342386       9.094643       0.506696       1.214002      -0.726192       0.031547      -0.007313       0.030370       0.044396       0.005201       0.016730      -0.000585       0.008967       0.002019      -0.015846      -0.003884       0.019729              1.856991       1.895181      -0.225216       0.460158       1.741526      -0.343769       1.934267           0.000077
           43              H       0.341445      13.857243       1.453108       0.121327       1.162964 0.84462765E+01  0.82121172E+02                                 1.683168                            1.592003      -0.845723       2.481485                    0.999073       3.159580       8.159191       0.559838       1.125262      -0.749310      -0.026363      -0.025509      -0.010356       0.038118       0.008539       0.013875      -0.006422      -0.006042      -0.010407      -0.020662       0.008182       0.012480              1.705766       1.837351       0.396060       0.216066       1.867487       0.064312       1.412459          -0.000006
           44              H       0.369568      15.878375       0.334503       0.112725       1.171215 0.86347968E+01  0.86455279E+02                                 1.839799                            1.720594      -1.061198       2.372923                    0.996618       3.602808      10.205890       0.475807       1.285689      -0.707682      -0.025432       0.003026      -0.029673       0.039198       0.008097       0.012902      -0.002795      -0.004910      -0.003216      -0.017423       0.004347       0.013075              1.917341       2.112153      -0.158415       0.572664       1.650844      -0.252776       1.989026           0.000001
           45              H       3.372067      17.191331       2.722779       0.119811       1.001219 0.75757916E+01  0.74758896E+02                                 1.762289                            1.693067      -1.381166       2.225715                    0.991972       3.911551      11.673914       0.437441       1.418898      -0.678005       0.021876       0.024580       0.011040       0.034707       0.003371       0.008364      -0.002511      -0.005425      -0.002727      -0.011193       0.004312       0.006881              1.808013       1.899225       0.364495       0.103256       1.992878      -0.001340       1.531936           0.000003
           46              H       6.219929       1.974311      29.126905       0.123705       1.219717 0.92980910E+01  0.93860337E+02                                 1.829084                            1.741851      -1.021708       2.399855                    0.997918       3.407216       9.369769       0.495859       1.223656      -0.723925      -0.027169       0.027560      -0.013439       0.040967      -0.013069       0.003184       0.001271      -0.008937      -0.013324      -0.012904      -0.003161       0.016066              1.857003       1.907043      -0.386672       0.339207       1.790594      -0.204545       1.873370          -0.000003
           47              H       7.064460       2.307915      31.249018       0.116370       1.117558 0.82936953E+01  0.82382349E+02                                 1.792098                            1.693925      -1.085784       2.360793                    0.996528       3.615637      10.272637       0.475279       1.297393      -0.704582      -0.010743       0.030161       0.015910       0.035752      -0.007529       0.011015       0.003747      -0.007773       0.004373      -0.016493       0.006072       0.010421              1.811028       1.585181      -0.313013      -0.156448       1.971536       0.405845       1.876366          -0.000001
           48              H       8.541218      18.168732      28.666514       0.127112       1.325724 0.10328609E+02  0.10679455E+03                                 1.920995                            1.826612      -1.152236       2.338280                    0.996228       3.462198       9.564158       0.489009       1.211384      -0.727413       0.012666      -0.030655      -0.023505       0.040652      -0.011591      -0.000523       0.006106      -0.008694      -0.009035      -0.012044      -0.003403       0.015447              1.938926       1.713336      -0.216938      -0.030955       1.907190       0.408562       2.196253           0.000046
           49              H       8.536213       1.529506      33.122952       0.116582       1.130569 0.88831485E+01  0.90752399E+02                                 1.878108                            1.808967      -1.385890       2.222538                    0.992135       3.924341      11.718807       0.433999       1.381420      -0.686068      -0.006649       0.028629       0.016368       0.033642      -0.005147       0.005331       0.001858      -0.012378       0.009260      -0.011742       0.005233       0.006509              1.903247       1.795694      -0.235430      -0.022515       1.945260       0.333995       1.968787          -0.000001
           50              H      -3.616047      17.659547      32.705723       0.116300       1.139099 0.83483666E+01  0.82766282E+02                                 1.799320                            1.687024      -0.986704       2.409731                    0.997742       3.515543       9.863193       0.483261       1.278417      -0.709706       0.026414      -0.026935       0.011508       0.039441      -0.014959       0.004723       0.006029      -0.006398       0.006642      -0.019037       0.004564       0.014472              1.869863       2.105291      -0.468473       0.353720       1.738476      -0.214716       1.765821           0.000000
           51              H      -4.305524      17.464457      30.504480       0.119251       1.139226 0.83085299E+01  0.80394312E+02                                 1.655827                            1.575895      -0.829547       2.487047                    0.999264       3.136865       8.062655       0.564733       1.120886      -0.750564       0.015021      -0.028645      -0.021385       0.038775      -0.014651       0.005080       0.005554      -0.006864       0.016624      -0.019985       0.007433       0.012553              1.664959       1.562722      -0.270471      -0.123938       1.713897       0.336765       1.718257           0.000024
           52              H       2.135535      19.247579       2.363099       0.110864       1.026596 0.80711109E+01  0.80807494E+02                                 1.778516                            1.738159      -1.438881       2.191829                    0.991535       3.996966      11.961981       0.435824       1.403709      -0.680760       0.004890      -0.000824       0.035405       0.035750       0.000937       0.003476      -0.000729      -0.017748       0.035033      -0.015220       0.003052       0.012168              1.805470       1.565554      -0.014714       0.072581       1.660457      -0.013548       2.190399          -0.000003
           53              H      -4.541988      17.341550      34.824240       0.111626       1.191916 0.97165640E+01  0.10076477E+03                                 1.897717                            1.856314      -1.229769       2.288522                    0.995059       3.835276      11.261848       0.444108       1.329908      -0.697791      -0.005137      -0.029468      -0.017655       0.034734       0.002398       0.003117       0.003986      -0.022581       0.006447      -0.013114       0.000786       0.012328              1.907376       1.663007       0.076944       0.080852       2.090577       0.196131       1.968545          -0.000003
           54              H      -4.298915       1.843601      34.917757       0.113233       1.141697 0.91394589E+01  0.93674343E+02                                 1.867879                            1.818361      -1.260065       2.279451                    0.993319       3.847793      11.364416       0.440489       1.356659      -0.691848       0.000182       0.030451      -0.016601       0.034683       0.001526       0.003021      -0.004708      -0.025141       0.012067      -0.015263       0.002240       0.013022              1.894938       1.750058       0.044536       0.139897       2.090917      -0.215431       1.843839           0.000000
           55              H       9.409373       7.278808       3.193960       0.122892       1.296616 0.10043487E+02  0.10288620E+03                                 1.872825                            1.784772      -1.129043       2.346126                    0.996470       3.435423       9.375760       0.502715       1.189356      -0.732435       0.021158       0.030905      -0.010486       0.038894       0.006212      -0.011000      -0.004164      -0.007127      -0.008149      -0.013579      -0.000751       0.014330              1.895509       1.797052       0.381584      -0.174692       2.241731       0.058862       1.647742           0.000020
           56              H       6.478304       3.874487       4.499600       0.117016       1.039373 0.76046901E+01  0.73917736E+02                                 1.710367                            1.624408      -0.936501       2.434764                    0.997953       3.509483       9.863322       0.484283       1.301188      -0.704071      -0.025466      -0.022883       0.011517       0.036122       0.005759      -0.011959       0.006778      -0.004329      -0.005171      -0.017341       0.006795       0.010545              1.737048       1.761943       0.445528      -0.173423       1.984027      -0.069063       1.465175          -0.000030
           57              H       6.539509       5.850749       5.639786       0.122252       1.176282 0.88015418E+01  0.87559253E+02                                 1.782650                            1.692133      -0.861468       2.475058                    0.998882       3.327173       9.056708       0.504686       1.219949      -0.725119      -0.027189       0.004573       0.033345       0.043267       0.006497      -0.015034       0.001923       0.006620       0.011139      -0.015986      -0.002084       0.018071              1.830481       1.751699      -0.120815      -0.406335       1.677743       0.315707       2.062003          -0.000048
           58              H       7.480160       2.380098       2.751554       0.117567       1.092848 0.83324251E+01  0.83525697E+02                                 1.815796                            1.736086      -1.295300       2.264750                    0.993227       3.800948      11.134270       0.450459       1.356446      -0.691261      -0.019486      -0.025752       0.012632       0.034676       0.003255      -0.006616       0.001638      -0.007686      -0.000270      -0.009758       0.004237       0.005521              1.856581       1.843303       0.398571      -0.201714       2.146789      -0.022214       1.579653           0.000000
           59              H      10.191506       3.888144       0.143872       0.109142       1.092254 0.79678935E+01  0.79195230E+02                                 1.829916                            1.706342      -1.286830       2.260710                    0.993728       3.886888      11.437385       0.449708       1.370314      -0.687660       0.020720      -0.000181      -0.028733       0.035425       0.007625      -0.009848      -0.000287      -0.013176      -0.003555      -0.015312       0.002777       0.012536              1.911006       1.960751      -0.138257      -0.577955       1.613141       0.241751       2.159126           0.000000
           60              H      10.177079       5.897571       1.266074       0.118957       1.175404 0.87165773E+01  0.85651414E+02                                 1.714178                            1.633166      -0.830422       2.486148                    0.999177       3.209314       8.405798       0.543215       1.147482      -0.743635       0.020454       0.028303      -0.014123       0.037669       0.007622      -0.011488       0.003139      -0.015714       0.003006      -0.018605       0.007630       0.010975              1.723448       1.704753       0.349410      -0.220359       1.942496      -0.103487       1.523095           0.000004
           61              H       6.559811      12.378461       2.417051       0.120468       1.195841 0.88726559E+01  0.87963565E+02                                 1.760536                            1.665832      -0.989276       2.410725                    0.998135       3.304729       8.821640       0.526765       1.172843      -0.736296      -0.024986      -0.031707      -0.012287       0.042197       0.011033       0.013010       0.003826      -0.006362       0.002557      -0.016799      -0.001830       0.018629              1.811071       1.697122       0.451596       0.040993       2.228561      -0.042585       1.507531          -0.000002
           62              H       6.818967      14.073793       0.906394       0.117730       1.058664 0.78014776E+01  0.76013982E+02                                 1.703962                            1.624231      -1.008456       2.398337                    0.997684       3.478988       9.663294       0.495723       1.268090      -0.711440      -0.017009      -0.004861      -0.030388       0.035162       0.012513       0.005198      -0.002313      -0.013643       0.010182      -0.017479       0.004870       0.012609              1.714640       1.569070       0.009212       0.330615       1.490129      -0.096255       2.084720          -0.000001
           63              H       9.040133      14.183043       5.049910       0.129520       1.233081 0.93635336E+01  0.94052152E+02                                 1.789551                            1.705407      -1.145437       2.340487                    0.996589       3.369468       9.042115       0.523516       1.164789      -0.737849       0.018891      -0.001253       0.034169       0.039063       0.006992       0.009241       0.003575       0.006073       0.023264      -0.011819      -0.003920       0.015739              1.814861       1.611486       0.049659       0.291419       1.703345      -0.245827       2.129753          -0.000002
           64              H       7.828506      16.303671       0.327309       0.114744       0.993537 0.75984213E+01  0.75077161E+02                                 1.754192                            1.696360      -1.457522       2.186914                    0.991550       3.964538      11.859663       0.436494       1.420181      -0.677499      -0.014259      -0.001966      -0.030622       0.033836       0.007063       0.003584      -0.001907      -0.010677       0.011816      -0.011865       0.004975       0.006890              1.788758       1.682593       0.011864       0.248718       1.604577      -0.099549       2.079104           0.000000
           65              H      10.252655      18.151174       2.996136       0.110934       1.165904 0.86752856E+01  0.87401258E+02                                 1.862524                            1.744889      -1.237713       2.287763                    0.994042       3.756994      10.852754       0.461944       1.316082      -0.700027       0.022101       0.025854       0.012185       0.036129       0.007509       0.010124      -0.002437      -0.008417       0.016349      -0.016045       0.004600       0.011446              1.949278       2.149900       0.584834       0.121538       2.156745       0.001733       1.541189          -0.000001
           66              H      10.072541      16.399265       4.445648       0.122806       1.129670 0.82442925E+01  0.79788638E+02                                 1.662722                            1.583263      -0.801551       2.503174                    0.999453       3.125700       8.091109       0.555053       1.140208      -0.745767       0.020120       0.002880       0.032584       0.038404       0.010228       0.011448      -0.004043      -0.010712       0.014200      -0.019738       0.007558       0.012180              1.675119       1.656648       0.059290       0.357102       1.427501      -0.089128       1.941207           0.000009
           67              H       1.828621       1.197853      28.389561       0.128087       1.215093 0.92484900E+01  0.92889616E+02                                 1.792809                            1.711960      -1.135536       2.345748                    0.996727       3.386098       9.176344       0.513171       1.188359      -0.731952      -0.016935       0.029541      -0.019231       0.039106      -0.011161      -0.001595      -0.003356      -0.012715      -0.016916      -0.011635      -0.004237       0.015872              1.815368       1.595351      -0.293726       0.181106       1.782125      -0.240793       2.068627           0.000071
           68              H       4.252284      17.263514      30.454125       0.112242       1.044538 0.75946740E+01  0.73610464E+02                                 1.693997                            1.605251      -1.045375       2.377721                    0.997006       3.531821       9.830783       0.496670       1.272354      -0.709812       0.019676      -0.027920       0.011981       0.036197      -0.013118      -0.003554       0.004143      -0.015904       0.014746      -0.017849       0.002271       0.015578              1.714323       1.586609      -0.313502       0.222413       1.816036      -0.313470       1.740326          -0.000062
           69              H       4.095499      17.402028      28.123397       0.122621       1.208183 0.90026799E+01  0.89655176E+02                                 1.779891                            1.684432      -0.965929       2.422929                    0.998317       3.313562       8.890172       0.520398       1.181862      -0.734253       0.020292      -0.029312      -0.023262       0.042569      -0.015154      -0.000078       0.004908      -0.013948      -0.003424      -0.016558      -0.001606       0.018164              1.828136       1.570835      -0.222304      -0.242321       1.786981       0.366961       2.126592          -0.000006
           70              H       1.306820       2.122579      30.630368       0.119445       1.135309 0.84360550E+01  0.82892729E+02                                 1.719226                            1.640145      -0.955162       2.429185                    0.998042       3.326001       8.946375       0.521282       1.195793      -0.730032      -0.018759       0.027954      -0.017676       0.038023      -0.010927       0.003729      -0.003737      -0.012477       0.024125      -0.016680       0.003239       0.013441              1.729528       1.644301      -0.380960       0.112468       1.870196      -0.187838       1.674086           0.000008
           71              H       1.499350       2.017231      32.935919       0.097212       1.114904 0.82917707E+01  0.83695079E+02                                 1.879563                            1.757316      -1.520866       2.134680                    0.991795       4.223496      12.749431       0.434480       1.396638      -0.680670      -0.016403       0.025792       0.017069       0.035009      -0.008819       0.002729      -0.000382      -0.011417       0.007985      -0.012169       0.002593       0.009576              1.966828       1.889163      -0.422635      -0.337197       1.967310       0.407059       2.044012           0.000002
           72              H       3.685945      18.125812      32.712917       0.123079       0.960689 0.72058311E+01  0.70274200E+02                                 1.718383                            1.655076      -1.357202       2.239609                    0.992336       3.866787      11.499487       0.440566       1.425553      -0.676724       0.016464      -0.026959       0.016119       0.035464      -0.006663       0.000778      -0.000383      -0.014088       0.012607      -0.011819       0.004105       0.007713              1.751105       1.658427      -0.294012       0.168240       1.809355      -0.227018       1.785535          -0.000008
           73              H       9.007277       0.442854       2.309147       0.116474       1.161541 0.93905800E+01  0.96533306E+02                                 1.865806                            1.826000      -1.206080       2.304530                    0.995275       3.763398      10.993621       0.447488       1.331497      -0.697753       0.001636       0.002222       0.036628       0.036732       0.000139       0.001497       0.002281      -0.013083       0.042410      -0.013690      -0.000873       0.014563              1.882454       1.628968      -0.065409       0.030601       1.786276      -0.021500       2.232117          -0.000001
           74              H       2.751021      17.821472      34.842224       0.111180       0.995582 0.77250407E+01  0.76598525E+02                                 1.752503                            1.707894      -1.423872       2.200248                    0.991652       3.974610      11.887628       0.436249       1.415964      -0.678408      -0.001716      -0.030409      -0.015997       0.034403       0.001761       0.001057       0.003491      -0.025757       0.015003      -0.015532       0.003284       0.012248              1.790113       1.536482       0.024697      -0.040823       2.066591       0.219610       1.767265          -0.000001
           75              H       2.799160       2.360589      34.727126       0.116155       1.006150 0.78025905E+01  0.77575075E+02                                 1.766834                            1.718745      -1.385884       2.221018                    0.992168       3.959662      11.865869       0.433918       1.419761      -0.677830       0.001416       0.031213      -0.018770       0.036449       0.000066      -0.000201      -0.005393      -0.027803       0.015111      -0.016422       0.001954       0.014468              1.802326       1.568924       0.034467      -0.003458       2.026301      -0.238219       1.811754           0.000001
           76              H       2.070312       2.653224      19.890317       0.122244       1.237082 0.94061135E+01  0.95006597E+02                                 1.831698                            1.740944      -0.979499       2.416972                    0.998254       3.384232       9.239621       0.501848       1.208344      -0.727880       0.029069      -0.029048      -0.016161       0.044158      -0.010301      -0.013031       0.005273      -0.002396       0.009676      -0.015251      -0.004143       0.019395              1.871146       1.817936      -0.470574      -0.146987       2.195906       0.060602       1.599596           0.000062
           77              H       1.552564       4.473414      18.523532       0.118910       1.139564 0.84142390E+01  0.83565563E+02                                 1.792911                            1.688897      -1.060044       2.377148                    0.996627       3.542727       9.941229       0.485144       1.271226      -0.710860       0.015311       0.000471      -0.033820       0.037127      -0.011654      -0.004797      -0.002208      -0.005141       0.011331      -0.015209       0.004863       0.010346              1.818948       1.640392       0.001681      -0.425948       1.571243      -0.177709       2.245211          -0.000004
           78              H      -0.263282       4.104694      22.843291       0.110183       1.453606 0.11828985E+02  0.12795092E+03                                 2.116206                            2.009196      -1.347320       2.227277                    0.994222       3.899421      11.428039       0.442468       1.279760      -0.709508      -0.006572       0.004158       0.035795       0.036630      -0.011147      -0.002212       0.006864      -0.003486       0.038262      -0.017928       0.001204       0.016724              2.138592       1.833206      -0.075374      -0.305306       2.076881      -0.330809       2.505687           0.002333
           79              H      -1.476504       6.256536      22.497998       0.117298       1.202591 0.91817190E+01  0.92570017E+02                                 1.828073                            1.745485      -0.849180       2.475950                    0.999027       3.402386       9.408886       0.488225       1.244341      -0.719529      -0.015369      -0.000980       0.035079       0.038311      -0.010194      -0.008450      -0.005354      -0.009303       0.028970      -0.019469       0.006376       0.013093              1.832374       1.715774      -0.075886      -0.327798       1.606966      -0.085589       2.174381           0.000150
           80              H      -1.957437       8.082579      21.167182       0.108406       1.043395 0.76020074E+01  0.75170650E+02                                 1.815205                            1.696830      -1.476318       2.172558                    0.991374       4.031874      12.091584       0.436120       1.420299      -0.677042      -0.020785       0.025008       0.013746       0.035304      -0.008934      -0.005558      -0.001543      -0.006138       0.018488      -0.013999       0.004995       0.009003              1.899861       2.061405      -0.590178      -0.223020       2.052144       0.141023       1.586033          -0.000007
           81              H       0.294804       6.590140      18.196223       0.115228       1.169041 0.91069767E+01  0.93320749E+02                                 1.894863                            1.810722      -1.447129       2.189832                    0.992064       3.921767      11.606937       0.442733       1.350083      -0.692226       0.009675       0.000339      -0.032302       0.033722      -0.006292      -0.001310       0.001649      -0.012901       0.020004      -0.012363       0.004099       0.008264              1.935575       1.831055      -0.062361      -0.320448       1.707769      -0.209879       2.267902          -0.000001
           82              H      -1.754101      16.906499      21.149198       0.120677       1.275487 0.97272108E+01  0.98685942E+02                                 1.834664                            1.741538      -1.124000       2.345828                    0.996622       3.424733       9.250400       0.516333       1.169254      -0.736803      -0.026274       0.027125      -0.009940       0.039050      -0.007533       0.009972      -0.002303       0.003418      -0.011211      -0.011358      -0.003160       0.014518              1.860457       1.843604      -0.379888       0.163537       2.206460       0.065546       1.531307           0.000293
           83              H       1.342497      13.636791      22.375707       0.117724       1.035268 0.75762344E+01  0.73342511E+02                                 1.684311                            1.604677      -0.991131       2.407315                    0.997835       3.464140       9.617410       0.496422       1.274539      -0.709939       0.025760      -0.023156       0.013387       0.037135      -0.002299       0.013776       0.005291      -0.002088      -0.003852      -0.016263       0.002935       0.013328              1.704028       1.751892      -0.395434       0.128479       1.945063      -0.042708       1.415128           0.000108
           84              H       1.384183      15.712549      23.386409       0.125347       1.196943 0.88427558E+01  0.88049456E+02                                 1.799169                            1.691951      -0.969298       2.426166                    0.998176       3.342385       9.094634       0.506697       1.214001      -0.726192       0.031547       0.007313       0.030370       0.044396      -0.005201       0.016730       0.000585       0.008967       0.002019      -0.015846      -0.003884       0.019729              1.856989       1.895178       0.225216       0.460157       1.741524       0.343769       1.934265           0.000084
           85              H      -2.709686      15.406257      19.437120       0.121327       1.162968 0.84463120E+01  0.82121632E+02                                 1.683174                            1.592008      -0.845724       2.481484                    0.999073       3.159584       8.159216       0.559836       1.125265      -0.749309      -0.026363       0.025509      -0.010356       0.038118      -0.008539       0.013875       0.006422      -0.006041      -0.010407      -0.020662       0.008182       0.012480              1.705772       1.837359      -0.396063       0.216067       1.867495      -0.064312       1.412464          -0.000006
           86              H      -2.681564      13.385125      18.318514       0.112725       1.171216 0.86348088E+01  0.86455437E+02                                 1.839801                            1.720596      -1.061198       2.372922                    0.996618       3.602810      10.205901       0.475806       1.285690      -0.707681      -0.025432      -0.003026      -0.029673       0.039198      -0.008097       0.012902       0.002795      -0.004910      -0.003217      -0.017423       0.004348       0.013075              1.917343       2.112157       0.158415       0.572665       1.650846       0.252776       1.989028          -0.000001
           87              H       0.320935      12.072169      20.706791       0.119811       1.001220 0.75758010E+01  0.74759013E+02                                 1.762290                            1.693067      -1.381167       2.225715                    0.991972       3.911554      11.673925       0.437441       1.418898      -0.678005       0.021876      -0.024580       0.011039       0.034707      -0.003371       0.008364       0.002511      -0.005425      -0.002727      -0.011193       0.004312       0.006881              1.808014       1.899226      -0.364495       0.103256       1.992879       0.001340       1.531937           0.000003
           88              H       9.271060       7.780189      11.142894       0.123706       1.219713 0.92980452E+01  0.93859674E+02                                 1.829072                            1.741840      -1.021711       2.399853                    0.997918       3.407209       9.369712       0.495864       1.223647      -0.723927      -0.027169      -0.027560      -0.013438       0.040967       0.013069       0.003184      -0.001271      -0.008937      -0.013324      -0.012904      -0.003162       0.016066              1.856990       1.907031       0.386668       0.339203       1.790583       0.204543       1.873357          -0.000014
           89              H      10.115592       7.446585      13.265007       0.116370       1.117559 0.82937023E+01  0.82382402E+02                                 1.792095                            1.693923      -1.085787       2.360792                    0.996528       3.615636      10.272619       0.475281       1.297389      -0.704583      -0.010743      -0.030161       0.015910       0.035752       0.007529       0.011015      -0.003747      -0.007773       0.004373      -0.016493       0.006072       0.010421              1.811025       1.585179       0.313012      -0.156447       1.971533      -0.405844       1.876364          -0.000004
           90              H      11.592350      11.094768      10.682503       0.127112       1.325719 0.10328550E+02  0.10679370E+03                                 1.920981                            1.826599      -1.152241       2.338278                    0.996228       3.462198       9.564122       0.489014       1.211375      -0.727415       0.012666       0.030655      -0.023505       0.040653       0.011591      -0.000523      -0.006107      -0.008694      -0.009036      -0.012044      -0.003403       0.015447              1.938912       1.713325       0.216935      -0.030954       1.907176      -0.408557       2.196235           0.000025
           91              H      11.587345       8.224994      15.138941       0.116582       1.130570 0.88831551E+01  0.90752487E+02                                 1.878109                            1.808968      -1.385890       2.222537                    0.992135       3.924342      11.718813       0.433999       1.381421      -0.686068      -0.006649      -0.028629       0.016368       0.033642       0.005148       0.005331      -0.001858      -0.012378       0.009260      -0.011742       0.005233       0.006509              1.903248       1.795695       0.235430      -0.022515       1.945260      -0.333995       1.968789          -0.000002
           92              H      -0.564916      11.603953      14.721712       0.116300       1.139100 0.83483701E+01  0.82766330E+02                                 1.799321                            1.687025      -0.986705       2.409731                    0.997742       3.515545       9.863201       0.483261       1.278417      -0.709706       0.026414       0.026935       0.011508       0.039441       0.014959       0.004723      -0.006029      -0.006398       0.006642      -0.019037       0.004564       0.014472              1.869863       2.105291       0.468473       0.353720       1.738477       0.214716       1.765822          -0.000003
           93              H      -1.254393      11.799043      12.520469       0.119251       1.139218 0.83084560E+01  0.80393359E+02                                 1.655813                            1.575883      -0.829548       2.487046                    0.999264       3.136859       8.062608       0.564739       1.120879      -0.750566       0.015021       0.028645      -0.021385       0.038775       0.014651       0.005080      -0.005554      -0.006864       0.016624      -0.019985       0.007433       0.012553              1.664945       1.562710       0.270467      -0.123936       1.713882      -0.336760       1.718242           0.000007
           94              H      -0.915596      10.015921      20.347111       0.110864       1.026598 0.80711342E+01  0.80807788E+02                                 1.778518                            1.738162      -1.438884       2.191828                    0.991535       3.996971      11.962001       0.435823       1.403709      -0.680760       0.004890       0.000824       0.035405       0.035750      -0.000937       0.003476       0.000729      -0.017748       0.035033      -0.015220       0.003053       0.012168              1.805472       1.565556       0.014714       0.072581       1.660459       0.013548       2.190402          -0.000003
           95              H      -1.490857      11.921950      16.840228       0.111626       1.191917 0.97165720E+01  0.10076488E+03                                 1.897718                            1.856315      -1.229770       2.288521                    0.995059       3.835277      11.261855       0.444108       1.329908      -0.697790      -0.005137       0.029468      -0.017655       0.034734      -0.002398       0.003117      -0.003986      -0.022581       0.006447      -0.013114       0.000786       0.012328              1.907377       1.663008      -0.076945       0.080853       2.090578      -0.196131       1.968546          -0.000004
           96              H      -1.247784       7.910900      16.933745       0.113233       1.141697 0.91394630E+01  0.93674403E+02                                 1.867880                            1.818362      -1.260066       2.279450                    0.993319       3.847794      11.364423       0.440489       1.356660      -0.691848       0.000182      -0.030451      -0.016601       0.034682      -0.001526       0.003021       0.004708      -0.025141       0.012067      -0.015263       0.002240       0.013022              1.894939       1.750058      -0.044535       0.139897       2.090918       0.215431       1.843840          -0.000001
           97              H      -1.205636      12.230192      32.774063       0.122893       1.296607 0.10043395E+02  0.10288495E+03                                 1.872811                            1.784759      -1.129043       2.346126                    0.996470       3.435411       9.375695       0.502718       1.189351      -0.732436      -0.021158      -0.030905       0.010486       0.038894       0.006212      -0.011000      -0.004164      -0.007126      -0.008149      -0.013579      -0.000751       0.014330              1.895494       1.797039       0.381579      -0.174690       2.241712       0.058861       1.647731           0.000028
           98              H       1.725433      15.634513      31.468423       0.117016       1.039374 0.76046970E+01  0.73917825E+02                                 1.710368                            1.624409      -0.936502       2.434764                    0.997953       3.509485       9.863331       0.484282       1.301188      -0.704071       0.025466       0.022883      -0.011517       0.036122       0.005759      -0.011959       0.006778      -0.004329      -0.005171      -0.017341       0.006795       0.010545              1.737050       1.761944       0.445528      -0.173423       1.984028      -0.069063       1.465176          -0.000027
           99              H       1.664228      13.658251      30.328237       0.122252       1.176282 0.88015458E+01  0.87559325E+02                                 1.782653                            1.692135      -0.861468       2.475058                    0.998882       3.327174       9.056720       0.504685       1.219951      -0.725118       0.027189      -0.004573      -0.033345       0.043267       0.006497      -0.015034       0.001923       0.006620       0.011139      -0.015987      -0.002084       0.018071              1.830484       1.751701      -0.120815      -0.406336       1.677746       0.315708       2.062005          -0.000039
          100              H       0.723577      17.128902      33.216469       0.117567       1.092848 0.83324286E+01  0.83525743E+02                                 1.815797                            1.736087      -1.295301       2.264749                    0.993227       3.800949      11.134275       0.450458       1.356446      -0.691261       0.019486       0.025752      -0.012632       0.034676       0.003255      -0.006616       0.001638      -0.007686      -0.000270      -0.009758       0.004237       0.005521              1.856582       1.843304       0.398572      -0.201714       2.146790      -0.022214       1.579653           0.000001
          101              H      -1.987769      15.620856      35.824151       0.109142       1.092254 0.79678935E+01  0.79195230E+02                                 1.829916                            1.706342      -1.286830       2.260710                    0.993728       3.886888      11.437385       0.449708       1.370314      -0.687660      -0.020720       0.000181       0.028733       0.035425       0.007625      -0.009848      -0.000287      -0.013176      -0.003555      -0.015312       0.002777       0.012536              1.911006       1.960752      -0.138257      -0.577955       1.613141       0.241751       2.159126          -0.000000
          102              H      -1.973342      13.611429      34.701949       0.118957       1.175401 0.87165530E+01  0.85651091E+02                                 1.714173                            1.633162      -0.830422       2.486148                    0.999177       3.209311       8.405778       0.543217       1.147480      -0.743635      -0.020454      -0.028303       0.014123       0.037669       0.007622      -0.011488       0.003139      -0.015713       0.003006      -0.018605       0.007630       0.010975              1.723443       1.704748       0.349409      -0.220358       1.942490      -0.103487       1.523091           0.000008
          103              H       1.643926       7.130540      33.550972       0.120468       1.195840 0.88726444E+01  0.87963418E+02                                 1.760535                            1.665830      -0.989275       2.410726                    0.998135       3.304726       8.821629       0.526765       1.172843      -0.736296       0.024986       0.031707       0.012287       0.042197       0.011033       0.013010       0.003826      -0.006362       0.002557      -0.016799      -0.001830       0.018629              1.811070       1.697120       0.451595       0.040992       2.228560      -0.042585       1.507530           0.000001
          104              H       1.384770       5.435207      35.061629       0.117730       1.058664 0.78014731E+01  0.76013931E+02                                 1.703962                            1.624231      -1.008456       2.398337                    0.997684       3.478987       9.663292       0.495723       1.268091      -0.711440       0.017009       0.004861       0.030388       0.035162       0.012513       0.005198      -0.002313      -0.013643       0.010182      -0.017479       0.004870       0.012609              1.714640       1.569070       0.009212       0.330615       1.490129      -0.096255       2.084720          -0.000001
          105              H      -0.836396       5.325957      30.918113       0.129519       1.233086 0.93635867E+01  0.94052864E+02                                 1.789560                            1.705415      -1.145439       2.340485                    0.996589       3.369474       9.042154       0.523512       1.164794      -0.737848      -0.018891       0.001253      -0.034169       0.039063       0.006992       0.009241       0.003575       0.006073       0.023264      -0.011819      -0.003920       0.015739              1.814871       1.611494       0.049660       0.291421       1.703354      -0.245829       2.129765           0.000011
          106              H       0.375231       3.205329      35.640714       0.114744       0.993538 0.75984263E+01  0.75077218E+02                                 1.754192                            1.696360      -1.457523       2.186914                    0.991550       3.964539      11.859664       0.436494       1.420180      -0.677499       0.014259       0.001966       0.030622       0.033836       0.007063       0.003584      -0.001907      -0.010677       0.011816      -0.011865       0.004975       0.006890              1.788758       1.682593       0.011864       0.248718       1.604577      -0.099549       2.079104           0.000000
          107              H      -2.048918       1.357826      32.971887       0.110935       1.165903 0.86752807E+01  0.87401203E+02                                 1.862524                            1.744888      -1.237713       2.287763                    0.994042       3.756993      10.852753       0.461944       1.316082      -0.700027      -0.022101      -0.025854      -0.012185       0.036129       0.007509       0.010124      -0.002437      -0.008417       0.016349      -0.016045       0.004600       0.011446              1.949277       2.149899       0.584834       0.121538       2.156744       0.001733       1.541189          -0.000000
          108              H      -1.868804       3.109735      31.522375       0.122806       1.129672 0.82443109E+01  0.79788883E+02                                 1.662726                            1.583267      -0.801550       2.503174                    0.999453       3.125702       8.091125       0.555051       1.140211      -0.745766      -0.020120      -0.002880      -0.032584       0.038404       0.010228       0.011448      -0.004043      -0.010712       0.014200      -0.019738       0.007558       0.012180              1.675123       1.656652       0.059291       0.357104       1.427504      -0.089129       1.941213           0.000020
          109              H       6.375116      18.311147       7.578462       0.128088       1.215095 0.92485056E+01  0.92889813E+02                                 1.792811                            1.711961      -1.135537       2.345747                    0.996727       3.386100       9.176352       0.513171       1.188359      -0.731952       0.016935      -0.029541       0.019231       0.039106      -0.011161      -0.001595      -0.003356      -0.012715      -0.016916      -0.011635      -0.004237       0.015872              1.815369       1.595352      -0.293726       0.181106       1.782126      -0.240793       2.068629           0.000060
          110              H       3.951453       2.245486       5.513898       0.112242       1.044537 0.75946678E+01  0.73610388E+02                                 1.693996                            1.605250      -1.045373       2.377722                    0.997006       3.531820       9.830779       0.496670       1.272354      -0.709812      -0.019676       0.027920      -0.011981       0.036197      -0.013118      -0.003554       0.004143      -0.015904       0.014746      -0.017849       0.002271       0.015578              1.714323       1.586608      -0.313501       0.222413       1.816035      -0.313469       1.740325          -0.000063
          111              H       4.108238       2.106972       7.844626       0.122621       1.208183 0.90026793E+01  0.89655166E+02                                 1.779890                            1.684432      -0.965928       2.422929                    0.998317       3.313562       8.890171       0.520398       1.181861      -0.734254      -0.020292       0.029312       0.023262       0.042569      -0.015154      -0.000078       0.004908      -0.013948      -0.003424      -0.016558      -0.001606       0.018164              1.828136       1.570835      -0.222304      -0.242321       1.786981       0.366961       2.126591          -0.000014
          112              H       6.896917      17.386421       5.337655       0.119445       1.135309 0.84360541E+01  0.82892724E+02                                 1.719226                            1.640145      -0.955162       2.429185                    0.998042       3.326001       8.946377       0.521282       1.195794      -0.730032       0.018759      -0.027954       0.017676       0.038023      -0.010927       0.003729      -0.003737      -0.012477       0.024125      -0.016680       0.003239       0.013441              1.729528       1.644302      -0.380960       0.112468       1.870196      -0.187838       1.674086           0.000001
          113              H       6.704387      17.491769       3.032104       0.097212       1.114905 0.82917728E+01  0.83695101E+02                                 1.879563                            1.757316      -1.520866       2.134680                    0.991795       4.223496      12.749429       0.434480       1.396637      -0.680670       0.016403      -0.025792      -0.017069       0.035009      -0.008819       0.002729      -0.000382      -0.011417       0.007985      -0.012169       0.002593       0.009576              1.966828       1.889163      -0.422635      -0.337197       1.967309       0.407059       2.044012           0.000001
          114              H       4.517792       1.383188       3.255106       0.123079       0.960688 0.72058230E+01  0.70274101E+02                                 1.718382                            1.655076      -1.357200       2.239610                    0.992336       3.866785      11.499480       0.440566       1.425553      -0.676724      -0.016463       0.026959      -0.016119       0.035464      -0.006663       0.000778      -0.000383      -0.014088       0.012607      -0.011818       0.004105       0.007713              1.751105       1.658426      -0.294012       0.168239       1.809354      -0.227017       1.785534          -0.000008
          115              H      -0.803540      19.066146      33.658876       0.116474       1.161541 0.93905786E+01  0.96533288E+02                                 1.865805                            1.826000      -1.206080       2.304530                    0.995275       3.763398      10.993621       0.447488       1.331497      -0.697753      -0.001636      -0.002222      -0.036628       0.036732       0.000139       0.001497       0.002281      -0.013083       0.042410      -0.013690      -0.000873       0.014563              1.882453       1.628968      -0.065409       0.030601       1.786276      -0.021500       2.232116           0.000001
          116              H       5.452716       1.687529       1.125799       0.111179       0.995582 0.77250433E+01  0.76598560E+02                                 1.752504                            1.707895      -1.423873       2.200248                    0.991652       3.974610      11.887631       0.436248       1.415966      -0.678408       0.001716       0.030409       0.015997       0.034403       0.001761       0.001057       0.003491      -0.025757       0.015003      -0.015532       0.003284       0.012248              1.790114       1.536483       0.024697      -0.040823       2.066593       0.219610       1.767265          -0.000002
          117              H       5.404577      17.148411       1.240897       0.116155       1.006151 0.78025961E+01  0.77575140E+02                                 1.766834                            1.718745      -1.385884       2.221018                    0.992168       3.959663      11.865871       0.433918       1.419760      -0.677830      -0.001416      -0.031213       0.018770       0.036449       0.000066      -0.000201      -0.005393      -0.027803       0.015111      -0.016422       0.001954       0.014468              1.802326       1.568924       0.034467      -0.003458       2.026301      -0.238219       1.811754           0.000001
          118              H       6.133425      16.855776      16.077706       0.122245       1.237080 0.94060898E+01  0.95006270E+02                                 1.831693                            1.740940      -0.979498       2.416972                    0.998254       3.384229       9.239600       0.501849       1.208341      -0.727880      -0.029069       0.029048       0.016161       0.044158      -0.010301      -0.013031       0.005273      -0.002396       0.009676      -0.015251      -0.004143       0.019395              1.871141       1.817931      -0.470572      -0.146987       2.195900       0.060602       1.599592           0.000061
          119              H       6.651173      15.035586      17.444491       0.118910       1.139564 0.84142350E+01  0.83565512E+02                                 1.792910                            1.688897      -1.060043       2.377148                    0.996627       3.542726       9.941225       0.485144       1.271226      -0.710860      -0.015311      -0.000471       0.033820       0.037127      -0.011654      -0.004797      -0.002208      -0.005141       0.011331      -0.015209       0.004863       0.010346              1.818948       1.640392       0.001681      -0.425948       1.571242      -0.177709       2.245210          -0.000003
          120              H       8.467019      15.404306      13.124732       0.110183       1.453618 0.11829110E+02  0.12795261E+03                                 2.116217                            2.009206      -1.347328       2.227273                    0.994222       3.899440      11.428109       0.442467       1.279758      -0.709508       0.006572      -0.004158      -0.035795       0.036630      -0.011147      -0.002212       0.006864      -0.003487       0.038263      -0.017929       0.001204       0.016725              2.138603       1.833215      -0.075374      -0.305308       2.076892      -0.330812       2.505701           0.002325
          121              H       9.680241      13.252464      13.470025       0.117298       1.202594 0.91817450E+01  0.92570343E+02                                 1.828076                            1.745487      -0.849181       2.475949                    0.999027       3.402390       9.408900       0.488225       1.244341      -0.719529       0.015369       0.000980      -0.035079       0.038311      -0.010194      -0.008450      -0.005354      -0.009303       0.028970      -0.019469       0.006376       0.013093              1.832376       1.715776      -0.075886      -0.327798       1.606968      -0.085590       2.174385           0.000142
          122              H      10.161174      11.426421      14.800841       0.108406       1.043395 0.76020083E+01  0.75170659E+02                                 1.815205                            1.696830      -1.476318       2.172559                    0.991374       4.031873      12.091580       0.436120       1.420299      -0.677042       0.020785      -0.025008      -0.013746       0.035304      -0.008934      -0.005558      -0.001543      -0.006138       0.018488      -0.013999       0.004995       0.009003              1.899861       2.061405      -0.590178      -0.223019       2.052145       0.141023       1.586033          -0.000007
          123              H       7.908933      12.918860      17.771800       0.115228       1.169041 0.91069720E+01  0.93320690E+02                                 1.894863                            1.810721      -1.447129       2.189833                    0.992064       3.921766      11.606934       0.442733       1.350083      -0.692226      -0.009675      -0.000339       0.032302       0.033722      -0.006292      -0.001310       0.001649      -0.012901       0.020004      -0.012363       0.004099       0.008264              1.935575       1.831054      -0.062361      -0.320448       1.707769      -0.209880       2.267902          -0.000001
          124              H       9.957838       2.602501      14.818825       0.120677       1.275483 0.97271769E+01  0.98685482E+02                                 1.834658                            1.741533      -1.124000       2.345827                    0.996622       3.424730       9.250377       0.516335       1.169251      -0.736803       0.026274      -0.027125       0.009940       0.039050      -0.007533       0.009972      -0.002303       0.003418      -0.011211      -0.011358      -0.003160       0.014518              1.860451       1.843598      -0.379886       0.163536       2.206451       0.065546       1.531303           0.000289
          125              H       6.861240       5.872209      13.592316       0.117724       1.035266 0.75762166E+01  0.73342304E+02                                 1.684310                            1.604676      -0.991129       2.407317                    0.997835       3.464136       9.617400       0.496421       1.274540      -0.709939      -0.025760       0.023156      -0.013387       0.037135      -0.002299       0.013776       0.005291      -0.002088      -0.003852      -0.016263       0.002935       0.013328              1.704027       1.751891      -0.395433       0.128479       1.945062      -0.042708       1.415128           0.000105
          126              H       6.819554       3.796451      12.581614       0.125347       1.196942 0.88427420E+01  0.88049274E+02                                 1.799167                            1.691949      -0.969297       2.426166                    0.998176       3.342382       9.094620       0.506697       1.214000      -0.726192      -0.031547      -0.007313      -0.030370       0.044396      -0.005201       0.016730       0.000585       0.008967       0.002019      -0.015846      -0.003884       0.019729              1.856986       1.895176       0.225215       0.460156       1.741522       0.343768       1.934262           0.000078
          127              H      10.913423       4.102743      16.530903       0.121327       1.162969 0.84463173E+01  0.82121693E+02                                 1.683175                            1.592008      -0.845724       2.481484                    0.999073       3.159585       8.159218       0.559836       1.125265      -0.749309       0.026363      -0.025509       0.010356       0.038118      -0.008539       0.013875       0.006422      -0.006041      -0.010407      -0.020662       0.008182       0.012480              1.705773       1.837359      -0.396063       0.216067       1.867495      -0.064312       1.412464          -0.000006
          128              H      10.885301       6.123875      17.649509       0.112725       1.171216 0.86348076E+01  0.86455420E+02                                 1.839801                            1.720596      -1.061198       2.372922                    0.996618       3.602810      10.205900       0.475806       1.285690      -0.707681       0.025432       0.003026       0.029673       0.039198      -0.008097       0.012902       0.002795      -0.004910      -0.003216      -0.017423       0.004348       0.013075              1.917343       2.112156       0.158415       0.572665       1.650846       0.252776       1.989027          -0.000001
          129              H       7.882802       7.436831      15.261232       0.119811       1.001220 0.75757942E+01  0.74758931E+02                                 1.762289                            1.693067      -1.381167       2.225715                    0.991972       3.911552      11.673919       0.437441       1.418899      -0.678004      -0.021876       0.024580      -0.011040       0.034707      -0.003371       0.008364       0.002511      -0.005425      -0.002727      -0.011193       0.004312       0.006881              1.808013       1.899225      -0.364495       0.103256       1.992879       0.001340       1.531936           0.000002
          130              H      -1.067323      11.728811      24.825129       0.123706       1.219719 0.92981079E+01  0.93860525E+02                                 1.829083                            1.741850      -1.021714       2.399851                    0.997918       3.407219       9.369770       0.495861       1.223653      -0.723926       0.027169       0.027560       0.013438       0.040967       0.013069       0.003184      -0.001271      -0.008937      -0.013324      -0.012904      -0.003162       0.016066              1.857002       1.907043       0.386672       0.339207       1.790593       0.204545       1.873369          -0.000005
          131              H      -1.911855      12.062415      22.703016       0.116370       1.117558 0.82937012E+01  0.82382408E+02                                 1.792097                            1.693924      -1.085786       2.360792                    0.996528       3.615637      10.272631       0.475280       1.297391      -0.704582       0.010743       0.030161      -0.015910       0.035752       0.007529       0.011015      -0.003747      -0.007773       0.004373      -0.016493       0.006072       0.010421              1.811027       1.585180       0.313012      -0.156447       1.971535      -0.405845       1.876366          -0.000002
          132              H      -3.388613       8.414232      25.285520       0.127112       1.325726 0.10328624E+02  0.10679472E+03                                 1.920994                            1.826611      -1.152242       2.338277                    0.996228       3.462203       9.564166       0.489010       1.211381      -0.727414      -0.012666      -0.030655       0.023504       0.040652       0.011591      -0.000523      -0.006106      -0.008694      -0.009036      -0.012044      -0.003403       0.015447              1.938925       1.713336       0.216938      -0.030955       1.907189      -0.408561       2.196251           0.000044
          133              H      -3.383608      11.284006      20.829082       0.116582       1.130569 0.88831544E+01  0.90752480E+02                                 1.878109                            1.808968      -1.385890       2.222537                    0.992135       3.924342      11.718814       0.433999       1.381421      -0.686068       0.006649       0.028629      -0.016368       0.033642       0.005147       0.005331      -0.001858      -0.012378       0.009260      -0.011742       0.005233       0.006509              1.903248       1.795695       0.235430      -0.022515       1.945260      -0.333995       1.968789          -0.000001
          134              H       8.768653       7.905047      21.246311       0.116300       1.139100 0.83483718E+01  0.82766347E+02                                 1.799321                            1.687025      -0.986705       2.409731                    0.997742       3.515545       9.863200       0.483261       1.278417      -0.709706      -0.026414      -0.026935      -0.011508       0.039441       0.014959       0.004723      -0.006029      -0.006398       0.006642      -0.019037       0.004564       0.014472              1.869863       2.105291       0.468473       0.353720       1.738476       0.214716       1.765822          -0.000002
          135              H       9.458130       7.709957      23.447554       0.119251       1.139224 0.83085097E+01  0.80394057E+02                                 1.655824                            1.575892      -0.829547       2.487047                    0.999264       3.136863       8.062643       0.564734       1.120885      -0.750564      -0.015021      -0.028645       0.021385       0.038775       0.014651       0.005080      -0.005554      -0.006864       0.016624      -0.019985       0.007433       0.012553              1.664955       1.562719       0.270470      -0.123937       1.713894      -0.336764       1.718253           0.000021
          136              H       9.119333       9.493079      15.620912       0.110864       1.026598 0.80711248E+01  0.80807666E+02                                 1.778517                            1.738160      -1.438882       2.191829                    0.991535       3.996968      11.961988       0.435824       1.403708      -0.680760      -0.004890      -0.000824      -0.035405       0.035750      -0.000937       0.003476       0.000729      -0.017748       0.035033      -0.015220       0.003053       0.012168              1.805471       1.565555       0.014714       0.072581       1.660458       0.013548       2.190400          -0.000004
          137              H       9.694594       7.587050      19.127795       0.111626       1.191916 0.97165663E+01  0.10076481E+03                                 1.897718                            1.856315      -1.229769       2.288521                    0.995059       3.835276      11.261851       0.444108       1.329908      -0.697790       0.005137      -0.029468       0.017655       0.034734      -0.002398       0.003117      -0.003986      -0.022581       0.006447      -0.013114       0.000786       0.012328              1.907377       1.663008      -0.076945       0.080852       2.090577      -0.196131       1.968546          -0.000004
          138              H       9.451521      11.598101      19.034278       0.113233       1.141697 0.91394624E+01  0.93674392E+02                                 1.867879                            1.818361      -1.260066       2.279450                    0.993319       3.847794      11.364421       0.440489       1.356660      -0.691848      -0.000182       0.030451       0.016601       0.034682      -0.001526       0.003021       0.004708      -0.025141       0.012067      -0.015263       0.002240       0.013022              1.894938       1.750058      -0.044535       0.139897       2.090917       0.215431       1.843840          -0.000001
          139              H       1.845496      17.033308      14.790051       0.122894       1.296608 0.10043407E+02  0.10288513E+03                                 1.872813                            1.784761      -1.129041       2.346127                    0.996470       3.435414       9.375711       0.502718       1.189352      -0.732436      -0.021158       0.030905       0.010486       0.038894      -0.006212      -0.011000       0.004164      -0.007127      -0.008149      -0.013579      -0.000751       0.014330              1.895496       1.797041      -0.381580      -0.174690       2.241715      -0.058861       1.647733           0.000023
          140              H       4.776564      13.628987      13.484412       0.117016       1.039374 0.76047012E+01  0.73917875E+02                                 1.710369                            1.624409      -0.936502       2.434764                    0.997953       3.509486       9.863334       0.484282       1.301188      -0.704071       0.025466      -0.022883      -0.011517       0.036122      -0.005759      -0.011959      -0.006778      -0.004329      -0.005171      -0.017341       0.006795       0.010545              1.737050       1.761945      -0.445528      -0.173423       1.984028       0.069063       1.465176          -0.000030
          141              H       4.715359      15.605249      12.344225       0.122252       1.176283 0.88015567E+01  0.87559471E+02                                 1.782654                            1.692137      -0.861468       2.475058                    0.998882       3.327176       9.056731       0.504684       1.219952      -0.725118       0.027189       0.004573      -0.033345       0.043267      -0.006497      -0.015034      -0.001923       0.006620       0.011139      -0.015987      -0.002084       0.018071              1.830486       1.751703       0.120815      -0.406337       1.677747      -0.315708       2.062008          -0.000047
          142              H       3.774709      12.134598      15.232458       0.117567       1.092850 0.83324443E+01  0.83525932E+02                                 1.815797                            1.736088      -1.295302       2.264749                    0.993227       3.800952      11.134282       0.450459       1.356445      -0.691261       0.019486      -0.025752      -0.012632       0.034676      -0.003255      -0.006616      -0.001638      -0.007686      -0.000270      -0.009758       0.004237       0.005521              1.856583       1.843305      -0.398572      -0.201714       2.146791       0.022214       1.579653          -0.000001
          143              H       1.063363      13.642644      17.840139       0.109142       1.092254 0.79678960E+01  0.79195263E+02                                 1.829916                            1.706343      -1.286830       2.260710                    0.993728       3.886889      11.437389       0.449708       1.370314      -0.687660      -0.020720      -0.000181       0.028733       0.035425      -0.007625      -0.009848       0.000287      -0.013176      -0.003555      -0.015312       0.002777       0.012536              1.911007       1.960752       0.138257      -0.577956       1.613141      -0.241751       2.159127          -0.000001
          144              H       1.077790      15.652071      16.717937       0.118957       1.175404 0.87165809E+01  0.85651452E+02                                 1.714178                            1.633166      -0.830422       2.486147                    0.999177       3.209315       8.405799       0.543215       1.147481      -0.743635      -0.020454       0.028303       0.014123       0.037669      -0.007622      -0.011488      -0.003139      -0.015713       0.003006      -0.018605       0.007630       0.010975              1.723448       1.704753      -0.349410      -0.220359       1.942495       0.103488       1.523095           0.000004
          145              H       4.695057       2.623961      15.566960       0.120468       1.195840 0.88726435E+01  0.87963403E+02                                 1.760535                            1.665830      -0.989277       2.410725                    0.998135       3.304728       8.821633       0.526766       1.172842      -0.736296       0.024986      -0.031707       0.012287       0.042197      -0.011033       0.013010      -0.003826      -0.006362       0.002557      -0.016799      -0.001830       0.018629              1.811070       1.697120      -0.451595       0.040992       2.228560       0.042586       1.507529          -0.000001
          146              H       4.435901       4.319293      17.077617       0.117730       1.058664 0.78014738E+01  0.76013935E+02                                 1.703961                            1.624231      -1.008456       2.398337                    0.997684       3.478988       9.663293       0.495723       1.268090      -0.711440       0.017009      -0.004861       0.030388       0.035162      -0.012513       0.005198       0.002313      -0.013643       0.010182      -0.017479       0.004870       0.012609              1.714639       1.569069      -0.009212       0.330614       1.490129       0.096255       2.084720          -0.000002
          147              H       2.214735       4.428543      12.934101       0.129519       1.233087 0.93635894E+01  0.94052852E+02                                 1.789557                            1.705412      -1.145441       2.340484                    0.996589       3.369475       9.042140       0.523515       1.164789      -0.737849      -0.018890      -0.001253      -0.034169       0.039063      -0.006992       0.009241      -0.003575       0.006073       0.023264      -0.011819      -0.003920       0.015739              1.814867       1.611491      -0.049659       0.291420       1.703350       0.245829       2.129761           0.000000
          148              H       3.426362       6.549171      17.656702       0.114745       0.993537 0.75984169E+01  0.75077106E+02                                 1.754192                            1.696359      -1.457522       2.186914                    0.991550       3.964538      11.859662       0.436494       1.420181      -0.677499       0.014259      -0.001966       0.030622       0.033836      -0.007063       0.003584       0.001907      -0.010677       0.011816      -0.011865       0.004975       0.006890              1.788757       1.682592      -0.011864       0.248718       1.604576       0.099550       2.079103          -0.000001
          149              H       1.002214       8.396674      14.987875       0.110935       1.165905 0.86752951E+01  0.87401377E+02                                 1.862525                            1.744889      -1.237714       2.287762                    0.994042       3.756996      10.852761       0.461944       1.316081      -0.700027      -0.022101       0.025854      -0.012185       0.036129      -0.007509       0.010124       0.002437      -0.008417       0.016350      -0.016046       0.004600       0.011446              1.949278       2.149900      -0.584835       0.121538       2.156746      -0.001733       1.541189          -0.000002
          150              H       1.182327       6.644765      13.538364       0.122806       1.129666 0.82442460E+01  0.79788035E+02                                 1.662714                            1.583255      -0.801551       2.503174                    0.999453       3.125696       8.091078       0.555056       1.140203      -0.745768      -0.020120       0.002880      -0.032584       0.038404      -0.010228       0.011448       0.004043      -0.010712       0.014201      -0.019738       0.007558       0.012180              1.675110       1.656639      -0.059290       0.357099       1.427494       0.089128       1.941196           0.000008
          151              H       3.323985      10.952353      25.562474       0.128089       1.215095 0.92485082E+01  0.92889869E+02                                 1.792813                            1.711963      -1.135543       2.345745                    0.996727       3.386100       9.176361       0.513170       1.188361      -0.731952       0.016935       0.029541       0.019231       0.039106       0.011161      -0.001595       0.003355      -0.012715      -0.016915      -0.011636      -0.004237       0.015872              1.815371       1.595353       0.293726       0.181107       1.782128       0.240794       2.068633           0.000069
          152              H       0.900321       7.509014      23.497909       0.112243       1.044539 0.75946890E+01  0.73610657E+02                                 1.694000                            1.605253      -1.045384       2.377717                    0.997006       3.531825       9.830802       0.496669       1.272355      -0.709811      -0.019676      -0.027920      -0.011981       0.036197       0.013118      -0.003554      -0.004143      -0.015904       0.014747      -0.017850       0.002271       0.015579              1.714326       1.586611       0.313502       0.222414       1.816038       0.313470       1.740329          -0.000062
          153              H       1.057106       7.647528      25.828637       0.122622       1.208180 0.90026541E+01  0.89654851E+02                                 1.779887                            1.684430      -0.965931       2.422928                    0.998317       3.313557       8.890154       0.520399       1.181861      -0.734254      -0.020292      -0.029312       0.023262       0.042569       0.015154      -0.000077      -0.004908      -0.013949      -0.003424      -0.016559      -0.001606       0.018164              1.828132       1.570833       0.222304      -0.242320       1.786977      -0.366960       2.126586          -0.000007
          154              H       3.845785      11.877079      23.321666       0.119446       1.135309 0.84360538E+01  0.82892735E+02                                 1.719228                            1.640146      -0.955167       2.429183                    0.998042       3.326000       8.946380       0.521281       1.195796      -0.730032       0.018759       0.027954       0.017677       0.038023       0.010927       0.003729       0.003737      -0.012477       0.024126      -0.016680       0.003239       0.013441              1.729529       1.644303       0.380961       0.112468       1.870197       0.187839       1.674087           0.000006
          155              H       3.653255      11.771731      21.016116       0.097212       1.114905 0.82917747E+01  0.83695138E+02                                 1.879564                            1.757317      -1.520869       2.134679                    0.991795       4.223500      12.749449       0.434479       1.396639      -0.680670       0.016403       0.025792      -0.017069       0.035009       0.008819       0.002729       0.000382      -0.011417       0.007985      -0.012169       0.002593       0.009576              1.966829       1.889164       0.422636      -0.337198       1.967312      -0.407060       2.044013           0.000001
          156              H       1.466660       8.371312      21.239118       0.123080       0.960689 0.72058389E+01  0.70274320E+02                                 1.718386                            1.655079      -1.357211       2.239605                    0.992336       3.866794      11.499525       0.440565       1.425556      -0.676723      -0.016463      -0.026959      -0.016119       0.035464       0.006663       0.000778       0.000382      -0.014088       0.012608      -0.011819       0.004106       0.007713              1.751109       1.658430       0.294013       0.168240       1.809358       0.227018       1.785538          -0.000008
          157              H       2.247592      10.197354      15.674864       0.116474       1.161542 0.93905909E+01  0.96533451E+02                                 1.865807                            1.826001      -1.206082       2.304529                    0.995275       3.763399      10.993628       0.447487       1.331498      -0.697753      -0.001636       0.002222      -0.036628       0.036732      -0.000139       0.001497      -0.002281      -0.013083       0.042410      -0.013690      -0.000873       0.014563              1.882455       1.628970       0.065409       0.030601       1.786277       0.021500       2.232119          -0.000001
          158              H       2.401585       8.066972      19.109811       0.111180       0.995582 0.77250440E+01  0.76598570E+02                                 1.752504                            1.707895      -1.423874       2.200248                    0.991652       3.974611      11.887635       0.436248       1.415965      -0.678408       0.001716      -0.030409       0.015997       0.034403      -0.001761       0.001057      -0.003491      -0.025757       0.015003      -0.015532       0.003284       0.012248              1.790114       1.536483      -0.024698      -0.040823       2.066592      -0.219611       1.767266          -0.000002
          159              H       2.353445      12.115089      19.224908       0.116155       1.006150 0.78025874E+01  0.77575032E+02                                 1.766833                            1.718744      -1.385883       2.221018                    0.992168       3.959661      11.865863       0.433918       1.419760      -0.677830      -0.001416       0.031213       0.018770       0.036450      -0.000066      -0.000201       0.005393      -0.027803       0.015111      -0.016422       0.001954       0.014468              1.802325       1.568923      -0.034468      -0.003458       2.026300       0.238219       1.811753           0.000000
          160              H       3.082293      12.407724      34.061718       0.122244       1.237083 0.94061215E+01  0.95006681E+02                                 1.831698                            1.740944      -0.979501       2.416971                    0.998254       3.384232       9.239616       0.501848       1.208343      -0.727880      -0.029069      -0.029048       0.016161       0.044158       0.010301      -0.013031      -0.005273      -0.002396       0.009676      -0.015251      -0.004143       0.019395              1.871145       1.817936       0.470573      -0.146987       2.195904      -0.060602       1.599596           0.000063
          161              H       3.600042      14.227914      35.428503       0.118910       1.139564 0.84142380E+01  0.83565557E+02                                 1.792911                            1.688897      -1.060044       2.377148                    0.996627       3.542727       9.941231       0.485144       1.271227      -0.710859      -0.015311       0.000471       0.033820       0.037127       0.011654      -0.004797       0.002208      -0.005141       0.011331      -0.015209       0.004863       0.010346              1.818949       1.640392      -0.001681      -0.425948       1.571243       0.177709       2.245211          -0.000003
          162              H       5.415888      13.859194      31.108743       0.110183       1.453610 0.11829032E+02  0.12795159E+03                                 2.116213                            2.009202      -1.347321       2.227277                    0.994222       3.899427      11.428073       0.442467       1.279762      -0.709507       0.006572       0.004158      -0.035795       0.036630       0.011147      -0.002212      -0.006864      -0.003486       0.038262      -0.017929       0.001204       0.016724              2.138598       1.833212       0.075374      -0.305308       2.076887       0.330810       2.505696           0.002334
          163              H       6.629109      16.011036      31.454036       0.117298       1.202591 0.91817171E+01  0.92570006E+02                                 1.828074                            1.745486      -0.849180       2.475950                    0.999027       3.402386       9.408891       0.488225       1.244343      -0.719528       0.015369      -0.000980      -0.035079       0.038311       0.010194      -0.008450       0.005354      -0.009303       0.028970      -0.019469       0.006376       0.013093              1.832375       1.715774       0.075886      -0.327798       1.606967       0.085589       2.174382           0.000152
          164              H       7.110042      17.837079      32.784853       0.108406       1.043393 0.76019976E+01  0.75170532E+02                                 1.815204                            1.696829      -1.476318       2.172559                    0.991374       4.031873      12.091581       0.436120       1.420299      -0.677042       0.020785       0.025008      -0.013746       0.035304       0.008934      -0.005558       0.001543      -0.006138       0.018488      -0.013999       0.004995       0.009003              1.899860       2.061404       0.590178      -0.223019       2.052144      -0.141022       1.586032          -0.000007
          165              H       4.857802      16.344640      35.755812       0.115228       1.169041 0.91069773E+01  0.93320754E+02                                 1.894863                            1.810722      -1.447129       2.189833                    0.992064       3.921766      11.606933       0.442733       1.350083      -0.692226      -0.009675       0.000339       0.032302       0.033722       0.006292      -0.001310      -0.001649      -0.012901       0.020004      -0.012363       0.004099       0.008264              1.935575       1.831054       0.062361      -0.320448       1.707769       0.209879       2.267903          -0.000000
          166              H       6.906707       7.151999      32.802837       0.120677       1.275484 0.97271818E+01  0.98685534E+02                                 1.834658                            1.741533      -1.124001       2.345827                    0.996622       3.424730       9.250374       0.516336       1.169250      -0.736804       0.026274       0.027125       0.009940       0.039050       0.007533       0.009972       0.002303       0.003418      -0.011211      -0.011358      -0.003160       0.014518              1.860450       1.843598       0.379886       0.163536       2.206450      -0.065546       1.531302           0.000294
          167              H       3.810108       3.882291      31.576327       0.117724       1.035266 0.75762162E+01  0.73342295E+02                                 1.684310                            1.604676      -0.991128       2.407317                    0.997835       3.464136       9.617398       0.496421       1.274540      -0.709939      -0.025760      -0.023156      -0.013387       0.037135       0.002299       0.013776      -0.005291      -0.002088      -0.003852      -0.016263       0.002935       0.013328              1.704026       1.751890       0.395433       0.128479       1.945061       0.042708       1.415127           0.000109
          168              H       3.768422       5.958049      30.565626       0.125347       1.196943 0.88427589E+01  0.88049506E+02                                 1.799171                            1.691952      -0.969298       2.426166                    0.998176       3.342385       9.094639       0.506696       1.214002      -0.726192      -0.031547       0.007313      -0.030370       0.044396       0.005201       0.016730      -0.000585       0.008967       0.002019      -0.015846      -0.003884       0.019729              1.856990       1.895180      -0.225216       0.460158       1.741525      -0.343769       1.934266           0.000085
          169              H       7.862292       5.651757      34.514915       0.121327       1.162965 0.84462816E+01  0.82121234E+02                                 1.683168                            1.592003      -0.845724       2.481484                    0.999073       3.159581       8.159194       0.559838       1.125262      -0.749310       0.026363       0.025509       0.010356       0.038118       0.008539       0.013875      -0.006422      -0.006042      -0.010407      -0.020662       0.008182       0.012480              1.705766       1.837352       0.396060       0.216066       1.867488       0.064312       1.412460          -0.000004
          170              H       7.834169       3.630625      35.633520       0.112725       1.171215 0.86348014E+01  0.86455344E+02                                 1.839800                            1.720595      -1.061198       2.372922                    0.996618       3.602809      10.205897       0.475806       1.285690      -0.707681       0.025432      -0.003026       0.029673       0.039198       0.008097       0.012902      -0.002795      -0.004910      -0.003216      -0.017423       0.004348       0.013075              1.917343       2.112155      -0.158415       0.572665       1.650845      -0.252776       1.989027           0.000000
          171              H       4.831670       2.317669      33.245244       0.119811       1.001220 0.75757920E+01  0.74758903E+02                                 1.762289                            1.693067      -1.381166       2.225715                    0.991972       3.911551      11.673915       0.437441       1.418899      -0.678004      -0.021876      -0.024580      -0.011040       0.034707       0.003371       0.008364      -0.002511      -0.005425      -0.002727      -0.011193       0.004312       0.006881              1.808013       1.899225       0.364495       0.103256       1.992878      -0.001340       1.531936           0.000004
          172              H       1.983808      17.534689       6.841118       0.123706       1.219720 0.92981159E+01  0.93860659E+02                                 1.829086                            1.741853      -1.021711       2.399853                    0.997918       3.407221       9.369789       0.495859       1.223656      -0.723925       0.027169      -0.027560       0.013438       0.040967      -0.013069       0.003184       0.001271      -0.008937      -0.013324      -0.012904      -0.003162       0.016066              1.857005       1.907046      -0.386673       0.339207       1.790597      -0.204545       1.873373          -0.000011
          173              H       1.139277      17.201085       4.719005       0.116369       1.117557 0.82936929E+01  0.82382322E+02                                 1.792098                            1.693925      -1.085784       2.360794                    0.996528       3.615637      10.272638       0.475279       1.297393      -0.704582       0.010743      -0.030161      -0.015910       0.035752      -0.007529       0.011015       0.003747      -0.007773       0.004372      -0.016493       0.006072       0.010421              1.811028       1.585181      -0.313013      -0.156448       1.971536       0.405845       1.876367          -0.000003
          174              H      -0.337481       1.340268       7.301509       0.127113       1.325724 0.10328609E+02  0.10679451E+03                                 1.920991                            1.826608      -1.152241       2.338278                    0.996228       3.462203       9.564159       0.489011       1.211379      -0.727414      -0.012666       0.030655       0.023505       0.040652      -0.011591      -0.000523       0.006107      -0.008694      -0.009036      -0.012044      -0.003403       0.015447              1.938922       1.713333      -0.216937      -0.030954       1.907186       0.408561       2.196248           0.000033
          175              H      -0.332476      17.979494       2.845071       0.116582       1.130569 0.88831431E+01  0.90752329E+02                                 1.878108                            1.808967      -1.385889       2.222538                    0.992135       3.924340      11.718803       0.433999       1.381420      -0.686068       0.006649      -0.028629      -0.016368       0.033642      -0.005147       0.005331       0.001858      -0.012378       0.009260      -0.011742       0.005233       0.006509              1.903246       1.795694      -0.235430      -0.022515       1.945259       0.333995       1.968786          -0.000001
          176              H      11.819784       1.849453       3.262300       0.116300       1.139100 0.83483703E+01  0.82766332E+02                                 1.799321                            1.687025      -0.986705       2.409731                    0.997742       3.515544       9.863198       0.483261       1.278417      -0.709706      -0.026414       0.026935      -0.011508       0.039441      -0.014959       0.004723       0.006029      -0.006398       0.006642      -0.019037       0.004564       0.014472              1.869864       2.105292      -0.468474       0.353720       1.738477      -0.214716       1.765822          -0.000002
          177              H      12.509261       2.044543       5.463543       0.119251       1.139220 0.83084750E+01  0.80393599E+02                                 1.655816                            1.575885      -0.829548       2.487046                    0.999264       3.136861       8.062619       0.564738       1.120880      -0.750566      -0.015021       0.028645       0.021385       0.038775      -0.014651       0.005080       0.005554      -0.006864       0.016624      -0.019985       0.007433       0.012553              1.664948       1.562713      -0.270468      -0.123936       1.713886       0.336761       1.718245           0.000011
          178              H       6.068202       0.261421      33.604924       0.110864       1.026597 0.80711166E+01  0.80807561E+02                                 1.778516                            1.738159      -1.438881       2.191829                    0.991535       3.996967      11.961983       0.435824       1.403708      -0.680760      -0.004890       0.000824      -0.035405       0.035750       0.000937       0.003476      -0.000729      -0.017748       0.035033      -0.015220       0.003052       0.012168              1.805470       1.565554      -0.014714       0.072581       1.660457      -0.013548       2.190399          -0.000003
          179              H      12.745725       2.167450       1.143783       0.111626       1.191916 0.97165627E+01  0.10076476E+03                                 1.897717                            1.856314      -1.229769       2.288521                    0.995059       3.835276      11.261851       0.444108       1.329908      -0.697790       0.005137       0.029468       0.017655       0.034734       0.002398       0.003117       0.003986      -0.022581       0.006447      -0.013114       0.000786       0.012328              1.907377       1.663007       0.076944       0.080852       2.090578       0.196131       1.968545          -0.000003
          180              H      12.502652      17.665400       1.050266       0.113233       1.141696 0.91394542E+01  0.93674291E+02                                 1.867879                            1.818361      -1.260065       2.279451                    0.993319       3.847792      11.364416       0.440489       1.356661      -0.691848      -0.000182      -0.030451       0.016601       0.034683       0.001526       0.003021      -0.004708      -0.025141       0.012067      -0.015263       0.002240       0.013022              1.894938       1.750058       0.044536       0.139897       2.090917      -0.215431       1.843840          -0.000000
          181              C       5.097200       1.767515      23.382812       0.583092      25.656134 0.26442060E+03  0.55547894E+04                                 8.150907                            5.795910      -0.129354       2.012239                    0.999269      22.705159      64.117934       0.612004       0.476408      -1.016963       0.002956      -0.039616       0.040807       0.056951       0.029176       0.034707       0.092513      -0.013494       0.139172      -0.083019      -0.042781       0.125800             10.994007       7.805078      -0.265054      -1.205417      14.570841      -7.331159      10.606102           0.000025
          182              C       4.990283       3.004386      22.528931       0.003604      39.998423 0.43391404E+03  0.10128003E+05                                10.243515                            6.946581      -0.023381       2.003707                    0.999215      26.945335      75.506600       0.629240       0.417032      -1.070993      -0.014358       0.035476      -0.012523       0.040269       0.001771       0.005753       0.013551       0.023752      -0.013834      -0.021025       0.003781       0.017244             14.498514       8.431772      -0.301680      -2.694461      20.123486     -10.000317      14.940285          -0.000043
          183              C       5.783823       3.183869      21.443776      -0.149831      38.724005 0.43969247E+03  0.10391618E+05                                10.042352                            7.032824       0.027090       1.975291                    0.999676      29.929966      86.957624       0.614370       0.421834      -1.058196      -0.006753       0.013548      -0.003574       0.015554      -0.007057       0.016777       0.032575       0.013573      -0.046396      -0.045982       0.017325       0.028657             13.330760       8.136610       1.251910      -3.795540      17.271135      -8.793573      14.584536           0.000001
          184              C       5.789699       4.387574      20.692404       0.074481      36.715056 0.39789174E+03  0.91052545E+04                                 9.671010                            6.666414      -0.102175       1.980621                    0.999255      26.259290      73.308737       0.639040       0.418843      -1.067824       0.009698      -0.011071      -0.001568       0.014801       0.005700      -0.010120      -0.017028      -0.019120       0.007831      -0.017000      -0.008954       0.025954             12.879106       8.272094       1.182386      -4.251453      16.138887      -8.038012      14.226335           0.000018
          185              C       4.942219       5.433257      21.108913       0.085594      35.837819 0.41169568E+03  0.95166088E+04                                 9.582465                            6.830300      -0.136378       1.967180                    0.999199      26.520847      74.792373       0.623542       0.424947      -1.062314      -0.007961       0.009364       0.006809       0.014051       0.003505      -0.011980      -0.018387      -0.013860       0.027014      -0.018770      -0.009014       0.027783             12.466517       8.416583       1.158109      -4.045825      16.162908      -7.370792      12.820060           0.000009
          186              C       4.043471       5.205001      22.223922      -0.141786      35.770526 0.45043375E+03  0.10692013E+05                                 9.459320                            7.095747       0.152823       2.018489                    0.999668      29.752166      86.157978       0.615575       0.419176      -1.061643       0.010158      -0.007241      -0.010458       0.016278      -0.010577      -0.010720       0.009672       0.003485      -0.035133      -0.017787      -0.004853       0.022640             11.553979       8.409748       0.001693      -3.162396      14.774474      -5.880279      11.477713          -0.000094
          187              C       4.080121       4.040314      22.893287      -0.101047      32.873192 0.42434504E+03  0.99458931E+04                                 9.013944                            6.936163       0.018219       1.981970                    0.999538      29.273778      84.856574       0.614654       0.425158      -1.055518       0.018010      -0.016309      -0.013238       0.027669       0.003211      -0.007515       0.008852       0.043099       0.055142      -0.032736       0.008674       0.024062             10.886383       7.453363      -1.112023      -1.602005      15.448015      -5.519006       9.757771          -0.000019
          188              C       4.978957       6.660373      20.437031      -0.203893      39.359684 0.47944903E+03  0.11583416E+05                                10.109530                            7.320909       0.105326       1.993600                    0.999504      30.885340      90.836846       0.604774       0.419198      -1.059461       0.001855      -0.011527       0.011897       0.016669      -0.012182       0.008056       0.029699       0.007470      -0.030397      -0.038773       0.011720       0.027053             12.981263       8.879839       1.205919      -4.026527      16.813120      -7.403202      13.250830          -0.000040
          189              C       5.803211       6.849610      19.347919       0.073948      37.292915 0.43775146E+03  0.10285395E+05                                 9.849519                            7.064382      -0.089953       1.978835                    0.999377      27.034802      77.112359       0.609763       0.427516      -1.059678       0.006141      -0.006187      -0.000610       0.008738       0.000521       0.008010      -0.001053      -0.037242       0.027381      -0.025075       0.010756       0.014320             12.725509       8.600336       0.482761      -3.363706      17.802282      -6.339735      11.773910          -0.000023
          190              C       6.594423       5.762959      18.900477      -0.152503      35.798494 0.47381014E+03  0.11416046E+05                                 9.523521                            7.316939       0.078245       1.991397                    0.999418      30.366464      89.257486       0.599942       0.423727      -1.056371      -0.011492      -0.005220       0.016014       0.020390      -0.000249      -0.015562       0.004099       0.016470       0.044501      -0.016519      -0.008687       0.025207             11.257524       8.454500      -0.283341      -3.051607      14.865500      -4.415974      10.452573           0.000006
          191              C       6.583775       4.570959      19.561929      -0.129581      34.274218 0.41339781E+03  0.95827962E+04                                 9.089289                            6.715015       0.209238       2.034296                    0.999761      29.089299      82.628169       0.645989       0.409032      -1.070599      -0.008430       0.013641       0.002759       0.016271      -0.016133      -0.000777       0.015234      -0.018944      -0.019975      -0.020429      -0.007189       0.027619             10.915794       7.909758       0.793929      -3.800174      13.108205      -5.223504      11.729419          -0.000020
          192              C       4.595096      17.292778      22.842932       0.595488      26.452995 0.25687651E+03  0.53469697E+04                                 8.256930                            5.684759      -0.023598       2.048605                    0.999523      22.334086      62.382726       0.623723       0.471771      -1.021441      -0.002369       0.046502       0.037591       0.059842       0.047363      -0.049878      -0.071888       0.015764       0.042477      -0.074348      -0.040064       0.114412             11.388126       7.583124      -2.564417       0.574117      15.337025       6.928042      11.244230           0.000039
          193              C       4.737598      16.151501      21.893376      -0.005856      41.112252 0.43331362E+03  0.10093404E+05                                10.364949                            6.895198      -0.003950       2.005043                    0.999304      26.985871      75.127044       0.639070       0.411455      -1.076423       0.000157      -0.021307      -0.035559       0.041454       0.005982       0.004796      -0.011507       0.028245      -0.003696      -0.021984       0.005578       0.016406             15.004761       8.062929      -4.123854      -0.254063      21.985471       9.897320      14.965884          -0.000069
          194              C       4.073677      16.155403      20.620827      -0.102241      34.082587 0.42878211E+03  0.10049148E+05                                 9.156767                            6.919857       0.005181       1.970122                    0.999654      29.307533      84.212408       0.624058       0.418783      -1.062350       0.018629      -0.011116       0.017083       0.027612      -0.009166       0.012619      -0.020854       0.003895      -0.043331      -0.028646      -0.000610       0.029256             11.162495       6.788527      -2.441934       0.311205      14.510000       6.075487      12.188957           0.000002
          195              C       4.226417      15.154591      19.720548      -0.147957      35.638242 0.44174704E+03  0.10420888E+05                                 9.363430                            6.978706       0.224215       2.039649                    0.999832      29.538822      84.901718       0.628012       0.413435      -1.066740       0.005664      -0.004264       0.012588       0.014447      -0.002937       0.015776      -0.006812      -0.001366       0.040650      -0.015953      -0.007872       0.023826             11.444252       7.495480      -3.676361       0.017092      15.752765       5.084566      11.084513          -0.000014
          196              C       5.067215      14.056235      20.018003       0.078812      35.369297 0.42030935E+03  0.97789146E+04                                 9.518504                            6.927982      -0.049900       1.995130                    0.999321      26.737106      75.970662       0.614765       0.428229      -1.058888      -0.011250      -0.000445      -0.012390       0.016742      -0.010244       0.000366       0.014099      -0.031091      -0.017510      -0.018175      -0.008893       0.027068             12.211107       7.791510      -4.359732      -0.207185      18.100309       5.486323      10.741503           0.000005
          197              C       5.740940      14.013315      21.283358       0.072018      37.082862 0.41949000E+03  0.97203631E+04                                 9.745575                            6.858977      -0.063566       1.990797                    0.999300      26.528997      74.355430       0.628517       0.420560      -1.067482       0.006083      -0.000221       0.010271       0.011939      -0.014068       0.005368       0.012228      -0.031985      -0.032363      -0.023735      -0.005360       0.029095             12.912229       8.359559      -5.057131      -0.439250      19.211366       6.367720      11.165762          -0.000004
          198              C       5.543635      15.096064      22.193349      -0.163271      39.531708 0.45224680E+03  0.10744441E+05                                10.132871                            7.101096       0.025781       1.967538                    0.999568      30.218074      87.508352       0.616583       0.418125      -1.062447       0.001743       0.000876      -0.013846       0.013983       0.027244       0.005519      -0.016528       0.042824       0.037030      -0.045950       0.017054       0.028896             13.576437       8.221516      -4.969612      -0.798057      20.633864       7.601004      11.873932          -0.000003
          199              C       5.204232      12.942271      19.159806      -0.205433      39.194938 0.51374380E+03  0.12657680E+05                                10.181317                            7.664268      -0.116424       1.924548                    0.998167      31.459079      94.149698       0.579792       0.428772      -1.051044      -0.005266       0.012792       0.012382       0.018565       0.014202       0.000620      -0.015547       0.038471       0.055177      -0.037162       0.012944       0.024217             12.838981       8.540495      -4.053615      -0.362933      18.742778       5.162265      11.233669          -0.000012
          200              C       5.932568      11.830258      19.513012       0.073390      36.319914 0.44239305E+03  0.10461343E+05                                 9.766225                            7.176024      -0.248160       1.929382                    0.999024      27.415788      79.424297       0.593384       0.436507      -1.050204      -0.001797      -0.001800       0.014225       0.014450       0.003524      -0.005568       0.002338      -0.016353       0.045531      -0.017566       0.001230       0.016337             12.390410       8.294963      -2.724024       0.848447      17.343259       5.509028      11.533007          -0.000007
          201              C       6.646146      11.847816      20.754269      -0.149308      34.849495 0.46630364E+03  0.11208657E+05                                 9.381496                            7.286751      -0.018039       1.961254                    0.999262      30.439995      89.844605       0.596748       0.427002      -1.052624      -0.015489       0.013118      -0.003105       0.020534      -0.007171       0.010811      -0.020447       0.004051      -0.026651      -0.025093      -0.000773       0.025866             10.992691       9.064262      -2.863704       1.024718      12.877163       4.580441      11.036648          -0.000002
          202              C       6.548977      12.883744      21.605272      -0.126744      33.424103 0.41862366E+03  0.97349768E+04                                 8.949450                            6.781619       0.213115       2.038332                    0.999798      29.072844      82.727823       0.639324       0.411978      -1.068623      -0.009600       0.001034      -0.008991       0.013193       0.001992       0.014376      -0.006728       0.020244       0.046692      -0.020445      -0.004829       0.025274             10.562530       8.317827      -3.852071       0.360676      14.019273       3.958682       9.350491          -0.000000
          203              C       5.863201      10.109564       8.563627       0.581261      26.102151 0.27014765E+03  0.57050653E+04                                 8.272706                            5.865170      -0.111547       2.017544                    0.999084      22.837160      64.641586       0.607373       0.477520      -1.016462      -0.005342       0.003783      -0.062506       0.062847      -0.081045       0.003945      -0.007169      -0.047544      -0.241427      -0.080831      -0.044186       0.125016             11.547164       6.737809       1.531687       0.319124       6.170202       0.128069      21.733480           0.000128
          204              C       5.965003      10.203207      10.096943      -0.001609      38.924040 0.42805693E+03  0.99655612E+04                                10.084766                            6.899557      -0.055550       1.991459                    0.999125      27.066864      75.952329       0.630861       0.417035      -1.070115       0.013783       0.008950       0.037954       0.041359      -0.008567       0.002240      -0.003086       0.003835      -0.057836      -0.019683       0.000909       0.018774             14.494551       7.045791       2.083742      -0.213757       8.292965      -0.560322      28.144899          -0.000027
          205              C       5.362086       9.251168      10.834288      -0.142966      37.846273 0.43849108E+03  0.10351400E+05                                 9.920176                            7.037475       0.023836       1.977422                    0.999594      29.712324      86.147138       0.612581       0.423550      -1.057606       0.011004      -0.001743       0.008673       0.014119      -0.016725       0.003597       0.022913       0.009448      -0.108531      -0.046495       0.009096       0.037398             13.295013       6.715702       1.976464      -1.641452       8.005741      -2.675831      25.163595          -0.000010
          206              C       5.446762       9.280431      12.266175       0.078751      35.764847 0.38944740E+03  0.88682863E+04                                 9.504668                            6.599199      -0.093248       1.985678                    0.999157      26.073817      72.717497       0.641432       0.419339      -1.067034      -0.001553      -0.005002      -0.008161       0.009697       0.003067      -0.006476      -0.005121       0.000553       0.062028      -0.013433      -0.009499       0.022932             12.604955       6.708306       2.602088      -2.073217       8.683348      -3.223052      22.423211           0.000007
          207              C       6.183010      10.341721      12.851015       0.081576      34.354366 0.41936198E+03  0.97424465E+04                                 9.317333                            6.904433      -0.101448       1.976947                    0.999203      26.677112      75.517951       0.618485       0.426283      -1.061065       0.006479       0.001100       0.006412       0.009182       0.005731      -0.003954      -0.009468      -0.001506       0.086799      -0.020505      -0.010989       0.031494             11.714753       6.539485       2.356388      -1.359896       8.405904      -2.020841      20.198871           0.000014
          208              C       6.808349      11.297662      12.065833      -0.141006      35.480289 0.44768974E+03  0.10595650E+05                                 9.355535                            7.035405       0.199283       2.031859                    0.999821      29.536724      85.014415       0.624199       0.414603      -1.066066       0.001034      -0.009455      -0.013664       0.016649       0.011999       0.005245       0.011962      -0.012706      -0.027467      -0.014745      -0.008588       0.023333             11.380782       6.581528       2.056400      -0.685835       8.280246      -0.750763      19.280572          -0.000087
          209              C       6.707915      11.219626      10.684661      -0.096592      33.259872 0.42419544E+03  0.99295045E+04                                 9.073140                            6.919285       0.035421       1.986551                    0.999662      29.142308      84.088168       0.618240       0.423241      -1.057989      -0.005690      -0.023920       0.004902       0.025071      -0.002958      -0.007237      -0.016724      -0.006773      -0.061380      -0.029001       0.008549       0.020453             11.086653       6.245811       1.670606       0.302301       7.508179       0.646025      19.505970          -0.000048
          210              C       4.852443       8.338147      13.045602      -0.125852      34.316391 0.41768962E+03  0.97229834E+04                                 9.135754                            6.783523       0.185133       2.030383                    0.999790      29.123751      83.337592       0.636901       0.413131      -1.066213       0.001496       0.008206       0.009327       0.012513      -0.005079       0.009843       0.023802      -0.006900      -0.018296      -0.028638       0.003646       0.024992             10.951341       6.802035       2.653690      -1.844436       8.604469      -2.537453      17.447520          -0.000034
          211              C       4.970593       8.406428      14.423537      -0.145098      36.129507 0.49007916E+03  0.11945739E+05                                 9.688481                            7.519111      -0.192487       1.905230                    0.998496      30.861302      92.184366       0.580846       0.432611      -1.047595       0.004745       0.019008      -0.017246       0.026101      -0.005247      -0.007984      -0.015225      -0.008943      -0.026452      -0.021770       0.004108       0.017663             11.417986       7.707652       2.808747      -0.504484       8.901168      -0.158247      17.645138          -0.000013
          212              C       5.684960       9.424798      15.069882       0.068540      35.490842 0.43479708E+03  0.10218894E+05                                 9.529418                            7.048793      -0.103321       1.974081                    0.999439      27.223445      78.164955       0.608155       0.428523      -1.056961      -0.006700      -0.008299      -0.002758       0.011017      -0.005253       0.003117       0.002587      -0.019583       0.034169      -0.017274       0.004981       0.012293             11.916633       7.103260       2.418770      -0.399557       8.924926      -1.058359      19.721714          -0.000003
          213              C       6.276989      10.419757      14.312396      -0.202473      39.491028 0.52931233E+03  0.13089578E+05                                10.165259                            7.727102       0.026093       1.970352                    0.999216      31.274112      92.623142       0.585517       0.423012      -1.058582       0.002692      -0.000532      -0.018053       0.018260      -0.002509       0.007460       0.018348       0.003262      -0.050792      -0.028468       0.011331       0.017137             12.620981       7.406606       2.327497      -1.251913       9.284750      -2.308379      21.171587          -0.000067
          214              C       5.853265       8.176222      18.639709       0.090254      35.818717 0.43349539E+03  0.10207599E+05                                 9.718265                            7.120701      -0.278809       1.922689                    0.998940      27.230258      78.936823       0.593027       0.438624      -1.048050      -0.001362       0.005599      -0.005984       0.008307      -0.010643      -0.013804      -0.009611      -0.001021      -0.006901      -0.022987       0.009460       0.013527             12.356897       5.888979       1.024351      -0.406141      18.082941      -3.328730      13.098772          -0.000007
          215              C       5.910933       9.346762      19.345401      -0.195048      33.705742 0.49126758E+03  0.11997569E+05                                 9.244690                            7.513551      -0.187509       1.905824                    0.997794      31.358335      94.157939       0.582006       0.430927      -1.047253      -0.002674       0.008213      -0.013017       0.015622      -0.000148      -0.002193      -0.005944       0.064102       0.071290      -0.044453       0.019237       0.025216             10.795948       5.938355       0.335562       0.072480      17.109784       0.566560       9.339706          -0.000026
          216              C       5.903858      10.601191      18.704091       0.094113      35.020463 0.43014051E+03  0.10132267E+05                                 9.690873                            7.194110      -0.352179       1.900942                    0.998673      27.395785      80.031123       0.576282       0.451206      -1.038271      -0.005658      -0.008860      -0.001649       0.010641      -0.009929       0.010687       0.004913      -0.004704      -0.001983      -0.017676       0.005931       0.011745             12.252092       6.005236      -0.415938      -0.439174      17.239808       4.059275      13.511232           0.000003
          217              C       5.825040      10.607043      17.313568      -0.191813      34.789518 0.51874327E+03  0.12838248E+05                                 9.471647                            7.746044      -0.281822       1.875595                    0.997226      31.608730      95.449590       0.570577       0.433749      -1.045860      -0.000888      -0.016829       0.004954       0.017566      -0.005236      -0.007611      -0.026240       0.011205      -0.082708      -0.042799       0.020152       0.022646             11.116692       6.138987      -0.081950      -0.293935      11.994518       3.041124      15.216570          -0.000027
          218              C       5.778593       9.424798      16.558599       0.091199      34.782288 0.43460864E+03  0.10257035E+05                                 9.618442                            7.211823      -0.320889       1.908711                    0.998772      27.448107      80.082623       0.578309       0.448769      -1.040384      -0.001737       0.003785       0.007411       0.008500       0.017066       0.000036      -0.001483      -0.001188       0.029544      -0.022035       0.009478       0.012557             12.077774       5.804587      -0.101609       0.032828      11.486381       0.231684      18.942352          -0.000005
          219              C       5.830003       8.207436      17.233719      -0.201059      34.838626 0.52636843E+03  0.13079096E+05                                 9.493103                            7.811405      -0.288466       1.870325                    0.997451      31.873204      96.549670       0.567046       0.434710      -1.044920       0.001965       0.009086       0.010347       0.013910       0.000394       0.003319       0.025665       0.020301      -0.059009      -0.037531       0.016187       0.021344             11.090984       6.156829       0.015724      -0.296169      11.985030      -2.738499      15.131092          -0.000013
          220              C       4.285324       7.762631       4.330190       0.567786      25.487282 0.26822121E+03  0.56627769E+04                                 8.128771                            5.841999      -0.112178       2.012178                    0.999492      23.047779      65.550119       0.608007       0.477157      -1.015126       0.020366       0.038255       0.049133       0.065515      -0.065457       0.044131      -0.058433       0.044456       0.011272      -0.080327      -0.032720       0.113047             10.856216       7.219560       3.196059       0.031870      15.761973       5.887962       9.587116           0.003075
          221              C       3.949191       6.558926       3.511918      -0.028207      40.706762 0.45041188E+03  0.10641084E+05                                10.375872                            7.092916      -0.112454       1.963986                    0.999267      27.828295      79.168052       0.618955       0.418862      -1.066859       0.009537      -0.037078      -0.030604       0.049014       0.000930       0.003000      -0.007755      -0.000077       0.034227      -0.009690      -0.005015       0.014704             14.421584       8.856725       5.576430       0.404200      22.060734       7.621656      12.347293          -0.000247
          222              C       4.523417       6.432117       2.218508      -0.100657      33.717512 0.44514602E+03  0.10559487E+05                                 9.177476                            7.112171      -0.031285       1.958903                    0.999608      29.749528      86.767960       0.605944       0.426121      -1.054873      -0.007915      -0.013949       0.024100       0.028949       0.010316      -0.014847      -0.021807       0.008818      -0.022233      -0.026856      -0.004519       0.031375             10.820792       7.221154       3.015523      -0.380735      14.207146       5.040191      11.034075          -0.000004
          223              C       4.224568       5.349368       1.408148      -0.143676      35.209342 0.44413583E+03  0.10500313E+05                                 9.325776                            7.018650       0.213959       2.038498                    0.999730      29.625412      85.481758       0.622869       0.415932      -1.064229      -0.004272      -0.001881       0.010337       0.011342       0.004657      -0.009917       0.003416       0.012760       0.055146      -0.018317      -0.004040       0.022357             11.184656       8.366305       4.424062      -0.713529      15.028061       3.779895      10.159602          -0.000000
          224              C       3.349791       4.346605       1.884365       0.090653      34.566859 0.40229870E+03  0.92551038E+04                                 9.364859                            6.761933      -0.086158       1.986189                    0.999257      26.369311      74.430114       0.624668       0.426211      -1.060466       0.003185      -0.001507      -0.013096       0.013562       0.011375       0.000598       0.009022      -0.017548      -0.027728      -0.014087      -0.007218       0.021304             11.928690       8.879938       5.914883       0.081783      17.154636       4.243689       9.751496          -0.000046
          225              C       2.831596       4.450003       3.193241       0.076590      37.116212 0.40629233E+03  0.93666152E+04                                 9.824092                            6.785561      -0.094213       1.983484                    0.999259      26.476844      74.721499       0.625170       0.424976      -1.061629      -0.002302       0.005379       0.011496       0.012899       0.019387       0.004204       0.006162      -0.019422      -0.018455      -0.018617      -0.007844       0.026462             13.044094       9.375307       6.798213       0.402459      19.683900       4.847763      10.073075           0.000249
          226              C       3.147104       5.577623       3.981300      -0.177934      40.438652 0.46897696E+03  0.11313273E+05                                10.381543                            7.288053      -0.059353       1.934748                    0.999658      31.287075      93.160201       0.597815       0.424720      -1.051777       0.020509      -0.022063      -0.009781       0.031671      -0.010720       0.012655      -0.024092       0.042755       0.114614      -0.048256      -0.001576       0.049832             13.698513       9.327451       6.594964       0.694114      21.429403       5.745115      10.338685           0.001768
          227              C       1.961850       3.431633       3.648237      -0.141385      35.119695 0.44061368E+03  0.10403604E+05                                 9.311856                            6.976931       0.193138       2.027435                    0.999788      29.757490      86.003774       0.626150       0.414288      -1.064539       0.003769      -0.003933      -0.016783       0.017645      -0.004149      -0.009087       0.000664      -0.004854       0.087504      -0.020595      -0.010344       0.030939             11.144133       9.143547       5.477424      -0.139097      15.084438       2.906548       9.204415           0.000082
          228              C       1.668838       2.350834       2.854063      -0.146746      35.321402 0.47511360E+03  0.11490880E+05                                 9.541018                            7.393084      -0.080251       1.943570                    0.998653      30.598855      91.028028       0.587036       0.431405      -1.048384       0.014037       0.014688      -0.003956       0.020698       0.001751       0.002429      -0.017446      -0.007687      -0.031093      -0.021025       0.001732       0.019294             11.173279       9.151965       4.208893      -0.544429      13.230963       3.777667      11.136911           0.000020
          229              C       2.202669       2.231830       1.571083       0.079294      35.440796 0.42357533E+03  0.98949554E+04                                 9.562559                            6.978872      -0.139872       1.965769                    0.999413      26.976802      77.341353       0.608068       0.431192      -1.054824      -0.002430      -0.003372       0.010670       0.011451      -0.003117       0.010682       0.001085      -0.018935       0.029963      -0.018936       0.004938       0.013998             12.049116       8.968104       4.768638      -0.145310      15.984722       4.661369      11.194523           0.000004
          230              C       3.008411       3.226789       1.097025      -0.207629      38.882382 0.48538662E+03  0.11783933E+05                                10.076546                            7.403522      -0.029030       1.951366                    0.998828      31.129696      92.312425       0.595777       0.423468      -1.054903       0.005903       0.018533       0.008625       0.021277      -0.020206      -0.003890      -0.011941       0.020509       0.067109      -0.036390       0.010894       0.025496             12.746049      10.051363       6.124935       0.188286      17.934238       4.402861      10.252545          -0.000008
          231              C       2.806954      11.443979       5.109258       0.594558      25.946158 0.26249372E+03  0.54918819E+04                                 8.115534                            5.745774      -0.031869       2.042190                    0.999617      22.468699      62.857913       0.620718       0.471639      -1.021818      -0.010165      -0.050276       0.033878       0.061472      -0.027442      -0.053221       0.067113       0.043440       0.125071      -0.079729      -0.031532       0.111261             10.484286       8.212895       0.160353       2.199569      15.378221      -4.761878       7.861742           0.002967
          232              C       2.843279      12.760837       4.406083      -0.017034      39.397401 0.43027350E+03  0.10002791E+05                                10.028448                            6.850790       0.035980       2.016728                    0.999312      27.037226      75.142333       0.644112       0.409042      -1.078241       0.016037       0.040963      -0.010464       0.045218      -0.002543       0.003964       0.002265       0.015789       0.004046      -0.009753       0.000442       0.009310             13.673061       8.846270      -0.665072       3.095628      21.073906      -7.923670      11.099006           0.008866
          233              C       1.923232      13.030061       3.403654      -0.159407      39.136952 0.44821797E+03  0.10631233E+05                                10.065485                            7.079490       0.023343       1.968352                    0.999627      30.159309      87.435647       0.615837       0.419320      -1.061060       0.007389       0.013666       0.001743       0.015633       0.016998      -0.013317       0.030493       0.031945      -0.022268      -0.047346       0.020309       0.027038             12.987851       8.875976      -1.908906       3.722553      18.470318      -7.795266      11.617260          -0.000139
          234              C       1.885639      14.253275       2.731412       0.079550      35.789266 0.39069404E+03  0.89064802E+04                                 9.502294                            6.617025      -0.132583       1.972930                    0.999182      26.141112      73.017479       0.639318       0.420262      -1.066125      -0.008700      -0.009688      -0.003135       0.013394      -0.005335       0.007358      -0.017079      -0.010390       0.005457      -0.014569      -0.008355       0.022923             12.264967       8.844508      -1.452764       3.892138      16.720762      -6.918414      11.229632           0.000065
          235              C       2.801771      15.252136       3.107637       0.088560      35.511942 0.41505741E+03  0.96158802E+04                                 9.528513                            6.871242      -0.052329       1.995812                    0.999251      26.461210      74.759711       0.619772       0.426573      -1.061075       0.009391       0.010211       0.000359       0.013878      -0.004658       0.010621      -0.017026      -0.019040       0.010572      -0.017796      -0.008038       0.025833             12.131572       8.756586      -1.172502       3.458477      16.671653      -6.588170      10.966479          -0.000067
          236              C       3.763692      14.963403       4.133086      -0.144656      35.849286 0.45019625E+03  0.10650975E+05                                 9.381487                            7.028523       0.264083       2.053263                    0.999827      29.411089      84.148699       0.629160       0.411488      -1.069971      -0.008719      -0.007997      -0.003343       0.012294       0.015145       0.012133       0.009449      -0.000691      -0.031051      -0.017146      -0.009479       0.026624             11.403410       8.600662      -0.804962       3.016611      15.712964      -5.510863       9.896603           0.000392
          237              C       3.777873      13.738238       4.740945      -0.087888      33.332233 0.41624834E+03  0.96967737E+04                                 9.054368                            6.838327       0.003915       1.976302                    0.999671      29.004215      83.467873       0.624098       0.421287      -1.059295      -0.016615      -0.008609      -0.016354       0.024852      -0.005692       0.007971       0.010794       0.035751       0.045724      -0.029601       0.007798       0.021803             10.938830       7.918778       0.243003       2.086023      16.345564      -5.021606       8.552148           0.000882
          238              C       0.972847      14.520549       1.703086      -0.131929      34.284072 0.41809792E+03  0.97037375E+04                                 9.044895                            6.734663       0.189591       2.025527                    0.999703      29.115200      82.324218       0.648724       0.406804      -1.073768       0.010149       0.013835       0.007103       0.018571       0.020837       0.006636       0.007024      -0.004396      -0.034860      -0.015183      -0.013873       0.029057             10.628385       8.986103      -0.707516       3.563205      13.242993      -4.711037       9.656061          -0.000115
          239              C       0.979230      15.732058       1.049907      -0.155747      35.528218 0.46738742E+03  0.11203341E+05                                 9.399885                            7.222693       0.166259       2.014785                    0.999765      30.288063      88.292173       0.610496       0.418555      -1.061473       0.013603      -0.005123       0.011796       0.018719       0.001094       0.023118      -0.001047       0.029497       0.039530      -0.021591      -0.012331       0.033922             10.954223       9.319449       0.667785       2.675765      14.660828      -4.066981       8.882393           0.000101
          240              C       1.879232      16.767986       1.420018       0.077809      37.124988 0.43924858E+03  0.10349792E+05                                 9.848295                            7.108340      -0.150267       1.960925                    0.999405      27.156821      78.071695       0.602598       0.431377      -1.055213      -0.005625      -0.006287      -0.004475       0.009550       0.001797      -0.002184       0.001710      -0.033277       0.032560      -0.022318       0.009566       0.012752             12.454865       9.338715      -0.243629       2.862507      17.160994      -6.087628      10.864885          -0.000109
          241              C       2.769074      16.510467       2.448703      -0.212710      40.343404 0.51726794E+03  0.12740263E+05                                10.325568                            7.649378      -0.043200       1.950505                    0.998926      31.327838      93.118049       0.586240       0.424197      -1.056020      -0.000070      -0.015954       0.009193       0.018413       0.011090      -0.006175       0.024745       0.009769      -0.027937      -0.033238       0.010807       0.022432             13.040319       9.688678      -1.258988       3.325453      17.112769      -6.997101      12.319509          -0.000020
          242              C       6.682686       0.107299      27.318433       0.546749      26.220321 0.27875305E+03  0.59275385E+04                                 8.246020                            5.931451      -0.111957       2.006562                    0.999433      23.254583      65.847493       0.608580       0.473297      -1.019683      -0.014252      -0.006192      -0.046705       0.049222       0.051744      -0.052995      -0.028820       0.018718      -0.117685      -0.068151      -0.029759       0.097910             10.959903       8.475136      -0.951777       5.561602       6.443655       1.255664      17.960917           0.000149
          243              C       7.282684       0.290684      28.672629      -0.008558      40.675093 0.45557084E+03  0.10769065E+05                                10.355813                            7.126750      -0.067761       1.980692                    0.999233      27.518709      77.728288       0.619763       0.418079      -1.069795       0.012848       0.009982       0.033921       0.037621      -0.009534      -0.005858      -0.001800      -0.013082      -0.025968      -0.014033      -0.001913       0.015946             14.146763      11.175600      -1.789805       7.809086       8.040979       1.190060      23.223709           0.000050
          244              C       6.864016       1.367581      29.470759      -0.099845      32.642469 0.42772182E+03  0.10047855E+05                                 8.962517                            6.955214       0.023995       1.979977                    0.999664      29.443072      85.525860       0.614757       0.424122      -1.055854       0.013916      -0.015716       0.002485       0.021138      -0.005380      -0.003785      -0.014259       0.002924      -0.049653      -0.024273       0.008631       0.015642             10.465239       7.830197      -1.370973       3.773918       7.410205       1.780416      16.155316           0.000002
          245              C       7.358977       1.566573      30.735755      -0.144006      35.215090 0.44889091E+03  0.10646424E+05                                 9.342985                            7.068198       0.180091       2.025992                    0.999696      29.756430      86.138564       0.618779       0.417357      -1.062780       0.002506      -0.008834      -0.010136       0.013677      -0.004290      -0.004834       0.009497      -0.020396      -0.019903      -0.012352      -0.006255       0.018607             11.103175       9.409721      -2.692283       4.575120       8.219834       0.210087      15.679969          -0.000028
          246              C       8.318629       0.655502      31.277073       0.082966      35.079248 0.41667586E+03  0.96651590E+04                                 9.461384                            6.888283      -0.082006       1.985844                    0.999363      26.581514      75.206060       0.618359       0.427027      -1.060531      -0.001983       0.006230       0.008497       0.010721      -0.008911       0.017843      -0.003597       0.002796       0.042157      -0.019621      -0.006683       0.026304             11.964298      10.401923      -2.882586       6.059657       7.869629      -0.751240      17.621342           0.000003
          247              C       8.764207      19.077851      30.472109       0.076416      34.978165 0.39326092E+03  0.89889598E+04                                 9.388682                            6.656283      -0.097617       1.983407                    0.999324      26.294852      73.793418       0.634254       0.422488      -1.063620       0.004102      -0.006711      -0.007096       0.010593      -0.006627       0.012622      -0.006569       0.006809       0.022245      -0.011333      -0.008577       0.019910             12.032725      10.635157      -2.605694       6.495495       7.426275      -0.459860      18.036742           0.000010
          248              C       8.247000      18.900319      29.194885      -0.155621      38.574115 0.45899170E+03  0.10966025E+05                                10.009509                            7.189925       0.014908       1.966526                    0.999554      30.338799      88.655592       0.606997       0.422353      -1.057758      -0.004245       0.008976       0.001800       0.010090       0.003143      -0.025759       0.008598      -0.017965      -0.055531      -0.037932       0.016547       0.021385             12.771255      11.210158      -2.379688       7.097851       7.477468      -0.394574      19.626137           0.000140
          249              C      -5.513470       0.776458      32.607171      -0.194852      38.065523 0.48254763E+03  0.11713767E+05                                 9.991533                            7.414915      -0.078718       1.938333                    0.998813      31.105839      92.647579       0.590536       0.427271      -1.051117      -0.005894       0.002027      -0.017732       0.018795       0.012704      -0.022526       0.012049      -0.017853      -0.058330      -0.039064       0.013812       0.025252             12.629057      11.472085      -2.711963       6.518529       8.186989      -1.032022      18.228098          -0.000028
          250              C      -4.701387      19.350977      33.158201       0.076587      36.434424 0.42788413E+03  0.10016505E+05                                 9.744959                            7.012143      -0.168481       1.956432                    0.999354      27.014497      77.418416       0.607169       0.430930      -1.055451      -0.000767      -0.012568      -0.004753       0.013458       0.012205       0.004405       0.003717      -0.019454       0.019153      -0.019025       0.003521       0.015504             12.478968      10.208069      -2.387574       5.187968       7.956123      -0.098923      19.272713          -0.000011
          251              C      -4.225915      18.293589      32.345683      -0.153861      34.814608 0.46198979E+03  0.11035583E+05                                 9.271580                            7.174219       0.160900       2.015258                    0.999757      30.077432      87.364003       0.613755       0.417780      -1.062567      -0.012862       0.010840      -0.008649       0.018914      -0.025020       0.003209      -0.010851      -0.002968      -0.027920      -0.022691      -0.009512       0.032203             10.785688       9.762113      -2.139398       3.686260       7.402309       1.175297      15.192641          -0.000007
          252              C      -4.641840      18.176535      31.036447      -0.126603      33.901259 0.41955986E+03  0.97561542E+04                                 9.032995                            6.783689       0.206045       2.033939                    0.999760      29.082814      82.586438       0.640401       0.411310      -1.069719      -0.004743       0.012631       0.007764       0.015566      -0.003848      -0.010249       0.018930      -0.015670      -0.013933      -0.020567      -0.005160       0.025727             10.659668      10.130532      -2.678530       4.624779       7.222512      -0.211767      14.625959          -0.000000
          253              C       1.997595       0.977401       0.772953       0.091586      34.865973 0.42943616E+03  0.10097345E+05                                 9.592976                            7.124191      -0.289104       1.921046                    0.998959      27.215503      79.068952       0.587752       0.443204      -1.044392       0.003782      -0.004663      -0.003718       0.007062       0.010502      -0.013423       0.010491      -0.008648       0.011182      -0.023747       0.009279       0.014467             11.991166       6.867228       2.308419       2.548759      15.738700       3.252733      13.367572           0.000027
          254              C       2.018000      19.269039       1.420018      -0.190021      33.394923 0.50587716E+03  0.12452499E+05                                 9.223319                            7.656382      -0.277689       1.877599                    0.997448      31.515231      95.186239       0.572613       0.434544      -1.044455       0.003382      -0.001587      -0.015039       0.015496      -0.005325       0.002815       0.002319       0.060229       0.057786      -0.040322       0.017445       0.022877             10.533467       6.195129       0.856153       0.640111      15.621573      -0.116028       9.783698          -0.000050
          255              C       1.866760      18.067285       0.726194       0.089369      35.657205 0.43009147E+03  0.10116673E+05                                 9.720840                            7.126022      -0.296867       1.918228                    0.998934      27.244032      79.168804       0.588118       0.442756      -1.044649       0.003614       0.004952      -0.003105       0.006872       0.008061       0.013661      -0.007808      -0.003417      -0.020914      -0.021535       0.008743       0.012792             12.151163       6.222928      -0.436241       1.467336      16.910743      -4.025716      13.319818           0.000002
          256              C      -4.424817      18.147272      35.314124      -0.201129      34.230599 0.49664348E+03  0.12153841E+05                                 9.322925                            7.534688      -0.207292       1.901974                    0.998347      31.437288      94.287734       0.583875       0.428664      -1.049328       0.000667       0.014967       0.008330       0.017142       0.002512      -0.000541       0.030574       0.009813      -0.074432      -0.043286       0.016972       0.026315             10.820674       6.585010      -0.586495       2.345224      10.894708      -3.360512      14.982305          -0.000025
          257              C      -4.449344      19.354879      34.623898       0.096180      35.584081 0.42783375E+03  0.10046582E+05                                 9.713071                            7.089758      -0.261647       1.931468                    0.999080      27.077038      78.521286       0.592030       0.440574      -1.046331      -0.005130      -0.001511       0.006602       0.008496      -0.014805       0.002918       0.003449       0.002628       0.024655      -0.019702       0.008932       0.010771             12.324308       7.544362       0.528177       4.467690      10.362931      -0.137366      19.065631          -0.000001
          258              C      -4.287256       1.004714      35.363401      -0.196036      34.192836 0.49402720E+03  0.12079018E+05                                 9.336485                            7.530848      -0.196276       1.903861                    0.997578      31.339318      94.083028       0.581912       0.430495      -1.047763      -0.000535      -0.014349       0.007008       0.015978       0.001174       0.000120      -0.030004       0.008378      -0.083476      -0.044452       0.017996       0.026456             10.948702       7.409881       1.522159       3.189407      10.535774       2.625684      14.900451          -0.000044
          259              C       8.148332       7.986985       5.398800       0.583092      25.656112 0.26442041E+03  0.55547847E+04                                 8.150902                            5.795907      -0.129353       2.012239                    0.999269      22.705161      64.117942       0.612005       0.476408      -1.016963       0.002956       0.039616       0.040807       0.056951      -0.029176       0.034707      -0.092513      -0.013494       0.139172      -0.083019      -0.042781       0.125800             10.993996       7.805074       0.265057      -1.205415      14.570822       7.331148      10.606091           0.000020
          260              C       8.041414       6.750114       4.544919       0.003603      39.998426 0.43391425E+03  0.10128009E+05                                10.243516                            6.946584      -0.023381       2.003707                    0.999215      26.945334      75.506598       0.629240       0.417032      -1.070993      -0.014358      -0.035476      -0.012524       0.040268      -0.001771       0.005754      -0.013551       0.023752      -0.013834      -0.021026       0.003781       0.017245             14.498513       8.431776       0.301687      -2.694458      20.123484      10.000311      14.940280          -0.000052
          261              C       8.834955       6.570631       3.459764      -0.149831      38.724003 0.43969263E+03  0.10391625E+05                                10.042355                            7.032828       0.027087       1.975290                    0.999676      29.929973      86.957705       0.614370       0.421834      -1.058195      -0.006753      -0.013548      -0.003574       0.015554       0.007057       0.016777      -0.032575       0.013573      -0.046395      -0.045982       0.017325       0.028657             13.330764       8.136614      -1.251899      -3.795536      17.271146       8.793570      14.584531          -0.000009
          262              C       8.840830       5.366926       2.708392       0.074481      36.715049 0.39789180E+03  0.91052564E+04                                 9.671010                            6.666414      -0.102174       1.980622                    0.999255      26.259291      73.308746       0.639040       0.418843      -1.067824       0.009698       0.011071      -0.001569       0.014801      -0.005700      -0.010121       0.017028      -0.019120       0.007831      -0.017000      -0.008954       0.025954             12.879104       8.272095      -1.182380      -4.251450      16.138888       8.038007      14.226329           0.000017
          263              C       7.993350       4.321244       3.124902       0.085594      35.837792 0.41169576E+03  0.95166105E+04                                 9.582459                            6.830300      -0.136377       1.967180                    0.999199      26.520841      74.792338       0.623542       0.424947      -1.062314      -0.007961      -0.009364       0.006809       0.014051      -0.003505      -0.011980       0.018387      -0.013859       0.027014      -0.018769      -0.009014       0.027783             12.466503       8.416581      -1.158101      -4.045823      16.162882       7.370772      12.820045           0.000008
          264              C       7.094602       4.549499       4.239911      -0.141785      35.770458 0.45043289E+03  0.10691986E+05                                 9.459306                            7.095739       0.152822       2.018489                    0.999668      29.752139      86.157858       0.615576       0.419176      -1.061643       0.010158       0.007241      -0.010458       0.016278       0.010577      -0.010720      -0.009673       0.003486      -0.035133      -0.017787      -0.004852       0.022640             11.553956       8.409738      -0.001684      -3.162388      14.774445       5.880255      11.477685          -0.000101
          265              C       7.131252       5.714186       4.909275      -0.101047      32.873142 0.42434431E+03  0.99458699E+04                                 9.013929                            6.936153       0.018221       1.981970                    0.999538      29.273758      84.856444       0.614655       0.425158      -1.055519       0.018009       0.016309      -0.013238       0.027669      -0.003211      -0.007515      -0.008852       0.043099       0.055142      -0.032736       0.008674       0.024062             10.886361       7.453353       1.112025      -1.602001      15.447982       5.518987       9.757747          -0.000031
          266              C       8.030088       3.094127       2.453019      -0.203892      39.359637 0.47944894E+03  0.11583413E+05                                10.109524                            7.320910       0.105326       1.993600                    0.999504      30.885311      90.836742       0.604774       0.419198      -1.059461       0.001855       0.011527       0.011897       0.016669       0.012182       0.008056      -0.029699       0.007471      -0.030397      -0.038773       0.011721       0.027052             12.981250       8.879835      -1.205916      -4.026524      16.813099       7.403186      13.250817          -0.000042
          267              C       8.854343       2.904890       1.363907       0.073948      37.292883 0.43775131E+03  0.10285391E+05                                 9.849514                            7.064381      -0.089953       1.978836                    0.999377      27.034789      77.112313       0.609763       0.427516      -1.059678       0.006140       0.006187      -0.000610       0.008738      -0.000521       0.008010       0.001053      -0.037242       0.027381      -0.025075       0.010756       0.014319             12.725498       8.600333      -0.482756      -3.363701      17.802266       6.339722      11.773895          -0.000023
          268              C       9.645555       3.991541       0.916465      -0.152503      35.798479 0.47380989E+03  0.11416039E+05                                 9.523518                            7.316936       0.078246       1.991397                    0.999418      30.366454      89.257444       0.599942       0.423727      -1.056371      -0.011492       0.005220       0.016014       0.020390       0.000249      -0.015561      -0.004099       0.016470       0.044500      -0.016519      -0.008687       0.025207             11.257521       8.454496       0.283341      -3.051605      14.865499       4.415974      10.452569           0.000008
          269              C       9.634907       5.183541       1.577917      -0.129581      34.274219 0.41339784E+03  0.95827973E+04                                 9.089291                            6.715017       0.209237       2.034296                    0.999761      29.089292      82.628157       0.645988       0.409032      -1.070599      -0.008430      -0.013641       0.002759       0.016271       0.016133      -0.000777      -0.015234      -0.018943      -0.019975      -0.020429      -0.007189       0.027618             10.915798       7.909760      -0.793931      -3.800174      13.108212       5.223508      11.729421          -0.000023
          270              C       7.646228      11.970722       4.858920       0.595488      26.453029 0.25687691E+03  0.53469800E+04                                 8.256938                            5.684764      -0.023597       2.048605                    0.999523      22.334090      62.382743       0.623723       0.471771      -1.021441      -0.002369      -0.046502       0.037590       0.059842      -0.047363      -0.049878       0.071888       0.015764       0.042477      -0.074348      -0.040064       0.114412             11.388140       7.583129       2.564418       0.574117      15.337044      -6.928055      11.244247           0.000039
          271              C       7.788730      13.111999       3.909364      -0.005856      41.112233 0.43331327E+03  0.10093394E+05                                10.364947                            6.895196      -0.003949       2.005043                    0.999304      26.985870      75.127052       0.639070       0.411455      -1.076423       0.000157       0.021307      -0.035559       0.041454      -0.005982       0.004796       0.011507       0.028245      -0.003696      -0.021984       0.005578       0.016406             15.004757       8.062927       4.123851      -0.254058      21.985463      -9.897313      14.965882          -0.000078
          272              C       7.124809      13.108097       2.636816      -0.102242      34.082585 0.42878224E+03  0.10049152E+05                                 9.156767                            6.919859       0.005182       1.970122                    0.999654      29.307538      84.212429       0.624057       0.418783      -1.062350       0.018629       0.011116       0.017083       0.027612       0.009166       0.012619       0.020854       0.003894      -0.043331      -0.028646      -0.000610       0.029256             11.162492       6.788529       2.441929       0.311212      14.509983      -6.075482      12.188965          -0.000001
          273              C       7.277549      14.108909       1.736536      -0.147957      35.638243 0.44174743E+03  0.10420899E+05                                 9.363432                            6.978710       0.224215       2.039649                    0.999832      29.538811      84.901683       0.628011       0.413435      -1.066740       0.005664       0.004264       0.012588       0.014447       0.002937       0.015775       0.006812      -0.001366       0.040650      -0.015953      -0.007872       0.023825             11.444253       7.495480       3.676357       0.017094      15.752761      -5.084565      11.084518          -0.000016
          274              C       8.118347      15.207266       2.033992       0.078812      35.369284 0.42030931E+03  0.97789132E+04                                 9.518502                            6.927981      -0.049899       1.995130                    0.999321      26.737104      75.970653       0.614765       0.428229      -1.058888      -0.011250       0.000445      -0.012390       0.016742       0.010244       0.000366      -0.014099      -0.031090      -0.017510      -0.018175      -0.008893       0.027068             12.211102       7.791503       4.359721      -0.207182      18.100299      -5.486325      10.741506           0.000006
          275              C       8.792072      15.250185       3.299347       0.072018      37.082859 0.41948986E+03  0.97203595E+04                                 9.745575                            6.858977      -0.063566       1.990798                    0.999300      26.528995      74.355429       0.628517       0.420560      -1.067482       0.006083       0.000221       0.010271       0.011939       0.014068       0.005368      -0.012228      -0.031985      -0.032363      -0.023735      -0.005360       0.029095             12.912230       8.359560       5.057135      -0.439252      19.211370      -6.367720      11.165761          -0.000005
          276              C       8.594766      14.167436       4.209338      -0.163271      39.531711 0.45224671E+03  0.10744439E+05                                10.132875                            7.101097       0.025781       1.967538                    0.999568      30.218078      87.508374       0.616582       0.418126      -1.062447       0.001743      -0.000876      -0.013847       0.013983      -0.027244       0.005519       0.016529       0.042824       0.037030      -0.045950       0.017055       0.028896             13.576443       8.221520       4.969620      -0.798060      20.633882      -7.601003      11.873929          -0.000017
          277              C       8.255363      16.321229       1.175795      -0.205433      39.194928 0.51374357E+03  0.12657673E+05                                10.181315                            7.664266      -0.116425       1.924548                    0.998167      31.459068      94.149657       0.579793       0.428772      -1.051044      -0.005266      -0.012792       0.012382       0.018565      -0.014202       0.000620       0.015547       0.038471       0.055177      -0.037162       0.012944       0.024218             12.838977       8.540491       4.053609      -0.362930      18.742767      -5.162265      11.233671          -0.000013
          278              C       8.983699      17.433242       1.529001       0.073391      36.319888 0.44239275E+03  0.10461334E+05                                 9.766220                            7.176021      -0.248160       1.929382                    0.999024      27.415779      79.424264       0.593385       0.436506      -1.050204      -0.001797       0.001800       0.014225       0.014450      -0.003524      -0.005568      -0.002338      -0.016353       0.045531      -0.017566       0.001230       0.016337             12.390403       8.294962       2.724026       0.848446      17.343250      -5.509022      11.532997          -0.000008
          279              C       9.697278      17.415684       2.770257      -0.149308      34.849484 0.46630358E+03  0.11208655E+05                                 9.381494                            7.286751      -0.018037       1.961255                    0.999262      30.439984      89.844559       0.596748       0.427002      -1.052624      -0.015489      -0.013118      -0.003104       0.020533       0.007171       0.010810       0.020447       0.004051      -0.026651      -0.025093      -0.000773       0.025866             10.992689       9.064265       2.863707       1.024718      12.877156      -4.580438      11.036645          -0.000001
          280              C       9.600108      16.379756       3.621261      -0.126744      33.424081 0.41862341E+03  0.97349693E+04                                 8.949447                            6.781617       0.213115       2.038332                    0.999798      29.072832      82.727783       0.639324       0.411978      -1.068623      -0.009600      -0.001034      -0.008991       0.013193      -0.001992       0.014376       0.006728       0.020244       0.046691      -0.020445      -0.004829       0.025274             10.562527       8.317825       3.852072       0.360676      14.019265      -3.958677       9.350490          -0.000007
          281              C       2.812069      19.153936      26.547638       0.581261      26.102135 0.27014774E+03  0.57050672E+04                                 8.272701                            5.865170      -0.111547       2.017544                    0.999084      22.837157      64.641565       0.607373       0.477520      -1.016463      -0.005342      -0.003783      -0.062506       0.062847       0.081045       0.003945       0.007169      -0.047543      -0.241426      -0.080830      -0.044186       0.125016             11.547151       6.737809      -1.531688       0.319126       6.170200      -0.128072      21.733443           0.000135
          282              C       2.913871      19.060293      28.080955      -0.001609      38.923980 0.42805655E+03  0.99655500E+04                                10.084756                            6.899554      -0.055550       1.991459                    0.999125      27.066851      75.952281       0.630861       0.417035      -1.070115       0.013783      -0.008949       0.037954       0.041359       0.008567       0.002240       0.003086       0.003835      -0.057838      -0.019684       0.000909       0.018775             14.494528       7.045786      -2.083744      -0.213761       8.292963       0.560331      28.144836          -0.000020
          283              C       2.310955       0.503332      28.818299      -0.142964      37.846171 0.43848978E+03  0.10351362E+05                                 9.920161                            7.037466       0.023835       1.977422                    0.999594      29.712286      86.147010       0.612581       0.423550      -1.057606       0.011004       0.001743       0.008673       0.014119       0.016726       0.003597      -0.022913       0.009449      -0.108532      -0.046495       0.009096       0.037399             13.294986       6.715693      -1.976464      -1.641450       8.005735       2.675829      25.163529           0.000013
          284              C       2.395631       0.474069      30.250186       0.078750      35.764843 0.38944751E+03  0.88682891E+04                                 9.504666                            6.599199      -0.093246       1.985679                    0.999157      26.073815      72.717478       0.641432       0.419339      -1.067034      -0.001552       0.005002      -0.008161       0.009697      -0.003067      -0.006476       0.005121       0.000553       0.062028      -0.013432      -0.009499       0.022932             12.604951       6.708307      -2.602089      -2.073219       8.683348       3.223051      22.423199           0.000012
          285              C       3.131879      18.921779      30.835026       0.081575      34.354365 0.41936183E+03  0.97424418E+04                                 9.317331                            6.904430      -0.101446       1.976948                    0.999203      26.677109      75.517927       0.618485       0.426283      -1.061065       0.006479      -0.001100       0.006412       0.009181      -0.005731      -0.003954       0.009468      -0.001506       0.086799      -0.020505      -0.010989       0.031494             11.714751       6.539482      -2.356387      -1.359898       8.405903       2.020844      20.198869           0.000017
          286              C       3.757217      17.965838      30.049844      -0.141004      35.480229 0.44768874E+03  0.10595621E+05                                 9.355527                            7.035399       0.199282       2.031859                    0.999821      29.536690      85.014307       0.624199       0.414603      -1.066066       0.001034       0.009455      -0.013664       0.016649      -0.011998       0.005245      -0.011962      -0.012705      -0.027469      -0.014745      -0.008587       0.023332             11.380773       6.581521      -2.056398      -0.685838       8.280241       0.750766      19.280556          -0.000079
          287              C       3.656784      18.043874      28.668672      -0.096591      33.259816 0.42419462E+03  0.99294811E+04                                 9.073131                            6.919279       0.035421       1.986551                    0.999662      29.142283      84.088092       0.618240       0.423241      -1.057989      -0.005690       0.023919       0.004903       0.025071       0.002958      -0.007237       0.016724      -0.006773      -0.061381      -0.029002       0.008549       0.020453             11.086641       6.245806      -1.670606       0.302293       7.508174      -0.646014      19.505943          -0.000033
          288              C       1.801311       1.416353      31.029613      -0.125851      34.316361 0.41768925E+03  0.97229727E+04                                 9.135751                            6.783522       0.185132       2.030383                    0.999790      29.123729      83.337521       0.636901       0.413132      -1.066212       0.001496      -0.008205       0.009328       0.012513       0.005080       0.009843      -0.023802      -0.006899      -0.018297      -0.028639       0.003647       0.024992             10.951336       6.802036      -2.653690      -1.844437       8.604466       2.537451      17.447506          -0.000023
          289              C       1.919461       1.348072      32.407548      -0.145098      36.129508 0.49007934E+03  0.11945744E+05                                 9.688482                            7.519113      -0.192486       1.905231                    0.998496      30.861286      92.184308       0.580846       0.432612      -1.047595       0.004745      -0.019007      -0.017246       0.026100       0.005247      -0.007984       0.015225      -0.008943      -0.026453      -0.021770       0.004108       0.017662             11.417987       7.707652      -2.808745      -0.504486       8.901164       0.158248      17.645144          -0.000009
          290              C       2.633829       0.329702      33.053894       0.068540      35.490822 0.43479673E+03  0.10218883E+05                                 9.529415                            7.048791      -0.103320       1.974081                    0.999439      27.223427      78.164890       0.608156       0.428523      -1.056961      -0.006699       0.008299      -0.002758       0.011017       0.005253       0.003117      -0.002587      -0.019583       0.034167      -0.017274       0.004981       0.012293             11.916630       7.103255      -2.418765      -0.399558       8.924918       1.058364      19.721719          -0.000000
          291              C       3.225857      18.843743      32.296407      -0.202472      39.490976 0.52931127E+03  0.13089546E+05                                10.165256                            7.727099       0.026091       1.970351                    0.999216      31.274068      92.623008       0.585517       0.423012      -1.058582       0.002692       0.000532      -0.018052       0.018260       0.002510       0.007460      -0.018348       0.003264      -0.050795      -0.028469       0.011333       0.017136             12.620979       7.406599      -2.327492      -1.251914       9.284743       2.308380      21.171595          -0.000059
          292              C       8.904397       1.578278       0.655697       0.090254      35.818700 0.43349534E+03  0.10207597E+05                                 9.718262                            7.120702      -0.278809       1.922689                    0.998940      27.230247      78.936787       0.593027       0.438624      -1.048050      -0.001362      -0.005599      -0.005983       0.008307       0.010643      -0.013804       0.009611      -0.001020      -0.006902      -0.022987       0.009460       0.013527             12.356891       5.888978      -1.024348      -0.406138      18.082925       3.328720      13.098771          -0.000006
          293              C       8.962065       0.407738       1.361390      -0.195047      33.705689 0.49126680E+03  0.11997545E+05                                 9.244682                            7.513546      -0.187510       1.905824                    0.997794      31.358315      94.157872       0.582006       0.430927      -1.047253      -0.002674      -0.008213      -0.013017       0.015622       0.000148      -0.002193       0.005944       0.064103       0.071289      -0.044453       0.019237       0.025216             10.795937       5.938351      -0.335560       0.072480      17.109760      -0.566565       9.339700          -0.000025
          294              C       8.954990      18.662309       0.720080       0.094112      35.020467 0.43014076E+03  0.10132274E+05                                 9.690874                            7.194112      -0.352179       1.900943                    0.998673      27.395778      80.031098       0.576282       0.451206      -1.038271      -0.005658       0.008860      -0.001649       0.010641       0.009929       0.010686      -0.004913      -0.004703      -0.001983      -0.017676       0.005931       0.011745             12.252092       6.005238       0.415941      -0.439174      17.239808      -4.059277      13.511232           0.000003
          295              C       2.773908      18.656457      35.297579      -0.191812      34.789469 0.51874251E+03  0.12838226E+05                                 9.471641                            7.746040      -0.281822       1.875595                    0.997226      31.608711      95.449530       0.570577       0.433749      -1.045860      -0.000888       0.016829       0.004954       0.017566       0.005236      -0.007611       0.026240       0.011206      -0.082709      -0.042799       0.020153       0.022646             11.116683       6.138984       0.081948      -0.293934      11.994510      -3.041125      15.216556          -0.000027
          296              C       2.727461       0.329702      34.542610       0.091199      34.782271 0.43460827E+03  0.10257024E+05                                 9.618438                            7.211819      -0.320889       1.908712                    0.998772      27.448096      80.082581       0.578309       0.448769      -1.040384      -0.001737      -0.003785       0.007411       0.008501      -0.017066       0.000036       0.001483      -0.001187       0.029543      -0.022035       0.009477       0.012557             12.077768       5.804584       0.101610       0.032828      11.486377      -0.231684      18.942343          -0.000002
          297              C       2.778872       1.547064      35.217730      -0.201059      34.838616 0.52636816E+03  0.13079087E+05                                 9.493102                            7.811404      -0.288466       1.870325                    0.997451      31.873194      96.549637       0.567046       0.434710      -1.044920       0.001965      -0.009086       0.010347       0.013910      -0.000394       0.003319      -0.025665       0.020301      -0.059010      -0.037531       0.016187       0.021344             11.090982       6.156829      -0.015723      -0.296166      11.985028       2.738499      15.131090          -0.000013
          298              C       1.234192       1.991869      22.314202       0.567785      25.487251 0.26822096E+03  0.56627704E+04                                 8.128765                            5.841997      -0.112178       2.012178                    0.999492      23.047777      65.550111       0.608007       0.477157      -1.015126       0.020365      -0.038255       0.049133       0.065515       0.065457       0.044132       0.058433       0.044456       0.011272      -0.080327      -0.032720       0.113047             10.856203       7.219550      -3.196044       0.031863      15.761944      -5.887954       9.587115           0.003075
          299              C       0.898060       3.195574      21.495929      -0.028206      40.706731 0.45041190E+03  0.10641084E+05                                10.375867                            7.092917      -0.112453       1.963987                    0.999267      27.828280      79.167998       0.618955       0.418862      -1.066859       0.009536       0.037078      -0.030605       0.049014      -0.000930       0.003000       0.007755      -0.000076       0.034226      -0.009690      -0.005014       0.014704             14.421572       8.856717      -5.576414       0.404193      22.060705      -7.621651      12.347294          -0.000246
          300              C       1.472286       3.322383      20.202519      -0.100657      33.717519 0.44514581E+03  0.10559482E+05                                 9.177481                            7.112171      -0.031285       1.958903                    0.999608      29.749538      86.768033       0.605944       0.426121      -1.054873      -0.007916       0.013948       0.024100       0.028948      -0.010316      -0.014847       0.021807       0.008818      -0.022233      -0.026856      -0.004519       0.031375             10.820800       7.221157      -3.015529      -0.380732      14.207168      -5.040198      11.034076          -0.000005
          301              C       1.173437       4.405132      19.392160      -0.143676      35.209359 0.44413574E+03  0.10500311E+05                                 9.325780                            7.018650       0.213959       2.038498                    0.999730      29.625419      85.481796       0.622869       0.415932      -1.064229      -0.004273       0.001881       0.010336       0.011342      -0.004657      -0.009917      -0.003416       0.012760       0.055146      -0.018317      -0.004040       0.022357             11.184665       8.366310      -4.424070      -0.713524      15.028083      -3.779903      10.159601          -0.000004
          302              C       0.298660       5.407895      19.868376       0.090653      34.566883 0.40229913E+03  0.92551162E+04                                 9.364864                            6.761937      -0.086158       1.986189                    0.999257      26.369316      74.430136       0.624668       0.426211      -1.060466       0.003185       0.001507      -0.013096       0.013562      -0.011375       0.000598      -0.009022      -0.017548      -0.027728      -0.014087      -0.007218       0.021304             11.928697       8.879950      -5.914895       0.081785      17.154653      -4.243687       9.751490          -0.000046
          303              C      -0.219536       5.304497      21.177253       0.076590      37.116208 0.40629249E+03  0.93666194E+04                                 9.824090                            6.785562      -0.094213       1.983484                    0.999259      26.476841      74.721480       0.625170       0.424976      -1.061629      -0.002302      -0.005379       0.011496       0.012899      -0.019387       0.004204      -0.006162      -0.019422      -0.018455      -0.018617      -0.007844       0.026462             13.044089       9.375307      -6.798213       0.402461      19.683896      -4.847759      10.073064           0.000250
          304              C       0.095972       4.176877      21.965312      -0.177934      40.438591 0.46897666E+03  0.11313262E+05                                10.381530                            7.288049      -0.059348       1.934750                    0.999658      31.287058      93.160107       0.597815       0.424720      -1.051777       0.020509       0.022062      -0.009781       0.031671       0.010720       0.012655       0.024091       0.042755       0.114613      -0.048256      -0.001576       0.049831             13.698489       9.327437      -6.594949       0.694113      21.429362      -5.745102      10.338668           0.001771
          305              C      -1.089282       6.322867      21.632248      -0.141386      35.119700 0.44061370E+03  0.10403604E+05                                 9.311856                            6.976930       0.193139       2.027435                    0.999788      29.757493      86.003773       0.626150       0.414288      -1.064539       0.003769       0.003932      -0.016783       0.017645       0.004149      -0.009088      -0.000664      -0.004854       0.087504      -0.020595      -0.010344       0.030940             11.144133       9.143545      -5.477421      -0.139094      15.084439      -2.906554       9.204415           0.000085
          306              C      -1.382293       7.403666      20.838074      -0.146746      35.321431 0.47511376E+03  0.11490886E+05                                 9.541022                            7.393085      -0.080251       1.943570                    0.998653      30.598867      91.028071       0.587037       0.431405      -1.048384       0.014037      -0.014688      -0.003956       0.020698      -0.001752       0.002429       0.017446      -0.007688      -0.031093      -0.021025       0.001731       0.019294             11.173284       9.151967      -4.208889      -0.544433      13.230964      -3.777671      11.136923           0.000019
          307              C      -0.848463       7.522670      19.555095       0.079294      35.440800 0.42357529E+03  0.98949543E+04                                 9.562560                            6.978872      -0.139872       1.965769                    0.999413      26.976808      77.341379       0.608068       0.431192      -1.054824      -0.002430       0.003371       0.010670       0.011451       0.003117       0.010682      -0.001085      -0.018935       0.029963      -0.018936       0.004938       0.013998             12.049116       8.968102      -4.768630      -0.145315      15.984713      -4.661370      11.194534           0.000004
          308              C      -0.042721       6.527711      19.081036      -0.207629      38.882369 0.48538665E+03  0.11783934E+05                                10.076544                            7.403522      -0.029029       1.951366                    0.998828      31.129700      92.312440       0.595777       0.423468      -1.054903       0.005902      -0.018533       0.008625       0.021277       0.020206      -0.003891       0.011941       0.020509       0.067109      -0.036390       0.010894       0.025496             12.746044      10.051368      -6.124936       0.188281      17.934228      -4.402850      10.252538          -0.000009
          309              C      -0.244177      17.819521      23.093269       0.594558      25.946165 0.26249373E+03  0.54918829E+04                                 8.115539                            5.745777      -0.031869       2.042190                    0.999617      22.468703      62.857953       0.620717       0.471639      -1.021817      -0.010165       0.050276       0.033878       0.061472       0.027442      -0.053221      -0.067113       0.043440       0.125071      -0.079729      -0.031532       0.111261             10.484295       8.212901      -0.160346       2.199572      15.378233       4.761888       7.861751           0.002973
          310              C      -0.207853      16.502663      22.390094      -0.017034      39.397381 0.43027321E+03  0.10002783E+05                                10.028446                            6.850788       0.035979       2.016728                    0.999312      27.037220      75.142321       0.644112       0.409042      -1.078241       0.016037      -0.040963      -0.010464       0.045218       0.002543       0.003964      -0.002265       0.015789       0.004046      -0.009753       0.000443       0.009310             13.673059       8.846271       0.665081       3.095635      21.073896       7.923671      11.099009           0.008869
          311              C      -1.127900      16.233439      21.387666      -0.159407      39.136932 0.44821762E+03  0.10631223E+05                                10.065483                            7.079487       0.023343       1.968352                    0.999627      30.159312      87.435676       0.615837       0.419320      -1.061059       0.007390      -0.013665       0.001743       0.015633      -0.016998      -0.013317      -0.030493       0.031945      -0.022268      -0.047346       0.020308       0.027038             12.987848       8.875973       1.908901       3.722550      18.470315       7.795264      11.617256          -0.000132
          312              C      -1.165492      15.010225      20.715423       0.079551      35.789275 0.39069416E+03  0.89064835E+04                                 9.502297                            6.617026      -0.132583       1.972930                    0.999182      26.141115      73.017494       0.639318       0.420262      -1.066125      -0.008700       0.009688      -0.003135       0.013394       0.005335       0.007358       0.017079      -0.010390       0.005457      -0.014569      -0.008355       0.022923             12.264972       8.844509       1.452761       3.892140      16.720768       6.918416      11.229638           0.000066
          313              C      -0.249361      14.011364      21.091649       0.088560      35.511939 0.41505733E+03  0.96158783E+04                                 9.528512                            6.871241      -0.052330       1.995812                    0.999251      26.461219      74.759748       0.619772       0.426573      -1.061075       0.009391      -0.010211       0.000359       0.013878       0.004658       0.010621       0.017026      -0.019040       0.010572      -0.017796      -0.008038       0.025833             12.131571       8.756587       1.172503       3.458481      16.671648       6.588164      10.966477          -0.000067
          314              C       0.712560      14.300097      22.117097      -0.144657      35.849313 0.45019664E+03  0.10650987E+05                                 9.381491                            7.028525       0.264082       2.053262                    0.999827      29.411110      84.148772       0.629160       0.411488      -1.069971      -0.008719       0.007997      -0.003343       0.012294      -0.015145       0.012133      -0.009449      -0.000691      -0.031051      -0.017146      -0.009479       0.026625             11.403414       8.600670       0.804964       3.016616      15.712964       5.510865       9.896609           0.000394
          315              C       0.726741      15.525262      22.724957      -0.087887      33.332228 0.41624841E+03  0.96967752E+04                                 9.054367                            6.838327       0.003916       1.976302                    0.999671      29.004209      83.467843       0.624098       0.421287      -1.059295      -0.016615       0.008610      -0.016354       0.024852       0.005692       0.007971      -0.010794       0.035751       0.045725      -0.029601       0.007799       0.021803             10.938828       7.918776      -0.243002       2.086024      16.345558       5.021605       8.552150           0.000889
          316              C      -2.078284      14.742951      19.687097      -0.131929      34.284079 0.41809792E+03  0.97037380E+04                                 9.044897                            6.734662       0.189590       2.025526                    0.999703      29.115209      82.324264       0.648724       0.406804      -1.073768       0.010149      -0.013835       0.007103       0.018571      -0.020837       0.006636      -0.007024      -0.004396      -0.034860      -0.015183      -0.013874       0.029057             10.628388       8.986103       0.707510       3.563202      13.243002       4.711038       9.656060          -0.000116
          317              C      -2.071901      13.531442      19.033918      -0.155747      35.528249 0.46738764E+03  0.11203348E+05                                 9.399891                            7.222694       0.166259       2.014785                    0.999765      30.288078      88.292236       0.610496       0.418555      -1.061473       0.013603       0.005123       0.011796       0.018720      -0.001094       0.023118       0.001047       0.029497       0.039530      -0.021591      -0.012331       0.033922             10.954232       9.319456      -0.667788       2.675767      14.660842       4.066983       8.882396           0.000099
          318              C      -1.171900      12.495515      19.404029       0.077809      37.124994 0.43924866E+03  0.10349795E+05                                 9.848297                            7.108340      -0.150267       1.960925                    0.999405      27.156830      78.071732       0.602598       0.431377      -1.055213      -0.005625       0.006287      -0.004475       0.009550      -0.001797      -0.002184      -0.001710      -0.033277       0.032560      -0.022318       0.009566       0.012752             12.454866       9.338715       0.243618       2.862505      17.161001       6.087622      10.864881          -0.000110
          319              C      -0.282058      12.753033      20.432715      -0.212710      40.343427 0.51726849E+03  0.12740280E+05                                10.325572                            7.649382      -0.043200       1.950505                    0.998926      31.327852      93.118102       0.586240       0.424197      -1.056020      -0.000070       0.015954       0.009193       0.018413      -0.011091      -0.006175      -0.024745       0.009769      -0.027938      -0.033238       0.010806       0.022432             13.040323       9.688680       1.258986       3.325455      17.112774       6.997100      12.319514          -0.000020
          320              C       9.733817       9.647201       9.334421       0.546751      26.220341 0.27875325E+03  0.59275443E+04                                 8.246024                            5.931453      -0.111955       2.006563                    0.999433      23.254612      65.847599       0.608580       0.473297      -1.019683      -0.014253       0.006192      -0.046705       0.049222      -0.051744      -0.052994       0.028820       0.018718      -0.117685      -0.068151      -0.029759       0.097910             10.959908       8.475138       0.951780       5.561603       6.443662      -1.255665      17.960923           0.000164
          321              C      10.333815       9.463816      10.688617      -0.008560      40.675235 0.45557257E+03  0.10769116E+05                                10.355835                            7.126762      -0.067765       1.980690                    0.999233      27.518760      77.728459       0.619763       0.418079      -1.069795       0.012848      -0.009982       0.033922       0.037622       0.009534      -0.005858       0.001800      -0.013082      -0.025966      -0.014033      -0.001913       0.015946             14.146801      11.175623       1.789798       7.809115       8.040985      -1.190068      23.223794           0.000036
          322              C       9.915147       8.386919      11.486748      -0.099844      32.642448 0.42772135E+03  0.10047838E+05                                 8.962501                            6.955203       0.023993       1.979976                    0.999664      29.443068      85.525730       0.614758       0.424121      -1.055855       0.013915       0.015716       0.002485       0.021138       0.005380      -0.003785       0.014260       0.002924      -0.049654      -0.024274       0.008632       0.015642             10.465219       7.830180       1.370964       3.773910       7.410187      -1.780417      16.155292          -0.000019
          323              C      10.410108       8.187927      12.751743      -0.144007      35.215129 0.44889128E+03  0.10646434E+05                                 9.342988                            7.068199       0.180091       2.025992                    0.999696      29.756452      86.138611       0.618779       0.417357      -1.062781       0.002505       0.008834      -0.010135       0.013677       0.004290      -0.004834      -0.009497      -0.020396      -0.019903      -0.012352      -0.006255       0.018607             11.103179       9.409720       2.692277       4.575125       8.219831      -0.210091      15.679986          -0.000040
          324              C      11.369760       9.098998      13.293062       0.082967      35.079258 0.41667582E+03  0.96651575E+04                                 9.461384                            6.888282      -0.082008       1.985843                    0.999363      26.581517      75.206066       0.618359       0.427026      -1.060531      -0.001983      -0.006230       0.008498       0.010721       0.008911       0.017843       0.003597       0.002796       0.042157      -0.019621      -0.006683       0.026304             11.964301      10.401926       2.882583       6.059665       7.869625       0.751242      17.621351           0.000001
          325              C      11.815338      10.185649      12.488098       0.076417      34.978182 0.39326120E+03  0.89889682E+04                                 9.388686                            6.656286      -0.097619       1.983406                    0.999324      26.294861      73.793460       0.634254       0.422488      -1.063619       0.004102       0.006711      -0.007096       0.010593       0.006627       0.012622       0.006569       0.006809       0.022245      -0.011333      -0.008577       0.019910             12.032731      10.635157       2.605691       6.495498       7.426275       0.459861      18.036761           0.000004
          326              C      11.298132      10.363181      11.210873      -0.155621      38.574207 0.45899318E+03  0.10966068E+05                                10.009527                            7.189938       0.014904       1.966524                    0.999554      30.338845      88.655745       0.606996       0.422353      -1.057758      -0.004245      -0.008975       0.001800       0.010090      -0.003142      -0.025759      -0.008599      -0.017966      -0.055533      -0.037932       0.016546       0.021387             12.771281      11.210181       2.379688       7.097871       7.477474       0.394580      19.626188           0.000111
          327              C      -2.462338       8.978042      14.623159      -0.194853      38.065605 0.48254854E+03  0.11713795E+05                                 9.991546                            7.414921      -0.078719       1.938332                    0.998813      31.105867      92.647681       0.590536       0.427271      -1.051117      -0.005894      -0.002027      -0.017732       0.018796      -0.012703      -0.022526      -0.012049      -0.017853      -0.058330      -0.039064       0.013812       0.025251             12.629078      11.472103       2.711962       6.518551       8.186993       1.032023      18.228139          -0.000032
          328              C      -1.650255       9.912523      15.174190       0.076587      36.434453 0.42788423E+03  0.10016508E+05                                 9.744963                            7.012144      -0.168482       1.956431                    0.999354      27.014506      77.418454       0.607169       0.430930      -1.055451      -0.000767       0.012568      -0.004753       0.013459      -0.012205       0.004405      -0.003717      -0.019454       0.019154      -0.019025       0.003521       0.015504             12.478978      10.208074       2.387572       5.187979       7.956123       0.098923      19.272737          -0.000013
          329              C      -1.174783      10.969911      14.361672      -0.153861      34.814609 0.46198989E+03  0.11035586E+05                                 9.271581                            7.174220       0.160899       2.015257                    0.999757      30.077444      87.364058       0.613755       0.417781      -1.062567      -0.012862      -0.010841      -0.008649       0.018914       0.025020       0.003209       0.010852      -0.002967      -0.027920      -0.022691      -0.009512       0.032203             10.785689       9.762118       2.139399       3.686264       7.402311      -1.175293      15.192638          -0.000012
          330              C      -1.590709      11.086965      13.052436      -0.126604      33.901322 0.41956089E+03  0.97561832E+04                                 9.033006                            6.783698       0.206044       2.033938                    0.999760      29.082840      82.586507       0.640401       0.411310      -1.069719      -0.004743      -0.012631       0.007764       0.015566       0.003848      -0.010249      -0.018931      -0.015670      -0.013932      -0.020567      -0.005161       0.025728             10.659682      10.130550       2.678530       4.624797       7.222515       0.211775      14.625981          -0.000019
          331              C      -1.053536       8.777099      18.756964       0.091586      34.865991 0.42943627E+03  0.10097349E+05                                 9.592980                            7.124192      -0.289104       1.921046                    0.998959      27.215508      79.068975       0.587751       0.443204      -1.044392       0.003782       0.004663      -0.003718       0.007062      -0.010502      -0.013424      -0.010491      -0.008648       0.011183      -0.023747       0.009279       0.014467             11.991173       6.867230      -2.308419       2.548761      15.738703      -3.252743      13.367587           0.000027
          332              C      -1.033131       9.994461      19.404029      -0.190022      33.394969 0.50587793E+03  0.12452523E+05                                 9.223327                            7.656387      -0.277689       1.877599                    0.997448      31.515254      95.186328       0.572613       0.434544      -1.044455       0.003382       0.001587      -0.015039       0.015496       0.005325       0.002815      -0.002319       0.060228       0.057786      -0.040322       0.017445       0.022877             10.533476       6.195134      -0.856157       0.640114      15.621587       0.116027       9.783708          -0.000051
          333              C      -1.184372      11.196215      18.710206       0.089369      35.657208 0.43009143E+03  0.10116672E+05                                 9.720842                            7.126022      -0.296868       1.918227                    0.998934      27.244038      79.168830       0.588118       0.442756      -1.044649       0.003614      -0.004952      -0.003105       0.006872      -0.008061       0.013661       0.007808      -0.003417      -0.020913      -0.021535       0.008743       0.012792             12.151165       6.222928       0.436234       1.467332      16.910757       4.025714      13.319811           0.000002
          334              C      -1.373685      11.116228      17.330113      -0.201129      34.230638 0.49664421E+03  0.12153863E+05                                 9.322932                            7.534694      -0.207292       1.901974                    0.998347      31.437301      94.287785       0.583875       0.428664      -1.049328       0.000667      -0.014967       0.008330       0.017142      -0.002512      -0.000541      -0.030574       0.009813      -0.074431      -0.043286       0.016971       0.026315             10.820683       6.585013       0.586493       2.345225      10.894713       3.360516      14.982323          -0.000027
          335              C      -1.398212       9.908621      16.639886       0.096180      35.584088 0.42783347E+03  0.10046574E+05                                 9.713072                            7.089756      -0.261648       1.931468                    0.999080      27.077043      78.521309       0.592030       0.440574      -1.046331      -0.005130       0.001511       0.006602       0.008496       0.014805       0.002918      -0.003449       0.002627       0.024655      -0.019702       0.008932       0.010770             12.324313       7.544363      -0.528178       4.467695      10.362927       0.137362      19.065648          -0.000002
          336              C      -1.236124       8.749787      17.379389      -0.196036      34.192854 0.49402718E+03  0.12079017E+05                                 9.336487                            7.530846      -0.196277       1.903861                    0.997578      31.339330      94.083072       0.581912       0.430495      -1.047763      -0.000535       0.014349       0.007008       0.015978      -0.001174       0.000120       0.030004       0.008377      -0.083476      -0.044452       0.017996       0.026456             10.948707       7.409881      -1.522158       3.189412      10.535774      -2.625689      14.900465          -0.000045
          337              C       0.055405      11.522015      30.569223       0.583092      25.656141 0.26442073E+03  0.55547928E+04                                 8.150908                            5.795911      -0.129353       2.012239                    0.999269      22.705163      64.117940       0.612004       0.476408      -1.016963      -0.002956      -0.039616      -0.040807       0.056951      -0.029176       0.034707      -0.092513      -0.013493       0.139173      -0.083020      -0.042781       0.125800             10.994006       7.805080       0.265058      -1.205416      14.570837       7.331156      10.606100           0.000025
          338              C       0.162323      12.758886      31.423104       0.003604      39.998427 0.43391432E+03  0.10128010E+05                                10.243514                            6.946583      -0.023380       2.003707                    0.999215      26.945339      75.506604       0.629240       0.417032      -1.070993       0.014358       0.035476       0.012524       0.040269      -0.001771       0.005753      -0.013551       0.023752      -0.013834      -0.021025       0.003781       0.017244             14.498510       8.431773       0.301684      -2.694458      20.123479      10.000309      14.940277          -0.000044
          339              C      -0.631218      12.938369      32.508259      -0.149832      38.724006 0.43969278E+03  0.10391627E+05                                10.042352                            7.032827       0.027090       1.975291                    0.999676      29.929971      86.957644       0.614370       0.421834      -1.058196       0.006753       0.013548       0.003574       0.015554       0.007057       0.016777      -0.032575       0.013573      -0.046396      -0.045982       0.017325       0.028657             13.330758       8.136612      -1.251906      -3.795538      17.271131       8.793567      14.584530           0.000005
          340              C      -0.637093      14.142074      33.259631       0.074481      36.715047 0.39789189E+03  0.91052586E+04                                 9.671009                            6.666415      -0.102175       1.980621                    0.999255      26.259288      73.308732       0.639040       0.418843      -1.067824      -0.009698      -0.011071       0.001568       0.014801      -0.005700      -0.010120       0.017028      -0.019120       0.007831      -0.017000      -0.008954       0.025954             12.879101       8.272094      -1.182384      -4.251450      16.138880       8.038005      14.226329           0.000020
          341              C       0.210387      15.187757      32.843121       0.085594      35.837816 0.41169587E+03  0.95166138E+04                                 9.582465                            6.830302      -0.136378       1.967180                    0.999199      26.520845      74.792362       0.623542       0.424947      -1.062314       0.007961       0.009364      -0.006809       0.014051      -0.003505      -0.011980       0.018387      -0.013859       0.027014      -0.018769      -0.009014       0.027783             12.466513       8.416583      -1.158110      -4.045826      16.162897       7.370788      12.820059           0.000010
          342              C       1.109135      14.959501      31.728112      -0.141785      35.770485 0.45043315E+03  0.10691994E+05                                 9.459310                            7.095740       0.152824       2.018489                    0.999668      29.752150      86.157898       0.615576       0.419176      -1.061643      -0.010158      -0.007241       0.010458       0.016278       0.010577      -0.010720      -0.009672       0.003485      -0.035133      -0.017787      -0.004853       0.022640             11.553964       8.409739      -0.001690      -3.162390      14.774457       5.880267      11.477695          -0.000091
          343              C       1.072485      13.794814      31.058748      -0.101047      32.873180 0.42434481E+03  0.99458859E+04                                 9.013940                            6.936160       0.018219       1.981970                    0.999538      29.273775      84.856543       0.614654       0.425158      -1.055518      -0.018009      -0.016309       0.013238       0.027669      -0.003211      -0.007515      -0.008852       0.043099       0.055141      -0.032736       0.008674       0.024062             10.886376       7.453360       1.112024      -1.602003      15.448007       5.518999       9.757761          -0.000018
          344              C       0.173649      16.414873      33.515004      -0.203892      39.359645 0.47944879E+03  0.11583408E+05                                10.109522                            7.320907       0.105328       1.993601                    0.999504      30.885319      90.836755       0.604774       0.419198      -1.059461      -0.001855      -0.011527      -0.011897       0.016669       0.012182       0.008056      -0.029699       0.007470      -0.030397      -0.038773       0.011720       0.027053             12.981250       8.879833      -1.205919      -4.026526      16.813096       7.403189      13.250820          -0.000038
          345              C      -0.650606      16.604110      34.604116       0.073948      37.292906 0.43775154E+03  0.10285397E+05                                 9.849516                            7.064382      -0.089952       1.978836                    0.999377      27.034797      77.112334       0.609763       0.427516      -1.059678      -0.006141      -0.006187       0.000610       0.008738      -0.000521       0.008010       0.001053      -0.037242       0.027381      -0.025075       0.010756       0.014320             12.725502       8.600335      -0.482758      -3.363704      17.802270       6.339726      11.773902          -0.000022
          346              C      -1.441818      15.517459      35.051558      -0.152503      35.798484 0.47381002E+03  0.11416043E+05                                 9.523519                            7.316938       0.078245       1.991397                    0.999418      30.366459      89.257466       0.599942       0.423727      -1.056371       0.011492      -0.005220      -0.016014       0.020390       0.000249      -0.015561      -0.004099       0.016470       0.044500      -0.016519      -0.008687       0.025207             11.257521       8.454498       0.283341      -3.051606      14.865495       4.415972      10.452570           0.000008
          347              C      -1.431170      14.325459      34.390106      -0.129581      34.274213 0.41339786E+03  0.95827972E+04                                 9.089289                            6.715016       0.209239       2.034296                    0.999761      29.089292      82.628134       0.645989       0.409032      -1.070599       0.008430       0.013641      -0.002759       0.016271       0.016133      -0.000777      -0.015234      -0.018944      -0.019975      -0.020429      -0.007189       0.027618             10.915793       7.909758      -0.793931      -3.800172      13.108204       5.223505      11.729417          -0.000017
          348              C       0.557509       7.538278      31.109103       0.595487      26.453047 0.25687713E+03  0.53469853E+04                                 8.256940                            5.684766      -0.023597       2.048605                    0.999523      22.334098      62.382763       0.623723       0.471771      -1.021441       0.002369       0.046502      -0.037591       0.059842      -0.047363      -0.049879       0.071888       0.015764       0.042477      -0.074349      -0.040064       0.114413             11.388143       7.583132       2.564421       0.574116      15.337047      -6.928056      11.244248           0.000041
          349              C       0.415007       6.397001      32.058659      -0.005856      41.112221 0.43331325E+03  0.10093393E+05                                10.364941                            6.895194      -0.003949       2.005043                    0.999304      26.985872      75.127038       0.639070       0.411455      -1.076423      -0.000156      -0.021307       0.035559       0.041454      -0.005982       0.004796       0.011507       0.028245      -0.003695      -0.021984       0.005578       0.016406             15.004745       8.062924       4.123852      -0.254058      21.985445      -9.897300      14.965868          -0.000070
          350              C       1.078928       6.400903      33.331207      -0.102241      34.082605 0.42878255E+03  0.10049160E+05                                 9.156769                            6.919860       0.005182       1.970122                    0.999654      29.307537      84.212415       0.624058       0.418783      -1.062350      -0.018629      -0.011116      -0.017083       0.027612       0.009166       0.012619       0.020854       0.003895      -0.043331      -0.028646      -0.000610       0.029256             11.162496       6.788530       2.441931       0.311210      14.509990      -6.075485      12.188967           0.000005
          351              C       0.926188       5.400091      34.231487      -0.147957      35.638237 0.44174730E+03  0.10420895E+05                                 9.363429                            6.978707       0.224216       2.039649                    0.999832      29.538815      84.901687       0.628012       0.413435      -1.066741      -0.005664      -0.004264      -0.012588       0.014447       0.002937       0.015776       0.006812      -0.001366       0.040650      -0.015953      -0.007872       0.023826             11.444248       7.495480       3.676356       0.017097      15.752750      -5.084559      11.084513          -0.000013
          352              C       0.085390       4.301735      33.934031       0.078812      35.369289 0.42030942E+03  0.97789166E+04                                 9.518503                            6.927982      -0.049900       1.995130                    0.999321      26.737108      75.970669       0.614765       0.428229      -1.058888       0.011250      -0.000445       0.012390       0.016742       0.010244       0.000366      -0.014099      -0.031090      -0.017510      -0.018175      -0.008893       0.027068             12.211102       7.791506       4.359725      -0.207180      18.100297      -5.486318      10.741503           0.000007
          353              C      -0.588335       4.258815      32.668676       0.072018      37.082858 0.41948990E+03  0.97203604E+04                                 9.745575                            6.858977      -0.063566       1.990797                    0.999300      26.528996      74.355430       0.628517       0.420560      -1.067482      -0.006083      -0.000221      -0.010271       0.011939       0.014068       0.005368      -0.012228      -0.031985      -0.032363      -0.023735      -0.005360       0.029095             12.912228       8.359560       5.057134      -0.439250      19.211364      -6.367716      11.165760          -0.000003
          354              C      -0.391029       5.341564      31.758685      -0.163271      39.531688 0.45224653E+03  0.10744434E+05                                10.132868                            7.101094       0.025781       1.967538                    0.999568      30.218082      87.508388       0.616583       0.418125      -1.062447      -0.001743       0.000875       0.013846       0.013983      -0.027244       0.005519       0.016529       0.042824       0.037030      -0.045950       0.017054       0.028896             13.576431       8.221515       4.969613      -0.798055      20.633854      -7.600993      11.873924           0.000001
          355              C      -0.051626       3.187771      34.792228      -0.205433      39.194939 0.51374387E+03  0.12657682E+05                                10.181316                            7.664268      -0.116424       1.924548                    0.998167      31.459070      94.149659       0.579792       0.428772      -1.051044       0.005266       0.012792      -0.012382       0.018565      -0.014202       0.000620       0.015547       0.038471       0.055177      -0.037162       0.012944       0.024217             12.838978       8.540493       4.053610      -0.362929      18.742771      -5.162263      11.233670          -0.000011
          356              C      -0.779962       2.075758      34.439022       0.073391      36.319894 0.44239284E+03  0.10461337E+05                                 9.766221                            7.176022      -0.248160       1.929382                    0.999024      27.415783      79.424275       0.593385       0.436506      -1.050204       0.001797      -0.001800      -0.014225       0.014450      -0.003524      -0.005568      -0.002338      -0.016353       0.045531      -0.017566       0.001230       0.016337             12.390403       8.294962       2.724025       0.848447      17.343248      -5.509022      11.532998          -0.000007
          357              C      -1.493541       2.093316      33.197766      -0.149308      34.849495 0.46630371E+03  0.11208659E+05                                 9.381497                            7.286752      -0.018038       1.961254                    0.999262      30.439988      89.844581       0.596748       0.427002      -1.052624       0.015489       0.013118       0.003104       0.020533       0.007171       0.010810       0.020447       0.004051      -0.026651      -0.025093      -0.000773       0.025866             10.992692       9.064266       2.863706       1.024718      12.877160      -4.580442      11.036651           0.000000
          358              C      -1.396371       3.129244      32.346762      -0.126744      33.424078 0.41862329E+03  0.97349663E+04                                 8.949446                            6.781616       0.213116       2.038333                    0.999798      29.072831      82.727786       0.639324       0.411978      -1.068623       0.009600       0.001034       0.008991       0.013193      -0.001992       0.014376       0.006728       0.020244       0.046691      -0.020445      -0.004829       0.025274             10.562525       8.317824       3.852070       0.360678      14.019262      -3.958677       9.350491           0.000003
          359              C       5.391668       0.355064       9.420385       0.581262      26.102129 0.27014766E+03  0.57050652E+04                                 8.272700                            5.865169      -0.111546       2.017544                    0.999084      22.837156      64.641566       0.607373       0.477520      -1.016463       0.005342       0.003783       0.062506       0.062847       0.081045       0.003945       0.007169      -0.047543      -0.241426      -0.080830      -0.044186       0.125016             11.547149       6.737809      -1.531688       0.319126       6.170199      -0.128072      21.733440           0.000131
          360              C       5.289866       0.448707       7.887068      -0.001609      38.923982 0.42805657E+03  0.99655505E+04                                10.084756                            6.899554      -0.055549       1.991460                    0.999125      27.066853      75.952287       0.630861       0.417035      -1.070115      -0.013783       0.008949      -0.037954       0.041359       0.008567       0.002240       0.003086       0.003835      -0.057837      -0.019684       0.000909       0.018774             14.494528       7.045786      -2.083744      -0.213760       8.292963       0.560329      28.144834          -0.000024
          361              C       5.892782      19.005668       7.149724      -0.142965      37.846214 0.43849032E+03  0.10351378E+05                                 9.920170                            7.037472       0.023834       1.977421                    0.999594      29.712307      86.147102       0.612581       0.423550      -1.057606      -0.011004      -0.001743      -0.008673       0.014119       0.016726       0.003597      -0.022913       0.009449      -0.108532      -0.046495       0.009096       0.037399             13.295000       6.715699      -1.976466      -1.641452       8.005741       2.675831      25.163559          -0.000002
          362              C       5.808106      19.034931       5.717837       0.078751      35.764836 0.38944739E+03  0.88682856E+04                                 9.504664                            6.599197      -0.093245       1.985679                    0.999157      26.073811      72.717462       0.641432       0.419338      -1.067034       0.001552      -0.005002       0.008161       0.009697      -0.003067      -0.006476       0.005121       0.000553       0.062029      -0.013433      -0.009499       0.022932             12.604949       6.708305      -2.602088      -2.073219       8.683346       3.223050      22.423195           0.000008
          363              C       5.071858       0.587221       5.132997       0.081576      34.354346 0.41936157E+03  0.97424340E+04                                 9.317327                            6.904427      -0.101445       1.976949                    0.999203      26.677100      75.517889       0.618485       0.426283      -1.061065      -0.006479       0.001100      -0.006412       0.009181      -0.005731      -0.003954       0.009468      -0.001506       0.086799      -0.020505      -0.010989       0.031494             11.714745       6.539480      -2.356386      -1.359898       8.405899       2.020842      20.198858           0.000015
          364              C       4.446520       1.543162       5.918179      -0.141005      35.480245 0.44768899E+03  0.10595629E+05                                 9.355532                            7.035402       0.199281       2.031859                    0.999821      29.536697      85.014346       0.624199       0.414603      -1.066065      -0.001034      -0.009455       0.013664       0.016649      -0.011997       0.005245      -0.011962      -0.012705      -0.027469      -0.014745      -0.008587       0.023332             11.380778       6.581524      -2.056399      -0.685840       8.280244       0.750766      19.280567          -0.000082
          365              C       4.546953       1.465126       7.299351      -0.096592      33.259825 0.42419476E+03  0.99294853E+04                                 9.073133                            6.919280       0.035421       1.986551                    0.999662      29.142289      84.088117       0.618240       0.423241      -1.057989       0.005690      -0.023919      -0.004903       0.025071       0.002958      -0.007237       0.016723      -0.006773      -0.061381      -0.029001       0.008549       0.020452             11.086643       6.245807      -1.670606       0.302293       7.508176      -0.646015      19.505945          -0.000043
          366              C       6.402426      18.092647       4.938410      -0.125852      34.316382 0.41768953E+03  0.97229813E+04                                 9.135755                            6.783525       0.185131       2.030383                    0.999790      29.123739      83.337567       0.636901       0.413132      -1.066212      -0.001496       0.008205      -0.009328       0.012513       0.005080       0.009843      -0.023802      -0.006899      -0.018297      -0.028639       0.003647       0.024992             10.951343       6.802039      -2.653692      -1.844439       8.604470       2.537454      17.447519          -0.000030
          367              C       6.284276      18.160928       3.560475      -0.145098      36.129506 0.49007928E+03  0.11945742E+05                                 9.688481                            7.519112      -0.192486       1.905230                    0.998496      30.861285      92.184305       0.580846       0.432612      -1.047595      -0.004745       0.019007       0.017246       0.026100       0.005248      -0.007984       0.015225      -0.008943      -0.026453      -0.021770       0.004108       0.017662             11.417987       7.707652      -2.808745      -0.504486       8.901163       0.158248      17.645145          -0.000011
          368              C       5.569908      19.179298       2.914129       0.068540      35.490816 0.43479663E+03  0.10218880E+05                                 9.529414                            7.048790      -0.103320       1.974081                    0.999439      27.223424      78.164878       0.608156       0.428523      -1.056961       0.006699      -0.008299       0.002758       0.011017       0.005253       0.003117      -0.002587      -0.019583       0.034167      -0.017274       0.004981       0.012293             11.916629       7.103254      -2.418764      -0.399558       8.924916       1.058364      19.721716          -0.000002
          369              C       4.977880       0.665257       3.671616      -0.202473      39.491003 0.52931170E+03  0.13089560E+05                                10.165262                            7.727103       0.026089       1.970351                    0.999217      31.274080      92.623063       0.585517       0.423012      -1.058581      -0.002692      -0.000532       0.018052       0.018260       0.002511       0.007460      -0.018348       0.003264      -0.050795      -0.028469       0.011333       0.017136             12.620987       7.406604      -2.327493      -1.251917       9.284748       2.308382      21.171611          -0.000062
          370              C      -0.700660      17.930722      35.312326       0.090254      35.818710 0.43349544E+03  0.10207601E+05                                 9.718264                            7.120702      -0.278809       1.922689                    0.998940      27.230252      78.936804       0.593027       0.438624      -1.048050       0.001362       0.005599       0.005983       0.008307       0.010644      -0.013804       0.009611      -0.001021      -0.006902      -0.022987       0.009460       0.013527             12.356894       5.888978      -1.024349      -0.406139      18.082928       3.328722      13.098775          -0.000006
          371              C      -0.758328      19.101262      34.606633      -0.195048      33.705702 0.49126700E+03  0.11997551E+05                                 9.244684                            7.513548      -0.187510       1.905824                    0.997794      31.358323      94.157903       0.582006       0.430927      -1.047253       0.002674       0.008213       0.013017       0.015622       0.000148      -0.002193       0.005944       0.064103       0.071289      -0.044453       0.019237       0.025216             10.795940       5.938353      -0.335560       0.072480      17.109766      -0.566565       9.339702          -0.000024
          372              C      -0.751253       0.846691      35.247943       0.094113      35.020471 0.43014082E+03  0.10132276E+05                                 9.690874                            7.194112      -0.352179       1.900943                    0.998673      27.395781      80.031106       0.576282       0.451206      -1.038271       0.005658      -0.008860       0.001649       0.010641       0.009929       0.010687      -0.004913      -0.004703      -0.001983      -0.017676       0.005931       0.011745             12.252092       6.005237       0.415940      -0.439174      17.239808      -4.059277      13.511231           0.000004
          373              C       5.429829       0.852543       0.670444      -0.191812      34.789498 0.51874306E+03  0.12838242E+05                                 9.471644                            7.746042      -0.281821       1.875595                    0.997226      31.608715      95.449533       0.570577       0.433749      -1.045860       0.000888      -0.016829      -0.004954       0.017566       0.005236      -0.007611       0.026241       0.011205      -0.082709      -0.042799       0.020152       0.022646             11.116687       6.138985       0.081948      -0.293934      11.994517      -3.041127      15.216560          -0.000026
          374              C       5.476276      19.179298       1.425413       0.091199      34.782275 0.43460829E+03  0.10257025E+05                                 9.618439                            7.211819      -0.320889       1.908712                    0.998772      27.448098      80.082590       0.578309       0.448769      -1.040384       0.001737       0.003785      -0.007411       0.008501      -0.017066       0.000036       0.001483      -0.001187       0.029543      -0.022035       0.009477       0.012557             12.077770       5.804584       0.101610       0.032828      11.486377      -0.231683      18.942347          -0.000003
          375              C       5.424865      17.961936       0.750293      -0.201059      34.838621 0.52636823E+03  0.13079089E+05                                 9.493102                            7.811403      -0.288466       1.870325                    0.997451      31.873197      96.549641       0.567046       0.434710      -1.044920      -0.001965       0.009086      -0.010347       0.013910      -0.000394       0.003319      -0.025665       0.020301      -0.059009      -0.037531       0.016187       0.021344             11.090983       6.156828      -0.015723      -0.296166      11.985028       2.738499      15.131091          -0.000012
          376              C       6.969545      17.517131      13.653821       0.567786      25.487243 0.26822086E+03  0.56627675E+04                                 8.128763                            5.841995      -0.112173       2.012180                    0.999492      23.047767      65.550071       0.608007       0.477157      -1.015126      -0.020365       0.038255      -0.049133       0.065515       0.065458       0.044131       0.058433       0.044457       0.011270      -0.080328      -0.032719       0.113047             10.856200       7.219550      -3.196044       0.031863      15.761939      -5.887951       9.587112           0.003075
          377              C       7.305677      16.313426      14.472094      -0.028207      40.706758 0.45041225E+03  0.10641095E+05                                10.375873                            7.092920      -0.112453       1.963987                    0.999267      27.828292      79.168053       0.618955       0.418862      -1.066859      -0.009536      -0.037078       0.030605       0.049014      -0.000930       0.002999       0.007755      -0.000077       0.034226      -0.009690      -0.005015       0.014704             14.421580       8.856723      -5.576418       0.404193      22.060717      -7.621656      12.347301          -0.000247
          378              C       6.731451      16.186617      15.765504      -0.100657      33.717501 0.44514558E+03  0.10559475E+05                                 9.177475                            7.112168      -0.031285       1.958903                    0.999608      29.749529      86.767971       0.605944       0.426121      -1.054873       0.007915      -0.013948      -0.024100       0.028948      -0.010316      -0.014847       0.021807       0.008818      -0.022232      -0.026856      -0.004519       0.031375             10.820791       7.221151      -3.015523      -0.380733      14.207151      -5.040193      11.034070          -0.000006
          379              C       7.030300      15.103868      16.575863      -0.143675      35.209344 0.44413558E+03  0.10500306E+05                                 9.325776                            7.018648       0.213959       2.038498                    0.999730      29.625412      85.481765       0.622869       0.415932      -1.064229       0.004272      -0.001881      -0.010337       0.011342      -0.004657      -0.009917      -0.003416       0.012760       0.055146      -0.018317      -0.004040       0.022357             11.184658       8.366305      -4.424064      -0.713526      15.028069      -3.779900      10.159600          -0.000003
          380              C       7.905077      14.101105      16.099647       0.090653      34.566874 0.40229902E+03  0.92551131E+04                                 9.364862                            6.761936      -0.086159       1.986189                    0.999257      26.369312      74.430123       0.624668       0.426211      -1.060466      -0.003185      -0.001507       0.013096       0.013562      -0.011375       0.000598      -0.009022      -0.017548      -0.027728      -0.014087      -0.007218       0.021304             11.928694       8.879946      -5.914891       0.081785      17.154646      -4.243688       9.751491          -0.000047
          381              C       8.423273      14.204503      14.790770       0.076590      37.116240 0.40629269E+03  0.93666261E+04                                 9.824100                            6.785566      -0.094214       1.983484                    0.999259      26.476849      74.721537       0.625169       0.424976      -1.061629       0.002302       0.005379      -0.011496       0.012899      -0.019387       0.004205      -0.006162      -0.019422      -0.018454      -0.018617      -0.007844       0.026462             13.044106       9.375315      -6.798222       0.402465      19.683925      -4.847773      10.073078           0.000247
          382              C       8.107765      15.332123      14.002711      -0.177934      40.438658 0.46897737E+03  0.11313286E+05                                10.381547                            7.288058      -0.059354       1.934748                    0.999658      31.287101      93.160326       0.597814       0.424720      -1.051777      -0.020510      -0.022063       0.009781       0.031671       0.010720       0.012655       0.024092       0.042754       0.114614      -0.048255      -0.001577       0.049832             13.698515       9.327451      -6.594960       0.694115      21.429403      -5.745119      10.338691           0.001766
          383              C       9.293019      13.186133      14.335775      -0.141386      35.119710 0.44061361E+03  0.10403602E+05                                 9.311859                            6.976930       0.193138       2.027435                    0.999788      29.757502      86.003826       0.626150       0.414288      -1.064539      -0.003769      -0.003933       0.016783       0.017645       0.004149      -0.009087      -0.000664      -0.004854       0.087505      -0.020595      -0.010345       0.030940             11.144139       9.143547      -5.477425      -0.139092      15.084449      -2.906562       9.204422           0.000079
          384              C       9.586030      12.105335      15.129949      -0.146746      35.321445 0.47511369E+03  0.11490884E+05                                 9.541025                            7.393085      -0.080252       1.943570                    0.998653      30.598863      91.028064       0.587036       0.431405      -1.048384      -0.014037       0.014688       0.003956       0.020698      -0.001751       0.002429       0.017446      -0.007688      -0.031093      -0.021025       0.001731       0.019294             11.173292       9.151967      -4.208893      -0.544428      13.230979      -3.777683      11.136930           0.000017
          385              C       9.052200      11.986330      16.412928       0.079294      35.440799 0.42357526E+03  0.98949536E+04                                 9.562560                            6.978871      -0.139873       1.965769                    0.999413      26.976806      77.341372       0.608068       0.431192      -1.054824       0.002430      -0.003371      -0.010670       0.011451       0.003117       0.010682      -0.001085      -0.018935       0.029963      -0.018936       0.004938       0.013998             12.049117       8.968099      -4.768628      -0.145313      15.984716      -4.661377      11.194538           0.000003
          386              C       8.246458      12.981289      16.886987      -0.207629      38.882364 0.48538665E+03  0.11783934E+05                                10.076543                            7.403522      -0.029030       1.951365                    0.998828      31.129699      92.312437       0.595777       0.423468      -1.054903      -0.005902       0.018533      -0.008625       0.021277       0.020206      -0.003890       0.011941       0.020509       0.067109      -0.036390       0.010894       0.025496             12.746043      10.051365      -6.124932       0.188281      17.934223      -4.402853      10.252540          -0.000009
          387              C       8.447914       1.689479      12.874754       0.594558      25.946149 0.26249353E+03  0.54918772E+04                                 8.115532                            5.745772      -0.031862       2.042192                    0.999617      22.468695      62.857902       0.620718       0.471639      -1.021818       0.010165      -0.050277      -0.033878       0.061472       0.027442      -0.053222      -0.067112       0.043439       0.125071      -0.079728      -0.031533       0.111261             10.484285       8.212894      -0.160349       2.199570      15.378219       4.761882       7.861743           0.002968
          388              C       8.411590       3.006337      13.577929      -0.017034      39.397405 0.43027354E+03  0.10002792E+05                                10.028446                            6.850788       0.035979       2.016728                    0.999312      27.037234      75.142341       0.644113       0.409042      -1.078241      -0.016037       0.040963       0.010464       0.045218       0.002543       0.003964      -0.002265       0.015789       0.004046      -0.009753       0.000443       0.009310             13.673058       8.846268       0.665077       3.095631      21.073900       7.923671      11.099006           0.008866
          389              C       9.331637       3.275561      14.580357      -0.159407      39.136938 0.44821774E+03  0.10631226E+05                                10.065481                            7.079486       0.023343       1.968351                    0.999627      30.159316      87.435658       0.615837       0.419320      -1.061060      -0.007390       0.013665      -0.001743       0.015633      -0.016998      -0.013317      -0.030493       0.031945      -0.022268      -0.047346       0.020309       0.027038             12.987846       8.875969       1.908903       3.722548      18.470314       7.795266      11.617256          -0.000138
          390              C       9.369229       4.498775      15.252600       0.079551      35.789277 0.39069418E+03  0.89064838E+04                                 9.502296                            6.617025      -0.132583       1.972930                    0.999182      26.141116      73.017490       0.639318       0.420262      -1.066125       0.008700      -0.009688       0.003136       0.013394       0.005335       0.007358       0.017079      -0.010390       0.005457      -0.014569      -0.008355       0.022923             12.264970       8.844509       1.452761       3.892140      16.720764       6.918415      11.229638           0.000064
          391              C       8.453098       5.497636      14.876374       0.088560      35.511938 0.41505726E+03  0.96158763E+04                                 9.528512                            6.871241      -0.052330       1.995812                    0.999251      26.461216      74.759739       0.619772       0.426573      -1.061075      -0.009391       0.010211      -0.000359       0.013878       0.004658       0.010621       0.017026      -0.019040       0.010571      -0.017796      -0.008038       0.025833             12.131571       8.756587       1.172502       3.458480      16.671651       6.588166      10.966477          -0.000068
          392              C       7.491177       5.208903      13.850926      -0.144657      35.849299 0.45019644E+03  0.10650981E+05                                 9.381488                            7.028524       0.264082       2.053262                    0.999827      29.411100      84.148733       0.629160       0.411488      -1.069971       0.008719      -0.007997       0.003343       0.012294      -0.015145       0.012133      -0.009449      -0.000691      -0.031051      -0.017146      -0.009479       0.026625             11.403411       8.600667       0.804963       3.016615      15.712960       5.510864       9.896606           0.000390
          393              C       7.476996       3.983738      13.243066      -0.087887      33.332226 0.41624841E+03  0.96967746E+04                                 9.054364                            6.838326       0.003916       1.976302                    0.999671      29.004210      83.467824       0.624098       0.421287      -1.059296       0.016615      -0.008610       0.016354       0.024852       0.005692       0.007971      -0.010794       0.035751       0.045725      -0.029601       0.007798       0.021803             10.938824       7.918773      -0.243003       2.086022      16.345553       5.021603       8.552147           0.000881
          394              C      10.282021       4.766049      16.280926      -0.131929      34.284081 0.41809791E+03  0.97037378E+04                                 9.044897                            6.734662       0.189590       2.025526                    0.999703      29.115210      82.324267       0.648724       0.406804      -1.073768      -0.010149       0.013835      -0.007103       0.018571      -0.020837       0.006636      -0.007024      -0.004396      -0.034860      -0.015183      -0.013873       0.029057             10.628389       8.986104       0.707510       3.563203      13.243002       4.711038       9.656060          -0.000117
          395              C      10.275638       5.977558      16.934105      -0.155747      35.528257 0.46738782E+03  0.11203353E+05                                 9.399893                            7.222696       0.166258       2.014785                    0.999765      30.288076      88.292232       0.610496       0.418555      -1.061473      -0.013603      -0.005123      -0.011796       0.018720      -0.001094       0.023118       0.001047       0.029497       0.039530      -0.021591      -0.012331       0.033922             10.954234       9.319454      -0.667787       2.675765      14.660850       4.066986       8.882397           0.000099
          396              C       9.375637       7.013486      16.563994       0.077809      37.125008 0.43924866E+03  0.10349795E+05                                 9.848299                            7.108340      -0.150267       1.960925                    0.999405      27.156828      78.071724       0.602598       0.431377      -1.055213       0.005625      -0.006287       0.004475       0.009550      -0.001797      -0.002184      -0.001710      -0.033277       0.032560      -0.022318       0.009566       0.012752             12.454871       9.338712       0.243624       2.862503      17.161015       6.087632      10.864886          -0.000110
          397              C       8.485795       6.755967      15.535308      -0.212710      40.343437 0.51726852E+03  0.12740281E+05                                10.325574                            7.649383      -0.043200       1.950505                    0.998926      31.327849      93.118091       0.586240       0.424197      -1.056020       0.000070      -0.015954      -0.009193       0.018413      -0.011091      -0.006175      -0.024745       0.009769      -0.027937      -0.033238       0.010806       0.022432             13.040327       9.688679       1.258990       3.325455      17.112783       6.997107      12.319517          -0.000022
          398              C      -1.530080       9.861800      26.633602       0.546752      26.220344 0.27875336E+03  0.59275459E+04                                 8.246018                            5.931450      -0.111950       2.006563                    0.999433      23.254612      65.847555       0.608581       0.473296      -1.019683       0.014253      -0.006192       0.046705       0.049223      -0.051745      -0.052995       0.028821       0.018719      -0.117685      -0.068151      -0.029760       0.097911             10.959898       8.475135       0.951781       5.561600       6.443656      -1.255659      17.960902           0.000155
          399              C      -2.130078      10.045184      25.279406      -0.008560      40.675215 0.45557245E+03  0.10769111E+05                                10.355828                            7.126759      -0.067764       1.980690                    0.999233      27.518759      77.728439       0.619763       0.418079      -1.069795      -0.012848       0.009982      -0.033922       0.037622       0.009534      -0.005858       0.001800      -0.013082      -0.025966      -0.014033      -0.001913       0.015946             14.146784      11.175618       1.789806       7.809102       8.040984      -1.190060      23.223751           0.000048
          400              C      -1.711410      11.122081      24.481275      -0.099844      32.642498 0.42772208E+03  0.10047862E+05                                 8.962518                            6.955213       0.023992       1.979976                    0.999664      29.443097      85.525918       0.614757       0.424122      -1.055854      -0.013916      -0.015716      -0.002485       0.021138       0.005380      -0.003785       0.014259       0.002924      -0.049655      -0.024274       0.008632       0.015642             10.465241       7.830198       1.370970       3.773922       7.410200      -1.780417      16.155323          -0.000001
          401              C      -2.206371      11.321073      23.216280      -0.144006      35.215119 0.44889106E+03  0.10646428E+05                                 9.342987                            7.068197       0.180092       2.025992                    0.999696      29.756444      86.138593       0.618779       0.417357      -1.062781      -0.002506      -0.008834       0.010136       0.013677       0.004290      -0.004834      -0.009497      -0.020396      -0.019902      -0.012352      -0.006256       0.018607             11.103179       9.409722       2.692278       4.575128       8.219830      -0.210089      15.679987          -0.000032
          402              C      -3.166023      10.410002      22.674961       0.082967      35.079259 0.41667577E+03  0.96651561E+04                                 9.461385                            6.888282      -0.082008       1.985843                    0.999363      26.581514      75.206058       0.618359       0.427027      -1.060531       0.001983       0.006230      -0.008497       0.010721       0.008911       0.017843       0.003597       0.002796       0.042157      -0.019621      -0.006683       0.026304             11.964302      10.401929       2.882585       6.059666       7.869627       0.751243      17.621351           0.000003
          403              C      -3.611601       9.323351      23.479925       0.076417      34.978160 0.39326098E+03  0.89889615E+04                                 9.388681                            6.656284      -0.097618       1.983407                    0.999324      26.294851      73.793417       0.634254       0.422488      -1.063620      -0.004102      -0.006711       0.007096       0.010593       0.006627       0.012622       0.006569       0.006809       0.022245      -0.011333      -0.008577       0.019910             12.032722      10.635150       2.605692       6.495490       7.426274       0.459858      18.036743           0.000009
          404              C      -3.094395       9.145819      24.757150      -0.155621      38.574162 0.45899263E+03  0.10966052E+05                                10.009517                            7.189932       0.014907       1.966525                    0.999554      30.338834      88.655718       0.606997       0.422353      -1.057758       0.004245       0.008976      -0.001800       0.010091      -0.003142      -0.025759      -0.008598      -0.017965      -0.055533      -0.037933       0.016546       0.021386             12.771262      11.210165       2.379690       7.097851       7.477473       0.394575      19.626149           0.000136
          405              C      -3.639925      10.530958      21.344864      -0.194853      38.065598 0.48254841E+03  0.11713790E+05                                 9.991544                            7.414920      -0.078718       1.938332                    0.998813      31.105862      92.647658       0.590536       0.427271      -1.051117       0.005894       0.002027       0.017732       0.018796      -0.012703      -0.022526      -0.012049      -0.017853      -0.058329      -0.039064       0.013812       0.025251             12.629076      11.472102       2.711963       6.518549       8.186992       1.032023      18.228134          -0.000030
          406              C       9.853992       9.596477      20.793833       0.076587      36.434451 0.42788424E+03  0.10016508E+05                                 9.744963                            7.012144      -0.168481       1.956431                    0.999354      27.014506      77.418450       0.607169       0.430930      -1.055451       0.000767      -0.012568       0.004753       0.013459      -0.012205       0.004405      -0.003717      -0.019454       0.019154      -0.019025       0.003521       0.015504             12.478976      10.208073       2.387573       5.187977       7.956123       0.098924      19.272733          -0.000012
          407              C       9.378520       8.539089      21.606351      -0.153861      34.814604 0.46198981E+03  0.11035584E+05                                 9.271580                            7.174219       0.160899       2.015257                    0.999757      30.077441      87.364042       0.613755       0.417780      -1.062567       0.012862       0.010841       0.008649       0.018914       0.025020       0.003209       0.010852      -0.002967      -0.027920      -0.022691      -0.009512       0.032203             10.785687       9.762114       2.139398       3.686262       7.402310      -1.175295      15.192638          -0.000009
          408              C       9.794446       8.422035      22.915587      -0.126604      33.901294 0.41956047E+03  0.97561714E+04                                 9.033000                            6.783693       0.206046       2.033939                    0.999760      29.082833      82.586491       0.640401       0.411310      -1.069719       0.004743       0.012631      -0.007764       0.015566       0.003848      -0.010249      -0.018931      -0.015670      -0.013932      -0.020567      -0.005161       0.025728             10.659673      10.130539       2.678530       4.624786       7.222514       0.211769      14.625967          -0.000005
          409              C       9.257273      10.731901      17.211059       0.091586      34.865990 0.42943629E+03  0.10097349E+05                                 9.592980                            7.124192      -0.289104       1.921046                    0.998959      27.215508      79.068973       0.587751       0.443204      -1.044392      -0.003782      -0.004663       0.003718       0.007062      -0.010502      -0.013423      -0.010491      -0.008648       0.011183      -0.023747       0.009279       0.014467             11.991173       6.867229      -2.308417       2.548760      15.738706      -3.252739      13.367583           0.000026
          410              C       9.236868       9.514539      16.563994      -0.190021      33.394972 0.50587787E+03  0.12452521E+05                                 9.223327                            7.656386      -0.277688       1.877599                    0.997448      31.515248      95.186300       0.572613       0.434543      -1.044455      -0.003382      -0.001587       0.015039       0.015496       0.005325       0.002815      -0.002319       0.060228       0.057787      -0.040322       0.017445       0.022877             10.533477       6.195134      -0.856157       0.640113      15.621594       0.116028       9.783704          -0.000051
          411              C       9.388109       8.312785      17.257817       0.089369      35.657211 0.43009125E+03  0.10116667E+05                                 9.720841                            7.126020      -0.296868       1.918227                    0.998934      27.244038      79.168828       0.588118       0.442756      -1.044649      -0.003614       0.004952       0.003105       0.006872      -0.008061       0.013661       0.007808      -0.003418      -0.020913      -0.021535       0.008743       0.012792             12.151166       6.222927       0.436235       1.467333      16.910760       4.025719      13.319812           0.000001
          412              C       9.577422       8.392772      18.637910      -0.201129      34.230640 0.49664416E+03  0.12153862E+05                                 9.322932                            7.534693      -0.207292       1.901974                    0.998347      31.437298      94.287772       0.583875       0.428664      -1.049328      -0.000667       0.014967      -0.008330       0.017142      -0.002512      -0.000541      -0.030574       0.009813      -0.074431      -0.043286       0.016972       0.026315             10.820684       6.585014       0.586494       2.345226      10.894712       3.360519      14.982327          -0.000026
          413              C       9.601949       9.600379      19.328137       0.096180      35.584097 0.42783374E+03  0.10046582E+05                                 9.713073                            7.089757      -0.261648       1.931468                    0.999080      27.077043      78.521305       0.592030       0.440574      -1.046331       0.005130      -0.001511      -0.006602       0.008496       0.014805       0.002918      -0.003449       0.002627       0.024655      -0.019702       0.008932       0.010770             12.324314       7.544364      -0.528177       4.467695      10.362928       0.137366      19.065649          -0.000001
          414              C       9.439861      10.759214      18.588634      -0.196036      34.192859 0.49402753E+03  0.12079028E+05                                 9.336488                            7.530849      -0.196276       1.903861                    0.997578      31.339331      94.083075       0.581912       0.430495      -1.047763       0.000535      -0.014349      -0.007008       0.015978      -0.001174       0.000120       0.030004       0.008377      -0.083476      -0.044452       0.017996       0.026456             10.948707       7.409884      -1.522157       3.189411      10.535775      -2.625685      14.900463          -0.000045
          415              C       3.106537      17.741485      12.585211       0.583091      25.656133 0.26442054E+03  0.55547885E+04                                 8.150910                            5.795911      -0.129354       2.012239                    0.999269      22.705165      64.117977       0.612004       0.476408      -1.016962      -0.002956       0.039616      -0.040807       0.056951       0.029176       0.034707       0.092513      -0.013494       0.139173      -0.083019      -0.042781       0.125800             10.994012       7.805081      -0.265054      -1.205418      14.570847      -7.331164      10.606108           0.000022
          416              C       3.213454      16.504614      13.439092       0.003604      39.998432 0.43391404E+03  0.10128004E+05                                10.243521                            6.946584      -0.023382       2.003707                    0.999215      26.945334      75.506627       0.629239       0.417033      -1.070993       0.014358      -0.035476       0.012524       0.040269       0.001771       0.005754       0.013551       0.023752      -0.013834      -0.021026       0.003781       0.017244             14.498526       8.431777      -0.301681      -2.694462      20.123503     -10.000328      14.940299          -0.000047
          417              C       2.419914      16.325131      14.524247      -0.149832      38.724047 0.43969290E+03  0.10391632E+05                                10.042364                            7.032831       0.027088       1.975290                    0.999676      29.929978      86.957712       0.614369       0.421835      -1.058195       0.006753      -0.013548       0.003574       0.015554      -0.007057       0.016777       0.032575       0.013573      -0.046395      -0.045982       0.017325       0.028657             13.330781       8.136619       1.251912      -3.795545      17.271164      -8.793591      14.584560          -0.000005
          418              C       2.414038      15.121426      15.275619       0.074481      36.715053 0.39789158E+03  0.91052502E+04                                 9.671011                            6.666412      -0.102175       1.980622                    0.999255      26.259291      73.308746       0.639040       0.418843      -1.067824      -0.009698       0.011071       0.001569       0.014801       0.005700      -0.010120      -0.017028      -0.019120       0.007832      -0.017000      -0.008954       0.025954             12.879108       8.272096       1.182386      -4.251455      16.138888      -8.038014      14.226340           0.000017
          419              C       3.261518      14.075744      14.859110       0.085594      35.837801 0.41169564E+03  0.95166075E+04                                 9.582462                            6.830300      -0.136378       1.967180                    0.999199      26.520844      74.792358       0.623542       0.424947      -1.062314       0.007961      -0.009364      -0.006809       0.014051       0.003505      -0.011980      -0.018387      -0.013860       0.027014      -0.018769      -0.009014       0.027783             12.466511       8.416583       1.158104      -4.045824      16.162897      -7.370783      12.820053           0.000007
          420              C       4.160266      14.303999      13.744101      -0.141785      35.770482 0.45043318E+03  0.10691995E+05                                 9.459312                            7.095742       0.152823       2.018489                    0.999668      29.752146      86.157897       0.615575       0.419176      -1.061643      -0.010158       0.007241       0.010458       0.016278      -0.010577      -0.010720       0.009673       0.003485      -0.035133      -0.017787      -0.004852       0.022640             11.553966       8.409743       0.001689      -3.162393      14.774455      -5.880267      11.477700          -0.000100
          421              C       4.123616      15.468686      13.074736      -0.101048      32.873203 0.42434529E+03  0.99459004E+04                                 9.013946                            6.936165       0.018218       1.981969                    0.999538      29.273787      84.856606       0.614654       0.425158      -1.055518      -0.018010       0.016309       0.013238       0.027669       0.003211      -0.007516       0.008852       0.043099       0.055141      -0.032736       0.008674       0.024062             10.886384       7.453366      -1.112025      -1.602005      15.448013      -5.519005       9.757773          -0.000030
          422              C       3.224780      12.848627      15.530992      -0.203892      39.359655 0.47944888E+03  0.11583411E+05                                10.109526                            7.320909       0.105326       1.993600                    0.999504      30.885322      90.836779       0.604774       0.419198      -1.059461      -0.001855       0.011527      -0.011897       0.016669      -0.012182       0.008056       0.029699       0.007470      -0.030397      -0.038773       0.011720       0.027053             12.981257       8.879836       1.205917      -4.026524      16.813112      -7.403196      13.250822          -0.000042
          423              C       2.400526      12.659390      16.620104       0.073948      37.292902 0.43775135E+03  0.10285392E+05                                 9.849517                            7.064381      -0.089954       1.978835                    0.999377      27.034798      77.112347       0.609763       0.427516      -1.059678      -0.006141       0.006187       0.000610       0.008738       0.000521       0.008010      -0.001053      -0.037242       0.027381      -0.025075       0.010756       0.014320             12.725506       8.600334       0.482759      -3.363703      17.802280      -6.339733      11.773906          -0.000023
          424              C       1.609314      13.746041      17.067546      -0.152504      35.798501 0.47381020E+03  0.11416048E+05                                 9.523524                            7.316940       0.078244       1.991397                    0.999418      30.366466      89.257499       0.599941       0.423727      -1.056371       0.011492       0.005220      -0.016014       0.020390      -0.000249      -0.015562       0.004099       0.016470       0.044501      -0.016519      -0.008687       0.025207             11.257528       8.454501      -0.283340      -3.051608      14.865507      -4.415979      10.452578           0.000006
          425              C       1.619962      14.938041      16.406094      -0.129581      34.274223 0.41339777E+03  0.95827952E+04                                 9.089291                            6.715016       0.209237       2.034296                    0.999761      29.089297      82.628169       0.645989       0.409032      -1.070599       0.008431      -0.013641      -0.002759       0.016271      -0.016133      -0.000777       0.015234      -0.018944      -0.019975      -0.020429      -0.007189       0.027618             10.915799       7.909761       0.793931      -3.800176      13.108210      -5.223509      11.729426          -0.000023
          426              C       3.608641       2.216222      13.125091       0.595487      26.453007 0.25687664E+03  0.53469730E+04                                 8.256932                            5.684760      -0.023598       2.048604                    0.999523      22.334092      62.382743       0.623723       0.471771      -1.021441       0.002369      -0.046502      -0.037591       0.059842       0.047363      -0.049878      -0.071888       0.015764       0.042477      -0.074349      -0.040064       0.114413             11.388131       7.583126      -2.564418       0.574117      15.337032       6.928046      11.244235           0.000037
          427              C       3.466139       3.357499      14.074647      -0.005856      41.112250 0.43331356E+03  0.10093402E+05                                10.364948                            6.895197      -0.003949       2.005043                    0.999304      26.985869      75.127031       0.639070       0.411455      -1.076423      -0.000156       0.021307       0.035559       0.041454       0.005982       0.004796      -0.011507       0.028245      -0.003696      -0.021984       0.005578       0.016406             15.004761       8.062928      -4.123853      -0.254063      21.985470       9.897322      14.965885          -0.000072
          428              C       4.130060       3.353597      15.347196      -0.102241      34.082563 0.42878178E+03  0.10049138E+05                                 9.156762                            6.919854       0.005182       1.970122                    0.999654      29.307532      84.212392       0.624058       0.418783      -1.062350      -0.018629       0.011116      -0.017083       0.027612      -0.009166       0.012619      -0.020854       0.003894      -0.043331      -0.028646      -0.000610       0.029256             11.162487       6.788524      -2.441930       0.311206      14.509986       6.075483      12.188952           0.000000
          429              C       3.977320       4.354409      16.247475      -0.147957      35.638255 0.44174732E+03  0.10420896E+05                                 9.363433                            6.978709       0.224214       2.039648                    0.999832      29.538823      84.901723       0.628011       0.413435      -1.066740      -0.005664       0.004264      -0.012588       0.014447      -0.002937       0.015775      -0.006812      -0.001366       0.040650      -0.015953      -0.007872       0.023825             11.444257       7.495481      -3.676361       0.017090      15.752772       5.084571      11.084517          -0.000015
          430              C       3.136522       5.452766      15.950020       0.078812      35.369297 0.42030929E+03  0.97789127E+04                                 9.518504                            6.927981      -0.049901       1.995130                    0.999321      26.737104      75.970654       0.614765       0.428229      -1.058888       0.011250       0.000445       0.012390       0.016742      -0.010244       0.000366       0.014098      -0.031090      -0.017510      -0.018175      -0.008893       0.027068             12.211108       7.791506      -4.359728      -0.207187      18.100310       5.486331      10.741508           0.000005
          431              C       2.462797       5.495685      14.684665       0.072018      37.082862 0.41948993E+03  0.97203612E+04                                 9.745574                            6.858976      -0.063566       1.990797                    0.999300      26.528995      74.355420       0.628517       0.420560      -1.067482      -0.006082       0.000221      -0.010271       0.011939      -0.014068       0.005368       0.012228      -0.031985      -0.032363      -0.023735      -0.005360       0.029095             12.912230       8.359557      -5.057128      -0.439252      19.211367       6.367727      11.165766          -0.000005
          432              C       2.660102       4.412936      13.774674      -0.163271      39.531720 0.45224683E+03  0.10744442E+05                                10.132873                            7.101096       0.025780       1.967537                    0.999568      30.218078      87.508357       0.616583       0.418125      -1.062447      -0.001743      -0.000875       0.013846       0.013983       0.027244       0.005519      -0.016529       0.042824       0.037030      -0.045951       0.017054       0.028896             13.576442       8.221517      -4.969613      -0.798059      20.633872       7.601009      11.873936          -0.000012
          433              C       2.999505       6.566729      16.808217      -0.205433      39.194925 0.51374342E+03  0.12657669E+05                                10.181316                            7.664266      -0.116425       1.924548                    0.998167      31.459076      94.149695       0.579792       0.428772      -1.051044       0.005266      -0.012792      -0.012382       0.018565       0.014202       0.000620      -0.015547       0.038471       0.055177      -0.037162       0.012944       0.024217             12.838980       8.540493      -4.053614      -0.362933      18.742775       5.162268      11.233672          -0.000012
          434              C       2.271169       7.678742      16.455011       0.073390      36.319909 0.44239294E+03  0.10461340E+05                                 9.766224                            7.176024      -0.248160       1.929382                    0.999024      27.415784      79.424286       0.593384       0.436507      -1.050204       0.001797       0.001800      -0.014225       0.014450       0.003524      -0.005568       0.002338      -0.016353       0.045531      -0.017566       0.001230       0.016337             12.390410       8.294963      -2.724025       0.848445      17.343261       5.509029      11.533006          -0.000007
          435              C       1.557591       7.661184      15.213754      -0.149308      34.849492 0.46630362E+03  0.11208656E+05                                 9.381495                            7.286752      -0.018040       1.961254                    0.999262      30.439994      89.844605       0.596748       0.427002      -1.052624       0.015489      -0.013118       0.003104       0.020534      -0.007171       0.010810      -0.020447       0.004051      -0.026651      -0.025093      -0.000773       0.025866             10.992690       9.064263      -2.863706       1.024717      12.877163       4.580439      11.036645          -0.000003
          436              C       1.654760       6.625256      14.362751      -0.126744      33.424108 0.41862382E+03  0.97349809E+04                                 8.949451                            6.781621       0.213114       2.038332                    0.999798      29.072844      82.727813       0.639323       0.411978      -1.068623       0.009600      -0.001034       0.008991       0.013193       0.001992       0.014376      -0.006728       0.020244       0.046692      -0.020445      -0.004829       0.025274             10.562532       8.317828      -3.852073       0.360672      14.019279       3.958684       9.350489          -0.000007
          437              C       2.340536       9.399436      27.404396       0.581261      26.102163 0.27014771E+03  0.57050671E+04                                 8.272708                            5.865171      -0.111546       2.017544                    0.999084      22.837163      64.641601       0.607373       0.477520      -1.016462       0.005342      -0.003783       0.062505       0.062847      -0.081045       0.003945      -0.007169      -0.047543      -0.241427      -0.080830      -0.044186       0.125016             11.547170       6.737811       1.531687       0.319127       6.170204       0.128070      21.733496           0.000134
          438              C       2.238734       9.305793      25.871080      -0.001608      38.924132 0.42805799E+03  0.99655922E+04                                10.084780                            6.899564      -0.055550       1.991458                    0.999125      27.066906      75.952474       0.630861       0.417035      -1.070115      -0.013783      -0.008951      -0.037954       0.041359      -0.008566       0.002240      -0.003086       0.003834      -0.057834      -0.019683       0.000910       0.018773             14.494577       7.045800       2.083744      -0.213756       8.292974      -0.560324      28.144956          -0.000021
          439              C       2.841651      10.257832      25.133735      -0.142966      37.846318 0.43849178E+03  0.10351418E+05                                 9.920171                            7.037471       0.023847       1.977425                    0.999594      29.712365      86.147209       0.612583       0.423548      -1.057607      -0.011004       0.001743      -0.008673       0.014119      -0.016722       0.003598       0.022913       0.009445      -0.108525      -0.046493       0.009099       0.037394             13.295006       6.715699       1.976463      -1.641449       8.005737      -2.675828      25.163581           0.000008
          440              C       2.756975      10.228569      23.701848       0.078752      35.764908 0.38944805E+03  0.88683057E+04                                 9.504679                            6.599205      -0.093250       1.985677                    0.999157      26.073846      72.717613       0.641431       0.419339      -1.067034       0.001553       0.005002       0.008161       0.009697       0.003067      -0.006476      -0.005120       0.000553       0.062028      -0.013433      -0.009499       0.022932             12.604973       6.708313       2.602091      -2.073220       8.683358      -3.223058      22.423248           0.000010
          441              C       2.020727       9.167279      23.117008       0.081577      34.354441 0.41936290E+03  0.97424743E+04                                 9.317349                            6.904442      -0.101452       1.976945                    0.999203      26.677151      75.518112       0.618484       0.426283      -1.061065      -0.006479      -0.001101      -0.006412       0.009182       0.005731      -0.003954      -0.009468      -0.001506       0.086799      -0.020505      -0.010989       0.031494             11.714777       6.539495       2.356392      -1.359900       8.405917      -2.020846      20.198918           0.000016
          442              C       1.395388       8.211338      23.902190      -0.141006      35.480364 0.44769084E+03  0.10595681E+05                                 9.355536                            7.035404       0.199291       2.031861                    0.999821      29.536777      85.014535       0.624201       0.414602      -1.066067      -0.001034       0.009455       0.013663       0.016648       0.012001       0.005245       0.011962      -0.012708      -0.027460      -0.014743      -0.008592       0.023335             11.380784       6.581528       2.056401      -0.685835       8.280247      -0.750763      19.280577          -0.000081
          443              C       1.495822       8.289374      25.283362      -0.096592      33.259932 0.42419632E+03  0.99295298E+04                                 9.073145                            6.919288       0.035425       1.986551                    0.999662      29.142351      84.088296       0.618240       0.423240      -1.057990       0.005691       0.023920      -0.004901       0.025071      -0.002956      -0.007237      -0.016724      -0.006774      -0.061378      -0.029001       0.008548       0.020453             11.086662       6.245814       1.670606       0.302301       7.508183       0.646024      19.505990          -0.000035
          444              C       3.351294      11.170853      22.922421      -0.125853      34.316429 0.41769019E+03  0.97229984E+04                                 9.135751                            6.783520       0.185141       2.030385                    0.999790      29.123782      83.337642       0.636902       0.413131      -1.066213      -0.001496      -0.008206      -0.009327       0.012512      -0.005077       0.009843       0.023803      -0.006901      -0.018291      -0.028637       0.003644       0.024993             10.951338       6.802033       2.653690      -1.844435       8.604467      -2.537452      17.447513          -0.000026
          445              C       3.233144      11.102572      21.544486      -0.145098      36.129565 0.49008008E+03  0.11945767E+05                                 9.688487                            7.519115      -0.192486       1.905230                    0.998496      30.861339      92.184484       0.580847       0.432611      -1.047596      -0.004746      -0.019008       0.017245       0.026100      -0.005246      -0.007984      -0.015225      -0.008944      -0.026450      -0.021770       0.004107       0.017663             11.417994       7.707657       2.808749      -0.504486       8.901174      -0.158248      17.645151          -0.000011
          446              C       2.518777      10.084202      20.898141       0.068541      35.490913 0.43479804E+03  0.10218921E+05                                 9.529428                            7.048799      -0.103320       1.974080                    0.999439      27.223483      78.165080       0.608156       0.428523      -1.056962       0.006700       0.008300       0.002758       0.011018      -0.005252       0.003117       0.002587      -0.019584       0.034170      -0.017275       0.004981       0.012294             11.916648       7.103266       2.418772      -0.399558       8.924934      -1.058362      19.721742          -0.000002
          447              C       1.926748       9.089243      21.655627      -0.202475      39.491126 0.52931387E+03  0.13089623E+05                                10.165259                            7.727101       0.026103       1.970354                    0.999216      31.274170      92.623258       0.585519       0.423011      -1.058583      -0.002692       0.000531       0.018053       0.018261      -0.002506       0.007460       0.018348       0.003259      -0.050785      -0.028465       0.011327       0.017139             12.620983       7.406606       2.327497      -1.251912       9.284750      -2.308378      21.171592          -0.000062
          448              C       2.350472      11.332778      17.328314       0.090254      35.818714 0.43349535E+03  0.10207598E+05                                 9.718265                            7.120702      -0.278809       1.922689                    0.998940      27.230257      78.936823       0.593027       0.438624      -1.048050       0.001362      -0.005599       0.005984       0.008307      -0.010644      -0.013804      -0.009611      -0.001021      -0.006901      -0.022987       0.009460       0.013527             12.356898       5.888979       1.024350      -0.406140      18.082941      -3.328730      13.098773          -0.000007
          449              C       2.292804      10.162238      16.622622      -0.195049      33.705750 0.49126773E+03  0.11997572E+05                                 9.244689                            7.513550      -0.187508       1.905824                    0.997794      31.358340      94.157940       0.582006       0.430927      -1.047254       0.002674      -0.008213       0.013017       0.015622      -0.000148      -0.002192      -0.005944       0.064101       0.071291      -0.044452       0.019236       0.025216             10.795947       5.938354       0.335561       0.072480      17.109780       0.566560       9.339706          -0.000026
          450              C       2.299879       8.907809      17.263932       0.094113      35.020464 0.43014047E+03  0.10132266E+05                                 9.690874                            7.194110      -0.352180       1.900942                    0.998673      27.395784      80.031124       0.576282       0.451206      -1.038271       0.005658       0.008860       0.001649       0.010641      -0.009929       0.010686       0.004913      -0.004704      -0.001983      -0.017676       0.005931       0.011745             12.252094       6.005237      -0.415939      -0.439174      17.239809       4.059277      13.511236           0.000003
          451              C       2.378697       8.901957      18.654455      -0.191813      34.789503 0.51874293E+03  0.12838238E+05                                 9.471645                            7.746041      -0.281822       1.875595                    0.997226      31.608733      95.449601       0.570577       0.433749      -1.045860       0.000888       0.016829      -0.004954       0.017566      -0.005236      -0.007611      -0.026240       0.011205      -0.082708      -0.042799       0.020152       0.022646             11.116689       6.138985      -0.081950      -0.293935      11.994512       3.041123      15.216569          -0.000027
          452              C       2.425144      10.084202      19.409424       0.091199      34.782311 0.43460888E+03  0.10257043E+05                                 9.618446                            7.211825      -0.320890       1.908711                    0.998772      27.448120      80.082671       0.578308       0.448769      -1.040384       0.001737      -0.003785      -0.007410       0.008500       0.017066       0.000036      -0.001483      -0.001189       0.029545      -0.022035       0.009478       0.012557             12.077780       5.804589      -0.101609       0.032828      11.486386       0.231685      18.942365          -0.000004
          453              C       2.373734      11.301564      18.734304      -0.201059      34.838627 0.52636841E+03  0.13079095E+05                                 9.493102                            7.811405      -0.288466       1.870325                    0.997451      31.873204      96.549667       0.567046       0.434710      -1.044920      -0.001965      -0.009086      -0.010347       0.013910       0.000394       0.003319       0.025665       0.020301      -0.059008      -0.037531       0.016187       0.021344             11.090984       6.156829       0.015724      -0.296169      11.985030      -2.738500      15.131093          -0.000013
          454              C       3.918413      11.746369      31.637833       0.567786      25.487279 0.26822120E+03  0.56627762E+04                                 8.128769                            5.841998      -0.112177       2.012178                    0.999492      23.047776      65.550097       0.608007       0.477157      -1.015126      -0.020365      -0.038255      -0.049133       0.065515      -0.065457       0.044131      -0.058433       0.044456       0.011272      -0.080327      -0.032720       0.113047             10.856212       7.219558       3.196055       0.031868      15.761963       5.887959       9.587115           0.003076
          455              C       4.254546      12.950074      32.456105      -0.028207      40.706726 0.45041151E+03  0.10641072E+05                                10.375864                            7.092912      -0.112453       1.963987                    0.999267      27.828281      79.167983       0.618955       0.418862      -1.066859      -0.009536       0.037078       0.030605       0.049014       0.000930       0.002999      -0.007755      -0.000076       0.034226      -0.009690      -0.005014       0.014704             14.421570       8.856717       5.576421       0.404197      22.060709       7.621647      12.347283          -0.000246
          456              C       3.680320      13.076883      33.749515      -0.100657      33.717517 0.44514606E+03  0.10559488E+05                                 9.177477                            7.112171      -0.031285       1.958903                    0.999608      29.749531      86.767972       0.605944       0.426121      -1.054873       0.007915       0.013948      -0.024100       0.028948       0.010316      -0.014847      -0.021807       0.008818      -0.022233      -0.026856      -0.004518       0.031375             10.820793       7.221154       3.015524      -0.380736      14.207148       5.040192      11.034076          -0.000004
          457              C       3.979169      14.159632      34.559875      -0.143676      35.209355 0.44413602E+03  0.10500319E+05                                 9.325778                            7.018651       0.213958       2.038498                    0.999730      29.625420      85.481790       0.622869       0.415932      -1.064229       0.004273       0.001881      -0.010336       0.011342       0.004657      -0.009917       0.003416       0.012760       0.055146      -0.018317      -0.004040       0.022357             11.184659       8.366307       4.424064      -0.713529      15.028067       3.779896      10.159605          -0.000002
          458              C       4.853946      15.162395      34.083658       0.090653      34.566864 0.40229877E+03  0.92551058E+04                                 9.364859                            6.761933      -0.086159       1.986189                    0.999257      26.369314      74.430124       0.624668       0.426211      -1.060466      -0.003185       0.001507       0.013096       0.013562       0.011375       0.000598       0.009022      -0.017548      -0.027728      -0.014087      -0.007218       0.021304             11.928691       8.879939       5.914884       0.081782      17.154638       4.243689       9.751496          -0.000045
          459              C       5.372141      15.058997      32.774782       0.076590      37.116201 0.40629225E+03  0.93666127E+04                                 9.824089                            6.785560      -0.094213       1.983484                    0.999259      26.476841      74.721477       0.625170       0.424976      -1.061629       0.002302      -0.005379      -0.011496       0.012899       0.019387       0.004204       0.006162      -0.019422      -0.018455      -0.018617      -0.007844       0.026462             13.044088       9.375302       6.798208       0.402458      19.683890       4.847761      10.073072           0.000251
          460              C       5.056633      13.931377      31.986723      -0.177934      40.438627 0.46897674E+03  0.11313265E+05                                10.381535                            7.288049      -0.059349       1.934750                    0.999658      31.287056      93.160110       0.597815       0.424720      -1.051777      -0.020509       0.022062       0.009781       0.031671      -0.010720       0.012655      -0.024091       0.042755       0.114613      -0.048256      -0.001576       0.049831             13.698500       9.327442       6.594955       0.694112      21.429381       5.745109      10.338678           0.001774
          461              C       6.241887      16.077367      32.319786      -0.141386      35.119696 0.44061374E+03  0.10403605E+05                                 9.311856                            6.976931       0.193139       2.027435                    0.999788      29.757487      86.003757       0.626150       0.414288      -1.064539      -0.003769       0.003932       0.016783       0.017645      -0.004149      -0.009088       0.000664      -0.004854       0.087504      -0.020595      -0.010344       0.030939             11.144132       9.143546       5.477423      -0.139096      15.084436       2.906548       9.204414           0.000087
          462              C       6.534899      17.158166      33.113960      -0.146746      35.321410 0.47511375E+03  0.11490885E+05                                 9.541018                            7.393085      -0.080251       1.943570                    0.998653      30.598861      91.028043       0.587037       0.431405      -1.048384      -0.014037      -0.014688       0.003956       0.020698       0.001751       0.002429      -0.017446      -0.007688      -0.031093      -0.021025       0.001731       0.019294             11.173279       9.151965       4.208893      -0.544429      13.230962       3.777667      11.136911           0.000021
          463              C       6.001068      17.277170      34.396940       0.079294      35.440807 0.42357543E+03  0.98949583E+04                                 9.562561                            6.978872      -0.139872       1.965769                    0.999413      26.976806      77.341366       0.608068       0.431192      -1.054824       0.002430       0.003372      -0.010670       0.011451      -0.003117       0.010682       0.001085      -0.018935       0.029963      -0.018936       0.004938       0.013998             12.049119       8.968106       4.768640      -0.145310      15.984726       4.661370      11.194525           0.000004
          464              C       5.195326      16.282211      34.870998      -0.207629      38.882387 0.48538669E+03  0.11783935E+05                                10.076547                            7.403522      -0.029030       1.951366                    0.998828      31.129699      92.312435       0.595777       0.423468      -1.054903      -0.005903      -0.018533      -0.008625       0.021277      -0.020206      -0.003890      -0.011941       0.020509       0.067109      -0.036390       0.010894       0.025496             12.746050      10.051364       6.124936       0.188286      17.934240       4.402861      10.252545          -0.000008
          465              C       5.396783       8.065021      30.858765       0.594558      25.946169 0.26249375E+03  0.54918839E+04                                 8.115542                            5.745778      -0.031867       2.042190                    0.999617      22.468705      62.857974       0.620717       0.471639      -1.021817       0.010165       0.050276      -0.033878       0.061472      -0.027442      -0.053221       0.067112       0.043440       0.125071      -0.079728      -0.031532       0.111261             10.484299       8.212902       0.160353       2.199571      15.378242      -4.761886       7.861751           0.002974
          466              C       5.360458       6.748163      31.561940      -0.017034      39.397408 0.43027345E+03  0.10002790E+05                                10.028451                            6.850790       0.035979       2.016728                    0.999312      27.037223      75.142337       0.644112       0.409042      -1.078241      -0.016037      -0.040963       0.010464       0.045218      -0.002543       0.003964       0.002265       0.015789       0.004046      -0.009753       0.000443       0.009310             13.673069       8.846272      -0.665074       3.095629      21.073921      -7.923679      11.099013           0.008870
          467              C       6.280505       6.478939      32.564369      -0.159408      39.136966 0.44821808E+03  0.10631236E+05                                10.065490                            7.079492       0.023342       1.968351                    0.999627      30.159311      87.435665       0.615837       0.419320      -1.061059      -0.007389      -0.013665      -0.001743       0.015633       0.016998      -0.013317       0.030493       0.031944      -0.022267      -0.047346       0.020309       0.027037             12.987859       8.875979      -1.908910       3.722555      18.470331      -7.795275      11.617268          -0.000129
          468              C       6.318098       5.255725      33.236611       0.079551      35.789267 0.39069403E+03  0.89064798E+04                                 9.502294                            6.617024      -0.132582       1.972930                    0.999182      26.141112      73.017479       0.639318       0.420262      -1.066125       0.008700       0.009688       0.003135       0.013394      -0.005335       0.007358      -0.017079      -0.010390       0.005457      -0.014568      -0.008355       0.022923             12.264969       8.844508      -1.452765       3.892138      16.720764      -6.918417      11.229634           0.000067
          469              C       5.401966       4.256864      32.860386       0.088560      35.511943 0.41505746E+03  0.96158815E+04                                 9.528513                            6.871243      -0.052329       1.995812                    0.999251      26.461212      74.759720       0.619771       0.426573      -1.061075      -0.009391      -0.010211      -0.000359       0.013878      -0.004658       0.010621      -0.017026      -0.019040       0.010572      -0.017796      -0.008038       0.025833             12.131574       8.756586      -1.172503       3.458478      16.671653      -6.588171      10.966481          -0.000067
          470              C       4.440045       4.545597      31.834937      -0.144657      35.849297 0.45019640E+03  0.10650979E+05                                 9.381489                            7.028524       0.264083       2.053262                    0.999827      29.411096      84.148722       0.629160       0.411488      -1.069971       0.008719       0.007997       0.003343       0.012294       0.015145       0.012133       0.009449      -0.000691      -0.031051      -0.017146      -0.009479       0.026624             11.403413       8.600664      -0.804962       3.016612      15.712969      -5.510865       9.896605           0.000396
          471              C       4.425864       5.770762      31.227078      -0.087887      33.332227 0.41624823E+03  0.96967705E+04                                 9.054367                            6.838326       0.003916       1.976302                    0.999671      29.004210      83.467852       0.624098       0.421287      -1.059295       0.016615       0.008610       0.016354       0.024852      -0.005692       0.007971       0.010794       0.035750       0.045725      -0.029601       0.007799       0.021803             10.938829       7.918776       0.243004       2.086022      16.345565      -5.021606       8.552147           0.000890
          472              C       7.230890       4.988451      34.264937      -0.131929      34.284081 0.41809802E+03  0.97037408E+04                                 9.044898                            6.734665       0.189590       2.025526                    0.999703      29.115203      82.324238       0.648724       0.406804      -1.073768      -0.010149      -0.013835      -0.007103       0.018571       0.020837       0.006636       0.007024      -0.004396      -0.034860      -0.015183      -0.013873       0.029056             10.628390       8.986105      -0.707517       3.563206      13.242999      -4.711041       9.656065          -0.000114
          473              C       7.224507       3.776942      34.918116      -0.155747      35.528217 0.46738732E+03  0.11203338E+05                                 9.399885                            7.222692       0.166259       2.014785                    0.999765      30.288068      88.292196       0.610496       0.418555      -1.061473      -0.013603       0.005123      -0.011796       0.018720       0.001094       0.023118      -0.001047       0.029497       0.039530      -0.021591      -0.012331       0.033922             10.954224       9.319452       0.667785       2.675767      14.660825      -4.066980       8.882394           0.000101
          474              C       6.324505       2.741015      34.548005       0.077809      37.124975 0.43924857E+03  0.10349792E+05                                 9.848293                            7.108340      -0.150267       1.960925                    0.999405      27.156823      78.071704       0.602598       0.431377      -1.055213       0.005625       0.006287       0.004475       0.009550       0.001797      -0.002184       0.001710      -0.033277       0.032560      -0.022318       0.009566       0.012752             12.454861       9.338719      -0.243624       2.862509      17.160983      -6.087619      10.864880          -0.000109
          475              C       5.434663       2.998533      33.519320      -0.212710      40.343398 0.51726794E+03  0.12740264E+05                                10.325568                            7.649379      -0.043200       1.950505                    0.998926      31.327841      93.118063       0.586240       0.424197      -1.056020       0.000070       0.015954      -0.009193       0.018413       0.011090      -0.006175       0.024745       0.009769      -0.027937      -0.033238       0.010807       0.022432             13.040317       9.688680      -1.258985       3.325454      17.112763      -6.997096      12.319508          -0.000019
          476              C       1.521051      19.401701       8.649590       0.546752      26.220374 0.27875358E+03  0.59275532E+04                                 8.246033                            5.931458      -0.111952       2.006563                    0.999433      23.254613      65.847619       0.608580       0.473297      -1.019683       0.014252       0.006192       0.046705       0.049222       0.051745      -0.052995      -0.028821       0.018718      -0.117685      -0.068151      -0.029759       0.097910             10.959926       8.475151      -0.951778       5.561618       6.443664       1.255667      17.960962           0.000148
          477              C       0.921053      19.218316       7.295394      -0.008560      40.675224 0.45557223E+03  0.10769108E+05                                10.355840                            7.126764      -0.067764       1.980691                    0.999233      27.518758      77.728509       0.619762       0.418079      -1.069795      -0.012848      -0.009982      -0.033921       0.037622      -0.009534      -0.005858      -0.001800      -0.013082      -0.025967      -0.014033      -0.001913       0.015946             14.146808      11.175632      -1.789808       7.809118       8.040996       1.190063      23.223794           0.000044
          478              C       1.339721      18.141419       6.497264      -0.099845      32.642505 0.42772234E+03  0.10047871E+05                                 8.962525                            6.955220       0.023992       1.979976                    0.999664      29.443097      85.525975       0.614756       0.424122      -1.055854      -0.013916       0.015716      -0.002485       0.021138      -0.005380      -0.003785      -0.014259       0.002924      -0.049654      -0.024274       0.008632       0.015642             10.465250       7.830204      -1.370974       3.773923       7.410211       1.780418      16.155334          -0.000012
          479              C       0.844760      17.942427       5.232268      -0.144006      35.215100 0.44889101E+03  0.10646428E+05                                 9.342988                            7.068199       0.180091       2.025992                    0.999696      29.756433      86.138585       0.618778       0.417357      -1.062780      -0.002506       0.008834       0.010136       0.013676      -0.004290      -0.004834       0.009497      -0.020396      -0.019903      -0.012352      -0.006255       0.018607             11.103179       9.409723      -2.692282       4.575122       8.219835       0.210089      15.679979          -0.000035
          480              C      -0.114892      18.853498       4.690950       0.082967      35.079241 0.41667573E+03  0.96651552E+04                                 9.461383                            6.888282      -0.082005       1.985844                    0.999363      26.581509      75.206047       0.618359       0.427027      -1.060531       0.001983      -0.006230      -0.008497       0.010721      -0.008911       0.017843      -0.003597       0.002796       0.042157      -0.019621      -0.006683       0.026304             11.964299      10.401923      -2.882584       6.059660       7.869626      -0.751241      17.621348           0.000001
          481              C      -0.560470       0.431149       5.495914       0.076416      34.978182 0.39326097E+03  0.89889621E+04                                 9.388689                            6.656286      -0.097617       1.983407                    0.999324      26.294855      73.793456       0.634254       0.422488      -1.063619      -0.004102       0.006711       0.007096       0.010593      -0.006627       0.012622      -0.006569       0.006809       0.022245      -0.011333      -0.008577       0.019910             12.032738      10.635168      -2.605695       6.495509       7.426278      -0.459864      18.036768           0.000007
          482              C      -0.043263       0.608681       6.773138      -0.155621      38.574206 0.45899277E+03  0.10966058E+05                                10.009529                            7.189937       0.014904       1.966524                    0.999554      30.338837      88.655761       0.606996       0.422353      -1.057758       0.004245      -0.008976      -0.001800       0.010091       0.003142      -0.025759       0.008598      -0.017965      -0.055533      -0.037932       0.016546       0.021386             12.771286      11.210187      -2.379693       7.097876       7.477480      -0.394580      19.626191           0.000126
          483              C      -0.588793      18.732542       3.360852      -0.194853      38.065533 0.48254774E+03  0.11713771E+05                                 9.991536                            7.414917      -0.078718       1.938332                    0.998813      31.105842      92.647592       0.590536       0.427271      -1.051117       0.005894      -0.002027       0.017732       0.018795       0.012704      -0.022526       0.012049      -0.017853      -0.058330      -0.039064       0.013812       0.025252             12.629062      11.472089      -2.711962       6.518534       8.186989      -1.032023      18.228109          -0.000029
          484              C      12.905124       0.158023       2.809822       0.076587      36.434429 0.42788415E+03  0.10016505E+05                                 9.744959                            7.012143      -0.168481       1.956431                    0.999354      27.014497      77.418414       0.607169       0.430930      -1.055451       0.000767       0.012568       0.004753       0.013458       0.012205       0.004405       0.003717      -0.019454       0.019153      -0.019025       0.003521       0.015504             12.478971      10.208071      -2.387574       5.187972       7.956122      -0.098923      19.272719          -0.000011
          485              C      12.429652       1.215411       3.622340      -0.153861      34.814605 0.46198971E+03  0.11035580E+05                                 9.271579                            7.174218       0.160901       2.015258                    0.999757      30.077431      87.363999       0.613755       0.417780      -1.062567       0.012862      -0.010840       0.008649       0.018914      -0.025020       0.003209      -0.010852      -0.002967      -0.027920      -0.022691      -0.009512       0.032203             10.785688       9.762116      -2.139400       3.686263       7.402309       1.175292      15.192639          -0.000010
          486              C      12.845577       1.332465       4.931576      -0.126604      33.901305 0.41956051E+03  0.97561725E+04                                 9.033004                            6.783695       0.206044       2.033939                    0.999760      29.082829      82.586480       0.640401       0.411310      -1.069719       0.004743      -0.012631      -0.007764       0.015566      -0.003848      -0.010249       0.018930      -0.015670      -0.013933      -0.020567      -0.005160       0.025728             10.659681      10.130548      -2.678532       4.624794       7.222515      -0.211775      14.625980          -0.000013
          487              C       6.206142      18.531599      35.195070       0.091586      34.865980 0.42943615E+03  0.10097345E+05                                 9.592977                            7.124191      -0.289104       1.921046                    0.998959      27.215503      79.068953       0.587752       0.443204      -1.044392      -0.003782       0.004663       0.003718       0.007062       0.010502      -0.013423       0.010491      -0.008648       0.011183      -0.023747       0.009279       0.014467             11.991169       6.867229       2.308421       2.548761      15.738702       3.252741      13.367577           0.000027
          488              C       6.185737       0.239961      34.548005      -0.190021      33.394922 0.50587724E+03  0.12452502E+05                                 9.223319                            7.656383      -0.277689       1.877599                    0.997448      31.515236      95.186261       0.572613       0.434544      -1.044455      -0.003382       0.001587       0.015039       0.015496      -0.005325       0.002815       0.002319       0.060229       0.057786      -0.040322       0.017445       0.022877             10.533466       6.195129       0.856153       0.640111      15.621569      -0.116027       9.783700          -0.000050
          489              C       6.336977       1.441715      35.241829       0.089369      35.657205 0.43009167E+03  0.10116679E+05                                 9.720841                            7.126024      -0.296867       1.918228                    0.998934      27.244032      79.168803       0.588118       0.442756      -1.044649      -0.003614      -0.004952       0.003105       0.006872       0.008061       0.013661      -0.007808      -0.003417      -0.020914      -0.021535       0.008743       0.012792             12.151163       6.222929      -0.436240       1.467336      16.910744      -4.025713      13.319816           0.000002
          490              C      12.628554       1.361728       0.653899      -0.201129      34.230597 0.49664353E+03  0.12153843E+05                                 9.322925                            7.534689      -0.207292       1.901974                    0.998347      31.437290      94.287743       0.583875       0.428664      -1.049328      -0.000667      -0.014967      -0.008330       0.017142       0.002512      -0.000541       0.030574       0.009813      -0.074432      -0.043286       0.016972       0.026315             10.820674       6.585009      -0.586495       2.345223      10.894711      -3.360511      14.982301          -0.000026
          491              C      12.653081       0.154121       1.344125       0.096180      35.584074 0.42783351E+03  0.10046575E+05                                 9.713069                            7.089755      -0.261647       1.931468                    0.999080      27.077038      78.521285       0.592030       0.440574      -1.046331       0.005130       0.001511      -0.006602       0.008496      -0.014805       0.002918       0.003449       0.002628       0.024655      -0.019702       0.008932       0.010770             12.324307       7.544361       0.528179       4.467691      10.362930      -0.137362      19.065630          -0.000001
          492              C      12.490993      18.504287       0.604622      -0.196036      34.192836 0.49402693E+03  0.12079010E+05                                 9.336484                            7.530845      -0.196276       1.903861                    0.997578      31.339319      94.083032       0.581912       0.430495      -1.047763       0.000535       0.014349      -0.007008       0.015978       0.001174       0.000120      -0.030004       0.008378      -0.083477      -0.044452       0.017996       0.026456             10.948703       7.409879       1.522161       3.189409      10.535774       2.625690      14.900456          -0.000044
          493              O       4.162852       1.478782      24.167994      -0.577821      37.725187 0.57236583E+03  0.14014357E+05                                 9.064701                            7.453721       0.161119       2.091920                    0.996073      28.402193      76.015732       0.687231       0.364002      -1.131987       0.023899       0.039261       0.012395       0.047605       0.047085      -0.021017       0.029346       0.046096       0.119432      -0.082907       0.032254       0.050653             11.130822      10.079498       3.193128      -3.041819      11.384393      -5.561880      11.928576          -0.000023
          494              O       6.161716       1.072995      23.314473      -0.551384      29.013329 0.46430537E+03  0.10767893E+05                                 7.427127                            6.599779       0.619225       2.238588                    0.998675      27.542674      71.281841       0.750745       0.351792      -1.143933      -0.018291       0.003846      -0.005818       0.019576      -0.049668       0.037658       0.035330      -0.013035      -0.033272      -0.082078       0.026365       0.055713              8.122245       8.141280      -2.445581       0.295988       9.529975      -2.364753       6.695480           0.000284
          495              O       5.458889      17.325943      23.780618      -0.536555      32.097006 0.45747602E+03  0.10543289E+05                                 7.975684                            6.519824       0.487722       2.213897                    0.997788      26.793206      68.550511       0.762717       0.348445      -1.149606      -0.026475       0.000583      -0.003562       0.026720       0.042767       0.027187      -0.001161       0.036402       0.099762      -0.065817       0.010972       0.054845              9.704417       7.098191       1.100829       2.980559       9.537140       5.119407      12.477919          -0.000208
          496              O       3.684002      18.127763      22.656258      -0.568242      38.366837 0.54929150E+03  0.13280714E+05                                 9.090978                            7.263207       0.363680       2.163323                    0.996707      27.870739      73.561397       0.703400       0.360151      -1.137651       0.026363      -0.008217      -0.005157       0.028092      -0.022055      -0.044874      -0.062742       0.011516      -0.106427      -0.098872       0.040385       0.058487             11.195730      10.182896      -5.532580      -0.903739      16.073883       3.150913       7.330411          -0.000292
          497              O       6.579819      10.854808       7.864408      -0.578173      34.662246 0.53759684E+03  0.12965979E+05                                 8.527927                            7.204253       0.223721       2.112847                    0.996586      28.227507      75.123590       0.701463       0.362037      -1.132859      -0.030182       0.019245       0.020091       0.041048      -0.028766      -0.042007      -0.048257       0.001520      -0.153211      -0.095422       0.040748       0.054674             10.302685       8.055713       1.112525      -2.769012       7.203316      -2.722019      15.649027          -0.000189
          498              O       5.019956       9.280431       8.069786      -0.555022      33.586714 0.51654823E+03  0.12297468E+05                                 8.283143                            7.009775       0.485123       2.199159                    0.997799      27.784688      72.747339       0.721228       0.356721      -1.140484       0.025926      -0.003493       0.004632       0.026567      -0.013197       0.048725       0.042222      -0.036805      -0.120252      -0.086799       0.028431       0.058369              9.793328       7.622302       1.723698       2.864832       7.019230       2.458045      14.738452          -0.000387
          499              O       3.732076       7.921629       5.457788      -0.567206      36.623592 0.58349871E+03  0.14383509E+05                                 8.887179                            7.552718       0.180660       2.097220                    0.995717      28.606435      77.304016       0.677771       0.366605      -1.127805       0.041204      -0.025716      -0.006454       0.048997      -0.069436      -0.006080      -0.005619       0.055930       0.168888      -0.103410       0.046361       0.057049             10.198930       8.418892      -0.918680      -2.051427      10.580378       4.703158      11.597519           0.017231
          500              O       5.135401       8.578302       3.889942      -0.494516      29.367172 0.44786141E+03  0.10292218E+05                                 7.577961                            6.524803       0.519969       2.236260                    0.996935      26.471884      68.174871       0.747684       0.356470      -1.140285       0.003020      -0.005871      -0.008072       0.010429       0.023479       0.024042      -0.050226       0.023963      -0.112516      -0.080092       0.033763       0.046329              8.878944       7.963918       3.826227       0.184574      12.565028       1.407913       6.107886           0.011947
          501              O       3.756923      11.258644       5.960621      -0.571133      35.886236 0.52031297E+03  0.12414717E+05                                 8.675643                            7.037478       0.386383       2.166128                    0.997056      27.931372      73.311468       0.719173       0.356944      -1.139835      -0.012112       0.030788       0.010022       0.034570      -0.047066       0.031572       0.031815       0.100310       0.103860      -0.098994       0.032506       0.066488             10.406229      11.105304      -4.040865       4.548958      10.211315      -3.719306       9.902069           0.001981
          502              O       1.894301      10.628503       4.864315      -0.518571      32.225397 0.47058366E+03  0.10953818E+05                                 7.999114                            6.667853       0.495327       2.216327                    0.998240      26.916059      69.863981       0.742696       0.354296      -1.141530       0.037996       0.015481       0.009104       0.042027       0.028227      -0.027209       0.021240      -0.043318      -0.042214      -0.056068       0.012283       0.043785              9.017587       8.283373       3.506732       0.181881      13.433052      -1.282427       5.336337           0.037534
          503              O       7.066192      18.597930      26.609503      -0.567726      30.146870 0.47217075E+03  0.10986966E+05                                 7.614653                            6.626574       0.705749       2.258875                    0.999049      27.844741      71.982349       0.754774       0.348747      -1.147405       0.001086       0.008529       0.013933       0.016372       0.004652      -0.019413       0.062112      -0.060400       0.026300      -0.058711      -0.022034       0.080745              8.572468       6.459322      -0.599790       1.144370       7.149830       3.062474      12.108253          -0.000039
          504              O       5.847685       0.916923      26.910915      -0.506179      28.596885 0.43683019E+03  0.99864439E+04                                 7.439320                            6.443807       0.558251       2.241293                    0.997563      26.623103      68.612594       0.751630       0.356454      -1.139140       0.010646      -0.003474       0.009001       0.014368      -0.002175       0.010293      -0.046731       0.046552      -0.085617      -0.066935       0.024148       0.042787              8.630820       8.233471      -1.582527       3.884848       6.221444      -1.538133      11.437543          -0.000309
          505              O       7.213984       8.275718       6.183982      -0.577822      37.725191 0.57236597E+03  0.14014361E+05                                 9.064701                            7.453720       0.161120       2.091920                    0.996073      28.402201      76.015749       0.687231       0.364002      -1.131987       0.023899      -0.039261       0.012395       0.047605      -0.047085      -0.021017      -0.029346       0.046096       0.119432      -0.082907       0.032254       0.050653             11.130820      10.079500      -3.193125      -3.041821      11.384385       5.561876      11.928574          -0.000040
          506              O       9.212848       8.681505       5.330461      -0.551385      29.013528 0.46430932E+03  0.10768011E+05                                 7.427172                            6.599817       0.619219       2.238586                    0.998675      27.542722      71.282113       0.750741       0.351793      -1.143932      -0.018292      -0.003846      -0.005819       0.019576       0.049668       0.037658      -0.035330      -0.013037      -0.033270      -0.082078       0.026366       0.055712              8.122298       8.141328       2.445596       0.295989       9.530040       2.364777       6.695525           0.000237
          507              O       8.510021      11.937557       5.796607      -0.536555      32.097014 0.45747623E+03  0.10543295E+05                                 7.975684                            6.519825       0.487724       2.213898                    0.997788      26.793209      68.550510       0.762718       0.348445      -1.149606      -0.026475      -0.000583      -0.003562       0.026720      -0.042767       0.027187       0.001162       0.036402       0.099763      -0.065818       0.010972       0.054845              9.704417       7.098189      -1.100831       2.980558       9.537141      -5.119408      12.477921          -0.000286
          508              O       6.735133      11.135737       4.672246      -0.568242      38.366855 0.54929203E+03  0.13280730E+05                                 9.090981                            7.263210       0.363680       2.163323                    0.996707      27.870742      73.561410       0.703400       0.360151      -1.137651       0.026364       0.008217      -0.005157       0.028092       0.022055      -0.044874       0.062742       0.011516      -0.106427      -0.098872       0.040385       0.058487             11.195734      10.182900       5.532580      -0.903741      16.073886      -3.150915       7.330415          -0.000301
          509              O       3.528688      18.408692      25.848420      -0.578173      34.662260 0.53759731E+03  0.12965993E+05                                 8.527930                            7.204257       0.223720       2.112847                    0.996586      28.227514      75.123627       0.701463       0.362037      -1.132859      -0.030182      -0.019245       0.020091       0.041048       0.028766      -0.042007       0.048257       0.001520      -0.153210      -0.095422       0.040749       0.054673             10.302686       8.055720      -1.112526      -2.769012       7.203318       2.722014      15.649020          -0.000176
          510              O       1.968824       0.474069      26.053797      -0.555022      33.586655 0.51654718E+03  0.12297436E+05                                 8.283133                            7.009767       0.485129       2.199161                    0.997799      27.784664      72.747249       0.721229       0.356721      -1.140484       0.025926       0.003493       0.004632       0.026567       0.013197       0.048725      -0.042222      -0.036804      -0.120253      -0.086799       0.028431       0.058369              9.793312       7.622295      -1.723696       2.864827       7.019222      -2.458040      14.738420          -0.000369
          511              O       0.680945       1.832871      23.441799      -0.567207      36.623540 0.58349740E+03  0.14383468E+05                                 8.887165                            7.552705       0.180667       2.097223                    0.995717      28.606429      77.303969       0.677773       0.366604      -1.127805       0.041204       0.025715      -0.006454       0.048997       0.069435      -0.006080       0.005619       0.055930       0.168889      -0.103410       0.046361       0.057049             10.198913       8.418875       0.918677      -2.051425      10.580357      -4.703149      11.597506           0.017236
          512              O       2.084269       1.176198      21.873953      -0.494517      29.367215 0.44786243E+03  0.10292248E+05                                 7.577969                            6.524811       0.519969       2.236260                    0.996935      26.471904      68.174943       0.747684       0.356470      -1.140285       0.003020       0.005871      -0.008072       0.010428      -0.023479       0.024042       0.050227       0.023963      -0.112517      -0.080092       0.033763       0.046329              8.878952       7.963923      -3.826228       0.184572      12.565039      -1.407912       6.107893           0.011950
          513              O       0.705791      18.004856      23.944632      -0.571134      35.886268 0.52031335E+03  0.12414728E+05                                 8.675648                            7.037480       0.386386       2.166129                    0.997056      27.931383      73.311511       0.719173       0.356944      -1.139835      -0.012112      -0.030788       0.010022       0.034570       0.047066       0.031572      -0.031815       0.100311       0.103861      -0.098995       0.032506       0.066488             10.406237      11.105313       4.040868       4.548964      10.211322       3.719311       9.902076           0.001991
          514              O      -1.156831      18.634997      22.848327      -0.518572      32.225420 0.47058422E+03  0.10953834E+05                                 7.999115                            6.667855       0.495335       2.216330                    0.998240      26.916064      69.864000       0.742696       0.354296      -1.141530       0.037996      -0.015481       0.009104       0.042027      -0.028227      -0.027208      -0.021240      -0.043318      -0.042215      -0.056068       0.012283       0.043785              9.017587       8.283378      -3.506732       0.181879      13.433046       1.282428       5.336338           0.037548
          515              O      10.117323      10.665570       8.625492      -0.567726      30.146945 0.47217203E+03  0.10987003E+05                                 7.614665                            6.626581       0.705747       2.258874                    0.999049      27.844785      71.982495       0.754774       0.348747      -1.147405       0.001085      -0.008528       0.013932       0.016371      -0.004653      -0.019415      -0.062113      -0.060403       0.026300      -0.058713      -0.022033       0.080746              8.572484       6.459330       0.599791       1.144374       7.149843      -3.062481      12.108279          -0.000217
          516              O       8.898817       8.837577       8.926904      -0.506179      28.596805 0.43682861E+03  0.99863973E+04                                 7.439298                            6.443789       0.558251       2.241293                    0.997563      26.623109      68.612543       0.751633       0.356453      -1.139141       0.010646       0.003474       0.009000       0.014367       0.002174       0.010293       0.046733       0.046553      -0.085621      -0.066938       0.024151       0.042788              8.630790       8.233445       1.582526       3.884829       6.221430       1.538130      11.437494          -0.000464
          517              O       0.989753      11.233282      29.784041      -0.577821      37.725180 0.57236573E+03  0.14014353E+05                                 9.064699                            7.453719       0.161120       2.091920                    0.996073      28.402196      76.015729       0.687231       0.364002      -1.131987      -0.023899       0.039261      -0.012395       0.047605      -0.047086      -0.021017      -0.029346       0.046096       0.119432      -0.082907       0.032254       0.050653             11.130819      10.079495      -3.193125      -3.041818      11.384387       5.561878      11.928574          -0.000025
          518              O      -1.009111      10.827495      30.637562      -0.551384      29.013293 0.46430462E+03  0.10767871E+05                                 7.427117                            6.599771       0.619227       2.238589                    0.998675      27.542671      71.281799       0.750746       0.351792      -1.143933       0.018291       0.003846       0.005818       0.019576       0.049669       0.037658      -0.035330      -0.013035      -0.033271      -0.082079       0.026366       0.055713              8.122233       8.141272       2.445578       0.295987       9.529959       2.364746       6.695470           0.000283
          519              O      -0.306284       7.571443      30.171416      -0.536554      32.096970 0.45747557E+03  0.10543275E+05                                 7.975670                            6.519815       0.487726       2.213898                    0.997788      26.793219      68.550492       0.762719       0.348445      -1.149606       0.026475       0.000583       0.003562       0.026719      -0.042769       0.027188       0.001163       0.036405       0.099766      -0.065821       0.010974       0.054847              9.704397       7.098177      -1.100827       2.980552       9.537120      -5.119393      12.477894          -0.000222
          520              O       1.468604       8.373263      31.295777      -0.568242      38.366834 0.54929162E+03  0.13280717E+05                                 9.090978                            7.263207       0.363679       2.163323                    0.996707      27.870737      73.561387       0.703400       0.360151      -1.137651      -0.026363      -0.008217       0.005157       0.028092       0.022055      -0.044874       0.062742       0.011515      -0.106426      -0.098872       0.040385       0.058488             11.195729      10.182897       5.532579      -0.903742      16.073877      -3.150913       7.330411          -0.000293
          521              O       4.675049       1.100308      10.119603      -0.578173      34.662260 0.53759732E+03  0.12965994E+05                                 8.527930                            7.204257       0.223721       2.112847                    0.996586      28.227516      75.123631       0.701463       0.362037      -1.132859       0.030182       0.019245      -0.020091       0.041048       0.028766      -0.042007       0.048257       0.001520      -0.153211      -0.095422       0.040748       0.054673             10.302685       8.055721      -1.112527      -2.769012       7.203318       2.722014      15.649017          -0.000183
          522              O       6.234913      19.034931       9.914226      -0.555023      33.586732 0.51654857E+03  0.12297478E+05                                 8.283147                            7.009778       0.485126       2.199159                    0.997799      27.784690      72.747351       0.721228       0.356721      -1.140484      -0.025926      -0.003493      -0.004632       0.026567       0.013197       0.048725      -0.042222      -0.036804      -0.120253      -0.086799       0.028431       0.058369              9.793331       7.622308      -1.723699       2.864834       7.019232      -2.458045      14.738453          -0.000381
          523              O       7.522792      17.676129      12.526224      -0.567203      36.623502 0.58349656E+03  0.14383443E+05                                 8.887162                            7.552702       0.180651       2.097219                    0.995717      28.606393      77.303885       0.677772       0.366604      -1.127805      -0.041202      -0.025714       0.006454       0.048995       0.069437      -0.006081       0.005619       0.055930       0.168888      -0.103411       0.046362       0.057049             10.198911       8.418871       0.918674      -2.051421      10.580357      -4.703149      11.597505           0.017232
          524              O       6.119468      18.332802      14.094070      -0.494516      29.367154 0.44786131E+03  0.10292215E+05                                 7.577956                            6.524800       0.519970       2.236261                    0.996935      26.471889      68.174863       0.747685       0.356469      -1.140285      -0.003020      -0.005871       0.008072       0.010428      -0.023479       0.024042       0.050226       0.023963      -0.112519      -0.080092       0.033763       0.046330              8.878934       7.963911      -3.826220       0.184571      12.565011      -1.407906       6.107881           0.011950
          525              O       7.497946       1.504144      12.023391      -0.571133      35.886167 0.52031166E+03  0.12414677E+05                                 8.675630                            7.037467       0.386387       2.166130                    0.997056      27.931352      73.311381       0.719174       0.356944      -1.139835       0.012113       0.030788      -0.010022       0.034569       0.047066       0.031571      -0.031815       0.100310       0.103860      -0.098994       0.032506       0.066488             10.406213      11.105290       4.040853       4.548953      10.211294       3.719299       9.902055           0.001983
          526              O       9.360568       0.874003      13.119696      -0.518568      32.225496 0.47058544E+03  0.10953872E+05                                 7.999136                            6.667872       0.495316       2.216325                    0.998240      26.916050      69.864051       0.742694       0.354297      -1.141529      -0.037997       0.015479      -0.009105       0.042027      -0.028227      -0.027208      -0.021240      -0.043320      -0.042215      -0.056068       0.012283       0.043786              9.017613       8.283401      -3.506742       0.181880      13.433086       1.282432       5.336351           0.037539
          527              O      -1.913586       8.843430      27.342531      -0.567726      30.146809 0.47216966E+03  0.10986931E+05                                 7.614628                            6.626553       0.705758       2.258878                    0.999049      27.844785      71.982363       0.754778       0.348745      -1.147407      -0.001084       0.008529      -0.013930       0.016370      -0.004657      -0.019419      -0.062115      -0.060402       0.026302      -0.058720      -0.022028       0.080748              8.572437       6.459298       0.599788       1.144362       7.149811      -3.062462      12.108201          -0.000076
          528              O      -0.695080      10.671423      27.041119      -0.506179      28.596859 0.43682947E+03  0.99864212E+04                                 7.439301                            6.443790       0.558256       2.241294                    0.997563      26.623161      68.612673       0.751633       0.356453      -1.139142      -0.010646      -0.003474      -0.008998       0.014366       0.002173       0.010293       0.046738       0.046557      -0.085627      -0.066944       0.024154       0.042790              8.630795       8.233451       1.582525       3.884835       6.221430       1.538130      11.437505          -0.000346
          529              O       4.040885      18.030218      11.800029      -0.577821      37.725205 0.57236611E+03  0.14014365E+05                                 9.064705                            7.453722       0.161120       2.091920                    0.996073      28.402197      76.015750       0.687231       0.364002      -1.131987      -0.023899      -0.039261      -0.012395       0.047605       0.047086      -0.021017       0.029346       0.046096       0.119432      -0.082907       0.032254       0.050653             11.130827      10.079505       3.193130      -3.041822      11.384395      -5.561883      11.928582          -0.000029
          530              O       2.042021      18.436005      12.653550      -0.551384      29.013458 0.46430793E+03  0.10767970E+05                                 7.427157                            6.599804       0.619222       2.238587                    0.998675      27.542701      71.282009       0.750743       0.351793      -1.143932       0.018292      -0.003846       0.005818       0.019576      -0.049668       0.037657       0.035329      -0.013037      -0.033270      -0.082078       0.026365       0.055713              8.122281       8.141312      -2.445592       0.295990       9.530020      -2.364770       6.695511           0.000268
          531              O       2.744848       2.183057      12.187405      -0.536554      32.097000 0.45747594E+03  0.10543286E+05                                 7.975679                            6.519821       0.487724       2.213897                    0.997788      26.793215      68.550515       0.762718       0.348445      -1.149606       0.026475      -0.000583       0.003562       0.026720       0.042768       0.027187      -0.001162       0.036403       0.099765      -0.065819       0.010973       0.054846              9.704411       7.098187       1.100829       2.980558       9.537134       5.119403      12.477911          -0.000229
          532              O       4.519735       1.381237      13.311765      -0.568242      38.366836 0.54929149E+03  0.13280714E+05                                 9.090978                            7.263206       0.363679       2.163322                    0.996707      27.870740      73.561397       0.703400       0.360151      -1.137651      -0.026363       0.008217       0.005157       0.028092      -0.022055      -0.044874      -0.062742       0.011515      -0.106426      -0.098872       0.040385       0.058487             11.195730      10.182896      -5.532579      -0.903740      16.073882       3.150914       7.330411          -0.000294
          533              O       1.623918       8.654192      28.103615      -0.578173      34.662243 0.53759670E+03  0.12965975E+05                                 8.527927                            7.204252       0.223722       2.112848                    0.996586      28.227503      75.123577       0.701463       0.362037      -1.132859       0.030182      -0.019245      -0.020091       0.041049      -0.028766      -0.042007      -0.048257       0.001520      -0.153210      -0.095422       0.040748       0.054674             10.302687       8.055712       1.112525      -2.769011       7.203316      -2.722020      15.649032          -0.000177
          534              O       3.183781      10.228569      27.898237      -0.555022      33.586685 0.51654759E+03  0.12297449E+05                                 8.283139                            7.009771       0.485129       2.199161                    0.997799      27.784666      72.747266       0.721228       0.356721      -1.140484      -0.025925       0.003493      -0.004631       0.026566      -0.013197       0.048725       0.042222      -0.036805      -0.120253      -0.086800       0.028431       0.058369              9.793324       7.622299       1.723697       2.864834       7.019227       2.458044      14.738446          -0.000371
          535              O       4.471661      11.587371      30.510235      -0.567206      36.623536 0.58349759E+03  0.14383474E+05                                 8.887164                            7.552706       0.180665       2.097222                    0.995717      28.606417      77.303934       0.677773       0.366604      -1.127805      -0.041203       0.025715       0.006454       0.048996      -0.069436      -0.006081      -0.005619       0.055930       0.168889      -0.103410       0.046361       0.057049             10.198912       8.418876      -0.918677      -2.051424      10.580358       4.703147      11.597502           0.017235
          536              O       3.068336      10.930698      32.078081      -0.494517      29.367200 0.44786197E+03  0.10292234E+05                                 7.577965                            6.524806       0.519969       2.236260                    0.996935      26.471905      68.174931       0.747685       0.356469      -1.140285      -0.003020       0.005871       0.008072       0.010428       0.023479       0.024042      -0.050226       0.023963      -0.112518      -0.080093       0.033763       0.046329              8.878948       7.963921       3.826227       0.184574      12.565033       1.407914       6.107889           0.011950
          537              O       4.446814       8.250356      30.007402      -0.571134      35.886310 0.52031419E+03  0.12414754E+05                                 8.675657                            7.037488       0.386387       2.166129                    0.997056      27.931385      73.311541       0.719172       0.356945      -1.139835       0.012113      -0.030788      -0.010022       0.034570      -0.047066       0.031572       0.031815       0.100311       0.103860      -0.098994       0.032506       0.066488             10.406250      11.105325      -4.040873       4.548969      10.211335      -3.719316       9.902088           0.001990
          538              O       6.309436       8.880497      31.103708      -0.518571      32.225431 0.47058426E+03  0.10953836E+05                                 7.999117                            6.667856       0.495333       2.216329                    0.998240      26.916061      69.864011       0.742696       0.354296      -1.141530      -0.037996      -0.015480      -0.009104       0.042027       0.028227      -0.027209       0.021240      -0.043318      -0.042214      -0.056068       0.012283       0.043785              9.017591       8.283380       3.506734       0.181882      13.433053      -1.282425       5.336340           0.037549
          539              O       1.137545       0.911070       9.358520      -0.567726      30.146931 0.47217190E+03  0.10986998E+05                                 7.614657                            6.626576       0.705755       2.258877                    0.999049      27.844801      71.982501       0.754775       0.348746      -1.147406      -0.001085      -0.008529      -0.013931       0.016371       0.004655      -0.019417       0.062114      -0.060402       0.026302      -0.058717      -0.022030       0.080747              8.572475       6.459325      -0.599790       1.144372       7.149833       3.062477      12.108266          -0.000086
          540              O       2.356052      18.592077       9.057108      -0.506179      28.596921 0.43683083E+03  0.99864607E+04                                 7.439319                            6.443806       0.558257       2.241295                    0.997563      26.623147      68.612685       0.751631       0.356453      -1.139141      -0.010646       0.003474      -0.008999       0.014366      -0.002173       0.010293      -0.046736       0.046556      -0.085623      -0.066941       0.024152       0.042789              8.630820       8.233471      -1.582528       3.884850       6.221443      -1.538134      11.437546          -0.000346

******************************************************
Auxiliary information for the entire system
The total spin magnetic moment of the unit cell is   2.480205
The total net atomic charge of the unit cell is   -0.000009
Accuracy of reproducing the electrostatic potential in the unit cell:
  The inner radius (bohr) =    5.0000
  The outer radius (bohr) =   12.0000
  Valid grid points have density less than (e/(bohr^3)) =    0.0001
  The number of valid grid points were=       628988
  The rms potential error without charges in kcal/mol is=      6.22836
  The rms potential error with partial charges in kcal/mol is=      1.59255
  The RRMSE value at monopole order=      0.25569
  The rms potential error with partial charges and cloud penetration in kcal/mol is=      1.59974
  The RRMSE value at monopole order with cloud penetration is=      0.25685
  The rms potential error with partial charges and atomic dipoles in kcal/mol is=      0.49946
  The RRMSE value at dipole order=      0.08019
  The rms potential error with partial charges, atomic dipoles and cloud penetration in kcal/mol is=      0.49217
  The RRMSE value at dipole order with cloud penetration=      0.07902

******************************************************
The electron densities and ab initio electrostatic potential were computed in VASP using the PBE functional and
projector augmented wave method. See the main text of the journal article for a description of computational details.
The atomic charges, dipoles, and quadrupoles were computed with the DDEC6 method as described in
(a) T. A. Manz and N. Gabaldon Limas, RSC Adv. 6 (2016) 47771-47801 DOI: 10.1039/c6ra04656h
(b) N. Gabaldon Limas and T. A. Manz, RSC Adv. 8 (2018) 2678-2707 DOI: 10.1039/c7ra11829e.
For each atom in the material, the electron cloud parameters were fit to the spherically averaged atom-in-material
electron density using radial positions for which this density was between 10^-4 and 10^-2 electrons per cubic bohr.
The polarizabilities, dispersion coefficients, and quantum Drude oscillator (QDO) parameters were fit using the MCLF method.
The magnetic structure of the system was optimized in VASP from the default ferromagnetic initial guess using spin polarization.
The atomic spin moments (ASMs) were computed on this optimized magnetic structure using the DDEC6 partition as inputs
to the method of T. A. Manz and D. S. Sholl, J. Chem. Theory Comput. 7 (2011) 4146-4164 DOI: 10.1021/ct200539n.
The RMSE and RRMSE were computed using a uniform grid with Ewald summation.
