# Supplementary material for: A collection of forcefield precursors for metal–organic frameworks
Source: RSC Adv. 2019 Nov 13;9(63):36492–507. doi: 10.1039/c9ra07327b (PMC9075174; doi:10.1039/c9ra07327b)
Supplement: RA-009-C9RA07327B-s6137 [file RA-009-C9RA07327B-s6137.xyz]

  600
jmolscript: load "" {1 1 1} spacegroup "x,y,z" unitcell [{     18.121000     0.000000     0.000000 }, {      0.000000    26.884000     0.000000 }, {      0.000000   -13.442000    23.282227 }]
Zn     7.539242    19.453397     7.721551     0.634898
Zn     7.539242    10.402361     2.574316     0.634898
Zn     7.539242    10.470243    12.986361     0.634899
Zn    16.599742    -6.011397    15.560676     0.634898
Zn    16.599742     3.039639    20.707911     0.634898
Zn    16.599742     2.971757    10.295866     0.634899
Zn    10.581758     6.011397    15.560676     0.634899
Zn    10.581758    -3.039639    20.707911     0.634898
Zn    10.581758    -2.971757    10.295866     0.634898
Zn     1.521258     7.430603     7.721551     0.634899
Zn     1.521258    16.481639     2.574316     0.634898
Zn     1.521258    16.413757    12.986361     0.634898
Zn    10.581758    -6.011397    15.560676     0.634898
Zn    10.581758     3.039639    20.707911     0.634898
Zn    10.581758     2.971757    10.295866     0.634899
Zn     1.521258    19.453397     7.721551     0.634898
Zn     1.521258    10.402361     2.574316     0.634898
Zn     1.521258    10.470243    12.986361     0.634899
Zn     7.539242     7.430603     7.721551     0.634899
Zn     7.539242    16.481639     2.574316     0.634898
Zn     7.539242    16.413757    12.986361     0.634898
Zn    16.599742     6.011397    15.560676     0.634899
Zn    16.599742    -3.039639    20.707911     0.634898
Zn    16.599742    -2.971757    10.295866     0.634898
H     10.769310    19.359168     7.021920     0.114198
H     12.684700    18.692445     6.044066     0.093261
H      8.083778    21.480316     5.177967     0.115223
H      8.368278    23.515435     4.102328     0.095778
H      5.757042    22.082518     7.184895     0.112717
H      9.480907    17.061931     8.407212     0.112406
H     10.769310     9.843577     3.005736     0.114198
H     12.684700     9.330092     4.072062     0.093261
H      8.083778     7.186093     2.090744     0.115222
H      8.368278     5.237003     0.866099     0.095778
H      5.757042     8.623043     0.565758     0.112717
H      9.480907    12.191894     4.302556     0.112406
H     10.769310    11.123255    13.254572     0.114198
H     12.684700    12.303463    13.166099     0.093261
H      8.083778    11.659591    16.013516     0.115222
H      8.368278    11.573562    18.313800     0.095778
H      5.757042     9.620439    15.531574     0.112718
H      9.480907    11.072175    10.572459     0.112406
H      1.708810    -5.917168    16.260307     0.114198
H      3.624200    -5.250445    17.238161     0.093261
H     17.144278    -8.038316    18.104260     0.115223
H     17.428778   -10.073435    19.179899     0.095778
H     14.817542    -8.640518    16.097332     0.112717
H      0.420407    -3.619931    14.875015     0.112406
H      1.708810     3.598423    20.276491     0.114198
H      3.624200     4.111908    19.210165     0.093261
H     17.144278     6.255907    21.191483     0.115222
H     17.428778     8.204997    22.416128     0.095778
H     14.817542     4.818957    22.716469     0.112717
H      0.420407     1.250106    18.979671     0.112406
H      1.708810     2.318745    10.027655     0.114198
H      3.624200     1.138537    10.116128     0.093261
H     17.144278     1.782409     7.268711     0.115222
H     17.428778     1.868438     4.968427     0.095778
H     14.817542     3.821561     7.750653     0.112718
H      0.420407     2.369825    12.709768     0.112406
H      7.351690     5.917168    16.260307     0.114198
H      5.436300     5.250445    17.238161     0.093261
H     10.037222     8.038316    18.104260     0.115222
H      9.752722    10.073435    19.179899     0.095774
H     12.363958     8.640518    16.097332     0.112718
H      8.640093     3.619931    14.875015     0.112406
H      7.351690    -3.598423    20.276491     0.114198
H      5.436300    -4.111908    19.210165     0.093261
H     10.037222    -6.255907    21.191483     0.115223
H      9.752722    -8.204997    22.416128     0.095774
H     12.363958    -4.818957    22.716469     0.112717
H      8.640093    -1.250106    18.979671     0.112406
H      7.351690    -2.318745    10.027655     0.114198
H      5.436300    -1.138537    10.116128     0.093261
H     10.037222    -1.782409     7.268711     0.115222
H      9.752722    -1.868438     4.968427     0.095774
H     12.363958    -3.821561     7.750653     0.112717
H      8.640093    -2.369825    12.709768     0.112406
H     16.412190     7.524832     7.021920     0.114198
H     14.496800     8.191555     6.044066     0.093261
H      0.976722     5.403684     5.177967     0.115222
H      0.692222     3.368565     4.102328     0.095774
H      3.303458     4.801482     7.184895     0.112718
H     17.700593     9.822069     8.407212     0.112406
H     16.412190    17.040423     3.005736     0.114198
H     14.496800    17.553908     4.072062     0.093261
H      0.976722    19.697907     2.090744     0.115223
H      0.692222    21.646997     0.866099     0.095774
H      3.303458    18.260957     0.565758     0.112717
H     17.700593    14.692106     4.302556     0.112406
H     16.412190    15.760745    13.254572     0.114198
H     14.496800    14.580537    13.166099     0.093261
H      0.976722    15.224409    16.013516     0.115222
H      0.692222    15.310438    18.313800     0.095774
H      3.303458    17.263561    15.531574     0.112717
H     17.700593    15.811825    10.572459     0.112406
H      7.351690    -5.917168    16.260307     0.114199
H      5.436300    -5.250445    17.238161     0.093259
H     10.037222    -8.038316    18.104260     0.115222
H      9.752722   -10.073435    19.179899     0.095777
H     12.363958    -8.640518    16.097332     0.112714
H      8.640093    -3.619931    14.875015     0.112406
H      7.351690     3.598423    20.276491     0.114198
H      5.436300     4.111908    19.210165     0.093259
H     10.037222     6.255907    21.191483     0.115222
H      9.752722     8.204997    22.416128     0.095777
H     12.363958     4.818957    22.716469     0.112714
H      8.640093     1.250106    18.979671     0.112406
H      7.351690     2.318745    10.027655     0.114198
H      5.436300     1.138537    10.116128     0.093259
H     10.037222     1.782409     7.268711     0.115222
H      9.752722     1.868438     4.968427     0.095778
H     12.363958     3.821561     7.750653     0.112714
H      8.640093     2.369825    12.709768     0.112406
H     16.412190    19.359168     7.021920     0.114199
H     14.496800    18.692445     6.044066     0.093259
H      0.976722    21.480316     5.177967     0.115222
H      0.692222    23.515435     4.102328     0.095777
H      3.303458    22.082518     7.184895     0.112714
H     17.700593    17.061931     8.407212     0.112406
H     16.412190     9.843577     3.005736     0.114198
H     14.496800     9.330092     4.072062     0.093259
H      0.976722     7.186093     2.090744     0.115222
H      0.692222     5.237003     0.866099     0.095777
H      3.303458     8.623043     0.565758     0.112714
H     17.700593    12.191894     4.302556     0.112406
H     16.412190    11.123255    13.254572     0.114198
H     14.496800    12.303463    13.166099     0.093259
H      0.976722    11.659591    16.013516     0.115222
H      0.692222    11.573562    18.313800     0.095778
H      3.303458     9.620439    15.531574     0.112714
H     17.700593    11.072175    10.572459     0.112406
H     10.769310     7.524832     7.021920     0.114198
H     12.684700     8.191555     6.044066     0.093259
H      8.083778     5.403684     5.177967     0.115222
H      8.368278     3.368565     4.102328     0.095774
H      5.757042     4.801482     7.184895     0.112714
H      9.480907     9.822069     8.407212     0.112406
H     10.769310    17.040423     3.005736     0.114199
H     12.684700    17.553908     4.072062     0.093259
H      8.083778    19.697907     2.090744     0.115223
H      8.368278    21.646997     0.866099     0.095773
H      5.757042    18.260957     0.565758     0.112714
H      9.480907    14.692106     4.302556     0.112406
H     10.769310    15.760745    13.254572     0.114198
H     12.684700    14.580537    13.166099     0.093259
H      8.083778    15.224409    16.013516     0.115222
H      8.368278    15.310438    18.313800     0.095773
H      5.757042    17.263561    15.531574     0.112714
H      9.480907    15.811825    10.572459     0.112406
H      1.708810     5.917168    16.260307     0.114198
H      3.624200     5.250445    17.238161     0.093259
H     17.144278     8.038316    18.104260     0.115222
H     17.428778    10.073435    19.179899     0.095774
H     14.817542     8.640518    16.097332     0.112714
H      0.420407     3.619931    14.875015     0.112406
H      1.708810    -3.598423    20.276491     0.114199
H      3.624200    -4.111908    19.210165     0.093259
H     17.144278    -6.255907    21.191483     0.115223
H     17.428778    -8.204997    22.416128     0.095773
H     14.817542    -4.818957    22.716469     0.112714
H      0.420407    -1.250106    18.979671     0.112406
H      1.708810    -2.318745    10.027655     0.114198
H      3.624200    -1.138537    10.116128     0.093259
H     17.144278    -1.782409     7.268711     0.115222
H     17.428778    -1.868438     4.968427     0.095773
H     14.817542    -3.821561     7.750653     0.112714
H      0.420407    -2.369825    12.709768     0.112406
H      6.641346    17.814683     5.236173     0.073450
H      6.641346     9.069317     5.236173     0.073450
H      6.641346    13.442000    12.809881     0.073450
H     15.701846    -4.372683    18.046054     0.073450
H     15.701846     4.372683    18.046054     0.073450
H     15.701846     0.000000    10.472346     0.073450
H     11.479653     4.372683    18.046054     0.073450
H     11.479653    -4.372683    18.046054     0.073450
H     11.479653     0.000000    10.472346     0.073450
H      2.419154     9.069317     5.236173     0.073450
H      2.419154    17.814683     5.236173     0.073450
H      2.419154    13.442000    12.809881     0.073450
H      9.060500    -5.683278     9.843726     0.092317
H      9.060500    11.366555     0.000000     0.092317
H      9.060500     7.758722    13.438501     0.092319
H      0.000000    -7.758722    13.438501     0.092317
H      0.000000    15.517445     0.000000     0.092317
H      0.000000     5.683278     9.843726     0.092319
H      9.060500    -7.758722    13.438501     0.092317
H      9.060500    15.517445     0.000000     0.092317
H      9.060500     5.683278     9.843726     0.092319
H      0.000000    -5.683278     9.843726     0.092317
H      0.000000    11.366555     0.000000     0.092317
H      0.000000     7.758722    13.438501     0.092319
C      9.564264    18.458554     5.690176     0.150838
C     10.743941    18.838963     6.227996    -0.191018
C     11.854758    18.474685     5.634299    -0.099884
C      8.683583    22.200807     6.933447     0.157644
C      8.437138    22.235756     5.634299    -0.192365
C      8.708953    23.389080     4.982397    -0.094470
C      5.207975    21.312291     7.261727     0.000679
C      8.944526    17.266249     9.166213     0.005406
C      9.564264     9.140560     4.451562     0.150838
C     10.743941     9.416121     3.853209    -0.191018
C     11.854758     9.084104     4.465531    -0.099884
C      8.683583     8.346138     0.589040     0.157644
C      8.437138     7.203568     1.208348    -0.192366
C      8.708953     6.062342     0.535491    -0.094470
C      5.207975     9.074694     1.194378     0.000679
C      8.944526    12.747049     3.746110     0.005406
C      9.564264    12.726886    13.140489     0.150838
C     10.743941    12.070916    13.201023    -0.191017
C     11.854758    12.767212    13.182397    -0.099883
C      8.683583     9.779055    15.759739     0.157644
C      8.437138    10.886676    16.439580    -0.192365
C      8.708953    10.874578    17.764339    -0.094470
C      5.207975     9.939015    14.826122     0.000680
C      8.944526    10.312702    10.369904     0.005403
C      0.503764    -5.016554    17.592051     0.150838
C      1.683441    -5.396963    17.054231    -0.191018
C      2.794258    -5.032685    17.647928    -0.099884
C     17.744083    -8.758807    16.348780     0.157644
C     17.497638    -8.793756    17.647928    -0.192365
C     17.769453    -9.947080    18.299830    -0.094470
C     14.268475    -7.870291    16.020500     0.000679
C     18.005026    -3.824249    14.116014     0.005406
C      0.503764     4.301440    18.830665     0.150838
C      1.683441     4.025879    19.429018    -0.191018
C      2.794258     4.357896    18.816696    -0.099884
C     17.744083     5.095862    22.693187     0.157644
C     17.497638     6.238432    22.073879    -0.192366
C     17.769453     7.379658    22.746736    -0.094470
C     14.268475     4.367306    22.087849     0.000679
C     18.005026     0.694951    19.536117     0.005406
C      0.503764     0.715114    10.141738     0.150838
C      1.683441     1.371084    10.081204    -0.191017
C      2.794258     0.674788    10.099830    -0.099883
C     17.744083     3.662945     7.522488     0.157644
C     17.497638     2.555324     6.842647    -0.192365
C     17.769453     2.567422     5.517888    -0.094470
C     14.268475     3.502985     8.456105     0.000680
C     18.005026     3.129298    12.912323     0.005402
C      8.556736     5.016554    17.592051     0.150838
C      7.377059     5.396963    17.054231    -0.191017
C      6.266242     5.032685    17.647928    -0.099883
C      9.437417     8.758807    16.348780     0.157645
C      9.683862     8.793756    17.647928    -0.192371
C      9.412047     9.947080    18.299830    -0.094424
C     12.913025     7.870291    16.020500     0.000680
C      9.176474     3.824249    14.116014     0.005403
C      8.556736    -4.301440    18.830665     0.150838
C      7.377059    -4.025879    19.429018    -0.191018
C      6.266242    -4.357896    18.816696    -0.099884
C      9.437417    -5.095862    22.693187     0.157645
C      9.683862    -6.238432    22.073879    -0.192371
C      9.412047    -7.379658    22.746736    -0.094424
C     12.913025    -4.367306    22.087849     0.000679
C      9.176474    -0.694951    19.536117     0.005406
C      8.556736    -0.715114    10.141738     0.150838
C      7.377059    -1.371084    10.081204    -0.191018
C      6.266242    -0.674788    10.099830    -0.099884
C      9.437417    -3.662945     7.522488     0.157645
C      9.683862    -2.555324     6.842647    -0.192372
C      9.412047    -2.567422     5.517888    -0.094423
C     12.913025    -3.502985     8.456105     0.000679
C      9.176474    -3.129298    12.912323     0.005406
C     17.617236     8.425446     5.690176     0.150838
C     16.437559     8.045037     6.227996    -0.191017
C     15.326742     8.409315     5.634299    -0.099883
C      0.376917     4.683193     6.933447     0.157645
C      0.623362     4.648244     5.634299    -0.192371
C      0.351547     3.494920     4.982397    -0.094424
C      3.852525     5.571709     7.261727     0.000680
C      0.115974     9.617751     9.166213     0.005402
C     17.617236    17.743440     4.451562     0.150838
C     16.437559    17.467879     3.853209    -0.191018
C     15.326742    17.799896     4.465531    -0.099884
C      0.376917    18.537862     0.589040     0.157645
C      0.623362    19.680432     1.208348    -0.192371
C      0.351547    20.821658     0.535491    -0.094423
C      3.852525    17.809306     1.194378     0.000679
C      0.115974    14.136951     3.746110     0.005406
C     17.617236    14.157114    13.140489     0.150838
C     16.437559    14.813084    13.201023    -0.191018
C     15.326742    14.116788    13.182397    -0.099884
C      0.376917    17.104945    15.759739     0.157645
C      0.623362    15.997324    16.439580    -0.192372
C      0.351547    16.009422    17.764339    -0.094424
C      3.852525    16.944985    14.826122     0.000679
C      0.115974    16.571298    10.369904     0.005406
C      8.556736    -5.016554    17.592051     0.150839
C      7.377059    -5.396963    17.054231    -0.191022
C      6.266242    -5.032685    17.647928    -0.099855
C      9.437417    -8.758807    16.348780     0.157644
C      9.683862    -8.793756    17.647928    -0.192365
C      9.412047    -9.947080    18.299830    -0.094469
C     12.913025    -7.870291    16.020500     0.000725
C      9.176474    -3.824249    14.116014     0.005410
C      8.556736     4.301440    18.830665     0.150839
C      7.377059     4.025879    19.429018    -0.191022
C      6.266242     4.357896    18.816696    -0.099855
C      9.437417     5.095862    22.693187     0.157644
C      9.683862     6.238432    22.073879    -0.192366
C      9.412047     7.379658    22.746736    -0.094469
C     12.913025     4.367306    22.087849     0.000724
C      9.176474     0.694951    19.536117     0.005409
C      8.556736     0.715114    10.141738     0.150838
C      7.377059     1.371084    10.081204    -0.191021
C      6.266242     0.674788    10.099830    -0.099855
C      9.437417     3.662945     7.522488     0.157644
C      9.683862     2.555324     6.842647    -0.192366
C      9.412047     2.567422     5.517888    -0.094470
C     12.913025     3.502985     8.456105     0.000725
C      9.176474     3.129298    12.912323     0.005406
C     17.617236    18.458554     5.690176     0.150839
C     16.437559    18.838963     6.227996    -0.191022
C     15.326742    18.474685     5.634299    -0.099855
C      0.376917    22.200807     6.933447     0.157644
C      0.623362    22.235756     5.634299    -0.192365
C      0.351547    23.389080     4.982397    -0.094469
C      3.852525    21.312291     7.261727     0.000725
C      0.115974    17.266249     9.166213     0.005410
C     17.617236     9.140560     4.451562     0.150839
C     16.437559     9.416121     3.853209    -0.191022
C     15.326742     9.084104     4.465531    -0.099855
C      0.376917     8.346138     0.589040     0.157644
C      0.623362     7.203568     1.208348    -0.192366
C      0.351547     6.062342     0.535491    -0.094469
C      3.852525     9.074694     1.194378     0.000724
C      0.115974    12.747049     3.746110     0.005409
C     17.617236    12.726886    13.140489     0.150838
C     16.437559    12.070916    13.201023    -0.191021
C     15.326742    12.767212    13.182397    -0.099855
C      0.376917     9.779055    15.759739     0.157644
C      0.623362    10.886676    16.439580    -0.192366
C      0.351547    10.874578    17.764339    -0.094470
C      3.852525     9.939015    14.826122     0.000725
C      0.115974    10.312702    10.369904     0.005406
C      9.564264     8.425446     5.690176     0.150839
C     10.743941     8.045037     6.227996    -0.191021
C     11.854758     8.409315     5.634299    -0.099855
C      8.683583     4.683193     6.933447     0.157645
C      8.437138     4.648244     5.634299    -0.192372
C      8.708953     3.494920     4.982397    -0.094424
C      5.207975     5.571709     7.261727     0.000725
C      8.944526     9.617751     9.166213     0.005406
C      9.564264    17.743440     4.451562     0.150839
C     10.743941    17.467879     3.853209    -0.191022
C     11.854758    17.799896     4.465531    -0.099855
C      8.683583    18.537862     0.589040     0.157645
C      8.437138    19.680432     1.208348    -0.192371
C      8.708953    20.821658     0.535491    -0.094423
C      5.207975    17.809306     1.194378     0.000725
C      8.944526    14.136951     3.746110     0.005410
C      9.564264    14.157114    13.140489     0.150839
C     10.743941    14.813084    13.201023    -0.191022
C     11.854758    14.116788    13.182397    -0.099855
C      8.683583    17.104945    15.759739     0.157645
C      8.437138    15.997324    16.439580    -0.192372
C      8.708953    16.009422    17.764339    -0.094423
C      5.207975    16.944985    14.826122     0.000724
C      8.944526    16.571298    10.369904     0.005409
C      0.503764     5.016554    17.592051     0.150839
C      1.683441     5.396963    17.054231    -0.191021
C      2.794258     5.032685    17.647928    -0.099855
C     17.744083     8.758807    16.348780     0.157645
C     17.497638     8.793756    17.647928    -0.192372
C     17.769453     9.947080    18.299830    -0.094424
C     14.268475     7.870291    16.020500     0.000725
C     18.005026     3.824249    14.116014     0.005406
C      0.503764    -4.301440    18.830665     0.150839
C      1.683441    -4.025879    19.429018    -0.191022
C      2.794258    -4.357896    18.816696    -0.099855
C     17.744083    -5.095862    22.693187     0.157645
C     17.497638    -6.238432    22.073879    -0.192371
C     17.769453    -7.379658    22.746736    -0.094423
C     14.268475    -4.367306    22.087849     0.000725
C     18.005026    -0.694951    19.536117     0.005410
C      0.503764    -0.715114    10.141738     0.150839
C      1.683441    -1.371084    10.081204    -0.191022
C      2.794258    -0.674788    10.099830    -0.099855
C     17.744083    -3.662945     7.522488     0.157645
C     17.497638    -2.555324     6.842647    -0.192372
C     17.769453    -2.567422     5.517888    -0.094423
C     14.268475    -3.502985     8.456105     0.000724
C     18.005026    -3.129298    12.912323     0.005409
C      7.585451    17.913481     5.179131     0.158155
C      7.585451     8.970519     5.179131     0.158158
C      7.585451    13.442000    12.923964     0.158158
C     16.645951    -4.471481    18.103096     0.158155
C     16.645951     4.471481    18.103096     0.158158
C     16.645951     0.000000    10.358263     0.158158
C     10.535549     4.471481    18.103096     0.158158
C     10.535549    -4.471481    18.103096     0.158155
C     10.535549     0.000000    10.358263     0.158158
C      1.475049     8.970519     5.179131     0.158158
C      1.475049    17.913481     5.179131     0.158155
C      1.475049    13.442000    12.923964     0.158158
C      9.060500    -5.207431     9.019535     0.163891
C      9.060500    10.414862     0.000000     0.163891
C      9.060500     8.234569    14.262692     0.163892
C      0.000000    -8.234569    14.262692     0.163891
C      0.000000    16.469138     0.000000     0.163891
C      0.000000     5.207431     9.019535     0.163892
C      9.060500    -8.234569    14.262692     0.163891
C      9.060500    16.469138     0.000000     0.163891
C      9.060500     5.207431     9.019535     0.163893
C      0.000000    -5.207431     9.019535     0.163891
C      0.000000    10.414862     0.000000     0.163891
C      0.000000     8.234569    14.262692     0.163893
C      4.530250    19.341694     7.434015     0.227560
C      4.530250    10.209199     2.814821     0.227559
C      4.530250    10.775107    13.033391     0.227560
C     13.590750    -5.899694    15.848212     0.227560
C     13.590750     3.232801    20.467406     0.227559
C     13.590750     2.666893    10.248836     0.227560
C     13.590750     5.899694    15.848212     0.227560
C     13.590750    -3.232801    20.467406     0.227560
C     13.590750    -2.666893    10.248836     0.227559
C      4.530250     7.542306     7.434015     0.227560
C      4.530250    16.674801     2.814821     0.227560
C      4.530250    16.108893    13.033391     0.227559
C      7.590887    18.162830    10.486315     0.243511
C      7.590887    13.442000     2.309597     0.243511
C      7.590887     8.721170    10.486315     0.243513
C     16.651387    -4.720830    12.795912     0.243511
C     16.651387     0.000000    20.972630     0.243511
C     16.651387     4.720830    12.795912     0.243513
C     10.530113     4.720830    12.795912     0.243513
C     10.530113     0.000000    20.972630     0.243511
C     10.530113    -4.720830    12.795912     0.243511
C      1.469613     8.721170    10.486315     0.243513
C      1.469613    13.442000     2.309597     0.243511
C      1.469613    18.162830    10.486315     0.243511
N      8.304854    18.545927     6.106928    -0.344393
N      8.540427    21.232983     7.869393    -0.363284
N      5.644691    20.078315     7.387451    -0.294308
N      8.080154    18.250203     9.250029    -0.292383
N      8.304854     9.457791     4.167519    -0.344393
N      8.540427     9.640602     0.959228    -0.363284
N      5.644691     9.800562     2.200170    -0.294308
N      8.080154    12.327658     2.852073    -0.292384
N      8.304854    12.322281    13.007780    -0.344393
N      8.540427     9.452414    14.453607    -0.363284
N      5.644691    10.447122    13.694606    -0.294308
N      8.080154     9.748138    11.180125    -0.292383
N     17.365354    -5.103927    17.175299    -0.344393
N     17.600927    -7.790983    15.412834    -0.363284
N     14.705191    -6.636315    15.894776    -0.294308
N     17.140654    -4.808203    14.032198    -0.292383
N     17.365354     3.984209    19.114708    -0.344393
N     17.600927     3.801398    22.322999    -0.363284
N     14.705191     3.641438    21.082057    -0.294308
N     17.140654     1.114342    20.430154    -0.292384
N     17.365354     1.119719    10.274447    -0.344393
N     17.600927     3.989586     8.828620    -0.363284
N     14.705191     2.994878     9.587621    -0.294308
N     17.140654     3.693862    12.102102    -0.292383
N      9.816146     5.103927    17.175299    -0.344393
N      9.580573     7.790983    15.412834    -0.363284
N     12.476309     6.636315    15.894776    -0.294308
N     10.040846     4.808203    14.032198    -0.292383
N      9.816146    -3.984209    19.114708    -0.344393
N      9.580573    -3.801398    22.322999    -0.363284
N     12.476309    -3.641438    21.082057    -0.294308
N     10.040846    -1.114342    20.430154    -0.292383
N      9.816146    -1.119719    10.274447    -0.344393
N      9.580573    -3.989586     8.828620    -0.363284
N     12.476309    -2.994878     9.587621    -0.294308
N     10.040846    -3.693862    12.102102    -0.292384
N      0.755646     8.338073     6.106928    -0.344393
N      0.520073     5.651017     7.869393    -0.363284
N      3.415808     6.805685     7.387451    -0.294308
N      0.980346     8.633797     9.250029    -0.292383
N      0.755646    17.426209     4.167519    -0.344393
N      0.520073    17.243398     0.959228    -0.363284
N      3.415808    17.083438     2.200170    -0.294308
N      0.980346    14.556342     2.852073    -0.292383
N      0.755646    14.561719    13.007780    -0.344393
N      0.520073    17.431586    14.453607    -0.363284
N      3.415808    16.436878    13.694606    -0.294308
N      0.980346    17.135862    11.180125    -0.292384
N      9.816146    -5.103927    17.175299    -0.344393
N      9.580573    -7.790983    15.412834    -0.363284
N     12.476309    -6.636315    15.894776    -0.294314
N     10.040846    -4.808203    14.032198    -0.292383
N      9.816146     3.984209    19.114708    -0.344393
N      9.580573     3.801398    22.322999    -0.363284
N     12.476309     3.641438    21.082057    -0.294314
N     10.040846     1.114342    20.430154    -0.292384
N      9.816146     1.119719    10.274447    -0.344393
N      9.580573     3.989586     8.828620    -0.363284
N     12.476309     2.994878     9.587621    -0.294314
N     10.040846     3.693862    12.102102    -0.292383
N      0.755646    18.545927     6.106928    -0.344393
N      0.520073    21.232983     7.869393    -0.363284
N      3.415808    20.078315     7.387451    -0.294314
N      0.980346    18.250203     9.250029    -0.292383
N      0.755646     9.457791     4.167519    -0.344393
N      0.520073     9.640602     0.959228    -0.363284
N      3.415808     9.800562     2.200170    -0.294314
N      0.980346    12.327658     2.852073    -0.292384
N      0.755646    12.322281    13.007780    -0.344393
N      0.520073     9.452414    14.453607    -0.363284
N      3.415808    10.447122    13.694606    -0.294314
N      0.980346     9.748138    11.180125    -0.292383
N      8.304854     8.338073     6.106928    -0.344393
N      8.540427     5.651017     7.869393    -0.363284
N      5.644691     6.805685     7.387451    -0.294313
N      8.080154     8.633797     9.250029    -0.292383
N      8.304854    17.426209     4.167519    -0.344393
N      8.540427    17.243398     0.959228    -0.363284
N      5.644691    17.083438     2.200170    -0.294314
N      8.080154    14.556342     2.852073    -0.292383
N      8.304854    14.561719    13.007780    -0.344393
N      8.540427    17.431586    14.453607    -0.363284
N      5.644691    16.436878    13.694606    -0.294313
N      8.080154    17.135862    11.180125    -0.292384
N     17.365354     5.103927    17.175299    -0.344393
N     17.600927     7.790983    15.412834    -0.363284
N     14.705191     6.636315    15.894776    -0.294313
N     17.140654     4.808203    14.032198    -0.292383
N     17.365354    -3.984209    19.114708    -0.344393
N     17.600927    -3.801398    22.322999    -0.363284
N     14.705191    -3.641438    21.082057    -0.294314
N     17.140654    -1.114342    20.430154    -0.292383
N     17.365354    -1.119719    10.274447    -0.344393
N     17.600927    -3.989586     8.828620    -0.363284
N     14.705191    -2.994878     9.587621    -0.294313
N     17.140654    -3.693862    12.102102    -0.292384
N      4.530250    17.919530     7.583021     0.486086
N      4.530250    11.049324     3.971948     0.486085
N      4.530250    11.357146    11.727258     0.486086
N     13.590750    -4.477530    15.699206     0.486086
N     13.590750     2.392676    19.310279     0.486085
N     13.590750     2.084854    11.554969     0.486086
N     13.590750     4.477530    15.699206     0.486086
N     13.590750    -2.392676    19.310279     0.486086
N     13.590750    -2.084854    11.554969     0.486085
N      4.530250     8.964470     7.583021     0.486086
N      4.530250    15.834676     3.971948     0.486086
N      4.530250    15.526854    11.727258     0.486085
N      6.614165    19.068149    11.009001     0.454050
N      6.614165    13.442000     1.264225     0.454050
N      6.614165     7.815851    11.009001     0.454048
N     15.674665    -5.626149    12.273226     0.454050
N     15.674665     0.000000    22.018002     0.454050
N     15.674665     5.626149    12.273226     0.454048
N     11.506835     5.626149    12.273226     0.454048
N     11.506835     0.000000    22.018002     0.454050
N     11.506835    -5.626149    12.273226     0.454050
N      2.446335     7.815851    11.009001     0.454048
N      2.446335    13.442000     1.264225     0.454050
N      2.446335    19.068149    11.009001     0.454050
O      5.622946    17.381850     7.666837    -0.332672
O      6.275302    19.954649    10.199944    -0.337831
O      5.622946    11.390751     4.395684    -0.332672
O      6.275302    12.298086     0.901022    -0.337833
O      5.622946    11.553399    11.219705    -0.332672
O      6.275302     8.073265    12.181261    -0.337834
O     14.683446    -3.939850    15.615390    -0.332672
O     15.335802    -6.512649    13.082283    -0.337831
O     14.683446     2.051249    18.886543    -0.332672
O     15.335802     1.143914    22.381205    -0.337833
O     14.683446     1.888601    12.062522    -0.332672
O     15.335802     5.368735    11.100966    -0.337834
O     12.498054     3.939850    15.615390    -0.332672
O     11.845698     6.512649    13.082283    -0.337834
O     12.498054    -2.051249    18.886543    -0.332672
O     11.845698    -1.143914    22.381205    -0.337831
O     12.498054    -1.888601    12.062522    -0.332672
O     11.845698    -5.368735    11.100966    -0.337833
O      3.437554     9.502150     7.666837    -0.332672
O      2.785198     6.929351    10.199944    -0.337834
O      3.437554    15.493249     4.395684    -0.332672
O      2.785198    14.585914     0.901022    -0.337831
O      3.437554    15.330601    11.219705    -0.332672
O      2.785198    18.810735    12.181261    -0.337833
O     12.498054    -3.939850    15.615390    -0.332671
O     11.845698    -6.512649    13.082283    -0.337832
O     12.498054     2.051249    18.886543    -0.332671
O     11.845698     1.143914    22.381205    -0.337833
O     12.498054     1.888601    12.062522    -0.332672
O     11.845698     5.368735    11.100966    -0.337834
O      3.437554    17.381850     7.666837    -0.332671
O      2.785198    19.954649    10.199944    -0.337832
O      3.437554    11.390751     4.395684    -0.332671
O      2.785198    12.298086     0.901022    -0.337833
O      3.437554    11.553399    11.219705    -0.332672
O      2.785198     8.073265    12.181261    -0.337834
O      5.622946     9.502150     7.666837    -0.332672
O      6.275302     6.929351    10.199944    -0.337834
O      5.622946    15.493249     4.395684    -0.332671
O      6.275302    14.585914     0.901022    -0.337832
O      5.622946    15.330601    11.219705    -0.332671
O      6.275302    18.810735    12.181261    -0.337833
O     14.683446     3.939850    15.615390    -0.332672
O     15.335802     6.512649    13.082283    -0.337834
O     14.683446    -2.051249    18.886543    -0.332671
O     15.335802    -1.143914    22.381205    -0.337832
O     14.683446    -1.888601    12.062522    -0.332671
O     15.335802    -5.368735    11.100966    -0.337833

The following XYZ coordinates are in angstroms. Other properties are in atomic units.
The sperically averaged electron density of each atom fit to a function of the form exp(a - br)
eigen_1, eigen_2 and eigen_3 are the three eigenvalues of traceless quadrupole moment tensor
  atom number  atomic symbol              X              Y              Z     net charge C6 coefficient C8 coefficient C10 coefficient fluctuating dipole atomic polarizability isotropic forcefield polarizability              a              b squared Pearson coefficient          <r^3>          <r^4>         wp_QDO          m_QDO          q_QDO       dipole_x       dipole_y       dipole_z         dipole            Qxy            Qxz            Qyz     Q(x^2-y^2)  Q(3z^2 - R^2)        eigen_1        eigen_2        eigen_3 static polarizability      alpha(xx)      alpha(xy)      alpha(xz)      alpha(yy)      alpha(yz)      alpha(zz) atomic spin moment
            1             Zn       7.539242      19.453397       7.721551       0.634898     118.721592 0.23670871E+04  0.79684459E+05                                19.354105                           15.720254       0.587913       1.999152                    0.996404      51.348997     143.007098       0.464741       0.391504      -1.152945      -0.020570      -0.016360       0.018178       0.031956       0.003820      -0.018955       0.004582       0.003960      -0.017933      -0.021791       0.002560       0.019231             23.426364      24.430797       0.877007      -2.435550      22.319874       1.213248      23.528422           0.000000
            2             Zn       7.539242      10.402361       2.574316       0.634898     118.721646 0.23670885E+04  0.79684513E+05                                19.354108                           15.720256       0.587912       1.999152                    0.996404      51.349015     143.007144       0.464741       0.391504      -1.152945      -0.020569       0.023923       0.005074       0.031956      -0.018326       0.006169       0.000731       0.013170       0.009689      -0.021790       0.002558       0.019232             23.426371      24.430813      -2.547757       0.458288      22.175587      -1.129971      23.672714           0.000000
            3             Zn       7.539242      10.470243      12.986361       0.634899     118.721421 0.23670823E+04  0.79684259E+05                                19.354088                           15.720237       0.587915       1.999153                    0.996404      51.348965     143.006999       0.464741       0.391504      -1.152944      -0.020570      -0.007567      -0.023261       0.031960       0.014505       0.012785      -0.005317       0.005230      -0.014123      -0.021791       0.002561       0.019229             23.426349      24.430786       1.670797       1.977306      24.276964      -0.083185      21.571297           0.000000
            4             Zn      16.599742      -6.011397      15.560676       0.634898     118.721592 0.23670871E+04  0.79684459E+05                                19.354105                           15.720254       0.587913       1.999152                    0.996404      51.348997     143.007098       0.464741       0.391504      -1.152945      -0.020570       0.016360      -0.018178       0.031956      -0.003820       0.018955       0.004582       0.003960      -0.017933      -0.021791       0.002560       0.019231             23.426364      24.430797      -0.877007       2.435550      22.319874       1.213248      23.528422           0.000000
            5             Zn      16.599742       3.039639      20.707911       0.634898     118.721647 0.23670884E+04  0.79684513E+05                                19.354109                           15.720256       0.587912       1.999152                    0.996404      51.349015     143.007145       0.464741       0.391504      -1.152945      -0.020569      -0.023923      -0.005074       0.031956       0.018326      -0.006169       0.000731       0.013170       0.009689      -0.021790       0.002558       0.019232             23.426371      24.430812       2.547757      -0.458289      22.175587      -1.129971      23.672714           0.000000
            6             Zn      16.599742       2.971757      10.295866       0.634899     118.721421 0.23670823E+04  0.79684259E+05                                19.354087                           15.720237       0.587915       1.999153                    0.996404      51.348965     143.006998       0.464741       0.391504      -1.152945      -0.020570       0.007567       0.023261       0.031960      -0.014505      -0.012785      -0.005317       0.005230      -0.014123      -0.021791       0.002561       0.019229             23.426348      24.430785      -1.670797      -1.977305      24.276963      -0.083185      21.571297           0.000000
            7             Zn      10.581758       6.011397      15.560676       0.634899     118.721385 0.23670818E+04  0.79684238E+05                                19.354083                           15.720235       0.587915       1.999154                    0.996404      51.348960     143.006975       0.464741       0.391504      -1.152945       0.020570      -0.016361      -0.018183       0.031960      -0.003820      -0.018954      -0.004584       0.003960      -0.017932      -0.021791       0.002561       0.019229             23.426339      24.430778      -0.877008      -2.435591      22.319752      -1.213160      23.528487           0.000000
            8             Zn      10.581758      -3.039639      20.707911       0.634898     118.721561 0.23670867E+04  0.79684442E+05                                19.354101                           15.720252       0.587913       1.999153                    0.996404      51.348992     143.007077       0.464741       0.391504      -1.152945       0.020570       0.023923      -0.005079       0.031956       0.018326       0.006170      -0.000734       0.013168       0.009689      -0.021791       0.002560       0.019231             23.426357      24.430777       2.547749       0.458277      22.175594       1.129944      23.672700           0.000000
            9             Zn      10.581758      -2.971757      10.295866       0.634898     118.721636 0.23670882E+04  0.79684501E+05                                19.354107                           15.720255       0.587912       1.999152                    0.996404      51.349010     143.007123       0.464741       0.391504      -1.152945       0.020569      -0.007567       0.023255       0.031956      -0.014505       0.012786       0.005314       0.005230      -0.014128      -0.021790       0.002558       0.019232             23.426371      24.430823      -1.670780       1.977279      24.277030       0.083300      21.571261           0.000000
           10             Zn       1.521258       7.430603       7.721551       0.634899     118.721387 0.23670814E+04  0.79684220E+05                                19.354082                           15.720233       0.587915       1.999154                    0.996404      51.348960     143.006975       0.464741       0.391504      -1.152945       0.020570       0.016361       0.018183       0.031960       0.003820       0.018954      -0.004584       0.003960      -0.017932      -0.021791       0.002561       0.019229             23.426340      24.430783       0.877004       2.435589      22.319752      -1.213160      23.528484           0.000000
           11             Zn       1.521258      16.481639       2.574316       0.634898     118.721566 0.23670864E+04  0.79684427E+05                                19.354101                           15.720250       0.587913       1.999153                    0.996404      51.348993     143.007077       0.464741       0.391504      -1.152945       0.020570      -0.023923       0.005079       0.031956      -0.018326      -0.006170      -0.000734       0.013168       0.009689      -0.021791       0.002560       0.019231             23.426357      24.430781      -2.547746      -0.458279      22.175592       1.129943      23.672698           0.000000
           12             Zn       1.521258      16.413757      12.986361       0.634898     118.721641 0.23670878E+04  0.79684487E+05                                19.354107                           15.720253       0.587913       1.999152                    0.996404      51.349011     143.007125       0.464741       0.391504      -1.152945       0.020569       0.007567      -0.023255       0.031956       0.014505      -0.012786       0.005314       0.005230      -0.014128      -0.021790       0.002558       0.019232             23.426372      24.430828       1.670781      -1.977275      24.277027       0.083300      21.571261           0.000000
           13             Zn      10.581758      -6.011397      15.560676       0.634898     118.721647 0.23670881E+04  0.79684508E+05                                19.354117                           15.720262       0.587910       1.999151                    0.996404      51.349017     143.007206       0.464740       0.391504      -1.152944       0.020570       0.016360      -0.018178       0.031957       0.003820      -0.018955       0.004582       0.003962      -0.017933      -0.021791       0.002560       0.019231             23.426381      24.430825       0.877025      -2.435552      22.319886       1.213247      23.528433           0.000000
           14             Zn      10.581758       3.039639      20.707911       0.634898     118.721702 0.23670895E+04  0.79684562E+05                                19.354121                           15.720264       0.587909       1.999151                    0.996404      51.349035     143.007254       0.464740       0.391504      -1.152944       0.020569      -0.023923      -0.005075       0.031956      -0.018326       0.006168       0.000730       0.013170       0.009687      -0.021790       0.002558       0.019232             23.426388      24.430841      -2.547768       0.458274      22.175599      -1.129970      23.672726           0.000000
           15             Zn      10.581758       2.971757      10.295866       0.634899     118.721476 0.23670833E+04  0.79684308E+05                                19.354100                           15.720245       0.587912       1.999152                    0.996404      51.348985     143.007106       0.464740       0.391504      -1.152944       0.020570       0.007567       0.023261       0.031960       0.014505       0.012786      -0.005317       0.005231      -0.014124      -0.021791       0.002561       0.019230             23.426365      24.430813       1.670790       1.977322      24.276974      -0.083185      21.571309           0.000000
           16             Zn       1.521258      19.453397       7.721551       0.634898     118.721649 0.23670877E+04  0.79684490E+05                                19.354117                           15.720260       0.587910       1.999151                    0.996404      51.349017     143.007207       0.464740       0.391504      -1.152944       0.020570      -0.016360       0.018178       0.031957      -0.003820       0.018955       0.004582       0.003962      -0.017933      -0.021791       0.002560       0.019231             23.426382      24.430831      -0.877021       2.435550      22.319885       1.213247      23.528431           0.000000
           17             Zn       1.521258      10.402361       2.574316       0.634898     118.721703 0.23670890E+04  0.79684545E+05                                19.354121                           15.720263       0.587909       1.999151                    0.996404      51.349035     143.007254       0.464740       0.391504      -1.152944       0.020569       0.023923       0.005075       0.031956       0.018326      -0.006168       0.000730       0.013170       0.009687      -0.021790       0.002558       0.019232             23.426389      24.430846       2.547764      -0.458276      22.175597      -1.129969      23.672724           0.000000
           18             Zn       1.521258      10.470243      12.986361       0.634899     118.721477 0.23670828E+04  0.79684290E+05                                19.354099                           15.720244       0.587912       1.999152                    0.996404      51.348985     143.007106       0.464740       0.391504      -1.152944       0.020570      -0.007567      -0.023261       0.031960      -0.014505      -0.012786      -0.005317       0.005231      -0.014124      -0.021791       0.002561       0.019230             23.426366      24.430818      -1.670790      -1.977318      24.276972      -0.083186      21.571308           0.000000
           19             Zn       7.539242       7.430603       7.721551       0.634899     118.721441 0.23670828E+04  0.79684287E+05                                19.354095                           15.720243       0.587913       1.999153                    0.996404      51.348980     143.007084       0.464740       0.391504      -1.152944      -0.020570       0.016361       0.018183       0.031960      -0.003820      -0.018954      -0.004584       0.003962      -0.017932      -0.021790       0.002561       0.019230             23.426357      24.430805      -0.877027      -2.435593      22.319765      -1.213160      23.528499           0.000000
           20             Zn       7.539242      16.481639       2.574316       0.634898     118.721617 0.23670877E+04  0.79684491E+05                                19.354113                           15.720260       0.587910       1.999152                    0.996404      51.349012     143.007185       0.464740       0.391504      -1.152944      -0.020570      -0.023923       0.005080       0.031956       0.018326       0.006169      -0.000734       0.013168       0.009687      -0.021791       0.002560       0.019231             23.426374      24.430804       2.547760       0.458261      22.175605       1.129944      23.672713           0.000000
           21             Zn       7.539242      16.413757      12.986361       0.634898     118.721693 0.23670892E+04  0.79684550E+05                                19.354119                           15.720263       0.587910       1.999151                    0.996404      51.349030     143.007232       0.464740       0.391504      -1.152944      -0.020569       0.007567      -0.023256       0.031956      -0.014505       0.012787       0.005314       0.005231      -0.014130      -0.021790       0.002558       0.019232             23.426389      24.430851      -1.670772       1.977297      24.277043       0.083300      21.571274           0.000000
           22             Zn      16.599742       6.011397      15.560676       0.634899     118.721441 0.23670828E+04  0.79684287E+05                                19.354095                           15.720243       0.587913       1.999153                    0.996404      51.348980     143.007084       0.464740       0.391504      -1.152944      -0.020570      -0.016361      -0.018183       0.031960       0.003820       0.018954      -0.004584       0.003962      -0.017932      -0.021790       0.002561       0.019230             23.426357      24.430805       0.877026       2.435593      22.319765      -1.213160      23.528499           0.000000
           23             Zn      16.599742      -3.039639      20.707911       0.634898     118.721621 0.23670878E+04  0.79684494E+05                                19.354114                           15.720260       0.587910       1.999152                    0.996404      51.349013     143.007187       0.464740       0.391504      -1.152944      -0.020570       0.023923      -0.005080       0.031956      -0.018326      -0.006169      -0.000734       0.013168       0.009687      -0.021791       0.002560       0.019231             23.426374      24.430804      -2.547760      -0.458262      22.175606       1.129944      23.672713           0.000000
           24             Zn      16.599742      -2.971757      10.295866       0.634898     118.721696 0.23670893E+04  0.79684553E+05                                19.354119                           15.720263       0.587910       1.999151                    0.996404      51.349031     143.007232       0.464740       0.391504      -1.152944      -0.020569      -0.007567       0.023256       0.031956       0.014505      -0.012787       0.005314       0.005231      -0.014130      -0.021790       0.002558       0.019232             23.426389      24.430850       1.670772      -1.977296      24.277043       0.083300      21.571273           0.000000
           25              H      10.769310      19.359168       7.021920       0.114198       1.224673 0.88318012E+01  0.88544216E+02                                 1.872264                            1.723034      -0.948067       2.421663                    0.998295       3.511456       9.814068       0.484647       1.260578      -0.714261       0.005567       0.021975       0.025022       0.033764       0.005614       0.005326       0.014532       0.016709       0.000321      -0.019359       0.001948       0.017412              1.976161       1.648723      -0.005096      -0.050363       1.914356       0.670832       2.365403           0.000000
           26              H      12.684700      18.692445       6.044066       0.093261       1.233983 0.80690119E+01  0.78644035E+02                                 1.833915                            1.603556      -0.954252       2.405855                    0.997446       3.502688       9.475470       0.525874       1.195031      -0.727969       0.029150       0.008792       0.017495       0.035116       0.000088       0.004007       0.018511       0.021134       0.017111      -0.024817       0.006676       0.018141              2.028552       3.127475       0.210467       0.364045       1.389964       0.174434       1.568216           0.000000
           27              H       8.083778      21.480316       5.177967       0.115223       1.259416 0.90637605E+01  0.91664922E+02                                 1.924690                            1.758785      -0.974063       2.411171                    0.998085       3.560419      10.067468       0.473220       1.279818      -0.709976      -0.003666      -0.027582      -0.020093       0.034321       0.006725       0.007166       0.003429      -0.023997       0.036957      -0.021048       0.004707       0.016341              2.050905       1.665046       0.405807       0.226290       2.486220       0.592477       2.001450           0.000000
           28              H       8.368278      23.515435       4.102328       0.095778       1.345276 0.96328185E+01  0.96782468E+02                                 1.857656                            1.699865      -0.817314       2.472628                    0.999102       3.337386       8.759722       0.541946       1.124881      -0.749405      -0.018895       0.010608      -0.027830       0.035271       0.012154       0.014828      -0.008374      -0.018135       0.012101      -0.026623       0.012562       0.014061              1.919162       1.545382       0.009658       0.411174       1.565384      -0.058588       2.646721          -0.000003
           29              H       5.757042      22.082518       7.184895       0.112717       1.275145 0.89237532E+01  0.89160601E+02                                 1.879480                            1.702349      -1.001049       2.401001                    0.998005       3.417898       9.350882       0.503384       1.217815      -0.724794       0.020950       0.040461      -0.000409       0.045565       0.000161       0.002742      -0.002105      -0.022067      -0.073791      -0.024977       0.001552       0.023424              1.973096       2.220352       0.713376      -0.063262       2.300343      -0.043037       1.398592           0.000001
           30              H       9.480907      17.061931       8.407212       0.112406       1.285242 0.90461420E+01  0.90304584E+02                                 1.857865                            1.690434      -0.985074       2.408465                    0.998039       3.382256       9.120976       0.517959       1.184580      -0.732954       0.026013      -0.016208      -0.037195       0.048195      -0.020765      -0.009997       0.000530      -0.006718       0.009835      -0.024643       0.002558       0.022085              1.937644       1.816189      -0.125125      -0.622354       1.483464       0.122089       2.513278          -0.000002
           31              H      10.769310       9.843577       3.005736       0.114198       1.224685 0.88319124E+01  0.88545772E+02                                 1.872289                            1.723056      -0.948063       2.421665                    0.998295       3.511487       9.814238       0.484638       1.260594      -0.714258       0.005566       0.010683      -0.031542       0.033764       0.001805      -0.007524      -0.010954       0.022908       0.018921      -0.019360       0.001948       0.017412              1.976190       1.648746      -0.041069       0.029596       1.671705      -0.530736       2.608118           0.000000
           32              H      12.684700       9.330092       4.072062       0.093261       1.233990 0.80690662E+01  0.78644750E+02                                 1.833927                            1.603565      -0.954254       2.405854                    0.997446       3.502704       9.475545       0.525870       1.195036      -0.727968       0.029150       0.010755      -0.016361       0.035116       0.003426      -0.002080      -0.017534       0.022823       0.022177      -0.024816       0.006676       0.018140              2.028567       3.127505       0.210040      -0.364296       1.372595      -0.164404       1.585601           0.000000
           33              H       8.083778       7.186093       2.090744       0.115222       1.259428 0.90638730E+01  0.91666450E+02                                 1.924710                            1.758802      -0.974073       2.411166                    0.998085       3.560449      10.067612       0.473215       1.279827      -0.709974      -0.003666      -0.003610       0.033933       0.034321       0.002843      -0.009407      -0.004521      -0.025889       0.031287      -0.021049       0.004708       0.016342              2.050928       1.665062      -0.006931      -0.464591       1.609559      -0.086328       2.878163           0.000000
           34              H       8.368278       5.237003       0.866099       0.095778       1.345259 0.96326786E+01  0.96780805E+02                                 1.857651                            1.699862      -0.817310       2.472630                    0.999102       3.337354       8.759654       0.541942       1.124893      -0.749402      -0.018895      -0.029406       0.004729       0.035272       0.006764      -0.017940       0.005492      -0.023126      -0.002865      -0.026623       0.012563       0.014061              1.919156       1.545378       0.351255      -0.213949       2.427116      -0.438934       1.784975          -0.000003
           35              H       5.757042       8.623043       0.565758       0.112717       1.275140 0.89237148E+01  0.89160119E+02                                 1.879475                            1.702345      -1.001049       2.401002                    0.998005       3.417897       9.350873       0.503385       1.217814      -0.724794       0.020950      -0.020585      -0.034836       0.045565       0.002294      -0.001511       0.021807       0.012057       0.028581      -0.024977       0.001552       0.023425              1.973090       2.220346      -0.411473      -0.586168       1.661296       0.411986       2.037628           0.000001
           36              H       9.480907      12.191894       4.302556       0.112406       1.285225 0.90460042E+01  0.90302874E+02                                 1.857850                            1.690423      -0.985068       2.408468                    0.998039       3.382237       9.120911       0.517960       1.184582      -0.732953       0.026013      -0.024108       0.032634       0.048196       0.001724       0.022982      -0.000940      -0.007428       0.007708      -0.024643       0.002558       0.022085              1.937628       1.816175      -0.476406       0.419533       2.150074      -0.506962       1.846636          -0.000002
           37              H      10.769310      11.123255      13.254572       0.114198       1.224666 0.88317593E+01  0.88544029E+02                                 1.872286                            1.723054      -0.948052       2.421670                    0.998295       3.511483       9.814279       0.484632       1.260613      -0.714254       0.005566      -0.032657       0.006520       0.033764      -0.007418       0.002200      -0.003580      -0.002263      -0.056593      -0.019359       0.001948       0.017411              1.976186       1.648743       0.046166       0.020770       2.833639      -0.140109       1.446176           0.000000
           38              H      12.684700      12.303463      13.166099       0.093261       1.233989 0.80690537E+01  0.78644660E+02                                 1.833932                            1.603569      -0.954252       2.405855                    0.997446       3.502703       9.475569       0.525867       1.195044      -0.727966       0.029150      -0.019547      -0.001134       0.035116      -0.003514      -0.001927      -0.000976      -0.009237      -0.074004      -0.024816       0.006676       0.018140              2.028574       3.127517      -0.420513       0.000247       1.674733      -0.010032       1.283472           0.000000
           39              H       8.083778      11.659591      16.013516       0.115222       1.259426 0.90638620E+01  0.91666308E+02                                 1.924709                            1.758801      -0.974074       2.411165                    0.998085       3.560442      10.067590       0.473214       1.279828      -0.709974      -0.003665       0.031192      -0.013840       0.034321      -0.009568       0.002241       0.001091      -0.031827       0.013469      -0.021049       0.004708       0.016341              2.050927       1.665062      -0.398882       0.238297       2.635774      -0.506156       1.851945           0.000000
           40              H       8.368278      11.573562      18.313800       0.095778       1.345237 0.96324828E+01  0.96778169E+02                                 1.857615                            1.699831      -0.817307       2.472632                    0.999102       3.337342       8.759540       0.541954       1.124875      -0.749407      -0.018895       0.018798       0.023102       0.035272      -0.018919       0.003112       0.002881      -0.008623       0.040645      -0.026623       0.012563       0.014061              1.919118       1.545351      -0.360902      -0.197217       2.325586       0.497509       1.886416          -0.000003
           41              H       5.757042       9.620439      15.531574       0.112718       1.275135 0.89236702E+01  0.89159581E+02                                 1.879472                            1.702343      -1.001044       2.401004                    0.998005       3.417885       9.350842       0.503384       1.217817      -0.724793       0.020950      -0.019877       0.035245       0.045565      -0.002455      -0.001231      -0.019702       0.015702       0.039517      -0.024977       0.001552       0.023425              1.973087       2.220341      -0.301899       0.649428       1.586753      -0.368949       2.112168           0.000001
           42              H       9.480907      11.072175      10.572459       0.112406       1.285292 0.90466441E+01  0.90311682E+02                                 1.857988                            1.690539      -0.985065       2.408470                    0.998039       3.382365       9.121650       0.517911       1.184661      -0.732935       0.026013       0.040316       0.004561       0.048196       0.019042      -0.012986       0.000410      -0.008347       0.004951      -0.024645       0.002559       0.022087              1.937777       1.816308       0.601592       0.202835       2.361729       0.384919       1.635293          -0.000002
           43              H       1.708810      -5.917168      16.260307       0.114198       1.224673 0.88318011E+01  0.88544217E+02                                 1.872264                            1.723035      -0.948067       2.421663                    0.998295       3.511456       9.814069       0.484647       1.260579      -0.714261       0.005567      -0.021975      -0.025022       0.033764      -0.005614      -0.005326       0.014532       0.016709       0.000321      -0.019359       0.001948       0.017412              1.976161       1.648723       0.005096       0.050363       1.914356       0.670832       2.365403           0.000000
           44              H       3.624200      -5.250445      17.238161       0.093261       1.233983 0.80690116E+01  0.78644034E+02                                 1.833915                            1.603556      -0.954252       2.405855                    0.997446       3.502688       9.475471       0.525874       1.195031      -0.727969       0.029150      -0.008792      -0.017495       0.035116      -0.000088      -0.004007       0.018511       0.021134       0.017111      -0.024817       0.006676       0.018141              2.028552       3.127475      -0.210467      -0.364045       1.389964       0.174434       1.568216           0.000000
           45              H      17.144278      -8.038316      18.104260       0.115223       1.259416 0.90637603E+01  0.91664922E+02                                 1.924690                            1.758785      -0.974063       2.411171                    0.998085       3.560419      10.067469       0.473220       1.279818      -0.709976      -0.003666       0.027582       0.020093       0.034321      -0.006725      -0.007166       0.003429      -0.023997       0.036957      -0.021048       0.004707       0.016341              2.050905       1.665046      -0.405807      -0.226290       2.486220       0.592478       2.001450           0.000000
           46              H      17.428778     -10.073435      19.179899       0.095778       1.345276 0.96328196E+01  0.96782485E+02                                 1.857657                            1.699865      -0.817314       2.472628                    0.999102       3.337386       8.759723       0.541946       1.124882      -0.749405      -0.018895      -0.010608       0.027830       0.035271      -0.012154      -0.014828      -0.008374      -0.018135       0.012102      -0.026623       0.012562       0.014061              1.919163       1.545382      -0.009658      -0.411174       1.565385      -0.058588       2.646721          -0.000003
           47              H      14.817542      -8.640518      16.097332       0.112717       1.275145 0.89237532E+01  0.89160602E+02                                 1.879480                            1.702349      -1.001049       2.401001                    0.998005       3.417898       9.350882       0.503384       1.217815      -0.724794       0.020950      -0.040461       0.000409       0.045565      -0.000161      -0.002742      -0.002105      -0.022067      -0.073791      -0.024977       0.001552       0.023424              1.973096       2.220352      -0.713376       0.063262       2.300343      -0.043037       1.398592           0.000001
           48              H       0.420407      -3.619931      14.875015       0.112406       1.285242 0.90461420E+01  0.90304584E+02                                 1.857865                            1.690434      -0.985074       2.408465                    0.998039       3.382256       9.120976       0.517959       1.184580      -0.732954       0.026013       0.016208       0.037195       0.048195       0.020765       0.009998       0.000530      -0.006718       0.009835      -0.024643       0.002558       0.022085              1.937644       1.816189       0.125125       0.622354       1.483464       0.122089       2.513278          -0.000002
           49              H       1.708810       3.598423      20.276491       0.114198       1.224685 0.88319169E+01  0.88545823E+02                                 1.872289                            1.723056      -0.948063       2.421665                    0.998295       3.511488       9.814239       0.484638       1.260594      -0.714258       0.005566      -0.010683       0.031542       0.033764      -0.001805       0.007524      -0.010954       0.022908       0.018921      -0.019360       0.001948       0.017412              1.976190       1.648746       0.041069      -0.029596       1.671705      -0.530736       2.608117           0.000000
           50              H       3.624200       4.111908      19.210165       0.093261       1.233990 0.80690662E+01  0.78644750E+02                                 1.833927                            1.603565      -0.954254       2.405854                    0.997446       3.502704       9.475545       0.525870       1.195036      -0.727968       0.029150      -0.010755       0.016361       0.035116      -0.003426       0.002080      -0.017534       0.022823       0.022177      -0.024816       0.006676       0.018140              2.028567       3.127505      -0.210040       0.364296       1.372595      -0.164404       1.585601           0.000000
           51              H      17.144278       6.255907      21.191483       0.115222       1.259428 0.90638743E+01  0.91666467E+02                                 1.924711                            1.758802      -0.974073       2.411166                    0.998085       3.560449      10.067613       0.473214       1.279828      -0.709974      -0.003666       0.003610      -0.033933       0.034321      -0.002843       0.009407      -0.004521      -0.025889       0.031287      -0.021049       0.004708       0.016342              2.050929       1.665063       0.006931       0.464591       1.609559      -0.086328       2.878164           0.000000
           52              H      17.428778       8.204997      22.416128       0.095778       1.345258 0.96326786E+01  0.96780805E+02                                 1.857651                            1.699862      -0.817310       2.472630                    0.999102       3.337354       8.759654       0.541942       1.124893      -0.749402      -0.018895       0.029406      -0.004729       0.035272      -0.006764       0.017940       0.005492      -0.023126      -0.002865      -0.026623       0.012563       0.014061              1.919156       1.545378      -0.351255       0.213949       2.427116      -0.438934       1.784975          -0.000003
           53              H      14.817542       4.818957      22.716469       0.112717       1.275140 0.89237147E+01  0.89160115E+02                                 1.879475                            1.702345      -1.001049       2.401002                    0.998005       3.417897       9.350872       0.503385       1.217813      -0.724794       0.020950       0.020585       0.034836       0.045565      -0.002294       0.001511       0.021807       0.012057       0.028581      -0.024977       0.001552       0.023425              1.973090       2.220345       0.411472       0.586168       1.661296       0.411986       2.037628           0.000001
           54              H       0.420407       1.250106      18.979671       0.112406       1.285225 0.90460025E+01  0.90302860E+02                                 1.857851                            1.690423      -0.985068       2.408468                    0.998039       3.382236       9.120911       0.517959       1.184583      -0.732953       0.026013       0.024108      -0.032634       0.048196      -0.001724      -0.022982      -0.000940      -0.007428       0.007708      -0.024643       0.002558       0.022085              1.937629       1.816175       0.476406      -0.419533       2.150075      -0.506962       1.846637          -0.000002
           55              H       1.708810       2.318745      10.027655       0.114198       1.224666 0.88317578E+01  0.88544012E+02                                 1.872286                            1.723054      -0.948052       2.421670                    0.998295       3.511483       9.814279       0.484632       1.260613      -0.714254       0.005566       0.032657      -0.006520       0.033764       0.007418      -0.002200      -0.003580      -0.002263      -0.056593      -0.019359       0.001948       0.017411              1.976186       1.648743      -0.046166      -0.020770       2.833639      -0.140109       1.446176           0.000000
           56              H       3.624200       1.138537      10.116128       0.093261       1.233989 0.80690537E+01  0.78644660E+02                                 1.833932                            1.603569      -0.954252       2.405855                    0.997446       3.502703       9.475569       0.525867       1.195044      -0.727966       0.029150       0.019547       0.001134       0.035116       0.003514       0.001927      -0.000976      -0.009237      -0.074004      -0.024816       0.006676       0.018140              2.028574       3.127517       0.420513      -0.000247       1.674733      -0.010032       1.283472           0.000000
           57              H      17.144278       1.782409       7.268711       0.115222       1.259426 0.90638619E+01  0.91666308E+02                                 1.924709                            1.758801      -0.974074       2.411165                    0.998085       3.560442      10.067590       0.473214       1.279828      -0.709974      -0.003665      -0.031192       0.013840       0.034321       0.009568      -0.002241       0.001091      -0.031827       0.013469      -0.021049       0.004708       0.016341              2.050927       1.665062       0.398882      -0.238297       2.635774      -0.506156       1.851945           0.000000
           58              H      17.428778       1.868438       4.968427       0.095778       1.345237 0.96324805E+01  0.96778137E+02                                 1.857614                            1.699830      -0.817307       2.472632                    0.999102       3.337342       8.759539       0.541954       1.124875      -0.749407      -0.018895      -0.018798      -0.023102       0.035272       0.018919      -0.003112       0.002881      -0.008623       0.040645      -0.026624       0.012563       0.014061              1.919117       1.545350       0.360902       0.197216       2.325586       0.497509       1.886416          -0.000003
           59              H      14.817542       3.821561       7.750653       0.112718       1.275135 0.89236702E+01  0.89159581E+02                                 1.879472                            1.702343      -1.001044       2.401004                    0.998005       3.417885       9.350842       0.503384       1.217817      -0.724793       0.020950       0.019877      -0.035245       0.045565       0.002455       0.001231      -0.019702       0.015702       0.039517      -0.024977       0.001552       0.023425              1.973087       2.220341       0.301899      -0.649428       1.586753      -0.368949       2.112168           0.000001
           60              H       0.420407       2.369825      12.709768       0.112406       1.285292 0.90466437E+01  0.90311675E+02                                 1.857987                            1.690539      -0.985065       2.408470                    0.998039       3.382365       9.121649       0.517912       1.184661      -0.732935       0.026013      -0.040316      -0.004561       0.048196      -0.019042       0.012986       0.000410      -0.008347       0.004951      -0.024645       0.002559       0.022087              1.937776       1.816307      -0.601592      -0.202835       2.361729       0.384919       1.635293          -0.000002
           61              H       7.351690       5.917168      16.260307       0.114198       1.224665 0.88317568E+01  0.88543997E+02                                 1.872286                            1.723053      -0.948052       2.421670                    0.998295       3.511483       9.814278       0.484632       1.260612      -0.714254      -0.005566       0.021975      -0.025022       0.033764      -0.005614       0.005325      -0.014533       0.016707       0.000319      -0.019359       0.001948       0.017411              1.976185       1.648743       0.005096      -0.050366       1.914379      -0.670843       2.365435           0.000000
           62              H       5.436300       5.250445      17.238161       0.093261       1.233988 0.80690522E+01  0.78644642E+02                                 1.833932                            1.603569      -0.954252       2.405855                    0.997446       3.502703       9.475569       0.525867       1.195044      -0.727966      -0.029150       0.008792      -0.017495       0.035116      -0.000088       0.004007      -0.018510       0.021133       0.017106      -0.024816       0.006676       0.018140              2.028574       3.127517      -0.210471       0.364050       1.389975      -0.174437       1.568229           0.000000
           63              H      10.037222       8.038316      18.104260       0.115222       1.259431 0.90639092E+01  0.91666935E+02                                 1.924716                            1.758808      -0.974082       2.411161                    0.998085       3.560451      10.067634       0.473213       1.279831      -0.709973       0.003665      -0.027582       0.020093       0.034321      -0.006725       0.007166      -0.003429      -0.023998       0.036958      -0.021049       0.004707       0.016341              2.050934       1.665067      -0.405813       0.226294       2.486254      -0.592487       2.001480           0.000000
           64              H       9.752722      10.073435      19.179899       0.095774       1.345281 0.96328347E+01  0.96782540E+02                                 1.857651                            1.699858      -0.817336       2.472614                    0.999101       3.337384       8.759674       0.541952       1.124871      -0.749408       0.018895       0.010608       0.027831       0.035272      -0.012155       0.014829       0.008374      -0.018137       0.012106      -0.026625       0.012563       0.014061              1.919158       1.545377      -0.009656       0.411176       1.565377       0.058591       2.646722          -0.000003
           65              H      12.363958       8.640518      16.097332       0.112718       1.275137 0.89236902E+01  0.89159844E+02                                 1.879476                            1.702346      -1.001045       2.401004                    0.998005       3.417888       9.350858       0.503383       1.217818      -0.724793      -0.020950       0.040461       0.000409       0.045565      -0.000161       0.002742       0.002104      -0.022068      -0.073791      -0.024977       0.001552       0.023425              1.973091       2.220346      -0.713373      -0.063263       2.300337       0.043038       1.398590           0.000001
           66              H       8.640093       3.619931      14.875015       0.112406       1.285292 0.90466464E+01  0.90311710E+02                                 1.857988                            1.690539      -0.985066       2.408470                    0.998039       3.382365       9.121650       0.517911       1.184661      -0.732935      -0.026013      -0.016208       0.037195       0.048196       0.020768      -0.009998      -0.000530      -0.006719       0.009837      -0.024645       0.002559       0.022087              1.937777       1.816308       0.125135      -0.622412       1.483553      -0.122096       2.513470          -0.000002
           67              H       7.351690      -3.598423      20.276491       0.114198       1.224674 0.88318038E+01  0.88544245E+02                                 1.872264                            1.723034      -0.948067       2.421663                    0.998295       3.511456       9.814067       0.484647       1.260578      -0.714262      -0.005567       0.010683       0.031542       0.033764      -0.001806      -0.007524       0.010953       0.022908       0.018919      -0.019359       0.001948       0.017412              1.976161       1.648723       0.041068       0.029595       1.671684       0.530725       2.608075           0.000000
           68              H       5.436300      -4.111908      19.210165       0.093261       1.233984 0.80690142E+01  0.78644059E+02                                 1.833915                            1.603556      -0.954252       2.405855                    0.997446       3.502689       9.475471       0.525874       1.195030      -0.727970      -0.029150       0.010755       0.016361       0.035116      -0.003426      -0.002080       0.017536       0.022823       0.022177      -0.024817       0.006676       0.018141              2.028552       3.127476      -0.210038      -0.364292       1.372588       0.164402       1.585591           0.000000
           69              H      10.037222      -6.255907      21.191483       0.115223       1.259419 0.90638041E+01  0.91665503E+02                                 1.924696                            1.758791      -0.974071       2.411167                    0.998085       3.560428      10.067512       0.473218       1.279821      -0.709975       0.003666      -0.003610      -0.033933       0.034321      -0.002843      -0.009407       0.004520      -0.025887       0.031286      -0.021048       0.004707       0.016341              2.050911       1.665051       0.006931      -0.464585       1.609548       0.086328       2.878136           0.000000
           70              H       9.752722      -8.204997      22.416128       0.095774       1.345319 0.96331650E+01  0.96786785E+02                                 1.857694                            1.699893      -0.817343       2.472611                    0.999101       3.337427       8.759857       0.541943       1.124879      -0.749406       0.018895      -0.029405      -0.004728       0.035271      -0.006764      -0.017941      -0.005493      -0.023126      -0.002866      -0.026624       0.012563       0.014061              1.919204       1.545408      -0.351274      -0.213959       2.427189       0.438958       1.785013          -0.000003
           71              H      12.363958      -4.818957      22.716469       0.112717       1.275147 0.89237709E+01  0.89160834E+02                                 1.879483                            1.702352      -1.001049       2.401001                    0.998005       3.417901       9.350897       0.503383       1.217816      -0.724793      -0.020950      -0.020585       0.034836       0.045565      -0.002294      -0.001511      -0.021806       0.012056       0.028580      -0.024977       0.001552       0.023424              1.973099       2.220357       0.411476      -0.586172       1.661303      -0.411989       2.037638           0.000001
           72              H       8.640093      -1.250106      18.979671       0.112406       1.285242 0.90461455E+01  0.90304627E+02                                 1.857865                            1.690435      -0.985074       2.408465                    0.998039       3.382256       9.120976       0.517959       1.184580      -0.732954      -0.026013      -0.024108      -0.032633       0.048195      -0.001724       0.022982       0.000940      -0.007428       0.007707      -0.024643       0.002558       0.022085              1.937644       1.816189       0.476412       0.419539       2.150092       0.506968       1.846651          -0.000002
           73              H       7.351690      -2.318745      10.027655       0.114198       1.224685 0.88319113E+01  0.88545756E+02                                 1.872289                            1.723056      -0.948063       2.421665                    0.998295       3.511487       9.814237       0.484638       1.260594      -0.714258      -0.005566      -0.032657      -0.006520       0.033764       0.007418       0.002199       0.003580      -0.002264      -0.056595      -0.019360       0.001948       0.017412              1.976189       1.648746      -0.046165       0.020769       2.833645       0.140111       1.446177           0.000000
           74              H       5.436300      -1.138537      10.116128       0.093261       1.233991 0.80690689E+01  0.78644783E+02                                 1.833927                            1.603565      -0.954254       2.405854                    0.997446       3.502704       9.475546       0.525870       1.195036      -0.727968      -0.029150      -0.019547       0.001134       0.035116       0.003514      -0.001927       0.000976      -0.009237      -0.074004      -0.024816       0.006676       0.018140              2.028567       3.127504       0.420510       0.000247       1.674729       0.010032       1.283469           0.000000
           75              H      10.037222      -1.782409       7.268711       0.115222       1.259432 0.90639189E+01  0.91667060E+02                                 1.924717                            1.758808      -0.974081       2.411162                    0.998085       3.560458      10.067656       0.473213       1.279830      -0.709973       0.003666       0.031192       0.013840       0.034321       0.009568       0.002241      -0.001091      -0.031828       0.013469      -0.021049       0.004707       0.016342              2.050935       1.665068       0.398883       0.238298       2.635783       0.506158       1.851953           0.000000
           76              H       9.752722      -1.868438       4.968427       0.095774       1.345302 0.96330281E+01  0.96785151E+02                                 1.857688                            1.699890      -0.817339       2.472613                    0.999101       3.337396       8.759789       0.541939       1.124890      -0.749403       0.018895       0.018798      -0.023102       0.035272       0.018920       0.003112      -0.002881      -0.008624       0.040646      -0.026624       0.012563       0.014061              1.919197       1.545404       0.360928      -0.197231       2.325694      -0.497545       1.886492          -0.000003
           77              H      12.363958      -3.821561       7.750653       0.112717       1.275143 0.89237386E+01  0.89160430E+02                                 1.879479                            1.702349      -1.001049       2.401002                    0.998005       3.417899       9.350887       0.503384       1.217815      -0.724794      -0.020950      -0.019877      -0.035245       0.045565       0.002455      -0.001231       0.019702       0.015703       0.039519      -0.024977       0.001552       0.023425              1.973094       2.220350       0.301901       0.649432       1.586758       0.368951       2.112175           0.000001
           78              H       8.640093      -2.369825      12.709768       0.112406       1.285224 0.90459965E+01  0.90302788E+02                                 1.857850                            1.690423      -0.985067       2.408468                    0.998039       3.382236       9.120911       0.517959       1.184583      -0.732953      -0.026013       0.040316      -0.004561       0.048196      -0.019041      -0.012985      -0.000409      -0.008347       0.004950      -0.024643       0.002558       0.022085              1.937629       1.816175      -0.601530       0.202813       2.361537      -0.384873       1.635173          -0.000002
           79              H      16.412190       7.524832       7.021920       0.114198       1.224665 0.88317568E+01  0.88543997E+02                                 1.872286                            1.723053      -0.948052       2.421670                    0.998295       3.511483       9.814278       0.484632       1.260612      -0.714254      -0.005566      -0.021975       0.025022       0.033764       0.005614      -0.005325      -0.014533       0.016707       0.000319      -0.019359       0.001948       0.017411              1.976185       1.648743      -0.005096       0.050365       1.914379      -0.670843       2.365435           0.000000
           80              H      14.496800       8.191555       6.044066       0.093261       1.233989 0.80690525E+01  0.78644643E+02                                 1.833932                            1.603568      -0.954252       2.405855                    0.997446       3.502703       9.475568       0.525867       1.195044      -0.727966      -0.029150      -0.008792       0.017495       0.035116       0.000088      -0.004007      -0.018510       0.021133       0.017106      -0.024816       0.006676       0.018140              2.028573       3.127517       0.210470      -0.364050       1.389975      -0.174437       1.568229           0.000000
           81              H       0.976722       5.403684       5.177967       0.115222       1.259431 0.90639092E+01  0.91666935E+02                                 1.924716                            1.758808      -0.974082       2.411161                    0.998085       3.560451      10.067634       0.473213       1.279831      -0.709973       0.003665       0.027582      -0.020093       0.034321       0.006725      -0.007166      -0.003429      -0.023998       0.036958      -0.021049       0.004707       0.016341              2.050934       1.665067       0.405813      -0.226294       2.486254      -0.592487       2.001480           0.000000
           82              H       0.692222       3.368565       4.102328       0.095774       1.345281 0.96328347E+01  0.96782541E+02                                 1.857651                            1.699858      -0.817336       2.472614                    0.999101       3.337384       8.759674       0.541952       1.124871      -0.749408       0.018895      -0.010608      -0.027831       0.035272       0.012155      -0.014829       0.008374      -0.018137       0.012106      -0.026625       0.012563       0.014061              1.919158       1.545377       0.009656      -0.411176       1.565377       0.058591       2.646722          -0.000003
           83              H       3.303458       4.801482       7.184895       0.112718       1.275137 0.89236900E+01  0.89159842E+02                                 1.879476                            1.702346      -1.001045       2.401004                    0.998005       3.417888       9.350858       0.503383       1.217818      -0.724793      -0.020950      -0.040461      -0.000409       0.045565       0.000161      -0.002742       0.002104      -0.022068      -0.073791      -0.024977       0.001552       0.023425              1.973091       2.220346       0.713372       0.063263       2.300336       0.043038       1.398590           0.000001
           84              H      17.700593       9.822069       8.407212       0.112406       1.285292 0.90466464E+01  0.90311710E+02                                 1.857988                            1.690539      -0.985065       2.408470                    0.998039       3.382365       9.121650       0.517911       1.184661      -0.732935      -0.026013       0.016208      -0.037195       0.048196      -0.020768       0.009998      -0.000530      -0.006719       0.009837      -0.024645       0.002559       0.022087              1.937777       1.816308      -0.125135       0.622412       1.483553      -0.122096       2.513470          -0.000002
           85              H      16.412190      17.040423       3.005736       0.114198       1.224674 0.88318036E+01  0.88544246E+02                                 1.872264                            1.723035      -0.948067       2.421663                    0.998295       3.511456       9.814068       0.484647       1.260578      -0.714261      -0.005567      -0.010683      -0.031542       0.033764       0.001806       0.007524       0.010953       0.022908       0.018919      -0.019359       0.001948       0.017412              1.976161       1.648724      -0.041068      -0.029595       1.671684       0.530725       2.608075           0.000000
           86              H      14.496800      17.553908       4.072062       0.093261       1.233984 0.80690139E+01  0.78644058E+02                                 1.833915                            1.603556      -0.954252       2.405855                    0.997446       3.502689       9.475472       0.525874       1.195031      -0.727970      -0.029150      -0.010755      -0.016361       0.035116       0.003426       0.002080       0.017536       0.022823       0.022177      -0.024817       0.006676       0.018141              2.028552       3.127476       0.210038       0.364292       1.372588       0.164402       1.585592           0.000000
           87              H       0.976722      19.697907       2.090744       0.115223       1.259419 0.90638041E+01  0.91665503E+02                                 1.924696                            1.758791      -0.974071       2.411167                    0.998085       3.560428      10.067512       0.473218       1.279821      -0.709975       0.003666       0.003610       0.033933       0.034321       0.002843       0.009407       0.004520      -0.025887       0.031286      -0.021048       0.004707       0.016341              2.050911       1.665051      -0.006931       0.464585       1.609548       0.086328       2.878136           0.000000
           88              H       0.692222      21.646997       0.866099       0.095774       1.345319 0.96331680E+01  0.96786820E+02                                 1.857694                            1.699893      -0.817343       2.472610                    0.999101       3.337428       8.759859       0.541943       1.124878      -0.749406       0.018895       0.029405       0.004728       0.035271       0.006764       0.017941      -0.005493      -0.023126      -0.002866      -0.026624       0.012563       0.014061              1.919204       1.545408       0.351274       0.213959       2.427189       0.438958       1.785013          -0.000003
           89              H       3.303458      18.260957       0.565758       0.112717       1.275147 0.89237694E+01  0.89160816E+02                                 1.879483                            1.702352      -1.001049       2.401001                    0.998005       3.417901       9.350897       0.503383       1.217816      -0.724793      -0.020950       0.020585      -0.034836       0.045565       0.002294       0.001511      -0.021806       0.012056       0.028580      -0.024977       0.001552       0.023424              1.973099       2.220356      -0.411475       0.586172       1.661303      -0.411989       2.037638           0.000001
           90              H      17.700593      14.692106       4.302556       0.112406       1.285242 0.90461459E+01  0.90304634E+02                                 1.857865                            1.690435      -0.985074       2.408465                    0.998039       3.382256       9.120977       0.517959       1.184581      -0.732954      -0.026013       0.024108       0.032633       0.048195       0.001724      -0.022982       0.000940      -0.007428       0.007707      -0.024643       0.002558       0.022085              1.937644       1.816190      -0.476412      -0.419539       2.150092       0.506968       1.846651          -0.000002
           91              H      16.412190      15.760745      13.254572       0.114198       1.224685 0.88319144E+01  0.88545790E+02                                 1.872289                            1.723056      -0.948063       2.421665                    0.998295       3.511488       9.814238       0.484639       1.260593      -0.714258      -0.005566       0.032657       0.006520       0.033764      -0.007418      -0.002199       0.003580      -0.002264      -0.056595      -0.019360       0.001948       0.017412              1.976189       1.648746       0.046165      -0.020769       2.833644       0.140111       1.446177           0.000000
           92              H      14.496800      14.580537      13.166099       0.093261       1.233991 0.80690726E+01  0.78644824E+02                                 1.833927                            1.603565      -0.954254       2.405854                    0.997446       3.502705       9.475547       0.525870       1.195036      -0.727968      -0.029150       0.019547      -0.001134       0.035116      -0.003514       0.001927       0.000976      -0.009237      -0.074004      -0.024816       0.006676       0.018140              2.028567       3.127504      -0.420510      -0.000247       1.674729       0.010032       1.283469           0.000000
           93              H       0.976722      15.224409      16.013516       0.115222       1.259432 0.90639189E+01  0.91667060E+02                                 1.924717                            1.758808      -0.974081       2.411162                    0.998085       3.560458      10.067656       0.473213       1.279830      -0.709973       0.003666      -0.031192      -0.013840       0.034321      -0.009568      -0.002241      -0.001091      -0.031828       0.013469      -0.021049       0.004707       0.016342              2.050935       1.665068      -0.398883      -0.238298       2.635783       0.506158       1.851953           0.000000
           94              H       0.692222      15.310438      18.313800       0.095774       1.345302 0.96330258E+01  0.96785119E+02                                 1.857688                            1.699889      -0.817339       2.472613                    0.999101       3.337396       8.759788       0.541939       1.124889      -0.749403       0.018895      -0.018798       0.023102       0.035272      -0.018920      -0.003112      -0.002881      -0.008624       0.040646      -0.026624       0.012563       0.014061              1.919196       1.545404      -0.360928       0.197231       2.325694      -0.497545       1.886492          -0.000003
           95              H       3.303458      17.263561      15.531574       0.112717       1.275143 0.89237386E+01  0.89160433E+02                                 1.879479                            1.702349      -1.001049       2.401002                    0.998005       3.417899       9.350888       0.503384       1.217816      -0.724793      -0.020950       0.019877       0.035245       0.045565      -0.002455       0.001231       0.019702       0.015703       0.039519      -0.024977       0.001552       0.023425              1.973094       2.220350      -0.301901      -0.649431       1.586758       0.368951       2.112175           0.000001
           96              H      17.700593      15.811825      10.572459       0.112406       1.285225 0.90460003E+01  0.90302832E+02                                 1.857850                            1.690423      -0.985068       2.408468                    0.998039       3.382237       9.120913       0.517960       1.184583      -0.732953      -0.026013      -0.040316       0.004561       0.048196       0.019041       0.012985      -0.000409      -0.008347       0.004950      -0.024643       0.002558       0.022085              1.937629       1.816175       0.601530      -0.202813       2.361538      -0.384873       1.635173          -0.000002
           97              H       7.351690      -5.917168      16.260307       0.114199       1.224677 0.88318440E+01  0.88544776E+02                                 1.872269                            1.723040      -0.948073       2.421660                    0.998295       3.511464       9.814106       0.484645       1.260580      -0.714261      -0.005566      -0.021975      -0.025022       0.033764       0.005614       0.005326       0.014532       0.016709       0.000321      -0.019359       0.001947       0.017412              1.976167       1.648729      -0.005096      -0.050363       1.914362       0.670834       2.365410           0.000000
           98              H       5.436300      -5.250445      17.238161       0.093259       1.234001 0.80691370E+01  0.78645535E+02                                 1.833930                            1.603566      -0.954264       2.405848                    0.997446       3.502708       9.475531       0.525873       1.195027      -0.727970      -0.029151      -0.008792      -0.017495       0.035116       0.000088       0.004007       0.018511       0.021135       0.017111      -0.024817       0.006676       0.018141              2.028570       3.127512       0.210472       0.364053       1.389973       0.174437       1.568227           0.000000
           99              H      10.037222      -8.038316      18.104260       0.115222       1.259419 0.90637945E+01  0.91665367E+02                                 1.924695                            1.758789      -0.974067       2.411169                    0.998085       3.560425      10.067496       0.473219       1.279820      -0.709976       0.003666       0.027582       0.020093       0.034321       0.006725       0.007166       0.003429      -0.023997       0.036957      -0.021049       0.004707       0.016341              2.050911       1.665050       0.405809       0.226291       2.486227       0.592480       2.001456           0.000000
          100              H       9.752722     -10.073435      19.179899       0.095777       1.345277 0.96328328E+01  0.96782659E+02                                 1.857659                            1.699867      -0.817314       2.472628                    0.999102       3.337387       8.759730       0.541945       1.124883      -0.749405       0.018895      -0.010608       0.027830       0.035271       0.012154       0.014828      -0.008374      -0.018135       0.012102      -0.026623       0.012562       0.014061              1.919165       1.545384       0.009658       0.411175       1.565386      -0.058589       2.646726          -0.000003
          101              H      12.363958      -8.640518      16.097332       0.112714       1.275182 0.89240377E+01  0.89164096E+02                                 1.879511                            1.702372      -1.001072       2.400987                    0.998005       3.417936       9.351000       0.503383       1.217808      -0.724795      -0.020950      -0.040461       0.000409       0.045565       0.000162       0.002742      -0.002105      -0.022067      -0.073794      -0.024978       0.001553       0.023425              1.973132       2.220395       0.713403      -0.063264       2.300393      -0.043039       1.398608           0.000001
          102              H       8.640093      -3.619931      14.875015       0.112406       1.285246 0.90461771E+01  0.90305027E+02                                 1.857870                            1.690438      -0.985076       2.408463                    0.998039       3.382260       9.120993       0.517958       1.184581      -0.732954      -0.026013       0.016208       0.037195       0.048195      -0.020765      -0.009998       0.000530      -0.006719       0.009835      -0.024643       0.002558       0.022085              1.937649       1.816194      -0.125126      -0.622358       1.483467       0.122090       2.513286          -0.000002
          103              H       7.351690       3.598423      20.276491       0.114198       1.224689 0.88319596E+01  0.88546378E+02                                 1.872295                            1.723062      -0.948069       2.421662                    0.998295       3.511496       9.814276       0.484637       1.260596      -0.714258      -0.005566      -0.010683       0.031542       0.033764       0.001805      -0.007524      -0.010954       0.022908       0.018921      -0.019360       0.001948       0.017412              1.976196       1.648752      -0.041069       0.029596       1.671710      -0.530738       2.608126           0.000000
          104              H       5.436300       4.111908      19.210165       0.093259       1.234008 0.80691877E+01  0.78646209E+02                                 1.833942                            1.603575      -0.954266       2.405847                    0.997446       3.502723       9.475605       0.525870       1.195033      -0.727969      -0.029151      -0.010755       0.016361       0.035116       0.003426      -0.002080      -0.017535       0.022824       0.022177      -0.024817       0.006677       0.018140              2.028586       3.127542       0.210045      -0.364305       1.372604      -0.164406       1.585613           0.000000
          105              H      10.037222       6.255907      21.191483       0.115222       1.259431 0.90639090E+01  0.91666917E+02                                 1.924715                            1.758806      -0.974076       2.411164                    0.998085       3.560455      10.067639       0.473214       1.279828      -0.709973       0.003665       0.003610      -0.033933       0.034321       0.002843      -0.009407      -0.004521      -0.025889       0.031287      -0.021049       0.004708       0.016342              2.050934       1.665066      -0.006931      -0.464593       1.609563      -0.086329       2.878172           0.000000
          106              H       9.752722       8.204997      22.416128       0.095777       1.345260 0.96326895E+01  0.96780947E+02                                 1.857653                            1.699863      -0.817310       2.472630                    0.999102       3.337355       8.759660       0.541941       1.124894      -0.749402       0.018895       0.029406      -0.004729       0.035272       0.006764      -0.017940       0.005492      -0.023126      -0.002865      -0.026623       0.012563       0.014061              1.919158       1.545380       0.351256      -0.213950       2.427119      -0.438934       1.784976          -0.000003
          107              H      12.363958       4.818957      22.716469       0.112714       1.275177 0.89239954E+01  0.89163570E+02                                 1.879506                            1.702368      -1.001072       2.400987                    0.998005       3.417934       9.350990       0.503384       1.217807      -0.724795      -0.020950       0.020585       0.034836       0.045565       0.002294      -0.001511       0.021807       0.012058       0.028581      -0.024978       0.001553       0.023425              1.973126       2.220389      -0.411488      -0.586191       1.661323       0.412001       2.037667           0.000001
          108              H       8.640093       1.250106      18.979671       0.112406       1.285229 0.90460414E+01  0.90303348E+02                                 1.857856                            1.690427      -0.985070       2.408466                    0.998039       3.382241       9.120930       0.517959       1.184583      -0.732953      -0.026013       0.024108      -0.032634       0.048196       0.001724       0.022982      -0.000940      -0.007428       0.007708      -0.024643       0.002558       0.022085              1.937634       1.816180      -0.476408       0.419536       2.150081      -0.506964       1.846642          -0.000002
          109              H       7.351690       2.318745      10.027655       0.114198       1.224670 0.88318003E+01  0.88544567E+02                                 1.872292                            1.723059      -0.948058       2.421668                    0.998295       3.511491       9.814317       0.484631       1.260615      -0.714253      -0.005566       0.032657      -0.006520       0.033764      -0.007418       0.002200      -0.003580      -0.002264      -0.056593      -0.019359       0.001948       0.017411              1.976192       1.648749       0.046165       0.020770       2.833648      -0.140110       1.446180           0.000000
          110              H       5.436300       1.138537      10.116128       0.093259       1.234006 0.80691763E+01  0.78646133E+02                                 1.833948                            1.603579      -0.954264       2.405848                    0.997446       3.502722       9.475629       0.525866       1.195041      -0.727967      -0.029151       0.019547       0.001134       0.035116      -0.003514      -0.001927      -0.000976      -0.009237      -0.074005      -0.024816       0.006677       0.018140              2.028593       3.127555      -0.420523       0.000247       1.674746      -0.010032       1.283479           0.000000
          111              H      10.037222       1.782409       7.268711       0.115222       1.259430 0.90638963E+01  0.91666758E+02                                 1.924715                            1.758806      -0.974077       2.411163                    0.998085       3.560448      10.067618       0.473213       1.279829      -0.709973       0.003665      -0.031192       0.013840       0.034321      -0.009568       0.002241       0.001091      -0.031828       0.013470      -0.021049       0.004708       0.016341              2.050932       1.665066      -0.398884       0.238298       2.635782      -0.506158       1.851950           0.000000
          112              H       9.752722       1.868438       4.968427       0.095778       1.345238 0.96324916E+01  0.96778287E+02                                 1.857616                            1.699832      -0.817308       2.472631                    0.999102       3.337343       8.759546       0.541954       1.124876      -0.749407       0.018895      -0.018798      -0.023102       0.035272      -0.018919       0.003112       0.002881      -0.008623       0.040645      -0.026624       0.012563       0.014061              1.919120       1.545352      -0.360903      -0.197217       2.325589       0.497510       1.886418          -0.000003
          113              H      12.363958       3.821561       7.750653       0.112714       1.275172 0.89239547E+01  0.89163075E+02                                 1.879504                            1.702366      -1.001068       2.400989                    0.998005       3.417923       9.350960       0.503383       1.217810      -0.724795      -0.020950       0.019877      -0.035245       0.045565      -0.002455      -0.001231      -0.019702       0.015703       0.039518      -0.024978       0.001552       0.023425              1.973124       2.220385      -0.301911       0.649453       1.586775      -0.368962       2.112211           0.000001
          114              H       8.640093       2.369825      12.709768       0.112406       1.285296 0.90466789E+01  0.90312118E+02                                 1.857992                            1.690542      -0.985068       2.408469                    0.998039       3.382369       9.121666       0.517911       1.184661      -0.732934      -0.026013      -0.040316      -0.004561       0.048196       0.019042      -0.012986       0.000410      -0.008347       0.004951      -0.024645       0.002559       0.022087              1.937781       1.816312       0.601595       0.202836       2.361736       0.384920       1.635296          -0.000002
          115              H      16.412190      19.359168       7.021920       0.114199       1.224677 0.88318440E+01  0.88544776E+02                                 1.872269                            1.723040      -0.948073       2.421660                    0.998295       3.511464       9.814106       0.484645       1.260580      -0.714261      -0.005566       0.021975       0.025022       0.033764      -0.005614      -0.005326       0.014532       0.016709       0.000321      -0.019359       0.001947       0.017412              1.976167       1.648729       0.005096       0.050363       1.914362       0.670834       2.365410           0.000000
          116              H      14.496800      18.692445       6.044066       0.093259       1.234001 0.80691370E+01  0.78645535E+02                                 1.833930                            1.603566      -0.954264       2.405848                    0.997446       3.502708       9.475531       0.525873       1.195027      -0.727970      -0.029151       0.008792       0.017495       0.035116      -0.000088      -0.004007       0.018511       0.021135       0.017111      -0.024817       0.006676       0.018141              2.028570       3.127512      -0.210472      -0.364053       1.389973       0.174437       1.568227           0.000000
          117              H       0.976722      21.480316       5.177967       0.115222       1.259419 0.90637945E+01  0.91665367E+02                                 1.924695                            1.758789      -0.974067       2.411169                    0.998085       3.560425      10.067496       0.473219       1.279820      -0.709976       0.003666      -0.027582      -0.020093       0.034321      -0.006725      -0.007166       0.003429      -0.023997       0.036957      -0.021049       0.004707       0.016341              2.050911       1.665050      -0.405809      -0.226291       2.486227       0.592480       2.001456           0.000000
          118              H       0.692222      23.515435       4.102328       0.095777       1.345277 0.96328304E+01  0.96782627E+02                                 1.857659                            1.699867      -0.817314       2.472628                    0.999102       3.337387       8.759729       0.541945       1.124883      -0.749405       0.018895       0.010608      -0.027830       0.035271      -0.012154      -0.014828      -0.008374      -0.018135       0.012102      -0.026623       0.012562       0.014061              1.919165       1.545384      -0.009658      -0.411175       1.565386      -0.058589       2.646725          -0.000003
          119              H       3.303458      22.082518       7.184895       0.112714       1.275182 0.89240376E+01  0.89164094E+02                                 1.879511                            1.702372      -1.001072       2.400987                    0.998005       3.417936       9.351000       0.503383       1.217808      -0.724795      -0.020950       0.040461      -0.000409       0.045565      -0.000162      -0.002742      -0.002105      -0.022067      -0.073794      -0.024978       0.001553       0.023425              1.973132       2.220395      -0.713403       0.063264       2.300392      -0.043039       1.398608           0.000001
          120              H      17.700593      17.061931       8.407212       0.112406       1.285246 0.90461792E+01  0.90305058E+02                                 1.857870                            1.690439      -0.985076       2.408463                    0.998039       3.382260       9.120995       0.517958       1.184581      -0.732954      -0.026013      -0.016208      -0.037195       0.048195       0.020765       0.009998       0.000530      -0.006719       0.009835      -0.024643       0.002558       0.022085              1.937650       1.816195       0.125126       0.622358       1.483467       0.122090       2.513287          -0.000002
          121              H      16.412190       9.843577       3.005736       0.114198       1.224689 0.88319596E+01  0.88546378E+02                                 1.872295                            1.723062      -0.948069       2.421662                    0.998295       3.511496       9.814276       0.484637       1.260596      -0.714258      -0.005566       0.010683      -0.031542       0.033764      -0.001805       0.007524      -0.010954       0.022908       0.018921      -0.019360       0.001948       0.017412              1.976196       1.648752       0.041069      -0.029596       1.671710      -0.530738       2.608126           0.000000
          122              H      14.496800       9.330092       4.072062       0.093259       1.234008 0.80691877E+01  0.78646209E+02                                 1.833942                            1.603575      -0.954266       2.405847                    0.997446       3.502723       9.475605       0.525870       1.195033      -0.727969      -0.029151       0.010755      -0.016361       0.035116      -0.003426       0.002080      -0.017535       0.022824       0.022177      -0.024817       0.006677       0.018140              2.028586       3.127542      -0.210045       0.364305       1.372604      -0.164406       1.585613           0.000000
          123              H       0.976722       7.186093       2.090744       0.115222       1.259431 0.90639088E+01  0.91666917E+02                                 1.924715                            1.758806      -0.974076       2.411164                    0.998085       3.560455      10.067640       0.473214       1.279829      -0.709973       0.003665      -0.003610       0.033933       0.034321      -0.002843       0.009407      -0.004521      -0.025889       0.031287      -0.021049       0.004708       0.016342              2.050934       1.665067       0.006931       0.464593       1.609563      -0.086329       2.878173           0.000000
          124              H       0.692222       5.237003       0.866099       0.095777       1.345260 0.96326901E+01  0.96780951E+02                                 1.857653                            1.699863      -0.817310       2.472630                    0.999102       3.337356       8.759661       0.541941       1.124894      -0.749402       0.018895      -0.029406       0.004729       0.035272      -0.006764       0.017940       0.005492      -0.023126      -0.002865      -0.026623       0.012563       0.014061              1.919158       1.545379      -0.351256       0.213950       2.427118      -0.438934       1.784976          -0.000003
          125              H       3.303458       8.623043       0.565758       0.112714       1.275177 0.89239954E+01  0.89163573E+02                                 1.879506                            1.702368      -1.001072       2.400987                    0.998005       3.417934       9.350991       0.503384       1.217808      -0.724795      -0.020950      -0.020585      -0.034836       0.045565      -0.002294       0.001511       0.021807       0.012058       0.028581      -0.024978       0.001553       0.023425              1.973126       2.220389       0.411488       0.586190       1.661323       0.412001       2.037667           0.000001
          126              H      17.700593      12.191894       4.302556       0.112406       1.285229 0.90460397E+01  0.90303324E+02                                 1.857855                            1.690427      -0.985070       2.408466                    0.998039       3.382241       9.120929       0.517959       1.184583      -0.732953      -0.026013      -0.024108       0.032634       0.048196      -0.001724      -0.022982      -0.000940      -0.007428       0.007708      -0.024643       0.002558       0.022085              1.937634       1.816180       0.476408      -0.419535       2.150080      -0.506964       1.846642          -0.000002
          127              H      16.412190      11.123255      13.254572       0.114198       1.224670 0.88318017E+01  0.88544585E+02                                 1.872292                            1.723059      -0.948058       2.421668                    0.998295       3.511491       9.814317       0.484631       1.260615      -0.714253      -0.005566      -0.032657       0.006520       0.033764       0.007418      -0.002200      -0.003580      -0.002264      -0.056593      -0.019359       0.001948       0.017411              1.976193       1.648749      -0.046165      -0.020770       2.833648      -0.140110       1.446180           0.000000
          128              H      14.496800      12.303463      13.166099       0.093259       1.234006 0.80691751E+01  0.78646119E+02                                 1.833948                            1.603579      -0.954263       2.405848                    0.997446       3.502722       9.475629       0.525866       1.195041      -0.727967      -0.029151      -0.019547      -0.001134       0.035116       0.003514       0.001927      -0.000976      -0.009237      -0.074005      -0.024816       0.006677       0.018140              2.028593       3.127554       0.420523      -0.000247       1.674746      -0.010032       1.283479           0.000000
          129              H       0.976722      11.659591      16.013516       0.115222       1.259430 0.90638963E+01  0.91666758E+02                                 1.924715                            1.758806      -0.974077       2.411163                    0.998085       3.560448      10.067618       0.473213       1.279829      -0.709973       0.003665       0.031192      -0.013840       0.034321       0.009568      -0.002241       0.001091      -0.031828       0.013470      -0.021049       0.004708       0.016341              2.050932       1.665066       0.398884      -0.238298       2.635782      -0.506158       1.851950           0.000000
          130              H       0.692222      11.573562      18.313800       0.095778       1.345238 0.96324905E+01  0.96778270E+02                                 1.857616                            1.699832      -0.817308       2.472631                    0.999102       3.337343       8.759545       0.541954       1.124875      -0.749407       0.018895       0.018798       0.023102       0.035272       0.018919      -0.003112       0.002881      -0.008623       0.040645      -0.026624       0.012563       0.014061              1.919119       1.545352       0.360903       0.197217       2.325588       0.497510       1.886418          -0.000003
          131              H       3.303458       9.620439      15.531574       0.112714       1.275172 0.89239561E+01  0.89163095E+02                                 1.879504                            1.702366      -1.001068       2.400989                    0.998005       3.417923       9.350961       0.503383       1.217810      -0.724795      -0.020950      -0.019877       0.035245       0.045565       0.002455       0.001231      -0.019702       0.015703       0.039518      -0.024978       0.001552       0.023425              1.973124       2.220385       0.301911      -0.649453       1.586775      -0.368962       2.112211           0.000001
          132              H      17.700593      11.072175      10.572459       0.112406       1.285296 0.90466792E+01  0.90312125E+02                                 1.857992                            1.690543      -0.985068       2.408469                    0.998039       3.382369       9.121667       0.517911       1.184662      -0.732934      -0.026013       0.040316       0.004561       0.048196      -0.019042       0.012986       0.000410      -0.008347       0.004951      -0.024645       0.002559       0.022087              1.937782       1.816312      -0.601595      -0.202836       2.361736       0.384921       1.635297          -0.000002
          133              H      10.769310       7.524832       7.021920       0.114198       1.224670 0.88317994E+01  0.88544552E+02                                 1.872292                            1.723059      -0.948058       2.421668                    0.998295       3.511491       9.814315       0.484631       1.260614      -0.714253       0.005566      -0.021975       0.025022       0.033764      -0.005614       0.005325      -0.014533       0.016707       0.000319      -0.019359       0.001948       0.017411              1.976192       1.648748       0.005096      -0.050366       1.914385      -0.670845       2.365442           0.000000
          134              H      12.684700       8.191555       6.044066       0.093259       1.234006 0.80691739E+01  0.78646102E+02                                 1.833947                            1.603579      -0.954263       2.405848                    0.997446       3.502722       9.475628       0.525866       1.195041      -0.727967       0.029151      -0.008792       0.017495       0.035116      -0.000088       0.004007      -0.018511       0.021134       0.017106      -0.024816       0.006677       0.018140              2.028592       3.127554      -0.210475       0.364059       1.389983      -0.174439       1.568240           0.000000
          135              H       8.083778       5.403684       5.177967       0.115222       1.259434 0.90639438E+01  0.91667384E+02                                 1.924721                            1.758812      -0.974085       2.411159                    0.998085       3.560457      10.067661       0.473212       1.279832      -0.709973      -0.003665       0.027582      -0.020093       0.034321      -0.006725       0.007166      -0.003429      -0.023998       0.036958      -0.021049       0.004708       0.016341              2.050939       1.665071      -0.405815       0.226295       2.486261      -0.592490       2.001486           0.000000
          136              H       8.368278       3.368565       4.102328       0.095774       1.345282 0.96328435E+01  0.96782658E+02                                 1.857653                            1.699860      -0.817337       2.472614                    0.999101       3.337385       8.759680       0.541951       1.124872      -0.749408      -0.018895      -0.010608      -0.027831       0.035272      -0.012155       0.014829       0.008374      -0.018137       0.012106      -0.026625       0.012563       0.014061              1.919160       1.545378      -0.009656       0.411177       1.565378       0.058592       2.646725          -0.000003
          137              H       5.757042       4.801482       7.184895       0.112714       1.275174 0.89239746E+01  0.89163338E+02                                 1.879507                            1.702368      -1.001068       2.400989                    0.998005       3.417926       9.350976       0.503382       1.217812      -0.724794       0.020950      -0.040462      -0.000409       0.045565      -0.000161       0.002742       0.002104      -0.022068      -0.073794      -0.024978       0.001553       0.023425              1.973127       2.220390      -0.713400      -0.063265       2.300386       0.043040       1.398606           0.000001
          138              H       9.480907       9.822069       8.407212       0.112406       1.285297 0.90466816E+01  0.90312154E+02                                 1.857992                            1.690543      -0.985068       2.408469                    0.998039       3.382369       9.121667       0.517911       1.184662      -0.732934       0.026013       0.016208      -0.037195       0.048196       0.020768      -0.009998      -0.000530      -0.006719       0.009837      -0.024645       0.002559       0.022087              1.937782       1.816312       0.125136      -0.622415       1.483556      -0.122097       2.513478          -0.000002
          139              H      10.769310      17.040423       3.005736       0.114199       1.224678 0.88318464E+01  0.88544805E+02                                 1.872270                            1.723040      -0.948073       2.421660                    0.998295       3.511464       9.814106       0.484645       1.260580      -0.714261       0.005566      -0.010683      -0.031542       0.033764      -0.001806      -0.007524       0.010953       0.022908       0.018919      -0.019359       0.001947       0.017412              1.976167       1.648729       0.041068       0.029595       1.671689       0.530726       2.608083           0.000000
          140              H      12.684700      17.553908       4.072062       0.093259       1.234001 0.80691353E+01  0.78645517E+02                                 1.833930                            1.603566      -0.954264       2.405848                    0.997446       3.502708       9.475532       0.525873       1.195028      -0.727970       0.029151      -0.010755      -0.016361       0.035116      -0.003426      -0.002080       0.017536       0.022824       0.022177      -0.024817       0.006676       0.018141              2.028571       3.127514      -0.210043      -0.364301       1.372597       0.164405       1.585603           0.000000
          141              H       8.083778      19.697907       2.090744       0.115223       1.259423 0.90638384E+01  0.91665953E+02                                 1.924701                            1.758795      -0.974075       2.411165                    0.998085       3.560434      10.067540       0.473217       1.279822      -0.709975      -0.003666       0.003610       0.033933       0.034321      -0.002843      -0.009407       0.004520      -0.025888       0.031286      -0.021048       0.004707       0.016341              2.050917       1.665055       0.006931      -0.464587       1.609552       0.086328       2.878144           0.000000
          142              H       8.368278      21.646997       0.866099       0.095773       1.345320 0.96331765E+01  0.96786930E+02                                 1.857695                            1.699895      -0.817344       2.472610                    0.999101       3.337429       8.759864       0.541942       1.124879      -0.749406      -0.018895       0.029405       0.004728       0.035271      -0.006764      -0.017941      -0.005493      -0.023126      -0.002866      -0.026624       0.012563       0.014061              1.919205       1.545410      -0.351275      -0.213960       2.427192       0.438959       1.785015          -0.000003
          143              H       5.757042      18.260957       0.565758       0.112714       1.275184 0.89240517E+01  0.89164290E+02                                 1.879515                            1.702375      -1.001072       2.400987                    0.998005       3.417938       9.351015       0.503382       1.217810      -0.724795       0.020950       0.020585      -0.034836       0.045565      -0.002294      -0.001511      -0.021807       0.012057       0.028580      -0.024978       0.001553       0.023425              1.973136       2.220400       0.411491      -0.586195       1.661330      -0.412005       2.037678           0.000001
          144              H       9.480907      14.692106       4.302556       0.112406       1.285246 0.90461811E+01  0.90305078E+02                                 1.857870                            1.690439      -0.985076       2.408463                    0.998039       3.382260       9.120994       0.517958       1.184581      -0.732954       0.026013       0.024108       0.032633       0.048195      -0.001724       0.022982       0.000940      -0.007428       0.007707      -0.024643       0.002558       0.022085              1.937650       1.816194       0.476414       0.419541       2.150098       0.506970       1.846656          -0.000002
          145              H      10.769310      15.760745      13.254572       0.114198       1.224689 0.88319537E+01  0.88546312E+02                                 1.872295                            1.723062      -0.948069       2.421662                    0.998295       3.511495       9.814275       0.484637       1.260596      -0.714257       0.005566       0.032657       0.006520       0.033764       0.007419       0.002199       0.003579      -0.002264      -0.056595      -0.019360       0.001948       0.017412              1.976196       1.648752      -0.046165       0.020769       2.833654       0.140111       1.446182           0.000000
          146              H      12.684700      14.580537      13.166099       0.093259       1.234008 0.80691915E+01  0.78646256E+02                                 1.833943                            1.603575      -0.954266       2.405847                    0.997446       3.502723       9.475606       0.525870       1.195033      -0.727969       0.029151       0.019547      -0.001134       0.035116       0.003514      -0.001927       0.000976      -0.009237      -0.074006      -0.024817       0.006677       0.018140              2.028587       3.127542       0.420521       0.000247       1.674742       0.010032       1.283476           0.000000
          147              H       8.083778      15.224409      16.013516       0.115222       1.259436 0.90639569E+01  0.91667545E+02                                 1.924721                            1.758812      -0.974085       2.411160                    0.998085       3.560465      10.067683       0.473212       1.279830      -0.709973      -0.003666      -0.031192      -0.013840       0.034321       0.009568       0.002241      -0.001091      -0.031828       0.013469      -0.021049       0.004708       0.016342              2.050940       1.665071       0.398884       0.238299       2.635790       0.506160       1.851957           0.000000
          148              H       8.368278      15.310438      18.313800       0.095773       1.345304 0.96330420E+01  0.96785328E+02                                 1.857690                            1.699891      -0.817340       2.472612                    0.999101       3.337398       8.759797       0.541938       1.124890      -0.749403      -0.018895      -0.018798       0.023102       0.035272       0.018920       0.003112      -0.002881      -0.008624       0.040646      -0.026624       0.012563       0.014061              1.919199       1.545406       0.360928      -0.197231       2.325697      -0.497546       1.886494          -0.000003
          149              H       5.757042      17.263561      15.531574       0.112714       1.275180 0.89240231E+01  0.89163924E+02                                 1.879510                            1.702371      -1.001072       2.400987                    0.998005       3.417937       9.351005       0.503383       1.217808      -0.724795       0.020950       0.019877       0.035245       0.045565       0.002455      -0.001231       0.019702       0.015704       0.039520      -0.024978       0.001553       0.023425              1.973130       2.220393       0.301913       0.649456       1.586781       0.368964       2.112217           0.000001
          150              H       9.480907      15.811825      10.572459       0.112406       1.285229 0.90460351E+01  0.90303268E+02                                 1.857855                            1.690426      -0.985070       2.408466                    0.998039       3.382241       9.120929       0.517959       1.184583      -0.732953       0.026013      -0.040316       0.004561       0.048196      -0.019041      -0.012985      -0.000410      -0.008348       0.004950      -0.024643       0.002558       0.022085              1.937633       1.816180      -0.601533       0.202814       2.361544      -0.384875       1.635176          -0.000002
          151              H       1.708810       5.917168      16.260307       0.114198       1.224670 0.88317993E+01  0.88544552E+02                                 1.872292                            1.723059      -0.948058       2.421668                    0.998295       3.511491       9.814316       0.484631       1.260615      -0.714253       0.005566       0.021975      -0.025022       0.033764       0.005614      -0.005325      -0.014533       0.016707       0.000319      -0.019359       0.001948       0.017411              1.976192       1.648749      -0.005096       0.050366       1.914385      -0.670846       2.365442           0.000000
          152              H       3.624200       5.250445      17.238161       0.093259       1.234006 0.80691748E+01  0.78646115E+02                                 1.833947                            1.603579      -0.954264       2.405848                    0.997446       3.502722       9.475629       0.525866       1.195041      -0.727967       0.029151       0.008792      -0.017495       0.035116       0.000088      -0.004007      -0.018511       0.021134       0.017106      -0.024816       0.006677       0.018140              2.028593       3.127555       0.210476      -0.364059       1.389983      -0.174439       1.568240           0.000000
          153              H      17.144278       8.038316      18.104260       0.115222       1.259434 0.90639436E+01  0.91667384E+02                                 1.924721                            1.758812      -0.974085       2.411159                    0.998085       3.560457      10.067662       0.473212       1.279832      -0.709973      -0.003665      -0.027582       0.020093       0.034321       0.006725      -0.007166      -0.003429      -0.023998       0.036958      -0.021049       0.004708       0.016341              2.050939       1.665071       0.405815      -0.226295       2.486261      -0.592490       2.001486           0.000000
          154              H      17.428778      10.073435      19.179899       0.095774       1.345282 0.96328424E+01  0.96782642E+02                                 1.857653                            1.699859      -0.817337       2.472614                    0.999101       3.337385       8.759679       0.541951       1.124871      -0.749408      -0.018895       0.010608       0.027831       0.035272       0.012155      -0.014829       0.008374      -0.018137       0.012106      -0.026625       0.012563       0.014061              1.919160       1.545377       0.009656      -0.411177       1.565378       0.058592       2.646724          -0.000003
          155              H      14.817542       8.640518      16.097332       0.112714       1.275174 0.89239747E+01  0.89163338E+02                                 1.879507                            1.702368      -1.001068       2.400989                    0.998005       3.417926       9.350976       0.503382       1.217812      -0.724794       0.020950       0.040462       0.000408       0.045565       0.000161      -0.002742       0.002104      -0.022068      -0.073794      -0.024978       0.001553       0.023425              1.973127       2.220389       0.713400       0.063265       2.300386       0.043040       1.398606           0.000001
          156              H       0.420407       3.619931      14.875015       0.112406       1.285297 0.90466816E+01  0.90312154E+02                                 1.857992                            1.690543      -0.985068       2.408469                    0.998039       3.382369       9.121667       0.517911       1.184662      -0.732934       0.026013      -0.016208       0.037195       0.048196      -0.020768       0.009998      -0.000530      -0.006719       0.009837      -0.024645       0.002559       0.022087              1.937782       1.816312      -0.125136       0.622415       1.483556      -0.122097       2.513478          -0.000002
          157              H       1.708810      -3.598423      20.276491       0.114199       1.224678 0.88318464E+01  0.88544805E+02                                 1.872270                            1.723040      -0.948073       2.421660                    0.998295       3.511464       9.814106       0.484645       1.260580      -0.714261       0.005566       0.010683       0.031542       0.033764       0.001806       0.007524       0.010953       0.022908       0.018919      -0.019359       0.001947       0.017412              1.976167       1.648729      -0.041068      -0.029595       1.671689       0.530726       2.608083           0.000000
          158              H       3.624200      -4.111908      19.210165       0.093259       1.234001 0.80691365E+01  0.78645531E+02                                 1.833930                            1.603566      -0.954264       2.405848                    0.997446       3.502708       9.475532       0.525873       1.195028      -0.727970       0.029151       0.010755       0.016361       0.035116       0.003426       0.002080       0.017536       0.022824       0.022177      -0.024817       0.006676       0.018141              2.028571       3.127514       0.210044       0.364301       1.372597       0.164405       1.585603           0.000000
          159              H      17.144278      -6.255907      21.191483       0.115223       1.259424 0.90638419E+01  0.91665988E+02                                 1.924701                            1.758795      -0.974075       2.411165                    0.998085       3.560435      10.067540       0.473218       1.279821      -0.709975      -0.003666      -0.003610      -0.033933       0.034321       0.002843       0.009407       0.004520      -0.025888       0.031286      -0.021048       0.004707       0.016341              2.050916       1.665055      -0.006931       0.464586       1.609551       0.086328       2.878144           0.000000
          160              H      17.428778      -8.204997      22.416128       0.095773       1.345320 0.96331765E+01  0.96786930E+02                                 1.857695                            1.699895      -0.817344       2.472610                    0.999101       3.337429       8.759864       0.541942       1.124879      -0.749406      -0.018895      -0.029405      -0.004728       0.035271       0.006764       0.017941      -0.005493      -0.023126      -0.002866      -0.026624       0.012563       0.014061              1.919205       1.545410       0.351275       0.213960       2.427192       0.438959       1.785015          -0.000003
          161              H      14.817542      -4.818957      22.716469       0.112714       1.275184 0.89240517E+01  0.89164290E+02                                 1.879515                            1.702375      -1.001072       2.400987                    0.998005       3.417938       9.351015       0.503382       1.217810      -0.724795       0.020950      -0.020585       0.034836       0.045565       0.002294       0.001511      -0.021807       0.012057       0.028580      -0.024978       0.001553       0.023425              1.973136       2.220400      -0.411491       0.586195       1.661330      -0.412005       2.037678           0.000001
          162              H       0.420407      -1.250106      18.979671       0.112406       1.285246 0.90461807E+01  0.90305071E+02                                 1.857870                            1.690438      -0.985076       2.408463                    0.998039       3.382260       9.120993       0.517958       1.184581      -0.732954       0.026013      -0.024108      -0.032633       0.048195       0.001724      -0.022982       0.000940      -0.007428       0.007707      -0.024643       0.002558       0.022085              1.937649       1.816194      -0.476414      -0.419541       2.150098       0.506970       1.846656          -0.000002
          163              H       1.708810      -2.318745      10.027655       0.114198       1.224689 0.88319537E+01  0.88546312E+02                                 1.872295                            1.723062      -0.948069       2.421662                    0.998295       3.511495       9.814275       0.484637       1.260596      -0.714257       0.005566      -0.032657      -0.006520       0.033764      -0.007419      -0.002199       0.003579      -0.002264      -0.056595      -0.019360       0.001948       0.017412              1.976196       1.648752       0.046165      -0.020769       2.833654       0.140111       1.446182           0.000000
          164              H       3.624200      -1.138537      10.116128       0.093259       1.234008 0.80691943E+01  0.78646284E+02                                 1.833942                            1.603575      -0.954266       2.405847                    0.997446       3.502724       9.475606       0.525870       1.195032      -0.727969       0.029151      -0.019547       0.001134       0.035116      -0.003514       0.001927       0.000976      -0.009237      -0.074006      -0.024817       0.006677       0.018140              2.028586       3.127541      -0.420520      -0.000247       1.674741       0.010032       1.283476           0.000000
          165              H      17.144278      -1.782409       7.268711       0.115222       1.259436 0.90639582E+01  0.91667563E+02                                 1.924721                            1.758812      -0.974085       2.411160                    0.998085       3.560465      10.067684       0.473212       1.279830      -0.709973      -0.003666       0.031192       0.013840       0.034321      -0.009568      -0.002241      -0.001091      -0.031828       0.013469      -0.021049       0.004708       0.016342              2.050940       1.665071      -0.398884      -0.238299       2.635791       0.506160       1.851958           0.000000
          166              H      17.428778      -1.868438       4.968427       0.095773       1.345303 0.96330366E+01  0.96785261E+02                                 1.857690                            1.699891      -0.817340       2.472612                    0.999101       3.337397       8.759794       0.541938       1.124890      -0.749403      -0.018895       0.018798      -0.023102       0.035272      -0.018920      -0.003112      -0.002881      -0.008624       0.040646      -0.026624       0.012563       0.014061              1.919199       1.545405      -0.360928       0.197231       2.325697      -0.497546       1.886494          -0.000003
          167              H      14.817542      -3.821561       7.750653       0.112714       1.275180 0.89240231E+01  0.89163925E+02                                 1.879510                            1.702371      -1.001072       2.400987                    0.998005       3.417937       9.351005       0.503383       1.217808      -0.724795       0.020950      -0.019877      -0.035245       0.045565      -0.002455       0.001231       0.019702       0.015704       0.039520      -0.024978       0.001553       0.023425              1.973130       2.220393      -0.301913      -0.649456       1.586781       0.368964       2.112217           0.000001
          168              H       0.420407      -2.369825      12.709768       0.112406       1.285229 0.90460338E+01  0.90303252E+02                                 1.857855                            1.690426      -0.985070       2.408466                    0.998039       3.382241       9.120929       0.517959       1.184583      -0.732953       0.026013       0.040316      -0.004561       0.048196       0.019041       0.012985      -0.000410      -0.008348       0.004950      -0.024643       0.002558       0.022085              1.937633       1.816180       0.601533      -0.202814       2.361544      -0.384875       1.635176          -0.000002
          169              H       6.641346      17.814683       5.236173       0.073450       1.461058 0.10613684E+02  0.11223033E+03                                 2.137910                            1.908988      -1.439362       2.174825                    0.991856       4.093435      12.033727       0.449873       1.287573      -0.705306      -0.053913      -0.007557       0.004363       0.054614      -0.001617       0.000933       0.007156       0.036559      -0.020033      -0.019157      -0.002547       0.021704              2.286087       3.388439       0.236875      -0.136762       1.638129       0.167631       1.831693          -0.000000
          170              H       6.641346       9.069317       5.236173       0.073450       1.461047 0.10613578E+02  0.11222884E+03                                 2.137893                            1.908975      -1.439355       2.174828                    0.991857       4.093407      12.033594       0.449877       1.287567      -0.705308      -0.053912       0.007557       0.004363       0.054614       0.001617       0.000934      -0.007155       0.036558      -0.020034      -0.019157      -0.002547       0.021704              2.286068       3.388408      -0.236873      -0.136760       1.638117      -0.167629       1.831679          -0.000000
          171              H       6.641346      13.442000      12.809881       0.073450       1.461046 0.10613577E+02  0.11222882E+03                                 2.137893                            1.908974      -1.439355       2.174828                    0.991857       4.093407      12.033594       0.449877       1.287567      -0.705308      -0.053912       0.000000      -0.008726       0.054614      -0.000000      -0.001867      -0.000000       0.024165      -0.057214      -0.019157      -0.002547       0.021704              2.286067       3.388405       0.000000       0.273518       1.928459       0.000000       1.541337          -0.000000
          172              H      15.701846      -4.372683      18.046054       0.073450       1.461058 0.10613684E+02  0.11223033E+03                                 2.137910                            1.908988      -1.439362       2.174825                    0.991856       4.093435      12.033727       0.449873       1.287573      -0.705306      -0.053913       0.007557      -0.004363       0.054614       0.001617      -0.000933       0.007156       0.036559      -0.020033      -0.019157      -0.002547       0.021704              2.286087       3.388439      -0.236875       0.136762       1.638129       0.167631       1.831693          -0.000000
          173              H      15.701846       4.372683      18.046054       0.073450       1.461047 0.10613578E+02  0.11222883E+03                                 2.137893                            1.908975      -1.439355       2.174828                    0.991857       4.093407      12.033595       0.449877       1.287567      -0.705308      -0.053912      -0.007557      -0.004363       0.054614      -0.001617      -0.000934      -0.007155       0.036558      -0.020034      -0.019157      -0.002547       0.021704              2.286068       3.388408       0.236873       0.136760       1.638117      -0.167629       1.831679          -0.000000
          174              H      15.701846       0.000000      10.472346       0.073450       1.461046 0.10613572E+02  0.11222876E+03                                 2.137893                            1.908975      -1.439355       2.174828                    0.991857       4.093406      12.033594       0.449877       1.287568      -0.705308      -0.053912      -0.000000       0.008726       0.054614       0.000000       0.001867      -0.000000       0.024165      -0.057214      -0.019157      -0.002547       0.021704              2.286067       3.388406      -0.000000      -0.273518       1.928459       0.000001       1.541337          -0.000000
          175              H      11.479653       4.372683      18.046054       0.073450       1.461046 0.10613567E+02  0.11222869E+03                                 2.137892                            1.908974      -1.439355       2.174828                    0.991857       4.093407      12.033594       0.449877       1.287567      -0.705308       0.053912      -0.007557      -0.004363       0.054614       0.001617       0.000934      -0.007155       0.036558      -0.020034      -0.019157      -0.002547       0.021704              2.286067       3.388406      -0.236872      -0.136760       1.638116      -0.167628       1.831678          -0.000000
          176              H      11.479653      -4.372683      18.046054       0.073450       1.461057 0.10613674E+02  0.11223019E+03                                 2.137909                            1.908987      -1.439362       2.174825                    0.991856       4.093435      12.033726       0.449874       1.287572      -0.705306       0.053913       0.007557      -0.004363       0.054614      -0.001617       0.000933       0.007156       0.036559      -0.020033      -0.019157      -0.002547       0.021704              2.286086       3.388437       0.236875      -0.136761       1.638128       0.167631       1.831692          -0.000000
          177              H      11.479653       0.000000      10.472346       0.073450       1.461045 0.10613562E+02  0.11222863E+03                                 2.137892                            1.908974      -1.439355       2.174828                    0.991857       4.093406      12.033594       0.449877       1.287568      -0.705308       0.053912      -0.000000       0.008726       0.054614      -0.000000      -0.001867      -0.000000       0.024165      -0.057214      -0.019157      -0.002547       0.021704              2.286066       3.388405      -0.000000       0.273518       1.928458       0.000000       1.541336          -0.000000
          178              H       2.419154       9.069317       5.236173       0.073450       1.461047 0.10613578E+02  0.11222884E+03                                 2.137893                            1.908975      -1.439355       2.174828                    0.991857       4.093407      12.033594       0.449877       1.287567      -0.705308       0.053912       0.007557       0.004363       0.054614      -0.001617      -0.000934      -0.007155       0.036558      -0.020034      -0.019157      -0.002547       0.021704              2.286068       3.388408       0.236872       0.136760       1.638117      -0.167628       1.831679          -0.000000
          179              H       2.419154      17.814683       5.236173       0.073450       1.461058 0.10613684E+02  0.11223031E+03                                 2.137910                            1.908988      -1.439362       2.174825                    0.991856       4.093435      12.033726       0.449874       1.287572      -0.705306       0.053913      -0.007557       0.004363       0.054614       0.001617      -0.000933       0.007156       0.036559      -0.020033      -0.019157      -0.002547       0.021704              2.286086       3.388438      -0.236875       0.136761       1.638129       0.167631       1.831693          -0.000000
          180              H       2.419154      13.442000      12.809881       0.073450       1.461047 0.10613578E+02  0.11222884E+03                                 2.137893                            1.908974      -1.439355       2.174828                    0.991857       4.093407      12.033594       0.449877       1.287567      -0.705308       0.053912       0.000000      -0.008726       0.054614       0.000000       0.001867      -0.000000       0.024165      -0.057214      -0.019157      -0.002547       0.021704              2.286067       3.388405       0.000000      -0.273518       1.928459       0.000000       1.541337          -0.000000
          181              H       9.060500      -5.683278       9.843726       0.092317       1.235705 0.88904306E+01  0.90240608E+02                                 1.948534                            1.777545      -1.213611       2.298881                    0.993752       3.809630      11.094753       0.452770       1.332753      -0.696887       0.000000      -0.028076       0.048629       0.056152       0.005304       0.003062      -0.012120      -0.019869       0.047860      -0.020360      -0.002591       0.022951              2.005020       1.521523       0.116528       0.067278       1.947985      -0.517510       2.545553           0.000000
          182              H       9.060500      11.366555       0.000000       0.092317       1.235704 0.88904236E+01  0.90240522E+02                                 1.948533                            1.777544      -1.213611       2.298881                    0.993752       3.809630      11.094753       0.452770       1.332753      -0.696887      -0.000000       0.056152       0.000000       0.056152       0.000000      -0.006125       0.000000      -0.040862      -0.015119      -0.020360      -0.002591       0.022951              2.005019       1.521522      -0.000000      -0.134555       2.844336      -0.000001       1.649199           0.000000
          183              H       9.060500       7.758722      13.438501       0.092319       1.235673 0.88901671E+01  0.90237453E+02                                 1.948518                            1.777532      -1.213569       2.298903                    0.993753       3.809616      11.094758       0.452765       1.332772      -0.696883       0.000000      -0.028076      -0.048629       0.056152      -0.005304       0.003062       0.012120      -0.019869       0.047858      -0.020359      -0.002591       0.022950              2.005003       1.521512      -0.116527       0.067277       1.947968       0.517503       2.545529           0.000000
          184              H       0.000000      -7.758722      13.438501       0.092317       1.235705 0.88904357E+01  0.90240665E+02                                 1.948534                            1.777545      -1.213611       2.298881                    0.993752       3.809631      11.094753       0.452770       1.332752      -0.696887       0.000000       0.028076      -0.048629       0.056152      -0.005304      -0.003062      -0.012120      -0.019869       0.047860      -0.020360      -0.002591       0.022951              2.005020       1.521523      -0.116528      -0.067278       1.947985      -0.517510       2.545552           0.000000
          185              H       0.000000      15.517445       0.000000       0.092317       1.235705 0.88904287E+01  0.90240578E+02                                 1.948533                            1.777544      -1.213611       2.298881                    0.993752       3.809631      11.094753       0.452770       1.332752      -0.696887      -0.000000      -0.056152      -0.000000       0.056152      -0.000000       0.006125       0.000000      -0.040862      -0.015119      -0.020360      -0.002591       0.022951              2.005019       1.521522       0.000000       0.134555       2.844336      -0.000001       1.649199           0.000000
          186              H       0.000000       5.683278       9.843726       0.092319       1.235673 0.88901665E+01  0.90237447E+02                                 1.948518                            1.777532      -1.213569       2.298903                    0.993753       3.809616      11.094759       0.452765       1.332773      -0.696883      -0.000000       0.028076       0.048629       0.056152       0.005303      -0.003062       0.012120      -0.019869       0.047858      -0.020359      -0.002591       0.022950              2.005003       1.521512       0.116527      -0.067277       1.947968       0.517503       2.545530           0.000000
          187              H       9.060500      -7.758722      13.438501       0.092317       1.235704 0.88904238E+01  0.90240522E+02                                 1.948533                            1.777544      -1.213610       2.298882                    0.993752       3.809629      11.094749       0.452770       1.332753      -0.696887      -0.000000       0.028076      -0.048629       0.056152       0.005304       0.003062      -0.012120      -0.019869       0.047860      -0.020360      -0.002591       0.022951              2.005019       1.521522       0.116528       0.067278       1.947984      -0.517510       2.545551           0.000000
          188              H       9.060500      15.517445       0.000000       0.092317       1.235703 0.88904167E+01  0.90240435E+02                                 1.948533                            1.777543      -1.213610       2.298882                    0.993752       3.809629      11.094749       0.452770       1.332753      -0.696887       0.000000      -0.056152      -0.000000       0.056152       0.000000      -0.006125       0.000000      -0.040862      -0.015119      -0.020360      -0.002591       0.022951              2.005018       1.521522      -0.000000      -0.134555       2.844334      -0.000001       1.649199           0.000000
          189              H       9.060500       5.683278       9.843726       0.092319       1.235672 0.88901602E+01  0.90237366E+02                                 1.948517                            1.777531      -1.213568       2.298904                    0.993753       3.809615      11.094754       0.452765       1.332773      -0.696883       0.000000       0.028076       0.048629       0.056152      -0.005303       0.003062       0.012120      -0.019869       0.047858      -0.020359      -0.002591       0.022950              2.005002       1.521511      -0.116527       0.067277       1.947967       0.517503       2.545528           0.000000
          190              H       0.000000      -5.683278       9.843726       0.092317       1.235704 0.88904238E+01  0.90240522E+02                                 1.948533                            1.777544      -1.213610       2.298882                    0.993752       3.809629      11.094749       0.452770       1.332753      -0.696887      -0.000000      -0.028076       0.048629       0.056152      -0.005304      -0.003062      -0.012120      -0.019869       0.047860      -0.020360      -0.002591       0.022951              2.005019       1.521522      -0.116528      -0.067278       1.947984      -0.517510       2.545551           0.000000
          191              H       0.000000      11.366555       0.000000       0.092317       1.235703 0.88904167E+01  0.90240435E+02                                 1.948533                            1.777543      -1.213610       2.298881                    0.993752       3.809629      11.094749       0.452770       1.332753      -0.696887       0.000000       0.056152       0.000000       0.056152      -0.000000       0.006125       0.000000      -0.040862      -0.015119      -0.020360      -0.002591       0.022951              2.005018       1.521522       0.000000       0.134555       2.844334      -0.000001       1.649199           0.000000
          192              H       0.000000       7.758722      13.438501       0.092319       1.235672 0.88901596E+01  0.90237360E+02                                 1.948517                            1.777531      -1.213568       2.298904                    0.993753       3.809615      11.094755       0.452765       1.332773      -0.696883       0.000000      -0.028076      -0.048629       0.056152       0.005303      -0.003062       0.012120      -0.019869       0.047858      -0.020359      -0.002591       0.022950              2.005002       1.521511       0.116527      -0.067277       1.947967       0.517503       2.545528           0.000000
          193              C       9.564264      18.458554       5.690176       0.150838      33.257300 0.35305754E+03  0.79036694E+04                                 9.172793                            6.391263       0.033400       2.032466                    0.999667      25.696816      72.812112       0.630614       0.433870      -1.050114      -0.041174       0.023350       0.043858       0.064529      -0.005643      -0.012196       0.004124       0.035490      -0.053465      -0.021514      -0.009332       0.030846             11.574882      17.892718       1.730628       0.743999       6.617030       3.413959      10.214896           0.000000
          194              C      10.743941      18.838963       6.227996      -0.191018      36.245803 0.41741918E+03  0.97439450E+04                                 9.446274                            6.789580       0.172523       2.021474                    0.999786      29.844459      86.351354       0.633576       0.414138      -1.062412       0.014453       0.006271      -0.015514       0.022111       0.006861       0.002681       0.022091      -0.022174       0.043205      -0.020933      -0.011717       0.032650             11.434542      16.889111       0.077935      -0.909761       7.195334       3.729481      10.219181           0.000000
          195              C      11.854758      18.474685       5.634299      -0.099884      34.347815 0.39212748E+03  0.90219088E+04                                 9.232949                            6.639393       0.041410       1.985979                    0.999811      29.005259      83.628344       0.631501       0.421561      -1.056498      -0.030776      -0.004240      -0.019030       0.036432       0.007796       0.024473       0.021436       0.035741      -0.004615      -0.033611      -0.007547       0.041159             11.290405      17.309072      -0.494913      -1.068192       6.409582       3.397453      10.152562          -0.000001
          196              C       8.683583      22.200807       6.933447       0.157644      30.447594 0.34293717E+03  0.76365960E+04                                 8.669621                            6.320490       0.000759       2.024731                    0.999686      25.616804      72.863242       0.629655       0.436836      -1.046254      -0.021663      -0.055865       0.022646       0.064055      -0.002744      -0.015122      -0.019644      -0.037107       0.010220      -0.030621      -0.001176       0.031797             10.083857       6.152056       2.662956       2.061311       9.929709      -0.409983      14.169807           0.000001
          197              C       8.437138      22.235756       5.634299      -0.192365      34.356428 0.42886681E+03  0.10091353E+05                                 9.164216                            6.930401       0.161229       2.018932                    0.999682      30.056475      87.659172       0.619803       0.419977      -1.057415       0.026005       0.012873      -0.017725       0.034002       0.007003       0.008839       0.012435      -0.036341      -0.034118      -0.021123      -0.008786       0.029909             10.288962       5.879022       2.642410       1.361102      12.097208       0.136907      12.890656           0.000001
          198              C       8.708953      23.389080       4.982397      -0.094470      30.126604 0.36845448E+03  0.83407237E+04                                 8.361418                            6.382424       0.068676       1.993607                    0.999839      28.647538      81.750394       0.652631       0.414590      -1.061621      -0.002879      -0.012039       0.036909       0.038930      -0.006053       0.019481      -0.014564      -0.009835       0.074032      -0.024917      -0.012909       0.037826              9.267734       6.025624       2.855842       1.878668      11.288391      -0.207090      10.489186          -0.000001
          199              C       5.207975      21.312291       7.261727       0.000679      28.361448 0.34428749E+03  0.76651193E+04                                 8.132746                            6.200406       0.230783       2.071956                    0.999777      27.202778      77.067842       0.656989       0.418746      -1.058628       0.033289      -0.062530       0.025903       0.075426       0.001150       0.004225       0.001442      -0.051701      -0.020979      -0.023450      -0.005988       0.029438              9.320795      13.356414       2.187876      -0.105384      10.452367      -0.353721       4.153604           0.000002
          200              C       8.944526      17.266249       9.166213       0.005406      27.568012 0.34541211E+03  0.76765758E+04                                 7.931419                            6.180296       0.324473       2.101549                    0.999862      27.007031      75.803403       0.664605       0.414679      -1.063958      -0.056261       0.044396      -0.013432       0.072916      -0.016030      -0.011856       0.015038       0.003671      -0.016776      -0.017778      -0.011444       0.029222              8.801278       6.963497      -1.865418      -2.704095       7.090211      -1.311343      12.350128          -0.000002
          201              C       9.564264       9.140560       4.451562       0.150838      33.257302 0.35305709E+03  0.79036582E+04                                 9.172800                            6.391262       0.033405       2.032468                    0.999667      25.696805      72.812116       0.630614       0.433870      -1.050114      -0.041174       0.026308      -0.042150       0.064530      -0.007740       0.010986       0.001830       0.045803      -0.022528      -0.021514      -0.009332       0.030846             11.574903      17.892739      -0.220992      -1.870781       6.358856      -3.264911      10.473114          -0.000000
          202              C      10.743941       9.416121       3.853209      -0.191018      36.245975 0.41742055E+03  0.97439979E+04                                 9.446355                            6.789626       0.172517       2.021472                    0.999786      29.844513      86.351980       0.633569       0.414142      -1.062407       0.014453      -0.016569       0.002327       0.022110      -0.001109      -0.007281      -0.015599      -0.010926       0.076943      -0.020932      -0.011719       0.032650             11.434658      16.889278      -0.826856       0.387392       6.233445      -3.174147      11.181250           0.000000
          203              C      11.854758       9.084104       4.465531      -0.099884      34.347800 0.39212661E+03  0.90218857E+04                                 9.232955                            6.639388       0.041412       1.985980                    0.999811      29.005236      83.628324       0.631501       0.421562      -1.056498      -0.030776      -0.014359       0.013188       0.036432       0.017294      -0.018989      -0.017455       0.042633       0.016061      -0.033609      -0.007548       0.041157             11.290427      17.309107      -0.677630       0.962706       6.274539      -3.319496      10.287636          -0.000001
          204              C       8.683583       8.346138       0.589040       0.157644      30.447594 0.34293692E+03  0.76365911E+04                                 8.669629                            6.320490       0.000756       2.024730                    0.999686      25.616818      72.863349       0.629654       0.436836      -1.046253      -0.021663       0.047545       0.037058       0.064055      -0.011723       0.009938       0.015644      -0.044038      -0.010567      -0.030621      -0.001176       0.031797             10.083869       6.152062       0.453677      -3.336849      13.464853      -1.631041      10.634692           0.000001
          205              C       8.437138       7.203568       1.208348      -0.192366      34.356670 0.42887017E+03  0.10091464E+05                                 9.164301                            6.930457       0.161208       2.018925                    0.999682      30.056602      87.660026       0.619796       0.419980      -1.057412       0.026004      -0.021786      -0.002287       0.034002       0.004154      -0.010486       0.009037       0.000845       0.077459      -0.021125      -0.008786       0.029911             10.289064       5.879074      -0.142458      -2.968979      12.573852      -0.412029      12.414266           0.000001
          206              C       8.708953       6.062342       0.535491      -0.094470      30.126613 0.36845444E+03  0.83407355E+04                                 8.361488                            6.382475       0.068671       1.993605                    0.999839      28.647474      81.750686       0.652619       0.414597      -1.061615      -0.002880       0.037983      -0.008028       0.038929       0.019897      -0.004499      -0.006619      -0.046525      -0.036025      -0.024918      -0.012909       0.037827              9.267812       6.025671       0.199040      -3.412595      10.868421       0.449644      10.909343          -0.000001
          207              C       5.207975       9.074694       1.194378       0.000679      28.361525 0.34428864E+03  0.76651506E+04                                 8.132753                            6.200411       0.230779       2.071955                    0.999777      27.202846      77.068039       0.656990       0.418745      -1.058628       0.033289       0.053698       0.041201       0.075426       0.003084      -0.003108       0.015015      -0.023196       0.064534      -0.023450      -0.005989       0.029439              9.320802      13.356433      -1.185203      -1.842064       6.034628       2.904302       8.571344           0.000002
          208              C       8.944526      12.747049       3.746110       0.005406      27.568070 0.34541316E+03  0.76766075E+04                                 7.931448                            6.180320       0.324462       2.101544                    0.999862      27.007036      75.803544       0.664602       0.414681      -1.063957      -0.056262      -0.033830      -0.031731       0.072916      -0.002252       0.019813      -0.004683       0.021604       0.037041      -0.017777      -0.011448       0.029224              8.801313       6.963518      -1.409104       2.967555      12.170860      -1.621953       7.269561          -0.000002
          209              C       9.564264      12.726886      13.140489       0.150838      33.257265 0.35305708E+03  0.79036571E+04                                 9.172790                            6.391260       0.033408       2.032469                    0.999667      25.696794      72.812058       0.630614       0.433870      -1.050114      -0.041174      -0.049657      -0.001708       0.064530       0.013384       0.001211      -0.005955       0.038660      -0.043957      -0.021515      -0.009331       0.030846             11.574889      17.892699      -1.509618       1.126779      12.272045      -0.149040       4.559924           0.000000
          210              C      10.743941      12.070916      13.201023      -0.191017      36.245813 0.41741899E+03  0.97439504E+04                                 9.446325                            6.789610       0.172534       2.021478                    0.999786      29.844401      86.351550       0.633570       0.414141      -1.062408       0.014453       0.010300       0.013187       0.022111      -0.005751       0.004602      -0.006495      -0.049191      -0.037845      -0.020933      -0.011716       0.032650             11.434620      16.889212       0.748940       0.522393      12.693153      -0.555367       4.721493           0.000000
          211              C      11.854758      12.767212      13.182397      -0.099883      34.347674 0.39212499E+03  0.90218379E+04                                 9.232929                            6.639369       0.041418       1.985982                    0.999811      29.005168      83.628045       0.631503       0.421561      -1.056498      -0.030776       0.018600       0.005843       0.036432      -0.025091      -0.005483      -0.003982       0.005506      -0.095318      -0.033609      -0.007547       0.041156             11.290396      17.309047       1.172540       0.105496      12.159108      -0.077959       4.403034          -0.000001
          212              C       8.683583       9.779055      15.759739       0.157644      30.447554 0.34293643E+03  0.76365765E+04                                 8.669619                            6.320485       0.000762       2.024732                    0.999686      25.616785      72.863203       0.629655       0.436836      -1.046254      -0.021663       0.008320      -0.059704       0.064055       0.014469       0.005184       0.004000      -0.010012       0.091505      -0.030622      -0.001175       0.031797             10.083859       6.152055      -3.116626       1.275531      12.754728       2.041021      11.344793           0.000001
          213              C       8.437138      10.886676      16.439580      -0.192365      34.356572 0.42886873E+03  0.10091422E+05                                 9.164286                            6.930449       0.161216       2.018928                    0.999682      30.056544      87.659812       0.619796       0.419981      -1.057411       0.026005       0.008913       0.020011       0.034002      -0.011157       0.001645      -0.021472      -0.020690       0.012846      -0.021124      -0.008786       0.029910             10.289047       5.879068      -2.499981       1.607857      12.810976       0.275131      12.177097           0.000001
          214              C       8.708953      10.874578      17.764339      -0.094470      30.126681 0.36845619E+03  0.83407693E+04                                 8.361426                            6.382437       0.068669       1.993604                    0.999839      28.647584      81.750472       0.652630       0.414590      -1.061622      -0.002880      -0.025944      -0.028880       0.038929      -0.013845      -0.014983       0.021182      -0.021300       0.039647      -0.024918      -0.012909       0.037828              9.267738       6.025626      -3.054884       1.533905      10.509626      -0.242526      11.267961          -0.000001
          215              C       5.207975       9.939015      14.826122       0.000680      28.361416 0.34428721E+03  0.76651112E+04                                 8.132741                            6.200404       0.230786       2.071957                    0.999777      27.202755      77.067762       0.656989       0.418746      -1.058628       0.033288       0.008831      -0.067104       0.075426      -0.004233      -0.001117      -0.016459      -0.025696       0.057039      -0.023451      -0.005990       0.029440              9.320788      13.356406      -1.002670       1.947442       5.421951      -2.550568       9.184007           0.000002
          216              C       8.944526      10.312702      10.369904       0.005403      27.569486 0.34543211E+03  0.76771841E+04                                 7.931902                            6.180606       0.324408       2.101527                    0.999861      27.007832      75.808160       0.664563       0.414697      -1.063940      -0.056260      -0.010566       0.045165       0.072916       0.018297      -0.007964      -0.010350      -0.004445      -0.041090      -0.017771      -0.011464       0.029235              8.801856       6.963918       3.274768      -0.263457       9.900160       2.933547       9.541490          -0.000002
          217              C       0.503764      -5.016554      17.592051       0.150838      33.257299 0.35305754E+03  0.79036694E+04                                 9.172793                            6.391263       0.033400       2.032466                    0.999667      25.696816      72.812114       0.630614       0.433870      -1.050114      -0.041174      -0.023350      -0.043858       0.064529       0.005643       0.012196       0.004124       0.035490      -0.053465      -0.021514      -0.009332       0.030846             11.574882      17.892718      -1.730628      -0.743999       6.617030       3.413960      10.214897           0.000000
          218              C       1.683441      -5.396963      17.054231      -0.191018      36.245802 0.41741918E+03  0.97439450E+04                                 9.446274                            6.789580       0.172523       2.021474                    0.999786      29.844459      86.351354       0.633576       0.414138      -1.062412       0.014453      -0.006270       0.015514       0.022111      -0.006861      -0.002681       0.022091      -0.022174       0.043205      -0.020933      -0.011717       0.032650             11.434542      16.889110      -0.077935       0.909761       7.195334       3.729481      10.219181           0.000000
          219              C       2.794258      -5.032685      17.647928      -0.099884      34.347813 0.39212747E+03  0.90219084E+04                                 9.232949                            6.639393       0.041410       1.985979                    0.999811      29.005258      83.628343       0.631501       0.421561      -1.056498      -0.030776       0.004240       0.019030       0.036432      -0.007796      -0.024473       0.021436       0.035741      -0.004615      -0.033611      -0.007547       0.041158             11.290405      17.309072       0.494913       1.068192       6.409582       3.397453      10.152562          -0.000001
          220              C      17.744083      -8.758807      16.348780       0.157644      30.447596 0.34293719E+03  0.76365966E+04                                 8.669621                            6.320490       0.000758       2.024731                    0.999686      25.616805      72.863243       0.629655       0.436836      -1.046254      -0.021663       0.055865      -0.022646       0.064055       0.002744       0.015122      -0.019644      -0.037107       0.010220      -0.030621      -0.001176       0.031797             10.083857       6.152056      -2.662956      -2.061312       9.929709      -0.409983      14.169807           0.000001
          221              C      17.497638      -8.793756      17.647928      -0.192365      34.356428 0.42886680E+03  0.10091353E+05                                 9.164216                            6.930401       0.161229       2.018932                    0.999682      30.056475      87.659173       0.619803       0.419977      -1.057415       0.026005      -0.012873       0.017725       0.034002      -0.007003      -0.008839       0.012435      -0.036341      -0.034118      -0.021123      -0.008786       0.029909             10.288962       5.879022      -2.642410      -1.361103      12.097208       0.136908      12.890656           0.000001
          222              C      17.769453      -9.947080      18.299830      -0.094470      30.126605 0.36845449E+03  0.83407242E+04                                 8.361419                            6.382424       0.068676       1.993607                    0.999839      28.647539      81.750399       0.652631       0.414590      -1.061621      -0.002879       0.012039      -0.036909       0.038930       0.006053      -0.019481      -0.014564      -0.009835       0.074032      -0.024917      -0.012909       0.037826              9.267734       6.025624      -2.855842      -1.878668      11.288391      -0.207090      10.489187          -0.000001
          223              C      14.268475      -7.870291      16.020500       0.000679      28.361444 0.34428747E+03  0.76651187E+04                                 8.132745                            6.200406       0.230783       2.071956                    0.999777      27.202777      77.067840       0.656989       0.418746      -1.058628       0.033289       0.062530      -0.025903       0.075426      -0.001150      -0.004225       0.001442      -0.051701      -0.020979      -0.023450      -0.005988       0.029438              9.320794      13.356412      -2.187877       0.105384      10.452367      -0.353721       4.153604           0.000002
          224              C      18.005026      -3.824249      14.116014       0.005406      27.568011 0.34541209E+03  0.76765753E+04                                 7.931419                            6.180296       0.324473       2.101549                    0.999862      27.007030      75.803401       0.664605       0.414679      -1.063958      -0.056261      -0.044396       0.013432       0.072916       0.016030       0.011856       0.015038       0.003671      -0.016776      -0.017778      -0.011444       0.029222              8.801278       6.963497       1.865418       2.704095       7.090211      -1.311343      12.350128          -0.000002
          225              C       0.503764       4.301440      18.830665       0.150838      33.257301 0.35305709E+03  0.79036582E+04                                 9.172800                            6.391262       0.033405       2.032468                    0.999667      25.696805      72.812118       0.630614       0.433870      -1.050114      -0.041174      -0.026308       0.042150       0.064530       0.007740      -0.010986       0.001830       0.045803      -0.022528      -0.021514      -0.009332       0.030846             11.574903      17.892739       0.220992       1.870781       6.358856      -3.264911      10.473114          -0.000000
          226              C       1.683441       4.025879      19.429018      -0.191018      36.245974 0.41742053E+03  0.97439974E+04                                 9.446355                            6.789626       0.172517       2.021472                    0.999786      29.844513      86.351980       0.633569       0.414142      -1.062407       0.014453       0.016569      -0.002327       0.022110       0.001109       0.007281      -0.015599      -0.010926       0.076943      -0.020932      -0.011719       0.032650             11.434658      16.889278       0.826856      -0.387392       6.233445      -3.174147      11.181250           0.000000
          227              C       2.794258       4.357896      18.816696      -0.099884      34.347800 0.39212661E+03  0.90218857E+04                                 9.232955                            6.639388       0.041412       1.985980                    0.999811      29.005236      83.628325       0.631501       0.421562      -1.056498      -0.030776       0.014359      -0.013188       0.036432      -0.017294       0.018989      -0.017455       0.042633       0.016061      -0.033609      -0.007548       0.041157             11.290427      17.309106       0.677630      -0.962707       6.274539      -3.319496      10.287637          -0.000001
          228              C      17.744083       5.095862      22.693187       0.157644      30.447594 0.34293691E+03  0.76365911E+04                                 8.669629                            6.320491       0.000756       2.024730                    0.999686      25.616818      72.863350       0.629654       0.436836      -1.046253      -0.021663      -0.047545      -0.037058       0.064055       0.011723      -0.009938       0.015644      -0.044038      -0.010567      -0.030621      -0.001176       0.031797             10.083870       6.152062      -0.453677       3.336849      13.464854      -1.631041      10.634693           0.000001
          229              C      17.497638       6.238432      22.073879      -0.192366      34.356670 0.42887018E+03  0.10091465E+05                                 9.164300                            6.930456       0.161208       2.018925                    0.999682      30.056603      87.660027       0.619796       0.419980      -1.057412       0.026004       0.021786       0.002287       0.034002      -0.004154       0.010486       0.009037       0.000845       0.077459      -0.021125      -0.008786       0.029911             10.289064       5.879074       0.142458       2.968979      12.573852      -0.412029      12.414266           0.000001
          230              C      17.769453       7.379658      22.746736      -0.094470      30.126614 0.36845446E+03  0.83407361E+04                                 8.361488                            6.382475       0.068671       1.993605                    0.999839      28.647475      81.750689       0.652619       0.414597      -1.061615      -0.002880      -0.037983       0.008028       0.038929      -0.019897       0.004499      -0.006619      -0.046525      -0.036025      -0.024918      -0.012909       0.037827              9.267812       6.025671      -0.199040       3.412595      10.868422       0.449644      10.909343          -0.000001
          231              C      14.268475       4.367306      22.087849       0.000679      28.361522 0.34428864E+03  0.76651504E+04                                 8.132752                            6.200411       0.230779       2.071955                    0.999777      27.202846      77.068038       0.656990       0.418745      -1.058628       0.033289      -0.053698      -0.041201       0.075426      -0.003084       0.003108       0.015015      -0.023196       0.064534      -0.023450      -0.005989       0.029439              9.320801      13.356431       1.185203       1.842064       6.034627       2.904302       8.571344           0.000002
          232              C      18.005026       0.694951      19.536117       0.005406      27.568071 0.34541318E+03  0.76766081E+04                                 7.931448                            6.180320       0.324461       2.101544                    0.999862      27.007037      75.803547       0.664602       0.414681      -1.063957      -0.056262       0.033830       0.031731       0.072916       0.002252      -0.019813      -0.004683       0.021604       0.037041      -0.017777      -0.011448       0.029224              8.801313       6.963518       1.409104      -2.967556      12.170860      -1.621953       7.269562          -0.000002
          233              C       0.503764       0.715114      10.141738       0.150838      33.257265 0.35305708E+03  0.79036570E+04                                 9.172790                            6.391260       0.033408       2.032469                    0.999667      25.696794      72.812059       0.630614       0.433870      -1.050114      -0.041174       0.049657       0.001708       0.064530      -0.013384      -0.001211      -0.005955       0.038660      -0.043957      -0.021515      -0.009331       0.030846             11.574889      17.892698       1.509618      -1.126778      12.272045      -0.149040       4.559924           0.000000
          234              C       1.683441       1.371084      10.081204      -0.191017      36.245815 0.41741902E+03  0.97439513E+04                                 9.446325                            6.789610       0.172534       2.021478                    0.999786      29.844402      86.351554       0.633570       0.414141      -1.062408       0.014453      -0.010300      -0.013187       0.022111       0.005751      -0.004602      -0.006495      -0.049191      -0.037845      -0.020933      -0.011716       0.032650             11.434620      16.889213      -0.748939      -0.522393      12.693154      -0.555367       4.721493           0.000000
          235              C       2.794258       0.674788      10.099830      -0.099883      34.347674 0.39212498E+03  0.90218377E+04                                 9.232929                            6.639369       0.041418       1.985982                    0.999811      29.005168      83.628044       0.631503       0.421561      -1.056498      -0.030776      -0.018600      -0.005843       0.036432       0.025091       0.005483      -0.003982       0.005506      -0.095318      -0.033609      -0.007547       0.041156             11.290396      17.309046      -1.172540      -0.105496      12.159108      -0.077959       4.403034          -0.000001
          236              C      17.744083       3.662945       7.522488       0.157644      30.447554 0.34293643E+03  0.76365765E+04                                 8.669619                            6.320485       0.000762       2.024732                    0.999686      25.616785      72.863204       0.629655       0.436836      -1.046254      -0.021663      -0.008320       0.059704       0.064055      -0.014469      -0.005184       0.004000      -0.010012       0.091505      -0.030622      -0.001175       0.031797             10.083859       6.152055       3.116626      -1.275531      12.754729       2.041021      11.344793           0.000001
          237              C      17.497638       2.555324       6.842647      -0.192365      34.356573 0.42886875E+03  0.10091422E+05                                 9.164286                            6.930449       0.161215       2.018928                    0.999682      30.056545      87.659814       0.619796       0.419981      -1.057411       0.026005      -0.008913      -0.020011       0.034002       0.011157      -0.001645      -0.021472      -0.020690       0.012846      -0.021124      -0.008786       0.029910             10.289047       5.879068       2.499981      -1.607857      12.810976       0.275131      12.177097           0.000001
          238              C      17.769453       2.567422       5.517888      -0.094470      30.126681 0.36845620E+03  0.83407697E+04                                 8.361426                            6.382437       0.068669       1.993604                    0.999839      28.647584      81.750474       0.652630       0.414590      -1.061622      -0.002880       0.025944       0.028880       0.038929       0.013845       0.014983       0.021182      -0.021300       0.039647      -0.024918      -0.012909       0.037828              9.267738       6.025627       3.054884      -1.533905      10.509626      -0.242526      11.267962          -0.000001
          239              C      14.268475       3.502985       8.456105       0.000680      28.361413 0.34428720E+03  0.76651111E+04                                 8.132740                            6.200404       0.230786       2.071957                    0.999777      27.202755      77.067762       0.656989       0.418746      -1.058628       0.033288      -0.008831       0.067104       0.075426       0.004233       0.001117      -0.016459      -0.025696       0.057039      -0.023451      -0.005990       0.029440              9.320787      13.356404       1.002670      -1.947443       5.421950      -2.550568       9.184007           0.000002
          240              C      18.005026       3.129298      12.912323       0.005402      27.569487 0.34543213E+03  0.76771846E+04                                 7.931903                            6.180607       0.324408       2.101527                    0.999861      27.007833      75.808163       0.664563       0.414697      -1.063940      -0.056260       0.010566      -0.045165       0.072916      -0.018297       0.007964      -0.010350      -0.004445      -0.041090      -0.017771      -0.011464       0.029235              8.801856       6.963919      -3.274768       0.263457       9.900160       2.933547       9.541490          -0.000002
          241              C       8.556736       5.016554      17.592051       0.150838      33.257258 0.35305705E+03  0.79036563E+04                                 9.172789                            6.391260       0.033408       2.032469                    0.999667      25.696792      72.812052       0.630614       0.433870      -1.050114       0.041174       0.023349      -0.043858       0.064530       0.005644      -0.012196      -0.004124       0.035489      -0.053469      -0.021515      -0.009331       0.030846             11.574887      17.892696      -1.730629       0.743984       6.617026      -3.413965      10.214939          -0.000000
          242              C       7.377059       5.396963      17.054231      -0.191017      36.245804 0.41741891E+03  0.97439481E+04                                 9.446323                            6.789609       0.172535       2.021478                    0.999786      29.844401      86.351549       0.633570       0.414141      -1.062408      -0.014453       0.006271       0.015514       0.022111      -0.006861       0.002680      -0.022091      -0.022178       0.043194      -0.020933      -0.011716       0.032650             11.434617      16.889210      -0.077938      -0.909794       7.195366      -3.729510      10.219274           0.000000
          243              C       6.266242       5.032685      17.647928      -0.099883      34.347681 0.39212524E+03  0.90218448E+04                                 9.232930                            6.639371       0.041418       1.985982                    0.999811      29.005168      83.628041       0.631503       0.421561      -1.056498       0.030776      -0.004240       0.019029       0.036432      -0.007797       0.024471      -0.021436       0.035737      -0.004624      -0.033609      -0.007547       0.041156             11.290397      17.309055       0.494906      -1.068199       6.409566      -3.397456      10.152571          -0.000001
          244              C       9.437417       8.758807      16.348780       0.157645      30.447544 0.34293645E+03  0.76365776E+04                                 8.669618                            6.320486       0.000759       2.024731                    0.999686      25.616789      72.863236       0.629655       0.436836      -1.046253       0.021663      -0.055866      -0.022646       0.064055       0.002745      -0.015122       0.019643      -0.037107       0.010219      -0.030621      -0.001175       0.031796             10.083858       6.152057      -2.662956       2.061317       9.929698       0.409979      14.169819           0.000001
          245              C       9.683862       8.793756      17.647928      -0.192371      34.356888 0.42887378E+03  0.10091571E+05                                 9.164347                            6.930495       0.161206       2.018922                    0.999682      30.056713      87.660466       0.619793       0.419982      -1.057411      -0.026005       0.012872       0.017723       0.034001      -0.007005       0.008840      -0.012435      -0.036346      -0.034117      -0.021125      -0.008787       0.029912             10.289117       5.879103      -2.642454       1.361128      12.097381      -0.136913      12.890865           0.000001
          246              C       9.412047       9.947080      18.299830      -0.094424      30.125636 0.36843980E+03  0.83402959E+04                                 8.361186                            6.382253       0.068719       1.993627                    0.999839      28.646967      81.747896       0.652647       0.414584      -1.061627       0.002878      -0.012038      -0.036910       0.038930       0.006052       0.019481       0.014564      -0.009839       0.074037      -0.024919      -0.012908       0.037827              9.267471       6.025462      -2.855737       1.878621      11.288038       0.207105      10.488914          -0.000001
          247              C      12.913025       7.870291      16.020500       0.000680      28.361418 0.34428732E+03  0.76651145E+04                                 8.132742                            6.200406       0.230787       2.071958                    0.999777      27.202756      77.067773       0.656989       0.418746      -1.058628      -0.033288      -0.062529      -0.025904       0.075426      -0.001149       0.004225      -0.001443      -0.051703      -0.020984      -0.023450      -0.005990       0.029440              9.320789      13.356407      -2.187872      -0.105385      10.452351       0.353735       4.153608           0.000002
          248              C       9.176474       3.824249      14.116014       0.005403      27.569491 0.34543223E+03  0.76771872E+04                                 7.931903                            6.180607       0.324408       2.101527                    0.999861      27.007833      75.808163       0.664563       0.414697      -1.063940       0.056260       0.044397       0.013432       0.072916       0.016045      -0.011863      -0.015033       0.003668      -0.016753      -0.017771      -0.011464       0.029235              8.801857       6.963918       1.865542      -2.704303       7.090631       1.311467      12.351023          -0.000002
          249              C       8.556736      -4.301440      18.830665       0.150838      33.257307 0.35305738E+03  0.79036651E+04                                 9.172794                            6.391262       0.033401       2.032467                    0.999667      25.696814      72.812105       0.630614       0.433870      -1.050114       0.041174       0.026307       0.042150       0.064529       0.007741       0.010985      -0.001830       0.045802      -0.022530      -0.021514      -0.009332       0.030846             11.574884      17.892732       0.220992      -1.870768       6.358853       3.264899      10.473068           0.000000
          250              C       7.377059      -4.025879      19.429018      -0.191018      36.245812 0.41741898E+03  0.97439393E+04                                 9.446275                            6.789578       0.172524       2.021474                    0.999786      29.844457      86.351347       0.633576       0.414138      -1.062412      -0.014453      -0.016570      -0.002326       0.022111       0.001108      -0.007282       0.015599      -0.010929       0.076938      -0.020933      -0.011717       0.032649             11.434546      16.889128       0.826844       0.387388       6.233393       3.174103      11.181116           0.000000
          251              C       6.266242      -4.357896      18.816696      -0.099884      34.347813 0.39212725E+03  0.90219023E+04                                 9.232949                            6.639392       0.041410       1.985979                    0.999811      29.005258      83.628343       0.631501       0.421561      -1.056498       0.030776      -0.014360      -0.013186       0.036432      -0.017296      -0.018988       0.017457       0.042633       0.016062      -0.033611      -0.007547       0.041158             11.290407      17.309083       0.677626       0.962705       6.274536       3.319482      10.287602          -0.000001
          252              C       9.437417      -5.095862      22.693187       0.157645      30.447563 0.34293676E+03  0.76365856E+04                                 8.669616                            6.320487       0.000756       2.024730                    0.999686      25.616808      72.863274       0.629655       0.436836      -1.046254       0.021663       0.047545      -0.037058       0.064055       0.011724       0.009938      -0.015643      -0.044036      -0.010569      -0.030621      -0.001176       0.031796             10.083853       6.152058      -0.453669      -3.336849      13.464815       1.631020      10.634685           0.000001
          253              C       9.683862      -6.238432      22.073879      -0.192371      34.356755 0.42887223E+03  0.10091514E+05                                 9.164280                            6.930451       0.161219       2.018927                    0.999682      30.056643      87.659826       0.619800       0.419978      -1.057415      -0.026005      -0.021785       0.002286       0.034001      -0.004153      -0.010486      -0.009038       0.000851       0.077459      -0.021124      -0.008787       0.029911             10.289035       5.879059       0.142456      -2.968968      12.573820       0.412030      12.414226           0.000001
          254              C       9.412047      -7.379658      22.746736      -0.094424      30.125533 0.36843774E+03  0.83402404E+04                                 8.361173                            6.382236       0.068727       1.993630                    0.999839      28.646920      81.747814       0.652648       0.414584      -1.061626       0.002878       0.037984       0.008030       0.038930      -0.019897      -0.004499       0.006616      -0.046523      -0.036026      -0.024918      -0.012908       0.037826              9.267461       6.025458      -0.199081      -3.412456      10.868033      -0.449556      10.908893          -0.000001
          255              C      12.913025      -4.367306      22.087849       0.000679      28.361431 0.34428713E+03  0.76651097E+04                                 8.132744                            6.200403       0.230784       2.071956                    0.999777      27.202778      77.067852       0.656989       0.418746      -1.058628      -0.033289       0.053698      -0.041201       0.075426      -0.003084      -0.003108      -0.015015      -0.023197       0.064532      -0.023450      -0.005988       0.029438              9.320793      13.356413       1.185203      -1.842066       6.034624      -2.904304       8.571342           0.000002
          256              C       9.176474      -0.694951      19.536117       0.005406      27.568021 0.34541217E+03  0.76765774E+04                                 7.931421                            6.180296       0.324473       2.101549                    0.999862      27.007031      75.803404       0.664605       0.414679      -1.063958       0.056261      -0.033830       0.031732       0.072916       0.002252       0.019810       0.004682       0.021609       0.037038      -0.017778      -0.011444       0.029222              8.801281       6.963497       1.409102       2.967548      12.170810       1.621936       7.269535          -0.000002
          257              C       8.556736      -0.715114      10.141738       0.150838      33.257290 0.35305716E+03  0.79036602E+04                                 9.172798                            6.391263       0.033406       2.032468                    0.999667      25.696803      72.812110       0.630614       0.433870      -1.050114       0.041174      -0.049657       0.001708       0.064530      -0.013384       0.001210       0.005954       0.038660      -0.043958      -0.021515      -0.009331       0.030846             11.574900      17.892723       1.509638       1.126776      12.272052       0.149070       4.559924           0.000000
          258              C       7.377059      -1.371084      10.081204      -0.191018      36.245968 0.41742075E+03  0.97440036E+04                                 9.446354                            6.789628       0.172518       2.021472                    0.999786      29.844511      86.351972       0.633568       0.414142      -1.062407      -0.014453       0.010300      -0.013186       0.022110       0.005751       0.004600       0.006494      -0.049191      -0.037853      -0.020932      -0.011719       0.032650             11.434655      16.889262      -0.748924       0.522381      12.693199       0.555391       4.721505           0.000000
          259              C       6.266242      -0.674788      10.099830      -0.099884      34.347791 0.39212655E+03  0.90218840E+04                                 9.232954                            6.639387       0.041412       1.985980                    0.999811      29.005235      83.628324       0.631501       0.421562      -1.056498       0.030776       0.018600      -0.005842       0.036432       0.025092      -0.005483       0.003980       0.005506      -0.095319      -0.033609      -0.007548       0.041157             11.290424      17.309088      -1.172541       0.105489      12.159141       0.077975       4.403045          -0.000001
          260              C       9.437417      -3.662945       7.522488       0.157645      30.447577 0.34293681E+03  0.76365888E+04                                 8.669627                            6.320491       0.000753       2.024729                    0.999686      25.616821      72.863382       0.629654       0.436836      -1.046253       0.021663       0.008321       0.059704       0.064055      -0.014468       0.005184      -0.004000      -0.010013       0.091506      -0.030621      -0.001176       0.031797             10.083866       6.152060       3.116633       1.275526      12.754755      -2.041017      11.344783           0.000001
          261              C       9.683862      -2.555324       6.842647      -0.192372      34.356984 0.42887522E+03  0.10091614E+05                                 9.164361                            6.930503       0.161198       2.018920                    0.999682      30.056771      87.660682       0.619793       0.419981      -1.057411      -0.026004       0.008912      -0.020009       0.034000       0.011159       0.001647       0.021473      -0.020693       0.012848      -0.021125      -0.008787       0.029913             10.289133       5.879109       2.499999       1.607872      12.811075      -0.275123      12.177214           0.000001
          262              C       9.412047      -2.567422       5.517888      -0.094423      30.125555 0.36843791E+03  0.83402581E+04                                 8.361246                            6.382290       0.068722       1.993628                    0.999839      28.646857      81.748111       0.652636       0.414591      -1.061620       0.002879      -0.025946       0.028880       0.038930       0.013845      -0.014981      -0.021181      -0.021301       0.039652      -0.024919      -0.012908       0.037827              9.267542       6.025504       3.054831       1.533846      10.509416       0.242489      11.267705          -0.000001
          263              C      12.913025      -3.502985       8.456105       0.000679      28.361530 0.34428875E+03  0.76651536E+04                                 8.132754                            6.200412       0.230780       2.071955                    0.999777      27.202847      77.068048       0.656990       0.418745      -1.058628      -0.033289       0.008832       0.067104       0.075426       0.004234      -0.001117       0.016457      -0.025694       0.057040      -0.023450      -0.005989       0.029439              9.320804      13.356433       1.002674       1.947450       5.421967       2.550584       9.184011           0.000002
          264              C       9.176474      -3.129298      12.912323       0.005406      27.568057 0.34541300E+03  0.76766034E+04                                 7.931445                            6.180318       0.324462       2.101544                    0.999862      27.007036      75.803544       0.664602       0.414681      -1.063957       0.056262      -0.010565      -0.045163       0.072916      -0.018284      -0.007956       0.010356      -0.004444      -0.041101      -0.017777      -0.011448       0.029224              8.801310       6.963518      -3.274533      -0.263456       9.899538      -2.933298       9.540873          -0.000002
          265              C      17.617236       8.425446       5.690176       0.150838      33.257259 0.35305705E+03  0.79036563E+04                                 9.172789                            6.391260       0.033408       2.032469                    0.999667      25.696792      72.812052       0.630614       0.433870      -1.050114       0.041174      -0.023349       0.043858       0.064530      -0.005644       0.012196      -0.004124       0.035489      -0.053469      -0.021515      -0.009331       0.030846             11.574887      17.892697       1.730629      -0.743984       6.617026      -3.413965      10.214939           0.000000
          266              C      16.437559       8.045037       6.227996      -0.191017      36.245805 0.41741891E+03  0.97439482E+04                                 9.446323                            6.789609       0.172535       2.021478                    0.999786      29.844401      86.351550       0.633570       0.414141      -1.062408      -0.014453      -0.006271      -0.015514       0.022111       0.006861      -0.002680      -0.022091      -0.022178       0.043194      -0.020933      -0.011716       0.032650             11.434617      16.889211       0.077938       0.909794       7.195367      -3.729510      10.219274           0.000000
          267              C      15.326742       8.409315       5.634299      -0.099883      34.347681 0.39212522E+03  0.90218444E+04                                 9.232930                            6.639371       0.041418       1.985982                    0.999811      29.005167      83.628040       0.631503       0.421561      -1.056498       0.030776       0.004240      -0.019029       0.036432       0.007797      -0.024471      -0.021436       0.035737      -0.004624      -0.033609      -0.007547       0.041156             11.290398      17.309055      -0.494906       1.068199       6.409567      -3.397456      10.152571          -0.000001
          268              C       0.376917       4.683193       6.933447       0.157645      30.447542 0.34293642E+03  0.76365769E+04                                 8.669618                            6.320486       0.000759       2.024731                    0.999686      25.616788      72.863236       0.629655       0.436836      -1.046253       0.021663       0.055866       0.022646       0.064055      -0.002745       0.015122       0.019643      -0.037107       0.010219      -0.030621      -0.001175       0.031796             10.083858       6.152057       2.662956      -2.061317       9.929698       0.409979      14.169820           0.000001
          269              C       0.623362       4.648244       5.634299      -0.192371      34.356888 0.42887378E+03  0.10091571E+05                                 9.164347                            6.930496       0.161206       2.018922                    0.999682      30.056713      87.660468       0.619793       0.419982      -1.057411      -0.026005      -0.012872      -0.017723       0.034001       0.007005      -0.008840      -0.012435      -0.036346      -0.034117      -0.021125      -0.008787       0.029912             10.289117       5.879103       2.642454      -1.361128      12.097382      -0.136913      12.890866           0.000001
          270              C       0.351547       3.494920       4.982397      -0.094424      30.125635 0.36843980E+03  0.83402958E+04                                 8.361186                            6.382253       0.068719       1.993627                    0.999839      28.646967      81.747896       0.652647       0.414584      -1.061627       0.002878       0.012038       0.036910       0.038930      -0.006052      -0.019481       0.014564      -0.009839       0.074037      -0.024919      -0.012908       0.037827              9.267471       6.025462       2.855737      -1.878621      11.288037       0.207105      10.488914          -0.000001
          271              C       3.852525       5.571709       7.261727       0.000680      28.361420 0.34428740E+03  0.76651166E+04                                 8.132742                            6.200406       0.230787       2.071958                    0.999777      27.202756      77.067774       0.656989       0.418746      -1.058628      -0.033288       0.062529       0.025904       0.075426       0.001149      -0.004225      -0.001443      -0.051703      -0.020984      -0.023450      -0.005990       0.029440              9.320789      13.356412       2.187868       0.105385      10.452348       0.353735       4.153609           0.000002
          272              C       0.115974       9.617751       9.166213       0.005402      27.569493 0.34543224E+03  0.76771877E+04                                 7.931904                            6.180608       0.324408       2.101527                    0.999861      27.007834      75.808166       0.664563       0.414697      -1.063940       0.056260      -0.044397      -0.013432       0.072916      -0.016045       0.011863      -0.015033       0.003668      -0.016753      -0.017771      -0.011464       0.029235              8.801858       6.963918      -1.865543       2.704303       7.090631       1.311468      12.351024          -0.000002
          273              C      17.617236      17.743440       4.451562       0.150838      33.257307 0.35305738E+03  0.79036651E+04                                 9.172794                            6.391262       0.033401       2.032467                    0.999667      25.696814      72.812106       0.630614       0.433870      -1.050114       0.041174      -0.026307      -0.042150       0.064529      -0.007741      -0.010985      -0.001830       0.045802      -0.022530      -0.021514      -0.009332       0.030846             11.574885      17.892733      -0.220992       1.870768       6.358853       3.264899      10.473069           0.000000
          274              C      16.437559      17.467879       3.853209      -0.191018      36.245814 0.41741900E+03  0.97439399E+04                                 9.446275                            6.789578       0.172523       2.021474                    0.999786      29.844458      86.351349       0.633577       0.414138      -1.062412      -0.014453       0.016570       0.002326       0.022111      -0.001108       0.007282       0.015599      -0.010929       0.076938      -0.020933      -0.011717       0.032649             11.434546      16.889129      -0.826844      -0.387388       6.233393       3.174103      11.181116           0.000000
          275              C      15.326742      17.799896       4.465531      -0.099884      34.347816 0.39212729E+03  0.90219034E+04                                 9.232949                            6.639392       0.041410       1.985979                    0.999811      29.005260      83.628348       0.631501       0.421561      -1.056498       0.030776       0.014360       0.013186       0.036432       0.017296       0.018988       0.017457       0.042633       0.016062      -0.033611      -0.007547       0.041158             11.290407      17.309084      -0.677626      -0.962705       6.274536       3.319482      10.287602          -0.000001
          276              C       0.376917      18.537862       0.589040       0.157645      30.447563 0.34293676E+03  0.76365856E+04                                 8.669616                            6.320487       0.000756       2.024730                    0.999686      25.616808      72.863275       0.629655       0.436836      -1.046254       0.021663      -0.047545       0.037058       0.064055      -0.011724      -0.009938      -0.015643      -0.044036      -0.010569      -0.030621      -0.001176       0.031796             10.083853       6.152058       0.453669       3.336849      13.464815       1.631020      10.634685           0.000001
          277              C       0.623362      19.680432       1.208348      -0.192371      34.356755 0.42887223E+03  0.10091514E+05                                 9.164280                            6.930451       0.161219       2.018927                    0.999682      30.056643      87.659825       0.619800       0.419978      -1.057415      -0.026005       0.021785      -0.002286       0.034001       0.004153       0.010486      -0.009038       0.000851       0.077459      -0.021124      -0.008787       0.029911             10.289035       5.879059      -0.142456       2.968968      12.573820       0.412030      12.414226           0.000001
          278              C       0.351547      20.821658       0.535491      -0.094423      30.125533 0.36843773E+03  0.83402404E+04                                 8.361173                            6.382236       0.068727       1.993630                    0.999839      28.646920      81.747815       0.652648       0.414584      -1.061626       0.002878      -0.037984      -0.008030       0.038930       0.019897       0.004499       0.006616      -0.046523      -0.036026      -0.024917      -0.012908       0.037826              9.267461       6.025458       0.199080       3.412456      10.868033      -0.449556      10.908893          -0.000001
          279              C       3.852525      17.809306       1.194378       0.000679      28.361433 0.34428720E+03  0.76651118E+04                                 8.132744                            6.200404       0.230784       2.071956                    0.999777      27.202778      77.067851       0.656989       0.418746      -1.058628      -0.033289      -0.053698       0.041201       0.075426       0.003084       0.003108      -0.015015      -0.023197       0.064532      -0.023450      -0.005988       0.029438              9.320793      13.356418      -1.185201       1.842062       6.034623      -2.904302       8.571340           0.000002
          280              C       0.115974      14.136951       3.746110       0.005406      27.568022 0.34541217E+03  0.76765774E+04                                 7.931421                            6.180296       0.324473       2.101549                    0.999862      27.007031      75.803405       0.664605       0.414679      -1.063958       0.056261       0.033830      -0.031732       0.072916      -0.002252      -0.019810       0.004682       0.021609       0.037038      -0.017778      -0.011444       0.029222              8.801281       6.963498      -1.409102      -2.967548      12.170811       1.621937       7.269536          -0.000002
          281              C      17.617236      14.157114      13.140489       0.150838      33.257291 0.35305716E+03  0.79036601E+04                                 9.172799                            6.391263       0.033405       2.032468                    0.999667      25.696803      72.812111       0.630614       0.433870      -1.050114       0.041174       0.049657      -0.001708       0.064530       0.013384      -0.001210       0.005954       0.038660      -0.043958      -0.021515      -0.009331       0.030846             11.574900      17.892724      -1.509638      -1.126776      12.272052       0.149070       4.559924           0.000000
          282              C      16.437559      14.813084      13.201023      -0.191018      36.245970 0.41742077E+03  0.97440040E+04                                 9.446355                            6.789628       0.172518       2.021472                    0.999786      29.844512      86.351976       0.633568       0.414142      -1.062407      -0.014453      -0.010300       0.013186       0.022110      -0.005751      -0.004600       0.006494      -0.049191      -0.037853      -0.020932      -0.011719       0.032650             11.434656      16.889264       0.748924      -0.522381      12.693199       0.555391       4.721505           0.000000
          283              C      15.326742      14.116788      13.182397      -0.099884      34.347794 0.39212656E+03  0.90218845E+04                                 9.232954                            6.639388       0.041412       1.985980                    0.999811      29.005236      83.628330       0.631501       0.421562      -1.056498       0.030776      -0.018600       0.005842       0.036432      -0.025092       0.005483       0.003980       0.005506      -0.095319      -0.033609      -0.007548       0.041157             11.290426      17.309090       1.172541      -0.105489      12.159142       0.077975       4.403045          -0.000001
          284              C       0.376917      17.104945      15.759739       0.157645      30.447578 0.34293683E+03  0.76365894E+04                                 8.669627                            6.320491       0.000753       2.024729                    0.999686      25.616822      72.863384       0.629654       0.436836      -1.046253       0.021663      -0.008321      -0.059704       0.064055       0.014468      -0.005184      -0.004000      -0.010013       0.091506      -0.030621      -0.001176       0.031797             10.083866       6.152060      -3.116633      -1.275526      12.754755      -2.041017      11.344783           0.000001
          285              C       0.623362      15.997324      16.439580      -0.192372      34.356984 0.42887522E+03  0.10091614E+05                                 9.164361                            6.930503       0.161198       2.018920                    0.999682      30.056771      87.660683       0.619793       0.419981      -1.057411      -0.026004      -0.008912       0.020009       0.034000      -0.011159      -0.001647       0.021473      -0.020693       0.012848      -0.021125      -0.008787       0.029913             10.289133       5.879109      -2.499999      -1.607872      12.811075      -0.275123      12.177215           0.000001
          286              C       0.351547      16.009422      17.764339      -0.094424      30.125557 0.36843794E+03  0.83402590E+04                                 8.361246                            6.382290       0.068722       1.993628                    0.999839      28.646858      81.748115       0.652636       0.414591      -1.061620       0.002879       0.025946      -0.028880       0.038930      -0.013845       0.014981      -0.021181      -0.021302       0.039652      -0.024919      -0.012908       0.037827              9.267542       6.025504      -3.054831      -1.533846      10.509417       0.242490      11.267706          -0.000001
          287              C       3.852525      16.944985      14.826122       0.000679      28.361533 0.34428882E+03  0.76651556E+04                                 8.132755                            6.200412       0.230780       2.071955                    0.999777      27.202847      77.068048       0.656990       0.418745      -1.058629      -0.033289      -0.008832      -0.067104       0.075426      -0.004234       0.001117       0.016457      -0.025694       0.057040      -0.023450      -0.005989       0.029439              9.320804      13.356437      -1.002672      -1.947447       5.421966       2.550583       9.184009           0.000002
          288              C       0.115974      16.571298      10.369904       0.005406      27.568060 0.34541304E+03  0.76766045E+04                                 7.931446                            6.180319       0.324461       2.101544                    0.999862      27.007038      75.803553       0.664602       0.414681      -1.063957       0.056262       0.010565       0.045163       0.072916       0.018284       0.007956       0.010356      -0.004444      -0.041101      -0.017777      -0.011448       0.029224              8.801311       6.963519       3.274533       0.263456       9.899539      -2.933298       9.540875          -0.000002
          289              C       8.556736      -5.016554      17.592051       0.150839      33.257279 0.35305741E+03  0.79036664E+04                                 9.172790                            6.391263       0.033399       2.032466                    0.999667      25.696817      72.812131       0.630614       0.433870      -1.050114       0.041174      -0.023350      -0.043858       0.064530      -0.005643      -0.012196       0.004124       0.035490      -0.053465      -0.021514      -0.009332       0.030845             11.574875      17.892699       1.730629       0.744001       6.617030       3.413961      10.214896           0.000000
          290              C       7.377059      -5.396963      17.054231      -0.191022      36.246026 0.41742243E+03  0.97440408E+04                                 9.446317                            6.789611       0.172516       2.021470                    0.999786      29.844570      86.351793       0.633574       0.414138      -1.062411      -0.014452      -0.006271       0.015513       0.022110       0.006860       0.002681       0.022092      -0.022174       0.043206      -0.020933      -0.011717       0.032651             11.434595      16.889192       0.077934      -0.909769       7.195366       3.729501      10.219228           0.000000
          291              C       6.266242      -5.032685      17.647928      -0.099855      34.347025 0.39211657E+03  0.90215882E+04                                 9.232777                            6.639274       0.041442       1.985994                    0.999811      29.004866      83.626682       0.631511       0.421558      -1.056501       0.030777       0.004240       0.019031       0.036433       0.007795       0.024472       0.021437       0.035742      -0.004615      -0.033612      -0.007546       0.041158             11.290185      17.308720      -0.494892      -1.068146       6.409465       3.397383      10.152370          -0.000001
          292              C       9.437417      -8.758807      16.348780       0.157644      30.447618 0.34293740E+03  0.76366034E+04                                 8.669629                            6.320494       0.000756       2.024730                    0.999686      25.616821      72.863333       0.629654       0.436836      -1.046254       0.021663       0.055865      -0.022646       0.064055      -0.002745      -0.015122      -0.019644      -0.037108       0.010220      -0.030621      -0.001175       0.031797             10.083868       6.152061       2.662960       2.061315       9.929719      -0.409981      14.169823           0.000001
          293              C       9.683862      -8.793756      17.647928      -0.192365      34.356471 0.42886737E+03  0.10091371E+05                                 9.164227                            6.930407       0.161224       2.018930                    0.999682      30.056504      87.659316       0.619802       0.419977      -1.057415      -0.026005      -0.012873       0.017725       0.034002       0.007003       0.008839       0.012435      -0.036342      -0.034117      -0.021123      -0.008786       0.029910             10.288975       5.879028       2.642414       1.361106      12.097224       0.136909      12.890674           0.000001
          294              C       9.412047      -9.947080      18.299830      -0.094469      30.126599 0.36845434E+03  0.83407201E+04                                 8.361419                            6.382423       0.068677       1.993607                    0.999839      28.647534      81.750393       0.652631       0.414590      -1.061621       0.002879       0.012039      -0.036909       0.038929      -0.006054       0.019481      -0.014564      -0.009835       0.074032      -0.024917      -0.012909       0.037826              9.267735       6.025624       2.855842       1.878669      11.288391      -0.207091      10.489189          -0.000001
          295              C      12.913025      -7.870291      16.020500       0.000725      28.360415 0.34427148E+03  0.76646627E+04                                 8.132497                            6.200216       0.230851       2.071986                    0.999777      27.202158      77.065220       0.657007       0.418739      -1.058633      -0.033287       0.062530      -0.025903       0.075426       0.001149       0.004225       0.001441      -0.051699      -0.020986      -0.023448      -0.005989       0.029438              9.320505      13.355956       2.187851      -0.105386      10.452071      -0.353715       4.153488           0.000002
          296              C       9.176474      -3.824249      14.116014       0.005410      27.567929 0.34541075E+03  0.76765372E+04                                 7.931399                            6.180280       0.324479       2.101551                    0.999862      27.006981      75.803195       0.664607       0.414679      -1.063959       0.056261      -0.044396       0.013432       0.072916      -0.016030      -0.011856       0.015038       0.003671      -0.016776      -0.017778      -0.011445       0.029222              8.801256       6.963481      -1.865413      -2.704092       7.090191      -1.311336      12.350096          -0.000002
          297              C       8.556736       4.301440      18.830665       0.150839      33.257281 0.35305696E+03  0.79036552E+04                                 9.172797                            6.391262       0.033403       2.032468                    0.999667      25.696806      72.812136       0.630613       0.433870      -1.050114       0.041174      -0.026308       0.042150       0.064530      -0.007740       0.010986       0.001830       0.045803      -0.022527      -0.021514      -0.009331       0.030846             11.574897      17.892720      -0.220991      -1.870782       6.358855      -3.264912      10.473115           0.000000
          298              C       7.377059       4.025879      19.429018      -0.191022      36.246198 0.41742378E+03  0.97440930E+04                                 9.446398                            6.789657       0.172510       2.021469                    0.999786      29.844624      86.352417       0.633566       0.414142      -1.062407      -0.014452       0.016569      -0.002327       0.022109      -0.001109      -0.007280      -0.015600      -0.010926       0.076945      -0.020932      -0.011719       0.032651             11.434711      16.889358      -0.826862       0.387397       6.233471      -3.174163      11.181302           0.000000
          299              C       6.266242       4.357896      18.816696      -0.099855      34.347011 0.39211571E+03  0.90215655E+04                                 9.232783                            6.639269       0.041444       1.985995                    0.999811      29.004843      83.626663       0.631511       0.421558      -1.056501       0.030776       0.014360      -0.013189       0.036433       0.017293      -0.018988      -0.017456       0.042635       0.016060      -0.033610      -0.007547       0.041157             11.290208      17.308756      -0.677601       0.962666       6.274427      -3.319429      10.287441          -0.000001
          300              C       9.437417       5.095862      22.693187       0.157644      30.447617 0.34293715E+03  0.76365986E+04                                 8.669637                            6.320495       0.000753       2.024729                    0.999686      25.616835      72.863441       0.629654       0.436836      -1.046253       0.021663      -0.047545      -0.037058       0.064055      -0.011723       0.009938       0.015644      -0.044038      -0.010566      -0.030622      -0.001176       0.031797             10.083880       6.152068       0.453678      -3.336854      13.464867      -1.631044      10.634706           0.000001
          301              C       9.683862       6.238432      22.073879      -0.192366      34.356713 0.42887075E+03  0.10091483E+05                                 9.164311                            6.930463       0.161204       2.018924                    0.999682      30.056632      87.660171       0.619795       0.419981      -1.057411      -0.026005       0.021787       0.002287       0.034002       0.004154      -0.010486       0.009037       0.000844       0.077460      -0.021125      -0.008786       0.029911             10.289077       5.879080      -0.142457      -2.968984      12.573868      -0.412031      12.414283           0.000001
          302              C       9.412047       7.379658      22.746736      -0.094469      30.126609 0.36845431E+03  0.83407323E+04                                 8.361488                            6.382474       0.068672       1.993605                    0.999839      28.647470      81.750684       0.652619       0.414597      -1.061615       0.002880      -0.037983       0.008028       0.038929       0.019897      -0.004499      -0.006619      -0.046525      -0.036025      -0.024918      -0.012909       0.037828              9.267812       6.025671       0.199041      -3.412596      10.868424       0.449643      10.909342          -0.000001
          303              C      12.913025       4.367306      22.087849       0.000724      28.360493 0.34427266E+03  0.76646946E+04                                 8.132504                            6.200221       0.230847       2.071984                    0.999777      27.202227      77.065418       0.657008       0.418739      -1.058634      -0.033287      -0.053698      -0.041201       0.075426       0.003084      -0.003108       0.015017      -0.023193       0.064530      -0.023448      -0.005990       0.029438              9.320511      13.355975      -1.185192      -1.842041       6.034461       2.904221       8.571098           0.000002
          304              C       9.176474       0.694951      19.536117       0.005409      27.567991 0.34541183E+03  0.76765700E+04                                 7.931429                            6.180304       0.324467       2.101547                    0.999862      27.006988      75.803345       0.664603       0.414681      -1.063957       0.056262       0.033830       0.031731       0.072916      -0.002252       0.019813      -0.004683       0.021604       0.037041      -0.017776      -0.011448       0.029224              8.801292       6.963503      -1.409104       2.967550      12.170828      -1.621952       7.269546          -0.000002
          305              C       8.556736       0.715114      10.141738       0.150838      33.257244 0.35305694E+03  0.79036538E+04                                 9.172788                            6.391260       0.033406       2.032468                    0.999667      25.696795      72.812078       0.630614       0.433870      -1.050114       0.041174       0.049657       0.001708       0.064530       0.013384       0.001211      -0.005955       0.038659      -0.043957      -0.021515      -0.009331       0.030846             11.574883      17.892680      -1.509620       1.126778      12.272046      -0.149041       4.559923           0.000000
          306              C       7.377059       1.371084      10.081204      -0.191021      36.246038 0.41742226E+03  0.97440469E+04                                 9.446368                            6.789641       0.172527       2.021475                    0.999786      29.844513      86.351992       0.633568       0.414142      -1.062407      -0.014452      -0.010299      -0.013188       0.022110      -0.005751       0.004602      -0.006496      -0.049192      -0.037847      -0.020934      -0.011717       0.032651             11.434673      16.889293       0.748947       0.522395      12.693214      -0.555370       4.721512           0.000000
          307              C       6.266242       0.674788      10.099830      -0.099855      34.346883 0.39211407E+03  0.90215169E+04                                 9.232757                            6.639250       0.041451       1.985997                    0.999811      29.004775      83.626379       0.631513       0.421558      -1.056501       0.030776      -0.018601      -0.005843       0.036433      -0.025090      -0.005483      -0.003982       0.005506      -0.095321      -0.033610      -0.007546       0.041156             11.290176      17.308695       1.172490       0.105492      12.158874      -0.077956       4.402959          -0.000001
          308              C       9.437417       3.662945       7.522488       0.157644      30.447577 0.34293666E+03  0.76365840E+04                                 8.669627                            6.320489       0.000759       2.024731                    0.999686      25.616802      72.863295       0.629654       0.436836      -1.046253       0.021663      -0.008321       0.059704       0.064055       0.014469       0.005184       0.004000      -0.010013       0.091505      -0.030622      -0.001175       0.031797             10.083869       6.152060      -3.116631       1.275533      12.754745       2.041023      11.344804           0.000001
          309              C       9.683862       2.555324       6.842647      -0.192366      34.356617 0.42886933E+03  0.10091441E+05                                 9.164298                            6.930456       0.161211       2.018926                    0.999682      30.056575      87.659962       0.619795       0.419981      -1.057411      -0.026005      -0.008913      -0.020011       0.034002      -0.011157       0.001645      -0.021472      -0.020691       0.012847      -0.021124      -0.008786       0.029910             10.289061       5.879074      -2.499986       1.607859      12.810996       0.275131      12.177112           0.000001
          310              C       9.412047       2.567422       5.517888      -0.094470      30.126679 0.36845609E+03  0.83407670E+04                                 8.361427                            6.382437       0.068669       1.993604                    0.999839      28.647581      81.750475       0.652630       0.414590      -1.061622       0.002880       0.025944       0.028880       0.038929      -0.013845      -0.014983       0.021182      -0.021300       0.039647      -0.024918      -0.012909       0.037828              9.267740       6.025627      -3.054885       1.533905      10.509627      -0.242525      11.267964          -0.000001
          311              C      12.913025       3.502985       8.456105       0.000725      28.360384 0.34427121E+03  0.76646550E+04                                 8.132492                            6.200214       0.230854       2.071987                    0.999777      27.202136      77.065142       0.657007       0.418740      -1.058633      -0.033287      -0.008832       0.067104       0.075425      -0.004233      -0.001118      -0.016459      -0.025691       0.057039      -0.023449      -0.005991       0.029440              9.320498      13.355949      -1.002656       1.947422       5.421795      -2.550493       9.183750           0.000002
          312              C       9.176474       3.129298      12.912323       0.005406      27.569406 0.34543079E+03  0.76771465E+04                                 7.931883                            6.180591       0.324414       2.101529                    0.999861      27.007784      75.807957       0.664564       0.414696      -1.063940       0.056260       0.010566      -0.045165       0.072916       0.018297      -0.007964      -0.010350      -0.004445      -0.041089      -0.017770      -0.011464       0.029235              8.801834       6.963903       3.274762      -0.263454       9.900138       2.933539       9.541462          -0.000002
          313              C      17.617236      18.458554       5.690176       0.150839      33.257280 0.35305741E+03  0.79036664E+04                                 9.172790                            6.391263       0.033399       2.032466                    0.999667      25.696817      72.812131       0.630614       0.433870      -1.050114       0.041174       0.023350       0.043858       0.064530       0.005643       0.012196       0.004124       0.035490      -0.053465      -0.021514      -0.009332       0.030845             11.574875      17.892700      -1.730629      -0.744001       6.617030       3.413961      10.214896           0.000000
          314              C      16.437559      18.838963       6.227996      -0.191022      36.246026 0.41742243E+03  0.97440406E+04                                 9.446317                            6.789611       0.172516       2.021470                    0.999786      29.844570      86.351790       0.633574       0.414138      -1.062411      -0.014452       0.006271      -0.015513       0.022110      -0.006860      -0.002681       0.022092      -0.022174       0.043206      -0.020933      -0.011717       0.032651             11.434595      16.889192      -0.077934       0.909769       7.195366       3.729500      10.219228           0.000000
          315              C      15.326742      18.474685       5.634299      -0.099855      34.347025 0.39211657E+03  0.90215882E+04                                 9.232777                            6.639274       0.041442       1.985994                    0.999811      29.004866      83.626682       0.631511       0.421558      -1.056501       0.030777      -0.004240      -0.019031       0.036433      -0.007796      -0.024472       0.021437       0.035742      -0.004615      -0.033612      -0.007546       0.041158             11.290186      17.308721       0.494892       1.068146       6.409465       3.397383      10.152370          -0.000001
          316              C       0.376917      22.200807       6.933447       0.157644      30.447619 0.34293743E+03  0.76366042E+04                                 8.669629                            6.320494       0.000756       2.024730                    0.999686      25.616822      72.863333       0.629655       0.436836      -1.046254       0.021663      -0.055865       0.022646       0.064055       0.002745       0.015122      -0.019644      -0.037108       0.010220      -0.030621      -0.001175       0.031797             10.083868       6.152061      -2.662960      -2.061315       9.929719      -0.409981      14.169822           0.000001
          317              C       0.623362      22.235756       5.634299      -0.192365      34.356471 0.42886738E+03  0.10091372E+05                                 9.164227                            6.930408       0.161224       2.018930                    0.999682      30.056504      87.659318       0.619802       0.419977      -1.057415      -0.026005       0.012873      -0.017725       0.034002      -0.007003      -0.008839       0.012435      -0.036342      -0.034117      -0.021123      -0.008786       0.029910             10.288976       5.879028      -2.642415      -1.361106      12.097224       0.136909      12.890675           0.000001
          318              C       0.351547      23.389080       4.982397      -0.094469      30.126599 0.36845434E+03  0.83407199E+04                                 8.361418                            6.382422       0.068677       1.993607                    0.999839      28.647534      81.750388       0.652631       0.414590      -1.061621       0.002879      -0.012039       0.036909       0.038929       0.006054      -0.019481      -0.014564      -0.009835       0.074032      -0.024917      -0.012909       0.037826              9.267734       6.025624      -2.855842      -1.878668      11.288390      -0.207091      10.489188          -0.000001
          319              C       3.852525      21.312291       7.261727       0.000725      28.360419 0.34427158E+03  0.76646653E+04                                 8.132497                            6.200217       0.230851       2.071986                    0.999777      27.202159      77.065223       0.657007       0.418739      -1.058633      -0.033287      -0.062530       0.025903       0.075426      -0.001149      -0.004225       0.001441      -0.051699      -0.020986      -0.023448      -0.005989       0.029438              9.320505      13.355961      -2.187847       0.105385      10.452068      -0.353715       4.153488           0.000002
          320              C       0.115974      17.266249       9.166213       0.005410      27.567930 0.34541075E+03  0.76765373E+04                                 7.931400                            6.180280       0.324479       2.101551                    0.999862      27.006981      75.803200       0.664607       0.414679      -1.063959       0.056261       0.044396      -0.013432       0.072916       0.016030       0.011856       0.015038       0.003671      -0.016776      -0.017778      -0.011445       0.029222              8.801257       6.963482       1.865413       2.704092       7.090192      -1.311337      12.350098          -0.000002
          321              C      17.617236       9.140560       4.451562       0.150839      33.257282 0.35305696E+03  0.79036552E+04                                 9.172797                            6.391262       0.033403       2.032468                    0.999667      25.696806      72.812135       0.630613       0.433870      -1.050114       0.041174       0.026308      -0.042150       0.064530       0.007740      -0.010986       0.001830       0.045803      -0.022527      -0.021514      -0.009331       0.030846             11.574897      17.892721       0.220991       1.870782       6.358855      -3.264912      10.473115           0.000000
          322              C      16.437559       9.416121       3.853209      -0.191022      36.246198 0.41742378E+03  0.97440930E+04                                 9.446398                            6.789657       0.172510       2.021469                    0.999786      29.844624      86.352417       0.633566       0.414142      -1.062407      -0.014452      -0.016569       0.002327       0.022109       0.001109       0.007280      -0.015600      -0.010926       0.076945      -0.020932      -0.011719       0.032651             11.434711      16.889359       0.826862      -0.387397       6.233472      -3.174163      11.181302           0.000000
          323              C      15.326742       9.084104       4.465531      -0.099855      34.347009 0.39211569E+03  0.90215647E+04                                 9.232783                            6.639268       0.041444       1.985995                    0.999811      29.004842      83.626658       0.631511       0.421558      -1.056501       0.030776      -0.014360       0.013189       0.036433      -0.017293       0.018988      -0.017456       0.042635       0.016060      -0.033610      -0.007547       0.041157             11.290207      17.308755       0.677601      -0.962666       6.274427      -3.319429      10.287440          -0.000001
          324              C       0.376917       8.346138       0.589040       0.157644      30.447617 0.34293715E+03  0.76365986E+04                                 8.669637                            6.320495       0.000753       2.024729                    0.999686      25.616835      72.863441       0.629654       0.436836      -1.046253       0.021663       0.047545       0.037058       0.064055       0.011723      -0.009938       0.015644      -0.044038      -0.010566      -0.030622      -0.001176       0.031797             10.083880       6.152068      -0.453678       3.336855      13.464866      -1.631044      10.634706           0.000001
          325              C       0.623362       7.203568       1.208348      -0.192366      34.356713 0.42887075E+03  0.10091483E+05                                 9.164311                            6.930463       0.161204       2.018924                    0.999682      30.056632      87.660173       0.619795       0.419981      -1.057411      -0.026005      -0.021786      -0.002287       0.034002      -0.004154       0.010486       0.009037       0.000844       0.077460      -0.021125      -0.008786       0.029911             10.289077       5.879080       0.142457       2.968985      12.573868      -0.412031      12.414284           0.000001
          326              C       0.351547       6.062342       0.535491      -0.094469      30.126610 0.36845434E+03  0.83407329E+04                                 8.361489                            6.382475       0.068672       1.993605                    0.999839      28.647471      81.750687       0.652619       0.414597      -1.061615       0.002880       0.037983      -0.008028       0.038929      -0.019897       0.004499      -0.006619      -0.046525      -0.036025      -0.024918      -0.012909       0.037828              9.267813       6.025671      -0.199041       3.412596      10.868424       0.449644      10.909343          -0.000001
          327              C       3.852525       9.074694       1.194378       0.000724      28.360496 0.34427273E+03  0.76646967E+04                                 8.132504                            6.200222       0.230847       2.071984                    0.999777      27.202227      77.065420       0.657008       0.418739      -1.058634      -0.033287       0.053698       0.041201       0.075426      -0.003084       0.003108       0.015017      -0.023193       0.064530      -0.023448      -0.005990       0.029438              9.320512      13.355980       1.185190       1.842038       6.034460       2.904220       8.571096           0.000002
          328              C       0.115974      12.747049       3.746110       0.005409      27.567991 0.34541184E+03  0.76765701E+04                                 7.931429                            6.180304       0.324467       2.101547                    0.999862      27.006988      75.803344       0.664603       0.414681      -1.063957       0.056262      -0.033830      -0.031731       0.072916       0.002252      -0.019813      -0.004683       0.021604       0.037041      -0.017776      -0.011448       0.029224              8.801292       6.963502       1.409104      -2.967550      12.170828      -1.621951       7.269546          -0.000002
          329              C      17.617236      12.726886      13.140489       0.150838      33.257245 0.35305694E+03  0.79036538E+04                                 9.172788                            6.391260       0.033406       2.032468                    0.999667      25.696795      72.812078       0.630614       0.433870      -1.050114       0.041174      -0.049657      -0.001708       0.064530      -0.013384      -0.001211      -0.005955       0.038659      -0.043957      -0.021515      -0.009331       0.030846             11.574883      17.892681       1.509620      -1.126778      12.272046      -0.149041       4.559923           0.000000
          330              C      16.437559      12.070916      13.201023      -0.191021      36.246038 0.41742226E+03  0.97440467E+04                                 9.446368                            6.789640       0.172527       2.021475                    0.999786      29.844513      86.351992       0.633568       0.414142      -1.062407      -0.014452       0.010299       0.013188       0.022110       0.005751      -0.004602      -0.006496      -0.049192      -0.037847      -0.020933      -0.011717       0.032651             11.434673      16.889294      -0.748947      -0.522395      12.693214      -0.555370       4.721512           0.000000
          331              C      15.326742      12.767212      13.182397      -0.099855      34.346886 0.39211410E+03  0.90215178E+04                                 9.232757                            6.639250       0.041451       1.985997                    0.999811      29.004776      83.626384       0.631513       0.421558      -1.056501       0.030776       0.018601       0.005843       0.036433       0.025090       0.005483      -0.003982       0.005506      -0.095321      -0.033610      -0.007546       0.041156             11.290177      17.308696      -1.172491      -0.105491      12.158875      -0.077956       4.402959          -0.000001
          332              C       0.376917       9.779055      15.759739       0.157644      30.447577 0.34293666E+03  0.76365839E+04                                 8.669627                            6.320489       0.000759       2.024731                    0.999686      25.616802      72.863296       0.629654       0.436836      -1.046253       0.021663       0.008321      -0.059704       0.064055      -0.014469      -0.005184       0.004000      -0.010013       0.091505      -0.030622      -0.001175       0.031797             10.083870       6.152060       3.116631      -1.275533      12.754745       2.041023      11.344804           0.000001
          333              C       0.623362      10.886676      16.439580      -0.192366      34.356617 0.42886933E+03  0.10091441E+05                                 9.164298                            6.930456       0.161211       2.018926                    0.999682      30.056575      87.659962       0.619795       0.419981      -1.057411      -0.026005       0.008913       0.020011       0.034002       0.011157      -0.001645      -0.021472      -0.020691       0.012847      -0.021124      -0.008786       0.029910             10.289061       5.879074       2.499986      -1.607859      12.810995       0.275131      12.177112           0.000001
          334              C       0.351547      10.874578      17.764339      -0.094470      30.126678 0.36845609E+03  0.83407669E+04                                 8.361427                            6.382437       0.068670       1.993604                    0.999839      28.647581      81.750472       0.652630       0.414590      -1.061622       0.002880      -0.025944      -0.028880       0.038929       0.013845       0.014983       0.021182      -0.021300       0.039647      -0.024918      -0.012909       0.037828              9.267739       6.025627       3.054884      -1.533905      10.509627      -0.242525      11.267964          -0.000001
          335              C       3.852525       9.939015      14.826122       0.000725      28.360387 0.34427128E+03  0.76646570E+04                                 8.132492                            6.200215       0.230854       2.071987                    0.999777      27.202136      77.065144       0.657007       0.418740      -1.058633      -0.033287       0.008832      -0.067104       0.075425       0.004233       0.001118      -0.016459      -0.025691       0.057039      -0.023449      -0.005991       0.029440              9.320499      13.355953       1.002654      -1.947419       5.421794      -2.550492       9.183748           0.000002
          336              C       0.115974      10.312702      10.369904       0.005406      27.569407 0.34543080E+03  0.76771468E+04                                 7.931883                            6.180591       0.324414       2.101529                    0.999861      27.007784      75.807961       0.664564       0.414696      -1.063940       0.056260      -0.010566       0.045165       0.072916      -0.018297       0.007964      -0.010350      -0.004445      -0.041089      -0.017770      -0.011464       0.029235              8.801835       6.963904      -3.274763       0.263454       9.900139       2.933539       9.541463          -0.000002
          337              C       9.564264       8.425446       5.690176       0.150839      33.257238 0.35305692E+03  0.79036533E+04                                 9.172786                            6.391260       0.033407       2.032469                    0.999667      25.696793      72.812071       0.630614       0.433870      -1.050114      -0.041174      -0.023349       0.043859       0.064530       0.005644      -0.012196      -0.004124       0.035489      -0.053468      -0.021515      -0.009331       0.030846             11.574881      17.892678      -1.730630       0.743986       6.617026      -3.413966      10.214938           0.000000
          338              C      10.743941       8.045037       6.227996      -0.191021      36.246029 0.41742218E+03  0.97440444E+04                                 9.446366                            6.789640       0.172528       2.021475                    0.999786      29.844513      86.351989       0.633568       0.414142      -1.062407       0.014452      -0.006271      -0.015513       0.022110      -0.006860       0.002680      -0.022092      -0.022178       0.043196      -0.020933      -0.011717       0.032650             11.434670      16.889291      -0.077937      -0.909802       7.195398      -3.729530      10.219321           0.000000
          339              C      11.854758       8.409315       5.634299      -0.099855      34.346892 0.39211433E+03  0.90215242E+04                                 9.232758                            6.639252       0.041451       1.985997                    0.999811      29.004775      83.626377       0.631513       0.421558      -1.056501      -0.030776       0.004241      -0.019030       0.036433      -0.007796       0.024471      -0.021436       0.035739      -0.004624      -0.033610      -0.007546       0.041156             11.290177      17.308703       0.494885      -1.068154       6.409450      -3.397386      10.152379          -0.000001
          340              C       8.683583       4.683193       6.933447       0.157645      30.447567 0.34293668E+03  0.76365851E+04                                 8.669626                            6.320490       0.000756       2.024730                    0.999686      25.616806      72.863328       0.629654       0.436836      -1.046253      -0.021663       0.055866       0.022646       0.064055       0.002745      -0.015122       0.019643      -0.037108       0.010219      -0.030622      -0.001174       0.031796             10.083869       6.152062      -2.662960       2.061320       9.929709       0.409978      14.169835           0.000001
          341              C       8.437138       4.648244       5.634299      -0.192372      34.356930 0.42887434E+03  0.10091589E+05                                 9.164359                            6.930503       0.161201       2.018921                    0.999682      30.056742      87.660613       0.619792       0.419982      -1.057411       0.026006      -0.012872      -0.017723       0.034001      -0.007004       0.008841      -0.012435      -0.036347      -0.034116      -0.021125      -0.008786       0.029912             10.289130       5.879110      -2.642458       1.361132      12.097398      -0.136914      12.890884           0.000001
          342              C       8.708953       3.494920       4.982397      -0.094424      30.125633 0.36843970E+03  0.83402934E+04                                 8.361187                            6.382252       0.068720       1.993628                    0.999839      28.646964      81.747897       0.652647       0.414584      -1.061627      -0.002878       0.012038       0.036909       0.038930       0.006052       0.019481       0.014564      -0.009839       0.074037      -0.024919      -0.012908       0.037827              9.267473       6.025463      -2.855738       1.878622      11.288039       0.207106      10.488916          -0.000001
          343              C       5.207975       5.571709       7.261727       0.000725      28.360392 0.34427133E+03  0.76646585E+04                                 8.132494                            6.200216       0.230855       2.071987                    0.999777      27.202137      77.065153       0.657007       0.418740      -1.058633       0.033287       0.062530       0.025903       0.075425      -0.001149       0.004225      -0.001443      -0.051701      -0.020990      -0.023448      -0.005991       0.029440              9.320500      13.355953      -2.187846      -0.105387      10.452055       0.353729       4.153493           0.000002
          344              C       8.944526       9.617751       9.166213       0.005406      27.569408 0.34543087E+03  0.76771486E+04                                 7.931883                            6.180591       0.324414       2.101529                    0.999861      27.007783      75.807955       0.664564       0.414696      -1.063940      -0.056260      -0.044397      -0.013432       0.072916       0.016046      -0.011863      -0.015033       0.003668      -0.016753      -0.017770      -0.011464       0.029235              8.801835       6.963902       1.865537      -2.704300       7.090611       1.311461      12.350992          -0.000002
          345              C       9.564264      17.743440       4.451562       0.150839      33.257286 0.35305725E+03  0.79036620E+04                                 9.172791                            6.391261       0.033399       2.032466                    0.999667      25.696815      72.812124       0.630614       0.433870      -1.050114      -0.041174      -0.026307      -0.042151       0.064530       0.007740       0.010985      -0.001830       0.045801      -0.022529      -0.021514      -0.009332       0.030845             11.574878      17.892714       0.220990      -1.870770       6.358852       3.264899      10.473070           0.000000
          346              C      10.743941      17.467879       3.853209      -0.191022      36.246037 0.41742225E+03  0.97440357E+04                                 9.446318                            6.789609       0.172516       2.021470                    0.999786      29.844569      86.351789       0.633574       0.414138      -1.062411       0.014452       0.016570       0.002326       0.022110       0.001108      -0.007282       0.015599      -0.010929       0.076940      -0.020933      -0.011717       0.032650             11.434600      16.889210       0.826851       0.387393       6.233420       3.174119      11.181169           0.000000
          347              C      11.854758      17.799896       4.465531      -0.099855      34.347024 0.39211636E+03  0.90215824E+04                                 9.232777                            6.639272       0.041442       1.985994                    0.999811      29.004866      83.626682       0.631511       0.421558      -1.056501      -0.030777       0.014361       0.013188       0.036433      -0.017296      -0.018987       0.017458       0.042634       0.016061      -0.033612      -0.007546       0.041158             11.290187      17.308732       0.677597       0.962664       6.274423       3.319415      10.287406          -0.000001
          348              C       8.683583      18.537862       0.589040       0.157645      30.447586 0.34293699E+03  0.76365931E+04                                 8.669624                            6.320491       0.000753       2.024729                    0.999686      25.616825      72.863366       0.629654       0.436836      -1.046253      -0.021663      -0.047545       0.037058       0.064055       0.011724       0.009938      -0.015643      -0.044036      -0.010568      -0.030621      -0.001175       0.031796             10.083863       6.152063      -0.453671      -3.336854      13.464828       1.631023      10.634698           0.000001
          349              C       8.437138      19.680432       1.208348      -0.192371      34.356798 0.42887279E+03  0.10091532E+05                                 9.164291                            6.930457       0.161214       2.018925                    0.999682      30.056672      87.659971       0.619799       0.419978      -1.057414       0.026005       0.021785      -0.002286       0.034001      -0.004153      -0.010486      -0.009038       0.000850       0.077460      -0.021124      -0.008787       0.029911             10.289048       5.879066       0.142455      -2.968973      12.573836       0.412032      12.414244           0.000001
          350              C       8.708953      20.821658       0.535491      -0.094423      30.125531 0.36843764E+03  0.83402379E+04                                 8.361174                            6.382236       0.068728       1.993630                    0.999839      28.646917      81.747815       0.652647       0.414584      -1.061626      -0.002878      -0.037984      -0.008030       0.038930      -0.019897      -0.004499       0.006616      -0.046523      -0.036026      -0.024918      -0.012908       0.037826              9.267463       6.025458      -0.199081      -3.412457      10.868036      -0.449557      10.908894          -0.000001
          351              C       5.207975      17.809306       1.194378       0.000725      28.360405 0.34427115E+03  0.76646541E+04                                 8.132496                            6.200213       0.230852       2.071986                    0.999777      27.202159      77.065232       0.657008       0.418739      -1.058633       0.033287      -0.053698       0.041201       0.075426      -0.003085      -0.003108      -0.015016      -0.023194       0.064528      -0.023448      -0.005989       0.029438              9.320504      13.355959       1.185192      -1.842042       6.034457      -2.904223       8.571097           0.000002
          352              C       8.944526      14.136951       3.746110       0.005410      27.567939 0.34541081E+03  0.76765388E+04                                 7.931401                            6.180280       0.324479       2.101551                    0.999862      27.006981      75.803197       0.664607       0.414679      -1.063959      -0.056261       0.033830      -0.031732       0.072916       0.002252       0.019810       0.004682       0.021609       0.037038      -0.017778      -0.011445       0.029222              8.801259       6.963482       1.409102       2.967542      12.170776       1.621935       7.269519          -0.000002
          353              C       9.564264      14.157114      13.140489       0.150839      33.257270 0.35305703E+03  0.79036571E+04                                 9.172795                            6.391263       0.033404       2.032468                    0.999667      25.696804      72.812129       0.630613       0.433870      -1.050114      -0.041174       0.049657      -0.001708       0.064530      -0.013384       0.001210       0.005954       0.038659      -0.043957      -0.021514      -0.009331       0.030846             11.574894      17.892705       1.509640       1.126775      12.272053       0.149071       4.559923           0.000000
          354              C      10.743941      14.813084      13.201023      -0.191022      36.246192 0.41742402E+03  0.97440997E+04                                 9.446397                            6.789658       0.172511       2.021469                    0.999786      29.844623      86.352410       0.633566       0.414142      -1.062407       0.014452      -0.010300       0.013186       0.022109       0.005751       0.004600       0.006494      -0.049193      -0.037856      -0.020932      -0.011719       0.032651             11.434708      16.889342      -0.748931       0.522384      12.693258       0.555394       4.721523           0.000000
          355              C      11.854758      14.116788      13.182397      -0.099855      34.347001 0.39211564E+03  0.90215633E+04                                 9.232782                            6.639268       0.041444       1.985995                    0.999811      29.004842      83.626660       0.631511       0.421558      -1.056501      -0.030776      -0.018602       0.005842       0.036433       0.025091      -0.005483       0.003980       0.005507      -0.095323      -0.033610      -0.007547       0.041157             11.290204      17.308737      -1.172491       0.105485      12.158907       0.077972       4.402969          -0.000001
          356              C       8.683583      17.104945      15.759739       0.157645      30.447602 0.34293707E+03  0.76365970E+04                                 8.669635                            6.320495       0.000751       2.024728                    0.999686      25.616839      72.863474       0.629653       0.436837      -1.046253      -0.021663      -0.008321      -0.059704       0.064055      -0.014468       0.005184      -0.004000      -0.010013       0.091506      -0.030621      -0.001175       0.031797             10.083876       6.152065       3.116638       1.275527      12.754770      -2.041019      11.344793           0.000001
          357              C       8.437138      15.997324      16.439580      -0.192372      34.357027 0.42887577E+03  0.10091632E+05                                 9.164372                            6.930510       0.161194       2.018918                    0.999682      30.056800      87.660825       0.619792       0.419981      -1.057411       0.026005      -0.008912       0.020009       0.034001       0.011159       0.001647       0.021473      -0.020694       0.012849      -0.021126      -0.008787       0.029913             10.289146       5.879115       2.500004       1.607874      12.811094      -0.275123      12.177230           0.000001
          358              C       8.708953      16.009422      17.764339      -0.094423      30.125553 0.36843780E+03  0.83402554E+04                                 8.361247                            6.382289       0.068723       1.993629                    0.999839      28.646854      81.748113       0.652636       0.414591      -1.061620      -0.002879       0.025946      -0.028880       0.038930       0.013845      -0.014981      -0.021181      -0.021302       0.039652      -0.024919      -0.012908       0.037827              9.267543       6.025505       3.054832       1.533846      10.509417       0.242488      11.267708          -0.000001
          359              C       5.207975      16.944985      14.826122       0.000724      28.360504 0.34427275E+03  0.76646973E+04                                 8.132506                            6.200222       0.230848       2.071984                    0.999777      27.202227      77.065427       0.657008       0.418739      -1.058634       0.033287      -0.008832      -0.067104       0.075426       0.004233      -0.001117       0.016458      -0.025690       0.057040      -0.023448      -0.005990       0.029438              9.320516      13.355980       1.002659       1.947428       5.421812       2.550510       9.183755           0.000002
          360              C       8.944526      16.571298      10.369904       0.005409      27.567977 0.34541168E+03  0.76765659E+04                                 7.931426                            6.180303       0.324467       2.101547                    0.999862      27.006988      75.803345       0.664603       0.414681      -1.063957      -0.056262       0.010565       0.045163       0.072916      -0.018284      -0.007956       0.010355      -0.004443      -0.041101      -0.017776      -0.011448       0.029224              8.801289       6.963503      -3.274528      -0.263453       9.899516      -2.933290       9.540846          -0.000002
          361              C       0.503764       5.016554      17.592051       0.150839      33.257238 0.35305692E+03  0.79036533E+04                                 9.172786                            6.391260       0.033407       2.032469                    0.999667      25.696793      72.812071       0.630614       0.433870      -1.050114      -0.041174       0.023349      -0.043859       0.064530      -0.005644       0.012196      -0.004124       0.035489      -0.053468      -0.021515      -0.009331       0.030846             11.574881      17.892677       1.730630      -0.743986       6.617026      -3.413966      10.214938           0.000000
          362              C       1.683441       5.396963      17.054231      -0.191021      36.246029 0.41742218E+03  0.97440444E+04                                 9.446366                            6.789640       0.172528       2.021475                    0.999786      29.844513      86.351990       0.633568       0.414142      -1.062407       0.014452       0.006271       0.015513       0.022110       0.006860      -0.002680      -0.022092      -0.022178       0.043196      -0.020933      -0.011717       0.032650             11.434670      16.889291       0.077937       0.909802       7.195398      -3.729530      10.219321           0.000000
          363              C       2.794258       5.032685      17.647928      -0.099855      34.346894 0.39211435E+03  0.90215250E+04                                 9.232759                            6.639252       0.041451       1.985997                    0.999811      29.004776      83.626384       0.631513       0.421558      -1.056501      -0.030776      -0.004241       0.019030       0.036433       0.007796      -0.024471      -0.021436       0.035739      -0.004624      -0.033610      -0.007546       0.041156             11.290178      17.308705      -0.494885       1.068154       6.409450      -3.397386      10.152380          -0.000001
          364              C      17.744083       8.758807      16.348780       0.157645      30.447567 0.34293668E+03  0.76365851E+04                                 8.669626                            6.320490       0.000756       2.024730                    0.999686      25.616806      72.863328       0.629654       0.436836      -1.046253      -0.021663      -0.055866      -0.022646       0.064055      -0.002745       0.015122       0.019643      -0.037108       0.010219      -0.030622      -0.001174       0.031796             10.083869       6.152062       2.662960      -2.061321       9.929709       0.409977      14.169835           0.000001
          365              C      17.497638       8.793756      17.647928      -0.192372      34.356931 0.42887436E+03  0.10091590E+05                                 9.164358                            6.930502       0.161201       2.018921                    0.999682      30.056743      87.660614       0.619792       0.419982      -1.057411       0.026006       0.012872       0.017723       0.034001       0.007004      -0.008841      -0.012435      -0.036347      -0.034116      -0.021125      -0.008786       0.029912             10.289130       5.879109       2.642458      -1.361132      12.097398      -0.136915      12.890883           0.000001
          366              C      17.769453       9.947080      18.299830      -0.094424      30.125633 0.36843971E+03  0.83402935E+04                                 8.361187                            6.382253       0.068720       1.993628                    0.999839      28.646964      81.747896       0.652647       0.414584      -1.061627      -0.002878      -0.012038      -0.036909       0.038930      -0.006052      -0.019481       0.014564      -0.009839       0.074037      -0.024919      -0.012908       0.037827              9.267472       6.025462       2.855737      -1.878622      11.288039       0.207106      10.488916          -0.000001
          367              C      14.268475       7.870291      16.020500       0.000725      28.360388 0.34427131E+03  0.76646579E+04                                 8.132494                            6.200216       0.230855       2.071987                    0.999777      27.202136      77.065152       0.657007       0.418740      -1.058633       0.033287      -0.062530      -0.025903       0.075425       0.001149      -0.004225      -0.001443      -0.051701      -0.020990      -0.023448      -0.005991       0.029440              9.320500      13.355952       2.187846       0.105387      10.452055       0.353729       4.153492           0.000002
          368              C      18.005026       3.824249      14.116014       0.005406      27.569410 0.34543089E+03  0.76771492E+04                                 7.931884                            6.180592       0.324414       2.101529                    0.999861      27.007784      75.807959       0.664564       0.414696      -1.063940      -0.056260       0.044397       0.013432       0.072916      -0.016046       0.011863      -0.015033       0.003667      -0.016753      -0.017770      -0.011464       0.029235              8.801836       6.963902      -1.865537       2.704300       7.090612       1.311461      12.350993          -0.000002
          369              C       0.503764      -4.301440      18.830665       0.150839      33.257286 0.35305725E+03  0.79036620E+04                                 9.172791                            6.391261       0.033399       2.032466                    0.999667      25.696815      72.812125       0.630614       0.433870      -1.050114      -0.041174       0.026307       0.042151       0.064530      -0.007741      -0.010985      -0.001830       0.045801      -0.022529      -0.021514      -0.009332       0.030845             11.574878      17.892713      -0.220990       1.870770       6.358852       3.264900      10.473070           0.000000
          370              C       1.683441      -4.025879      19.429018      -0.191022      36.246036 0.41742225E+03  0.97440356E+04                                 9.446318                            6.789609       0.172517       2.021470                    0.999786      29.844569      86.351787       0.633574       0.414138      -1.062411       0.014452      -0.016570      -0.002326       0.022110      -0.001108       0.007282       0.015599      -0.010929       0.076940      -0.020933      -0.011717       0.032650             11.434599      16.889208      -0.826850      -0.387393       6.233420       3.174119      11.181169           0.000000
          371              C       2.794258      -4.357896      18.816696      -0.099855      34.347025 0.39211638E+03  0.90215828E+04                                 9.232777                            6.639272       0.041442       1.985994                    0.999811      29.004867      83.626684       0.631511       0.421558      -1.056501      -0.030777      -0.014361      -0.013187       0.036433       0.017296       0.018987       0.017458       0.042634       0.016061      -0.033612      -0.007546       0.041158             11.290187      17.308731      -0.677597      -0.962664       6.274423       3.319415      10.287406          -0.000001
          372              C      17.744083      -5.095862      22.693187       0.157645      30.447586 0.34293699E+03  0.76365931E+04                                 8.669624                            6.320491       0.000753       2.024729                    0.999686      25.616825      72.863366       0.629654       0.436836      -1.046253      -0.021663       0.047545      -0.037058       0.064055      -0.011724      -0.009938      -0.015643      -0.044036      -0.010568      -0.030621      -0.001175       0.031796             10.083863       6.152063       0.453671       3.336854      13.464828       1.631023      10.634698           0.000001
          373              C      17.497638      -6.238432      22.073879      -0.192371      34.356799 0.42887281E+03  0.10091532E+05                                 9.164291                            6.930458       0.161214       2.018925                    0.999682      30.056673      87.659973       0.619799       0.419978      -1.057414       0.026005      -0.021785       0.002286       0.034001       0.004153       0.010486      -0.009038       0.000850       0.077460      -0.021124      -0.008787       0.029911             10.289048       5.879066      -0.142455       2.968973      12.573836       0.412032      12.414244           0.000001
          374              C      17.769453      -7.379658      22.746736      -0.094423      30.125532 0.36843766E+03  0.83402386E+04                                 8.361175                            6.382236       0.068728       1.993630                    0.999839      28.646918      81.747820       0.652647       0.414584      -1.061626      -0.002878       0.037984       0.008030       0.038930       0.019897       0.004499       0.006616      -0.046523      -0.036026      -0.024918      -0.012908       0.037826              9.267463       6.025458       0.199081       3.412457      10.868036      -0.449556      10.908894          -0.000001
          375              C      14.268475      -4.367306      22.087849       0.000725      28.360403 0.34427115E+03  0.76646540E+04                                 8.132495                            6.200213       0.230852       2.071986                    0.999777      27.202159      77.065232       0.657008       0.418739      -1.058633       0.033287       0.053698      -0.041201       0.075426       0.003085       0.003108      -0.015016      -0.023194       0.064528      -0.023448      -0.005989       0.029438              9.320504      13.355957      -1.185192       1.842043       6.034457      -2.904223       8.571096           0.000002
          376              C      18.005026      -0.694951      19.536117       0.005410      27.567939 0.34541081E+03  0.76765389E+04                                 7.931401                            6.180281       0.324479       2.101551                    0.999862      27.006981      75.803198       0.664607       0.414679      -1.063959      -0.056261      -0.033830       0.031732       0.072916      -0.002252      -0.019810       0.004682       0.021609       0.037037      -0.017778      -0.011445       0.029222              8.801259       6.963482      -1.409102      -2.967541      12.170777       1.621935       7.269519          -0.000002
          377              C       0.503764      -0.715114      10.141738       0.150839      33.257270 0.35305703E+03  0.79036571E+04                                 9.172795                            6.391263       0.033404       2.032468                    0.999667      25.696804      72.812129       0.630613       0.433870      -1.050114      -0.041174      -0.049657       0.001708       0.064530       0.013384      -0.001210       0.005954       0.038659      -0.043957      -0.021514      -0.009331       0.030846             11.574893      17.892704      -1.509640      -1.126775      12.272053       0.149071       4.559923           0.000000
          378              C       1.683441      -1.371084      10.081204      -0.191022      36.246192 0.41742402E+03  0.97440998E+04                                 9.446397                            6.789658       0.172511       2.021469                    0.999786      29.844623      86.352412       0.633566       0.414142      -1.062407       0.014452       0.010300      -0.013186       0.022109      -0.005751      -0.004600       0.006494      -0.049193      -0.037856      -0.020932      -0.011719       0.032651             11.434708      16.889342       0.748931      -0.522384      12.693259       0.555394       4.721523           0.000000
          379              C       2.794258      -0.674788      10.099830      -0.099855      34.347004 0.39211567E+03  0.90215644E+04                                 9.232782                            6.639268       0.041444       1.985995                    0.999811      29.004844      83.626666       0.631511       0.421558      -1.056501      -0.030776       0.018602      -0.005842       0.036433      -0.025091       0.005483       0.003980       0.005507      -0.095323      -0.033610      -0.007547       0.041157             11.290205      17.308736       1.172492      -0.105485      12.158908       0.077972       4.402970          -0.000001
          380              C      17.744083      -3.662945       7.522488       0.157645      30.447602 0.34293707E+03  0.76365969E+04                                 8.669635                            6.320495       0.000750       2.024728                    0.999686      25.616839      72.863474       0.629653       0.436837      -1.046253      -0.021663       0.008321       0.059704       0.064055       0.014468      -0.005184      -0.004000      -0.010013       0.091506      -0.030621      -0.001175       0.031797             10.083876       6.152065      -3.116638      -1.275527      12.754771      -2.041019      11.344793           0.000001
          381              C      17.497638      -2.555324       6.842647      -0.192372      34.357026 0.42887577E+03  0.10091631E+05                                 9.164372                            6.930509       0.161194       2.018918                    0.999682      30.056800      87.660824       0.619792       0.419981      -1.057411       0.026005       0.008912      -0.020009       0.034001      -0.011159      -0.001647       0.021473      -0.020694       0.012849      -0.021126      -0.008787       0.029913             10.289146       5.879115      -2.500004      -1.607874      12.811094      -0.275123      12.177229           0.000001
          382              C      17.769453      -2.567422       5.517888      -0.094423      30.125551 0.36843779E+03  0.83402549E+04                                 8.361246                            6.382289       0.068723       1.993629                    0.999839      28.646853      81.748105       0.652636       0.414591      -1.061620      -0.002879      -0.025946       0.028880       0.038930      -0.013845       0.014981      -0.021181      -0.021302       0.039652      -0.024919      -0.012908       0.037827              9.267542       6.025504      -3.054832      -1.533846      10.509416       0.242488      11.267707          -0.000001
          383              C      14.268475      -3.502985       8.456105       0.000724      28.360501 0.34427274E+03  0.76646971E+04                                 8.132506                            6.200222       0.230848       2.071984                    0.999777      27.202227      77.065427       0.657008       0.418739      -1.058634       0.033287       0.008832       0.067104       0.075426      -0.004233       0.001117       0.016458      -0.025690       0.057040      -0.023448      -0.005990       0.029438              9.320515      13.355978      -1.002659      -1.947429       5.421811       2.550510       9.183755           0.000002
          384              C      18.005026      -3.129298      12.912323       0.005409      27.567977 0.34541169E+03  0.76765660E+04                                 7.931426                            6.180303       0.324467       2.101547                    0.999862      27.006988      75.803345       0.664603       0.414681      -1.063957      -0.056262      -0.010565      -0.045163       0.072916       0.018284       0.007956       0.010356      -0.004443      -0.041101      -0.017776      -0.011448       0.029224              8.801289       6.963503       3.274528       0.263453       9.899516      -2.933290       9.540846          -0.000002
          385              C       7.585451      17.913481       5.179131       0.158155      28.353853 0.31521525E+03  0.68875393E+04                                 8.175426                            5.939948       0.277833       2.088863                    0.999769      26.315795      74.662447       0.667821       0.419749      -1.054498       0.056312      -0.013961       0.008060       0.058574      -0.002458       0.001419      -0.035310      -0.013781      -0.067763      -0.042974       0.004169       0.038804             10.038833      13.462666       1.010173      -0.583233       6.257623       3.584118      10.396210          -0.000000
          386              C       7.585451       8.970519       5.179131       0.158158      28.353640 0.31521262E+03  0.68874634E+04                                 8.175375                            5.939917       0.277863       2.088874                    0.999769      26.315645      74.661785       0.667824       0.419748      -1.054499       0.056312       0.013963       0.008062       0.058575       0.002458       0.001419       0.035312      -0.013785      -0.067763      -0.042975       0.004167       0.038808             10.038770      13.462571      -1.010165      -0.583231       6.257576      -3.584090      10.396162          -0.000000
          387              C       7.585451      13.442000      12.923964       0.158158      28.353652 0.31521294E+03  0.68874720E+04                                 8.175378                            5.939920       0.277863       2.088874                    0.999769      26.315645      74.661787       0.667824       0.419748      -1.054499       0.056312      -0.000000      -0.016123       0.058575      -0.000000      -0.002838       0.000000       0.047377       0.115721      -0.042975       0.004167       0.038808             10.038773      13.462566       0.000005       1.166445      12.465440       0.000016       4.188312          -0.000001
          388              C      16.645951      -4.471481      18.103096       0.158155      28.353853 0.31521525E+03  0.68875393E+04                                 8.175426                            5.939948       0.277833       2.088863                    0.999769      26.315795      74.662446       0.667821       0.419749      -1.054498       0.056312       0.013961      -0.008060       0.058574       0.002458      -0.001419      -0.035310      -0.013781      -0.067763      -0.042974       0.004169       0.038804             10.038833      13.462665      -1.010173       0.583233       6.257623       3.584118      10.396210          -0.000001
          389              C      16.645951       4.471481      18.103096       0.158158      28.353641 0.31521262E+03  0.68874635E+04                                 8.175375                            5.939917       0.277863       2.088874                    0.999769      26.315645      74.661788       0.667824       0.419748      -1.054499       0.056312      -0.013963      -0.008062       0.058575      -0.002458      -0.001419       0.035312      -0.013785      -0.067763      -0.042975       0.004167       0.038808             10.038770      13.462572       1.010165       0.583231       6.257576      -3.584090      10.396163          -0.000000
          390              C      16.645951       0.000000      10.358263       0.158158      28.353652 0.31521295E+03  0.68874722E+04                                 8.175377                            5.939920       0.277863       2.088874                    0.999769      26.315645      74.661785       0.667824       0.419748      -1.054500       0.056312       0.000000       0.016123       0.058575       0.000000       0.002838       0.000000       0.047377       0.115721      -0.042975       0.004167       0.038808             10.038772      13.462565      -0.000005      -1.166445      12.465439       0.000016       4.188311          -0.000001
          391              C      10.535549       4.471481      18.103096       0.158158      28.353620 0.31521234E+03  0.68874561E+04                                 8.175371                            5.939914       0.277863       2.088874                    0.999769      26.315645      74.661786       0.667824       0.419748      -1.054499      -0.056312      -0.013963      -0.008062       0.058575       0.002458       0.001419       0.035312      -0.013785      -0.067763      -0.042975       0.004167       0.038808             10.038764      13.462563      -1.010163      -0.583233       6.257572      -3.584087      10.396158          -0.000000
          392              C      10.535549      -4.471481      18.103096       0.158155      28.353831 0.31521496E+03  0.68875314E+04                                 8.175422                            5.939945       0.277833       2.088863                    0.999769      26.315794      74.662445       0.667821       0.419749      -1.054498      -0.056312       0.013961      -0.008060       0.058574      -0.002458       0.001419      -0.035310      -0.013781      -0.067763      -0.042974       0.004169       0.038804             10.038827      13.462658       1.010174      -0.583231       6.257621       3.584116      10.396203          -0.000001
          393              C      10.535549       0.000000      10.358263       0.158158      28.353631 0.31521267E+03  0.68874648E+04                                 8.175373                            5.939917       0.277863       2.088874                    0.999769      26.315645      74.661785       0.667824       0.419748      -1.054499      -0.056312       0.000000       0.016123       0.058575      -0.000000      -0.002838       0.000000       0.047377       0.115721      -0.042975       0.004167       0.038808             10.038766      13.462558       0.000003       1.166445      12.465432       0.000015       4.188310          -0.000001
          394              C       1.475049       8.970519       5.179131       0.158158      28.353640 0.31521262E+03  0.68874634E+04                                 8.175375                            5.939917       0.277863       2.088874                    0.999769      26.315645      74.661786       0.667824       0.419748      -1.054499      -0.056312       0.013963       0.008062       0.058575      -0.002458      -0.001419       0.035312      -0.013785      -0.067763      -0.042975       0.004167       0.038808             10.038770      13.462570       1.010163       0.583234       6.257575      -3.584089      10.396164          -0.000000
          395              C       1.475049      17.913481       5.179131       0.158155      28.353852 0.31521524E+03  0.68875389E+04                                 8.175426                            5.939948       0.277833       2.088863                    0.999769      26.315794      74.662445       0.667821       0.419749      -1.054498      -0.056312      -0.013961       0.008060       0.058574       0.002458      -0.001419      -0.035310      -0.013781      -0.067763      -0.042974       0.004169       0.038804             10.038833      13.462665      -1.010174       0.583231       6.257624       3.584119      10.396209          -0.000001
          396              C       1.475049      13.442000      12.923964       0.158158      28.353652 0.31521293E+03  0.68874718E+04                                 8.175377                            5.939920       0.277863       2.088874                    0.999769      26.315645      74.661786       0.667824       0.419748      -1.054499      -0.056312      -0.000000      -0.016123       0.058575       0.000000       0.002838       0.000000       0.047377       0.115721      -0.042975       0.004167       0.038808             10.038772      13.462565      -0.000003      -1.166445      12.465440       0.000015       4.188312          -0.000000
          397              C       9.060500      -5.207431       9.019535       0.163891      26.817587 0.31858755E+03  0.69669150E+04                                 7.837855                            5.963872       0.335805       2.109755                    0.999867      26.118667      73.688410       0.669014       0.418658      -1.057131      -0.000000       0.021360      -0.036995       0.042718      -0.026689      -0.015409      -0.015854       0.032836       0.003781      -0.042496       0.010413       0.032083              9.049545       5.908738       2.843261       1.641552      10.259637      -0.624104      10.980261           0.000001
          398              C       9.060500      10.414862       0.000000       0.163891      26.817577 0.31858764E+03  0.69669174E+04                                 7.837853                            5.963873       0.335805       2.109755                    0.999867      26.118667      73.688410       0.669014       0.418658      -1.057131       0.000000      -0.042718       0.000000       0.042718       0.000000       0.030818       0.000001       0.005375      -0.078602      -0.042496       0.010413       0.032083              9.049541       5.908735       0.000002      -3.283109      11.340593      -0.000008       9.899296           0.000001
          399              C       9.060500       8.234569      14.262692       0.163892      26.817463 0.31858658E+03  0.69668828E+04                                 7.837807                            5.963845       0.335857       2.109774                    0.999867      26.118569      73.687879       0.669019       0.418655      -1.057134      -0.000000       0.021359       0.036994       0.042717       0.026691      -0.015410       0.015854       0.032835       0.003778      -0.042498       0.010413       0.032085              9.049484       5.908708      -2.843241       1.641545      10.259552       0.624097      10.980193           0.000001
          400              C       0.000000      -8.234569      14.262692       0.163891      26.817586 0.31858753E+03  0.69669146E+04                                 7.837855                            5.963873       0.335805       2.109755                    0.999867      26.118667      73.688411       0.669014       0.418658      -1.057131      -0.000000      -0.021360       0.036995       0.042718       0.026689       0.015409      -0.015854       0.032836       0.003781      -0.042496       0.010413       0.032083              9.049546       5.908739      -2.843262      -1.641552      10.259637      -0.624104      10.980262           0.000001
          401              C       0.000000      16.469138       0.000000       0.163891      26.817577 0.31858763E+03  0.69669170E+04                                 7.837854                            5.963874       0.335805       2.109755                    0.999867      26.118667      73.688411       0.669014       0.418658      -1.057131       0.000000       0.042718      -0.000000       0.042718      -0.000000      -0.030818       0.000001       0.005375      -0.078602      -0.042496       0.010413       0.032083              9.049542       5.908736      -0.000002       3.283109      11.340593      -0.000008       9.899297           0.000001
          402              C       0.000000       5.207431       9.019535       0.163892      26.817464 0.31858661E+03  0.69668834E+04                                 7.837807                            5.963845       0.335857       2.109774                    0.999867      26.118570      73.687881       0.669019       0.418655      -1.057134      -0.000000      -0.021359      -0.036994       0.042717      -0.026691       0.015410       0.015854       0.032835       0.003778      -0.042498       0.010413       0.032085              9.049484       5.908708       2.843242      -1.641545      10.259552       0.624097      10.980193           0.000001
          403              C       9.060500      -8.234569      14.262692       0.163891      26.817593 0.31858765E+03  0.69669181E+04                                 7.837859                            5.963875       0.335803       2.109755                    0.999867      26.118672      73.688448       0.669014       0.418658      -1.057131       0.000000      -0.021359       0.036995       0.042718      -0.026689      -0.015409      -0.015854       0.032836       0.003781      -0.042496       0.010413       0.032083              9.049550       5.908741       2.843263       1.641553      10.259642      -0.624104      10.980266           0.000001
          404              C       9.060500      16.469138       0.000000       0.163891      26.817583 0.31858774E+03  0.69669205E+04                                 7.837857                            5.963876       0.335803       2.109755                    0.999867      26.118672      73.688447       0.669014       0.418658      -1.057131      -0.000000       0.042718      -0.000000       0.042718       0.000000       0.030818       0.000001       0.005375      -0.078602      -0.042496       0.010413       0.032083              9.049545       5.908737       0.000002      -3.283111      11.340597      -0.000008       9.899302           0.000001
          405              C       9.060500       5.207431       9.019535       0.163893      26.817469 0.31858668E+03  0.69668861E+04                                 7.837810                            5.963847       0.335856       2.109774                    0.999867      26.118574      73.687916       0.669019       0.418655      -1.057134       0.000000      -0.021359      -0.036994       0.042717       0.026691      -0.015410       0.015854       0.032835       0.003778      -0.042498       0.010413       0.032085              9.049488       5.908710      -2.843243       1.641546      10.259558       0.624097      10.980197           0.000001
          406              C       0.000000      -5.207431       9.019535       0.163891      26.817593 0.31858765E+03  0.69669181E+04                                 7.837858                            5.963875       0.335803       2.109755                    0.999867      26.118672      73.688447       0.669014       0.418658      -1.057131       0.000000       0.021359      -0.036995       0.042718       0.026689       0.015409      -0.015854       0.032836       0.003781      -0.042496       0.010413       0.032083              9.049550       5.908741      -2.843263      -1.641554      10.259642      -0.624104      10.980266           0.000001
          407              C       0.000000      10.414862       0.000000       0.163891      26.817583 0.31858774E+03  0.69669205E+04                                 7.837857                            5.963876       0.335803       2.109755                    0.999867      26.118672      73.688448       0.669013       0.418658      -1.057131      -0.000000      -0.042718       0.000000       0.042718      -0.000000      -0.030818       0.000001       0.005375      -0.078602      -0.042496       0.010413       0.032083              9.049546       5.908738      -0.000002       3.283111      11.340597      -0.000008       9.899302           0.000001
          408              C       0.000000       8.234569      14.262692       0.163893      26.817470 0.31858671E+03  0.69668866E+04                                 7.837810                            5.963847       0.335855       2.109774                    0.999867      26.118575      73.687918       0.669019       0.418655      -1.057134       0.000000       0.021359       0.036994       0.042717      -0.026691       0.015410       0.015854       0.032835       0.003778      -0.042498       0.010413       0.032085              9.049488       5.908710       2.843243      -1.641546      10.259558       0.624097      10.980197           0.000001
          409              C       4.530250      19.341694       7.434015       0.227560      29.680319 0.35404047E+03  0.79489185E+04                                 8.579895                            6.481231       0.128977       2.054696                    0.999470      25.746063      73.593520       0.613137       0.444932      -1.041197      -0.000000       0.044169       0.012153       0.045810       0.000000      -0.000000      -0.002321      -0.046505       0.017491      -0.026168       0.005468       0.020699              9.904348      12.086684       0.000013      -0.000001      13.135851      -0.185812       4.490507           0.000001
          410              C       4.530250      10.209199       2.814821       0.227559      29.680342 0.35404101E+03  0.79489343E+04                                 8.579902                            6.481238       0.128975       2.054695                    0.999470      25.746077      73.593592       0.613136       0.444932      -1.041197      -0.000000      -0.011559      -0.044328       0.045810      -0.000000      -0.000000       0.007442      -0.037634       0.044102      -0.026168       0.005468       0.020699              9.904352      12.086688      -0.000008      -0.000011       6.812766       3.836451      10.813602           0.000001
          411              C       4.530250      10.775107      13.033391       0.227560      29.680253 0.35404001E+03  0.79489048E+04                                 8.579879                            6.481225       0.128982       2.054698                    0.999470      25.746035      73.593399       0.613138       0.444931      -1.041198      -0.000000      -0.032609       0.032175       0.045810      -0.000000       0.000000      -0.005120      -0.033616       0.056161      -0.026168       0.005469       0.020699              9.904324      12.086669      -0.000006       0.000012       6.490912      -3.650618      11.135390           0.000001
          412              C      13.590750      -5.899694      15.848212       0.227560      29.680310 0.35404025E+03  0.79489127E+04                                 8.579894                            6.481229       0.128977       2.054696                    0.999470      25.746063      73.593521       0.613137       0.444932      -1.041197      -0.000000      -0.044169      -0.012153       0.045810      -0.000000       0.000000      -0.002321      -0.046505       0.017491      -0.026168       0.005468       0.020699              9.904345      12.086678      -0.000011       0.000001      13.135852      -0.185813       4.490506           0.000001
          413              C      13.590750       3.232801      20.467406       0.227559      29.680333 0.35404080E+03  0.79489285E+04                                 8.579901                            6.481236       0.128975       2.054695                    0.999470      25.746077      73.593593       0.613137       0.444932      -1.041197      -0.000000       0.011559       0.044328       0.045810       0.000000       0.000000       0.007442      -0.037634       0.044102      -0.026168       0.005468       0.020699              9.904350      12.086682       0.000006       0.000009       6.812765       3.836452      10.813602           0.000001
          414              C      13.590750       2.666893      10.248836       0.227560      29.680244 0.35403980E+03  0.79488990E+04                                 8.579877                            6.481223       0.128982       2.054698                    0.999470      25.746035      73.593398       0.613138       0.444931      -1.041198      -0.000000       0.032609      -0.032175       0.045810       0.000000      -0.000000      -0.005120      -0.033616       0.056161      -0.026168       0.005469       0.020699              9.904321      12.086663       0.000004      -0.000010       6.490911      -3.650618      11.135390           0.000001
          415              C      13.590750       5.899694      15.848212       0.227560      29.680237 0.35403967E+03  0.79488954E+04                                 8.579876                            6.481222       0.128982       2.054698                    0.999470      25.746035      73.593398       0.613138       0.444931      -1.041198       0.000000       0.044169      -0.012153       0.045810      -0.000000      -0.000000       0.002321      -0.046505       0.017495      -0.026168       0.005469       0.020699              9.904320      12.086667      -0.000011      -0.000001      13.135792       0.185807       4.490502           0.000001
          416              C      13.590750      -3.232801      20.467406       0.227560      29.680318 0.35404054E+03  0.79489204E+04                                 8.579895                            6.481231       0.128977       2.054696                    0.999470      25.746063      73.593520       0.613137       0.444932      -1.041197       0.000000      -0.011560       0.044328       0.045810       0.000000      -0.000000      -0.007442      -0.037634       0.044102      -0.026168       0.005468       0.020699              9.904346      12.086669       0.000006      -0.000009       6.812767      -3.836456      10.813601           0.000001
          417              C      13.590750      -2.666893      10.248836       0.227559      29.680335 0.35404067E+03  0.79489250E+04                                 8.579901                            6.481234       0.128975       2.054695                    0.999470      25.746077      73.593591       0.613137       0.444932      -1.041197       0.000000      -0.032609      -0.032175       0.045810       0.000000       0.000000       0.005121      -0.033615       0.056160      -0.026168       0.005468       0.020699              9.904351      12.086684       0.000005       0.000010       6.490929       3.650641      11.135440           0.000001
          418              C       4.530250       7.542306       7.434015       0.227560      29.680246 0.35403988E+03  0.79489012E+04                                 8.579878                            6.481224       0.128982       2.054698                    0.999470      25.746035      73.593398       0.613138       0.444931      -1.041198       0.000000      -0.044169       0.012153       0.045810       0.000000       0.000000       0.002321      -0.046505       0.017495      -0.026168       0.005469       0.020699              9.904322      12.086673       0.000008       0.000001      13.135791       0.185807       4.490503           0.000001
          419              C       4.530250      16.674801       2.814821       0.227560      29.680327 0.35404075E+03  0.79489262E+04                                 8.579897                            6.481233       0.128977       2.054696                    0.999470      25.746063      73.593520       0.613137       0.444932      -1.041197       0.000000       0.011560      -0.044328       0.045810      -0.000000       0.000000      -0.007442      -0.037634       0.044102      -0.026168       0.005468       0.020699              9.904348      12.086675      -0.000005       0.000007       6.812767      -3.836455      10.813601           0.000001
          420              C       4.530250      16.108893      13.033391       0.227559      29.680344 0.35404088E+03  0.79489308E+04                                 8.579903                            6.481236       0.128975       2.054695                    0.999470      25.746077      73.593592       0.613137       0.444932      -1.041197       0.000000       0.032609       0.032175       0.045810      -0.000000      -0.000000       0.005121      -0.033615       0.056160      -0.026168       0.005468       0.020699              9.904354      12.086691      -0.000003      -0.000008       6.490930       3.650640      11.135440           0.000001
          421              C       7.590887      18.162830      10.486315       0.243511      28.942105 0.34426680E+03  0.76720669E+04                                 8.434774                            6.386701       0.182390       2.076114                    0.999355      25.379958      72.169292       0.618585       0.444313      -1.042035       0.013696      -0.033892      -0.019567       0.041462      -0.003612      -0.002086       0.016483       0.010157      -0.048221      -0.025590       0.008612       0.016979              9.565313       8.435850      -3.737107      -2.157615       9.546764      -1.010292      10.713326           0.000001
          422              C       7.590887      13.442000       2.309597       0.243511      28.942120 0.34426714E+03  0.76720763E+04                                 8.434777                            6.386704       0.182390       2.076114                    0.999355      25.379958      72.169292       0.618585       0.444313      -1.042036       0.013696      -0.000000       0.039135       0.041462      -0.000000       0.004171       0.000000       0.038706       0.037425      -0.025590       0.008612       0.016979              9.565317       8.435851      -0.000005       4.315238      11.296630      -0.000011       8.963469           0.000001
          423              C       7.590887       8.721170      10.486315       0.243513      28.942126 0.34426508E+03  0.76720258E+04                                 8.434799                            6.386688       0.182400       2.076118                    0.999355      25.379961      72.169491       0.618585       0.444314      -1.042034       0.013696       0.033891      -0.019567       0.041461       0.003611      -0.002085      -0.016482       0.010158      -0.048221      -0.025590       0.008613       0.016977              9.565365       8.435983       3.737220      -2.157682       9.546823       1.010194      10.713288           0.000001
          424              C      16.651387      -4.720830      12.795912       0.243511      28.942105 0.34426680E+03  0.76720669E+04                                 8.434774                            6.386701       0.182390       2.076114                    0.999355      25.379958      72.169292       0.618585       0.444313      -1.042035       0.013696       0.033892       0.019567       0.041462       0.003612       0.002086       0.016483       0.010157      -0.048221      -0.025590       0.008612       0.016979              9.565313       8.435849       3.737107       2.157614       9.546764      -1.010292      10.713327           0.000001
          425              C      16.651387       0.000000      20.972630       0.243511      28.942120 0.34426714E+03  0.76720762E+04                                 8.434777                            6.386704       0.182390       2.076114                    0.999355      25.379958      72.169292       0.618585       0.444313      -1.042035       0.013696       0.000000      -0.039135       0.041462       0.000000      -0.004171       0.000000       0.038706       0.037425      -0.025590       0.008612       0.016979              9.565317       8.435851       0.000005      -4.315238      11.296630      -0.000011       8.963469           0.000001
          426              C      16.651387       4.720830      12.795912       0.243513      28.942124 0.34426506E+03  0.76720251E+04                                 8.434800                            6.386688       0.182400       2.076118                    0.999355      25.379960      72.169491       0.618585       0.444314      -1.042034       0.013696      -0.033891       0.019567       0.041461      -0.003611       0.002085      -0.016482       0.010158      -0.048221      -0.025590       0.008613       0.016977              9.565365       8.435983      -3.737220       2.157683       9.546823       1.010194      10.713289           0.000001
          427              C      10.530113       4.720830      12.795912       0.243513      28.942124 0.34426506E+03  0.76720251E+04                                 8.434799                            6.386688       0.182400       2.076118                    0.999355      25.379960      72.169490       0.618585       0.444314      -1.042034      -0.013696      -0.033891       0.019567       0.041461       0.003611      -0.002085      -0.016482       0.010158      -0.048221      -0.025590       0.008613       0.016977              9.565365       8.435983       3.737220      -2.157684       9.546821       1.010192      10.713291           0.000001
          428              C      10.530113       0.000000      20.972630       0.243511      28.942120 0.34426714E+03  0.76720762E+04                                 8.434777                            6.386704       0.182390       2.076114                    0.999355      25.379958      72.169293       0.618585       0.444313      -1.042035      -0.013696       0.000000      -0.039135       0.041462      -0.000000       0.004171       0.000000       0.038706       0.037425      -0.025590       0.008612       0.016979              9.565317       8.435851      -0.000004       4.315238      11.296630      -0.000009       8.963469           0.000001
          429              C      10.530113      -4.720830      12.795912       0.243511      28.942105 0.34426680E+03  0.76720670E+04                                 8.434774                            6.386701       0.182390       2.076114                    0.999355      25.379958      72.169292       0.618585       0.444313      -1.042035      -0.013696       0.033892       0.019567       0.041462      -0.003612      -0.002086       0.016483       0.010157      -0.048221      -0.025590       0.008612       0.016979              9.565313       8.435849      -3.737108      -2.157613       9.546767      -1.010294      10.713324           0.000001
          430              C       1.469613       8.721170      10.486315       0.243513      28.942126 0.34426508E+03  0.76720258E+04                                 8.434799                            6.386688       0.182400       2.076118                    0.999355      25.379961      72.169491       0.618585       0.444314      -1.042034      -0.013696       0.033891      -0.019567       0.041461      -0.003611       0.002085      -0.016482       0.010158      -0.048221      -0.025590       0.008613       0.016977              9.565364       8.435982      -3.737219       2.157684       9.546821       1.010193      10.713291           0.000001
          431              C       1.469613      13.442000       2.309597       0.243511      28.942119 0.34426714E+03  0.76720762E+04                                 8.434777                            6.386704       0.182390       2.076114                    0.999355      25.379958      72.169293       0.618585       0.444313      -1.042035      -0.013696      -0.000000       0.039135       0.041462       0.000000      -0.004171       0.000000       0.038706       0.037425      -0.025590       0.008612       0.016979              9.565317       8.435850       0.000003      -4.315237      11.296630      -0.000009       8.963469           0.000001
          432              C       1.469613      18.162830      10.486315       0.243511      28.942105 0.34426680E+03  0.76720669E+04                                 8.434774                            6.386701       0.182390       2.076114                    0.999355      25.379958      72.169292       0.618585       0.444313      -1.042035      -0.013696      -0.033892      -0.019567       0.041462       0.003612       0.002086       0.016483       0.010157      -0.048221      -0.025590       0.008612       0.016979              9.565313       8.435849       3.737108       2.157613       9.546766      -1.010294      10.713324           0.000001
          433              N       8.304854      18.545927       6.106928      -0.344393      45.471394 0.55993487E+03  0.13809915E+05                                10.634133                            7.636254      -0.020411       2.001800                    0.997853      29.384911      82.289207       0.635914       0.390530      -1.098160       0.049197      -0.042539      -0.068672       0.094582       0.027816       0.022959       0.010698       0.045405      -0.052953      -0.027137      -0.026582       0.053719             13.752213      15.297620      -0.488683      -3.028249       9.229319       6.225354      16.729701           0.000000
          434              N       8.540427      21.232983       7.869393      -0.363284      44.845405 0.59099641E+03  0.14758786E+05                                10.512580                            7.838166       0.028438       2.012766                    0.997446      29.776773      83.624575       0.629166       0.389830      -1.099790       0.043948       0.101956      -0.006525       0.111216       0.006204       0.016290      -0.014579       0.007932       0.161892      -0.039051      -0.020129       0.059180             12.884459       9.335104       5.892146       1.998924      16.929463       0.699977      12.388811           0.000001
          435              N       5.644691      20.078315       7.387451      -0.294308      38.789131 0.54182724E+03  0.13289466E+05                                 9.657874                            7.568656      -0.111789       1.972281                    0.998833      29.264740      82.443549       0.629871       0.396468      -1.091101      -0.078336       0.071558       0.014678       0.107110       0.023871       0.001587       0.003520      -0.043670       0.026548      -0.036776       0.008098       0.028678             11.385435      17.898270      -0.118451       0.299788      10.888419      -0.183354       5.369616           0.000001
          436              N       8.080154      18.250203       9.250029      -0.292383      37.937390 0.53626368E+03  0.13101668E+05                                 9.468807                            7.502041      -0.059377       1.991057                    0.999128      28.998860      81.181316       0.637010       0.393561      -1.094565       0.031699      -0.090196       0.035257       0.101898       0.008260      -0.015504       0.025752       0.013091       0.006848      -0.035501       0.009187       0.026313             10.676344       7.775807      -2.338438      -1.288974       9.786137      -3.327417      14.467088           0.000000
          437              N       8.304854       9.457791       4.167519      -0.344393      45.471295 0.55993312E+03  0.13809857E+05                                10.634110                            7.636237      -0.020393       2.001805                    0.997853      29.384861      82.288959       0.635915       0.390530      -1.098161       0.049197      -0.038201       0.071177       0.094583       0.005974      -0.035570      -0.003713       0.057501      -0.016665      -0.027137      -0.026583       0.053720             13.752194      15.297603      -2.378195       1.937333       9.463260      -6.360422      16.495721           0.000000
          438              N       8.540427       9.640602       0.959228      -0.363284      44.845374 0.59099602E+03  0.14758775E+05                                10.512581                            7.838168       0.028436       2.012766                    0.997446      29.776760      83.624565       0.629165       0.389830      -1.099790       0.043948      -0.056628      -0.085034       0.111216       0.011006      -0.013518      -0.029477      -0.068379      -0.067039      -0.039051      -0.020129       0.059180             12.884455       9.335098      -1.214948      -6.102198      12.917787       1.616154      16.400481           0.000001
          439              N       5.644691       9.800562       2.200170      -0.294308      38.789174 0.54182811E+03  0.13289494E+05                                 9.657883                            7.568663      -0.111792       1.972280                    0.998833      29.264771      82.443681       0.629870       0.396468      -1.091100      -0.078337      -0.023067      -0.069310       0.107110      -0.010561      -0.021466       0.001946      -0.034201       0.054956      -0.036776       0.008098       0.028678             11.385445      17.898290       0.318850      -0.047309       6.908110       2.481389       9.349934           0.000001
          440              N       8.080154      12.327658       2.852073      -0.292384      37.937431 0.53626441E+03  0.13101690E+05                                 9.468812                            7.502043      -0.059377       1.991056                    0.999128      28.998881      81.181386       0.637010       0.393560      -1.094566       0.031699       0.075631       0.060483       0.101897      -0.017557       0.000600      -0.017192       0.027916       0.051323      -0.035500       0.009187       0.026313             10.676348       7.775808       0.052931       2.669632      16.178487      -0.363226       8.074750           0.000000
          441              N       8.304854      12.322281      13.007780      -0.344393      45.471322 0.55993363E+03  0.13809874E+05                                10.634119                            7.636244      -0.020386       2.001808                    0.997853      29.384852      82.288964       0.635914       0.390530      -1.098160       0.049197       0.080742      -0.002505       0.094583      -0.033791       0.012611      -0.006984       0.038972      -0.072252      -0.027137      -0.026582       0.053720             13.752206      15.297604       2.866904       1.090925      20.245914       0.135132       5.713100           0.000000
          442              N       8.540427       9.452414      14.453607      -0.363284      44.845312 0.59099500E+03  0.14758740E+05                                10.512563                            7.838156       0.028450       2.012770                    0.997446      29.776737      83.624411       0.629166       0.389830      -1.099790       0.043949      -0.045328       0.091558       0.111216      -0.017209      -0.002773       0.044058      -0.043126       0.008719      -0.039051      -0.020130       0.059181             12.884428       9.335083      -4.677165       4.103277      14.130113      -2.316100      15.188088           0.000001
          443              N       5.644691      10.447122      13.694606      -0.294308      38.789076 0.54182693E+03  0.13289456E+05                                 9.657863                            7.568653      -0.111788       1.972281                    0.998833      29.264737      82.443530       0.629871       0.396468      -1.091101      -0.078337      -0.048490       0.054632       0.107110      -0.013310       0.019879      -0.005467      -0.040299       0.036663      -0.036776       0.008098       0.028678             11.385421      17.898250      -0.200404      -0.252480       6.590518      -2.298011       9.667495           0.000001
          444              N       8.080154       9.748138      11.180125      -0.292383      37.937622 0.53626665E+03  0.13101790E+05                                 9.468921                            7.502109      -0.059376       1.991058                    0.999128      28.999015      81.182533       0.636999       0.393566      -1.094559       0.031699       0.014564      -0.095739       0.101896       0.009299       0.014905      -0.008557      -0.016688      -0.082487      -0.035499       0.009186       0.026314             10.676482       7.775954       2.285576      -1.380730      10.415346       3.690611      13.838145           0.000000
          445              N      17.365354      -5.103927      17.175299      -0.344393      45.471392 0.55993484E+03  0.13809914E+05                                10.634133                            7.636254      -0.020411       2.001800                    0.997853      29.384910      82.289206       0.635914       0.390530      -1.098160       0.049197       0.042539       0.068672       0.094582      -0.027816      -0.022959       0.010698       0.045405      -0.052953      -0.027137      -0.026582       0.053719             13.752213      15.297620       0.488683       3.028249       9.229319       6.225355      16.729701           0.000000
          446              N      17.600927      -7.790983      15.412834      -0.363284      44.845407 0.59099645E+03  0.14758787E+05                                10.512581                            7.838166       0.028437       2.012766                    0.997446      29.776774      83.624577       0.629166       0.389830      -1.099790       0.043948      -0.101956       0.006525       0.111216      -0.006204      -0.016290      -0.014579       0.007932       0.161892      -0.039051      -0.020129       0.059180             12.884459       9.335104      -5.892147      -1.998924      16.929463       0.699977      12.388811           0.000001
          447              N      14.705191      -6.636315      15.894776      -0.294308      38.789130 0.54182725E+03  0.13289466E+05                                 9.657873                            7.568656      -0.111789       1.972281                    0.998833      29.264740      82.443549       0.629871       0.396468      -1.091101      -0.078336      -0.071558      -0.014678       0.107110      -0.023871      -0.001587       0.003520      -0.043670       0.026548      -0.036776       0.008097       0.028678             11.385435      17.898271       0.118451      -0.299788      10.888417      -0.183354       5.369616           0.000001
          448              N      17.140654      -4.808203      14.032198      -0.292383      37.937390 0.53626369E+03  0.13101668E+05                                 9.468807                            7.502041      -0.059377       1.991057                    0.999128      28.998860      81.181316       0.637010       0.393561      -1.094565       0.031699       0.090196      -0.035257       0.101898      -0.008260       0.015504       0.025752       0.013091       0.006848      -0.035501       0.009187       0.026313             10.676344       7.775807       2.338438       1.288974       9.786137      -3.327417      14.467088           0.000000
          449              N      17.365354       3.984209      19.114708      -0.344393      45.471295 0.55993312E+03  0.13809857E+05                                10.634111                            7.636237      -0.020393       2.001805                    0.997853      29.384861      82.288961       0.635915       0.390530      -1.098160       0.049197       0.038201      -0.071177       0.094583      -0.005974       0.035570      -0.003713       0.057501      -0.016665      -0.027137      -0.026583       0.053720             13.752195      15.297603       2.378195      -1.937334       9.463260      -6.360422      16.495722           0.000000
          450              N      17.600927       3.801398      22.322999      -0.363284      44.845374 0.59099602E+03  0.14758775E+05                                10.512581                            7.838168       0.028436       2.012766                    0.997446      29.776760      83.624567       0.629165       0.389831      -1.099790       0.043948       0.056628       0.085034       0.111216      -0.011006       0.013518      -0.029477      -0.068379      -0.067039      -0.039051      -0.020129       0.059180             12.884456       9.335098       1.214948       6.102199      12.917787       1.616154      16.400481           0.000001
          451              N      14.705191       3.641438      21.082057      -0.294308      38.789173 0.54182811E+03  0.13289494E+05                                 9.657883                            7.568663      -0.111792       1.972280                    0.998833      29.264771      82.443682       0.629870       0.396468      -1.091100      -0.078337       0.023067       0.069310       0.107110       0.010561       0.021466       0.001946      -0.034201       0.054956      -0.036776       0.008098       0.028678             11.385445      17.898292      -0.318850       0.047308       6.908110       2.481388       9.349933           0.000001
          452              N      17.140654       1.114342      20.430154      -0.292384      37.937433 0.53626445E+03  0.13101691E+05                                 9.468812                            7.502043      -0.059377       1.991056                    0.999128      28.998882      81.181387       0.637010       0.393560      -1.094566       0.031699      -0.075631      -0.060483       0.101897       0.017557      -0.000600      -0.017192       0.027916       0.051322      -0.035500       0.009187       0.026313             10.676348       7.775808      -0.052931      -2.669632      16.178487      -0.363226       8.074750           0.000000
          453              N      17.365354       1.119719      10.274447      -0.344393      45.471322 0.55993363E+03  0.13809874E+05                                10.634118                            7.636244      -0.020386       2.001808                    0.997853      29.384852      82.288963       0.635914       0.390530      -1.098160       0.049197      -0.080742       0.002505       0.094583       0.033791      -0.012611      -0.006984       0.038972      -0.072252      -0.027137      -0.026582       0.053720             13.752206      15.297604      -2.866904      -1.090924      20.245914       0.135132       5.713100           0.000000
          454              N      17.600927       3.989586       8.828620      -0.363284      44.845311 0.59099500E+03  0.14758740E+05                                10.512563                            7.838156       0.028450       2.012770                    0.997446      29.776737      83.624411       0.629166       0.389830      -1.099790       0.043949       0.045328      -0.091558       0.111216       0.017209       0.002773       0.044058      -0.043126       0.008719      -0.039051      -0.020130       0.059181             12.884428       9.335083       4.677165      -4.103277      14.130113      -2.316100      15.188088           0.000001
          455              N      14.705191       2.994878       9.587621      -0.294308      38.789075 0.54182694E+03  0.13289456E+05                                 9.657862                            7.568653      -0.111788       1.972281                    0.998833      29.264737      82.443529       0.629871       0.396468      -1.091101      -0.078337       0.048490      -0.054632       0.107110       0.013310      -0.019879      -0.005467      -0.040299       0.036663      -0.036776       0.008098       0.028678             11.385421      17.898251       0.200404       0.252481       6.590518      -2.298011       9.667494           0.000001
          456              N      17.140654       3.693862      12.102102      -0.292383      37.937622 0.53626665E+03  0.13101790E+05                                 9.468921                            7.502109      -0.059376       1.991058                    0.999128      28.999015      81.182533       0.636999       0.393566      -1.094559       0.031699      -0.014564       0.095739       0.101896      -0.009299      -0.014905      -0.008557      -0.016688      -0.082487      -0.035499       0.009186       0.026314             10.676482       7.775953      -2.285576       1.380730      10.415346       3.690611      13.838145           0.000000
          457              N       9.816146       5.103927      17.175299      -0.344393      45.471300 0.55993349E+03  0.13809869E+05                                10.634115                            7.636243      -0.020385       2.001808                    0.997853      29.384848      82.288947       0.635914       0.390530      -1.098160      -0.049197      -0.042541       0.068672       0.094583      -0.027818       0.022959      -0.010697       0.045403      -0.052957      -0.027137      -0.026582       0.053719             13.752200      15.297602       0.488680      -3.028265       9.229271      -6.225322      16.729727           0.000000
          458              N       9.580573       7.790983      15.412834      -0.363284      44.845309 0.59099528E+03  0.14758748E+05                                10.512562                            7.838158       0.028450       2.012771                    0.997446      29.776732      83.624394       0.629166       0.389830      -1.099790      -0.043949       0.101956       0.006524       0.111216      -0.006204       0.016290       0.014580       0.007933       0.161894      -0.039051      -0.020130       0.059181             12.884427       9.335084      -5.892126       1.998904      16.929398      -0.699935      12.388799           0.000001
          459              N      12.476309       6.636315      15.894776      -0.294308      38.789083 0.54182708E+03  0.13289461E+05                                 9.657864                            7.568654      -0.111787       1.972282                    0.998833      29.264734      82.443518       0.629871       0.396468      -1.091101       0.078337       0.071558      -0.014678       0.107110      -0.023871       0.001587      -0.003521      -0.043670       0.026550      -0.036776       0.008098       0.028678             11.385423      17.898255       0.118450       0.299797      10.888386       0.183364       5.369627           0.000001
          460              N      10.040846       4.808203      14.032198      -0.292383      37.937627 0.53626681E+03  0.13101795E+05                                 9.468922                            7.502110      -0.059376       1.991058                    0.999128      28.999015      81.182533       0.636999       0.393566      -1.094559      -0.031699      -0.090194      -0.035256       0.101896      -0.008259      -0.015506      -0.025751       0.013092       0.006854      -0.035499       0.009186       0.026314             10.676483       7.775953       2.338536      -1.288999       9.786286       3.327424      14.467208           0.000000
          461              N       9.816146      -3.984209      19.114708      -0.344393      45.471377 0.55993429E+03  0.13809897E+05                                10.634130                            7.636250      -0.020410       2.001800                    0.997853      29.384906      82.289189       0.635914       0.390530      -1.098160      -0.049197      -0.038202      -0.071176       0.094582      -0.005975      -0.035569       0.003715       0.057500      -0.016668      -0.027137      -0.026582       0.053719             13.752210      15.297623       2.378196       1.937330       9.463286       6.360434      16.495722           0.000000
          462              N       9.580573      -3.801398      22.322999      -0.363284      44.845383 0.59099629E+03  0.14758782E+05                                10.512577                            7.838166       0.028438       2.012767                    0.997446      29.776768      83.624559       0.629166       0.389830      -1.099790      -0.043948      -0.056629       0.085034       0.111216      -0.011005      -0.013518       0.029479      -0.068378      -0.067038      -0.039051      -0.020129       0.059180             12.884452       9.335096       1.214953      -6.102202      12.917777      -1.616172      16.400484           0.000001
          463              N      12.476309      -3.641438      21.082057      -0.294308      38.789114 0.54182718E+03  0.13289464E+05                                 9.657871                            7.568655      -0.111788       1.972281                    0.998833      29.264737      82.443537       0.629871       0.396468      -1.091101       0.078336      -0.023068       0.069310       0.107110       0.010561      -0.021466      -0.001947      -0.034200       0.054955      -0.036776       0.008098       0.028678             11.385429      17.898252      -0.318850      -0.047309       6.908106      -2.481392       9.349929           0.000001
          464              N      10.040846      -1.114342      20.430154      -0.292383      37.937401 0.53626385E+03  0.13101673E+05                                 9.468809                            7.502042      -0.059377       1.991057                    0.999128      28.998860      81.181316       0.637010       0.393561      -1.094565      -0.031699       0.075631      -0.060484       0.101898       0.017557       0.000599       0.017193       0.027916       0.051324      -0.035501       0.009187       0.026313             10.676346       7.775807      -0.052938       2.669632      16.178485       0.363201       8.074747           0.000000
          465              N       9.816146      -1.119719      10.274447      -0.344393      45.471306 0.55993352E+03  0.13809869E+05                                10.634112                            7.636239      -0.020392       2.001806                    0.997853      29.384857      82.288943       0.635915       0.390529      -1.098161      -0.049197       0.080742       0.002505       0.094583       0.033792       0.012611       0.006985       0.038971      -0.072253      -0.027137      -0.026583       0.053720             13.752197      15.297595      -2.866893       1.090911      20.245905      -0.135066       5.713090           0.000000
          466              N       9.580573      -3.989586       8.828620      -0.363284      44.845345 0.59099531E+03  0.14758754E+05                                10.512577                            7.838163       0.028437       2.012767                    0.997446      29.776754      83.624549       0.629165       0.389831      -1.099790      -0.043948      -0.045327      -0.091558       0.111215       0.017210      -0.002772      -0.044058      -0.043126       0.008722      -0.039051      -0.020129       0.059180             12.884449       9.335093       4.677186       4.103265      14.130182       2.316113      15.188071           0.000001
          467              N      12.476309      -2.994878       9.587621      -0.294308      38.789163 0.54182777E+03  0.13289484E+05                                 9.657881                            7.568661      -0.111792       1.972280                    0.998833      29.264768      82.443670       0.629870       0.396468      -1.091100       0.078337      -0.048490      -0.054632       0.107110       0.013310       0.019879       0.005467      -0.040299       0.036663      -0.036776       0.008098       0.028678             11.385444      17.898294       0.200394      -0.252478       6.590530       2.298034       9.667508           0.000001
          468              N      10.040846      -3.693862      12.102102      -0.292384      37.937416 0.53626413E+03  0.13101682E+05                                 9.468809                            7.502041      -0.059377       1.991056                    0.999128      28.998882      81.181387       0.637010       0.393560      -1.094566      -0.031699       0.014564       0.095740       0.101897      -0.009298       0.014905       0.008560      -0.016687      -0.082487      -0.035500       0.009187       0.026313             10.676345       7.775808      -2.285509      -1.380651      10.415250      -3.690632      13.837976           0.000000
          469              N       0.755646       8.338073       6.106928      -0.344393      45.471300 0.55993347E+03  0.13809869E+05                                10.634115                            7.636243      -0.020385       2.001808                    0.997853      29.384848      82.288947       0.635914       0.390530      -1.098160      -0.049197       0.042541      -0.068672       0.094583       0.027818      -0.022959      -0.010697       0.045403      -0.052957      -0.027137      -0.026582       0.053719             13.752200      15.297602      -0.488681       3.028266       9.229271      -6.225322      16.729727           0.000000
          470              N       0.520073       5.651017       7.869393      -0.363284      44.845310 0.59099528E+03  0.14758748E+05                                10.512562                            7.838158       0.028450       2.012771                    0.997446      29.776732      83.624394       0.629166       0.389830      -1.099790      -0.043949      -0.101956      -0.006524       0.111216       0.006204      -0.016290       0.014580       0.007933       0.161894      -0.039051      -0.020130       0.059181             12.884427       9.335085       5.892127      -1.998904      16.929398      -0.699935      12.388799           0.000001
          471              N       3.415808       6.805685       7.387451      -0.294308      38.789103 0.54182751E+03  0.13289473E+05                                 9.657867                            7.568657      -0.111787       1.972282                    0.998833      29.264734      82.443519       0.629871       0.396468      -1.091101       0.078337      -0.071558       0.014678       0.107110       0.023871      -0.001587      -0.003521      -0.043670       0.026550      -0.036776       0.008098       0.028678             11.385428      17.898271      -0.118457      -0.299798      10.888383       0.183363       5.369630           0.000001
          472              N       0.980346       8.633797       9.250029      -0.292383      37.937630 0.53626684E+03  0.13101796E+05                                 9.468922                            7.502110      -0.059376       1.991058                    0.999128      28.999016      81.182533       0.636999       0.393566      -1.094559      -0.031699       0.090194       0.035256       0.101896       0.008259       0.015506      -0.025751       0.013092       0.006854      -0.035499       0.009186       0.026314             10.676483       7.775953      -2.338536       1.288998       9.786286       3.327425      14.467208           0.000000
          473              N       0.755646      17.426209       4.167519      -0.344393      45.471379 0.55993431E+03  0.13809897E+05                                10.634130                            7.636250      -0.020410       2.001800                    0.997853      29.384907      82.289190       0.635914       0.390530      -1.098160      -0.049197       0.038202       0.071176       0.094582       0.005975       0.035569       0.003715       0.057500      -0.016668      -0.027137      -0.026582       0.053719             13.752210      15.297623      -2.378196      -1.937332       9.463285       6.360434      16.495722           0.000000
          474              N       0.520073      17.243398       0.959228      -0.363284      44.845384 0.59099629E+03  0.14758782E+05                                10.512577                            7.838166       0.028438       2.012767                    0.997446      29.776768      83.624559       0.629166       0.389830      -1.099790      -0.043948       0.056629      -0.085034       0.111216       0.011005       0.013518       0.029479      -0.068378      -0.067038      -0.039051      -0.020129       0.059180             12.884453       9.335098      -1.214953       6.102203      12.917777      -1.616172      16.400484           0.000001
          475              N       3.415808      17.083438       2.200170      -0.294308      38.789135 0.54182762E+03  0.13289477E+05                                 9.657874                            7.568658      -0.111788       1.972281                    0.998833      29.264738      82.443538       0.629871       0.396468      -1.091101       0.078336       0.023068      -0.069310       0.107110      -0.010561       0.021466      -0.001947      -0.034200       0.054955      -0.036776       0.008098       0.028678             11.385434      17.898267       0.318854       0.047303       6.908107      -2.481389       9.349927           0.000001
          476              N       0.980346      14.556342       2.852073      -0.292383      37.937403 0.53626385E+03  0.13101673E+05                                 9.468810                            7.502042      -0.059377       1.991057                    0.999128      28.998860      81.181318       0.637010       0.393561      -1.094565      -0.031699      -0.075631       0.060484       0.101898      -0.017557      -0.000599       0.017193       0.027916       0.051324      -0.035501       0.009187       0.026313             10.676347       7.775807       0.052939      -2.669632      16.178486       0.363200       8.074748           0.000000
          477              N       0.755646      14.561719      13.007780      -0.344393      45.471306 0.55993350E+03  0.13809869E+05                                10.634112                            7.636239      -0.020392       2.001806                    0.997853      29.384857      82.288944       0.635915       0.390530      -1.098161      -0.049197      -0.080742      -0.002505       0.094583      -0.033792      -0.012611       0.006985       0.038971      -0.072253      -0.027137      -0.026583       0.053720             13.752197      15.297596       2.866895      -1.090910      20.245906      -0.135066       5.713090           0.000000
          478              N       0.520073      17.431586      14.453607      -0.363284      44.845347 0.59099535E+03  0.14758755E+05                                10.512577                            7.838163       0.028437       2.012767                    0.997446      29.776755      83.624550       0.629165       0.389830      -1.099790      -0.043948       0.045327       0.091558       0.111215      -0.017210       0.002772      -0.044058      -0.043126       0.008722      -0.039051      -0.020129       0.059180             12.884449       9.335094      -4.677187      -4.103265      14.130182       2.316113      15.188071           0.000001
          479              N       3.415808      16.436878      13.694606      -0.294308      38.789182 0.54182819E+03  0.13289496E+05                                 9.657884                            7.568664      -0.111792       1.972280                    0.998833      29.264768      82.443670       0.629870       0.396468      -1.091100       0.078337       0.048490       0.054632       0.107110      -0.013310      -0.019879       0.005467      -0.040299       0.036663      -0.036776       0.008098       0.028678             11.385449      17.898309      -0.200392       0.252484       6.590532       2.298032       9.667506           0.000001
          480              N       0.980346      17.135862      11.180125      -0.292384      37.937417 0.53626412E+03  0.13101682E+05                                 9.468809                            7.502041      -0.059377       1.991056                    0.999128      28.998882      81.181388       0.637010       0.393560      -1.094566      -0.031699      -0.014564      -0.095740       0.101897       0.009298      -0.014905       0.008560      -0.016687      -0.082487      -0.035500       0.009187       0.026313             10.676345       7.775809       2.285508       1.380652      10.415250      -3.690632      13.837978           0.000000
          481              N       9.816146      -5.103927      17.175299      -0.344393      45.471383 0.55993479E+03  0.13809913E+05                                10.634132                            7.636254      -0.020411       2.001800                    0.997853      29.384908      82.289206       0.635913       0.390530      -1.098160      -0.049197       0.042539       0.068672       0.094582       0.027816       0.022959       0.010698       0.045405      -0.052954      -0.027137      -0.026582       0.053719             13.752211      15.297619      -0.488681      -3.028244       9.229318       6.225353      16.729696           0.000000
          482              N       9.580573      -7.790983      15.412834      -0.363284      44.845453 0.59099711E+03  0.14758809E+05                                10.512590                            7.838172       0.028435       2.012765                    0.997446      29.776796      83.624680       0.629165       0.389830      -1.099790      -0.043949      -0.101956       0.006525       0.111216       0.006204       0.016289      -0.014579       0.007932       0.161893      -0.039051      -0.020129       0.059180             12.884473       9.335112       5.892156       1.998926      16.929485       0.699978      12.388821           0.000001
          483              N      12.476309      -6.636315      15.894776      -0.294314      38.789492 0.54183322E+03  0.13289650E+05                                 9.657940                            7.568704      -0.111794       1.972277                    0.998833      29.264874      82.444050       0.629868       0.396468      -1.091100       0.078337      -0.071556      -0.014678       0.107109       0.023870       0.001587       0.003520      -0.043668       0.026546      -0.036774       0.008097       0.028678             11.385521      17.898434      -0.118463       0.299793      10.888481      -0.183354       5.369648           0.000001
          484              N      10.040846      -4.808203      14.032198      -0.292383      37.937408 0.53626402E+03  0.13101678E+05                                 9.468811                            7.502044      -0.059377       1.991057                    0.999128      28.998866      81.181341       0.637010       0.393561      -1.094565      -0.031699       0.090196      -0.035257       0.101898       0.008260      -0.015504       0.025752       0.013090       0.006848      -0.035500       0.009187       0.026313             10.676348       7.775810      -2.338439      -1.288975       9.786142      -3.327419      14.467093           0.000000
          485              N       9.816146       3.984209      19.114708      -0.344393      45.471287 0.55993307E+03  0.13809856E+05                                10.634110                            7.636237      -0.020393       2.001805                    0.997853      29.384859      82.288960       0.635915       0.390530      -1.098160      -0.049197       0.038201      -0.071177       0.094583       0.005974      -0.035570      -0.003713       0.057501      -0.016665      -0.027137      -0.026583       0.053720             13.752192      15.297602      -2.378193       1.937329       9.463257      -6.360419      16.495718           0.000000
          486              N       9.580573       3.801398      22.322999      -0.363284      44.845420 0.59099668E+03  0.14758797E+05                                10.512591                            7.838174       0.028434       2.012765                    0.997446      29.776782      83.624671       0.629164       0.389831      -1.099790      -0.043949       0.056628       0.085034       0.111216       0.011006      -0.013518      -0.029477      -0.068380      -0.067038      -0.039051      -0.020129       0.059180             12.884469       9.335106      -1.214952      -6.102207      12.917800       1.616159      16.400502           0.000001
          487              N      12.476309       3.641438      21.082057      -0.294314      38.789534 0.54183408E+03  0.13289677E+05                                 9.657949                            7.568711      -0.111798       1.972276                    0.998833      29.264905      82.444183       0.629867       0.396469      -1.091100       0.078337       0.023066       0.069309       0.107109      -0.010560      -0.021466       0.001946      -0.034200       0.054956      -0.036775       0.008098       0.028677             11.385531      17.898455       0.318861      -0.047300       6.908150       2.481402       9.349988           0.000001
          488              N      10.040846       1.114342      20.430154      -0.292384      37.937451 0.53626477E+03  0.13101701E+05                                 9.468815                            7.502046      -0.059377       1.991056                    0.999128      28.998888      81.181411       0.637010       0.393560      -1.094566      -0.031699      -0.075631      -0.060483       0.101897      -0.017557       0.000600      -0.017192       0.027916       0.051322      -0.035500       0.009187       0.026313             10.676352       7.775811       0.052932       2.669633      16.178493      -0.363225       8.074753           0.000000
          489              N       9.816146       1.119719      10.274447      -0.344393      45.471313 0.55993359E+03  0.13809873E+05                                10.634118                            7.636244      -0.020386       2.001808                    0.997853      29.384850      82.288963       0.635914       0.390530      -1.098160      -0.049197      -0.080742       0.002505       0.094583      -0.033792       0.012611      -0.006984       0.038972      -0.072252      -0.027138      -0.026582       0.053720             13.752203      15.297602       2.866899       1.090924      20.245908       0.135130       5.713100           0.000000
          490              N       9.580573       3.989586       8.828620      -0.363284      44.845357 0.59099566E+03  0.14758762E+05                                10.512572                            7.838162       0.028447       2.012769                    0.997446      29.776759      83.624515       0.629166       0.389830      -1.099790      -0.043949       0.045328      -0.091558       0.111216      -0.017209      -0.002773       0.044058      -0.043126       0.008720      -0.039051      -0.020130       0.059181             12.884442       9.335090      -4.677171       4.103285      14.130128      -2.316106      15.188107           0.000001
          491              N      12.476309       2.994878       9.587621      -0.294314      38.789435 0.54183288E+03  0.13289639E+05                                 9.657930                            7.568701      -0.111793       1.972278                    0.998833      29.264870      82.444031       0.629868       0.396468      -1.091100       0.078337       0.048490      -0.054631       0.107109      -0.013310       0.019879      -0.005467      -0.040298       0.036661      -0.036775       0.008097       0.028678             11.385508      17.898415      -0.200402      -0.252494       6.590557      -2.298024       9.667551           0.000001
          492              N      10.040846       3.693862      12.102102      -0.292383      37.937642 0.53626701E+03  0.13101801E+05                                 9.468924                            7.502112      -0.059376       1.991058                    0.999128      28.999022      81.182557       0.636999       0.393566      -1.094559      -0.031698      -0.014564       0.095739       0.101896       0.009299       0.014905      -0.008557      -0.016688      -0.082487      -0.035499       0.009186       0.026314             10.676485       7.775956       2.285577      -1.380731      10.415348       3.690612      13.838152           0.000000
          493              N       0.755646      18.545927       6.106928      -0.344393      45.471383 0.55993477E+03  0.13809912E+05                                10.634132                            7.636254      -0.020411       2.001800                    0.997853      29.384908      82.289206       0.635913       0.390530      -1.098160      -0.049197      -0.042539      -0.068672       0.094582      -0.027816      -0.022959       0.010698       0.045405      -0.052954      -0.027137      -0.026582       0.053719             13.752211      15.297619       0.488682       3.028245       9.229319       6.225353      16.729696           0.000000
          494              N       0.520073      21.232983       7.869393      -0.363284      44.845451 0.59099707E+03  0.14758808E+05                                10.512591                            7.838172       0.028435       2.012765                    0.997446      29.776795      83.624680       0.629165       0.389830      -1.099790      -0.043949       0.101956      -0.006525       0.111216      -0.006204      -0.016289      -0.014579       0.007932       0.161893      -0.039051      -0.020129       0.059180             12.884474       9.335113      -5.892157      -1.998926      16.929486       0.699978      12.388822           0.000001
          495              N       3.415808      20.078315       7.387451      -0.294314      38.789511 0.54183363E+03  0.13289662E+05                                 9.657943                            7.568707      -0.111794       1.972277                    0.998833      29.264874      82.444050       0.629868       0.396468      -1.091100       0.078337       0.071556       0.014678       0.107109      -0.023870      -0.001587       0.003520      -0.043668       0.026546      -0.036774       0.008097       0.028678             11.385526      17.898449       0.118470      -0.299794      10.888477      -0.183354       5.369650           0.000001
          496              N       0.980346      18.250203       9.250029      -0.292383      37.937411 0.53626405E+03  0.13101679E+05                                 9.468811                            7.502044      -0.059377       1.991057                    0.999128      28.998867      81.181343       0.637010       0.393561      -1.094565      -0.031699      -0.090196       0.035257       0.101898      -0.008260       0.015504       0.025752       0.013090       0.006848      -0.035500       0.009187       0.026313             10.676349       7.775810       2.338440       1.288974       9.786143      -3.327419      14.467093           0.000000
          497              N       0.755646       9.457791       4.167519      -0.344393      45.471286 0.55993305E+03  0.13809855E+05                                10.634110                            7.636237      -0.020393       2.001805                    0.997853      29.384859      82.288961       0.635915       0.390530      -1.098160      -0.049197      -0.038201       0.071177       0.094583      -0.005974       0.035570      -0.003713       0.057501      -0.016665      -0.027137      -0.026583       0.053720             13.752193      15.297603       2.378193      -1.937330       9.463257      -6.360419      16.495719           0.000000
          498              N       0.520073       9.640602       0.959228      -0.363284      44.845420 0.59099668E+03  0.14758797E+05                                10.512591                            7.838174       0.028434       2.012765                    0.997446      29.776782      83.624670       0.629164       0.389831      -1.099790      -0.043949      -0.056628      -0.085034       0.111216      -0.011006       0.013518      -0.029477      -0.068380      -0.067038      -0.039051      -0.020129       0.059180             12.884469       9.335107       1.214952       6.102208      12.917799       1.616159      16.400502           0.000001
          499              N       3.415808       9.800562       2.200170      -0.294314      38.789554 0.54183450E+03  0.13289690E+05                                 9.657953                            7.568714      -0.111798       1.972276                    0.998833      29.264905      82.444183       0.629867       0.396469      -1.091100       0.078337      -0.023066      -0.069309       0.107109       0.010560       0.021466       0.001946      -0.034200       0.054956      -0.036775       0.008098       0.028677             11.385536      17.898470      -0.318865       0.047295       6.908151       2.481400       9.349987           0.000001
          500              N       0.980346      12.327658       2.852073      -0.292384      37.937452 0.53626477E+03  0.13101701E+05                                 9.468815                            7.502046      -0.059377       1.991056                    0.999128      28.998888      81.181412       0.637010       0.393560      -1.094566      -0.031699       0.075631       0.060483       0.101897       0.017557      -0.000600      -0.017192       0.027916       0.051322      -0.035500       0.009187       0.026313             10.676353       7.775811      -0.052933      -2.669633      16.178494      -0.363224       8.074753           0.000000
          501              N       0.755646      12.322281      13.007780      -0.344393      45.471313 0.55993356E+03  0.13809872E+05                                10.634118                            7.636244      -0.020386       2.001808                    0.997853      29.384850      82.288964       0.635914       0.390530      -1.098160      -0.049197       0.080742      -0.002505       0.094583       0.033792      -0.012611      -0.006984       0.038972      -0.072252      -0.027138      -0.026582       0.053720             13.752204      15.297603      -2.866900      -1.090924      20.245908       0.135130       5.713100           0.000000
          502              N       0.520073       9.452414      14.453607      -0.363284      44.845360 0.59099570E+03  0.14758763E+05                                10.512573                            7.838162       0.028447       2.012769                    0.997446      29.776760      83.624517       0.629166       0.389830      -1.099790      -0.043949      -0.045328       0.091558       0.111216       0.017209       0.002773       0.044058      -0.043126       0.008720      -0.039051      -0.020130       0.059181             12.884442       9.335092       4.677172      -4.103285      14.130128      -2.316106      15.188107           0.000001
          503              N       3.415808      10.447122      13.694606      -0.294314      38.789456 0.54183333E+03  0.13289653E+05                                 9.657933                            7.568704      -0.111793       1.972278                    0.998833      29.264871      82.444032       0.629868       0.396468      -1.091100       0.078337      -0.048490       0.054631       0.107109       0.013310      -0.019879      -0.005467      -0.040298       0.036661      -0.036775       0.008097       0.028678             11.385512      17.898429       0.200399       0.252500       6.590559      -2.298022       9.667549           0.000001
          504              N       0.980346       9.748138      11.180125      -0.292383      37.937643 0.53626701E+03  0.13101801E+05                                 9.468925                            7.502112      -0.059377       1.991058                    0.999128      28.999022      81.182559       0.636999       0.393566      -1.094559      -0.031698       0.014564      -0.095739       0.101896      -0.009299      -0.014905      -0.008557      -0.016688      -0.082487      -0.035499       0.009186       0.026314             10.676486       7.775956      -2.285577       1.380731      10.415349       3.690612      13.838153           0.000000
          505              N       8.304854       8.338073       6.106928      -0.344393      45.471288 0.55993339E+03  0.13809867E+05                                10.634114                            7.636243      -0.020386       2.001808                    0.997853      29.384846      82.288947       0.635914       0.390530      -1.098160       0.049197       0.042540      -0.068672       0.094583      -0.027818       0.022959      -0.010697       0.045404      -0.052957      -0.027137      -0.026582       0.053720             13.752197      15.297600       0.488678      -3.028261       9.229270      -6.225320      16.729721           0.000000
          506              N       8.540427       5.651017       7.869393      -0.363284      44.845356 0.59099593E+03  0.14758770E+05                                10.512572                            7.838164       0.028447       2.012769                    0.997446      29.776754      83.624499       0.629166       0.389830      -1.099790       0.043949      -0.101955      -0.006524       0.111216      -0.006204       0.016290       0.014580       0.007932       0.161895      -0.039051      -0.020130       0.059181             12.884441       9.335092      -5.892136       1.998905      16.929422      -0.699936      12.388810           0.000001
          507              N       5.644691       6.805685       7.387451      -0.294313      38.789444 0.54183305E+03  0.13289644E+05                                 9.657930                            7.568702      -0.111793       1.972278                    0.998833      29.264868      82.444019       0.629868       0.396468      -1.091100      -0.078337      -0.071556       0.014678       0.107109      -0.023870       0.001587      -0.003521      -0.043669       0.026548      -0.036775       0.008097       0.028678             11.385508      17.898415       0.118462       0.299802      10.888451       0.183364       5.369659           0.000001
          508              N       8.080154       8.633797       9.250029      -0.292383      37.937646 0.53626717E+03  0.13101806E+05                                 9.468925                            7.502113      -0.059376       1.991058                    0.999128      28.999022      81.182558       0.636999       0.393566      -1.094559       0.031698       0.090194       0.035256       0.101896      -0.008259      -0.015506      -0.025750       0.013092       0.006854      -0.035499       0.009186       0.026314             10.676486       7.775956       2.338538      -1.288999       9.786291       3.327427      14.467213           0.000000
          509              N       8.304854      17.426209       4.167519      -0.344393      45.471365 0.55993419E+03  0.13809894E+05                                10.634129                            7.636250      -0.020410       2.001800                    0.997853      29.384904      82.289191       0.635914       0.390530      -1.098160       0.049197       0.038202       0.071176       0.094582      -0.005975      -0.035569       0.003715       0.057500      -0.016668      -0.027137      -0.026582       0.053719             13.752208      15.297622       2.378193       1.937326       9.463283       6.360431      16.495718           0.000000
          510              N       8.540427      17.243398       0.959228      -0.363284      44.845430 0.59099695E+03  0.14758804E+05                                10.512587                            7.838172       0.028435       2.012765                    0.997446      29.776790      83.624663       0.629165       0.389830      -1.099790       0.043948       0.056629      -0.085034       0.111216      -0.011005      -0.013518       0.029479      -0.068379      -0.067037      -0.039051      -0.020130       0.059180             12.884466       9.335104       1.214957      -6.102211      12.917789      -1.616177      16.400505           0.000001
          511              N       5.644691      17.083438       2.200170      -0.294314      38.789476 0.54183314E+03  0.13289647E+05                                 9.657938                            7.568703      -0.111793       1.972278                    0.998833      29.264871      82.444039       0.629868       0.396468      -1.091100      -0.078337       0.023067      -0.069309       0.107109       0.010561      -0.021466      -0.001947      -0.034199       0.054955      -0.036774       0.008097       0.028677             11.385515      17.898413      -0.318860      -0.047301       6.908147      -2.481406       9.349985           0.000001
          512              N       8.080154      14.556342       2.852073      -0.292383      37.937421 0.53626421E+03  0.13101684E+05                                 9.468813                            7.502045      -0.059377       1.991057                    0.999128      28.998867      81.181342       0.637010       0.393561      -1.094565       0.031699      -0.075631       0.060484       0.101898       0.017557       0.000599       0.017193       0.027916       0.051324      -0.035500       0.009187       0.026313             10.676350       7.775810      -0.052939       2.669634      16.178491       0.363199       8.074750           0.000000
          513              N       8.304854      14.561719      13.007780      -0.344393      45.471294 0.55993342E+03  0.13809866E+05                                10.634111                            7.636239      -0.020392       2.001806                    0.997853      29.384855      82.288944       0.635915       0.390530      -1.098160       0.049197      -0.080742      -0.002505       0.094583       0.033792       0.012611       0.006985       0.038972      -0.072253      -0.027137      -0.026583       0.053720             13.752194      15.297593      -2.866889       1.090911      20.245899      -0.135064       5.713090           0.000000
          514              N       8.540427      17.431586      14.453607      -0.363284      44.845391 0.59099596E+03  0.14758776E+05                                10.512587                            7.838169       0.028434       2.012765                    0.997446      29.776776      83.624654       0.629165       0.389831      -1.099790       0.043949       0.045327       0.091558       0.111216       0.017210      -0.002772      -0.044058      -0.043127       0.008722      -0.039051      -0.020129       0.059180             12.884463       9.335101       4.677193       4.103273      14.130197       2.316119      15.188091           0.000001
          515              N       5.644691      16.436878      13.694606      -0.294313      38.789524 0.54183374E+03  0.13289667E+05                                 9.657947                            7.568708      -0.111797       1.972276                    0.998833      29.264902      82.444171       0.629868       0.396469      -1.091100      -0.078337       0.048490       0.054630       0.107109       0.013310       0.019878       0.005467      -0.040298       0.036662      -0.036775       0.008098       0.028677             11.385530      17.898454       0.200393      -0.252491       6.590570       2.298048       9.667565           0.000001
          516              N       8.080154      17.135862      11.180125      -0.292384      37.937436 0.53626448E+03  0.13101693E+05                                 9.468812                            7.502044      -0.059377       1.991056                    0.999128      28.998889      81.181413       0.637010       0.393560      -1.094566       0.031699      -0.014564      -0.095740       0.101897      -0.009298       0.014905       0.008560      -0.016687      -0.082486      -0.035500       0.009187       0.026313             10.676349       7.775811      -2.285510      -1.380652      10.415252      -3.690633      13.837983           0.000000
          517              N      17.365354       5.103927      17.175299      -0.344393      45.471288 0.55993339E+03  0.13809867E+05                                10.634114                            7.636243      -0.020386       2.001808                    0.997853      29.384846      82.288948       0.635914       0.390530      -1.098160       0.049197      -0.042540       0.068672       0.094583       0.027818      -0.022959      -0.010697       0.045404      -0.052957      -0.027137      -0.026582       0.053720             13.752197      15.297600      -0.488678       3.028261       9.229270      -6.225320      16.729721           0.000000
          518              N      17.600927       7.790983      15.412834      -0.363284      44.845355 0.59099593E+03  0.14758770E+05                                10.512572                            7.838164       0.028447       2.012769                    0.997446      29.776754      83.624500       0.629166       0.389830      -1.099790       0.043949       0.101955       0.006524       0.111216       0.006204      -0.016290       0.014580       0.007932       0.161895      -0.039051      -0.020130       0.059181             12.884441       9.335092       5.892136      -1.998905      16.929422      -0.699936      12.388810           0.000001
          519              N      14.705191       6.636315      15.894776      -0.294313      38.789444 0.54183306E+03  0.13289644E+05                                 9.657930                            7.568702      -0.111793       1.972278                    0.998833      29.264868      82.444019       0.629868       0.396468      -1.091100      -0.078337       0.071556      -0.014678       0.107109       0.023870      -0.001587      -0.003521      -0.043669       0.026548      -0.036775       0.008097       0.028678             11.385508      17.898417      -0.118463      -0.299802      10.888449       0.183364       5.369659           0.000001
          520              N      17.140654       4.808203      14.032198      -0.292383      37.937649 0.53626720E+03  0.13101807E+05                                 9.468925                            7.502113      -0.059377       1.991058                    0.999128      28.999023      81.182560       0.636999       0.393566      -1.094559       0.031698      -0.090194      -0.035256       0.101896       0.008259       0.015506      -0.025750       0.013092       0.006854      -0.035499       0.009186       0.026314             10.676487       7.775956      -2.338538       1.288999       9.786291       3.327427      14.467213           0.000000
          521              N      17.365354      -3.984209      19.114708      -0.344393      45.471365 0.55993419E+03  0.13809894E+05                                10.634129                            7.636250      -0.020410       2.001800                    0.997853      29.384904      82.289191       0.635914       0.390530      -1.098160       0.049197      -0.038202      -0.071176       0.094582       0.005975       0.035569       0.003715       0.057500      -0.016668      -0.027137      -0.026582       0.053719             13.752208      15.297621      -2.378193      -1.937327       9.463283       6.360431      16.495719           0.000000
          522              N      17.600927      -3.801398      22.322999      -0.363284      44.845429 0.59099694E+03  0.14758804E+05                                10.512587                            7.838172       0.028435       2.012765                    0.997446      29.776790      83.624664       0.629165       0.389830      -1.099790       0.043948      -0.056629       0.085034       0.111216       0.011005       0.013518       0.029479      -0.068379      -0.067037      -0.039051      -0.020130       0.059180             12.884466       9.335104      -1.214957       6.102211      12.917790      -1.616177      16.400505           0.000001
          523              N      14.705191      -3.641438      21.082057      -0.294314      38.789475 0.54183315E+03  0.13289647E+05                                 9.657938                            7.568703      -0.111793       1.972278                    0.998833      29.264871      82.444039       0.629868       0.396468      -1.091100      -0.078337      -0.023067       0.069309       0.107109      -0.010561       0.021466      -0.001947      -0.034199       0.054955      -0.036774       0.008097       0.028677             11.385515      17.898415       0.318860       0.047300       6.908146      -2.481406       9.349984           0.000001
          524              N      17.140654      -1.114342      20.430154      -0.292383      37.937421 0.53626421E+03  0.13101684E+05                                 9.468813                            7.502045      -0.059377       1.991057                    0.999128      28.998867      81.181343       0.637010       0.393561      -1.094565       0.031699       0.075631      -0.060484       0.101898      -0.017557      -0.000599       0.017193       0.027916       0.051324      -0.035500       0.009187       0.026313             10.676351       7.775810       0.052939      -2.669634      16.178492       0.363199       8.074751           0.000000
          525              N      17.365354      -1.119719      10.274447      -0.344393      45.471294 0.55993342E+03  0.13809866E+05                                10.634111                            7.636239      -0.020392       2.001806                    0.997853      29.384855      82.288945       0.635915       0.390530      -1.098160       0.049197       0.080742       0.002505       0.094583      -0.033792      -0.012611       0.006985       0.038972      -0.072253      -0.027137      -0.026583       0.053720             13.752194      15.297593       2.866889      -1.090910      20.245899      -0.135064       5.713090           0.000000
          526              N      17.600927      -3.989586       8.828620      -0.363284      44.845391 0.59099596E+03  0.14758776E+05                                10.512587                            7.838169       0.028434       2.012765                    0.997446      29.776776      83.624654       0.629165       0.389831      -1.099790       0.043949      -0.045327      -0.091558       0.111216      -0.017210       0.002772      -0.044058      -0.043127       0.008722      -0.039051      -0.020129       0.059180             12.884463       9.335101      -4.677193      -4.103273      14.130197       2.316119      15.188090           0.000001
          527              N      14.705191      -2.994878       9.587621      -0.294313      38.789524 0.54183374E+03  0.13289667E+05                                 9.657947                            7.568708      -0.111797       1.972276                    0.998833      29.264902      82.444171       0.629868       0.396469      -1.091100      -0.078337      -0.048490      -0.054630       0.107109      -0.013310      -0.019878       0.005467      -0.040298       0.036662      -0.036775       0.008098       0.028677             11.385530      17.898456      -0.200392       0.252492       6.590569       2.298047       9.667564           0.000001
          528              N      17.140654      -3.693862      12.102102      -0.292384      37.937436 0.53626448E+03  0.13101693E+05                                 9.468812                            7.502044      -0.059377       1.991056                    0.999128      28.998889      81.181412       0.637010       0.393560      -1.094566       0.031699       0.014564       0.095740       0.101897       0.009298      -0.014905       0.008560      -0.016687      -0.082486      -0.035500       0.009187       0.026313             10.676349       7.775811       2.285509       1.380652      10.415252      -3.690633      13.837983           0.000000
          529              N       4.530250      17.919530       7.583021       0.486086      19.773810 0.22055031E+03  0.43181536E+04                                 6.039402                            4.799848       0.442122       2.262277                    0.999292      20.177579      50.684776       0.798614       0.391723      -1.095066      -0.000000      -0.086887       0.017167       0.088566      -0.000000       0.000000       0.017697       0.019248       0.224577      -0.049571      -0.027805       0.077376              6.614551       9.021484      -0.000001      -0.000000       7.194730      -0.155331       3.627440          -0.000000
          530              N       4.530250      11.049324       3.971948       0.486085      19.773771 0.22054984E+03  0.43181408E+04                                 6.039385                            4.799836       0.442126       2.262278                    0.999292      20.177563      50.684666       0.798617       0.391721      -1.095067      -0.000000       0.058311       0.066662       0.088566       0.000000       0.000000      -0.061638      -0.056859      -0.003747      -0.049570      -0.027805       0.077376              6.614530       9.021456       0.000000       0.000001       4.653768       1.622338       6.168366          -0.000000
          531              N       4.530250      11.357146      11.727258       0.486086      19.773675 0.22054863E+03  0.43181133E+04                                 6.039363                            4.799820       0.442131       2.262281                    0.999292      20.177561      50.684714       0.798619       0.391721      -1.095067      -0.000000       0.028576      -0.083830       0.088566       0.000000      -0.000000       0.043941      -0.087513      -0.095706      -0.049571      -0.027805       0.077376              6.614507       9.021438       0.000001      -0.000001       4.384716      -1.466998       6.437368           0.000000
          532              N      13.590750      -4.477530      15.699206       0.486086      19.773812 0.22055032E+03  0.43181537E+04                                 6.039403                            4.799848       0.442122       2.262277                    0.999292      20.177579      50.684776       0.798614       0.391723      -1.095066      -0.000000       0.086887      -0.017167       0.088566       0.000000      -0.000000       0.017697       0.019248       0.224577      -0.049571      -0.027805       0.077376              6.614552       9.021485       0.000001       0.000000       7.194731      -0.155331       3.627440          -0.000000
          533              N      13.590750       2.392676      19.310279       0.486085      19.773773 0.22054984E+03  0.43181409E+04                                 6.039385                            4.799836       0.442126       2.262278                    0.999292      20.177563      50.684666       0.798617       0.391721      -1.095067      -0.000000      -0.058311      -0.066662       0.088566      -0.000000      -0.000000      -0.061638      -0.056859      -0.003747      -0.049570      -0.027805       0.077376              6.614531       9.021456      -0.000000      -0.000001       4.653769       1.622339       6.168367          -0.000000
          534              N      13.590750       2.084854      11.554969       0.486086      19.773677 0.22054864E+03  0.43181134E+04                                 6.039364                            4.799820       0.442131       2.262281                    0.999292      20.177561      50.684714       0.798619       0.391721      -1.095067      -0.000000      -0.028576       0.083830       0.088566      -0.000000       0.000000       0.043941      -0.087513      -0.095706      -0.049571      -0.027805       0.077376              6.614508       9.021438      -0.000001       0.000001       4.384716      -1.466998       6.437369           0.000000
          535              N      13.590750       4.477530      15.699206       0.486086      19.773675 0.22054860E+03  0.43181124E+04                                 6.039363                            4.799820       0.442131       2.262281                    0.999292      20.177561      50.684714       0.798619       0.391721      -1.095067       0.000000      -0.086887      -0.017167       0.088566       0.000000       0.000000      -0.017697       0.019248       0.224577      -0.049571      -0.027805       0.077376              6.614508       9.021440       0.000001      -0.000000       7.194661       0.155325       3.627421          -0.000000
          536              N      13.590750      -2.392676      19.310279       0.486086      19.773810 0.22055025E+03  0.43181522E+04                                 6.039402                            4.799847       0.442122       2.262277                    0.999292      20.177579      50.684776       0.798614       0.391723      -1.095066       0.000000       0.058310      -0.066662       0.088566      -0.000000       0.000000       0.061638      -0.056860      -0.003749      -0.049571      -0.027805       0.077376              6.614552       9.021486      -0.000000       0.000001       4.653784      -1.622348       6.168385          -0.000000
          537              N      13.590750      -2.084854      11.554969       0.486085      19.773777 0.22054995E+03  0.43181434E+04                                 6.039387                            4.799838       0.442126       2.262278                    0.999292      20.177563      50.684667       0.798617       0.391721      -1.095067       0.000000       0.028576       0.083830       0.088566      -0.000000      -0.000000      -0.043941      -0.087512      -0.095705      -0.049570      -0.027805       0.077376              6.614532       9.021452      -0.000000      -0.000001       4.384733       1.467012       6.437410          -0.000000
          538              N       4.530250       8.964470       7.583021       0.486086      19.773673 0.22054859E+03  0.43181123E+04                                 6.039363                            4.799820       0.442131       2.262281                    0.999292      20.177561      50.684714       0.798619       0.391721      -1.095067       0.000000       0.086887       0.017167       0.088566      -0.000000      -0.000000      -0.017697       0.019248       0.224577      -0.049571      -0.027805       0.077376              6.614507       9.021440      -0.000001       0.000000       7.194660       0.155324       3.627421           0.000000
          539              N       4.530250      15.834676       3.971948       0.486086      19.773808 0.22055025E+03  0.43181522E+04                                 6.039402                            4.799847       0.442122       2.262277                    0.999292      20.177579      50.684777       0.798614       0.391723      -1.095066       0.000000      -0.058310       0.066662       0.088566       0.000000      -0.000000       0.061638      -0.056860      -0.003749      -0.049571      -0.027805       0.077376              6.614551       9.021486       0.000000      -0.000001       4.653784      -1.622347       6.168384          -0.000000
          540              N       4.530250      15.526854      11.727258       0.486085      19.773775 0.22054994E+03  0.43181432E+04                                 6.039386                            4.799837       0.442126       2.262278                    0.999292      20.177563      50.684666       0.798617       0.391721      -1.095067       0.000000      -0.028576      -0.083830       0.088566       0.000000       0.000000      -0.043941      -0.087512      -0.095705      -0.049570      -0.027805       0.077376              6.614531       9.021452       0.000001       0.000001       4.384733       1.467012       6.437408           0.000000
          541              N       6.614165      19.068149      11.009001       0.454050      20.927797 0.23396398E+03  0.46416359E+04                                 6.238124                            4.921837       0.419085       2.245965                    0.999300      20.582703      51.779735       0.795147       0.388273      -1.099206      -0.068824       0.052671       0.030409       0.091845       0.055018       0.031765       0.012803       0.016498      -0.046068      -0.052318      -0.022747       0.075065              6.749283       5.588642      -1.639634      -0.946640       6.398157      -1.613324       8.261049           0.000000
          542              N       6.614165      13.442000       1.264225       0.454050      20.927794 0.23396398E+03  0.46416359E+04                                 6.238124                            4.921837       0.419085       2.245965                    0.999300      20.582703      51.779734       0.795147       0.388273      -1.099206      -0.068824       0.000000      -0.060819       0.091845      -0.000000      -0.063529      -0.000001       0.038674       0.020460      -0.052318      -0.022747       0.075065              6.749282       5.588641      -0.000001       1.893284       9.192504      -0.000005       5.466700           0.000000
          543              N       6.614165       7.815851      11.009001       0.454048      20.927944 0.23396522E+03  0.46416836E+04                                 6.238195                            4.921875       0.419047       2.245952                    0.999301      20.582965      51.781148       0.795135       0.388277      -1.099200      -0.068824      -0.052668       0.030408       0.091844      -0.055017       0.031764      -0.012798       0.016509      -0.046064      -0.052320      -0.022744       0.075064              6.749366       5.588739       1.639674      -0.946666       6.398232       1.613316       8.261126           0.000000
          544              N      15.674665      -5.626149      12.273226       0.454050      20.927797 0.23396399E+03  0.46416360E+04                                 6.238124                            4.921837       0.419085       2.245965                    0.999300      20.582703      51.779735       0.795147       0.388273      -1.099206      -0.068824      -0.052671      -0.030409       0.091845      -0.055018      -0.031765       0.012803       0.016498      -0.046068      -0.052318      -0.022747       0.075065              6.749283       5.588643       1.639634       0.946640       6.398157      -1.613324       8.261049           0.000000
          545              N      15.674665       0.000000      22.018002       0.454050      20.927794 0.23396398E+03  0.46416359E+04                                 6.238124                            4.921837       0.419085       2.245965                    0.999300      20.582703      51.779734       0.795147       0.388273      -1.099206      -0.068824      -0.000000       0.060819       0.091845       0.000000       0.063529      -0.000001       0.038674       0.020460      -0.052318      -0.022747       0.075065              6.749282       5.588641       0.000001      -1.893284       9.192504      -0.000005       5.466700           0.000000
          546              N      15.674665       5.626149      12.273226       0.454048      20.927944 0.23396522E+03  0.46416836E+04                                 6.238195                            4.921875       0.419047       2.245952                    0.999301      20.582965      51.781147       0.795135       0.388277      -1.099200      -0.068824       0.052668      -0.030408       0.091844       0.055017      -0.031764      -0.012798       0.016509      -0.046064      -0.052320      -0.022744       0.075064              6.749366       5.588739      -1.639674       0.946666       6.398232       1.613316       8.261126           0.000000
          547              N      11.506835       5.626149      12.273226       0.454048      20.927944 0.23396522E+03  0.46416836E+04                                 6.238195                            4.921875       0.419047       2.245952                    0.999301      20.582965      51.781147       0.795135       0.388276      -1.099200       0.068824       0.052668      -0.030408       0.091844      -0.055017       0.031764      -0.012798       0.016509      -0.046064      -0.052320      -0.022744       0.075064              6.749366       5.588739       1.639675      -0.946665       6.398232       1.613316       8.261126           0.000000
          548              N      11.506835       0.000000      22.018002       0.454050      20.927794 0.23396399E+03  0.46416360E+04                                 6.238124                            4.921837       0.419085       2.245965                    0.999300      20.582703      51.779735       0.795147       0.388273      -1.099206       0.068824      -0.000000       0.060819       0.091845      -0.000000      -0.063529      -0.000001       0.038674       0.020460      -0.052318      -0.022747       0.075065              6.749282       5.588641      -0.000002       1.893284       9.192504      -0.000005       5.466700           0.000000
          549              N      11.506835      -5.626149      12.273226       0.454050      20.927797 0.23396399E+03  0.46416360E+04                                 6.238124                            4.921837       0.419085       2.245965                    0.999300      20.582703      51.779734       0.795147       0.388273      -1.099206       0.068824      -0.052671      -0.030409       0.091845       0.055018       0.031764       0.012803       0.016498      -0.046068      -0.052318      -0.022747       0.075065              6.749283       5.588642      -1.639634      -0.946641       6.398157      -1.613324       8.261049           0.000000
          550              N       2.446335       7.815851      11.009001       0.454048      20.927944 0.23396522E+03  0.46416836E+04                                 6.238195                            4.921875       0.419047       2.245952                    0.999301      20.582965      51.781147       0.795135       0.388277      -1.099200       0.068824      -0.052668       0.030408       0.091844       0.055017      -0.031764      -0.012798       0.016509      -0.046064      -0.052320      -0.022744       0.075064              6.749366       5.588739      -1.639675       0.946665       6.398232       1.613316       8.261126           0.000000
          551              N       2.446335      13.442000       1.264225       0.454050      20.927794 0.23396398E+03  0.46416360E+04                                 6.238124                            4.921837       0.419085       2.245965                    0.999300      20.582703      51.779735       0.795147       0.388273      -1.099206       0.068824       0.000000      -0.060819       0.091845       0.000000       0.063529      -0.000001       0.038674       0.020460      -0.052318      -0.022747       0.075065              6.749282       5.588641       0.000002      -1.893284       9.192504      -0.000005       5.466700           0.000000
          552              N       2.446335      19.068149      11.009001       0.454050      20.927797 0.23396398E+03  0.46416359E+04                                 6.238124                            4.921837       0.419085       2.245965                    0.999300      20.582703      51.779735       0.795147       0.388273      -1.099206       0.068824       0.052671       0.030409       0.091845      -0.055018      -0.031764       0.012803       0.016498      -0.046068      -0.052318      -0.022747       0.075065              6.749283       5.588642       1.639633       0.946641       6.398157      -1.613324       8.261049           0.000000
          553              O       5.622946      17.381850       7.666837      -0.332672      26.169588 0.38996689E+03  0.86692958E+04                                 7.090507                            6.246001       0.619525       2.303994                    0.996310      24.643702      62.714085       0.734416       0.375152      -1.124209      -0.042613       0.020285       0.002885       0.047283      -0.098286       0.010467       0.022488       0.215799       0.152308      -0.174063       0.053454       0.120608              7.595596      10.871557      -2.147861       0.222946       6.364920      -0.026594       5.550312          -0.000001
          554              O       6.275302      19.954649      10.199944      -0.337831      27.889541 0.41910109E+03  0.94861226E+04                                 7.404535                            6.484066       0.422714       2.225023                    0.996100      25.204783      64.717225       0.719331       0.376190      -1.123456       0.012216      -0.046820       0.013343       0.050193       0.057686       0.105201      -0.109785      -0.070050       0.028027      -0.185433       0.048549       0.136884              7.801519       6.520015      -1.467938       1.217187       8.463139      -3.018479       8.421403           0.000001
          555              O       5.622946      11.390751       4.395684      -0.332672      26.169586 0.38996692E+03  0.86692969E+04                                 7.090510                            6.246005       0.619551       2.304004                    0.996310      24.643674      62.714019       0.734416       0.375153      -1.124209      -0.042613      -0.007644      -0.019008       0.047283       0.058206       0.079884      -0.090943       0.097236      -0.203372      -0.174061       0.053455       0.120607              7.595598      10.871560       1.267009       1.748626       5.776993       0.366027       6.138241          -0.000001
          556              O       6.275302      12.298086       0.901022      -0.337833      27.889564 0.41910169E+03  0.94861381E+04                                 7.404529                            6.484063       0.422676       2.225009                    0.996100      25.204851      64.717377       0.719333       0.376189      -1.123457       0.012216       0.034965       0.033879       0.050195       0.062263      -0.102556       0.063991      -0.149368      -0.209949      -0.185433       0.048546       0.136887              7.801509       6.520009       1.788081       0.662675      11.045902       1.527297       5.838616           0.000001
          557              O       5.622946      11.553399      11.219705      -0.332672      26.170407 0.38998253E+03  0.86697402E+04                                 7.090704                            6.246170       0.619526       2.303995                    0.996310      24.643859      62.715062       0.734398       0.375158      -1.124204      -0.042614      -0.012641       0.016127       0.047284       0.040078      -0.090345       0.068454       0.058275      -0.320262      -0.174064       0.053461       0.120604              7.595813      10.871912       0.880870      -1.971629       5.731085      -0.339446       6.184443          -0.000001
[truncated: 30,755 more chars]
