# Supplementary material for: A collection of forcefield precursors for metal–organic frameworks
Source: RSC Adv. 2019 Nov 13;9(63):36492–507. doi: 10.1039/c9ra07327b (PMC9075174; doi:10.1039/c9ra07327b)
Supplement: RA-009-C9RA07327B-s6138 [file RA-009-C9RA07327B-s6138.xyz]

  112
jmolscript: load "" {1 1 1} spacegroup "x,y,z" unitcell [{     10.209000     0.000000     0.000000 }, {      0.000000    13.636000     0.000000 }, {      0.000000    -0.386480    14.118711 }]
Zn     9.339908     4.475330     4.613006     0.618066
Zn     5.063970     3.945663     9.242391     0.615310
Zn     4.235408     2.149430     2.446349     0.618066
Zn    10.168470     2.292617    11.935676     0.615310
Zn     0.869092     8.774190     9.505705     0.618066
Zn     5.145030     9.303857     4.876320     0.615310
Zn     5.973592    11.100090    11.672362     0.618066
Zn     0.040530    10.956903     2.183035     0.615310
H      0.907580     3.404876     6.726154     0.077894
H      7.191220     3.057384    11.450275     0.076285
H      7.213679     4.109162     6.751568     0.103160
H      3.290361     7.125484     4.109957     0.074940
H      7.233076     2.481440     3.348958     0.079584
H      7.164676     7.035788     4.945784     0.109379
H      6.012080     3.219884     0.333202     0.077894
H      2.086720     3.180896     9.727792     0.076285
H      2.109179     2.515598     0.307788     0.103160
H      8.394861    13.135276     2.949399     0.074940
H      2.128576     4.143320     3.710397     0.079584
H      2.060176    13.224972     2.113571     0.109379
H      9.301420     9.844644     7.392557     0.077894
H      3.017780    10.192136     2.668436     0.076285
H      2.995321     9.140358     7.367143     0.103160
H      6.918639     6.124036    10.008754     0.074940
H      2.975923    10.768080    10.769753     0.079584
H      3.044324     6.213732     9.172927     0.109379
H      4.196920    10.029636    13.785509     0.077895
H      8.122280    10.068624     4.390919     0.076285
H      8.099821    10.733922    13.810923     0.103160
H      1.814139     0.114244    11.169312     0.074940
H      8.080423     9.106200    10.408314     0.079584
H      8.148824     0.024548    12.005140     0.109379
C      0.096985     3.430894     7.220309     0.216823
C      9.200351     3.160079     9.143277     0.298086
C      7.636332     3.147041    10.615859     0.227264
C      7.985480     3.520441     8.531937     0.074131
C      8.009981     3.854074     7.203366     0.045717
C      4.101976     6.631939     4.107133     0.210641
C      5.217820     4.744783     3.706162     0.293589
C      6.782860     3.295862     3.535325     0.227411
C      6.422482     5.316037     4.157960     0.068133
C      6.383688     6.612764     4.608347     0.044046
C      5.201485     2.807386    13.957758     0.216823
C      4.095851     3.078201    12.034789     0.298086
C      2.531832     3.091239    10.562208     0.227264
C      2.880980     2.717839    12.646129     0.074131
C      2.905481     2.384206    13.974700     0.045717
C      9.206476    -0.007179     2.952222     0.210641
C      0.113320     1.879977     3.353194     0.293589
C      1.678360     3.328898     3.524030     0.227411
C      1.317982     1.308723     2.901395     0.068133
C      1.279188     0.011996     2.451008     0.044046
C     10.112014     9.818626     6.898402     0.216823
C      1.008649    10.089441     4.975434     0.298086
C      2.572668    10.102479     3.502852     0.227264
C      2.223520     9.729079     5.586774     0.074131
C      2.199019     9.395446     6.915345     0.045717
C      6.107024     6.617581    10.011578     0.210641
C      4.991180     8.504737    10.412549     0.293589
C      3.426140     9.953658    10.583386     0.227411
C      3.786518     7.933483     9.960751     0.068133
C      3.825312     6.636756     9.510364     0.044046
C      5.007514    10.442134     0.160953     0.216823
C      6.113149    10.171319     2.083922     0.298086
C      7.677168    10.158281     3.556503     0.227264
C      7.328020    10.531681     1.472582     0.074131
C      7.303519    10.865314     0.144011     0.045717
C      1.002524    13.256699    11.166489     0.210641
C     10.095680    11.369543    10.765517     0.293589
C      8.530640     9.920622    10.594681     0.227411
C      8.891018    11.940797    11.217316     0.068133
C      8.929812    13.237524    11.667703     0.044046
Br     0.071463     6.628783     4.566132    -0.504339
Br     4.174766     3.505440     7.117242    -0.496390
Br     5.175963    -0.004023     2.493223    -0.504340
Br     9.279266     2.732840    14.060824    -0.496390
Br    10.137537     6.620737     9.552579    -0.504339
Br     6.034234     9.744080     7.001469    -0.496390
Br     5.033037    13.253543    11.625488    -0.504339
Br     0.929734    10.516680     0.057887    -0.496390
N      9.185037     3.813294     6.551082    -0.248749
N      0.158239     3.088875     8.506523    -0.317793
N      8.973711     2.932653    10.477495    -0.351843
N      6.994186     3.491240     9.499069    -0.311247
N      5.212715     7.267281     4.558932    -0.251998
N      4.045827     5.381496     3.659570    -0.315537
N      5.460794     3.458899     3.308014    -0.349026
N      7.416838     4.363245     4.045011    -0.313537
N      4.080537     2.811466     0.508274    -0.248749
N      5.262739     3.149405    12.671543    -0.317793
N      3.869211     3.305627    10.700571    -0.351843
N      1.889686     2.747040    11.678998    -0.311247
N      0.108215    12.993479     2.500424    -0.251998
N      9.150327     1.243264     3.399786    -0.315537
N      0.356294     3.165861     3.751342    -0.349026
N      2.312339     2.261515     3.014345    -0.313537
N      1.023963     9.436226     7.567629    -0.248749
N     10.050760    10.160645     5.612188    -0.317793
N      1.235289    10.316867     3.641216    -0.351843
N      3.214814     9.758280     4.619642    -0.311247
N      4.996285     5.982239     9.559779    -0.251998
N      6.163173     7.868024    10.459141    -0.315537
N      4.748206     9.790621    10.810697    -0.349026
N      2.792161     8.886275    10.073700    -0.313537
N      6.128463    10.438054    13.610437    -0.248749
N      4.946260    10.100115     1.447168    -0.317793
N      6.339789     9.943893     3.418140    -0.351843
N      8.319314    10.502480     2.439713    -0.311247
N     10.100785     0.256041    11.618287    -0.251998
N      1.058673    12.006256    10.718925    -0.315537
N      9.852706    10.083659    10.367369    -0.349026
N      7.896661    10.988005    11.104366    -0.313537

The following XYZ coordinates are in angstroms. Other properties are in atomic units.
The sperically averaged electron density of each atom fit to a function of the form exp(a - br)
eigen_1, eigen_2 and eigen_3 are the three eigenvalues of traceless quadrupole moment tensor
  atom number  atomic symbol              X              Y              Z     net charge C6 coefficient C8 coefficient C10 coefficient fluctuating dipole atomic polarizability isotropic forcefield polarizability              a              b squared Pearson coefficient          <r^3>          <r^4>         wp_QDO          m_QDO          q_QDO       dipole_x       dipole_y       dipole_z         dipole            Qxy            Qxz            Qyz     Q(x^2-y^2)  Q(3z^2 - R^2)        eigen_1        eigen_2        eigen_3 static polarizability      alpha(xx)      alpha(xy)      alpha(xz)      alpha(yy)      alpha(yz)      alpha(zz) atomic spin moment
            1             Zn       9.339908       4.475330       4.613006       0.618066     115.875498 0.24215998E+04  0.82390512E+05                                19.287354                           16.038992       0.444964       1.946443                    0.996613      52.876869     150.452868       0.451906       0.398367      -1.142295       0.004157       0.005186      -0.028783       0.029540       0.004181       0.010664       0.029412      -0.011835      -0.048805      -0.035513       0.000907       0.034606             22.167819      24.881141      -3.559996      -1.607897      19.564605       1.595261      22.057711           0.000005
            2             Zn       5.063970       3.945663       9.242391       0.615310     114.169805 0.24180445E+04  0.82247140E+05                                19.112602                           16.037574       0.445225       1.946056                    0.996655      52.946619     150.677489       0.451445       0.398882      -1.141818      -0.003057      -0.030532       0.000417       0.030687      -0.000928       0.014494      -0.006414       0.041117       0.051677      -0.030070       0.000232       0.029837             21.834923      24.683900      -0.305521      -4.415675      20.882258      -1.363555      19.938612           0.000004
            3             Zn       4.235408       2.149430       2.446349       0.618066     115.875497 0.24215995E+04  0.82390500E+05                                19.287354                           16.038991       0.444964       1.946443                    0.996613      52.876871     150.452878       0.451906       0.398367      -1.142295       0.004157      -0.005186       0.028783       0.029540      -0.004181      -0.010664       0.029412      -0.011835      -0.048805      -0.035513       0.000907       0.034606             22.167819      24.881137       3.559989       1.607890      19.564598       1.595257      22.057722           0.000005
            4             Zn      10.168470       2.292617      11.935676       0.615310     114.169808 0.24180451E+04  0.82247164E+05                                19.112603                           16.037576       0.445225       1.946056                    0.996655      52.946623     150.677509       0.451445       0.398882      -1.141818      -0.003057       0.030532      -0.000417       0.030687       0.000928      -0.014494      -0.006414       0.041117       0.051677      -0.030070       0.000232       0.029837             21.834922      24.683900       0.305525       4.415668      20.882255      -1.363548      19.938613           0.000004
            5             Zn       0.869092       8.774190       9.505705       0.618066     115.875502 0.24215994E+04  0.82390494E+05                                19.287354                           16.038991       0.444964       1.946443                    0.996613      52.876870     150.452872       0.451906       0.398367      -1.142295      -0.004157      -0.005186       0.028783       0.029540       0.004181       0.010664       0.029412      -0.011835      -0.048805      -0.035513       0.000907       0.034606             22.167820      24.881151      -3.559996      -1.607892      19.564603       1.595261      22.057707           0.000005
            6             Zn       5.145030       9.303857       4.876320       0.615310     114.169817 0.24180449E+04  0.82247156E+05                                19.112603                           16.037576       0.445225       1.946056                    0.996655      52.946622     150.677505       0.451445       0.398882      -1.141818       0.003057       0.030532      -0.000417       0.030687      -0.000928       0.014494      -0.006414       0.041117       0.051677      -0.030070       0.000232       0.029837             21.834925      24.683902      -0.305521      -4.415674      20.882260      -1.363555      19.938613           0.000004
            7             Zn       5.973592      11.100090      11.672362       0.618066     115.875491 0.24215993E+04  0.82390493E+05                                19.287353                           16.038990       0.444964       1.946443                    0.996613      52.876870     150.452871       0.451906       0.398367      -1.142295      -0.004157       0.005186      -0.028783       0.029540      -0.004181      -0.010664       0.029412      -0.011836      -0.048805      -0.035513       0.000907       0.034606             22.167818      24.881139       3.559990       1.607890      19.564597       1.595257      22.057719           0.000005
            8             Zn       0.040530      10.956903       2.183035       0.615310     114.169791 0.24180447E+04  0.82247146E+05                                19.112600                           16.037574       0.445225       1.946056                    0.996655      52.946620     150.677491       0.451445       0.398882      -1.141818       0.003057      -0.030532       0.000417       0.030687       0.000928      -0.014494      -0.006414       0.041117       0.051677      -0.030070       0.000232       0.029837             21.834919      24.683896       0.305525       4.415666      20.882252      -1.363548      19.938609           0.000004
            9              H       0.907580       3.404876       6.726154       0.077894       1.344575 0.98288267E+01  0.10246067E+03                                 2.068541                            1.871374      -1.293975       2.251646                    0.992975       4.017690      11.918613       0.439744       1.336136      -0.695353       0.049361      -0.004306      -0.025338       0.055651      -0.005815      -0.008601      -0.001830       0.017008       0.009918      -0.013279      -0.001068       0.014347              2.162989       2.659481      -0.040096      -0.652034       1.541495       0.027582       2.287992           0.000008
           10              H       7.191220       3.057384      11.450275       0.076285       1.429109 0.10103964E+02  0.10634859E+03                                 2.152660                            1.893117      -1.439555       2.154420                    0.994541       4.317130      12.984150       0.437494       1.330131      -0.694237      -0.015936      -0.007057       0.041288       0.044816       0.001268       0.009920      -0.007488      -0.003429       0.017921      -0.012974      -0.001230       0.014204              2.301062       2.335226       0.051266      -0.870290       1.672614      -0.233587       2.895345           0.000003
           11              H       7.213679       4.109162       6.751568       0.103160       1.198455 0.88208691E+01  0.90257955E+02                                 1.969168                            1.811764      -1.498256       2.160029                    0.992136       4.099823      12.386516       0.428952       1.395478      -0.682058      -0.035355       0.011486      -0.017815       0.041222      -0.004313       0.001961      -0.001092       0.003283       0.003843      -0.005263       0.000025       0.005237              2.046042       2.381539      -0.317962       0.550325       1.576829      -0.242926       2.179758           0.000002
           12              H       3.290361       7.125484       4.109957       0.074940       1.363396 0.98751555E+01  0.10322759E+03                                 2.097117                            1.880875      -1.402576       2.196150                    0.992706       4.098933      12.239352       0.436161       1.343405      -0.693315      -0.049621       0.021760      -0.003235       0.054279      -0.008048       0.005758       0.003193       0.012965      -0.018309      -0.012350      -0.001805       0.014155              2.214986       2.723122      -0.764055      -0.065572       2.378670       0.088125       1.543166           0.000005
           13              H       7.233076       2.481440       3.348958       0.079584       1.420559 0.99550836E+01  0.10438600E+03                                 2.146324                            1.880794      -1.441365       2.157421                    0.994591       4.268151      12.809616       0.438369       1.332504      -0.693977       0.016212      -0.040245      -0.012118       0.045048       0.009637      -0.002325       0.007161      -0.008316       0.003137      -0.013549       0.001297       0.012251              2.304128       2.356844      -0.893465      -0.146355       2.848194       0.347286       1.707345           0.000002
           14              H       7.164676       7.035788       4.945784       0.109379       1.245329 0.93887146E+01  0.97292956E+02                                 2.003328                            1.859072      -1.492352       2.171657                    0.991606       4.020297      12.106987       0.428167       1.380441      -0.685915       0.035524       0.017646       0.015921       0.042742       0.001423       0.006496       0.000066      -0.005326      -0.021230      -0.010741       0.003837       0.006904              2.059015       2.411314       0.445598       0.359109       2.064469       0.185022       1.701261           0.000006
           15              H       6.012080       3.219884       0.333202       0.077894       1.344574 0.98288208E+01  0.10246060E+03                                 2.068540                            1.871374      -1.293975       2.251646                    0.992975       4.017689      11.918611       0.439744       1.336137      -0.695353       0.049361       0.004306       0.025338       0.055651       0.005815       0.008601      -0.001830       0.017008       0.009918      -0.013279      -0.001068       0.014347              2.162989       2.659480       0.040096       0.652034       1.541495       0.027582       2.287991           0.000008
           16              H       2.086720       3.180896       9.727792       0.076285       1.429109 0.10103964E+02  0.10634859E+03                                 2.152660                            1.893117      -1.439555       2.154420                    0.994541       4.317130      12.984150       0.437494       1.330131      -0.694237      -0.015936       0.007057      -0.041288       0.044816      -0.001268      -0.009920      -0.007488      -0.003429       0.017922      -0.012974      -0.001230       0.014204              2.301062       2.335226      -0.051266       0.870290       1.672614      -0.233587       2.895345           0.000003
           17              H       2.109179       2.515598       0.307788       0.103160       1.198455 0.88208708E+01  0.90257980E+02                                 1.969169                            1.811764      -1.498256       2.160029                    0.992136       4.099823      12.386518       0.428952       1.395479      -0.682058      -0.035354      -0.011486       0.017815       0.041222       0.004313      -0.001961      -0.001092       0.003283       0.003843      -0.005263       0.000025       0.005238              2.046043       2.381539       0.317962      -0.550325       1.576829      -0.242926       2.179760           0.000002
           18              H       8.394861      13.135276       2.949399       0.074940       1.363395 0.98751483E+01  0.10322751E+03                                 2.097117                            1.880874      -1.402575       2.196150                    0.992706       4.098932      12.239350       0.436161       1.343406      -0.693315      -0.049621      -0.021760       0.003235       0.054279       0.008048      -0.005758       0.003193       0.012965      -0.018309      -0.012350      -0.001805       0.014155              2.214985       2.723121       0.764054       0.065571       2.378669       0.088124       1.543166           0.000005
           19              H       2.128576       4.143320       3.710397       0.079584       1.420558 0.99550809E+01  0.10438597E+03                                 2.146324                            1.880794      -1.441366       2.157421                    0.994591       4.268151      12.809619       0.438369       1.332505      -0.693977       0.016212       0.040245       0.012118       0.045048      -0.009637       0.002325       0.007161      -0.008316       0.003137      -0.013549       0.001297       0.012251              2.304128       2.356844       0.893465       0.146355       2.848194       0.347286       1.707345           0.000002
           20              H       2.060176      13.224972       2.113571       0.109379       1.245329 0.93887146E+01  0.97292960E+02                                 2.003328                            1.859073      -1.492353       2.171657                    0.991606       4.020297      12.106989       0.428167       1.380441      -0.685915       0.035524      -0.017646      -0.015921       0.042742      -0.001423      -0.006496       0.000066      -0.005326      -0.021231      -0.010741       0.003837       0.006904              2.059015       2.411315      -0.445598      -0.359109       2.064470       0.185023       1.701261           0.000006
           21              H       9.301420       9.844644       7.392557       0.077894       1.344574 0.98288132E+01  0.10246050E+03                                 2.068540                            1.871373      -1.293975       2.251646                    0.992975       4.017689      11.918611       0.439744       1.336137      -0.695353      -0.049361       0.004306       0.025338       0.055651      -0.005815      -0.008601      -0.001830       0.017008       0.009918      -0.013279      -0.001068       0.014347              2.162988       2.659479      -0.040096      -0.652034       1.541494       0.027582       2.287991           0.000008
           22              H       3.017780      10.192136       2.668436       0.076285       1.429110 0.10103966E+02  0.10634861E+03                                 2.152660                            1.893117      -1.439554       2.154420                    0.994541       4.317130      12.984148       0.437494       1.330130      -0.694237       0.015936       0.007057      -0.041288       0.044816       0.001268       0.009920      -0.007488      -0.003429       0.017921      -0.012974      -0.001230       0.014204              2.301061       2.335226       0.051266      -0.870290       1.672614      -0.233587       2.895345           0.000003
           23              H       2.995321       9.140358       7.367143       0.103160       1.198455 0.88208674E+01  0.90257937E+02                                 1.969169                            1.811764      -1.498257       2.160029                    0.992136       4.099823      12.386518       0.428952       1.395479      -0.682058       0.035355      -0.011486       0.017815       0.041222      -0.004313       0.001961      -0.001092       0.003283       0.003843      -0.005263       0.000025       0.005237              2.046042       2.381540      -0.317962       0.550325       1.576829      -0.242926       2.179759           0.000002
           24              H       6.918639       6.124036      10.008754       0.074940       1.363396 0.98751555E+01  0.10322759E+03                                 2.097117                            1.880875      -1.402576       2.196150                    0.992706       4.098933      12.239352       0.436161       1.343405      -0.693315       0.049621      -0.021760       0.003235       0.054279      -0.008048       0.005758       0.003193       0.012965      -0.018309      -0.012350      -0.001805       0.014155              2.214986       2.723122      -0.764055      -0.065572       2.378670       0.088125       1.543166           0.000005
           25              H       2.975923      10.768080      10.769753       0.079584       1.420558 0.99550808E+01  0.10438597E+03                                 2.146324                            1.880794      -1.441365       2.157422                    0.994591       4.268150      12.809615       0.438369       1.332505      -0.693977      -0.016212       0.040245       0.012118       0.045048       0.009637      -0.002325       0.007161      -0.008316       0.003137      -0.013549       0.001297       0.012251              2.304128       2.356846      -0.893466      -0.146355       2.848194       0.347286       1.707345           0.000002
           26              H       3.044324       6.213732       9.172927       0.109379       1.245329 0.93887145E+01  0.97292956E+02                                 2.003328                            1.859072      -1.492352       2.171657                    0.991606       4.020297      12.106987       0.428167       1.380441      -0.685915      -0.035524      -0.017646      -0.015921       0.042742       0.001423       0.006496       0.000066      -0.005326      -0.021231      -0.010741       0.003837       0.006904              2.059015       2.411314       0.445598       0.359109       2.064469       0.185022       1.701261           0.000006
           27              H       4.196920      10.029636      13.785509       0.077895       1.344573 0.98288125E+01  0.10246049E+03                                 2.068539                            1.871373      -1.293975       2.251646                    0.992975       4.017689      11.918613       0.439744       1.336137      -0.695353      -0.049361      -0.004306      -0.025338       0.055651       0.005815       0.008601      -0.001830       0.017008       0.009918      -0.013279      -0.001068       0.014347              2.162988       2.659478       0.040096       0.652034       1.541494       0.027582       2.287991           0.000008
           28              H       8.122280      10.068624       4.390919       0.076285       1.429110 0.10103970E+02  0.10634865E+03                                 2.152661                            1.893117      -1.439555       2.154420                    0.994541       4.317131      12.984153       0.437494       1.330130      -0.694237       0.015936      -0.007057       0.041288       0.044816      -0.001268      -0.009920      -0.007488      -0.003429       0.017921      -0.012974      -0.001230       0.014204              2.301062       2.335227      -0.051266       0.870290       1.672614      -0.233587       2.895346           0.000003
           29              H       8.099821      10.733922      13.810923       0.103160       1.198455 0.88208726E+01  0.90257998E+02                                 1.969169                            1.811764      -1.498256       2.160029                    0.992136       4.099823      12.386516       0.428952       1.395478      -0.682058       0.035355       0.011487      -0.017815       0.041222       0.004313      -0.001961      -0.001092       0.003283       0.003843      -0.005263       0.000025       0.005238              2.046042       2.381539       0.317962      -0.550325       1.576829      -0.242926       2.179759           0.000002
           30              H       1.814139       0.114244      11.169312       0.074940       1.363395 0.98751532E+01  0.10322757E+03                                 2.097118                            1.880875      -1.402576       2.196149                    0.992706       4.098933      12.239355       0.436161       1.343406      -0.693315       0.049621       0.021760      -0.003235       0.054279       0.008048      -0.005758       0.003193       0.012965      -0.018309      -0.012350      -0.001804       0.014155              2.214986       2.723122       0.764055       0.065571       2.378670       0.088124       1.543167           0.000005
           31              H       8.080423       9.106200      10.408314       0.079584       1.420558 0.99550823E+01  0.10438599E+03                                 2.146324                            1.880794      -1.441365       2.157421                    0.994591       4.268150      12.809615       0.438369       1.332505      -0.693977      -0.016212      -0.040245      -0.012118       0.045048      -0.009637       0.002325       0.007161      -0.008316       0.003137      -0.013549       0.001297       0.012251              2.304128       2.356846       0.893466       0.146355       2.848194       0.347286       1.707345           0.000002
           32              H       8.148824       0.024548      12.005140       0.109379       1.245329 0.93887146E+01  0.97292956E+02                                 2.003328                            1.859072      -1.492352       2.171657                    0.991606       4.020297      12.106987       0.428167       1.380441      -0.685915      -0.035524       0.017646       0.015921       0.042742      -0.001423      -0.006496       0.000066      -0.005326      -0.021231      -0.010741       0.003837       0.006904              2.059015       2.411314      -0.445598      -0.359109       2.064469       0.185022       1.701261           0.000006
           33              C       0.096985       3.430894       7.220309       0.216823      26.531449 0.32078058E+03  0.70675278E+04                                 8.028176                            6.181723      -0.152813       1.975008                    0.998596      25.875231      74.667574       0.622307       0.446727      -1.034142      -0.040518       0.005598       0.023741       0.047294       0.015613      -0.012176       0.038786      -0.063216      -0.147029      -0.066402      -0.004081       0.070484              9.005515       9.780301      -0.875064      -0.710924       4.695061      -1.429312      12.541183           0.000015
           34              C       9.200351       3.160079       9.143277       0.298086      28.664528 0.32695631E+03  0.72096894E+04                                 8.487395                            6.268931      -0.047117       2.015296                    0.999476      24.775611      70.614340       0.616241       0.450742      -1.035886       0.056253      -0.012918       0.052206       0.077825       0.023851      -0.004194       0.012664      -0.080992      -0.032433      -0.043335      -0.010982       0.054317              9.842027      11.651430      -0.688000      -2.752192       5.135310      -1.959999      12.739341           0.000006
           35              C       7.636332       3.147041      10.615859       0.227264      27.079399 0.31620282E+03  0.69583931E+04                                 8.230032                            6.161909      -0.034463       2.012803                    0.999373      25.898627      75.279681       0.618112       0.450294      -1.029609       0.030702       0.004150      -0.041075       0.051448       0.017981       0.001621       0.020095      -0.093706      -0.096245      -0.037314      -0.032847       0.070161              9.471241      11.415427      -1.200670      -2.156920       5.468655      -1.997102      11.529640           0.000004
           36              C       7.985480       3.520441       8.531937       0.074131      34.893702 0.38402190E+03  0.87564068E+04                                 9.427163                            6.624103       0.126360       2.058445                    0.999732      26.339569      74.679152       0.626912       0.428479      -1.056173      -0.088541       0.007774       0.032003       0.094467       0.005043      -0.016985       0.004603      -0.011857      -0.016166      -0.022805       0.009999       0.012806             11.416756      10.598238      -0.801571      -2.557703       5.560519      -2.692246      18.091510           0.000004
           37              C       8.009981       3.854074       7.203366       0.045717      30.630047 0.36473057E+03  0.82674138E+04                                 8.712603                            6.508868       0.048375       2.026532                    0.999147      27.217148      78.708819       0.620353       0.435582      -1.044543       0.045897       0.000129      -0.036373       0.058562       0.006268       0.000208       0.032776      -0.081178      -0.157135      -0.060839      -0.014776       0.075615             10.043581      10.312199      -1.054815      -0.798930       5.028578      -1.981359      14.789968           0.000006
           38              C       4.101976       6.631939       4.107133       0.210641      26.162184 0.31515212E+03  0.69054934E+04                                 7.923407                            6.095014       0.003209       2.025998                    0.999268      25.676558      73.634216       0.632370       0.442039      -1.037979       0.037486      -0.024760       0.003199       0.045039      -0.008243      -0.018231      -0.042311       0.041650       0.160901      -0.066309      -0.005368       0.071676              8.923381       9.738000      -1.424759       0.409826      12.263533       2.020396       4.768610           0.000011
           39              C       5.217820       4.744783       3.706162       0.293589      29.172730 0.33304016E+03  0.73841627E+04                                 8.602380                            6.335277      -0.094828       1.995825                    0.999494      25.060421      71.824784       0.611274       0.451924      -1.034311      -0.053956      -0.049285      -0.022806       0.076553      -0.002336      -0.025620      -0.019698      -0.030526       0.089098      -0.041713      -0.004428       0.046142             10.017838      11.772266      -3.055257       0.515669      12.634661       2.641866       5.646589           0.000006
           40              C       6.782860       3.295862       3.535325       0.227411      27.240965 0.31479823E+03  0.69202180E+04                                 8.263916                            6.145115      -0.015224       2.018989                    0.999414      25.872766      75.180684       0.619383       0.449841      -1.029803      -0.030475       0.041403       0.010807       0.052533       0.006728      -0.020383      -0.033634      -0.006551       0.173656      -0.037682      -0.036392       0.074075              9.573102      11.536653      -2.521713       1.058746      11.187588       2.550100       5.995066           0.000002
           41              C       6.422482       5.316037       4.157960       0.068133      34.692563 0.38839075E+03  0.88835127E+04                                 9.379687                            6.655265       0.094103       2.045337                    0.999731      26.533473      75.412304       0.626177       0.427655      -1.056395       0.089556      -0.030130       0.002161       0.094513      -0.016109      -0.001163      -0.005663      -0.000105       0.017676      -0.019965       0.005509       0.014456             11.290200      10.457719      -2.913988       0.711896      17.329020       3.333378       6.083861           0.000005
           42              C       6.383688       6.612764       4.608347       0.044046      30.253363 0.36933101E+03  0.84082081E+04                                 8.667284                            6.576344      -0.023803       2.003209                    0.998393      27.433869      79.825522       0.612680       0.439121      -1.041162      -0.044957       0.035849       0.001574       0.057522       0.001152      -0.011207      -0.041038       0.035142       0.165577      -0.059958      -0.011352       0.071310              9.876405      10.197157      -1.644256       1.040907      14.028612       1.944048       5.403447           0.000011
           43              C       5.201485       2.807386      13.957758       0.216823      26.531452 0.32078079E+03  0.70675333E+04                                 8.028176                            6.181725      -0.152813       1.975008                    0.998596      25.875229      74.667564       0.622307       0.446727      -1.034142      -0.040518      -0.005598      -0.023741       0.047294      -0.015613       0.012176       0.038786      -0.063216      -0.147029      -0.066402      -0.004081       0.070484              9.005515       9.780301       0.875064       0.710922       4.695062      -1.429311      12.541182           0.000015
           44              C       4.095851       3.078201      12.034789       0.298086      28.664527 0.32695632E+03  0.72096897E+04                                 8.487395                            6.268931      -0.047117       2.015295                    0.999476      24.775612      70.614347       0.616241       0.450742      -1.035885       0.056253       0.012918      -0.052206       0.077825      -0.023851       0.004194       0.012664      -0.080992      -0.032433      -0.043335      -0.010982       0.054317              9.842027      11.651433       0.688001       2.752189       5.135311      -1.959999      12.739337           0.000006
           45              C       2.531832       3.091239      10.562208       0.227264      27.079401 0.31620278E+03  0.69583921E+04                                 8.230033                            6.161908      -0.034463       2.012803                    0.999373      25.898627      75.279683       0.618112       0.450294      -1.029609       0.030702      -0.004150       0.041075       0.051448      -0.017981      -0.001621       0.020095      -0.093706      -0.096245      -0.037314      -0.032847       0.070161              9.471242      11.415428       1.200671       2.156918       5.468656      -1.997103      11.529642           0.000004
           46              C       2.880980       2.717839      12.646129       0.074131      34.893704 0.38402177E+03  0.87564032E+04                                 9.427163                            6.624102       0.126360       2.058445                    0.999732      26.339572      74.679164       0.626912       0.428479      -1.056173      -0.088541      -0.007774      -0.032003       0.094467      -0.005043       0.016985       0.004603      -0.011857      -0.016166      -0.022805       0.009999       0.012806             11.416757      10.598240       0.801571       2.557703       5.560519      -2.692248      18.091511           0.000003
           47              C       2.905481       2.384206      13.974700       0.045717      30.630073 0.36473089E+03  0.82674227E+04                                 8.712608                            6.508871       0.048375       2.026532                    0.999147      27.217149      78.708823       0.620352       0.435582      -1.044543       0.045897      -0.000129       0.036373       0.058562      -0.006268      -0.000208       0.032776      -0.081178      -0.157135      -0.060839      -0.014776       0.075615             10.043588      10.312197       1.054814       0.798933       5.028581      -1.981362      14.789988           0.000006
           48              C       9.206476      -0.007179       2.952222       0.210641      26.162182 0.31515211E+03  0.69054931E+04                                 7.923407                            6.095014       0.003209       2.025998                    0.999268      25.676556      73.634210       0.632370       0.442039      -1.037979       0.037486       0.024760      -0.003200       0.045039       0.008243       0.018231      -0.042311       0.041650       0.160901      -0.066309      -0.005368       0.071676              8.923380       9.738002       1.424757      -0.409828      12.263528       2.020396       4.768611           0.000011
           49              C       0.113320       1.879977       3.353194       0.293589      29.172730 0.33304021E+03  0.73841641E+04                                 8.602380                            6.335277      -0.094828       1.995825                    0.999494      25.060421      71.824785       0.611274       0.451924      -1.034311      -0.053956       0.049285       0.022806       0.076553       0.002336       0.025620      -0.019698      -0.030526       0.089098      -0.041713      -0.004428       0.046142             10.017838      11.772263       3.055256      -0.515670      12.634661       2.641867       5.646590           0.000006
           50              C       1.678360       3.328898       3.524030       0.227411      27.240971 0.31479834E+03  0.69202211E+04                                 8.263918                            6.145117      -0.015224       2.018989                    0.999414      25.872769      75.180697       0.619383       0.449841      -1.029803      -0.030475      -0.041403      -0.010807       0.052533      -0.006727       0.020383      -0.033634      -0.006551       0.173655      -0.037682      -0.036392       0.074075              9.573104      11.536659       2.521709      -1.058751      11.187586       2.550097       5.995066           0.000002
           51              C       1.317982       1.308723       2.901395       0.068133      34.692573 0.38839103E+03  0.88835205E+04                                 9.379690                            6.655268       0.094103       2.045337                    0.999731      26.533473      75.412307       0.626177       0.427655      -1.056395       0.089556       0.030130      -0.002161       0.094513       0.016109       0.001163      -0.005663      -0.000105       0.017676      -0.019965       0.005509       0.014456             11.290202      10.457722       2.913988      -0.711897      17.329021       3.333380       6.083865           0.000005
           52              C       1.279188       0.011996       2.451008       0.044046      30.253362 0.36933104E+03  0.84082089E+04                                 8.667283                            6.576344      -0.023803       2.003209                    0.998393      27.433870      79.825525       0.612680       0.439121      -1.041162      -0.044957      -0.035849      -0.001574       0.057522      -0.001152       0.011207      -0.041038       0.035142       0.165577      -0.059958      -0.011352       0.071310              9.876404      10.197158       1.644256      -1.040909      14.028607       1.944047       5.403448           0.000011
           53              C      10.112014       9.818626       6.898402       0.216823      26.531436 0.32078051E+03  0.70675259E+04                                 8.028173                            6.181722      -0.152812       1.975008                    0.998596      25.875230      74.667570       0.622307       0.446727      -1.034142       0.040518      -0.005598      -0.023741       0.047294       0.015613      -0.012176       0.038786      -0.063216      -0.147029      -0.066402      -0.004081       0.070484              9.005512       9.780297      -0.875063      -0.710924       4.695060      -1.429310      12.541177           0.000015
           54              C       1.008649      10.089441       4.975434       0.298086      28.664537 0.32695655E+03  0.72096957E+04                                 8.487397                            6.268933      -0.047117       2.015296                    0.999476      24.775612      70.614346       0.616241       0.450742      -1.035886      -0.056253       0.012918      -0.052206       0.077825       0.023851      -0.004194       0.012664      -0.080992      -0.032433      -0.043335      -0.010982       0.054317              9.842029      11.651436      -0.688001      -2.752190       5.135312      -1.960000      12.739341           0.000006
           55              C       2.572668      10.102479       3.502852       0.227264      27.079396 0.31620275E+03  0.69583912E+04                                 8.230032                            6.161908      -0.034463       2.012804                    0.999373      25.898624      75.279669       0.618112       0.450294      -1.029609      -0.030702      -0.004150       0.041075       0.051448       0.017981       0.001621       0.020095      -0.093706      -0.096245      -0.037314      -0.032847       0.070161              9.471240      11.415426      -1.200670      -2.156920       5.468655      -1.997102      11.529640           0.000004
           56              C       2.223520       9.729079       5.586774       0.074131      34.893708 0.38402194E+03  0.87564079E+04                                 9.427163                            6.624103       0.126360       2.058445                    0.999732      26.339571      74.679158       0.626912       0.428479      -1.056173       0.088541      -0.007774      -0.032003       0.094467       0.005043      -0.016985       0.004603      -0.011857      -0.016166      -0.022805       0.009999       0.012806             11.416757      10.598237      -0.801571      -2.557702       5.560520      -2.692248      18.091514           0.000004
           57              C       2.199019       9.395446       6.915345       0.045717      30.630045 0.36473052E+03  0.82674124E+04                                 8.712602                            6.508867       0.048375       2.026532                    0.999147      27.217146      78.708812       0.620353       0.435582      -1.044543      -0.045897      -0.000129       0.036373       0.058562       0.006268       0.000208       0.032776      -0.081178      -0.157135      -0.060839      -0.014776       0.075615             10.043581      10.312196      -1.054815      -0.798930       5.028578      -1.981359      14.789969           0.000006
           58              C       6.107024       6.617581      10.011578       0.210641      26.162180 0.31515207E+03  0.69054917E+04                                 7.923406                            6.095013       0.003209       2.025998                    0.999268      25.676555      73.634203       0.632370       0.442039      -1.037979      -0.037486       0.024760      -0.003200       0.045039      -0.008243      -0.018231      -0.042311       0.041650       0.160901      -0.066309      -0.005368       0.071676              8.923380       9.737999      -1.424759       0.409826      12.263531       2.020396       4.768610           0.000011
           59              C       4.991180       8.504737      10.412549       0.293589      29.172732 0.33304016E+03  0.73841628E+04                                 8.602381                            6.335277      -0.094828       1.995825                    0.999494      25.060421      71.824785       0.611274       0.451924      -1.034311       0.053956       0.049285       0.022806       0.076553      -0.002336      -0.025620      -0.019698      -0.030526       0.089098      -0.041713      -0.004428       0.046142             10.017839      11.772267      -3.055257       0.515669      12.634662       2.641866       5.646589           0.000006
           60              C       3.426140       9.953658      10.583386       0.227411      27.240982 0.31479850E+03  0.69202253E+04                                 8.263920                            6.145118      -0.015224       2.018989                    0.999414      25.872767      75.180689       0.619383       0.449841      -1.029803       0.030475      -0.041403      -0.010807       0.052533       0.006727      -0.020383      -0.033634      -0.006551       0.173655      -0.037682      -0.036392       0.074075              9.573107      11.536668      -2.521715       1.058748      11.187585       2.550098       5.995068           0.000002
           61              C       3.786518       7.933483       9.960751       0.068133      34.692570 0.38839097E+03  0.88835190E+04                                 9.379689                            6.655268       0.094102       2.045337                    0.999731      26.533475      75.412316       0.626177       0.427655      -1.056395      -0.089556       0.030130      -0.002161       0.094513      -0.016109      -0.001163      -0.005663      -0.000105       0.017676      -0.019965       0.005509       0.014456             11.290202      10.457726      -2.913988       0.711897      17.329019       3.333377       6.083862           0.000005
           62              C       3.825312       6.636756       9.510364       0.044046      30.253366 0.36933111E+03  0.84082113E+04                                 8.667285                            6.576346      -0.023803       2.003209                    0.998393      27.433874      79.825546       0.612680       0.439121      -1.041162       0.044957      -0.035849      -0.001574       0.057522       0.001152      -0.011207      -0.041038       0.035142       0.165577      -0.059958      -0.011352       0.071310              9.876407      10.197159      -1.644257       1.040907      14.028613       1.944047       5.403448           0.000011
           63              C       5.007514      10.442134       0.160953       0.216823      26.531446 0.32078079E+03  0.70675335E+04                                 8.028175                            6.181725      -0.152812       1.975008                    0.998596      25.875232      74.667575       0.622307       0.446727      -1.034142       0.040518       0.005598       0.023741       0.047294      -0.015613       0.012176       0.038786      -0.063216      -0.147029      -0.066402      -0.004081       0.070484              9.005513       9.780298       0.875063       0.710922       4.695062      -1.429310      12.541179           0.000015
           64              C       6.113149      10.171319       2.083922       0.298086      28.664534 0.32695652E+03  0.72096950E+04                                 8.487396                            6.268933      -0.047117       2.015296                    0.999476      24.775611      70.614341       0.616241       0.450742      -1.035886      -0.056253      -0.012918       0.052206       0.077825      -0.023851       0.004194       0.012664      -0.080992      -0.032433      -0.043335      -0.010982       0.054317              9.842028      11.651437       0.688001       2.752187       5.135312      -1.960000      12.739335           0.000006
           65              C       7.677168      10.158281       3.556503       0.227264      27.079402 0.31620277E+03  0.69583919E+04                                 8.230033                            6.161908      -0.034463       2.012803                    0.999373      25.898627      75.279680       0.618112       0.450294      -1.029609      -0.030702       0.004150      -0.041075       0.051448      -0.017981      -0.001621       0.020095      -0.093706      -0.096245      -0.037314      -0.032847       0.070161              9.471242      11.415429       1.200671       2.156918       5.468656      -1.997103      11.529643           0.000004
           66              C       7.328020      10.531681       1.472582       0.074131      34.893701 0.38402170E+03  0.87564011E+04                                 9.427162                            6.624101       0.126360       2.058445                    0.999732      26.339569      74.679151       0.626912       0.428479      -1.056173       0.088541       0.007774       0.032003       0.094467      -0.005043       0.016985       0.004603      -0.011857      -0.016166      -0.022805       0.009999       0.012806             11.416756      10.598238       0.801571       2.557702       5.560519      -2.692248      18.091510           0.000004
           67              C       7.303519      10.865314       0.144011       0.045717      30.630067 0.36473077E+03  0.82674192E+04                                 8.712607                            6.508870       0.048375       2.026532                    0.999147      27.217144      78.708804       0.620352       0.435582      -1.044543      -0.045897       0.000129      -0.036373       0.058562      -0.006268      -0.000208       0.032776      -0.081178      -0.157135      -0.060839      -0.014776       0.075615             10.043587      10.312194       1.054813       0.798934       5.028580      -1.981362      14.789988           0.000006
           68              C       1.002524      13.256699      11.166489       0.210641      26.162185 0.31515216E+03  0.69054943E+04                                 7.923407                            6.095014       0.003209       2.025998                    0.999268      25.676559      73.634218       0.632370       0.442039      -1.037979      -0.037486      -0.024760       0.003200       0.045039       0.008243       0.018231      -0.042310       0.041650       0.160901      -0.066309      -0.005368       0.071676              8.923381       9.738002       1.424757      -0.409828      12.263529       2.020396       4.768611           0.000011
           69              C      10.095680      11.369543      10.765517       0.293589      29.172731 0.33304022E+03  0.73841642E+04                                 8.602380                            6.335277      -0.094828       1.995825                    0.999494      25.060421      71.824783       0.611274       0.451924      -1.034311       0.053956      -0.049285      -0.022806       0.076553       0.002336       0.025620      -0.019698      -0.030526       0.089098      -0.041713      -0.004428       0.046142             10.017838      11.772264       3.055256      -0.515670      12.634661       2.641867       5.646590           0.000006
           70              C       8.530640       9.920622      10.594681       0.227411      27.240979 0.31479843E+03  0.69202233E+04                                 8.263919                            6.145117      -0.015223       2.018989                    0.999414      25.872766      75.180683       0.619383       0.449841      -1.029803       0.030475       0.041403       0.010807       0.052533      -0.006727       0.020383      -0.033634      -0.006551       0.173656      -0.037682      -0.036392       0.074075              9.573106      11.536666       2.521713      -1.058751      11.187585       2.550096       5.995067           0.000002
           71              C       8.891018      11.940797      11.217316       0.068133      34.692571 0.38839101E+03  0.88835199E+04                                 9.379689                            6.655268       0.094103       2.045337                    0.999731      26.533472      75.412302       0.626177       0.427655      -1.056395      -0.089556      -0.030130       0.002161       0.094513       0.016109       0.001163      -0.005663      -0.000105       0.017676      -0.019965       0.005509       0.014456             11.290202      10.457722       2.913989      -0.711897      17.329019       3.333380       6.083864           0.000005
           72              C       8.929812      13.237524      11.667703       0.044046      30.253359 0.36933099E+03  0.84082077E+04                                 8.667283                            6.576344      -0.023803       2.003209                    0.998393      27.433868      79.825521       0.612680       0.439121      -1.041162       0.044957       0.035849       0.001574       0.057522      -0.001152       0.011207      -0.041038       0.035142       0.165577      -0.059958      -0.011352       0.071310              9.876405      10.197159       1.644256      -1.040909      14.028607       1.944046       5.403448           0.000011
           73             Br       0.071463       6.628783       4.566132      -0.504339     232.489482 0.81705486E+04  0.36907829E+06                                24.334149                           23.492162       1.660869       2.031110                    0.999772     106.193121     325.506409       0.535319       0.253295      -1.305832       0.098981       0.188626      -0.004331       0.213063       0.117270      -0.031290       0.010994      -0.249101      -0.600055      -0.208039      -0.063044       0.271083             24.947460      23.260278       6.757577       0.249448      35.039830      -0.028002      16.542272           0.000025
           74             Br       4.174766       3.505440       7.117242      -0.496390     218.764147 0.76579280E+04  0.34063831E+06                                23.302218                           22.688693       1.759189       2.059159                    0.999644     105.445716     321.582604       0.546242       0.252080      -1.306349      -0.098128      -0.060782      -0.196725       0.228089       0.042009       0.098873       0.058397       0.185577       0.704881      -0.222614      -0.055419       0.278033             23.638639      21.580386       1.736782       3.350826      16.525286       1.982890      32.810244           0.000036
           75             Br       5.175963      -0.004023       2.493223      -0.504340     232.489509 0.81705494E+04  0.36907833E+06                                24.334152                           23.492164       1.660869       2.031110                    0.999772     106.193122     325.506418       0.535319       0.253295      -1.305832       0.098982      -0.188626       0.004331       0.213063      -0.117270       0.031290       0.010994      -0.249101      -0.600055      -0.208039      -0.063044       0.271084             24.947463      23.260281      -6.757581      -0.249447      35.039836      -0.028003      16.542273           0.000025
           76             Br       9.279266       2.732840      14.060824      -0.496390     218.764119 0.76579260E+04  0.34063820E+06                                23.302216                           22.688689       1.759189       2.059159                    0.999644     105.445712     321.582586       0.546242       0.252080      -1.306349      -0.098129       0.060781       0.196726       0.228089      -0.042009      -0.098873       0.058397       0.185577       0.704882      -0.222614      -0.055420       0.278034             23.638636      21.580386      -1.736783      -3.350830      16.525284       1.982892      32.810238           0.000035
           77             Br      10.137537       6.620737       9.552579      -0.504339     232.489478 0.81705484E+04  0.36907827E+06                                24.334149                           23.492162       1.660869       2.031110                    0.999772     106.193118     325.506400       0.535319       0.253295      -1.305832      -0.098981      -0.188627       0.004331       0.213063       0.117270      -0.031290       0.010994      -0.249101      -0.600056      -0.208039      -0.063044       0.271084             24.947460      23.260280       6.757580       0.249449      35.039828      -0.028002      16.542272           0.000025
           78             Br       6.034234       9.744080       7.001469      -0.496390     218.764174 0.76579292E+04  0.34063837E+06                                23.302221                           22.688695       1.759188       2.059159                    0.999644     105.445719     321.582623       0.546242       0.252080      -1.306349       0.098128       0.060781       0.196726       0.228089       0.042009       0.098874       0.058397       0.185577       0.704882      -0.222614      -0.055420       0.278034             23.638641      21.580390       1.736783       3.350826      16.525288       1.982890      32.810246           0.000036
           79             Br       5.033037      13.253543      11.625488      -0.504339     232.489456 0.81705473E+04  0.36907821E+06                                24.334147                           23.492160       1.660869       2.031110                    0.999772     106.193115     325.506382       0.535319       0.253295      -1.305832      -0.098981       0.188626      -0.004330       0.213063      -0.117270       0.031290       0.010994      -0.249100      -0.600055      -0.208039      -0.063044       0.271083             24.947459      23.260278      -6.757579      -0.249447      35.039827      -0.028003      16.542271           0.000024
           80             Br       0.929734      10.516680       0.057887      -0.496390     218.764128 0.76579265E+04  0.34063822E+06                                23.302217                           22.688690       1.759188       2.059159                    0.999644     105.445713     321.582593       0.546242       0.252080      -1.306349       0.098128      -0.060781      -0.196726       0.228089      -0.042009      -0.098873       0.058397       0.185576       0.704882      -0.222614      -0.055420       0.278033             23.638637      21.580387      -1.736783      -3.350830      16.525285       1.982892      32.810239           0.000036
           81              N       9.185037       3.813294       6.551082      -0.248749      37.585365 0.53442609E+03  0.13020381E+05                                 9.416876                            7.511131      -0.106459       1.989359                    0.998635      28.220255      78.394911       0.635061       0.395872      -1.095079      -0.029127      -0.020969       0.116070       0.121492      -0.010100      -0.000047       0.007282       0.052989      -0.154725      -0.052615      -0.001545       0.054160             10.655085      12.388373      -1.396812      -0.835752       5.480702      -1.489187      14.096181           0.000004
           82              N       0.158239       3.088875       8.506523      -0.317793      38.445510 0.51355750E+03  0.12340990E+05                                 9.447917                            7.307606       0.415344       2.151863                    0.998295      28.310077      77.141700       0.653661       0.389935      -1.103409      -0.130439       0.058695      -0.058959       0.154711       0.066936      -0.077300       0.028997      -0.113550       0.188200      -0.150893       0.055576       0.095317             10.653563      11.202523      -0.335125      -1.775815       5.779834      -1.979316      14.978334           0.000007
           83              N       8.973711       2.932653      10.477495      -0.351843      44.151809 0.58006766E+03  0.14413276E+05                                10.445487                            7.771054       0.021910       2.024429                    0.997739      29.211589      81.736062       0.631407       0.390402      -1.099780      -0.040304       0.022057      -0.049784       0.067745      -0.001177      -0.046124      -0.004445       0.060480      -0.002371      -0.036566      -0.027112       0.063678             12.401113      14.305117      -2.783730       1.839262       7.909663      -3.945596      14.988558           0.000001
           84              N       6.994186       3.491240       9.499069      -0.311247      41.790989 0.55381682E+03  0.13631600E+05                                10.122076                            7.651722      -0.029686       2.013218                    0.996943      28.912411      81.079657       0.627685       0.396446      -1.093234       0.091481      -0.015475      -0.014521       0.093910      -0.005745      -0.027835      -0.019137       0.004550       0.169742      -0.044909      -0.023017       0.067926             11.892056      16.564115      -2.614662      -2.169122       6.951541      -1.599102      12.160512           0.000002
           85              N       5.212715       7.267281       4.558932      -0.251998      36.862399 0.53326804E+03  0.12976041E+05                                 9.260169                            7.478702      -0.063965       2.000603                    0.998913      28.218735      78.163170       0.639987       0.393313      -1.097624       0.029991      -0.117189      -0.035990       0.126206       0.004135       0.012141      -0.027171       0.098158      -0.026606      -0.060073       0.004270       0.055803             10.396264      12.151241      -1.689252       0.961614      13.648707       1.073082       5.388843           0.000004
           86              N       4.045827       5.381496       3.659570      -0.315537      38.512422 0.51130652E+03  0.12273686E+05                                 9.465352                            7.294731       0.421056       2.155189                    0.998276      28.256694      76.960432       0.653799       0.390273      -1.103146       0.126361       0.058737       0.060728       0.152003      -0.070661      -0.078831      -0.027275      -0.148488       0.042091      -0.151475       0.055672       0.095803             10.716332      11.170499      -2.087028       0.093617      14.955343       2.680858       6.023154           0.000004
           87              N       5.460794       3.458899       3.308014      -0.349026      44.851525 0.58018895E+03  0.14442783E+05                                10.610485                            7.810270      -0.067726       1.996063                    0.997231      29.342380      82.657651       0.624066       0.394270      -1.095118       0.041661       0.042722       0.029056       0.066370      -0.044674      -0.005962       0.003375       0.036334      -0.080735      -0.034808      -0.027397       0.062206             12.700371      14.725775       1.389065       3.269968      14.318136       4.637835       9.057204           0.000001
           88              N       7.416838       4.363245       4.045011      -0.313537      42.175741 0.56129076E+03  0.13861052E+05                                10.186829                            7.706124      -0.055521       2.003810                    0.996898      29.019295      81.496194       0.625147       0.396749      -1.093095      -0.090974       0.015664      -0.014147       0.093390      -0.028924       0.006293       0.028006      -0.084227      -0.067814      -0.049415      -0.019856       0.069271             11.974721      16.407009      -2.565547       2.778029      11.829244       1.975733       7.687909           0.000003
           89              N       4.080537       2.811466       0.508274      -0.248749      37.585365 0.53442618E+03  0.13020384E+05                                 9.416876                            7.511131      -0.106459       1.989359                    0.998635      28.220255      78.394910       0.635061       0.395872      -1.095079      -0.029127       0.020969      -0.116070       0.121492       0.010100       0.000047       0.007282       0.052989      -0.154725      -0.052615      -0.001545       0.054160             10.655085      12.388367       1.396811       0.835754       5.480702      -1.489188      14.096186           0.000004
           90              N       5.262739       3.149405      12.671543      -0.317793      38.445519 0.51355780E+03  0.12340999E+05                                 9.447918                            7.307608       0.415345       2.151863                    0.998295      28.310076      77.141694       0.653661       0.389935      -1.103409      -0.130439      -0.058695       0.058959       0.154711      -0.066936       0.077300       0.028997      -0.113550       0.188200      -0.150893       0.055576       0.095317             10.653565      11.202527       0.335125       1.775814       5.779834      -1.979315      14.978332           0.000007
           91              N       3.869211       3.305627      10.700571      -0.351843      44.151811 0.58006765E+03  0.14413276E+05                                10.445487                            7.771054       0.021910       2.024429                    0.997739      29.211592      81.736075       0.631407       0.390402      -1.099780      -0.040304      -0.022057       0.049784       0.067745       0.001177       0.046124      -0.004445       0.060480      -0.002371      -0.036566      -0.027112       0.063678             12.401114      14.305121       2.783734      -1.839271       7.909665      -3.945598      14.988555           0.000001
           92              N       1.889686       2.747040      11.678998      -0.311247      41.790987 0.55381663E+03  0.13631595E+05                                10.122076                            7.651721      -0.029687       2.013218                    0.996943      28.912413      81.079664       0.627685       0.396446      -1.093234       0.091481       0.015475       0.014521       0.093910       0.005745       0.027835      -0.019137       0.004549       0.169742      -0.044909      -0.023017       0.067926             11.892056      16.564116       2.614661       2.169121       6.951540      -1.599102      12.160511           0.000002
           93              N       0.108215      12.993479       2.500424      -0.251998      36.862392 0.53326784E+03  0.12976034E+05                                 9.260167                            7.478701      -0.063964       2.000603                    0.998913      28.218732      78.163158       0.639987       0.393313      -1.097624       0.029991       0.117189       0.035990       0.126206      -0.004135      -0.012141      -0.027171       0.098158      -0.026606      -0.060073       0.004270       0.055803             10.396262      12.151243       1.689250      -0.961616      13.648702       1.073080       5.388842           0.000004
           94              N       9.150327       1.243264       3.399786      -0.315537      38.512421 0.51130663E+03  0.12273689E+05                                 9.465352                            7.294732       0.421056       2.155189                    0.998276      28.256693      76.960430       0.653798       0.390273      -1.103146       0.126361      -0.058737      -0.060728       0.152003       0.070661       0.078831      -0.027275      -0.148488       0.042090      -0.151475       0.055672       0.095803             10.716332      11.170499       2.087027      -0.093618      14.955341       2.680860       6.023156           0.000003
           95              N       0.356294       3.165861       3.751342      -0.349026      44.851537 0.58018904E+03  0.14442786E+05                                10.610487                            7.810270      -0.067725       1.996063                    0.997231      29.342382      82.657657       0.624066       0.394270      -1.095118       0.041661      -0.042722      -0.029056       0.066370       0.044674       0.005962       0.003375       0.036334      -0.080735      -0.034808      -0.027397       0.062206             12.700374      14.725778      -1.389066      -3.269972      14.318137       4.637836       9.057206           0.000001
           96              N       2.312339       2.261515       3.014345      -0.313537      42.175755 0.56129114E+03  0.13861064E+05                                10.186831                            7.706127      -0.055522       2.003809                    0.996898      29.019298      81.496204       0.625147       0.396749      -1.093096      -0.090974      -0.015664       0.014147       0.093390       0.028924      -0.006293       0.028006      -0.084227      -0.067814      -0.049415      -0.019856       0.069271             11.974723      16.407019       2.565542      -2.778031      11.829239       1.975732       7.687910           0.000003
           97              N       1.023963       9.436226       7.567629      -0.248749      37.585375 0.53442638E+03  0.13020390E+05                                 9.416878                            7.511133      -0.106459       1.989359                    0.998635      28.220254      78.394906       0.635061       0.395872      -1.095079       0.029127       0.020969      -0.116070       0.121492      -0.010100      -0.000047       0.007282       0.052989      -0.154725      -0.052615      -0.001545       0.054160             10.655087      12.388377      -1.396811      -0.835754       5.480703      -1.489186      14.096182           0.000004
           98              N      10.050760      10.160645       5.612188      -0.317793      38.445519 0.51355785E+03  0.12341000E+05                                 9.447919                            7.307609       0.415344       2.151863                    0.998295      28.310077      77.141702       0.653661       0.389935      -1.103409       0.130439      -0.058695       0.058959       0.154711       0.066936      -0.077300       0.028997      -0.113550       0.188200      -0.150893       0.055576       0.095317             10.653565      11.202527      -0.335125      -1.775810       5.779835      -1.979316      14.978334           0.000008
           99              N       1.235289      10.316867       3.641216      -0.351843      44.151805 0.58006767E+03  0.14413276E+05                                10.445486                            7.771054       0.021911       2.024429                    0.997739      29.211590      81.736062       0.631407       0.390402      -1.099780       0.040304      -0.022057       0.049784       0.067745      -0.001177      -0.046124      -0.004445       0.060480      -0.002371      -0.036566      -0.027112       0.063678             12.401111      14.305117      -2.783730       1.839262       7.909663      -3.945595      14.988553           0.000001
          100              N       3.214814       9.758280       4.619642      -0.311247      41.790991 0.55381684E+03  0.13631601E+05                                10.122076                            7.651722      -0.029686       2.013218                    0.996943      28.912412      81.079658       0.627685       0.396446      -1.093234      -0.091481       0.015475       0.014521       0.093910      -0.005745      -0.027835      -0.019137       0.004549       0.169742      -0.044909      -0.023017       0.067926             11.892056      16.564114      -2.614662      -2.169121       6.951541      -1.599102      12.160513           0.000002
          101              N       4.996285       5.982239       9.559779      -0.251998      36.862397 0.53326801E+03  0.12976040E+05                                 9.260169                            7.478702      -0.063964       2.000603                    0.998913      28.218734      78.163168       0.639987       0.393313      -1.097624      -0.029991       0.117189       0.035990       0.126206       0.004135       0.012141      -0.027171       0.098158      -0.026606      -0.060073       0.004270       0.055803             10.396264      12.151242      -1.689252       0.961614      13.648706       1.073081       5.388843           0.000004
          102              N       6.163173       7.868024      10.459141      -0.315537      38.512413 0.51130635E+03  0.12273681E+05                                 9.465351                            7.294730       0.421056       2.155189                    0.998276      28.256689      76.960414       0.653799       0.390273      -1.103146      -0.126361      -0.058737      -0.060728       0.152003      -0.070661      -0.078831      -0.027275      -0.148488       0.042091      -0.151475       0.055672       0.095803             10.716331      11.170499      -2.087027       0.093617      14.955340       2.680858       6.023153           0.000004
          103              N       4.748206       9.790621      10.810697      -0.349026      44.851534 0.58018897E+03  0.14442784E+05                                10.610487                            7.810270      -0.067726       1.996063                    0.997231      29.342381      82.657654       0.624066       0.394270      -1.095118      -0.041661      -0.042722      -0.029056       0.066370      -0.044674      -0.005962       0.003375       0.036334      -0.080735      -0.034808      -0.027397       0.062206             12.700374      14.725779       1.389065       3.269968      14.318137       4.637836       9.057204           0.000001
          104              N       2.792161       8.886275      10.073700      -0.313537      42.175759 0.56129120E+03  0.13861066E+05                                10.186832                            7.706127      -0.055522       2.003809                    0.996898      29.019297      81.496203       0.625147       0.396749      -1.093095       0.090974      -0.015664       0.014147       0.093390      -0.028924       0.006293       0.028006      -0.084227      -0.067814      -0.049415      -0.019856       0.069271             11.974725      16.407026      -2.565547       2.778033      11.829237       1.975729       7.687911           0.000003
          105              N       6.128463      10.438054      13.610437      -0.248749      37.585369 0.53442635E+03  0.13020389E+05                                 9.416877                            7.511133      -0.106458       1.989359                    0.998635      28.220251      78.394893       0.635061       0.395872      -1.095079       0.029127      -0.020969       0.116070       0.121492       0.010100       0.000047       0.007282       0.052989      -0.154725      -0.052615      -0.001545       0.054160             10.655086      12.388371       1.396810       0.835756       5.480702      -1.489187      14.096184           0.000004
          106              N       4.946260      10.100115       1.447168      -0.317793      38.445530 0.51355817E+03  0.12341010E+05                                 9.447921                            7.307611       0.415344       2.151863                    0.998295      28.310077      77.141699       0.653661       0.389935      -1.103409       0.130439       0.058695      -0.058959       0.154711      -0.066936       0.077300       0.028997      -0.113550       0.188200      -0.150893       0.055576       0.095317             10.653567      11.202531       0.335125       1.775810       5.779836      -1.979315      14.978332           0.000007
          107              N       6.339789       9.943893       3.418140      -0.351843      44.151797 0.58006753E+03  0.14413272E+05                                10.445485                            7.771053       0.021911       2.024429                    0.997739      29.211589      81.736060       0.631407       0.390402      -1.099780       0.040304       0.022057      -0.049784       0.067745       0.001177       0.046124      -0.004445       0.060480      -0.002371      -0.036566      -0.027112       0.063678             12.401110      14.305119       2.783733      -1.839270       7.909663      -3.945596      14.988548           0.000001
          108              N       8.319314      10.502480       2.439713      -0.311247      41.790985 0.55381660E+03  0.13631593E+05                                10.122075                            7.651720      -0.029686       2.013218                    0.996943      28.912412      81.079657       0.627685       0.396445      -1.093234      -0.091481      -0.015475      -0.014521       0.093910       0.005745       0.027835      -0.019137       0.004549       0.169742      -0.044909      -0.023017       0.067926             11.892055      16.564114       2.614661       2.169120       6.951539      -1.599102      12.160511           0.000002
          109              N      10.100785       0.256041      11.618287      -0.251998      36.862393 0.53326784E+03  0.12976035E+05                                 9.260168                            7.478701      -0.063964       2.000603                    0.998913      28.218732      78.163161       0.639987       0.393313      -1.097624      -0.029991      -0.117189      -0.035990       0.126206      -0.004135      -0.012141      -0.027171       0.098158      -0.026606      -0.060073       0.004270       0.055803             10.396263      12.151244       1.689250      -0.961616      13.648703       1.073080       5.388842           0.000004
          110              N       1.058673      12.006256      10.718925      -0.315537      38.512423 0.51130663E+03  0.12273689E+05                                 9.465352                            7.294732       0.421056       2.155189                    0.998276      28.256694      76.960431       0.653799       0.390273      -1.103146      -0.126361       0.058737       0.060728       0.152003       0.070661       0.078831      -0.027275      -0.148488       0.042090      -0.151475       0.055672       0.095803             10.716332      11.170499       2.087026      -0.093618      14.955342       2.680860       6.023155           0.000003
          111              N       9.852706      10.083659      10.367369      -0.349026      44.851539 0.58018900E+03  0.14442785E+05                                10.610487                            7.810270      -0.067725       1.996063                    0.997231      29.342381      82.657652       0.624066       0.394270      -1.095118      -0.041661       0.042722       0.029056       0.066370       0.044674       0.005962       0.003374       0.036334      -0.080735      -0.034808      -0.027397       0.062206             12.700374      14.725780      -1.389068      -3.269972      14.318137       4.637835       9.057206           0.000001
          112              N       7.896661      10.988005      11.104366      -0.313537      42.175748 0.56129106E+03  0.13861061E+05                                10.186830                            7.706126      -0.055522       2.003810                    0.996898      29.019296      81.496196       0.625147       0.396749      -1.093096       0.090974       0.015664      -0.014147       0.093390       0.028924      -0.006293       0.028006      -0.084227      -0.067814      -0.049415      -0.019856       0.069271             11.974722      16.407018       2.565543      -2.778030      11.829238       1.975732       7.687909           0.000003

******************************************************
Auxiliary information for the entire system
The total spin magnetic moment of the unit cell is   0.000765
The total net atomic charge of the unit cell is   -0.000000
Accuracy of reproducing the electrostatic potential in the unit cell:
  The inner radius (bohr) =    5.0000
  The outer radius (bohr) =   12.0000
  Valid grid points have density less than (e/(bohr^3)) =    0.0001
  The number of valid grid points were=        48772
  The rms potential error without charges in kcal/mol is=      7.41576
  The rms potential error with partial charges in kcal/mol is=      1.46988
  The RRMSE value at monopole order=      0.19821
  The rms potential error with partial charges and cloud penetration in kcal/mol is=      1.45106
  The RRMSE value at monopole order with cloud penetration is=      0.19567
  The rms potential error with partial charges and atomic dipoles in kcal/mol is=      1.34991
  The RRMSE value at dipole order=      0.18203
  The rms potential error with partial charges, atomic dipoles and cloud penetration in kcal/mol is=      1.33317
  The RRMSE value at dipole order with cloud penetration=      0.17978

******************************************************
The electron densities and ab initio electrostatic potential were computed in VASP using the PBE functional and
projector augmented wave method. See the main text of the journal article for a description of computational details.
The atomic charges, dipoles, and quadrupoles were computed with the DDEC6 method as described in
(a) T. A. Manz and N. Gabaldon Limas, RSC Adv. 6 (2016) 47771-47801 DOI: 10.1039/c6ra04656h
(b) N. Gabaldon Limas and T. A. Manz, RSC Adv. 8 (2018) 2678-2707 DOI: 10.1039/c7ra11829e.
For each atom in the material, the electron cloud parameters were fit to the spherically averaged atom-in-material
electron density using radial positions for which this density was between 10^-4 and 10^-2 electrons per cubic bohr.
The polarizabilities, dispersion coefficients, and quantum Drude oscillator (QDO) parameters were fit using the MCLF method.
The magnetic structure of the system was optimized in VASP from the default ferromagnetic initial guess using spin polarization.
The atomic spin moments (ASMs) were computed on this optimized magnetic structure using the DDEC6 partition as inputs
to the method of T. A. Manz and D. S. Sholl, J. Chem. Theory Comput. 7 (2011) 4146-4164 DOI: 10.1021/ct200539n.
The RMSE and RRMSE were computed using a uniform grid with Ewald summation.
