# Supplementary material for: A collection of forcefield precursors for metal–organic frameworks
Source: RSC Adv. 2019 Nov 13;9(63):36492–507. doi: 10.1039/c9ra07327b (PMC9075174; doi:10.1039/c9ra07327b)
Supplement: RA-009-C9RA07327B-s6139 [file RA-009-C9RA07327B-s6139.xyz]

  416
jmolscript: load "" {1 1 1} spacegroup "x,y,z" unitcell [{     13.103000     0.000000     0.000000 }, {     -4.628695    22.972321     0.000000 }, {      0.000000     0.000000    30.424000 }]
Gd     7.771658    16.735566    23.406096     2.020727
Gd    -1.693158    18.299521    22.565177     2.032532
Gd     4.939800    17.722916     8.194096     2.020727
Gd     1.301615    16.158960     7.353177     2.032532
Gd     0.702647     6.236755     7.017904     2.020727
Gd    10.167463     4.672800     7.858823     2.032532
Gd     3.534505     5.249405    22.229904     2.020727
Gd     7.172690     6.813361    23.070823     2.032532
H     -0.549012    15.067545    22.176054     0.139531
H     10.160752    12.547482    24.184038     0.155321
H      4.229758    10.599429    24.582592     0.156619
H      2.485441     8.435436    21.695354     0.141550
H     -2.688721    18.026380    18.214849     0.140161
H      7.124343    15.892252    19.002830     0.142361
H      7.676498    15.577531    11.734537     0.146208
H      6.544654    19.322019    12.583366     0.152822
H      8.826582    16.723850    27.761900     0.138847
H     -0.817247    18.570824    27.037809     0.138783
H     -0.540346    14.881470     2.935916     0.152580
H     -1.213833    18.724739     3.842551     0.142158
H      0.157469    19.390936     6.964054     0.139531
H      2.550706    21.911000     8.972038     0.155321
H      0.007395     0.886732     9.370592     0.156619
H      1.751711     3.050724     6.483354     0.141550
H      2.297178    16.432101     3.002849     0.140161
H      5.587114    18.566230     3.790830     0.142361
H      5.034959    18.880951    26.946537     0.146208
H      6.166803    15.136462    27.795366     0.152821
H      3.884875    17.734632    12.549900     0.138847
H      0.425705    15.887657    11.825809     0.138783
H      0.148803    19.577012    18.147916     0.152580
H      0.822291    15.733743    19.054551     0.142158
H      9.023317     7.904776     8.247946     0.139531
H     -1.686447    10.424839     6.239962     0.155321
H      4.244547    12.372892     5.841408     0.156619
H      5.988864    14.536885     8.728646     0.141550
H     11.163026     4.945941    12.209151     0.140161
H      1.349962     7.080069    11.421170     0.142361
H      0.797807     7.394790    18.689463     0.146208
H      1.929651     3.650302    17.840634     0.152821
H     -0.352277     6.248471     2.662100     0.138847
H      9.291552     4.401497     3.386191     0.138783
H      9.014651     8.090851    27.488084     0.152580
H      9.688138     4.247582    26.581449     0.142158
H      8.316836     3.581385    23.459946     0.139531
H      5.923599     1.061321    21.451962     0.155321
H      8.466910    22.085589    21.053408     0.156618
H      6.722594    19.921597    23.940646     0.141550
H      6.177127     6.540220    27.421151     0.140161
H      2.887191     4.406091    26.633170     0.142361
H      3.439346     4.091370     3.477463     0.146208
H      2.307502     7.835859     2.628634     0.152821
H      4.589430     5.237689    17.874100     0.138847
H      8.048600     7.084664    18.598191     0.138783
H      8.325502     3.395309    12.276084     0.152580
H      7.652014     7.238578    11.369449     0.142158
C     -2.989011    15.010115    23.249108     0.652295
C     -1.900740    13.985549    23.209253     0.016042
C     -0.695619    14.247433    22.587690    -0.125433
C      0.293754    13.278002    22.582518     0.035545
C      0.146220    12.039793    23.230854     0.003646
C     -1.082493    11.816962    23.833249     0.061982
C     -2.116872    12.749638    23.806780    -0.105120
C      1.275182    11.047389    23.259756     0.005011
C      2.381966    11.238059    24.070252     0.053052
C      3.502726    10.429434    24.029484    -0.105172
C      3.523266     9.352032    23.143233     0.009602
C      2.463503     9.136092    22.305964    -0.138455
C      1.354686     9.969987    22.372593     0.053261
C      4.752410     8.460706    23.082080     0.639985
C      9.085881    17.082218    20.325666     0.663191
C      8.798868    16.971951    18.837324     0.001988
C     -3.456402    17.589906    17.925212    -0.103618
C      9.334369    17.546259    16.581688     0.042783
C      8.199605    16.935195    16.073912     0.028963
C      7.376228    16.326429    17.038048     0.045303
C      7.681065    16.328726    18.399522    -0.110728
C      7.797158    17.105190    14.633640     0.005644
C      7.967985    16.101300    13.651857     0.054468
C      7.567311    16.268998    12.348189    -0.111997
C      7.002512    17.465856    11.945984     0.019742
C      6.882011    18.499610    12.852315    -0.108718
C      7.267352    18.297454    14.173629     0.031015
C      6.478977    17.645040    10.551956     0.596969
C     -2.946175    17.697876    25.691243     0.679663
C     -2.601331    17.677201    27.179280     0.002241
C     -3.468873    17.073029    28.061881    -0.103043
C     -3.128565    16.990329    29.402971     0.040818
C     -1.927802    17.481936    29.924438     0.025593
C     -1.084458    18.063136    28.977947     0.046573
C     -1.409739    18.168809    27.629556    -0.110015
C     -1.561339    17.249916     0.932800     0.003927
C     -1.149297    16.004816     1.377599     0.036164
C     -0.770728    15.745229     2.680659    -0.107160
C     -0.736535    16.772092     3.601593     0.022677
C     -1.199373    18.028678     3.227682    -0.115652
C     -1.637589    18.233131     1.937705     0.038582
C     -0.167132    16.553855     4.981626     0.585637
C      2.597469    19.448367     8.037108     0.652295
C      1.509197    20.472932     7.997253     0.016042
C      0.304076    20.211048     7.375690    -0.125433
C     -0.685297    21.180480     7.370518     0.035545
C     -0.537762    22.418688     8.018854     0.003646
C      0.690951    22.641520     8.621249     0.061982
C      1.725330    21.708843     8.594780    -0.105120
C      2.961970     0.438771     8.047756     0.005011
C      1.855186     0.248101     8.858252     0.053052
C      0.734427     1.056727     8.817484    -0.105172
C      0.713886     2.134129     7.931233     0.009602
C      1.773649     2.350068     7.093964    -0.138455
C      2.882466     1.516173     7.160593     0.053261
C     -0.515258     3.025455     7.870080     0.639985
C      3.625577    17.376264     5.113666     0.663191
C      3.912590    17.486531     3.625324     0.001988
C      3.064859    16.868575     2.713212    -0.103618
C      3.377088    16.912223     1.369688     0.042782
C      4.511853    17.523286     0.861912     0.028963
C      5.335229    18.132053     1.826048     0.045303
C      5.030392    18.129756     3.187522    -0.110728
C      4.914299    17.353291    29.845640     0.005644
C      4.743473    18.357182    28.863857     0.054468
C      5.144146    18.189484    27.560189    -0.111997
C      5.708945    16.992626    27.157984     0.019742
C      5.829446    15.958871    28.064315    -0.108718
C      5.444105    16.161028    29.385629     0.031015
C      6.232481    16.813442    25.763956     0.596969
C      2.554632    16.760605    10.479243     0.679663
C      2.209788    16.781280    11.967280     0.002241
C      3.077330    17.385453    12.849881    -0.103043
C      2.737023    17.468153    14.190971     0.040818
C      1.536259    16.976545    14.712438     0.025593
C      0.692915    16.395345    13.765947     0.046573
C      1.018197    16.289673    12.417556    -0.110015
C      1.169796    17.208566    16.144800     0.003927
C      0.757754    18.453665    16.589599     0.036164
C      0.379185    18.713253    17.892659    -0.107160
C      0.344993    17.686390    18.813593     0.022677
C      0.807830    16.429804    18.439682    -0.115652
C      1.246047    16.225350    17.149705     0.038582
C     -0.224410    17.904627    20.193626     0.585637
C     -1.639684     7.962206     7.174892     0.652295
C     10.375045     8.986772     7.214747     0.016042
C      9.169924     8.724888     7.836310    -0.125433
C      8.180551     9.694319     7.841482     0.035545
C      8.328085    10.932528     7.193146     0.003646
C      9.556798    11.155359     6.590751     0.061982
C     10.591177    10.222683     6.617220    -0.105120
C      7.199123    11.924932     7.164244     0.005011
C      6.092339    11.734262     6.353748     0.053052
C      4.971579    12.542887     6.394516    -0.105172
C      4.951039    13.620289     7.280767     0.009602
C      6.010802    13.836229     8.118036    -0.138455
C      7.119619    13.002334     8.051407     0.053261
C      3.721895    14.511615     7.341920     0.639985
C     -0.611576     5.890103    10.098334     0.663191
C     -0.324563     6.000370    11.586676     0.001988
C     11.930707     5.382415    12.498788    -0.103618
C     -0.860064     5.426062    13.842312     0.042783
C      0.274700     6.037126    14.350088     0.028963
C      1.098077     6.645892    13.385952     0.045303
C      0.793240     6.643595    12.024478    -0.110728
C      0.677147     5.867131    15.790360     0.005644
C      0.506320     6.871021    16.772143     0.054468
C      0.906994     6.703323    18.075811    -0.111997
C      1.471793     5.506465    18.478016     0.019742
C      1.592294     4.472711    17.571685    -0.108718
C      1.206953     4.674867    16.250371     0.031015
C      1.995328     5.327281    19.872044     0.596969
C     11.420480     5.274445     4.732757     0.679663
C     11.075636     5.295120     3.244720     0.002241
C     -1.159822     5.899292     2.362119    -0.103043
C     11.602870     5.981992     1.021029     0.040818
C     10.402107     5.490385     0.499562     0.025593
C      9.558763     4.909185     1.446053     0.046573
C      9.884044     4.803512     2.794444    -0.110015
C     10.035644     5.722405    29.491200     0.003927
C      9.623602     6.967505    29.046401     0.036164
C      9.245033     7.227092    27.743341    -0.107159
C      9.210840     6.200229    26.822407     0.022677
C      9.673678     4.943643    27.196318    -0.115652
C     10.111894     4.739190    28.486295     0.038582
C      8.641437     6.418466    25.442374     0.585637
C      5.876836     3.523954    22.386892     0.652295
C      6.965108     2.499389    22.426747     0.016042
C      8.170229     2.761273    23.048310    -0.125433
C      9.159602     1.791841    23.053482     0.035545
C      9.012067     0.553633    22.405146     0.003646
C      7.783354     0.330801    21.802751     0.061982
C      6.748975     1.263478    21.829220    -0.105120
C      5.512335    22.533550    22.376244     0.005011
C      6.619119    22.724220    21.565748     0.053052
C      7.739878    21.915594    21.606516    -0.105172
C      7.760419    20.838192    22.492767     0.009602
C      6.700656    20.622253    23.330036    -0.138455
C      5.591839    21.456148    23.263407     0.053261
C      8.989563    19.946866    22.553920     0.639985
C      4.848728     5.596057    25.310334     0.663191
C      4.561715     5.485790    26.798676     0.001988
C      5.409446     6.103746    27.710788    -0.103618
C      5.097217     6.060098    29.054312     0.042783
C      3.962452     5.449035    29.562088     0.028963
C      3.139076     4.840268    28.597952     0.045303
C      3.443913     4.842565    27.236478    -0.110728
C      3.560006     5.619030     0.578360     0.005644
C      3.730832     4.615139     1.560143     0.054468
C      3.330159     4.782837     2.863811    -0.111997
C      2.765360     5.979695     3.266016     0.019742
C      2.644859     7.013450     2.359685    -0.108718
C      3.030200     6.811293     1.038371     0.031015
C      2.241824     6.158879     4.660044     0.596969
C      5.919673     6.211716    19.944757     0.679663
C      6.264517     6.191041    18.456720     0.002241
C      5.396975     5.586868    17.574119    -0.103043
C      5.737282     5.504168    16.233029     0.040818
C      6.938046     5.995776    15.711562     0.025593
C      7.781390     6.576976    16.658053     0.046573
C      7.456108     6.682648    18.006444    -0.110015
C      7.304509     5.763755    14.279200     0.003927
C      7.716551     4.518656    13.834401     0.036164
C      8.095120     4.259068    12.531341    -0.107160
C      8.129312     5.285931    11.610407     0.022677
C      7.666475     6.542517    11.984318    -0.115652
C      7.228258     6.746971    13.274295     0.038582
C      8.698715     5.067694    10.230374     0.585637
N      1.526149    13.599614    21.841998     0.549949
N     -1.343796    10.597132    24.594153     0.542044
N      2.417291    12.395864    24.971411     0.531469
N      0.254468     9.701211    21.433708     0.545144
N     -2.847387    18.267590    15.680530     0.532031
N      6.092011    15.722256    16.652881     0.540089
N      8.590992    14.817147    14.009339     0.536432
N      7.081935    19.432286    15.088174     0.532732
N      9.024977    16.291970    30.282224     0.526418
N      0.232218    18.616769    29.368591     0.541565
N     -1.097216    14.842417     0.442365     0.524550
N     -2.176438    19.567823     1.606691     0.574685
N     -1.917692    20.858867     6.629998     0.549949
N      5.580948     0.889029     9.382153     0.542044
N     -2.808834    22.062617     9.759411     0.531469
N      3.982685     1.784949     6.221708     0.545144
N      2.455845    16.190892     0.468530     0.532031
N      6.619446    18.736225     1.440881     0.540089
N      4.120465    19.641334    29.221339     0.536432
N      5.629523    15.026195    30.300174     0.532732
N      3.686480    18.166511    15.070224     0.526418
N     -0.623760    15.841713    14.156591     0.541565
N      0.705674    19.616065    15.654365     0.524550
N      1.784896    14.890658    16.818691     0.574685
N      6.948156     9.372707     8.582002     0.549949
N      9.818101    12.375189     5.829847     0.542044
N      6.057014    10.576457     5.452589     0.531469
N      8.219837    13.271110     8.990292     0.545144
N     11.321692     4.704731    14.743470     0.532031
N      2.382294     7.250065    13.771119     0.540089
N     -0.116687     8.155174    16.414661     0.536432
N      1.392370     3.540035    15.335826     0.532732
N     -0.550672     6.680351     0.141776     0.526418
N      8.242087     4.355552     1.055409     0.541565
N      9.571521     8.129904    29.981635     0.524550
N     10.650743     3.404498    28.817309     0.574685
N     10.391997     2.113454    23.794002     0.549949
N      2.893357    22.083292    21.041847     0.542044
N     11.283139     0.909704    20.664589     0.531469
N      4.491620    21.187372    24.202292     0.545144
N      6.018460     6.781429    29.955470     0.532031
N      1.854859     4.236096    28.983119     0.540089
N      4.353840     3.330987     1.202661     0.536432
N      2.844782     7.946126     0.123826     0.532732
N      4.787825     4.805810    15.353776     0.526418
N      9.098065     7.130608    16.267409     0.541565
N      7.768631     3.356256    14.769635     0.524550
N      6.689409     8.081663    13.605309     0.574685
O      8.943541    14.641179    23.495542    -0.578332
O     -2.698911    16.217080    23.007237    -0.739137
O      4.631620     7.317373    22.553920    -0.753815
O      5.826473     8.878802    23.535702    -0.559961
O      1.797485    14.743636    21.686227    -0.307193
O      2.204355    12.685316    21.418496    -0.332362
O     -0.400966     9.995257    25.081546    -0.330290
O     10.620232    10.241061    24.768178    -0.304540
O      1.391727    12.745044    25.518130    -0.308089
O      3.497415    12.972470    25.088239    -0.324515
O     -0.894295     9.783912    21.883983    -0.370458
O      0.511670     9.283115    20.358524    -0.265517
O      8.333407    16.433709    21.085962    -0.678932
O     -3.080192    17.849264    20.646639    -0.623374
O      6.013974    18.769305    10.223072    -0.608928
O      6.462135    16.655622     9.776144    -0.660198
O     -2.162753    19.155240    16.173094    -0.322721
O     -2.806249    17.952869    14.507380    -0.314991
O      5.271727    15.494831    17.541261    -0.327866
O      5.898677    15.439697    15.495552    -0.319064
O      9.107350    14.693097    15.103995    -0.331699
O      8.581824    13.932713    13.178156    -0.313434
O      6.857139    19.227833    16.261932    -0.336482
O      7.188023    20.551038    14.609909    -0.307680
O      9.081348    17.169742    25.369052    -0.613773
O     -2.109842    18.261847    24.946159    -0.690859
O      0.066976    15.365956     5.358275    -0.622668
O      0.082986    17.562569     5.678944    -0.626951
O      8.408770    15.324835    29.809435    -0.330126
O      8.916544    16.648041     1.002471    -0.302437
O      0.991281    18.965948    28.481732    -0.313457
O      0.514929    18.644336     0.125955    -0.325111
O     -0.791567    15.042276    29.709036    -0.325375
O     -1.369485    13.742042     0.912112    -0.302980
O     -2.623905    19.779168     0.533637    -0.336264
O     -2.241324    20.358071     2.470429    -0.324978
O      3.767917    19.817302     8.283542    -0.578332
O      2.307368    18.241401     7.795237    -0.739137
O     -0.394467     4.168787     7.341920    -0.753815
O     11.513680     2.607358     8.323702    -0.559961
O     -2.189028    19.714846     6.474227    -0.307193
O     -2.595897    21.773166     6.206496    -0.332362
O      4.638118     1.490904     9.869546    -0.330290
O      6.719921     1.245100     9.556178    -0.304540
O     -1.783269    21.713438    10.306130    -0.308089
O     -3.888958    21.486012     9.876239    -0.324515
O      5.131447     1.702249     6.671983    -0.370458
O      3.725483     2.203046     5.146524    -0.265517
O      4.378051    18.024772     5.873962    -0.678932
O      2.688649    16.609218     5.434639    -0.623374
O      6.697484    15.689176    25.435072    -0.608928
O      6.249322    17.802860    24.988144    -0.660198
O      1.771210    15.303241     0.961094    -0.322721
O      2.414707    16.505613    29.719380    -0.314991
O      7.439730    18.963651     2.329261    -0.327866
O      6.812781    19.018785     0.283552    -0.319065
O      3.604108    19.765385    30.315995    -0.331699
O      4.129633    20.525769    28.390156    -0.313433
O      5.854318    15.230649     1.049932    -0.336482
O      5.523434    13.907443    29.821909    -0.307679
O      3.630109    17.288739    10.157052    -0.613773
O      1.718299    16.196635     9.734159    -0.690859
O     -0.458519    19.092526    20.570275    -0.622668
O     -0.474528    16.895912    20.890944    -0.626951
O      4.302688    19.133646    14.597435    -0.330126
O      3.794913    17.810440    16.214471    -0.302437
O     -1.382824    15.492533    13.269732    -0.313457
O     -0.906472    15.814146    15.337955    -0.325111
O      0.400024    19.416206    14.497036    -0.325375
O      0.977942    20.716439    16.124112    -0.302980
O      2.232362    14.679313    15.745637    -0.336264
O      1.849781    14.100411    17.682429    -0.324978
O     -0.469236     8.331142     6.928458    -0.578332
O     11.173216     6.755241     7.416763    -0.739137
O      3.842685    15.654948     7.870080    -0.753815
O      2.647832    14.093519     6.888298    -0.559961
O      6.676820     8.228685     8.737773    -0.307193
O      6.269950    10.287005     9.005504    -0.332362
O      8.875271    12.977064     5.342454    -0.330290
O     -2.145927    12.731260     5.655822    -0.304540
O      7.082578    10.227277     4.905870    -0.308089
O      4.976890     9.999851     5.335761    -0.324515
O      9.368600    13.188409     8.540017    -0.370458
O      7.962635    13.689206    10.065476    -0.265517
O      0.140898     6.538612     9.338038    -0.678932
O     11.554497     5.123057     9.777361    -0.623374
O      2.460331     4.203016    20.200928    -0.608928
O      2.012170     6.316699    20.647856    -0.660198
O     10.637058     3.817081    14.250906    -0.322721
O     11.280554     5.019452    15.916620    -0.314991
O      3.202578     7.477490    12.882739    -0.327866
O      2.575628     7.532624    14.928448    -0.319064
O     -0.633045     8.279224    15.320005    -0.331699
O     -0.107519     9.039608    17.245844    -0.313434
O      1.617166     3.744488    14.162068    -0.336482
O      1.286282     2.421283    15.814091    -0.307680
O     -0.607043     5.802579     5.054948    -0.613773
O     10.584147     4.710474     5.477841    -0.690859
O      8.407329     7.606365    25.065725    -0.622668
O      8.391319     5.409752    24.745056    -0.626951
O      0.065535     7.647486     0.614565    -0.330126
O     -0.442239     6.324280    29.421529    -0.302437
O      7.483024     4.006373     1.942268    -0.313457
O      7.959376     4.327985    30.298045    -0.325111
O      9.265872     7.930045     0.714964    -0.325375
O      9.843790     9.230279    29.511888    -0.302980
O     11.098210     3.193153    29.890363    -0.336264
O     10.715629     2.614250    27.953571    -0.324979
O      4.706388     3.155019    22.140458    -0.578332
O      6.166937     4.730920    22.628763    -0.739137
O      8.868772    18.803534    23.082080    -0.753815
O     -3.039375    20.364963    22.100298    -0.559961
O     10.663333     3.257475    23.949773    -0.307193
O     11.070202     1.199155    24.217504    -0.332362
O      3.836187    21.481417    20.554454    -0.330290
O      1.754384    21.727221    20.867822    -0.304540
O     10.257574     1.258883    20.117870    -0.308089
O     12.363263     1.486309    20.547761    -0.324515
O      3.342858    21.270072    23.752017    -0.370458
O      4.748822    20.769275    25.277476    -0.265517
O      4.096254     4.947549    24.550038    -0.678932
O      5.785656     6.363103    24.989361    -0.623374
O      1.776821     7.283145     4.988928    -0.608928
O      2.224983     5.169461     5.435856    -0.660198
O      6.703095     7.669080    29.462906    -0.322721
O      6.059598     6.466708     0.704620    -0.314991
O      1.034575     4.008670    28.094739    -0.327866
O      1.661524     3.953536    30.140448    -0.319065
O      4.870197     3.206936     0.108005    -0.331699
O      4.344672     2.446552     2.033844    -0.313434
O      2.619987     7.741672    29.374068    -0.336482
O      2.950871     9.064878     0.602091    -0.307680
O      4.844196     5.683582    20.266948    -0.613773
O      6.756006     6.775686    20.689841    -0.690859
O      8.932824     3.879795     9.853725    -0.622668
O      8.948833     6.076409     9.533056    -0.626951
O      4.171617     3.838675    15.826565    -0.330126
O      4.679392     5.161881    14.209529    -0.302437
O      9.857129     7.479788    17.154268    -0.313457
O      9.380777     7.158175    15.086045    -0.325111
O      8.074281     3.556115    15.926964    -0.325375
O      7.496363     2.255882    14.299888    -0.302980
O      6.241943     8.293008    14.678363    -0.336264
O      6.624524     8.871910    12.741571    -0.324979

The following XYZ coordinates are in angstroms. Other properties are in atomic units.
The sperically averaged electron density of each atom fit to a function of the form exp(a - br)
eigen_1, eigen_2 and eigen_3 are the three eigenvalues of traceless quadrupole moment tensor
  atom number  atomic symbol              X              Y              Z     net charge C6 coefficient C8 coefficient C10 coefficient fluctuating dipole atomic polarizability isotropic forcefield polarizability              a              b squared Pearson coefficient          <r^3>          <r^4>         wp_QDO          m_QDO          q_QDO       dipole_x       dipole_y       dipole_z         dipole            Qxy            Qxz            Qyz     Q(x^2-y^2)  Q(3z^2 - R^2)        eigen_1        eigen_2        eigen_3 static polarizability      alpha(xx)      alpha(xy)      alpha(xz)      alpha(yy)      alpha(yz)      alpha(zz) atomic spin moment
            1             Gd       7.771658      16.735566      23.406096       2.020727     129.699444 0.29595008E+04  0.10074543E+06                                17.431937                           15.006136       1.890842       2.319041                    0.998046      78.843719     190.825056       0.630592       0.285332      -1.304843      -0.010567      -0.005942      -0.017013       0.020891       0.080396       0.193751       0.027682       0.028864      -0.215911      -0.216818      -0.008231       0.225050             21.181873      19.062580      -2.391595      -5.862044      15.695504       1.190714      28.787534          -0.000001
            2             Gd      -1.693158      18.299521      22.565177       2.032532     126.386740 0.28729542E+04  0.97050509E+05                                17.077697                           14.749364       2.024113       2.357291                    0.998503      78.473883     189.037432       0.638540       0.283955      -1.306770       0.018132       0.002171       0.027320       0.032861       0.071071       0.181949       0.033658       0.026353      -0.263749      -0.211898      -0.001683       0.213581             20.452780      18.697688      -1.712574      -4.681900      15.476625       1.069965      27.184026          -0.000002
            3             Gd       4.939800      17.722916       8.194096       2.020727     129.699464 0.29595011E+04  0.10074545E+06                                17.431939                           15.006137       1.890841       2.319041                    0.998046      78.843721     190.825064       0.630592       0.285332      -1.304843       0.010567       0.005942      -0.017013       0.020891       0.080396      -0.193751      -0.027682       0.028864      -0.215911      -0.216818      -0.008231       0.225050             21.181877      19.062586      -2.391595       5.862051      15.695502      -1.190716      28.787542          -0.000001
            4             Gd       1.301615      16.158960       7.353177       2.032532     126.386746 0.28729541E+04  0.97050506E+05                                17.077698                           14.749364       2.024113       2.357291                    0.998503      78.473882     189.037431       0.638540       0.283955      -1.306770      -0.018132      -0.002171       0.027320       0.032861       0.071071      -0.181949      -0.033658       0.026353      -0.263749      -0.211898      -0.001683       0.213581             20.452782      18.697690      -1.712574       4.681903      15.476625      -1.069966      27.184031          -0.000002
            5             Gd       0.702647       6.236755       7.017904       2.020727     129.699460 0.29595013E+04  0.10074545E+06                                17.431939                           15.006137       1.890841       2.319041                    0.998046      78.843721     190.825067       0.630592       0.285332      -1.304843       0.010567       0.005942       0.017013       0.020891       0.080396       0.193751       0.027682       0.028864      -0.215911      -0.216818      -0.008231       0.225050             21.181875      19.062582      -2.391595      -5.862045      15.695506       1.190714      28.787538          -0.000001
            6             Gd      10.167463       4.672800       7.858823       2.032532     126.386747 0.28729543E+04  0.97050517E+05                                17.077698                           14.749365       2.024113       2.357291                    0.998503      78.473883     189.037436       0.638540       0.283955      -1.306770      -0.018132      -0.002171      -0.027319       0.032861       0.071071       0.181949       0.033658       0.026353      -0.263749      -0.211898      -0.001683       0.213581             20.452781      18.697690      -1.712574      -4.681901      15.476626       1.069965      27.184028          -0.000002
            7             Gd       3.534505       5.249405      22.229904       2.020727     129.699465 0.29595012E+04  0.10074545E+06                                17.431939                           15.006137       1.890841       2.319041                    0.998046      78.843721     190.825065       0.630592       0.285332      -1.304843      -0.010567      -0.005942       0.017013       0.020891       0.080396      -0.193751      -0.027682       0.028864      -0.215911      -0.216818      -0.008231       0.225050             21.181877      19.062586      -2.391595       5.862051      15.695503      -1.190716      28.787542          -0.000001
            8             Gd       7.172690       6.813361      23.070823       2.032532     126.386741 0.28729540E+04  0.97050502E+05                                17.077698                           14.749363       2.024113       2.357291                    0.998503      78.473882     189.037430       0.638540       0.283955      -1.306770       0.018132       0.002171      -0.027319       0.032861       0.071071      -0.181949      -0.033658       0.026353      -0.263749      -0.211898      -0.001683       0.213581             20.452781      18.697689      -1.712574       4.681903      15.476625      -1.069966      27.184029          -0.000002
            9              H      -0.549012      15.067545      22.176054       0.139531       1.064539 0.73704249E+01  0.71809663E+02                                 1.789252                            1.631388      -1.588383       2.135187                    0.992488       3.785355      11.011276       0.464261       1.354108      -0.690030      -0.000163       0.030568      -0.021785       0.037537      -0.000975       0.001919      -0.002848      -0.005399       0.017485      -0.005977      -0.001338       0.007315              1.902594       1.562583      -0.053220      -0.106858       2.424818      -0.577690       1.720381          -0.000000
           10              H      10.160752      12.547482      24.184038       0.155321       1.036485 0.73884030E+01  0.70123401E+02                                 1.609117                            1.526497      -1.163943       2.356666                    0.997462       3.115128       8.193852       0.545659       1.182695      -0.733171      -0.040476      -0.004266       0.016162       0.043792       0.002650      -0.008237       0.001693       0.027663       0.009981      -0.016100      -0.001057       0.017157              1.644738       1.970628       0.041203      -0.293663       1.548673      -0.118458       1.414912           0.000000
           11              H       4.229758      10.599429      24.582592       0.156619       1.022907 0.72638940E+01  0.68572750E+02                                 1.593652                            1.513746      -1.025979       2.425250                    0.998370       3.045518       7.960197       0.548474       1.182954      -0.733950       0.036616       0.004573       0.025797       0.045023       0.001556       0.011501       0.001101       0.019610       0.021843      -0.013571      -0.004776       0.018347              1.625529       1.846561      -0.017339       0.367753       1.459358       0.119026       1.570669           0.000001
           12              H       2.485441       8.435436      21.695354       0.141550       1.092964 0.76335396E+01  0.74730092E+02                                 1.803129                            1.649249      -1.464776       2.201191                    0.993127       3.645603      10.492808       0.468230       1.336219      -0.695090       0.006323      -0.024942      -0.031006       0.040292       0.002704      -0.008488       0.009438       0.010179       0.002385      -0.015060       0.002561       0.012499              1.913520       1.579177      -0.190703       0.031291       2.246206       0.643063       1.915178           0.000000
           13              H      -2.688721      18.026380      18.214849       0.140161       1.008702 0.72835029E+01  0.70343476E+02                                 1.698642                            1.604867      -1.338762       2.259625                    0.994902       3.541400      10.064103       0.478248       1.326078      -0.697682       0.029461       0.019523       0.018810       0.040036       0.004498       0.006847       0.009585       0.003176      -0.018313      -0.013270      -0.000941       0.014211              1.746952       2.112987       0.321539       0.250512       1.412795       0.092895       1.715072           0.000000
           14              H       7.124343      15.892252      19.002830       0.142361       1.144218 0.84701776E+01  0.83425401E+02                                 1.731777                            1.644059      -1.253729       2.298962                    0.996328       3.346305       9.051767       0.519669       1.196667      -0.728907      -0.018710      -0.020965       0.029133       0.040476       0.003341      -0.010407      -0.007787      -0.015409      -0.000212      -0.015100      -0.000725       0.015825              1.754893       1.766986       0.279823      -0.202971       1.517908      -0.241409       1.979784          -0.000001
           15              H       7.676498      15.577531      11.734537       0.146208       1.046115 0.73383198E+01  0.71024527E+02                                 1.739152                            1.608574      -1.436446       2.216078                    0.993656       3.575214      10.179793       0.478606       1.322259      -0.698002       0.001305      -0.024716      -0.028531       0.037770       0.004931      -0.002587       0.006222       0.004196       0.003002      -0.009911       0.003866       0.006045              1.814928       1.400323      -0.143205       0.025896       1.937102       0.520161       2.107358          -0.000000
           16              H       6.544654      19.322019      12.583366       0.152822       1.129221 0.84601856E+01  0.84030869E+02                                 1.788790                            1.701488      -1.203744       2.339098                    0.996186       3.343518       9.344363       0.480549       1.283244      -0.710079      -0.015726       0.039009      -0.018802       0.046071      -0.011675       0.000121      -0.010106      -0.013502      -0.021098      -0.014679      -0.005291       0.019969              1.819171       1.603785      -0.226449       0.147583       2.090108      -0.210343       1.763620          -0.000000
           17              H       8.826582      16.723850      27.761900       0.138847       0.998791 0.71514452E+01  0.68881545E+02                                 1.700086                            1.599488      -1.352021       2.255973                    0.994384       3.559124      10.162695       0.474021       1.341528      -0.694365      -0.031793      -0.015073      -0.018621       0.039809       0.003420       0.005145       0.008570       0.007559      -0.015588      -0.012209       0.000244       0.011965              1.754153       2.198712       0.275718       0.280850       1.359200       0.048280       1.704547          -0.000000
           18              H      -0.817247      18.570824      27.037809       0.138783       1.154504 0.85460739E+01  0.84436042E+02                                 1.746192                            1.654126      -1.252529       2.295072                    0.996398       3.387233       9.203530       0.516349       1.200609      -0.727660       0.020233       0.017944      -0.029285       0.039862       0.001631      -0.011824      -0.006651      -0.010799       0.000087      -0.015257       0.001202       0.014054              1.771197       1.842670       0.272302      -0.209312       1.493155      -0.227663       1.977767          -0.000001
           19              H      -0.540346      14.881470       2.935916       0.152580       1.135033 0.84924857E+01  0.84582293E+02                                 1.809953                            1.716638      -1.146520       2.368018                    0.996808       3.352845       9.437867       0.472615       1.301229      -0.706356       0.011346      -0.040456       0.017867       0.045658      -0.011912      -0.000145      -0.008500      -0.016061      -0.019835      -0.014044      -0.005765       0.019809              1.845489       1.541045      -0.127457       0.112438       2.218083      -0.247948       1.777339           0.000000
           20              H      -1.213833      18.724739       3.842551       0.142158       1.068041 0.76865760E+01  0.74804372E+02                                 1.728729                            1.621831      -1.358491       2.250633                    0.995220       3.467977       9.706049       0.490459       1.283246      -0.707555       0.003051       0.025665       0.030542       0.040010       0.007813      -0.000421       0.011116      -0.003229       0.009015      -0.013594      -0.000658       0.014252              1.782472       1.388874      -0.077904       0.092266       1.886317       0.473954       2.072224           0.000000
           21              H       0.157469      19.390936       6.964054       0.139531       1.064539 0.73704247E+01  0.71809661E+02                                 1.789252                            1.631388      -1.588383       2.135187                    0.992488       3.785355      11.011276       0.464261       1.354108      -0.690030       0.000163      -0.030568      -0.021785       0.037537      -0.000975      -0.001919       0.002848      -0.005399       0.017485      -0.005977      -0.001338       0.007315              1.902594       1.562583      -0.053220       0.106858       2.424818       0.577690       1.720381          -0.000000
           22              H       2.550706      21.911000       8.972038       0.155321       1.036485 0.73884027E+01  0.70123394E+02                                 1.609117                            1.526497      -1.163942       2.356666                    0.997462       3.115128       8.193851       0.545659       1.182694      -0.733171       0.040476       0.004266       0.016162       0.043792       0.002650       0.008237      -0.001693       0.027663       0.009981      -0.016100      -0.001057       0.017157              1.644737       1.970627       0.041203       0.293663       1.548673       0.118458       1.414912           0.000000
           23              H       0.007395       0.886732       9.370592       0.156619       1.022906 0.72638945E+01  0.68572758E+02                                 1.593653                            1.513746      -1.025979       2.425250                    0.998370       3.045518       7.960198       0.548474       1.182954      -0.733950      -0.036616      -0.004573       0.025797       0.045023       0.001556      -0.011501      -0.001101       0.019610       0.021843      -0.013571      -0.004776       0.018347              1.625529       1.846561      -0.017339      -0.367753       1.459359      -0.119026       1.570669           0.000001
           24              H       1.751711       3.050724       6.483354       0.141550       1.092963 0.76335346E+01  0.74730038E+02                                 1.803129                            1.649249      -1.464776       2.201191                    0.993127       3.645602      10.492808       0.468229       1.336220      -0.695089      -0.006323       0.024942      -0.031006       0.040292       0.002704       0.008488      -0.009438       0.010179       0.002385      -0.015060       0.002561       0.012499              1.913520       1.579177      -0.190703      -0.031291       2.246206      -0.643063       1.915178           0.000000
           25              H       2.297178      16.432101       3.002849       0.140161       1.008702 0.72835026E+01  0.70343472E+02                                 1.698642                            1.604867      -1.338762       2.259625                    0.994902       3.541400      10.064103       0.478248       1.326078      -0.697682      -0.029461      -0.019523       0.018810       0.040036       0.004498      -0.006847      -0.009585       0.003176      -0.018313      -0.013270      -0.000941       0.014211              1.746952       2.112987       0.321539      -0.250513       1.412795      -0.092895       1.715072           0.000000
           26              H       5.587114      18.566230       3.790830       0.142361       1.144218 0.84701783E+01  0.83425414E+02                                 1.731777                            1.644059      -1.253729       2.298962                    0.996328       3.346305       9.051769       0.519669       1.196668      -0.728907       0.018710       0.020965       0.029133       0.040476       0.003341       0.010407       0.007787      -0.015409      -0.000212      -0.015100      -0.000725       0.015825              1.754893       1.766987       0.279823       0.202971       1.517908       0.241409       1.979784          -0.000001
           27              H       5.034959      18.880951      26.946537       0.146208       1.046115 0.73383156E+01  0.71024480E+02                                 1.739152                            1.608574      -1.436446       2.216078                    0.993656       3.575213      10.179792       0.478605       1.322260      -0.698002      -0.001305       0.024716      -0.028531       0.037770       0.004931       0.002587      -0.006222       0.004196       0.003002      -0.009911       0.003866       0.006045              1.814928       1.400323      -0.143205      -0.025896       1.937102      -0.520162       2.107358          -0.000000
           28              H       6.166803      15.136462      27.795366       0.152821       1.129222 0.84601868E+01  0.84030888E+02                                 1.788791                            1.701489      -1.203744       2.339098                    0.996186       3.343518       9.344365       0.480549       1.283245      -0.710079       0.015726      -0.039009      -0.018802       0.046071      -0.011675      -0.000121       0.010106      -0.013502      -0.021098      -0.014679      -0.005291       0.019969              1.819172       1.603786      -0.226450      -0.147583       2.090110       0.210343       1.763621          -0.000000
           29              H       3.884875      17.734632      12.549900       0.138847       0.998792 0.71514501E+01  0.68881598E+02                                 1.700086                            1.599488      -1.352021       2.255973                    0.994384       3.559125      10.162695       0.474021       1.341527      -0.694365       0.031793       0.015073      -0.018621       0.039809       0.003420      -0.005145      -0.008570       0.007559      -0.015588      -0.012209       0.000244       0.011965              1.754152       2.198711       0.275718      -0.280849       1.359200      -0.048280       1.704547          -0.000000
           30              H       0.425705      15.887657      11.825809       0.138783       1.154505 0.85460791E+01  0.84436108E+02                                 1.746193                            1.654126      -1.252529       2.295072                    0.996398       3.387233       9.203532       0.516349       1.200610      -0.727660      -0.020233      -0.017944      -0.029285       0.039862       0.001631       0.011824       0.006651      -0.010799       0.000087      -0.015257       0.001202       0.014054              1.771198       1.842671       0.272302       0.209312       1.493156       0.227664       1.977768          -0.000001
           31              H       0.148803      19.577012      18.147916       0.152580       1.135033 0.84924856E+01  0.84582292E+02                                 1.809953                            1.716638      -1.146520       2.368018                    0.996808       3.352845       9.437867       0.472615       1.301229      -0.706356      -0.011346       0.040456       0.017867       0.045658      -0.011912       0.000145       0.008500      -0.016061      -0.019835      -0.014044      -0.005765       0.019809              1.845489       1.541045      -0.127457      -0.112438       2.218084       0.247948       1.777339           0.000000
           32              H       0.822291      15.733743      19.054551       0.142158       1.068041 0.76865748E+01  0.74804357E+02                                 1.728729                            1.621831      -1.358491       2.250633                    0.995220       3.467977       9.706049       0.490459       1.283246      -0.707555      -0.003051      -0.025665       0.030542       0.040010       0.007813       0.000421      -0.011116      -0.003229       0.009015      -0.013594      -0.000658       0.014252              1.782471       1.388874      -0.077905      -0.092266       1.886317      -0.473954       2.072224           0.000000
           33              H       9.023317       7.904776       8.247946       0.139531       1.064539 0.73704241E+01  0.71809655E+02                                 1.789252                            1.631388      -1.588383       2.135187                    0.992488       3.785355      11.011277       0.464261       1.354109      -0.690030       0.000163      -0.030568       0.021785       0.037537      -0.000975       0.001919      -0.002848      -0.005399       0.017485      -0.005977      -0.001338       0.007315              1.902594       1.562583      -0.053220      -0.106858       2.424818      -0.577690       1.720381          -0.000000
           34              H      -1.686447      10.424839       6.239962       0.155321       1.036485 0.73884015E+01  0.70123381E+02                                 1.609117                            1.526497      -1.163942       2.356666                    0.997462       3.115128       8.193851       0.545659       1.182694      -0.733171       0.040476       0.004266      -0.016162       0.043792       0.002650      -0.008237       0.001693       0.027663       0.009981      -0.016100      -0.001057       0.017157              1.644737       1.970627       0.041202      -0.293663       1.548673      -0.118458       1.414912           0.000000
           35              H       4.244547      12.372892       5.841408       0.156619       1.022907 0.72638936E+01  0.68572743E+02                                 1.593652                            1.513746      -1.025979       2.425250                    0.998370       3.045518       7.960196       0.548474       1.182953      -0.733950      -0.036616      -0.004573      -0.025797       0.045023       0.001556       0.011501       0.001101       0.019610       0.021843      -0.013571      -0.004776       0.018347              1.625529       1.846560      -0.017339       0.367753       1.459358       0.119026       1.570668           0.000001
           36              H       5.988864      14.536885       8.728646       0.141550       1.092963 0.76335345E+01  0.74730037E+02                                 1.803129                            1.649249      -1.464776       2.201191                    0.993127       3.645602      10.492808       0.468229       1.336220      -0.695089      -0.006323       0.024942       0.031006       0.040292       0.002704      -0.008488       0.009438       0.010179       0.002385      -0.015060       0.002561       0.012499              1.913521       1.579177      -0.190703       0.031291       2.246207       0.643064       1.915178           0.000000
           37              H      11.163026       4.945941      12.209151       0.140161       1.008702 0.72835029E+01  0.70343476E+02                                 1.698642                            1.604867      -1.338762       2.259625                    0.994902       3.541400      10.064103       0.478248       1.326078      -0.697682      -0.029461      -0.019523      -0.018810       0.040036       0.004498       0.006847       0.009585       0.003176      -0.018313      -0.013270      -0.000941       0.014211              1.746952       2.112987       0.321539       0.250512       1.412795       0.092895       1.715072           0.000000
           38              H       1.349962       7.080069      11.421170       0.142361       1.144218 0.84701776E+01  0.83425401E+02                                 1.731777                            1.644059      -1.253728       2.298962                    0.996328       3.346305       9.051767       0.519669       1.196667      -0.728907       0.018710       0.020965      -0.029133       0.040476       0.003341      -0.010407      -0.007787      -0.015409      -0.000212      -0.015100      -0.000725       0.015825              1.754893       1.766986       0.279823      -0.202971       1.517908      -0.241409       1.979784          -0.000001
           39              H       0.797807       7.394790      18.689463       0.146208       1.046115 0.73383198E+01  0.71024527E+02                                 1.739152                            1.608574      -1.436446       2.216078                    0.993656       3.575214      10.179793       0.478606       1.322259      -0.698002      -0.001305       0.024716       0.028531       0.037770       0.004931      -0.002587       0.006222       0.004196       0.003002      -0.009911       0.003866       0.006045              1.814928       1.400323      -0.143205       0.025896       1.937102       0.520161       2.107358          -0.000000
           40              H       1.929651       3.650302      17.840634       0.152821       1.129221 0.84601856E+01  0.84030871E+02                                 1.788790                            1.701489      -1.203744       2.339098                    0.996186       3.343518       9.344364       0.480549       1.283245      -0.710079       0.015726      -0.039009       0.018802       0.046071      -0.011675       0.000121      -0.010106      -0.013502      -0.021098      -0.014679      -0.005291       0.019969              1.819172       1.603786      -0.226450       0.147583       2.090109      -0.210343       1.763621          -0.000000
           41              H      -0.352277       6.248471       2.662100       0.138847       0.998791 0.71514458E+01  0.68881551E+02                                 1.700086                            1.599488      -1.352021       2.255973                    0.994384       3.559124      10.162694       0.474021       1.341528      -0.694365       0.031793       0.015073       0.018621       0.039809       0.003420       0.005145       0.008570       0.007559      -0.015588      -0.012209       0.000244       0.011965              1.754153       2.198712       0.275718       0.280850       1.359200       0.048280       1.704547          -0.000000
           42              H       9.291552       4.401497       3.386191       0.138783       1.154504 0.85460715E+01  0.84436016E+02                                 1.746192                            1.654126      -1.252529       2.295072                    0.996398       3.387232       9.203529       0.516349       1.200610      -0.727660      -0.020233      -0.017944       0.029285       0.039862       0.001631      -0.011824      -0.006651      -0.010799       0.000087      -0.015257       0.001202       0.014054              1.771198       1.842670       0.272302      -0.209313       1.493155      -0.227663       1.977768          -0.000001
           43              H       9.014651       8.090851      27.488084       0.152580       1.135033 0.84924871E+01  0.84582310E+02                                 1.809953                            1.716638      -1.146520       2.368018                    0.996808       3.352845       9.437867       0.472615       1.301229      -0.706356      -0.011346       0.040456      -0.017867       0.045658      -0.011912      -0.000145      -0.008500      -0.016061      -0.019835      -0.014044      -0.005765       0.019809              1.845489       1.541045      -0.127457       0.112438       2.218084      -0.247948       1.777339           0.000000
           44              H       9.688138       4.247582      26.581449       0.142158       1.068041 0.76865760E+01  0.74804372E+02                                 1.728729                            1.621831      -1.358491       2.250632                    0.995220       3.467977       9.706049       0.490459       1.283246      -0.707555      -0.003051      -0.025665      -0.030542       0.040010       0.007813      -0.000421       0.011116      -0.003229       0.009015      -0.013594      -0.000658       0.014252              1.782472       1.388874      -0.077904       0.092266       1.886317       0.473954       2.072224           0.000000
           45              H       8.316836       3.581385      23.459946       0.139531       1.064539 0.73704248E+01  0.71809661E+02                                 1.789252                            1.631388      -1.588383       2.135187                    0.992488       3.785355      11.011276       0.464261       1.354108      -0.690030      -0.000163       0.030568       0.021785       0.037537      -0.000975      -0.001919       0.002848      -0.005399       0.017485      -0.005977      -0.001338       0.007315              1.902594       1.562583      -0.053220       0.106858       2.424818       0.577690       1.720381          -0.000000
           46              H       5.923599       1.061321      21.451962       0.155321       1.036485 0.73884045E+01  0.70123420E+02                                 1.609118                            1.526497      -1.163943       2.356666                    0.997462       3.115128       8.193853       0.545659       1.182695      -0.733171      -0.040476      -0.004266      -0.016162       0.043792       0.002650       0.008237      -0.001693       0.027663       0.009981      -0.016100      -0.001057       0.017157              1.644738       1.970628       0.041203       0.293663       1.548673       0.118458       1.414913           0.000000
           47              H       8.466910      22.085589      21.053408       0.156618       1.022907 0.72638964E+01  0.68572782E+02                                 1.593653                            1.513747      -1.025979       2.425250                    0.998370       3.045518       7.960199       0.548474       1.182955      -0.733950       0.036616       0.004573      -0.025797       0.045023       0.001556      -0.011501      -0.001101       0.019610       0.021843      -0.013571      -0.004776       0.018347              1.625530       1.846561      -0.017339      -0.367753       1.459359      -0.119026       1.570669           0.000001
           48              H       6.722594      19.921597      23.940646       0.141550       1.092963 0.76335346E+01  0.74730038E+02                                 1.803129                            1.649249      -1.464776       2.201191                    0.993127       3.645602      10.492808       0.468229       1.336220      -0.695089       0.006323      -0.024942       0.031006       0.040292       0.002704       0.008488      -0.009438       0.010179       0.002385      -0.015060       0.002561       0.012499              1.913520       1.579177      -0.190703      -0.031291       2.246206      -0.643063       1.915178           0.000000
           49              H       6.177127       6.540220      27.421151       0.140161       1.008702 0.72835026E+01  0.70343472E+02                                 1.698642                            1.604867      -1.338762       2.259625                    0.994902       3.541400      10.064103       0.478248       1.326078      -0.697682       0.029461       0.019523      -0.018810       0.040036       0.004498      -0.006847      -0.009585       0.003176      -0.018313      -0.013270      -0.000941       0.014211              1.746952       2.112987       0.321539      -0.250513       1.412795      -0.092895       1.715072           0.000000
           50              H       2.887191       4.406091      26.633170       0.142361       1.144218 0.84701780E+01  0.83425409E+02                                 1.731777                            1.644059      -1.253729       2.298962                    0.996328       3.346305       9.051768       0.519669       1.196667      -0.728907      -0.018710      -0.020965      -0.029133       0.040476       0.003341       0.010407       0.007787      -0.015409      -0.000212      -0.015100      -0.000725       0.015825              1.754893       1.766986       0.279823       0.202971       1.517908       0.241409       1.979784          -0.000001
           51              H       3.439346       4.091370       3.477463       0.146208       1.046115 0.73383156E+01  0.71024480E+02                                 1.739152                            1.608574      -1.436446       2.216078                    0.993656       3.575213      10.179792       0.478605       1.322260      -0.698002       0.001305      -0.024716       0.028531       0.037770       0.004931       0.002587      -0.006222       0.004196       0.003002      -0.009911       0.003866       0.006045              1.814928       1.400323      -0.143205      -0.025896       1.937102      -0.520162       2.107358          -0.000000
           52              H       2.307502       7.835859       2.628634       0.152821       1.129222 0.84601868E+01  0.84030888E+02                                 1.788791                            1.701489      -1.203744       2.339098                    0.996186       3.343518       9.344365       0.480549       1.283245      -0.710079      -0.015726       0.039009       0.018802       0.046071      -0.011675      -0.000121       0.010106      -0.013502      -0.021098      -0.014679      -0.005291       0.019969              1.819172       1.603786      -0.226450      -0.147583       2.090110       0.210343       1.763621          -0.000000
           53              H       4.589430       5.237689      17.874100       0.138847       0.998791 0.71514451E+01  0.68881544E+02                                 1.700086                            1.599488      -1.352021       2.255973                    0.994384       3.559124      10.162695       0.474021       1.341528      -0.694365      -0.031793      -0.015073       0.018621       0.039809       0.003420      -0.005145      -0.008570       0.007559      -0.015588      -0.012209       0.000244       0.011965              1.754153       2.198711       0.275718      -0.280850       1.359200      -0.048280       1.704547          -0.000000
           54              H       8.048600       7.084664      18.598191       0.138783       1.154505 0.85460794E+01  0.84436117E+02                                 1.746193                            1.654127      -1.252529       2.295072                    0.996398       3.387233       9.203534       0.516348       1.200610      -0.727659       0.020233       0.017944       0.029285       0.039862       0.001631       0.011824       0.006651      -0.010799       0.000087      -0.015257       0.001202       0.014054              1.771199       1.842671       0.272302       0.209312       1.493157       0.227664       1.977769          -0.000001
           55              H       8.325502       3.395309      12.276084       0.152580       1.135033 0.84924871E+01  0.84582312E+02                                 1.809953                            1.716638      -1.146521       2.368018                    0.996808       3.352845       9.437868       0.472615       1.301229      -0.706356       0.011346      -0.040456      -0.017867       0.045658      -0.011912       0.000145       0.008500      -0.016061      -0.019835      -0.014044      -0.005765       0.019809              1.845489       1.541045      -0.127457      -0.112438       2.218084       0.247948       1.777339           0.000000
           56              H       7.652014       7.238578      11.369449       0.142158       1.068040 0.76865707E+01  0.74804315E+02                                 1.728729                            1.621832      -1.358491       2.250633                    0.995220       3.467976       9.706049       0.490458       1.283247      -0.707554       0.003051       0.025665      -0.030542       0.040010       0.007813       0.000421      -0.011116      -0.003229       0.009015      -0.013594      -0.000658       0.014252              1.782472       1.388874      -0.077905      -0.092266       1.886317      -0.473954       2.072224           0.000000
           57              C      -2.989011      15.010115      23.249108       0.652295      22.695057 0.23486432E+03  0.47866478E+04                                 7.472305                            5.465615      -0.089907       2.044995                    0.999288      21.436987      59.497393       0.630085       0.476971      -1.017337      -0.034822       0.046692      -0.004037       0.058387       0.041252       0.017949       0.008906      -0.019785       0.395409      -0.108634      -0.025552       0.134186              9.348615      10.757763      -4.093563      -0.874305      12.453066      -0.657417       4.835014           0.000000
           58              C      -1.900740      13.985549      23.209253       0.016042      36.238035 0.38782961E+03  0.87577305E+04                                 9.412370                            6.461653       0.242891       2.105813                    0.999215      25.516036      69.185130       0.671859       0.403718      -1.085147       0.030494      -0.031617      -0.005480       0.044266       0.026812       0.006793       0.000295      -0.001680       0.049123      -0.035437       0.012714       0.022723             12.462958      14.019155      -6.454468      -1.779977      16.814962      -2.028804       6.554757           0.000000
           59              C      -0.695619      14.247433      22.587690      -0.125433      36.951406 0.44473306E+03  0.10573859E+05                                 9.859956                            7.188095      -0.232530       1.903857                    0.999005      29.772247      87.652253       0.591306       0.435672      -1.046403      -0.017428      -0.018226      -0.004988       0.025706       0.009078       0.046618       0.024057      -0.024028       0.219979      -0.064473      -0.030163       0.094636             12.096887      14.578916      -5.081759      -2.305907      14.349821      -2.346354       7.361923           0.000000
           60              C       0.293754      13.278002      22.582518       0.035545      37.609478 0.43384240E+03  0.10151006E+05                                 9.833241                            7.021138       0.069347       2.031739                    0.999619      26.946604      76.215805       0.614348       0.426103      -1.062614      -0.001374       0.010499      -0.010455       0.014880       0.005752      -0.010422       0.005474       0.038068       0.021892      -0.025125       0.002541       0.022584             12.269206      13.414648      -3.757493      -2.294136      15.623035      -3.514780       7.769935          -0.000000
           61              C       0.146220      12.039793      23.230854       0.003646      44.082018 0.50275356E+03  0.12284459E+05                                11.092583                            7.648499      -0.454124       1.839159                    0.998176      29.246528      86.343999       0.574482       0.436344      -1.049492       0.026212      -0.024592       0.000437       0.035945      -0.024823       0.028091       0.034750      -0.002887       0.033397      -0.058696       0.018216       0.040481             14.562909      17.313251      -5.887404      -2.146628      18.203751      -2.716596       8.171726          -0.000000
           62              C      -1.082493      11.816962      23.833249       0.061982      39.088072 0.44087525E+03  0.10367767E+05                                10.095089                            7.101602      -0.190178       1.943849                    0.999118      27.136458      77.205606       0.607167       0.428971      -1.059743      -0.010702      -0.006531       0.012840       0.017946       0.006222       0.015694      -0.006376      -0.031491       0.049111      -0.030977       0.008078       0.022898             12.733959      14.061170      -2.715859      -2.788369      16.057106      -3.688433       8.083599          -0.000000
           63              C      -2.116872      12.749638      23.806780      -0.105120      34.621932 0.40786542E+03  0.94403778E+04                                 9.310469                            6.798929       0.025019       1.995495                    0.999514      28.475609      81.318990       0.622642       0.425006      -1.058415       0.002112       0.014799      -0.007569       0.016756       0.016095       0.026243       0.046799       0.048140       0.215235      -0.075804      -0.019266       0.095069             11.484296      11.443125      -4.444611      -0.960455      16.603607      -2.967809       6.406157           0.000001
           64              C       1.275182      11.047389      23.259756       0.005011      43.509194 0.49592425E+03  0.12081868E+05                                11.043585                            7.649328      -0.416062       1.846830                    0.998513      29.377835      86.735926       0.568231       0.442448      -1.045364      -0.030236       0.020332       0.002065       0.036495      -0.018490      -0.025454      -0.028439       0.017445      -0.055298      -0.052912       0.021002       0.031909             14.478547      16.464097      -6.786045       1.750778      17.096097       3.404773       9.875446          -0.000000
           65              C       2.381966      11.238059      24.070252       0.053052      37.548733 0.43482809E+03  0.10197999E+05                                 9.859867                            7.067574      -0.219667       1.937565                    0.999167      27.108255      77.211235       0.606254       0.430779      -1.057832       0.008060      -0.000640       0.018285       0.019993       0.002415      -0.014719       0.011323      -0.034385       0.066323      -0.032983       0.002459       0.030524             12.220591      13.493238      -4.186761       2.308935      13.749337       3.831625       9.419198          -0.000000
           66              C       3.502726      10.429434      24.029484      -0.105172      34.138066 0.40905064E+03  0.94783613E+04                                 9.229615                            6.818639       0.006680       1.989840                    0.999472      28.514527      81.578899       0.620155       0.426235      -1.057241      -0.001069      -0.012615      -0.012450       0.017756       0.031024      -0.017052      -0.051110       0.036450       0.122039      -0.070294      -0.006481       0.076775             11.232165      12.006782      -5.376615       0.699166      13.847995       3.370769       7.841719           0.000001
           67              C       3.523266       9.352032      23.143233       0.009602      36.765286 0.39893399E+03  0.90766990E+04                                 9.517511                            6.563152       0.203897       2.088047                    0.999305      25.853642      70.477341       0.664850       0.404907      -1.083822      -0.029430       0.039412      -0.006991       0.049682       0.019611      -0.002799       0.001591      -0.008032       0.052709      -0.029019       0.011189       0.017829             12.588063      15.119978      -7.298300       1.361896      14.645445       2.769897       7.998765           0.000000
           68              C       2.463503       9.136092      22.305964      -0.138455      36.973650 0.44241783E+03  0.10510078E+05                                 9.850750                            7.160205      -0.168659       1.923516                    0.999040      29.916506      88.176853       0.593312       0.434560      -1.046576       0.017269       0.027807      -0.006204       0.033316       0.033437      -0.061367      -0.019716      -0.013294       0.071043      -0.067025      -0.015152       0.082177             12.122680      14.895817      -5.672068       2.221044      12.759088       2.670110       8.713137          -0.000000
           69              C       1.354686       9.969987      22.372593       0.053261      39.245163 0.44494298E+03  0.10497303E+05                                10.171040                            7.156940      -0.175860       1.950448                    0.999279      27.250291      77.892770       0.601383       0.431700      -1.057074       0.003515      -0.009270      -0.015265       0.018202       0.017053       0.009117      -0.007010       0.045913       0.008115      -0.032570       0.003638       0.028932             12.801105      13.997637      -4.462093       2.116737      14.374340       4.474220      10.031340          -0.000000
           70              C       4.752410       8.460706      23.082080       0.639985      23.368024 0.24035910E+03  0.49228426E+04                                 7.577878                            5.508317      -0.085593       2.037897                    0.999326      21.722924      60.271866       0.631746       0.473378      -1.020131       0.040258      -0.040032      -0.018782       0.059800       0.037803      -0.019650      -0.039494      -0.057661       0.391532      -0.112797      -0.029848       0.142645              9.509333      11.428827      -4.255056       0.941915      11.603344       1.568326       5.495828           0.000000
           71              C       9.085881      17.082218      20.325666       0.663191      21.755382 0.23175151E+03  0.47049793E+04                                 7.246294                            5.421583      -0.047138       2.058846                    0.999253      21.315943      58.944823       0.634322       0.475621      -1.018600       0.018102      -0.010446       0.067053       0.070235      -0.071528      -0.002524      -0.012078      -0.058138      -0.274981      -0.093265      -0.030120       0.123385              8.884119       6.846791       1.721958       1.279727       5.337215      -0.070868      14.468350           0.000001
           72              C       8.798868      16.971951      18.837324       0.001988      35.976105 0.39217744E+03  0.88784541E+04                                 9.347214                            6.483941       0.241198       2.099820                    0.999275      25.748119      69.847363       0.673015       0.402001      -1.086569      -0.010343      -0.001854      -0.048856       0.049973       0.001053      -0.009072      -0.007406      -0.019877      -0.097628      -0.035354       0.007988       0.027366             12.158662       9.902635       2.503139       2.761435       5.916635       0.222319      20.656716           0.000000
           73              C      -3.456402      17.589906      17.925212      -0.103618      34.382885 0.42986451E+03  0.10120192E+05                                 9.353710                            7.040149      -0.068133       1.961552                    0.999512      29.155955      85.041228       0.601708       0.432378      -1.049804      -0.019307      -0.007567       0.011489       0.023708      -0.055328       0.009507       0.035927      -0.064084      -0.167693      -0.076811      -0.019797       0.096607             11.114073       9.935469       2.181078       0.664104       5.648062      -1.020328      17.758687           0.000000
           74              C       9.334369      17.546259      16.581688       0.042783      37.487553 0.44586236E+03  0.10545089E+05                                 9.928483                            7.205442      -0.256854       1.928049                    0.998908      27.391266      78.896726       0.593069       0.436668      -1.051989       0.014756      -0.000306       0.001282       0.014815      -0.005031      -0.025964      -0.013718      -0.020762       0.008649      -0.034979       0.008327       0.026653             12.129359      13.538469       3.601327       1.779421       6.556259      -0.535480      16.293350           0.000000
           75              C       8.199605      16.935195      16.073912       0.028963      40.560521 0.48500587E+03  0.11768553E+05                                10.647611                            7.654561      -0.417785       1.849173                    0.998354      29.197390      86.467888       0.557192       0.453028      -1.037595      -0.004708      -0.006886      -0.031898       0.032971      -0.033270       0.011017       0.009706      -0.040862       0.053382      -0.050942       0.019898       0.031044             13.246411      13.272368       2.924069       3.157865       7.386700      -0.908000      19.080166           0.000000
           76              C       7.376228      16.326429      17.038048       0.045303      37.752484 0.44727195E+03  0.10547138E+05                                 9.863693                            7.147205      -0.150643       1.959893                    0.999152      27.148125      77.129751       0.606472       0.428284      -1.061073      -0.006376      -0.007494       0.007815       0.012565       0.002984       0.016824       0.017846      -0.003672      -0.061719      -0.033441       0.007101       0.026340             11.941322      13.384735       3.749382       2.058701       6.732175      -0.597781      15.707056          -0.000000
           77              C       7.681065      16.328726      18.399522      -0.110728      34.042698 0.41145950E+03  0.95731037E+04                                 9.233580                            6.853943      -0.070687       1.957791                    0.999447      29.049786      83.991808       0.614887       0.428139      -1.053315       0.015241       0.004647      -0.003796       0.016379      -0.062374      -0.027636      -0.003565      -0.094430      -0.118532      -0.077138      -0.021468       0.098605             10.970519      10.699661       2.748428       3.927749       6.050965       0.387269      16.160931          -0.000000
           78              C       7.797158      17.105190      14.633640       0.005644      39.435692 0.48614610E+03  0.11806807E+05                                10.498512                            7.694166      -0.383048       1.858822                    0.998389      29.417089      87.245931       0.552272       0.456654      -1.035207       0.012336      -0.009098       0.032866       0.036265       0.027509       0.000770      -0.014519       0.061563       0.067537      -0.055017       0.022444       0.032572             12.815066       8.519102      -2.161170       3.947531      10.971298       0.580689      18.954797          -0.000000
           79              C       7.967985      16.101300      13.651857       0.054468      37.218109 0.45146343E+03  0.10697985E+05                                 9.839588                            7.225585      -0.189427       1.944363                    0.999261      27.381261      78.631924       0.596035       0.433665      -1.055081       0.004545      -0.010112      -0.005168       0.012232       0.000182       0.003928      -0.013907      -0.004527      -0.064269      -0.026745       0.008711       0.018034             11.663454       7.697811      -3.064878       2.960453      11.593439       0.924897      15.699111          -0.000001
           80              C       7.567311      16.268998      12.348189      -0.111997      34.377599 0.42272887E+03  0.99209192E+04                                 9.370434                            6.999258      -0.068480       1.965693                    0.999391      29.085278      84.988980       0.600541       0.434584      -1.047383      -0.008722       0.018271      -0.005375       0.020947       0.057066      -0.032705       0.005386       0.104984      -0.101217      -0.070766      -0.029490       0.100256             11.024200       7.582170      -2.731066       3.910440       9.750272      -0.487461      15.740157          -0.000000
           81              C       7.002512      17.465856      11.945984       0.019742      34.996046 0.39256500E+03  0.89179155E+04                                 9.272912                            6.565477       0.244852       2.109396                    0.999341      25.680423      70.517172       0.654790       0.411768      -1.076617       0.019546      -0.009691       0.033416       0.039907       0.003308      -0.012477       0.006241      -0.020928      -0.088361      -0.034383       0.008300       0.026083             11.741399       7.851514      -1.948369       4.956388       9.069299       0.246634      18.303385          -0.000001
           82              C       6.882011      18.499610      12.852315      -0.108718      33.760714 0.43523484E+03  0.10304968E+05                                 9.311588                            7.133541      -0.167051       1.928518                    0.999257      29.558244      87.189673       0.590018       0.438448      -1.043462       0.016398      -0.006124      -0.008275       0.019362       0.020365      -0.016952      -0.038251       0.077910      -0.126269      -0.070138      -0.001289       0.071426             10.870041       6.822121      -1.038525       3.063584       9.081245       1.401612      16.706756          -0.000000
           83              C       7.267352      18.297454      14.173629       0.031015      36.121721 0.45740081E+03  0.10897766E+05                                 9.696444                            7.302005      -0.212201       1.935456                    0.999198      27.834690      80.721875       0.588094       0.437138      -1.050697      -0.001455       0.016920      -0.006272       0.018104       0.012804      -0.014512       0.018427      -0.007101       0.026267      -0.030942       0.007338       0.023604             11.358501       7.642172      -2.513934       3.187310      11.053779       0.679779      15.379553          -0.000000
           84              C       6.478977      17.645040      10.551956       0.596969      24.732320 0.25955793E+03  0.54121146E+04                                 7.836382                            5.697245      -0.097635       2.017294                    0.999455      22.471531      62.642402       0.626393       0.468950      -1.023864      -0.006825      -0.004136      -0.032953       0.033906       0.029018      -0.073135       0.003646       0.075924      -0.269603      -0.118141       0.002200       0.115941              9.753671       6.821598      -0.952299       3.984835       8.021897       0.516449      14.417518           0.000000
           85              C      -2.946175      17.697876      25.691243       0.679663      21.743539 0.22579453E+03  0.45501905E+04                                 7.233699                            5.348831      -0.096128       2.048547                    0.999047      20.979457      57.629705       0.639668       0.475155      -1.019768      -0.014716       0.011301      -0.074551       0.076825      -0.063052      -0.014227       0.007646      -0.097586      -0.258830      -0.088786      -0.034902       0.123688              8.929538       7.769678       1.344054       1.643921       4.731969      -0.572534      14.286968           0.000000
           86              C      -2.601331      17.677201      27.179280       0.002241      35.999458 0.38807086E+03  0.87582634E+04                                 9.339015                            6.440925       0.242346       2.100611                    0.999223      25.661823      69.398303       0.676990       0.400882      -1.087840       0.012739       0.001617       0.048915       0.050573       0.000856      -0.012753      -0.003309      -0.013820      -0.101818      -0.037513       0.013227       0.024286             12.219977      10.702510       2.025004       3.366535       5.574680      -0.820991      20.382740           0.000000
           87              C      -3.468873      17.073029      28.061881      -0.103043      34.251635 0.42465538E+03  0.99642093E+04                                 9.312002                            6.982432      -0.044771       1.970035                    0.999504      29.047703      84.503170       0.606306       0.430535      -1.051234       0.017849       0.008493      -0.008970       0.021707      -0.049040       0.008273       0.044466      -0.064864      -0.156235      -0.077627      -0.016115       0.093742             11.065723      10.342022       1.868246       0.961567       5.511413      -1.791255      17.343735           0.000000
           88              C      -3.128565      16.990329      29.402971       0.040818      38.342241 0.45286025E+03  0.10748128E+05                                10.068769                            7.257809      -0.228822       1.935336                    0.998985      27.502614      79.253758       0.591642       0.436192      -1.052692      -0.013520      -0.000920       0.000183       0.013553      -0.002720      -0.029073      -0.009756      -0.019341       0.012584      -0.035473       0.007211       0.028262             12.344405      14.242727       3.224781       1.988019       6.416692      -1.357566      16.373797           0.000000
           89              C      -1.927802      17.481936      29.924438       0.025593      41.180498 0.48558943E+03  0.11789375E+05                                10.744465                            7.650811      -0.424504       1.847127                    0.998376      29.238278      86.688348       0.558094       0.452040      -1.037886       0.009607       0.000184       0.031984       0.033397      -0.028639       0.014367       0.007362      -0.046573       0.057752      -0.050282       0.022946       0.027336             13.426011      13.806009       2.561027       3.238426       7.199882      -1.620343      19.272141           0.000000
           90              C      -1.084458      18.063136      28.977947       0.046573      38.195028 0.44582542E+03  0.10508225E+05                                 9.948875                            7.140323      -0.162632       1.956225                    0.999162      27.149690      77.205515       0.605954       0.428847      -1.060350       0.008203       0.003910      -0.007954       0.012077      -0.001271       0.021044       0.013456       0.011014      -0.051578      -0.032304       0.006411       0.025893             12.153371      14.259558       3.366218       2.266760       6.443625      -1.164880      15.756930          -0.000000
           91              C      -1.409739      18.168809      27.629556      -0.110015      34.528163 0.41114920E+03  0.95668236E+04                                 9.330905                            6.858276      -0.077136       1.956065                    0.999499      29.042485      84.053531       0.613587       0.429004      -1.052481      -0.015817      -0.005577       0.001038       0.016803      -0.054075      -0.032907       0.005610      -0.107959      -0.116551      -0.078227      -0.020003       0.098230             11.189653      11.680356       2.254247       4.317903       5.660446      -0.291209      16.228156          -0.000001
           92              C      -1.561339      17.249916       0.932800       0.003927      39.101232 0.48186645E+03  0.11683887E+05                                10.455566                            7.672657      -0.401014       1.853210                    0.998411      29.449212      87.437886       0.551378       0.458138      -1.033761      -0.007724       0.011217      -0.032843       0.035555       0.020055       0.002663      -0.015781       0.071276       0.061718      -0.054563       0.023675       0.030888             12.721417       8.027848      -1.670308       4.002343      11.124483      -0.004778      19.011920           0.000000
           93              C      -1.149297      16.004816       1.377599       0.036164      36.129827 0.46109092E+03  0.11008516E+05                                 9.713879                            7.339588      -0.232583       1.928988                    0.999039      27.873298      80.935610       0.585566       0.438115      -1.050040       0.006886      -0.016355       0.004498       0.018307       0.012029      -0.013536       0.021631      -0.003501       0.028492      -0.031819       0.005556       0.026263             11.364570       7.137987      -1.810452       3.398696      11.549698       0.217376      15.406025          -0.000000
           94              C      -0.770728      15.745229       2.680659      -0.107160      33.475231 0.42958036E+03  0.10143432E+05                                 9.263988                            7.087678      -0.176779       1.928703                    0.999200      29.461758      86.941896       0.591522       0.438525      -1.042846      -0.010477       0.008943       0.010271       0.017182       0.000956      -0.024550      -0.030777       0.085277      -0.127725      -0.067467      -0.002523       0.069990             10.827849       6.513572      -0.418452       3.303402       9.431405       0.941799      16.538570          -0.000000
           95              C      -0.736535      16.772092       3.601593       0.022677      34.961339 0.39880001E+03  0.90995399E+04                                 9.302000                            6.639241       0.235263       2.106210                    0.999345      25.779194      71.052084       0.647633       0.414489      -1.074347      -0.020234       0.006988      -0.029077       0.036107       0.007913      -0.014339       0.005030      -0.022224      -0.083890      -0.034575       0.006948       0.027627             11.725580       7.648386      -1.412282       5.238317       9.319941       0.087311      18.208412          -0.000000
           96              C      -1.199373      18.028678       3.227682      -0.115652      33.453726 0.42433554E+03  0.99555262E+04                                 9.151047                            6.974572      -0.044729       1.967419                    0.999459      29.187325      84.923739       0.607287       0.429890      -1.051554       0.004479      -0.019325       0.004865       0.020425       0.047277      -0.033391       0.011431       0.108373      -0.068902      -0.071836      -0.018325       0.090161             10.600612       7.050766      -2.262062       3.882840       9.695200      -0.704875      15.055870           0.000000
           97              C      -1.637589      18.233131       1.937705       0.038582      36.752849 0.45321689E+03  0.10738620E+05                                 9.724223                            7.218251      -0.132999       1.961655                    0.999346      27.392534      78.390500       0.599618       0.431111      -1.057755      -0.002674       0.002865       0.008455       0.009319      -0.003855      -0.002371      -0.015560      -0.007220      -0.068138      -0.028653       0.007485       0.021168             11.407455       7.274867      -2.632158       3.108725      11.605514       0.751534      15.341984          -0.000000
           98              C      -0.167132      16.553855       4.981626       0.585637      24.699730 0.26061929E+03  0.54436497E+04                                 7.822950                            5.703928      -0.037199       2.035080                    0.999522      22.644443      63.325471       0.626397       0.468137      -1.023583       0.015103      -0.004871       0.027701       0.031924       0.004640      -0.081178       0.016047       0.091779      -0.258012      -0.120233      -0.000549       0.120782              9.689280       6.624425      -0.113399       4.111022       8.610440       0.065019      13.832976           0.000000
           99              C       2.597469      19.448367       8.037108       0.652295      22.695064 0.23486449E+03  0.47866520E+04                                 7.472307                            5.465618      -0.089907       2.044995                    0.999288      21.436986      59.497393       0.630085       0.476971      -1.017337       0.034822      -0.046692      -0.004037       0.058387       0.041252      -0.017949      -0.008906      -0.019785       0.395409      -0.108634      -0.025552       0.134186              9.348617      10.757775      -4.093564       0.874307      12.453059       0.657415       4.835015           0.000000
          100              C       1.509197      20.472932       7.997253       0.016042      36.238022 0.38782963E+03  0.87577308E+04                                 9.412367                            6.461653       0.242891       2.105813                    0.999215      25.516036      69.185128       0.671859       0.403717      -1.085147      -0.030494       0.031617      -0.005480       0.044266       0.026812      -0.006793      -0.000295      -0.001680       0.049123      -0.035437       0.012714       0.022723             12.462951      14.019154      -6.454459       1.779980      16.814944       2.028802       6.554756           0.000000
          101              C       0.304076      20.211048       7.375690      -0.125433      36.951415 0.44473329E+03  0.10573865E+05                                 9.859958                            7.188097      -0.232530       1.903857                    0.999005      29.772247      87.652253       0.591306       0.435672      -1.046403       0.017428       0.018226      -0.004988       0.025706       0.009078      -0.046618      -0.024057      -0.024028       0.219979      -0.064473      -0.030163       0.094636             12.096889      14.578915      -5.081758       2.305907      14.349826       2.346356       7.361925           0.000000
          102              C      -0.685297      21.180480       7.370518       0.035545      37.609476 0.43384242E+03  0.10151007E+05                                 9.833240                            7.021138       0.069347       2.031739                    0.999619      26.946604      76.215805       0.614348       0.426103      -1.062614       0.001374      -0.010499      -0.010455       0.014880       0.005752       0.010422      -0.005474       0.038068       0.021892      -0.025125       0.002541       0.022584             12.269205      13.414639      -3.757485       2.294136      15.623039       3.514785       7.769937          -0.000000
          103              C      -0.537762      22.418688       8.018854       0.003646      44.082002 0.50275353E+03  0.12284458E+05                                11.092581                            7.648499      -0.454124       1.839159                    0.998176      29.246528      86.343999       0.574482       0.436344      -1.049492      -0.026212       0.024592       0.000437       0.035945      -0.024823      -0.028091      -0.034750      -0.002887       0.033397      -0.058696       0.018216       0.040480             14.562903      17.313239      -5.887385       2.146630      18.203741       2.716602       8.171728          -0.000000
          104              C       0.690951      22.641520       8.621249       0.061982      39.088071 0.44087541E+03  0.10367772E+05                                10.095090                            7.101604      -0.190178       1.943849                    0.999118      27.136457      77.205605       0.607167       0.428971      -1.059743       0.010702       0.006531       0.012840       0.017946       0.006222      -0.015694       0.006376      -0.031491       0.049111      -0.030977       0.008078       0.022898             12.733958      14.061162      -2.715851       2.788367      16.057110       3.688438       8.083601          -0.000000
          105              C       1.725330      21.708843       8.594780      -0.105120      34.621930 0.40786566E+03  0.94403845E+04                                 9.310469                            6.798931       0.025020       1.995495                    0.999514      28.475607      81.318980       0.622642       0.425006      -1.058415      -0.002112      -0.014799      -0.007569       0.016756       0.016095      -0.026243      -0.046799       0.048140       0.215235      -0.075804      -0.019266       0.095069             11.484294      11.443119      -4.444603       0.960455      16.603605       2.967809       6.406157           0.000001
          106              C       2.961970       0.438771       8.047756       0.005011      43.509184 0.49592444E+03  0.12081874E+05                                11.043584                            7.649330      -0.416062       1.846830                    0.998513      29.377835      86.735926       0.568231       0.442448      -1.045364       0.030236      -0.020332       0.002065       0.036495      -0.018490       0.025454       0.028439       0.017445      -0.055298      -0.052912       0.021002       0.031909             14.478543      16.464093      -6.786040      -1.750781      17.096090      -3.404768       9.875445          -0.000000
          107              C       1.855186       0.248101       8.858252       0.053052      37.548725 0.43482801E+03  0.10197996E+05                                 9.859866                            7.067573      -0.219667       1.937565                    0.999167      27.108255      77.211236       0.606254       0.430779      -1.057832      -0.008060       0.000640       0.018285       0.019993       0.002415       0.014719      -0.011323      -0.034385       0.066323      -0.032983       0.002459       0.030524             12.220589      13.493228      -4.186760      -2.308934      13.749341      -3.831626       9.419197          -0.000000
          108              C       0.734427       1.056727       8.817484      -0.105172      34.138068 0.40905061E+03  0.94783605E+04                                 9.229616                            6.818639       0.006680       1.989840                    0.999472      28.514528      81.578905       0.620155       0.426235      -1.057241       0.001069       0.012615      -0.012450       0.017756       0.031024       0.017052       0.051110       0.036450       0.122039      -0.070294      -0.006481       0.076775             11.232167      12.006779      -5.376620      -0.699164      13.848003      -3.370770       7.841719           0.000001
          109              C       0.713886       2.134129       7.931233       0.009602      36.765290 0.39893399E+03  0.90766991E+04                                 9.517512                            6.563152       0.203897       2.088047                    0.999305      25.853643      70.477345       0.664850       0.404907      -1.083822       0.029430      -0.039412      -0.006991       0.049682       0.019611       0.002799      -0.001591      -0.008032       0.052709      -0.029019       0.011189       0.017829             12.588065      15.119981      -7.298307      -1.361894      14.645449      -2.769896       7.998764           0.000000
          110              C       1.773649       2.350068       7.093964      -0.138455      36.973644 0.44241777E+03  0.10510076E+05                                 9.850749                            7.160205      -0.168659       1.923516                    0.999040      29.916505      88.176852       0.593312       0.434560      -1.046576      -0.017269      -0.027807      -0.006204       0.033316       0.033437       0.061368       0.019716      -0.013294       0.071043      -0.067025      -0.015152       0.082177             12.122679      14.895814      -5.672069      -2.221044      12.759087      -2.670108       8.713135          -0.000000
          111              C       2.882466       1.516173       7.160593       0.053261      39.245163 0.44494314E+03  0.10497307E+05                                10.171040                            7.156942      -0.175860       1.950448                    0.999279      27.250291      77.892769       0.601383       0.431700      -1.057074      -0.003515       0.009270      -0.015265       0.018202       0.017053      -0.009117       0.007010       0.045913       0.008116      -0.032570       0.003638       0.028932             12.801105      13.997640      -4.462093      -2.116737      14.374340      -4.474216      10.031334          -0.000000
          112              C      -0.515258       3.025455       7.870080       0.639985      23.368001 0.24035881E+03  0.49228356E+04                                 7.577873                            5.508313      -0.085593       2.037897                    0.999326      21.722924      60.271868       0.631746       0.473378      -1.020131      -0.040258       0.040032      -0.018782       0.059800       0.037803       0.019650       0.039494      -0.057661       0.391533      -0.112797      -0.029848       0.142645              9.509324      11.428811      -4.255042      -0.941916      11.603335      -1.568328       5.495827           0.000000
          113              C       3.625577      17.376264       5.113666       0.663191      21.755388 0.23175157E+03  0.47049808E+04                                 7.246295                            5.421584      -0.047138       2.058846                    0.999253      21.315944      58.944825       0.634322       0.475621      -1.018600      -0.018102       0.010446       0.067053       0.070235      -0.071528       0.002524       0.012078      -0.058138      -0.274981      -0.093265      -0.030120       0.123385              8.884121       6.846795       1.721958      -1.279726       5.337214       0.070867      14.468354           0.000001
          114              C       3.912590      17.486531       3.625324       0.001988      35.976111 0.39217752E+03  0.88784565E+04                                 9.347215                            6.483941       0.241197       2.099820                    0.999275      25.748121      69.847368       0.673015       0.402001      -1.086569       0.010343       0.001854      -0.048856       0.049973       0.001053       0.009072       0.007406      -0.019877      -0.097628      -0.035354       0.007988       0.027366             12.158663       9.902638       2.503141      -2.761440       5.916637      -0.222322      20.656712           0.000000
          115              C       3.064859      16.868575       2.713212      -0.103618      34.382892 0.42986481E+03  0.10120201E+05                                 9.353712                            7.040152      -0.068133       1.961552                    0.999512      29.155954      85.041226       0.601707       0.432378      -1.049804       0.019307       0.007567       0.011489       0.023708      -0.055328      -0.009508      -0.035927      -0.064084      -0.167693      -0.076811      -0.019797       0.096607             11.114073       9.935473       2.181080      -0.664106       5.648064       1.020325      17.758682           0.000000
          116              C       3.377088      16.912223       1.369688       0.042782      37.487546 0.44586233E+03  0.10545087E+05                                 9.928482                            7.205442      -0.256854       1.928049                    0.998908      27.391266      78.896726       0.593069       0.436668      -1.051989      -0.014756       0.000306       0.001282       0.014815      -0.005031       0.025964       0.013718      -0.020762       0.008649      -0.034979       0.008327       0.026653             12.129357      13.538467       3.601324      -1.779419       6.556256       0.535480      16.293348           0.000000
          117              C       4.511853      17.523286       0.861912       0.028963      40.560528 0.48500590E+03  0.11768554E+05                                10.647613                            7.654561      -0.417785       1.849173                    0.998354      29.197390      86.467888       0.557192       0.453028      -1.037595       0.004708       0.006886      -0.031898       0.032971      -0.033270      -0.011017      -0.009706      -0.040862       0.053382      -0.050942       0.019898       0.031044             13.246413      13.272367       2.924067      -3.157862       7.386701       0.908008      19.080171           0.000000
          118              C       5.335229      18.132053       1.826048       0.045303      37.752493 0.44727183E+03  0.10547135E+05                                 9.863695                            7.147204      -0.150643       1.959893                    0.999152      27.148125      77.129752       0.606472       0.428284      -1.061073       0.006376       0.007494       0.007815       0.012565       0.002984      -0.016824      -0.017846      -0.003672      -0.061719      -0.033441       0.007101       0.026340             11.941325      13.384736       3.749383      -2.058704       6.732177       0.597782      15.707063          -0.000000
          119              C       5.030392      18.129756       3.187522      -0.110728      34.042699 0.41145930E+03  0.95730980E+04                                 9.233579                            6.853941      -0.070687       1.957791                    0.999447      29.049788      83.991815       0.614887       0.428139      -1.053315      -0.015241      -0.004647      -0.003796       0.016379      -0.062374       0.027636       0.003565      -0.094429      -0.118532      -0.077138      -0.021468       0.098605             10.970520      10.699659       2.748429      -3.927753       6.050966      -0.387270      16.160935          -0.000000
          120              C       4.914299      17.353291      29.845640       0.005644      39.435688 0.48614593E+03  0.11806803E+05                                10.498511                            7.694165      -0.383048       1.858822                    0.998389      29.417089      87.245930       0.552272       0.456654      -1.035207      -0.012336       0.009098       0.032866       0.036265       0.027509      -0.000770       0.014519       0.061563       0.067537      -0.055017       0.022444       0.032572             12.815064       8.519101      -2.161170      -3.947533      10.971298      -0.580685      18.954794           0.000000
          121              C       4.743473      18.357182      28.863857       0.054468      37.218111 0.45146343E+03  0.10697984E+05                                 9.839588                            7.225584      -0.189427       1.944363                    0.999261      27.381261      78.631922       0.596035       0.433665      -1.055081      -0.004545       0.010112      -0.005168       0.012232       0.000182      -0.003928       0.013907      -0.004527      -0.064269      -0.026745       0.008711       0.018034             11.663454       7.697811      -3.064878      -2.960454      11.593440      -0.924895      15.699111          -0.000000
          122              C       5.144146      18.189484      27.560189      -0.111997      34.377596 0.42272881E+03  0.99209175E+04                                 9.370433                            6.999257      -0.068480       1.965693                    0.999391      29.085279      84.988983       0.600541       0.434584      -1.047383       0.008722      -0.018271      -0.005375       0.020947       0.057066       0.032705      -0.005386       0.104984      -0.101217      -0.070766      -0.029490       0.100256             11.024198       7.582167      -2.731065      -3.910438       9.750270       0.487460      15.740156          -0.000000
          123              C       5.708945      16.992626      27.157984       0.019742      34.996045 0.39256523E+03  0.89179218E+04                                 9.272912                            6.565479       0.244852       2.109396                    0.999341      25.680423      70.517170       0.654790       0.411768      -1.076617      -0.019546       0.009691       0.033416       0.039907       0.003308       0.012477      -0.006241      -0.020928      -0.088361      -0.034383       0.008300       0.026083             11.741397       7.851517      -1.948370      -4.956389       9.069301      -0.246631      18.303374          -0.000001
          124              C       5.829446      15.958871      28.064315      -0.108718      33.760716 0.43523507E+03  0.10304975E+05                                 9.311588                            7.133543      -0.167051       1.928518                    0.999257      29.558243      87.189669       0.590018       0.438448      -1.043462      -0.016398       0.006124      -0.008275       0.019362       0.020365       0.016952       0.038251       0.077910      -0.126269      -0.070138      -0.001289       0.071426             10.870039       6.822123      -1.038527      -3.063585       9.081248      -1.401603      16.706747          -0.000000
          125              C       5.444105      16.161028      29.385629       0.031015      36.121713 0.45740079E+03  0.10897765E+05                                 9.696442                            7.302005      -0.212201       1.935456                    0.999198      27.834691      80.721876       0.588094       0.437138      -1.050697       0.001455      -0.016920      -0.006272       0.018104       0.012804       0.014512      -0.018427      -0.007101       0.026267      -0.030942       0.007338       0.023604             11.358499       7.642173      -2.513938      -3.187313      11.053777      -0.679765      15.379545          -0.000000
          126              C       6.232481      16.813442      25.763956       0.596969      24.732329 0.25955816E+03  0.54121205E+04                                 7.836383                            5.697248      -0.097635       2.017294                    0.999455      22.471531      62.642401       0.626392       0.468950      -1.023864       0.006825       0.004136      -0.032953       0.033906       0.029018       0.073135      -0.003646       0.075924      -0.269603      -0.118141       0.002200       0.115941              9.753672       6.821602      -0.952301      -3.984834       8.021900      -0.516450      14.417514           0.000000
          127              C       2.554632      16.760605      10.479243       0.679663      21.743538 0.22579446E+03  0.45501888E+04                                 7.233699                            5.348830      -0.096128       2.048547                    0.999047      20.979458      57.629707       0.639668       0.475155      -1.019768       0.014716      -0.011301      -0.074551       0.076825      -0.063052       0.014227      -0.007646      -0.097586      -0.258830      -0.088786      -0.034902       0.123688              8.929538       7.769678       1.344053      -1.643921       4.731967       0.572534      14.286969           0.000000
          128              C       2.209788      16.781280      11.967280       0.002241      35.999463 0.38807069E+03  0.87582589E+04                                 9.339016                            6.440924       0.242346       2.100611                    0.999223      25.661824      69.398308       0.676990       0.400882      -1.087840      -0.012739      -0.001617       0.048915       0.050573       0.000856       0.012753       0.003309      -0.013820      -0.101817      -0.037513       0.013227       0.024286             12.219979      10.702516       2.025006      -3.366541       5.574682       0.820991      20.382740           0.000000
          129              C       3.077330      17.385453      12.849881      -0.103043      34.251635 0.42465542E+03  0.99642106E+04                                 9.312002                            6.982432      -0.044771       1.970035                    0.999504      29.047703      84.503171       0.606306       0.430535      -1.051234      -0.017849      -0.008493      -0.008970       0.021707      -0.049040      -0.008273      -0.044466      -0.064864      -0.156235      -0.077627      -0.016115       0.093742             11.065722      10.342019       1.868248      -0.961558       5.511415       1.791257      17.343733           0.000000
          130              C       2.737023      17.468153      14.190971       0.040818      38.342235 0.45286030E+03  0.10748130E+05                                10.068767                            7.257810      -0.228822       1.935336                    0.998985      27.502614      79.253757       0.591642       0.436192      -1.052692       0.013520       0.000920       0.000183       0.013553      -0.002720       0.029073       0.009756      -0.019341       0.012584      -0.035473       0.007211       0.028262             12.344401      14.242719       3.224781      -1.987999       6.416691       1.357571      16.373794           0.000000
          131              C       1.536259      16.976545      14.712438       0.025593      41.180506 0.48558990E+03  0.11789388E+05                                10.744467                            7.650815      -0.424504       1.847127                    0.998376      29.238278      86.688347       0.558094       0.452040      -1.037886      -0.009607      -0.000184       0.031984       0.033397      -0.028639      -0.014367      -0.007362      -0.046573       0.057752      -0.050282       0.022946       0.027336             13.426010      13.806010       2.561028      -3.238417       7.199885       1.620349      19.272136           0.000000
          132              C       0.692915      16.395345      13.765947       0.046573      38.195038 0.44582521E+03  0.10508219E+05                                 9.948877                            7.140321      -0.162632       1.956225                    0.999162      27.149690      77.205516       0.605954       0.428847      -1.060350      -0.008203      -0.003910      -0.007954       0.012077      -0.001271      -0.021044      -0.013456       0.011014      -0.051578      -0.032304       0.006411       0.025893             12.153376      14.259572       3.366220      -2.266776       6.443625       1.164874      15.756931          -0.000000
          133              C       1.018197      16.289673      12.417556      -0.110015      34.528182 0.41114908E+03  0.95668204E+04                                 9.330908                            6.858275      -0.077136       1.956065                    0.999499      29.042486      84.053539       0.613587       0.429004      -1.052481       0.015817       0.005577       0.001038       0.016803      -0.054075       0.032907      -0.005610      -0.107959      -0.116551      -0.078227      -0.020003       0.098230             11.189661      11.680367       2.254249      -4.317918       5.660448       0.291205      16.228166          -0.000001
          134              C       1.169796      17.208566      16.144800       0.003927      39.101210 0.48186640E+03  0.11683886E+05                                10.455562                            7.672656      -0.401014       1.853210                    0.998411      29.449212      87.437885       0.551378       0.458138      -1.033761       0.007724      -0.011217      -0.032844       0.035555       0.020055      -0.002663       0.015781       0.071277       0.061718      -0.054563       0.023675       0.030888             12.721408       8.027844      -1.670313      -4.002336      11.124483       0.004789      19.011896          -0.000000
          135              C       0.757754      18.453665      16.589599       0.036164      36.129819 0.46109081E+03  0.11008513E+05                                 9.713878                            7.339587      -0.232583       1.928988                    0.999039      27.873297      80.935609       0.585566       0.438115      -1.050040      -0.006886       0.016355       0.004498       0.018307       0.012029       0.013536      -0.021631      -0.003501       0.028492      -0.031819       0.005556       0.026263             11.364568       7.137987      -1.810455      -3.398697      11.549699      -0.217366      15.406018          -0.000000
          136              C       0.379185      18.713253      17.892659      -0.107160      33.475228 0.42958040E+03  0.10143434E+05                                 9.263987                            7.087678      -0.176779       1.928703                    0.999200      29.461757      86.941894       0.591522       0.438525      -1.042846       0.010477      -0.008943       0.010271       0.017182       0.000956       0.024550       0.030777       0.085277      -0.127725      -0.067467      -0.002523       0.069990             10.827848       6.513571      -0.418456      -3.303398       9.431407      -0.941794      16.538565          -0.000000
          137              C       0.344993      17.686390      18.813593       0.022677      34.961321 0.39879988E+03  0.90995363E+04                                 9.301997                            6.639240       0.235263       2.106210                    0.999345      25.779193      71.052082       0.647633       0.414489      -1.074347       0.020234      -0.006988      -0.029077       0.036107       0.007913       0.014339      -0.005030      -0.022224      -0.083890      -0.034575       0.006948       0.027627             11.725573       7.648379      -1.412282      -5.238308       9.319942      -0.087311      18.208398          -0.000000
          138              C       0.807830      16.429804      18.439682      -0.115652      33.453721 0.42433564E+03  0.99555291E+04                                 9.151046                            6.974573      -0.044729       1.967419                    0.999459      29.187327      84.923747       0.607287       0.429890      -1.051554      -0.004479       0.019325       0.004865       0.020425       0.047277       0.033391      -0.011431       0.108373      -0.068902      -0.071836      -0.018325       0.090161             10.600609       7.050766      -2.262065      -3.882837       9.695203       0.704881      15.055859           0.000000
          139              C       1.246047      16.225350      17.149705       0.038582      36.752850 0.45321728E+03  0.10738631E+05                                 9.724223                            7.218255      -0.132999       1.961655                    0.999346      27.392534      78.390499       0.599618       0.431111      -1.057755       0.002674      -0.002865       0.008455       0.009319      -0.003855       0.002371       0.015560      -0.007220      -0.068138      -0.028653       0.007485       0.021168             11.407453       7.274869      -2.632163      -3.108721      11.605521      -0.751528      15.341967          -0.000000
          140              C      -0.224410      17.904627      20.193626       0.585637      24.699743 0.26061954E+03  0.54436560E+04                                 7.822953                            5.703931      -0.037199       2.035079                    0.999522      22.644444      63.325473       0.626397       0.468137      -1.023583      -0.015103       0.004871       0.027701       0.031924       0.004640       0.081178      -0.016047       0.091779      -0.258013      -0.120233      -0.000549       0.120782              9.689282       6.624426      -0.113402      -4.111022       8.610444      -0.065016      13.832977           0.000000
          141              C      -1.639684       7.962206       7.174892       0.652295      22.695057 0.23486432E+03  0.47866477E+04                                 7.472305                            5.465615      -0.089907       2.044995                    0.999288      21.436987      59.497393       0.630085       0.476971      -1.017337       0.034822      -0.046692       0.004037       0.058387       0.041252       0.017949       0.008906      -0.019785       0.395409      -0.108634      -0.025552       0.134186              9.348615      10.757763      -4.093563      -0.874305      12.453066      -0.657417       4.835014           0.000000
          142              C      10.375045       8.986772       7.214747       0.016042      36.238035 0.38782961E+03  0.87577305E+04                                 9.412370                            6.461653       0.242891       2.105813                    0.999215      25.516036      69.185129       0.671859       0.403718      -1.085147      -0.030494       0.031617       0.005480       0.044266       0.026812       0.006793       0.000295      -0.001680       0.049123      -0.035437       0.012714       0.022723             12.462958      14.019155      -6.454468      -1.779977      16.814962      -2.028804       6.554757           0.000000
          143              C       9.169924       8.724888       7.836310      -0.125433      36.951406 0.44473306E+03  0.10573859E+05                                 9.859956                            7.188095      -0.232530       1.903857                    0.999005      29.772247      87.652253       0.591306       0.435672      -1.046403       0.017428       0.018226       0.004988       0.025706       0.009078       0.046618       0.024057      -0.024028       0.219979      -0.064473      -0.030163       0.094636             12.096887      14.578916      -5.081759      -2.305907      14.349821      -2.346354       7.361923           0.000000
          144              C       8.180551       9.694319       7.841482       0.035545      37.609478 0.43384240E+03  0.10151006E+05                                 9.833240                            7.021138       0.069347       2.031739                    0.999619      26.946604      76.215804       0.614348       0.426103      -1.062614       0.001374      -0.010499       0.010455       0.014880       0.005752      -0.010422       0.005474       0.038068       0.021892      -0.025125       0.002541       0.022584             12.269206      13.414648      -3.757493      -2.294136      15.623034      -3.514780       7.769935          -0.000000
          145              C       8.328085      10.932528       7.193146       0.003646      44.082018 0.50275356E+03  0.12284459E+05                                11.092583                            7.648499      -0.454124       1.839159                    0.998176      29.246528      86.343998       0.574482       0.436344      -1.049492      -0.026212       0.024592      -0.000437       0.035945      -0.024823       0.028091       0.034750      -0.002887       0.033397      -0.058696       0.018216       0.040481             14.562909      17.313251      -5.887404      -2.146628      18.203751      -2.716596       8.171726          -0.000000
          146              C       9.556798      11.155359       6.590751       0.061982      39.088072 0.44087525E+03  0.10367767E+05                                10.095089                            7.101602      -0.190178       1.943849                    0.999118      27.136458      77.205606       0.607167       0.428971      -1.059743       0.010702       0.006531      -0.012840       0.017946       0.006222       0.015694      -0.006376      -0.031491       0.049111      -0.030977       0.008078       0.022898             12.733959      14.061170      -2.715859      -2.788369      16.057106      -3.688433       8.083599          -0.000000
          147              C      10.591177      10.222683       6.617220      -0.105120      34.621930 0.40786540E+03  0.94403773E+04                                 9.310469                            6.798929       0.025019       1.995495                    0.999514      28.475608      81.318986       0.622642       0.425006      -1.058415      -0.002112      -0.014799       0.007569       0.016756       0.016095       0.026243       0.046799       0.048140       0.215235      -0.075804      -0.019266       0.095069             11.484296      11.443124      -4.444611      -0.960455      16.603607      -2.967808       6.406157           0.000001
          148              C       7.199123      11.924932       7.164244       0.005011      43.509193 0.49592425E+03  0.12081868E+05                                11.043585                            7.649328      -0.416062       1.846831                    0.998513      29.377835      86.735926       0.568231       0.442448      -1.045364       0.030236      -0.020332      -0.002065       0.036495      -0.018490      -0.025454      -0.028439       0.017445      -0.055298      -0.052912       0.021002       0.031909             14.478547      16.464097      -6.786045       1.750778      17.096097       3.404773       9.875446          -0.000000
          149              C       6.092339      11.734262       6.353748       0.053052      37.548733 0.43482809E+03  0.10197999E+05                                 9.859867                            7.067574      -0.219667       1.937565                    0.999167      27.108255      77.211235       0.606254       0.430779      -1.057832      -0.008060       0.000640      -0.018285       0.019993       0.002415      -0.014719       0.011323      -0.034385       0.066323      -0.032983       0.002459       0.030524             12.220591      13.493237      -4.186761       2.308935      13.749337       3.831625       9.419198          -0.000000
          150              C       4.971579      12.542887       6.394516      -0.105172      34.138066 0.40905065E+03  0.94783616E+04                                 9.229616                            6.818639       0.006680       1.989840                    0.999472      28.514527      81.578900       0.620155       0.426236      -1.057241       0.001069       0.012615       0.012450       0.017756       0.031024      -0.017052      -0.051110       0.036450       0.122039      -0.070294      -0.006481       0.076775             11.232166      12.006783      -5.376615       0.699166      13.847996       3.370769       7.841719           0.000001
          151              C       4.951039      13.620289       7.280767       0.009602      36.765286 0.39893399E+03  0.90766990E+04                                 9.517511                            6.563153       0.203897       2.088047                    0.999305      25.853642      70.477342       0.664850       0.404907      -1.083822       0.029430      -0.039412       0.006991       0.049682       0.019611      -0.002799       0.001591      -0.008032       0.052709      -0.029019       0.011189       0.017829             12.588063      15.119979      -7.298300       1.361896      14.645445       2.769897       7.998765           0.000000
          152              C       6.010802      13.836229       8.118036      -0.138455      36.973656 0.44241792E+03  0.10510081E+05                                 9.850751                            7.160206      -0.168660       1.923516                    0.999040      29.916508      88.176865       0.593312       0.434560      -1.046576      -0.017269      -0.027807       0.006204       0.033316       0.033437      -0.061368      -0.019716      -0.013294       0.071043      -0.067025      -0.015152       0.082177             12.122682      14.895819      -5.672069       2.221045      12.759090       2.670111       8.713138          -0.000000
          153              C       7.119619      13.002334       8.051407       0.053261      39.245163 0.44494298E+03  0.10497303E+05                                10.171040                            7.156940      -0.175860       1.950448                    0.999279      27.250291      77.892768       0.601383       0.431700      -1.057074      -0.003516       0.009270       0.015265       0.018202       0.017053       0.009117      -0.007010       0.045913       0.008116      -0.032570       0.003638       0.028932             12.801105      13.997637      -4.462093       2.116737      14.374339       4.474219      10.031339          -0.000000
          154              C       3.721895      14.511615       7.341920       0.639985      23.368024 0.24035909E+03  0.49228426E+04                                 7.577879                            5.508317      -0.085593       2.037897                    0.999326      21.722924      60.271869       0.631746       0.473379      -1.020131      -0.040258       0.040032       0.018782       0.059800       0.037803      -0.019650      -0.039494      -0.057661       0.391532      -0.112797      -0.029848       0.142645              9.509334      11.428828      -4.255056       0.941915      11.603345       1.568326       5.495829           0.000000
          155              C      -0.611576       5.890103      10.098334       0.663191      21.755383 0.23175152E+03  0.47049796E+04                                 7.246294                            5.421583      -0.047138       2.058846                    0.999253      21.315944      58.944825       0.634322       0.475621      -1.018600      -0.018102       0.010446      -0.067053       0.070235      -0.071528      -0.002524      -0.012078      -0.058138      -0.274981      -0.093265      -0.030120       0.123385              8.884119       6.846791       1.721958       1.279727       5.337215      -0.070868      14.468350           0.000001
          156              C      -0.324563       6.000370      11.586676       0.001988      35.976108 0.39217747E+03  0.88784549E+04                                 9.347215                            6.483941       0.241197       2.099820                    0.999275      25.748120      69.847367       0.673015       0.402001      -1.086569       0.010343       0.001854       0.048856       0.049973       0.001053      -0.009072      -0.007406      -0.019877      -0.097628      -0.035354       0.007988       0.027366             12.158663       9.902635       2.503139       2.761435       5.916635       0.222319      20.656717           0.000000
          157              C      11.930707       5.382415      12.498788      -0.103618      34.382883 0.42986448E+03  0.10120192E+05                                 9.353710                            7.040149      -0.068133       1.961552                    0.999512      29.155954      85.041226       0.601708       0.432378      -1.049804       0.019307       0.007567      -0.011489       0.023708      -0.055328       0.009507       0.035927      -0.064084      -0.167693      -0.076811      -0.019797       0.096607             11.114073       9.935469       2.181078       0.664104       5.648062      -1.020328      17.758687           0.000001
          158              C      -0.860064       5.426062      13.842312       0.042783      37.487553 0.44586237E+03  0.10545089E+05                                 9.928483                            7.205442      -0.256854       1.928049                    0.998908      27.391266      78.896725       0.593069       0.436668      -1.051989      -0.014756       0.000306      -0.001282       0.014815      -0.005031      -0.025964      -0.013718      -0.020762       0.008649      -0.034979       0.008327       0.026653             12.129359      13.538469       3.601326       1.779421       6.556258      -0.535480      16.293350           0.000000
          159              C       0.274700       6.037126      14.350088       0.028963      40.560522 0.48500587E+03  0.11768553E+05                                10.647612                            7.654561      -0.417785       1.849173                    0.998354      29.197390      86.467889       0.557192       0.453028      -1.037595       0.004708       0.006886       0.031898       0.032971      -0.033270       0.011017       0.009706      -0.040862       0.053382      -0.050942       0.019898       0.031044             13.246412      13.272368       2.924069       3.157865       7.386700      -0.908000      19.080167           0.000000
          160              C       1.098077       6.645892      13.385952       0.045303      37.752483 0.44727195E+03  0.10547138E+05                                 9.863693                            7.147205      -0.150643       1.959893                    0.999152      27.148125      77.129748       0.606472       0.428284      -1.061073       0.006376       0.007494      -0.007815       0.012565       0.002984       0.016824       0.017846      -0.003672      -0.061719      -0.033441       0.007101       0.026340             11.941321      13.384734       3.749382       2.058701       6.732174      -0.597781      15.707055          -0.000000
          161              C       0.793240       6.643595      12.024478      -0.110728      34.042699 0.41145952E+03  0.95731042E+04                                 9.233580                            6.853943      -0.070687       1.957791                    0.999447      29.049787      83.991810       0.614887       0.428139      -1.053315      -0.015241      -0.004647       0.003796       0.016379      -0.062374      -0.027636      -0.003565      -0.094430      -0.118532      -0.077138      -0.021468       0.098605             10.970519      10.699661       2.748428       3.927749       6.050965       0.387269      16.160931          -0.000000
          162              C       0.677147       5.867131      15.790360       0.005644      39.435693 0.48614610E+03  0.11806808E+05                                10.498512                            7.694166      -0.383048       1.858822                    0.998389      29.417089      87.245931       0.552272       0.456654      -1.035207      -0.012336       0.009098      -0.032866       0.036265       0.027509       0.000770      -0.014519       0.061563       0.067537      -0.055017       0.022444       0.032572             12.815066       8.519102      -2.161170       3.947531      10.971298       0.580689      18.954797          -0.000000
          163              C       0.506320       6.871021      16.772143       0.054468      37.218109 0.45146343E+03  0.10697985E+05                                 9.839589                            7.225585      -0.189427       1.944363                    0.999261      27.381261      78.631925       0.596035       0.433665      -1.055081      -0.004545       0.010112       0.005168       0.012232       0.000182       0.003928      -0.013907      -0.004527      -0.064269      -0.026745       0.008711       0.018034             11.663454       7.697811      -3.064878       2.960453      11.593439       0.924897      15.699111          -0.000001
          164              C       0.906994       6.703323      18.075811      -0.111997      34.377599 0.42272887E+03  0.99209193E+04                                 9.370435                            6.999258      -0.068480       1.965693                    0.999391      29.085278      84.988981       0.600541       0.434584      -1.047383       0.008722      -0.018271       0.005375       0.020947       0.057066      -0.032705       0.005386       0.104984      -0.101217      -0.070766      -0.029490       0.100256             11.024200       7.582170      -2.731066       3.910440       9.750272      -0.487461      15.740157          -0.000000
          165              C       1.471793       5.506465      18.478016       0.019742      34.996045 0.39256500E+03  0.89179154E+04                                 9.272912                            6.565477       0.244852       2.109396                    0.999341      25.680423      70.517171       0.654790       0.411768      -1.076617      -0.019546       0.009691      -0.033416       0.039907       0.003308      -0.012477       0.006241      -0.020928      -0.088361      -0.034383       0.008300       0.026083             11.741399       7.851514      -1.948369       4.956388       9.069299       0.246634      18.303384          -0.000001
          166              C       1.592294       4.472711      17.571685      -0.108718      33.760712 0.43523481E+03  0.10304967E+05                                 9.311587                            7.133541      -0.167051       1.928518                    0.999257      29.558243      87.189670       0.590018       0.438448      -1.043462      -0.016398       0.006124       0.008275       0.019362       0.020365      -0.016952      -0.038251       0.077910      -0.126269      -0.070138      -0.001289       0.071426             10.870040       6.822121      -1.038525       3.063584       9.081245       1.401612      16.706755          -0.000000
          167              C       1.206953       4.674867      16.250371       0.031015      36.121721 0.45740082E+03  0.10897766E+05                                 9.696444                            7.302005      -0.212201       1.935456                    0.999198      27.834690      80.721875       0.588094       0.437138      -1.050697       0.001455      -0.016920       0.006272       0.018104       0.012804      -0.014512       0.018427      -0.007101       0.026267      -0.030942       0.007338       0.023604             11.358501       7.642172      -2.513934       3.187310      11.053779       0.679779      15.379553          -0.000000
          168              C       1.995328       5.327281      19.872044       0.596969      24.732320 0.25955793E+03  0.54121146E+04                                 7.836381                            5.697245      -0.097635       2.017294                    0.999455      22.471531      62.642401       0.626393       0.468950      -1.023864       0.006825       0.004136       0.032953       0.033906       0.029018      -0.073135       0.003646       0.075924      -0.269603      -0.118141       0.002200       0.115941              9.753671       6.821598      -0.952299       3.984835       8.021896       0.516449      14.417518           0.000000
          169              C      11.420480       5.274445       4.732757       0.679663      21.743541 0.22579455E+03  0.45501909E+04                                 7.233699                            5.348831      -0.096128       2.048547                    0.999047      20.979458      57.629706       0.639668       0.475155      -1.019768       0.014716      -0.011301       0.074551       0.076825      -0.063052      -0.014227       0.007646      -0.097586      -0.258830      -0.088786      -0.034902       0.123688              8.929538       7.769678       1.344054       1.643921       4.731969      -0.572534      14.286968           0.000000
          170              C      11.075636       5.295120       3.244720       0.002241      35.999458 0.38807086E+03  0.87582635E+04                                 9.339015                            6.440925       0.242347       2.100611                    0.999223      25.661823      69.398304       0.676990       0.400882      -1.087840      -0.012739      -0.001617      -0.048915       0.050573       0.000856      -0.012753      -0.003309      -0.013820      -0.101817      -0.037513       0.013227       0.024286             12.219977      10.702511       2.025004       3.366536       5.574680      -0.820992      20.382741           0.000000
          171              C      -1.159822       5.899292       2.362119      -0.103043      34.251633 0.42465535E+03  0.99642084E+04                                 9.312001                            6.982431      -0.044771       1.970035                    0.999504      29.047702      84.503165       0.606306       0.430535      -1.051234      -0.017849      -0.008493       0.008970       0.021707      -0.049040       0.008273       0.044466      -0.064864      -0.156235      -0.077627      -0.016115       0.093742             11.065723      10.342021       1.868246       0.961566       5.511413      -1.791255      17.343734           0.000000
          172              C      11.602870       5.981992       1.021029       0.040818      38.342240 0.45286023E+03  0.10748128E+05                                10.068769                            7.257809      -0.228822       1.935336                    0.998985      27.502613      79.253756       0.591642       0.436193      -1.052692       0.013520       0.000920      -0.000183       0.013553      -0.002720      -0.029073      -0.009756      -0.019341       0.012584      -0.035473       0.007211       0.028262             12.344405      14.242727       3.224781       1.988018       6.416692      -1.357566      16.373797           0.000000
          173              C      10.402107       5.490385       0.499562       0.025593      41.180499 0.48558944E+03  0.11789375E+05                                10.744465                            7.650811      -0.424504       1.847127                    0.998376      29.238278      86.688347       0.558094       0.452040      -1.037886      -0.009607      -0.000184      -0.031984       0.033397      -0.028639       0.014367       0.007362      -0.046573       0.057752      -0.050282       0.022946       0.027336             13.426011      13.806009       2.561027       3.238426       7.199881      -1.620343      19.272141           0.000000
          174              C       9.558763       4.909185       1.446053       0.046573      38.195026 0.44582539E+03  0.10508224E+05                                 9.948876                            7.140323      -0.162632       1.956225                    0.999162      27.149689      77.205514       0.605954       0.428847      -1.060350      -0.008203      -0.003910       0.007954       0.012077      -0.001271       0.021044       0.013456       0.011014      -0.051578      -0.032304       0.006411       0.025893             12.153371      14.259558       3.366218       2.266760       6.443625      -1.164880      15.756931          -0.000000
          175              C       9.884044       4.803512       2.794444      -0.110015      34.528163 0.41114920E+03  0.95668238E+04                                 9.330905                            6.858276      -0.077136       1.956065                    0.999499      29.042485      84.053531       0.613587       0.429004      -1.052481       0.015817       0.005577      -0.001038       0.016803      -0.054075      -0.032908       0.005610      -0.107959      -0.116551      -0.078227      -0.020003       0.098230             11.189652      11.680356       2.254247       4.317903       5.660446      -0.291209      16.228155          -0.000001
          176              C      10.035644       5.722405      29.491200       0.003927      39.101232 0.48186645E+03  0.11683887E+05                                10.455566                            7.672657      -0.401014       1.853210                    0.998411      29.449212      87.437887       0.551378       0.458138      -1.033761       0.007724      -0.011217       0.032844       0.035555       0.020055       0.002663      -0.015781       0.071277       0.061718      -0.054563       0.023675       0.030888             12.721417       8.027848      -1.670308       4.002343      11.124483      -0.004777      19.011920           0.000000
          177              C       9.623602       6.967505      29.046401       0.036164      36.129827 0.46109092E+03  0.11008516E+05                                 9.713879                            7.339588      -0.232583       1.928988                    0.999039      27.873298      80.935610       0.585566       0.438115      -1.050040      -0.006886       0.016355      -0.004498       0.018307       0.012029      -0.013536       0.021631      -0.003501       0.028492      -0.031819       0.005556       0.026263             11.364570       7.137987      -1.810452       3.398696      11.549698       0.217376      15.406025          -0.000000
          178              C       9.245033       7.227092      27.743341      -0.107159      33.475227 0.42958031E+03  0.10143431E+05                                 9.263987                            7.087677      -0.176779       1.928703                    0.999200      29.461756      86.941889       0.591522       0.438525      -1.042846       0.010477      -0.008943      -0.010271       0.017182       0.000956      -0.024550      -0.030777       0.085277      -0.127725      -0.067467      -0.002523       0.069990             10.827848       6.513572      -0.418452       3.303401       9.431404       0.941799      16.538569          -0.000000
          179              C       9.210840       6.200229      26.822407       0.022677      34.961339 0.39880001E+03  0.90995400E+04                                 9.302000                            6.639241       0.235263       2.106210                    0.999345      25.779194      71.052084       0.647633       0.414489      -1.074347       0.020234      -0.006988       0.029077       0.036107       0.007913      -0.014339       0.005030      -0.022224      -0.083890      -0.034575       0.006948       0.027627             11.725580       7.648386      -1.412282       5.238317       9.319941       0.087311      18.208412          -0.000000
          180              C       9.673678       4.943643      27.196318      -0.115652      33.453728 0.42433556E+03  0.99555269E+04                                 9.151047                            6.974572      -0.044729       1.967419                    0.999459      29.187326      84.923742       0.607287       0.429890      -1.051554      -0.004479       0.019325      -0.004865       0.020425       0.047277      -0.033391       0.011431       0.108373      -0.068902      -0.071836      -0.018325       0.090161             10.600612       7.050766      -2.262062       3.882840       9.695200      -0.704875      15.055870           0.000000
          181              C      10.111894       4.739190      28.486295       0.038582      36.752849 0.45321689E+03  0.10738620E+05                                 9.724223                            7.218252      -0.132999       1.961654                    0.999346      27.392534      78.390501       0.599618       0.431111      -1.057755       0.002674      -0.002865      -0.008455       0.009319      -0.003855      -0.002371      -0.015560      -0.007220      -0.068138      -0.028653       0.007485       0.021168             11.407455       7.274868      -2.632158       3.108725      11.605514       0.751535      15.341984          -0.000001
          182              C       8.641437       6.418466      25.442374       0.585637      24.699730 0.26061930E+03  0.54436497E+04                                 7.822950                            5.703928      -0.037198       2.035080                    0.999522      22.644443      63.325471       0.626397       0.468137      -1.023583      -0.015103       0.004871      -0.027701       0.031924       0.004640      -0.081178       0.016047       0.091779      -0.258012      -0.120233      -0.000549       0.120782              9.689280       6.624425      -0.113399       4.111022       8.610440       0.065019      13.832976           0.000000
          183              C       5.876836       3.523954      22.386892       0.652295      22.695066 0.23486450E+03  0.47866524E+04                                 7.472307                            5.465618      -0.089907       2.044995                    0.999288      21.436987      59.497395       0.630085       0.476971      -1.017337      -0.034822       0.046692       0.004037       0.058387       0.041252      -0.017949      -0.008906      -0.019785       0.395409      -0.108634      -0.025552       0.134186              9.348617      10.757775      -4.093564       0.874307      12.453059       0.657415       4.835015           0.000000
          184              C       6.965108       2.499389      22.426747       0.016042      36.238023 0.38782963E+03  0.87577311E+04                                 9.412368                            6.461653       0.242891       2.105813                    0.999215      25.516036      69.185131       0.671859       0.403718      -1.085147       0.030494      -0.031617       0.005480       0.044266       0.026812      -0.006793      -0.000295      -0.001680       0.049123      -0.035437       0.012714       0.022723             12.462952      14.019155      -6.454459       1.779980      16.814945       2.028802       6.554756           0.000000
          185              C       8.170229       2.761273      23.048310      -0.125433      36.951415 0.44473329E+03  0.10573865E+05                                 9.859958                            7.188097      -0.232530       1.903857                    0.999005      29.772247      87.652254       0.591306       0.435672      -1.046403      -0.017428      -0.018226       0.004988       0.025706       0.009078      -0.046618      -0.024057      -0.024028       0.219979      -0.064473      -0.030163       0.094636             12.096889      14.578915      -5.081758       2.305907      14.349827       2.346356       7.361925           0.000000
          186              C       9.159602       1.791841      23.053482       0.035545      37.609476 0.43384242E+03  0.10151007E+05                                 9.833240                            7.021138       0.069347       2.031739                    0.999619      26.946604      76.215805       0.614348       0.426103      -1.062614      -0.001374       0.010499       0.010455       0.014880       0.005752       0.010422      -0.005474       0.038068       0.021892      -0.025125       0.002541       0.022584             12.269205      13.414639      -3.757485       2.294136      15.623039       3.514785       7.769937          -0.000000
          187              C       9.012067       0.553633      22.405146       0.003646      44.082002 0.50275353E+03  0.12284458E+05                                11.092581                            7.648499      -0.454124       1.839159                    0.998176      29.246528      86.343998       0.574482       0.436344      -1.049492       0.026212      -0.024592      -0.000437       0.035945      -0.024823      -0.028091      -0.034750      -0.002887       0.033397      -0.058696       0.018216       0.040481             14.562903      17.313239      -5.887386       2.146630      18.203741       2.716602       8.171727          -0.000000
          188              C       7.783354       0.330801      21.802751       0.061982      39.088074 0.44087544E+03  0.10367773E+05                                10.095090                            7.101604      -0.190178       1.943849                    0.999118      27.136458      77.205607       0.607167       0.428971      -1.059743      -0.010702      -0.006531      -0.012840       0.017946       0.006222      -0.015694       0.006376      -0.031491       0.049111      -0.030977       0.008078       0.022898             12.733958      14.061162      -2.715852       2.788367      16.057110       3.688438       8.083601          -0.000000
          189              C       6.748975       1.263478      21.829220      -0.105120      34.621933 0.40786569E+03  0.94403855E+04                                 9.310469                            6.798932       0.025019       1.995495                    0.999514      28.475608      81.318988       0.622642       0.425006      -1.058415       0.002112       0.014799       0.007569       0.016756       0.016095      -0.026243      -0.046799       0.048140       0.215235      -0.075804      -0.019266       0.095069             11.484295      11.443120      -4.444604       0.960456      16.603607       2.967809       6.406158           0.000001
          190              C       5.512335      22.533550      22.376244       0.005011      43.509182 0.49592441E+03  0.12081873E+05                                11.043584                            7.649330      -0.416062       1.846831                    0.998513      29.377834      86.735924       0.568231       0.442448      -1.045364      -0.030236       0.020332      -0.002065       0.036495      -0.018490       0.025454       0.028439       0.017445      -0.055298      -0.052912       0.021002       0.031909             14.478543      16.464093      -6.786041      -1.750781      17.096090      -3.404768       9.875445          -0.000000
          191              C       6.619119      22.724220      21.565748       0.053052      37.548725 0.43482802E+03  0.10197996E+05                                 9.859866                            7.067573      -0.219666       1.937565                    0.999167      27.108255      77.211233       0.606254       0.430779      -1.057832       0.008060      -0.000640      -0.018285       0.019993       0.002415       0.014719      -0.011323      -0.034385       0.066323      -0.032983       0.002459       0.030524             12.220588      13.493228      -4.186760      -2.308934      13.749340      -3.831626       9.419197          -0.000000
          192              C       7.739878      21.915594      21.606516      -0.105172      34.138063 0.40905054E+03  0.94783584E+04                                 9.229615                            6.818638       0.006680       1.989840                    0.999472      28.514526      81.578897       0.620155       0.426235      -1.057241      -0.001069      -0.012615       0.012450       0.017756       0.031024       0.017052       0.051110       0.036450       0.122039      -0.070294      -0.006481       0.076775             11.232166      12.006778      -5.376619      -0.699164      13.848001      -3.370769       7.841719           0.000001
          193              C       7.760419      20.838192      22.492767       0.009602      36.765287 0.39893396E+03  0.90766981E+04                                 9.517511                            6.563152       0.203897       2.088047                    0.999305      25.853642      70.477339       0.664851       0.404907      -1.083822      -0.029430       0.039412       0.006991       0.049682       0.019611       0.002799      -0.001591      -0.008032       0.052709      -0.029019       0.011189       0.017829             12.588063      15.119979      -7.298306      -1.361894      14.645447      -2.769896       7.998764           0.000000
          194              C       6.700656      20.622253      23.330036      -0.138455      36.973651 0.44241787E+03  0.10510079E+05                                 9.850750                            7.160205      -0.168660       1.923516                    0.999040      29.916509      88.176865       0.593312       0.434560      -1.046576       0.017269       0.027807       0.006204       0.033316       0.033437       0.061368       0.019716      -0.013294       0.071043      -0.067025      -0.015152       0.082177             12.122680      14.895816      -5.672070      -2.221044      12.759088      -2.670109       8.713136          -0.000000
          195              C       5.591839      21.456148      23.263407       0.053261      39.245164 0.44494313E+03  0.10497307E+05                                10.171040                            7.156941      -0.175860       1.950448                    0.999279      27.250291      77.892768       0.601383       0.431700      -1.057074       0.003516      -0.009270       0.015265       0.018202       0.017053      -0.009117       0.007010       0.045913       0.008115      -0.032570       0.003638       0.028932             12.801104      13.997640      -4.462093      -2.116737      14.374340      -4.474216      10.031334          -0.000000
          196              C       8.989563      19.946866      22.553920       0.639985      23.368002 0.24035882E+03  0.49228357E+04                                 7.577873                            5.508314      -0.085593       2.037897                    0.999326      21.722924      60.271868       0.631746       0.473378      -1.020131       0.040258      -0.040032       0.018782       0.059800       0.037803       0.019650       0.039494      -0.057661       0.391532      -0.112797      -0.029848       0.142645              9.509325      11.428811      -4.255042      -0.941916      11.603335      -1.568328       5.495827           0.000000
          197              C       4.848728       5.596057      25.310334       0.663191      21.755388 0.23175157E+03  0.47049808E+04                                 7.246295                            5.421583      -0.047138       2.058846                    0.999253      21.315944      58.944824       0.634322       0.475621      -1.018600       0.018102      -0.010446      -0.067053       0.070235      -0.071528       0.002524       0.012078      -0.058138      -0.274981      -0.093265      -0.030120       0.123385              8.884120       6.846794       1.721958      -1.279726       5.337214       0.070867      14.468353           0.000001
          198              C       4.561715       5.485790      26.798676       0.001988      35.976108 0.39217750E+03  0.88784558E+04                                 9.347215                            6.483941       0.241198       2.099820                    0.999275      25.748120      69.847365       0.673015       0.402001      -1.086569      -0.010343      -0.001854       0.048856       0.049973       0.001053       0.009072       0.007406      -0.019877      -0.097628      -0.035354       0.007988       0.027366             12.158662       9.902638       2.503141      -2.761440       5.916637      -0.222322      20.656711           0.000000
          199              C       5.409446       6.103746      27.710788      -0.103618      34.382892 0.42986481E+03  0.10120201E+05                                 9.353712                            7.040152      -0.068133       1.961552                    0.999512      29.155954      85.041226       0.601707       0.432378      -1.049804      -0.019307      -0.007567      -0.011489       0.023708      -0.055328      -0.009508      -0.035927      -0.064084      -0.167693      -0.076811      -0.019797       0.096607             11.114073       9.935473       2.181080      -0.664106       5.648064       1.020325      17.758683           0.000000
          200              C       5.097217       6.060098      29.054312       0.042783      37.487547 0.44586234E+03  0.10545088E+05                                 9.928481                            7.205441      -0.256854       1.928049                    0.998908      27.391266      78.896724       0.593069       0.436668      -1.051989       0.014756      -0.000306      -0.001282       0.014815      -0.005031       0.025964       0.013718      -0.020762       0.008649      -0.034979       0.008327       0.026653             12.129356      13.538467       3.601324      -1.779419       6.556256       0.535480      16.293347           0.000000
          201              C       3.962452       5.449035      29.562088       0.028963      40.560529 0.48500591E+03  0.11768554E+05                                10.647612                            7.654561      -0.417785       1.849173                    0.998354      29.197390      86.467886       0.557192       0.453028      -1.037595      -0.004708      -0.006886       0.031898       0.032971      -0.033270      -0.011017      -0.009706      -0.040862       0.053382      -0.050942       0.019898       0.031044             13.246412      13.272366       2.924067      -3.157862       7.386701       0.908008      19.080170           0.000000
          202              C       3.139076       4.840268      28.597952       0.045303      37.752490 0.44727180E+03  0.10547134E+05                                 9.863694                            7.147204      -0.150643       1.959893                    0.999152      27.148124      77.129746       0.606472       0.428284      -1.061073      -0.006376      -0.007494      -0.007815       0.012565       0.002984      -0.016824      -0.017846      -0.003672      -0.061719      -0.033441       0.007101       0.026340             11.941324      13.384735       3.749383      -2.058704       6.732177       0.597782      15.707062          -0.000000
          203              C       3.443913       4.842565      27.236478      -0.110728      34.042695 0.41145924E+03  0.95730962E+04                                 9.233578                            6.853940      -0.070687       1.957791                    0.999447      29.049786      83.991804       0.614887       0.428139      -1.053315       0.015241       0.004647       0.003796       0.016379      -0.062374       0.027636       0.003565      -0.094430      -0.118532      -0.077138      -0.021468       0.098605             10.970519      10.699658       2.748428      -3.927752       6.050966      -0.387270      16.160933          -0.000000
          204              C       3.560006       5.619030       0.578360       0.005644      39.435688 0.48614594E+03  0.11806803E+05                                10.498511                            7.694165      -0.383048       1.858822                    0.998389      29.417089      87.245930       0.552272       0.456654      -1.035207       0.012336      -0.009098      -0.032866       0.036265       0.027509      -0.000770       0.014519       0.061563       0.067537      -0.055017       0.022444       0.032572             12.815064       8.519101      -2.161170      -3.947532      10.971298      -0.580685      18.954794           0.000000
          205              C       3.730832       4.615139       1.560143       0.054468      37.218111 0.45146343E+03  0.10697984E+05                                 9.839588                            7.225584      -0.189427       1.944363                    0.999261      27.381261      78.631922       0.596035       0.433665      -1.055081       0.004545      -0.010112       0.005168       0.012232       0.000182      -0.003928       0.013907      -0.004527      -0.064269      -0.026745       0.008711       0.018034             11.663454       7.697811      -3.064878      -2.960454      11.593440      -0.924895      15.699110          -0.000001
          206              C       3.330159       4.782837       2.863811      -0.111997      34.377596 0.42272881E+03  0.99209177E+04                                 9.370434                            6.999257      -0.068480       1.965693                    0.999391      29.085279      84.988984       0.600541       0.434584      -1.047383      -0.008722       0.018271       0.005375       0.020947       0.057066       0.032705      -0.005386       0.104984      -0.101217      -0.070766      -0.029490       0.100256             11.024198       7.582168      -2.731065      -3.910438       9.750270       0.487461      15.740156          -0.000000
          207              C       2.765360       5.979695       3.266016       0.019742      34.996043 0.39256520E+03  0.89179211E+04                                 9.272912                            6.565479       0.244852       2.109396                    0.999341      25.680422      70.517168       0.654790       0.411768      -1.076617       0.019546      -0.009691      -0.033416       0.039907       0.003308       0.012477      -0.006241      -0.020928      -0.088361      -0.034383       0.008300       0.026083             11.741397       7.851517      -1.948371      -4.956389       9.069301      -0.246631      18.303374          -0.000001
          208              C       2.644859       7.013450       2.359685      -0.108718      33.760715 0.43523505E+03  0.10304974E+05                                 9.311588                            7.133543      -0.167051       1.928518                    0.999257      29.558242      87.189666       0.590018       0.438448      -1.043462       0.016398      -0.006124       0.008275       0.019362       0.020365       0.016952       0.038251       0.077910      -0.126269      -0.070138      -0.001289       0.071426             10.870039       6.822122      -1.038527      -3.063585       9.081248      -1.401603      16.706747          -0.000000
          209              C       3.030200       6.811293       1.038371       0.031015      36.121712 0.45740076E+03  0.10897764E+05                                 9.696443                            7.302005      -0.212201       1.935456                    0.999198      27.834690      80.721876       0.588094       0.437138      -1.050697      -0.001455       0.016920       0.006272       0.018104       0.012804       0.014512      -0.018427      -0.007101       0.026267      -0.030942       0.007338       0.023604             11.358499       7.642174      -2.513939      -3.187313      11.053778      -0.679766      15.379546          -0.000000
          210              C       2.241824       6.158879       4.660044       0.596969      24.732327 0.25955814E+03  0.54121200E+04                                 7.836383                            5.697248      -0.097635       2.017294                    0.999455      22.471530      62.642399       0.626392       0.468950      -1.023864      -0.006825      -0.004136       0.032953       0.033906       0.029018       0.073135      -0.003646       0.075924      -0.269603      -0.118141       0.002200       0.115941              9.753672       6.821602      -0.952301      -3.984834       8.021900      -0.516450      14.417514           0.000000
          211              C       5.919673       6.211716      19.944757       0.679663      21.743538 0.22579446E+03  0.45501889E+04                                 7.233699                            5.348830      -0.096128       2.048547                    0.999047      20.979458      57.629707       0.639668       0.475155      -1.019768      -0.014716       0.011301       0.074551       0.076825      -0.063052       0.014227      -0.007646      -0.097586      -0.258830      -0.088786      -0.034902       0.123688              8.929538       7.769679       1.344053      -1.643921       4.731967       0.572533      14.286969           0.000000
          212              C       6.264517       6.191041      18.456720       0.002241      35.999462 0.38807069E+03  0.87582587E+04                                 9.339016                            6.440923       0.242346       2.100611                    0.999223      25.661824      69.398307       0.676990       0.400882      -1.087840       0.012739       0.001617      -0.048915       0.050573       0.000856       0.012753       0.003309      -0.013820      -0.101818      -0.037513       0.013227       0.024286             12.219979      10.702516       2.025007      -3.366541       5.574681       0.820990      20.382739           0.000000
          213              C       5.396975       5.586868      17.574119      -0.103043      34.251635 0.42465544E+03  0.99642110E+04                                 9.312002                            6.982432      -0.044771       1.970035                    0.999504      29.047703      84.503169       0.606306       0.430535      -1.051234       0.017849       0.008493       0.008970       0.021707      -0.049040      -0.008273      -0.044466      -0.064864      -0.156235      -0.077627      -0.016115       0.093742             11.065721      10.342019       1.868248      -0.961558       5.511415       1.791257      17.343731           0.000000
          214              C       5.737282       5.504168      16.233029       0.040818      38.342235 0.45286030E+03  0.10748130E+05                                10.068768                            7.257810      -0.228822       1.935336                    0.998985      27.502614      79.253758       0.591642       0.436192      -1.052692      -0.013520      -0.000920      -0.000183       0.013553      -0.002720       0.029073       0.009756      -0.019341       0.012584      -0.035473       0.007211       0.028262             12.344401      14.242719       3.224781      -1.987999       6.416691       1.357571      16.373794           0.000000
          215              C       6.938046       5.995776      15.711562       0.025593      41.180505 0.48558989E+03  0.11789388E+05                                10.744467                            7.650815      -0.424504       1.847127                    0.998376      29.238278      86.688348       0.558094       0.452040      -1.037886       0.009607       0.000184      -0.031984       0.033397      -0.028639      -0.014367      -0.007362      -0.046573       0.057752      -0.050282       0.022946       0.027336             13.426010      13.806010       2.561028      -3.238417       7.199885       1.620349      19.272136           0.000000
          216              C       7.781390       6.576976      16.658053       0.046573      38.195041 0.44582523E+03  0.10508219E+05                                 9.948878                            7.140321      -0.162632       1.956225                    0.999162      27.149691      77.205523       0.605954       0.428847      -1.060350       0.008203       0.003910       0.007954       0.012077      -0.001271      -0.021044      -0.013456       0.011014      -0.051578      -0.032304       0.006411       0.025893             12.153377      14.259573       3.366220      -2.266776       6.443626       1.164874      15.756933          -0.000000
          217              C       7.456108       6.682648      18.006444      -0.110015      34.528186 0.41114913E+03  0.95668221E+04                                 9.330909                            6.858275      -0.077136       1.956065                    0.999499      29.042488      84.053549       0.613587       0.429004      -1.052481      -0.015817      -0.005577      -0.001038       0.016803      -0.054075       0.032907      -0.005610      -0.107959      -0.116551      -0.078227      -0.020003       0.098230             11.189662      11.680369       2.254250      -4.317918       5.660448       0.291205      16.228168          -0.000001
          218              C       7.304509       5.763755      14.279200       0.003927      39.101210 0.48186640E+03  0.11683886E+05                                10.455562                            7.672656      -0.401014       1.853210                    0.998411      29.449212      87.437885       0.551378       0.458138      -1.033761      -0.007724       0.011217       0.032844       0.035555       0.020055      -0.002663       0.015781       0.071277       0.061718      -0.054563       0.023675       0.030888             12.721408       8.027844      -1.670314      -4.002336      11.124483       0.004789      19.011896           0.000000
          219              C       7.716551       4.518656      13.834401       0.036164      36.129821 0.46109084E+03  0.11008514E+05                                 9.713878                            7.339587      -0.232583       1.928988                    0.999039      27.873298      80.935610       0.585566       0.438115      -1.050040       0.006886      -0.016355      -0.004498       0.018307       0.012029       0.013536      -0.021631      -0.003501       0.028492      -0.031819       0.005556       0.026263             11.364568       7.137987      -1.810455      -3.398697      11.549699      -0.217366      15.406018          -0.000000
          220              C       8.095120       4.259068      12.531341      -0.107160      33.475227 0.42958039E+03  0.10143433E+05                                 9.263987                            7.087678      -0.176779       1.928703                    0.999200      29.461757      86.941892       0.591522       0.438525      -1.042846      -0.010477       0.008943      -0.010271       0.017182       0.000956       0.024550       0.030777       0.085277      -0.127725      -0.067467      -0.002523       0.069990             10.827847       6.513571      -0.418456      -3.303398       9.431407      -0.941794      16.538564          -0.000000
          221              C       8.129312       5.285931      11.610407       0.022677      34.961321 0.39879988E+03  0.90995362E+04                                 9.301997                            6.639240       0.235263       2.106210                    0.999345      25.779193      71.052081       0.647633       0.414489      -1.074347      -0.020234       0.006988       0.029077       0.036107       0.007913       0.014339      -0.005030      -0.022224      -0.083890      -0.034575       0.006948       0.027627             11.725573       7.648379      -1.412283      -5.238308       9.319942      -0.087311      18.208397          -0.000000
          222              C       7.666475       6.542517      11.984318      -0.115652      33.453720 0.42433563E+03  0.99555288E+04                                 9.151046                            6.974573      -0.044729       1.967419                    0.999459      29.187326      84.923744       0.607287       0.429890      -1.051554       0.004479      -0.019325      -0.004865       0.020425       0.047277       0.033391      -0.011431       0.108373      -0.068902      -0.071836      -0.018325       0.090161             10.600609       7.050765      -2.262065      -3.882837       9.695203       0.704880      15.055859           0.000000
          223              C       7.228258       6.746971      13.274295       0.038582      36.752850 0.45321728E+03  0.10738631E+05                                 9.724223                            7.218255      -0.132999       1.961655                    0.999346      27.392534      78.390499       0.599618       0.431111      -1.057755      -0.002674       0.002865      -0.008455       0.009319      -0.003855       0.002371       0.015560      -0.007220      -0.068138      -0.028653       0.007485       0.021168             11.407453       7.274869      -2.632164      -3.108721      11.605522      -0.751529      15.341968          -0.000000
          224              C       8.698715       5.067694      10.230374       0.585637      24.699743 0.26061954E+03  0.54436560E+04                                 7.822953                            5.703931      -0.037199       2.035080                    0.999522      22.644444      63.325473       0.626397       0.468137      -1.023583       0.015103      -0.004871      -0.027701       0.031924       0.004640       0.081178      -0.016047       0.091779      -0.258012      -0.120233      -0.000549       0.120782              9.689282       6.624426      -0.113402      -4.111022       8.610444      -0.065016      13.832977           0.000000
          225              N       1.526149      13.599614      21.841998       0.549949      18.956510 0.20987309E+03  0.40626903E+04                                 5.972175                            4.765606       0.154725       2.184876                    0.999528      19.522370      48.928077       0.779719       0.405799      -1.084308       0.037586       0.012901      -0.035115       0.053031      -0.008674       0.053664      -0.006899       0.043800       0.152143      -0.049193      -0.035372       0.084565              6.571209       6.494984      -0.091230      -1.911622       8.487681      -0.796335       4.730964           0.000000
          226              N      -1.343796      10.597132      24.594153       0.542044      20.480370 0.22080476E+03  0.43274801E+04                                 6.328361                            4.892996      -0.029216       2.110747                    0.999293      19.879987      50.079351       0.768612       0.406605      -1.084128      -0.009858      -0.038401       0.040040       0.056347      -0.005598      -0.007522       0.049232      -0.047142       0.121391      -0.044548      -0.030706       0.075255              7.264505       8.252157       0.987412      -0.695124       8.128513      -2.831733       5.412846           0.000000
          227              N       2.417291      12.395864      24.971411       0.531469      19.716678 0.22104859E+03  0.43294095E+04                                 6.155399                            4.891856       0.096156       2.159606                    0.999538      19.782005      49.664411       0.770326       0.405967      -1.085567       0.004953       0.032870       0.044395       0.055461      -0.019696       0.026399      -0.054191      -0.039400       0.105744      -0.046249      -0.038008       0.084257              6.866682       7.729722       0.618980      -0.178613       7.098880       2.717107       5.771443           0.000000
          228              N       0.254468       9.701211      21.433708       0.545144      19.899835 0.21169185E+03  0.41046647E+04                                 6.165201                            4.774737       0.071124       2.154918                    0.999508      19.585415      49.045278       0.782180       0.403855      -1.086161      -0.044126      -0.015124      -0.030569       0.055770      -0.010234       0.005726      -0.039413      -0.111241      -0.106937      -0.048916      -0.038335       0.087251              6.928153       7.519169      -0.157675       0.077609       4.768617       2.480465       8.496672           0.000000
          229              N      -2.847387      18.267590      15.680530       0.532031      18.661439 0.22353314E+03  0.43964232E+04                                 5.907979                            4.908689       0.095345       2.157152                    0.999501      19.907588      50.312053       0.770421       0.404222      -1.085228       0.034600       0.030666      -0.030477       0.055376      -0.045093       0.017367      -0.020039       0.008025      -0.079048      -0.036057      -0.029912       0.065969              6.363436       6.914409       2.237154      -0.608655       5.073529       0.436153       7.102369           0.000000
          230              N       6.092011      15.722256      16.652881       0.540089      19.232579 0.21811115E+03  0.42593748E+04                                 6.042788                            4.849054       0.044250       2.139733                    0.999336      19.769812      49.628085       0.775837       0.404266      -1.086258      -0.046418      -0.026559      -0.013698       0.055206      -0.034596       0.007810      -0.015691      -0.076885      -0.105906      -0.038718      -0.033483       0.072201              6.657401       8.645305       1.943551       0.048141       4.122922       0.396220       7.203978           0.000000
          231              N       8.590992      14.817147      14.009339       0.536432      20.048264 0.22547554E+03  0.44536718E+04                                 6.236001                            4.959808      -0.143091       2.072576                    0.998932      20.158322      51.410215       0.757924       0.409130      -1.079665       0.023868      -0.046049       0.010845       0.052989       0.031004      -0.030131      -0.017959       0.058779      -0.052766      -0.037356      -0.028659       0.066015              6.774956       5.016442      -1.475071       1.435767       7.947253       1.070347       7.361174          -0.000000
          232              N       7.081935      19.432286      15.088174       0.532732      19.354156 0.23209999E+03  0.46158244E+04                                 6.093268                            5.035447      -0.052999       2.099031                    0.999375      20.263969      51.782310       0.751796       0.409668      -1.079779      -0.010129       0.041589       0.030334       0.052463      -0.008380       0.024426       0.004109       0.091868      -0.073321      -0.039016      -0.026317       0.065333              6.507366       3.968588      -0.027553      -0.536418       7.995265       0.248534       7.558244           0.000000
          233              N       9.024977      16.291970      30.282224       0.526418      18.663641 0.22511029E+03  0.44376223E+04                                 5.916911                            4.929436       0.094171       2.155703                    0.999467      19.990679      50.669216       0.767575       0.404791      -1.084263      -0.033170      -0.029063       0.030761       0.053769      -0.043617       0.022039      -0.027028       0.017482      -0.075863      -0.041879      -0.027634       0.069512              6.345686       6.911960       2.172662      -0.925181       5.190073       0.441635       6.935025           0.000000
          234              N       0.232218      18.616769      29.368591       0.541565      19.085776 0.21523563E+03  0.41882506E+04                                 6.000604                            4.805551       0.095750       2.158026                    0.999390      19.702591      49.330893       0.782319       0.402350      -1.087821       0.051917       0.022368       0.016705       0.058947      -0.031883       0.001107       0.006787      -0.079065      -0.104622      -0.037717      -0.030860       0.068577              6.652298       8.817855       1.829660       0.374651       3.951490      -0.295879       7.187549          -0.000000
          235              N      -1.097216      14.842417       0.442365       0.524550      19.664743 0.23576615E+03  0.47044387E+04                                 6.160910                            5.079339      -0.074814       2.094355                    0.999085      20.290413      51.839320       0.748024       0.410359      -1.079944       0.010245      -0.044538      -0.031593       0.055558      -0.022438       0.029901       0.000988       0.088147      -0.071564      -0.043107      -0.027171       0.070278              6.614135       4.094600       0.706241      -0.644740       8.202934       0.250938       7.544873           0.000000
          236              N      -2.176438      19.567823       1.606691       0.574685      18.212609 0.20062019E+03  0.38565541E+04                                 5.870135                            4.700696      -0.124636       2.093888                    0.999103      19.522607      49.446320       0.771437       0.413029      -1.074910      -0.028313       0.048605      -0.007915       0.056804       0.039024      -0.028803      -0.017608       0.078529      -0.098974      -0.046219      -0.035357       0.081576              6.305344       4.371046      -1.433788       1.047043       7.390308       0.898152       7.154680           0.000000
          237              N      -1.917692      20.858867       6.629998       0.549949      18.956507 0.20987299E+03  0.40626878E+04                                 5.972174                            4.765605       0.154725       2.184876                    0.999528      19.522371      48.928078       0.779720       0.405799      -1.084308      -0.037586      -0.012901      -0.035115       0.053031      -0.008674      -0.053664       0.006899       0.043800       0.152143      -0.049193      -0.035372       0.084565              6.571208       6.494976      -0.091226       1.911619       8.487686       0.796337       4.730962           0.000000
          238              N       5.580948       0.889029       9.382153       0.542044      20.480379 0.22080490E+03  0.43274835E+04                                 6.328363                            4.892998      -0.029216       2.110747                    0.999293      19.879986      50.079350       0.768611       0.406605      -1.084128       0.009858       0.038401       0.040040       0.056347      -0.005598       0.007522      -0.049232      -0.047142       0.121391      -0.044548      -0.030706       0.075255              7.264508       8.252159       0.987409       0.695123       8.128517       2.831735       5.412849           0.000000
          239              N      -2.808834      22.062617       9.759411       0.531469      19.716679 0.22104860E+03  0.43294097E+04                                 6.155400                            4.891857       0.096156       2.159606                    0.999538      19.782004      49.664410       0.770325       0.405967      -1.085567      -0.004953      -0.032870       0.044395       0.055461      -0.019696      -0.026399       0.054191      -0.039400       0.105744      -0.046249      -0.038008       0.084257              6.866682       7.729728       0.618982       0.178612       7.098877      -2.717104       5.771442           0.000000
          240              N       3.982685       1.784949       6.221708       0.545144      19.899830 0.21169182E+03  0.41046639E+04                                 6.165200                            4.774736       0.071124       2.154918                    0.999508      19.585415      49.045278       0.782180       0.403855      -1.086161       0.044126       0.015124      -0.030569       0.055770      -0.010234      -0.005726       0.039413      -0.111241      -0.106937      -0.048916      -0.038335       0.087251              6.928152       7.519170      -0.157675      -0.077606       4.768617      -2.480464       8.496667           0.000000
          241              N       2.455845      16.190892       0.468530       0.532031      18.661448 0.22353331E+03  0.43964273E+04                                 5.907981                            4.908691       0.095345       2.157152                    0.999501      19.907588      50.312054       0.770421       0.404222      -1.085228      -0.034600      -0.030666      -0.030477       0.055376      -0.045093      -0.017367       0.020039       0.008025      -0.079048      -0.036057      -0.029912       0.065969              6.363438       6.914412       2.237154       0.608658       5.073530      -0.436151       7.102372           0.000000
          242              N       6.619446      18.736225       1.440881       0.540089      19.232586 0.21811124E+03  0.42593767E+04                                 6.042789                            4.849054       0.044250       2.139733                    0.999336      19.769813      49.628086       0.775838       0.404266      -1.086258       0.046418       0.026559      -0.013698       0.055206      -0.034596      -0.007810       0.015691      -0.076885      -0.105906      -0.038718      -0.033483       0.072201              6.657404       8.645311       1.943555      -0.048146       4.122924      -0.396221       7.203976           0.000000
          243              N       4.120465      19.641334      29.221339       0.536432      20.048267 0.22547561E+03  0.44536733E+04                                 6.236001                            4.959809      -0.143091       2.072576                    0.998932      20.158322      51.410212       0.757924       0.409130      -1.079665      -0.023868       0.046049       0.010845       0.052989       0.031004       0.030131       0.017959       0.058779      -0.052765      -0.037356      -0.028659       0.066015              6.774957       5.016443      -1.475075      -1.435768       7.947254      -1.070341       7.361174          -0.000000
          244              N       5.629523      15.026195      30.300174       0.532732      19.354158 0.23210010E+03  0.46158269E+04                                 6.093268                            5.035448      -0.052999       2.099031                    0.999375      20.263969      51.782310       0.751795       0.409668      -1.079779       0.010129      -0.041589       0.030334       0.052463      -0.008380      -0.024426      -0.004109       0.091868      -0.073321      -0.039016      -0.026317       0.065333              6.507365       3.968589      -0.027551       0.536418       7.995266      -0.248528       7.558241           0.000000
          245              N       3.686480      18.166511      15.070224       0.526418      18.663645 0.22511027E+03  0.44376219E+04                                 5.916911                            4.929436       0.094171       2.155703                    0.999467      19.990679      50.669216       0.767575       0.404791      -1.084263       0.033170       0.029063       0.030761       0.053769      -0.043617      -0.022039       0.027028       0.017482      -0.075863      -0.041879      -0.027634       0.069512              6.345688       6.911963       2.172663       0.925183       5.190071      -0.441633       6.935029           0.000000
          246              N      -0.623760      15.841713      14.156591       0.541565      19.085790 0.21523572E+03  0.41882527E+04                                 6.000606                            4.805552       0.095750       2.158026                    0.999390      19.702591      49.330893       0.782319       0.402350      -1.087821      -0.051917      -0.022368       0.016705       0.058947      -0.031883      -0.001107      -0.006787      -0.079065      -0.104622      -0.037717      -0.030860       0.068577              6.652303       8.817869       1.829665      -0.374659       3.951493       0.295878       7.187548          -0.000000
          247              N       0.705674      19.616065      15.654365       0.524550      19.664737 0.23576607E+03  0.47044366E+04                                 6.160908                            5.079338      -0.074814       2.094355                    0.999085      20.290413      51.839320       0.748024       0.410359      -1.079944      -0.010245       0.044538      -0.031593       0.055558      -0.022438      -0.029901      -0.000988       0.088147      -0.071564      -0.043107      -0.027171       0.070278              6.614133       4.094599       0.706242       0.644741       8.202935      -0.250934       7.544867           0.000000
          248              N       1.784896      14.890658      16.818691       0.574685      18.212598 0.20061998E+03  0.38565492E+04                                 5.870132                            4.700693      -0.124636       2.093888                    0.999103      19.522607      49.446319       0.771437       0.413029      -1.074910       0.028313      -0.048605      -0.007915       0.056804       0.039024       0.028803       0.017608       0.078529      -0.098974      -0.046220      -0.035357       0.081576              6.305341       4.371042      -1.433784      -1.047044       7.390300      -0.898152       7.154681           0.000000
          249              N       6.948156       9.372707       8.582002       0.549949      18.956510 0.20987309E+03  0.40626903E+04                                 5.972175                            4.765606       0.154725       2.184876                    0.999528      19.522370      48.928078       0.779719       0.405799      -1.084308      -0.037586      -0.012901       0.035115       0.053031      -0.008674       0.053664      -0.006899       0.043800       0.152143      -0.049193      -0.035372       0.084565              6.571210       6.494984      -0.091230      -1.911622       8.487681      -0.796335       4.730964           0.000000
          250              N       9.818101      12.375189       5.829847       0.542044      20.480370 0.22080476E+03  0.43274801E+04                                 6.328361                            4.892996      -0.029216       2.110747                    0.999293      19.879987      50.079351       0.768612       0.406605      -1.084128       0.009858       0.038401      -0.040040       0.056347      -0.005598      -0.007522       0.049232      -0.047142       0.121391      -0.044548      -0.030706       0.075255              7.264506       8.252157       0.987412      -0.695124       8.128513      -2.831733       5.412846           0.000000
          251              N       6.057014      10.576457       5.452589       0.531469      19.716677 0.22104858E+03  0.43294092E+04                                 6.155400                            4.891856       0.096156       2.159606                    0.999538      19.782004      49.664410       0.770325       0.405967      -1.085567      -0.004953      -0.032870      -0.044395       0.055461      -0.019696       0.026399      -0.054191      -0.039400       0.105744      -0.046249      -0.038008       0.084257              6.866682       7.729723       0.618980      -0.178613       7.098880       2.717107       5.771443           0.000000
          252              N       8.219837      13.271110       8.990292       0.545144      19.899835 0.21169185E+03  0.41046646E+04                                 6.165201                            4.774737       0.071124       2.154919                    0.999508      19.585415      49.045277       0.782180       0.403855      -1.086161       0.044126       0.015124       0.030569       0.055770      -0.010234       0.005726      -0.039413      -0.111241      -0.106937      -0.048916      -0.038335       0.087251              6.928153       7.519169      -0.157675       0.077609       4.768617       2.480464       8.496672           0.000000
          253              N      11.321692       4.704731      14.743470       0.532031      18.661439 0.22353314E+03  0.43964232E+04                                 5.907979                            4.908689       0.095345       2.157152                    0.999501      19.907588      50.312052       0.770421       0.404222      -1.085228      -0.034600      -0.030666       0.030477       0.055376      -0.045093       0.017367      -0.020039       0.008025      -0.079048      -0.036057      -0.029912       0.065969              6.363436       6.914409       2.237153      -0.608655       5.073529       0.436153       7.102369           0.000000
          254              N       2.382294       7.250065      13.771119       0.540089      19.232579 0.21811115E+03  0.42593747E+04                                 6.042787                            4.849053       0.044251       2.139733                    0.999336      19.769812      49.628082       0.775838       0.404266      -1.086258       0.046418       0.026559       0.013698       0.055206      -0.034596       0.007810      -0.015692      -0.076885      -0.105906      -0.038718      -0.033483       0.072201              6.657401       8.645304       1.943551       0.048141       4.122921       0.396220       7.203977           0.000000
          255              N      -0.116687       8.155174      16.414661       0.536432      20.048264 0.22547554E+03  0.44536717E+04                                 6.236000                            4.959808      -0.143090       2.072576                    0.998932      20.158321      51.410208       0.757924       0.409130      -1.079665      -0.023868       0.046049      -0.010845       0.052989       0.031004      -0.030131      -0.017959       0.058779      -0.052766      -0.037356      -0.028659       0.066015              6.774956       5.016441      -1.475071       1.435767       7.947253       1.070347       7.361174          -0.000000
          256              N       1.392370       3.540035      15.335826       0.532732      19.354156 0.23209998E+03  0.46158242E+04                                 6.093268                            5.035447      -0.052999       2.099031                    0.999375      20.263969      51.782311       0.751796       0.409668      -1.079779       0.010129      -0.041589      -0.030334       0.052463      -0.008380       0.024426       0.004109       0.091868      -0.073321      -0.039016      -0.026317       0.065333              6.507366       3.968588      -0.027553      -0.536418       7.995265       0.248534       7.558244           0.000000
          257              N      -0.550672       6.680351       0.141776       0.526418      18.663641 0.22511029E+03  0.44376222E+04                                 5.916910                            4.929436       0.094171       2.155703                    0.999467      19.990679      50.669215       0.767575       0.404791      -1.084263       0.033170       0.029063      -0.030761       0.053769      -0.043617       0.022039      -0.027028       0.017482      -0.075863      -0.041879      -0.027634       0.069512              6.345686       6.911960       2.172662      -0.925180       5.190073       0.441635       6.935025           0.000000
          258              N       8.242087       4.355552       1.055409       0.541565      19.085776 0.21523562E+03  0.41882505E+04                                 6.000603                            4.805551       0.095750       2.158026                    0.999390      19.702591      49.330892       0.782319       0.402350      -1.087821      -0.051917      -0.022368      -0.016705       0.058947      -0.031883       0.001107       0.006787      -0.079065      -0.104622      -0.037717      -0.030860       0.068577              6.652298       8.817854       1.829660       0.374651       3.951490      -0.295879       7.187549          -0.000000
          259              N       9.571521       8.129904      29.981635       0.524550      19.664743 0.23576615E+03  0.47044387E+04                                 6.160910                            5.079339      -0.074814       2.094355                    0.999085      20.290413      51.839320       0.748024       0.410359      -1.079944      -0.010245       0.044538       0.031593       0.055558      -0.022438       0.029901       0.000988       0.088147      -0.071564      -0.043107      -0.027171       0.070278              6.614135       4.094600       0.706241      -0.644740       8.202934       0.250938       7.544873           0.000000
          260              N      10.650743       3.404498      28.817309       0.574685      18.212609 0.20062019E+03  0.38565541E+04                                 5.870135                            4.700696      -0.124636       2.093888                    0.999103      19.522607      49.446317       0.771437       0.413029      -1.074910       0.028313      -0.048605       0.007915       0.056804       0.039024      -0.028803      -0.017608       0.078529      -0.098974      -0.046219      -0.035357       0.081576              6.305344       4.371046      -1.433788       1.047043       7.390307       0.898152       7.154679           0.000000
          261              N      10.391997       2.113454      23.794002       0.549949      18.956506 0.20987297E+03  0.40626875E+04                                 5.972174                            4.765605       0.154725       2.184876                    0.999528      19.522370      48.928076       0.779720       0.405799      -1.084308       0.037586       0.012901       0.035115       0.053031      -0.008674      -0.053664       0.006899       0.043800       0.152143      -0.049193      -0.035372       0.084565              6.571208       6.494976      -0.091226       1.911619       8.487686       0.796337       4.730962           0.000000
          262              N       2.893357      22.083292      21.041847       0.542044      20.480380 0.22080492E+03  0.43274838E+04                                 6.328363                            4.892997      -0.029216       2.110747                    0.999293      19.879987      50.079351       0.768611       0.406605      -1.084128      -0.009858      -0.038401      -0.040040       0.056347      -0.005598       0.007522      -0.049232      -0.047142       0.121391      -0.044548      -0.030706       0.075255              7.264508       8.252159       0.987409       0.695123       8.128516       2.831735       5.412849           0.000000
          263              N      11.283139       0.909704      20.664589       0.531469      19.716679 0.22104860E+03  0.43294097E+04                                 6.155400                            4.891857       0.096156       2.159606                    0.999538      19.782004      49.664410       0.770325       0.405967      -1.085567       0.004953       0.032870      -0.044395       0.055461      -0.019696      -0.026399       0.054191      -0.039400       0.105744      -0.046249      -0.038008       0.084257              6.866682       7.729728       0.618982       0.178612       7.098876      -2.717104       5.771441           0.000000
          264              N       4.491620      21.187372      24.202292       0.545144      19.899830 0.21169182E+03  0.41046638E+04                                 6.165200                            4.774736       0.071124       2.154918                    0.999508      19.585415      49.045278       0.782180       0.403855      -1.086161      -0.044126      -0.015124       0.030569       0.055770      -0.010234      -0.005726       0.039413      -0.111241      -0.106937      -0.048916      -0.038335       0.087251              6.928152       7.519170      -0.157675      -0.077606       4.768617      -2.480464       8.496667           0.000000
          265              N       6.018460       6.781429      29.955470       0.532031      18.661448 0.22353331E+03  0.43964273E+04                                 5.907981                            4.908691       0.095345       2.157152                    0.999501      19.907588      50.312053       0.770421       0.404222      -1.085228       0.034600       0.030666       0.030477       0.055376      -0.045093      -0.017367       0.020039       0.008025      -0.079048      -0.036057      -0.029912       0.065969              6.363438       6.914412       2.237154       0.608657       5.073530      -0.436151       7.102372           0.000000
          266              N       1.854859       4.236096      28.983119       0.540089      19.232586 0.21811124E+03  0.42593767E+04                                 6.042789                            4.849054       0.044250       2.139733                    0.999336      19.769813      49.628085       0.775838       0.404266      -1.086258      -0.046418      -0.026559       0.013698       0.055206      -0.034596      -0.007810       0.015691      -0.076885      -0.105906      -0.038718      -0.033483       0.072201              6.657403       8.645310       1.943555      -0.048146       4.122924      -0.396221       7.203976           0.000000
          267              N       4.353840       3.330987       1.202661       0.536432      20.048265 0.22547557E+03  0.44536725E+04                                 6.236001                            4.959808      -0.143091       2.072576                    0.998932      20.158321      51.410211       0.757924       0.409130      -1.079665       0.023868      -0.046049      -0.010845       0.052989       0.031004       0.030131       0.017959       0.058779      -0.052766      -0.037356      -0.028659       0.066015              6.774957       5.016443      -1.475075      -1.435768       7.947254      -1.070341       7.361173          -0.000000
          268              N       2.844782       7.946126       0.123826       0.532732      19.354157 0.23210008E+03  0.46158267E+04                                 6.093268                            5.035448      -0.053000       2.099031                    0.999375      20.263969      51.782312       0.751795       0.409668      -1.079779      -0.010129       0.041589      -0.030334       0.052463      -0.008380      -0.024426      -0.004109       0.091868      -0.073321      -0.039016      -0.026317       0.065333              6.507365       3.968589      -0.027551       0.536418       7.995267      -0.248528       7.558241           0.000000
          269              N       4.787825       4.805810      15.353776       0.526418      18.663645 0.22511027E+03  0.44376218E+04                                 5.916911                            4.929435       0.094171       2.155703                    0.999467      19.990679      50.669216       0.767575       0.404791      -1.084263      -0.033170      -0.029063      -0.030761       0.053769      -0.043617      -0.022039       0.027028       0.017482      -0.075863      -0.041879      -0.027634       0.069512              6.345687       6.911963       2.172663       0.925183       5.190071      -0.441633       6.935029           0.000000
          270              N       9.098065       7.130608      16.267409       0.541565      19.085791 0.21523573E+03  0.41882530E+04                                 6.000607                            4.805552       0.095750       2.158026                    0.999390      19.702592      49.330896       0.782319       0.402350      -1.087821       0.051917       0.022368      -0.016705       0.058947      -0.031883      -0.001107      -0.006787      -0.079065      -0.104622      -0.037717      -0.030860       0.068577              6.652304       8.817870       1.829665      -0.374659       3.951493       0.295878       7.187548          -0.000000
          271              N       7.768631       3.356256      14.769635       0.524550      19.664737 0.23576606E+03  0.47044365E+04                                 6.160908                            5.079338      -0.074814       2.094355                    0.999085      20.290413      51.839321       0.748024       0.410359      -1.079944       0.010245      -0.044538       0.031593       0.055558      -0.022438      -0.029901      -0.000988       0.088147      -0.071564      -0.043107      -0.027171       0.070278              6.614133       4.094599       0.706242       0.644741       8.202935      -0.250934       7.544867           0.000000
          272              N       6.689409       8.081663      13.605309       0.574685      18.212597 0.20061996E+03  0.38565488E+04                                 5.870132                            4.700693      -0.124636       2.093888                    0.999103      19.522607      49.446319       0.771437       0.413029      -1.074910      -0.028313       0.048605       0.007915       0.056804       0.039024       0.028803       0.017608       0.078529      -0.098974      -0.046220      -0.035357       0.081576              6.305341       4.371042      -1.433784      -1.047044       7.390300      -0.898152       7.154681           0.000000
          273              O       8.943541      14.641179      23.495542      -0.578332      27.372634 0.41442722E+03  0.93110549E+04                                 7.038521                            6.156498       0.637307       2.260205                    0.998391      26.747312      67.401402       0.794886       0.342965      -1.155040       0.032075      -0.070132       0.017260       0.079027       0.045270      -0.007684      -0.000260       0.089157       0.171350      -0.092142       0.032852       0.059291              7.693859      10.912165      -0.677777      -1.523675       6.760978      -0.036527       5.408433          -0.000000
          274              O      -2.698911      16.217080      23.007237      -0.739137      51.417713 0.84253367E+03  0.22695801E+05                                11.095464                            9.103252      -0.109095       1.947460                    0.997932      32.081960      89.710775       0.616468       0.368839      -1.129607       0.004105      -0.096260      -0.009120       0.096778       0.016872       0.018505       0.018377      -0.091798       0.292726      -0.098862      -0.004253       0.103115             13.255367       8.966101      -2.435559      -0.451822      20.758554      -2.485519      10.041446          -0.000001
          275              O       4.631620       7.317373      22.553920      -0.753815      52.576792 0.83186756E+03  0.22329376E+05                                11.235809                            9.014206      -0.070280       1.956969                    0.997947      32.176416      89.712925       0.622948       0.366296      -1.131961      -0.001759       0.100595      -0.033502       0.106041       0.012082      -0.019886      -0.022441      -0.108897       0.267572      -0.101982       0.004348       0.097634             13.726973       9.620157      -3.993380      -0.354609      20.471801       5.019479      11.088961          -0.000001
          276              O       5.826473       8.878802      23.535702      -0.559961      26.569331 0.39510896E+03  0.87719818E+04                                 6.876448                            5.996750       0.790926       2.311641                    0.998709      26.514006      66.423536       0.808312       0.341308      -1.156405      -0.040187       0.056842       0.049825       0.085607       0.055463       0.026171      -0.024219       0.049347       0.186449      -0.099211       0.027897       0.071314              7.498781      10.389733      -0.141214       2.048696       6.546251       0.262742       5.560359           0.000000
          277              O       1.797485      14.743636      21.686227      -0.307193      22.235168 0.30120207E+03  0.62653010E+04                                 6.222140                            5.355300       0.942424       2.416621                    0.999002      23.563368      57.643503       0.824672       0.357060      -1.140364      -0.019595      -0.058387      -0.015614       0.063536       0.044340       0.112962      -0.041812      -0.175023       0.021785      -0.178877       0.076224       0.102654              6.743015       5.162752       1.330372      -0.515426      10.011440      -1.945773       5.054854          -0.000000
          278              O       2.204355      12.685316      21.418496      -0.332362      22.281979 0.33118781E+03  0.70574046E+04                                 6.243773                            5.649455       0.942643       2.408984                    0.998999      24.127430      59.822404       0.795363       0.361385      -1.136459      -0.017222       0.030987      -0.003018       0.035579      -0.133346       0.055761       0.069980      -0.055075       0.105582      -0.188162       0.063729       0.124433              6.540896       6.155486      -2.187336      -1.222871       8.216879       0.429210       5.250324          -0.000001
          279              O      -0.400966       9.995257      25.081546      -0.330290      21.702276 0.32674692E+03  0.69314156E+04                                 6.086993                            5.565741       0.616151       2.290047                    0.998286      24.254891      59.780101       0.812138       0.355521      -1.142416      -0.037800       0.018411       0.005880       0.042455      -0.124440       0.072814       0.059316       0.066667       0.105589      -0.184683       0.064682       0.120001              6.337234       7.121033      -1.499169       0.908589       6.222042      -1.818085       5.668627           0.000001
          280              O      10.620232      10.241061      24.768178      -0.304540      22.483184 0.28898072E+03  0.59241741E+04                                 6.202313                            5.156903       1.010080       2.434351                    0.999605      23.295678      55.802739       0.865779       0.345096      -1.154972       0.052306       0.000032       0.016719       0.054913       0.070050      -0.053629       0.101496       0.139477      -0.013375      -0.173908       0.070225       0.103683              7.010414       9.662619       3.038254      -1.761180       6.568127      -1.338238       4.800497           0.000000
          281              O       1.391727      12.745044      25.518130      -0.308089      20.981255 0.31268752E+03  0.65606140E+04                                 5.951628                            5.447463       0.775136       2.352402                    0.998629      23.836278      58.425625       0.820281       0.355885      -1.142128       0.038620      -0.017773       0.004130       0.042714      -0.099746      -0.065265      -0.085301       0.158665       0.091835      -0.192654       0.070936       0.121718              6.170493       7.430941      -1.263675      -1.506156       5.037623       1.396100       6.042914           0.000001
          282              O       3.497415      12.972470      25.088239      -0.324515      22.320326 0.30675356E+03  0.63854996E+04                                 6.156649                            5.321078       0.987691       2.413030                    0.999600      23.863104      57.673047       0.850080       0.346131      -1.153666      -0.034282      -0.018255       0.017514       0.042605       0.089691       0.071085      -0.112428       0.107186      -0.119155      -0.196971       0.072127       0.124843              6.691878       8.494436       2.986230       1.421174       6.764534       1.353012       4.816665          -0.000001
          283              O      -0.894295       9.783912      21.883983      -0.370458      23.902601 0.36163859E+03  0.78758161E+04                                 6.544292                            5.897516       0.681311       2.303291                    0.998120      24.969978      62.541663       0.779813       0.360657      -1.137293       0.032595      -0.007771      -0.014368       0.036459      -0.038779      -0.121550      -0.064426       0.026042      -0.292787      -0.188414       0.060779       0.127635              6.851568       9.477251      -0.426749      -1.749000       5.201496       1.056418       5.875958          -0.000002
          284              O       0.511670       9.283115      20.358524      -0.265517      24.172343 0.29853317E+03  0.61747901E+04                                 6.591682                            5.311310       0.927067       2.428870                    0.998630      22.827054      55.064927       0.835669       0.354358      -1.146453      -0.024653       0.011076       0.041976       0.049924      -0.044026      -0.049697      -0.009027      -0.247540       0.221873      -0.178452       0.084046       0.094406              7.534865       4.677662      -0.498769      -0.478781       6.358377       3.816316      11.568557           0.000000
          285              O       8.333407      16.433709      21.085962      -0.678932      34.896304 0.53425927E+03  0.12788330E+05                                 8.349351                            7.028408       0.547910       2.192722                    0.998873      28.832814      74.958308       0.737991       0.346731      -1.152063       0.064931      -0.038662      -0.085321       0.113976      -0.029424      -0.021402      -0.030068      -0.033210      -0.143927      -0.068934       0.008660       0.060274              9.707155       7.110230       1.048509      -2.045850       6.558556      -2.406767      15.452681          -0.000000
          286              O      -3.080192      17.849264      20.646639      -0.623374      39.055699 0.64088794E+03  0.16098852E+05                                 9.204997                            7.928318       0.105051       2.068382                    0.996113      28.901127      77.664349       0.662952       0.367800      -1.132083      -0.029809      -0.007137      -0.061443       0.068664      -0.029257      -0.011049       0.001609      -0.042047      -0.268042      -0.090428       0.009479       0.080948             10.290598      11.269867       2.253028       2.925175       7.581166       2.379550      12.020761           0.000000
          287              O       6.013974      18.769305      10.223072      -0.608928      31.001788 0.47400146E+03  0.11018708E+05                                 7.696405                            6.619441       0.719052       2.262332                    0.999089      27.895224      71.619179       0.760083       0.346652      -1.151380       0.014126       0.039631       0.096577       0.105344      -0.018205      -0.021964      -0.033333      -0.003295      -0.295636      -0.109729       0.041420       0.068309              8.545997       7.640080      -1.458436       2.362770       9.365733      -2.151953       8.632178          -0.000000
          288              O       6.462135      16.655622       9.776144      -0.660198      36.848005 0.53950619E+03  0.12963169E+05                                 8.729132                            7.106586       0.484720       2.175500                    0.997708      28.883806      75.569578       0.726164       0.351040      -1.146947       0.040854      -0.041215       0.100633       0.116167       0.032932      -0.027926       0.057173       0.013767      -0.159031      -0.097053       0.033573       0.063480             10.216425       7.103070      -0.180256       1.883292      10.432370       4.860740      13.113836          -0.000000
          289              O      -2.162753      19.155240      16.173094      -0.322721      22.133725 0.32648769E+03  0.69216817E+04                                 6.204819                            5.592429       0.981093       2.431287                    0.998657      23.789000      58.534852       0.804259       0.359224      -1.139932      -0.015659      -0.017054      -0.033674       0.040865       0.011691       0.095394       0.047090      -0.047056      -0.321141      -0.161680       0.049267       0.112412              6.509541       8.211939       2.647372       1.074969       6.407562       0.911834       4.909122           0.000000
          290              O      -2.806249      17.952869      14.507380      -0.314991      23.127247 0.37754757E+03  0.83249758E+04                                 6.492564                            6.137369       0.630941       2.309844                    0.997087      24.385683      61.790419       0.742456       0.374131      -1.125055       0.005539       0.014628       0.032898       0.036427      -0.108426       0.035411       0.050596      -0.001240       0.270587      -0.167872       0.060779       0.107093              6.601921       6.598329       0.141934      -0.346393       4.489735       0.936850       8.717700           0.000000
          291              O       5.271727      15.494831      17.541261      -0.327866      22.149891 0.31314558E+03  0.65616146E+04                                 6.162190                            5.418788       1.070806       2.447237                    0.999452      23.877579      58.168929       0.831290       0.351633      -1.147488       0.014068       0.001146      -0.043918       0.046131      -0.057727      -0.120625      -0.066295      -0.010597      -0.078599      -0.171672       0.059054       0.112618              6.532320       8.921262       1.258705      -2.272188       4.357693      -0.907978       6.318004          -0.000002
          292              O       5.898677      15.439697      15.495552      -0.319064      21.302996 0.33269191E+03  0.70975536E+04                                 6.063826                            5.682376       0.949996       2.419245                    0.998632      23.902916      59.301261       0.788843       0.363956      -1.134436       0.002163      -0.004754       0.046065       0.046361      -0.075578       0.038534       0.022781      -0.168347       0.275888      -0.166645       0.065545       0.101100              6.136150       5.810413       0.544455       0.735580       4.440326       0.912702       8.157712          -0.000001
          293              O       9.107350      14.693097      15.103995      -0.331699      23.625510 0.36968103E+03  0.81186683E+04                                 6.564650                            6.035387       0.318296       2.188292                    0.996720      24.937198      63.313493       0.754804       0.369500      -1.127182      -0.010142      -0.007917      -0.039438       0.041484       0.055455       0.037919      -0.040398       0.181682       0.310875      -0.167259       0.045301       0.121957              6.686566       6.264144      -0.616921       1.976402       5.440978      -0.161030       8.354575          -0.000002
          294              O       8.581824      13.932713      13.178156      -0.313434      24.063957 0.32531519E+03  0.69045910E+04                                 6.602216                            5.592095       0.676747       2.319616                    0.997766      24.094657      59.713989       0.800565       0.360476      -1.136637       0.003777       0.029296       0.034439       0.045371       0.080585      -0.070830       0.105374       0.020418       0.002761      -0.173245       0.072163       0.101082              7.126645       4.564725      -0.311051       0.217031       9.296546       3.445813       7.518665          -0.000001
          295              O       6.857139      19.227833      16.261932      -0.336482      23.289703 0.37499193E+03  0.82606102E+04                                 6.491944                            6.081326       0.528669       2.258763                    0.997773      24.900586      63.214768       0.751813       0.369833      -1.127488      -0.002612       0.023219      -0.033743       0.041043       0.003237      -0.013852      -0.064640       0.213710       0.308602      -0.173412       0.052339       0.121073              6.596762       5.300362      -0.298673      -0.566174       5.095299      -0.240211       9.394627           0.000001
          296              O       7.188023      20.551038      14.609909      -0.307680      21.097021 0.29393179E+03  0.60691937E+04                                 5.953423                            5.237769       0.906767       2.396010                    0.999295      23.672343      57.460410       0.847509       0.350008      -1.147509      -0.016764      -0.029561       0.024913       0.042138       0.024366       0.048491      -0.116086       0.013728      -0.356916      -0.189057       0.077880       0.111176              6.279473       4.270094       0.629354      -0.122991       9.838017      -1.304139       4.730308          -0.000000
          297              O       9.081348      17.169742      25.369052      -0.613773      39.123966 0.60814645E+03  0.15064476E+05                                 9.185700                            7.696223       0.141665       2.088801                    0.995860      28.363888      75.477788       0.676989       0.365240      -1.135037       0.029188       0.017717       0.055768       0.065391      -0.025052      -0.014635       0.004089      -0.045981      -0.250350      -0.085507       0.009191       0.076316             10.448436      12.819337       1.779292       3.616822       6.322955       1.182262      12.203017           0.000000
          298              O      -2.109842      18.261847      24.946159      -0.690859      34.671884 0.52487076E+03  0.12506185E+05                                 8.286258                            6.943847       0.565150       2.194379                    0.998972      28.957008      75.072597       0.746199       0.344492      -1.154102      -0.053350       0.005077       0.087884       0.102935      -0.026151      -0.026729      -0.006887      -0.055940      -0.142898      -0.063141       0.000918       0.062224              9.589452       7.533312       1.117724      -2.231504       6.219335      -1.959335      15.015708          -0.000001
          299              O       0.066976      15.365956       5.358275      -0.622668      33.840238 0.52133910E+03  0.12412411E+05                                 8.202924                            6.985712       0.644854       2.235832                    0.998259      28.355791      73.704857       0.732888       0.351020      -1.147650      -0.021514      -0.039498      -0.109817       0.118670      -0.026483      -0.031720      -0.028989      -0.027745      -0.263394      -0.103333       0.029009       0.074325              9.168154       7.416463      -0.245686       1.861741      10.987439      -2.787051       9.100560           0.000000
          300              O       0.082986      17.562569       5.678944      -0.626951      38.910862 0.57073249E+03  0.13894879E+05                                 9.100067                            7.350138       0.418146       2.161639                    0.997456      28.571287      75.017797       0.708752       0.354968      -1.144819      -0.024100       0.047817      -0.090734       0.105356       0.034805      -0.023190       0.062704       0.027273      -0.180846      -0.104890       0.033984       0.070907             10.745704       7.625087       0.766692       2.858709      11.396060       5.134116      13.215965           0.000000
          301              O       8.408770      15.324835      29.809435      -0.330126      22.806961 0.34688182E+03  0.74697683E+04                                 6.361077                            5.791571       0.949809       2.416479                    0.998324      24.128256      59.925933       0.784401       0.362612      -1.136730       0.009999       0.010347       0.037440       0.040110       0.019003       0.102861       0.044094      -0.070156      -0.336997      -0.171645       0.047305       0.124340              6.618102       8.177178       2.621647       0.976075       6.815687       0.913831       4.861439           0.000000
          302              O       8.916544      16.648041       1.002471      -0.302437      22.780731 0.36808686E+03  0.80652496E+04                                 6.422571                            6.056450       0.664657       2.324342                    0.997013      24.176998      61.073723       0.748034       0.373695      -1.125354      -0.004344      -0.023154      -0.034895       0.042103      -0.110360       0.033236       0.044741       0.015662       0.261356      -0.166312       0.065990       0.100321              6.516534       6.662242      -0.020122      -0.758324       4.438403       1.116694       8.448958           0.000000
          303              O       0.991281      18.965948      28.481732      -0.313457      21.752444 0.30482118E+03  0.63442647E+04                                 6.095878                            5.354708       1.061882       2.455581                    0.999073      23.527023      57.120739       0.834281       0.352742      -1.146592      -0.010530      -0.009111       0.046275       0.048325      -0.032859      -0.118932      -0.037013      -0.056748      -0.082608      -0.152737       0.054644       0.098093              6.465679       8.637139       1.573690      -2.074072       4.535571      -1.173355       6.224327          -0.000002
          304              O       0.514929      18.644336       0.125955      -0.325111      22.807939 0.36459767E+03  0.79572693E+04                                 6.397231                            5.995137       0.763511       2.360026                    0.996516      24.130467      60.523957       0.759172       0.369671      -1.130180       0.001583       0.006161      -0.042195       0.042672      -0.072013       0.042764       0.009320      -0.150453       0.271121      -0.156866       0.057679       0.099187              6.542805       6.844048       0.294702       1.250721       4.261213       0.032729       8.523154           0.000000
          305              O      -0.791567      15.042276      29.709036      -0.325375      23.096587 0.37064025E+03  0.81421961E+04                                 6.459521                            6.050492       0.562592       2.272593                    0.997746      24.777959      62.847764       0.752761       0.370391      -1.126892       0.000325      -0.023748       0.032695       0.040411      -0.023993      -0.022859      -0.070095       0.208691       0.297602      -0.175709       0.054317       0.121392              6.553288       5.237149      -0.154084      -0.909468       5.210773      -0.142753       9.211944           0.000001
          306              O      -1.369485      13.742042       0.912112      -0.302980      21.377162 0.29675197E+03  0.61408002E+04                                 6.012138                            5.266966       0.968391       2.417531                    0.999280      23.658201      57.449886       0.844338       0.350557      -1.147297       0.017868       0.025851      -0.024498       0.039846       0.032409       0.037535      -0.121002       0.020507      -0.354363      -0.190640       0.075014       0.115626              6.396095       4.499627       1.416701      -0.313690       9.895526      -1.277821       4.793133           0.000000
          307              O      -2.623905      19.779168       0.533637      -0.336264      22.595547 0.34666170E+03  0.74966374E+04                                 6.364836                            5.846456       0.401201       2.227706                    0.995746      24.513554      61.891637       0.766010       0.369752      -1.126254       0.006998       0.004241       0.052390       0.053025       0.058481       0.033016      -0.054037       0.174046       0.260395      -0.163344       0.056322       0.107022              6.437487       5.531204      -0.696524       1.718328       5.407106      -0.398378       8.374152          -0.000003
          308              O      -2.241324      20.358071       2.470429      -0.324978      22.414001 0.30026526E+03  0.62442703E+04                                 6.244303                            5.339009       0.904552       2.398807                    0.999074      23.708342      58.091763       0.827336       0.355998      -1.140607      -0.013691      -0.035804      -0.054723       0.066813       0.071643      -0.068366       0.095952       0.058701      -0.007574      -0.162749       0.077599       0.085150              6.658166       4.320152      -0.514648      -0.032158       8.260047       3.292988       7.394300           0.000000
          309              O       3.767917      19.817302       8.283542      -0.578332      27.372631 0.41442709E+03  0.93110512E+04                                 7.038521                            6.156496       0.637308       2.260205                    0.998391      26.747311      67.401399       0.794886       0.342965      -1.155040      -0.032075       0.070132       0.017260       0.079027       0.045270       0.007684       0.000260       0.089157       0.171350      -0.092142       0.032852       0.059291              7.693859      10.912167      -0.677780       1.523676       6.760976       0.036526       5.408433          -0.000000
          310              O       2.307368      18.241401       7.795237      -0.739137      51.417728 0.84253454E+03  0.22695830E+05                                11.095467                            9.103257      -0.109095       1.947460                    0.997932      32.081960      89.710775       0.616468       0.368839      -1.129607      -0.004105       0.096260      -0.009120       0.096778       0.016872      -0.018505      -0.018377      -0.091798       0.292726      -0.098862      -0.004253       0.103115             13.255368       8.966102      -2.435555       0.451824      20.758551       2.485517      10.041451          -0.000001
          311              O      -0.394467       4.168787       7.341920      -0.753815      52.576786 0.83186701E+03  0.22329358E+05                                11.235808                            9.014203      -0.070280       1.956969                    0.997947      32.176416      89.712926       0.622948       0.366296      -1.131961       0.001759      -0.100595      -0.033502       0.106041       0.012082       0.019886       0.022441      -0.108897       0.267572      -0.101982       0.004348       0.097634             13.726972       9.620154      -3.993376       0.354607      20.471803      -5.019482      11.088959          -0.000001
          312              O      11.513680       2.607358       8.323702      -0.559961      26.569333 0.39510886E+03  0.87719794E+04                                 6.876449                            5.996749       0.790926       2.311641                    0.998709      26.514006      66.423538       0.808312       0.341308      -1.156405       0.040187      -0.056842       0.049825       0.085607       0.055464      -0.026171       0.024219       0.049347       0.186449      -0.099211       0.027897       0.071314              7.498781      10.389732      -0.141210      -2.048697       6.546252      -0.262744       5.560360           0.000000
          313              O      -2.189028      19.714846       6.474227      -0.307193      22.235162 0.30120179E+03  0.62652936E+04                                 6.222139                            5.355297       0.942424       2.416621                    0.999002      23.563368      57.643500       0.824672       0.357060      -1.140364       0.019595       0.058387      -0.015614       0.063536       0.044340      -0.112962       0.041812      -0.175023       0.021785      -0.178877       0.076224       0.102654              6.743014       5.162751       1.330373       0.515427      10.011440       1.945773       5.054852          -0.000001
          314              O      -2.595897      21.773166       6.206496      -0.332362      22.281985 0.33118795E+03  0.70574083E+04                                 6.243774                            5.649457       0.942643       2.408984                    0.998999      24.127431      59.822410       0.795363       0.361385      -1.136459       0.017222      -0.030987      -0.003018       0.035579      -0.133346      -0.055761      -0.069980      -0.055075       0.105582      -0.188162       0.063729       0.124433              6.540898       6.155482      -2.187335       1.222870       8.216887      -0.429209       5.250325          -0.000001
          315              O       4.638118       1.490904       9.869546      -0.330290      21.702274 0.32674686E+03  0.69314140E+04                                 6.086992                            5.565740       0.616151       2.290047                    0.998286      24.254891      59.780098       0.812138       0.355521      -1.142416       0.037800      -0.018411       0.005880       0.042455      -0.124440      -0.072814      -0.059316       0.066667       0.105589      -0.184683       0.064682       0.120001              6.337233       7.121031      -1.499169      -0.908589       6.222042       1.818085       5.668626           0.000001
          316              O       6.719921       1.245100       9.556178      -0.304540      22.483188 0.28898089E+03  0.59241783E+04                                 6.202314                            5.156904       1.010080       2.434351                    0.999605      23.295678      55.802737       0.865779       0.345096      -1.154972      -0.052306      -0.000032       0.016719       0.054913       0.070050       0.053629      -0.101496       0.139477      -0.013375      -0.173908       0.070225       0.103683              7.010416       9.662620       3.038254       1.761180       6.568129       1.338238       4.800498           0.000000
          317              O      -1.783269      21.713438      10.306130      -0.308089      20.981259 0.31268763E+03  0.65606168E+04                                 5.951629                            5.447465       0.775136       2.352403                    0.998629      23.836276      58.425620       0.820281       0.355885      -1.142128      -0.038620       0.017773       0.004130       0.042714      -0.099746       0.065265       0.085301       0.158665       0.091835      -0.192654       0.070936       0.121718              6.170494       7.430945      -1.263674       1.506156       5.037622      -1.396098       6.042914           0.000001
          318              O      -3.888958      21.486012       9.876239      -0.324515      22.320326 0.30675346E+03  0.63854970E+04                                 6.156648                            5.321077       0.987691       2.413030                    0.999600      23.863104      57.673047       0.850080       0.346131      -1.153666       0.034282       0.018255       0.017514       0.042605       0.089691      -0.071085       0.112428       0.107186      -0.119155      -0.196971       0.072127       0.124843              6.691878       8.494438       2.986230      -1.421174       6.764533      -1.353012       4.816665          -0.000001
          319              O       5.131447       1.702249       6.671983      -0.370458      23.902594 0.36163833E+03  0.78758091E+04                                 6.544291                            5.897514       0.681311       2.303291                    0.998120      24.969978      62.541664       0.779813       0.360657      -1.137293      -0.032595       0.007771      -0.014368       0.036459      -0.038779       0.121550       0.064426       0.026042      -0.292787      -0.188414       0.060779       0.127635              6.851567       9.477249      -0.426748       1.749002       5.201493      -1.056417       5.875958          -0.000002
          320              O       3.725483       2.203046       5.146524      -0.265517      24.172348 0.29853326E+03  0.61747924E+04                                 6.591683                            5.311311       0.927067       2.428870                    0.998630      22.827054      55.064927       0.835669       0.354358      -1.146453       0.024653      -0.011076       0.041976       0.049924      -0.044026       0.049697       0.009027      -0.247540       0.221873      -0.178452       0.084046       0.094406              7.534866       4.677663      -0.498770       0.478782       6.358380      -3.816319      11.568556           0.000000
          321              O       4.378051      18.024772       5.873962      -0.678932      34.896304 0.53425913E+03  0.12788326E+05                                 8.349351                            7.028407       0.547910       2.192722                    0.998873      28.832815      74.958314       0.737991       0.346731      -1.152063      -0.064931       0.038662      -0.085321       0.113976      -0.029424       0.021402       0.030068      -0.033210      -0.143927      -0.068934       0.008660       0.060274              9.707156       7.110231       1.048509       2.045854       6.558552       2.406765      15.452686          -0.000000
          322              O       2.688649      16.609218       5.434639      -0.623374      39.055717 0.64088837E+03  0.16098866E+05                                 9.205000                            7.928321       0.105051       2.068382                    0.996113      28.901127      77.664350       0.662952       0.367800      -1.132083       0.029809       0.007137      -0.061443       0.068664      -0.029257       0.011049      -0.001609      -0.042047      -0.268042      -0.090428       0.009479       0.080948             10.290602      11.269877       2.253029      -2.925175       7.581166      -2.379548      12.020762           0.000000
          323              O       6.697484      15.689176      25.435072      -0.608928      31.001796 0.47400175E+03  0.11018716E+05                                 7.696406                            6.619443       0.719052       2.262333                    0.999089      27.895224      71.619177       0.760083       0.346652      -1.151380      -0.014126      -0.039631       0.096577       0.105344      -0.018205       0.021964       0.033333      -0.003295      -0.295636      -0.109729       0.041420       0.068309              8.545998       7.640083      -1.458435      -2.362769       9.365735       2.151951       8.632176          -0.000000
          324              O       6.249322      17.802860      24.988144      -0.660198      36.847996 0.53950614E+03  0.12963167E+05                                 8.729130                            7.106585       0.484720       2.175500                    0.997708      28.883805      75.569575       0.726164       0.351040      -1.146947      -0.040854       0.041215       0.100633       0.116167       0.032932       0.027926      -0.057173       0.013767      -0.159031      -0.097053       0.033573       0.063480             10.216422       7.103069      -0.180259      -1.883288      10.432367      -4.860738      13.113831          -0.000000
          325              O       1.771210      15.303241       0.961094      -0.322721      22.133732 0.32648797E+03  0.69216890E+04                                 6.204821                            5.592431       0.981093       2.431287                    0.998657      23.789000      58.534850       0.804259       0.359224      -1.139932       0.015659       0.017054      -0.033674       0.040865       0.011691      -0.095394      -0.047090      -0.047056      -0.321141      -0.161680       0.049267       0.112412              6.509543       8.211943       2.647372      -1.074967       6.407564      -0.911833       4.909121           0.000000
          326              O       2.414707      16.505613      29.719380      -0.314991      23.127247 0.37754759E+03  0.83249764E+04                                 6.492564                            6.137369       0.630941       2.309843                    0.997087      24.385683      61.790421       0.742456       0.374131      -1.125055      -0.005539      -0.014628       0.032898       0.036427      -0.108426      -0.035411      -0.050596      -0.001240       0.270587      -0.167872       0.060779       0.107093              6.601922       6.598330       0.141934       0.346393       4.489735      -0.936849       8.717700           0.000000
          327              O       7.439730      18.963651       2.329261      -0.327866      22.149890 0.31314561E+03  0.65616155E+04                                 6.162190                            5.418788       1.070806       2.447237                    0.999452      23.877579      58.168929       0.831290       0.351633      -1.147488      -0.014068      -0.001146      -0.043918       0.046131      -0.057727       0.120625       0.066295      -0.010597      -0.078599      -0.171672       0.059054       0.112618              6.532319       8.921261       1.258707       2.272187       4.357694       0.907980       6.318003          -0.000002
          328              O       6.812781      19.018785       0.283552      -0.319065      21.302999 0.33269204E+03  0.70975568E+04                                 6.063827                            5.682377       0.949995       2.419245                    0.998632      23.902917      59.301264       0.788843       0.363956      -1.134436      -0.002163       0.004754       0.046065       0.046361      -0.075578      -0.038534      -0.022781      -0.168347       0.275888      -0.166645       0.065545       0.101100              6.136151       5.810415       0.544456      -0.735584       4.440328      -0.912704       8.157711          -0.000001
          329              O       3.604108      19.765385      30.315995      -0.331699      23.625487 0.36968056E+03  0.81186552E+04                                 6.564645                            6.035382       0.318297       2.188292                    0.996720      24.937194      63.313468       0.754804       0.369500      -1.127182       0.010142       0.007918      -0.039438       0.041484       0.055455      -0.037919       0.040398       0.181681       0.310875      -0.167259       0.045301       0.121957              6.686560       6.264136      -0.616921      -1.976399       5.440974       0.161033       8.354570          -0.000002
          330              O       4.129633      20.525769      28.390156      -0.313433      24.063946 0.32531517E+03  0.69045901E+04                                 6.602214                            5.592094       0.676747       2.319616                    0.997766      24.094655      59.713975       0.800565       0.360476      -1.136637      -0.003777      -0.029296       0.034439       0.045371       0.080585       0.070830      -0.105374       0.020418       0.002761      -0.173245       0.072163       0.101082              7.126642       4.564724      -0.311052      -0.217030       9.296543      -3.445809       7.518659          -0.000001
          331              O       5.854318      15.230649       1.049932      -0.336482      23.289702 0.37499199E+03  0.82606119E+04                                 6.491944                            6.081327       0.528669       2.258763                    0.997773      24.900586      63.214772       0.751813       0.369833      -1.127488       0.002612      -0.023219      -0.033743       0.041043       0.003237       0.013852       0.064640       0.213710       0.308602      -0.173412       0.052339       0.121073              6.596762       5.300361      -0.298673       0.566172       5.095300       0.240215       9.394624           0.000001
          332              O       5.523434      13.907443      29.821909      -0.307679      21.097021 0.29393177E+03  0.60691930E+04                                 5.953422                            5.237769       0.906767       2.396010                    0.999295      23.672343      57.460408       0.847509       0.350007      -1.147509       0.016764       0.029561       0.024913       0.042138       0.024366      -0.048491       0.116086       0.013727      -0.356916      -0.189057       0.077880       0.111176              6.279473       4.270094       0.629356       0.122992       9.838016       1.304140       4.730308          -0.000000
          333              O       3.630109      17.288739      10.157052      -0.613773      39.123969 0.60814649E+03  0.15064477E+05                                 9.185700                            7.696224       0.141665       2.088801                    0.995860      28.363888      75.477789       0.676989       0.365240      -1.135037      -0.029188      -0.017717       0.055768       0.065391      -0.025052       0.014635      -0.004089      -0.045981      -0.250350      -0.085507       0.009191       0.076316             10.448437      12.819340       1.779293      -3.616823       6.322955      -1.182261      12.203017           0.000000
          334              O       1.718299      16.196635       9.734159      -0.690859      34.671886 0.52487067E+03  0.12506182E+05                                 8.286259                            6.943847       0.565150       2.194379                    0.998972      28.957009      75.072603       0.746199       0.344492      -1.154102       0.053350      -0.005077       0.087884       0.102935      -0.026151       0.026729       0.006887      -0.055940      -0.142898      -0.063141       0.000918       0.062224              9.589453       7.533313       1.117724       2.231506       6.219333       1.959334      15.015714          -0.000001
          335              O      -0.458519      19.092526      20.570275      -0.622668      33.840240 0.52133915E+03  0.12412413E+05                                 8.202924                            6.985713       0.644854       2.235832                    0.998259      28.355791      73.704856       0.732888       0.351020      -1.147650       0.021514       0.039498      -0.109817       0.118670      -0.026483       0.031720       0.028989      -0.027745      -0.263394      -0.103333       0.029008       0.074325              9.168154       7.416465      -0.245689      -1.861743      10.987438       2.787051       9.100560           0.000000
          336              O      -0.474528      16.895912      20.890944      -0.626951      38.910869 0.57073289E+03  0.13894891E+05                                 9.100069                            7.350141       0.418146       2.161639                    0.997456      28.571287      75.017798       0.708752       0.354968      -1.144819       0.024100      -0.047817      -0.090734       0.105356       0.034805       0.023190      -0.062704       0.027273      -0.180846      -0.104890       0.033984       0.070907             10.745704       7.625086       0.766690      -2.858707      11.396064      -5.134116      13.215963           0.000000
          337              O       4.302688      19.133646      14.597435      -0.330126      22.806965 0.34688191E+03  0.74697707E+04                                 6.361078                            5.791572       0.949809       2.416479                    0.998324      24.128256      59.925931       0.784401       0.362612      -1.136730      -0.009999      -0.010347       0.037440       0.040110       0.019003      -0.102861      -0.044094      -0.070156      -0.336997      -0.171645       0.047305       0.124340              6.618103       8.177185       2.621649      -0.976075       6.815686      -0.913829       4.861439           0.000000
          338              O       3.794913      17.810440      16.214471      -0.302437      22.780735 0.36808687E+03  0.80652501E+04                                 6.422572                            6.056450       0.664657       2.324342                    0.997013      24.176998      61.073724       0.748034       0.373695      -1.125354       0.004344       0.023154      -0.034895       0.042103      -0.110360      -0.033236      -0.044741       0.015662       0.261356      -0.166312       0.065990       0.100321              6.516536       6.662243      -0.020122       0.758325       4.438402      -1.116694       8.448962           0.000001
          339              O      -1.382824      15.492533      13.269732      -0.313457      21.752448 0.30482132E+03  0.63442682E+04                                 6.095878                            5.354709       1.061882       2.455581                    0.999073      23.527022      57.120733       0.834281       0.352742      -1.146592       0.010530       0.009111       0.046275       0.048325      -0.032859       0.118932       0.037013      -0.056748      -0.082608      -0.152737       0.054644       0.098093              6.465680       8.637144       1.573693       2.074071       4.535574       1.173356       6.224324          -0.000002
          340              O      -0.906472      15.814146      15.337955      -0.325111      22.807947 0.36459785E+03  0.79572743E+04                                 6.397233                            5.995139       0.763510       2.360026                    0.996516      24.130469      60.523966       0.759172       0.369671      -1.130180      -0.001583      -0.006161      -0.042195       0.042672      -0.072013      -0.042764      -0.009320      -0.150453       0.271121      -0.156866       0.057679       0.099187              6.542808       6.844055       0.294703      -1.250727       4.261215      -0.032729       8.523155           0.000000
          341              O       0.400024      19.416206      14.497036      -0.325375      23.096586 0.37064028E+03  0.81421967E+04                                 6.459520                            6.050492       0.562592       2.272593                    0.997746      24.777959      62.847761       0.752761       0.370391      -1.126892      -0.000325       0.023748       0.032695       0.040411      -0.023993       0.022859       0.070095       0.208691       0.297602      -0.175709       0.054317       0.121392              6.553287       5.237150      -0.154083       0.909470       5.210772       0.142753       9.211940           0.000001
          342              O       0.977942      20.716439      16.124112      -0.302980      21.377156 0.29675174E+03  0.61407945E+04                                 6.012137                            5.266963       0.968391       2.417531                    0.999280      23.658201      57.449887       0.844338       0.350557      -1.147296      -0.017868      -0.025851      -0.024498       0.039846       0.032409      -0.037535       0.121002       0.020508      -0.354363      -0.190640       0.075014       0.115626              6.396094       4.499624       1.416699       0.313691       9.895523       1.277822       4.793133           0.000000
          343              O       2.232362      14.679313      15.745637      -0.336264      22.595551 0.34666166E+03  0.74966365E+04                                 6.364837                            5.846456       0.401201       2.227706                    0.995746      24.513554      61.891640       0.766010       0.369752      -1.126254      -0.006998      -0.004241       0.052390       0.053025       0.058481      -0.033016       0.054037       0.174046       0.260395      -0.163344       0.056322       0.107022              6.437489       5.531202      -0.696524      -1.718328       5.407107       0.398379       8.374157          -0.000003
          344              O       1.849781      14.100411      17.682429      -0.324978      22.413994 0.30026504E+03  0.62442647E+04                                 6.244301                            5.339007       0.904553       2.398807                    0.999074      23.708341      58.091759       0.827336       0.355998      -1.140607       0.013691       0.035804      -0.054723       0.066813       0.071643       0.068366      -0.095952       0.058701      -0.007574      -0.162749       0.077599       0.085150              6.658165       4.320150      -0.514646       0.032156       8.260042      -3.292988       7.394303           0.000000
          345              O      -0.469236       8.331142       6.928458      -0.578332      27.372634 0.41442723E+03  0.93110552E+04                                 7.038522                            6.156498       0.637307       2.260205                    0.998391      26.747312      67.401402       0.794886       0.342965      -1.155040      -0.032075       0.070132      -0.017260       0.079027       0.045270      -0.007684      -0.000260       0.089157       0.171350      -0.092142       0.032852       0.059291              7.693859      10.912165      -0.677777      -1.523675       6.760978      -0.036527       5.408434          -0.000000
          346              O      11.173216       6.755241       7.416763      -0.739137      51.417713 0.84253368E+03  0.22695801E+05                                11.095464                            9.103252      -0.109095       1.947460                    0.997932      32.081960      89.710775       0.616468       0.368839      -1.129607      -0.004105       0.096260       0.009120       0.096778       0.016872       0.018505       0.018377      -0.091798       0.292726      -0.098862      -0.004253       0.103115             13.255367       8.966101      -2.435559      -0.451822      20.758554      -2.485519      10.041446          -0.000001
          347              O       3.842685      15.654948       7.870080      -0.753815      52.576792 0.83186755E+03  0.22329376E+05                                11.235809                            9.014206      -0.070280       1.956969                    0.997947      32.176415      89.712925       0.622948       0.366296      -1.131961       0.001759      -0.100595       0.033502       0.106041       0.012082      -0.019886      -0.022441      -0.108897       0.267572      -0.101982       0.004348       0.097634             13.726974       9.620158      -3.993381      -0.354609      20.471802       5.019479      11.088962          -0.000001
          348              O       2.647832      14.093519       6.888298      -0.559961      26.569332 0.39510898E+03  0.87719825E+04                                 6.876449                            5.996750       0.790926       2.311641                    0.998709      26.514006      66.423537       0.808312       0.341308      -1.156405       0.040187      -0.056842      -0.049825       0.085607       0.055463       0.026171      -0.024219       0.049347       0.186449      -0.099211       0.027897       0.071314              7.498781      10.389734      -0.141214       2.048696       6.546251       0.262742       5.560360           0.000000
          349              O       6.676820       8.228685       8.737773      -0.307193      22.235167 0.30120207E+03  0.62653008E+04                                 6.222140                            5.355300       0.942424       2.416621                    0.999002      23.563369      57.643504       0.824672       0.357060      -1.140364       0.019595       0.058387       0.015614       0.063536       0.044340       0.112962      -0.041812      -0.175023       0.021785      -0.178877       0.076224       0.102654              6.743015       5.162752       1.330371      -0.515426      10.011440      -1.945773       5.054853          -0.000000
          350              O       6.269950      10.287005       9.005504      -0.332362      22.281987 0.33118795E+03  0.70574083E+04                                 6.243775                            5.649457       0.942643       2.408984                    0.998999      24.127431      59.822413       0.795363       0.361385      -1.136459       0.017222      -0.030987       0.003018       0.035579      -0.133346       0.055761       0.069980      -0.055075       0.105582      -0.188162       0.063730       0.124433              6.540898       6.155488      -2.187337      -1.222872       8.216882       0.429210       5.250325          -0.000001
          351              O       8.875271      12.977064       5.342454      -0.330290      21.702276 0.32674692E+03  0.69314156E+04                                 6.086993                            5.565741       0.616151       2.290047                    0.998286      24.254891      59.780101       0.812138       0.355521      -1.142416       0.037800      -0.018411      -0.005880       0.042455      -0.124440       0.072814       0.059316       0.066667       0.105589      -0.184683       0.064682       0.120001              6.337234       7.121033      -1.499169       0.908589       6.222042      -1.818085       5.668627           0.000001
          352              O      -2.145927      12.731260       5.655822      -0.304540      22.483184 0.28898072E+03  0.59241741E+04                                 6.202313                            5.156903       1.010080       2.434351                    0.999605      23.295678      55.802739       0.865779       0.345096      -1.154972      -0.052306      -0.000032      -0.016719       0.054913       0.070050      -0.053629       0.101496       0.139477      -0.013376      -0.173908       0.070225       0.103683              7.010414       9.662619       3.038254      -1.761180       6.568127      -1.338238       4.800497           0.000000
          353              O       7.082578      10.227277       4.905870      -0.308089      20.981255 0.31268753E+03  0.65606143E+04                                 5.951629                            5.447464       0.775136       2.352402                    0.998629      23.836277      58.425624       0.820281       0.355885      -1.142128      -0.038620       0.017773      -0.004130       0.042714      -0.099746      -0.065265      -0.085301       0.158665       0.091835      -0.192654       0.070936       0.121718              6.170493       7.430942      -1.263675      -1.506157       5.037623       1.396100       6.042914           0.000001
          354              O       4.976890       9.999851       5.335761      -0.324515      22.320324 0.30675353E+03  0.63854987E+04                                 6.156648                            5.321077       0.987691       2.413030                    0.999600      23.863104      57.673045       0.850080       0.346131      -1.153666       0.034282       0.018255      -0.017514       0.042605       0.089691       0.071085      -0.112428       0.107186      -0.119155      -0.196971       0.072127       0.124843              6.691878       8.494435       2.986230       1.421174       6.764533       1.353012       4.816664          -0.000001
          355              O       9.368600      13.188409       8.540017      -0.370458      23.902603 0.36163864E+03  0.78758174E+04                                 6.544293                            5.897517       0.681311       2.303291                    0.998120      24.969979      62.541667       0.779813       0.360657      -1.137293      -0.032595       0.007771       0.014368       0.036459      -0.038779      -0.121550      -0.064426       0.026042      -0.292786      -0.188414       0.060779       0.127635              6.851569       9.477252      -0.426749      -1.749000       5.201496       1.056418       5.875958          -0.000002
          356              O       7.962635      13.689206      10.065476      -0.265517      24.172342 0.29853315E+03  0.61747897E+04                                 6.591682                            5.311310       0.927067       2.428870                    0.998630      22.827052      55.064923       0.835669       0.354358      -1.146453       0.024653      -0.011076      -0.041976       0.049924      -0.044026      -0.049697      -0.009027      -0.247540       0.221873      -0.178452       0.084046       0.094406              7.534865       4.677662      -0.498769      -0.478781       6.358377       3.816316      11.568557           0.000000
          357              O       0.140898       6.538612       9.338038      -0.678932      34.896309 0.53425936E+03  0.12788333E+05                                 8.349352                            7.028409       0.547910       2.192722                    0.998873      28.832815      74.958314       0.737991       0.346731      -1.152063      -0.064931       0.038662       0.085321       0.113976      -0.029424      -0.021402      -0.030068      -0.033210      -0.143927      -0.068934       0.008660       0.060274              9.707157       7.110231       1.048510      -2.045850       6.558556      -2.406768      15.452683          -0.000000
          358              O      11.554497       5.123057       9.777361      -0.623374      39.055699 0.64088795E+03  0.16098853E+05                                 9.204997                            7.928318       0.105051       2.068382                    0.996113      28.901127      77.664350       0.662952       0.367800      -1.132083       0.029809       0.007137       0.061443       0.068664      -0.029257      -0.011049       0.001609      -0.042047      -0.268042      -0.090428       0.009479       0.080948             10.290598      11.269867       2.253029       2.925175       7.581167       2.379550      12.020761           0.000000
          359              O       2.460331       4.203016      20.200928      -0.608928      31.001788 0.47400146E+03  0.11018708E+05                                 7.696405                            6.619441       0.719052       2.262333                    0.999089      27.895224      71.619179       0.760083       0.346652      -1.151380      -0.014126      -0.039631      -0.096577       0.105344      -0.018205      -0.021964      -0.033333      -0.003295      -0.295636      -0.109729       0.041420       0.068309              8.545997       7.640080      -1.458436       2.362770       9.365733      -2.151953       8.632178          -0.000000
          360              O       2.012170       6.316699      20.647856      -0.660198      36.848003 0.53950615E+03  0.12963168E+05                                 8.729131                            7.106586       0.484720       2.175500                    0.997708      28.883805      75.569575       0.726164       0.351040      -1.146947      -0.040854       0.041215      -0.100633       0.116167       0.032932      -0.027926       0.057173       0.013767      -0.159031      -0.097053       0.033573       0.063480             10.216425       7.103070      -0.180256       1.883292      10.432369       4.860740      13.113835          -0.000000
          361              O      10.637058       3.817081      14.250906      -0.322721      22.133724 0.32648767E+03  0.69216810E+04                                 6.204818                            5.592428       0.981093       2.431287                    0.998657      23.789001      58.534852       0.804259       0.359224      -1.139932       0.015659       0.017054       0.033674       0.040865       0.011691       0.095394       0.047090      -0.047056      -0.321141      -0.161680       0.049267       0.112412              6.509540       8.211938       2.647372       1.074968       6.407561       0.911834       4.909122           0.000000
          362              O      11.280554       5.019452      15.916620      -0.314991      23.127247 0.37754757E+03  0.83249758E+04                                 6.492564                            6.137369       0.630941       2.309843                    0.997087      24.385683      61.790419       0.742456       0.374131      -1.125055      -0.005539      -0.014628      -0.032898       0.036427      -0.108426       0.035411       0.050596      -0.001240       0.270587      -0.167872       0.060779       0.107093              6.601921       6.598329       0.141934      -0.346393       4.489735       0.936850       8.717700           0.000000
          363              O       3.202578       7.477490      12.882739      -0.327866      22.149890 0.31314556E+03  0.65616140E+04                                 6.162190                            5.418788       1.070806       2.447237                    0.999452      23.877578      58.168926       0.831290       0.351633      -1.147488      -0.014068      -0.001146       0.043918       0.046131      -0.057727      -0.120625      -0.066295      -0.010597      -0.078599      -0.171672       0.059054       0.112618              6.532320       8.921262       1.258705      -2.272188       4.357692      -0.907978       6.318004          -0.000002
          364              O       2.575628       7.532624      14.928448      -0.319064      21.302994 0.33269188E+03  0.70975526E+04                                 6.063826                            5.682375       0.949996       2.419245                    0.998632      23.902915      59.301258       0.788843       0.363956      -1.134436      -0.002163       0.004754      -0.046065       0.046361      -0.075578       0.038534       0.022781      -0.168347       0.275888      -0.166645       0.065545       0.101100              6.136150       5.810412       0.544455       0.735580       4.440326       0.912702       8.157712          -0.000001
          365              O      -0.633045       8.279224      15.320005      -0.331699      23.625492 0.36968066E+03  0.81186579E+04                                 6.564646                            6.035383       0.318297       2.188292                    0.996720      24.937192      63.313464       0.754804       0.369500      -1.127182       0.010142       0.007918       0.039438       0.041484       0.055455       0.037919      -0.040398       0.181681       0.310874      -0.167259       0.045301       0.121957              6.686562       6.264140      -0.616920       1.976400       5.440975      -0.161030       8.354570          -0.000002
          366              O      -0.107519       9.039608      17.245844      -0.313434      24.063958 0.32531521E+03  0.69045916E+04                                 6.602216                            5.592095       0.676747       2.319616                    0.997766      24.094658      59.713992       0.800565       0.360476      -1.136637      -0.003777      -0.029296      -0.034439       0.045371       0.080585      -0.070830       0.105374       0.020418       0.002761      -0.173245       0.072163       0.101082              7.126645       4.564725      -0.311051       0.217031       9.296546       3.445813       7.518665          -0.000001
          367              O       1.617166       3.744488      14.162068      -0.336482      23.289708 0.37499205E+03  0.82606134E+04                                 6.491945                            6.081327       0.528669       2.258763                    0.997773      24.900588      63.214777       0.751813       0.369833      -1.127488       0.002612      -0.023219       0.033743       0.041043       0.003237      -0.013852      -0.064640       0.213710       0.308602      -0.173412       0.052339       0.121073              6.596764       5.300363      -0.298673      -0.566174       5.095300      -0.240212       9.394629           0.000001
          368              O       1.286282       2.421283      15.814091      -0.307680      21.097026 0.29393188E+03  0.60691960E+04                                 5.953424                            5.237770       0.906767       2.396010                    0.999295      23.672345      57.460418       0.847509       0.350008      -1.147509       0.016764       0.029561      -0.024913       0.042138       0.024366       0.048491      -0.116086       0.013728      -0.356916      -0.189057       0.077880       0.111176              6.279474       4.270094       0.629354      -0.122991       9.838019      -1.304139       4.730309          -0.000000
          369              O      -0.607043       5.802579       5.054948      -0.613773      39.123966 0.60814644E+03  0.15064475E+05                                 9.185699                            7.696223       0.141665       2.088801                    0.995860      28.363888      75.477787       0.676989       0.365240      -1.135037      -0.029188      -0.017717      -0.055768       0.065391      -0.025052      -0.014635       0.004089      -0.045981      -0.250350      -0.085507       0.009191       0.076316             10.448436      12.819337       1.779292       3.616822       6.322955       1.182262      12.203016           0.000000
          370              O      10.584147       4.710474       5.477841      -0.690859      34.671884 0.52487076E+03  0.12506185E+05                                 8.286258                            6.943847       0.565150       2.194379                    0.998972      28.957008      75.072597       0.746199       0.344492      -1.154102       0.053350      -0.005077      -0.087884       0.102935      -0.026151      -0.026729      -0.006887      -0.055940      -0.142898      -0.063141       0.000918       0.062223              9.589452       7.533312       1.117724      -2.231504       6.219335      -1.959335      15.015709          -0.000001
          371              O       8.407329       7.606365      25.065725      -0.622668      33.840235 0.52133905E+03  0.12412410E+05                                 8.202924                            6.985712       0.644854       2.235832                    0.998259      28.355790      73.704853       0.732888       0.351020      -1.147650       0.021514       0.039498       0.109817       0.118670      -0.026483      -0.031720      -0.028989      -0.027745      -0.263394      -0.103333       0.029008       0.074325              9.168154       7.416462      -0.245686       1.861741      10.987439      -2.787051       9.100559           0.000000
          372              O       8.391319       5.409752      24.745056      -0.626951      38.910862 0.57073249E+03  0.13894879E+05                                 9.100067                            7.350138       0.418146       2.161639                    0.997456      28.571287      75.017797       0.708752       0.354968      -1.144819       0.024100      -0.047817       0.090734       0.105356       0.034805      -0.023190       0.062704       0.027273      -0.180846      -0.104890       0.033984       0.070907             10.745704       7.625087       0.766692       2.858709      11.396060       5.134116      13.215965           0.000000
          373              O       0.065535       7.647486       0.614565      -0.330126      22.806963 0.34688186E+03  0.74697694E+04                                 6.361078                            5.791572       0.949809       2.416479                    0.998324      24.128256      59.925935       0.784401       0.362612      -1.136730      -0.009999      -0.010347      -0.037440       0.040110       0.019003       0.102861       0.044094      -0.070155      -0.336996      -0.171645       0.047305       0.124340              6.618102       8.177179       2.621648       0.976075       6.815688       0.913831       4.861440           0.000000
          374              O      -0.442239       6.324280      29.421529      -0.302437      22.780734 0.36808691E+03  0.80652511E+04                                 6.422572                            6.056451       0.664657       2.324342                    0.997013      24.176998      61.073726       0.748034       0.373695      -1.125354       0.004344       0.023154       0.034895       0.042103      -0.110360       0.033236       0.044741       0.015662       0.261356      -0.166312       0.065990       0.100321              6.516535       6.662243      -0.020122      -0.758324       4.438403       1.116694       8.448959           0.000000
          375              O       7.483024       4.006373       1.942268      -0.313457      21.752444 0.30482117E+03  0.63442644E+04                                 6.095877                            5.354707       1.061882       2.455581                    0.999073      23.527023      57.120738       0.834281       0.352742      -1.146592       0.010530       0.009111      -0.046275       0.048325      -0.032859      -0.118932      -0.037013      -0.056748      -0.082608      -0.152737       0.054644       0.098093              6.465679       8.637139       1.573690      -2.074072       4.535571      -1.173355       6.224327          -0.000002
          376              O       7.959376       4.327985      30.298045      -0.325111      22.807941 0.36459770E+03  0.79572702E+04                                 6.397232                            5.995138       0.763511       2.360026                    0.996516      24.130467      60.523959       0.759172       0.369671      -1.130180      -0.001583      -0.006161       0.042195       0.042672      -0.072013       0.042764       0.009320      -0.150453       0.271121      -0.156866       0.057679       0.099187              6.542806       6.844049       0.294702       1.250722       4.261214       0.032729       8.523155           0.000000
          377              O       9.265872       7.930045       0.714964      -0.325375      23.096587 0.37064024E+03  0.81421958E+04                                 6.459521                            6.050491       0.562591       2.272593                    0.997746      24.777960      62.847765       0.752761       0.370391      -1.126892      -0.000325       0.023748      -0.032695       0.040411      -0.023993      -0.022859      -0.070095       0.208691       0.297602      -0.175709       0.054317       0.121392              6.553288       5.237148      -0.154084      -0.909467       5.210773      -0.142753       9.211943           0.000001
          378              O       9.843790       9.230279      29.511888      -0.302980      21.377161 0.29675195E+03  0.61407996E+04                                 6.012138                            5.266965       0.968391       2.417531                    0.999280      23.658200      57.449883       0.844338       0.350557      -1.147297      -0.017868      -0.025851       0.024498       0.039846       0.032409       0.037535      -0.121002       0.020508      -0.354363      -0.190640       0.075014       0.115626              6.396095       4.499627       1.416701      -0.313690       9.895526      -1.277820       4.793132           0.000000
          379              O      11.098210       3.193153      29.890363      -0.336264      22.595543 0.34666162E+03  0.74966352E+04                                 6.364835                            5.846455       0.401201       2.227706                    0.995746      24.513553      61.891631       0.766010       0.369752      -1.126254      -0.006998      -0.004241      -0.052390       0.053025       0.058481       0.033016      -0.054037       0.174046       0.260395      -0.163344       0.056322       0.107022              6.437486       5.531203      -0.696524       1.718328       5.407105      -0.398378       8.374151          -0.000003
          380              O      10.715629       2.614250      27.953571      -0.324979      22.414002 0.30026528E+03  0.62442710E+04                                 6.244303                            5.339010       0.904552       2.398807                    0.999074      23.708343      58.091766       0.827336       0.355998      -1.140607       0.013691       0.035804       0.054723       0.066813       0.071643      -0.068366       0.095952       0.058701      -0.007574      -0.162749       0.077599       0.085150              6.658167       4.320152      -0.514648      -0.032158       8.260047       3.292989       7.394301           0.000000
          381              O       4.706388       3.155019      22.140458      -0.578332      27.372636 0.41442717E+03  0.93110537E+04                                 7.038522                            6.156497       0.637307       2.260205                    0.998391      26.747312      67.401405       0.794886       0.342966      -1.155040       0.032075      -0.070132      -0.017260       0.079027       0.045270       0.007684       0.000260       0.089157       0.171350      -0.092142       0.032852       0.059291              7.693860      10.912169      -0.677780       1.523676       6.760977       0.036526       5.408434          -0.000000
          382              O       6.166937       4.730920      22.628763      -0.739137      51.417728 0.84253453E+03  0.22695829E+05                                11.095467                            9.103257      -0.109095       1.947460                    0.997932      32.081960      89.710774       0.616468       0.368839      -1.129607       0.004105      -0.096260       0.009120       0.096778       0.016872      -0.018505      -0.018377      -0.091798       0.292726      -0.098862      -0.004253       0.103115             13.255368       8.966102      -2.435554       0.451824      20.758551       2.485518      10.041451          -0.000001
          383              O       8.868772      18.803534      23.082080      -0.753815      52.576784 0.83186698E+03  0.22329357E+05                                11.235808                            9.014203      -0.070280       1.956969                    0.997947      32.176415      89.712925       0.622948       0.366296      -1.131961      -0.001759       0.100595       0.033502       0.106041       0.012082       0.019886       0.022441      -0.108897       0.267572      -0.101982       0.004348       0.097634             13.726972       9.620154      -3.993376       0.354607      20.471803      -5.019482      11.088959          -0.000001
          384              O      -3.039375      20.364963      22.100298      -0.559961      26.569329 0.39510879E+03  0.87719771E+04                                 6.876447                            5.996748       0.790926       2.311641                    0.998709      26.514006      66.423534       0.808312       0.341308      -1.156405      -0.040187       0.056842      -0.049825       0.085607       0.055464      -0.026171       0.024219       0.049347       0.186449      -0.099211       0.027897       0.071314              7.498780      10.389729      -0.141210      -2.048697       6.546251      -0.262744       5.560359           0.000000
          385              O      10.663333       3.257475      23.949773      -0.307193      22.235161 0.30120176E+03  0.62652930E+04                                 6.222139                            5.355297       0.942424       2.416621                    0.999002      23.563367      57.643497       0.824672       0.357060      -1.140364      -0.019595      -0.058387       0.015614       0.063536       0.044340      -0.112962       0.041812      -0.175023       0.021785      -0.178877       0.076224       0.102654              6.743014       5.162751       1.330373       0.515427      10.011440       1.945773       5.054852          -0.000000
          386              O      11.070202       1.199155      24.217504      -0.332362      22.281980 0.33118785E+03  0.70574057E+04                                 6.243773                            5.649456       0.942643       2.408984                    0.998999      24.127429      59.822402       0.795363       0.361385      -1.136459      -0.017222       0.030987       0.003018       0.035579      -0.133346      -0.055761      -0.069980      -0.055075       0.105582      -0.188162       0.063729       0.124433              6.540897       6.155481      -2.187335       1.222870       8.216885      -0.429209       5.250324          -0.000001
          387              O       3.836187      21.481417      20.554454      -0.330290      21.702276 0.32674689E+03  0.69314149E+04                                 6.086992                            5.565741       0.616151       2.290047                    0.998286      24.254891      59.780100       0.812138       0.355521      -1.142416      -0.037800       0.018411      -0.005880       0.042455      -0.124440      -0.072814      -0.059316       0.066667       0.105589      -0.184683       0.064682       0.120001              6.337234       7.121032      -1.499169      -0.908589       6.222042       1.818085       5.668627           0.000001
          388              O       1.754384      21.727221      20.867822      -0.304540      22.483190 0.28898091E+03  0.59241788E+04                                 6.202314                            5.156905       1.010080       2.434351                    0.999605      23.295678      55.802738       0.865778       0.345096      -1.154972       0.052306       0.000032      -0.016719       0.054913       0.070050       0.053629      -0.101496       0.139477      -0.013375      -0.173908       0.070225       0.103683              7.010416       9.662620       3.038254       1.761180       6.568129       1.338239       4.800498           0.000000
          389              O      10.257574       1.258883      20.117870      -0.308089      20.981259 0.31268764E+03  0.65606168E+04                                 5.951629                            5.447464       0.775136       2.352402                    0.998629      23.836277      58.425622       0.820281       0.355885      -1.142128       0.038620      -0.017773      -0.004130       0.042714      -0.099746       0.065265       0.085301       0.158665       0.091835      -0.192654       0.070936       0.121718              6.170494       7.430945      -1.263674       1.506156       5.037621      -1.396098       6.042914           0.000001
          390              O      12.363263       1.486309      20.547761      -0.324515      22.320325 0.30675345E+03  0.63854967E+04                                 6.156648                            5.321077       0.987691       2.413030                    0.999600      23.863103      57.673045       0.850080       0.346131      -1.153666      -0.034282      -0.018255      -0.017514       0.042605       0.089691      -0.071085       0.112428       0.107186      -0.119155      -0.196971       0.072127       0.124843              6.691878       8.494438       2.986230      -1.421174       6.764533      -1.353012       4.816665          -0.000001
          391              O       3.342858      21.270072      23.752017      -0.370458      23.902596 0.36163836E+03  0.78758099E+04                                 6.544291                            5.897514       0.681311       2.303291                    0.998120      24.969979      62.541667       0.779813       0.360657      -1.137293       0.032595      -0.007771       0.014368       0.036459      -0.038779       0.121550       0.064426       0.026042      -0.292786      -0.188414       0.060779       0.127635              6.851567       9.477249      -0.426748       1.749002       5.201494      -1.056417       5.875958          -0.000002
          392              O       4.748822      20.769275      25.277476      -0.265517      24.172348 0.29853326E+03  0.61747924E+04                                 6.591683                            5.311311       0.927067       2.428870                    0.998630      22.827053      55.064926       0.835669       0.354358      -1.146453      -0.024653       0.011076      -0.041976       0.049924      -0.044026       0.049697       0.009027      -0.247540       0.221873      -0.178452       0.084046       0.094406              7.534867       4.677663      -0.498770       0.478782       6.358381      -3.816319      11.568557           0.000000
          393              O       4.096254       4.947549      24.550038      -0.678932      34.896303 0.53425912E+03  0.12788326E+05                                 8.349351                            7.028407       0.547910       2.192722                    0.998873      28.832815      74.958314       0.737991       0.346731      -1.152063       0.064931      -0.038662       0.085321       0.113976      -0.029424       0.021402       0.030068      -0.033210      -0.143927      -0.068934       0.008660       0.060274              9.707156       7.110231       1.048509       2.045854       6.558552       2.406765      15.452686          -0.000000
          394              O       5.785656       6.363103      24.989361      -0.623374      39.055717 0.64088839E+03  0.16098866E+05                                 9.205000                            7.928321       0.105051       2.068382                    0.996113      28.901128      77.664351       0.662952       0.367800      -1.132083      -0.029809      -0.007137       0.061443       0.068664      -0.029257       0.011049      -0.001609      -0.042047      -0.268042      -0.090428       0.009479       0.080948             10.290601      11.269877       2.253029      -2.925174       7.581166      -2.379548      12.020762           0.000000
          395              O       1.776821       7.283145       4.988928      -0.608928      31.001795 0.47400174E+03  0.11018715E+05                                 7.696406                            6.619443       0.719052       2.262333                    0.999089      27.895223      71.619175       0.760083       0.346652      -1.151380       0.014126       0.039631      -0.096577       0.105344      -0.018205       0.021964       0.033333      -0.003295      -0.295636      -0.109729       0.041420       0.068309              8.545998       7.640083      -1.458435      -2.362769       9.365735       2.151951       8.632176          -0.000000
          396              O       2.224983       5.169461       5.435856      -0.660198      36.847995 0.53950613E+03  0.12963167E+05                                 8.729130                            7.106585       0.484720       2.175500                    0.997708      28.883805      75.569574       0.726164       0.351040      -1.146947       0.040854      -0.041215      -0.100633       0.116167       0.032932       0.027926      -0.057173       0.013767      -0.159031      -0.097053       0.033573       0.063480             10.216422       7.103069      -0.180259      -1.883288      10.432367      -4.860738      13.113830          -0.000000
          397              O       6.703095       7.669080      29.462906      -0.322721      22.133733 0.32648799E+03  0.69216895E+04                                 6.204821                            5.592431       0.981093       2.431287                    0.998657      23.789000      58.534851       0.804259       0.359224      -1.139932      -0.015659      -0.017054       0.033674       0.040865       0.011691      -0.095394      -0.047090      -0.047056      -0.321141      -0.161680       0.049267       0.112412              6.509543       8.211944       2.647373      -1.074967       6.407564      -0.911833       4.909121           0.000000
          398              O       6.059598       6.466708       0.704620      -0.314991      23.127246 0.37754757E+03  0.83249758E+04                                 6.492564                            6.137369       0.630941       2.309843                    0.997087      24.385683      61.790420       0.742456       0.374131      -1.125055       0.005539       0.014628      -0.032898       0.036427      -0.108426      -0.035411      -0.050596      -0.001240       0.270587      -0.167872       0.060779       0.107093              6.601921       6.598330       0.141934       0.346393       4.489734      -0.936849       8.717699           0.000000
          399              O       1.034575       4.008670      28.094739      -0.327866      22.149887 0.31314557E+03  0.65616144E+04                                 6.162189                            5.418788       1.070806       2.447237                    0.999452      23.877579      58.168927       0.831290       0.351633      -1.147488       0.014068       0.001146       0.043918       0.046131      -0.057727       0.120625       0.066295      -0.010597      -0.078599      -0.171672       0.059054       0.112618              6.532318       8.921260       1.258707       2.272186       4.357693       0.907979       6.318002          -0.000002
          400              O       1.661524       3.953536      30.140448      -0.319065      21.302998 0.33269202E+03  0.70975565E+04                                 6.063827                            5.682377       0.949995       2.419245                    0.998632      23.902916      59.301262       0.788843       0.363956      -1.134436       0.002163      -0.004754      -0.046065       0.046361      -0.075578      -0.038534      -0.022781      -0.168347       0.275888      -0.166645       0.065545       0.101100              6.136151       5.810415       0.544456      -0.735584       4.440328      -0.912704       8.157711          -0.000001
          401              O       4.870197       3.206936       0.108005      -0.331699      23.625490 0.36968062E+03  0.81186569E+04                                 6.564646                            6.035383       0.318296       2.188292                    0.996720      24.937194      63.313471       0.754804       0.369500      -1.127182      -0.010142      -0.007918       0.039438       0.041484       0.055455      -0.037919       0.040398       0.181681       0.310875      -0.167259       0.045301       0.121957              6.686561       6.264136      -0.616921      -1.976399       5.440975       0.161033       8.354572          -0.000002
          402              O       4.344672       2.446552       2.033844      -0.313434      24.063957 0.32531534E+03  0.69045949E+04                                 6.602216                            5.592096       0.676747       2.319616                    0.997766      24.094658      59.713989       0.800565       0.360476      -1.136637       0.003777       0.029296      -0.034439       0.045371       0.080585       0.070830      -0.105374       0.020418       0.002761      -0.173245       0.072163       0.101082              7.126645       4.564725      -0.311052      -0.217030       9.296547      -3.445811       7.518662          -0.000001
          403              O       2.619987       7.741672      29.374068      -0.336482      23.289706 0.37499209E+03  0.82606146E+04                                 6.491945                            6.081328       0.528669       2.258763                    0.997773      24.900588      63.214780       0.751813       0.369833      -1.127488      -0.002612       0.023219       0.033743       0.041043       0.003237       0.013852       0.064640       0.213710       0.308602      -0.173412       0.052339       0.121073              6.596763       5.300362      -0.298673       0.566172       5.095301       0.240215       9.394626           0.000001
          404              O       2.950871       9.064878       0.602091      -0.307680      21.097026 0.29393185E+03  0.60691953E+04                                 5.953424                            5.237770       0.906767       2.396010                    0.999295      23.672344      57.460414       0.847509       0.350008      -1.147509      -0.016764      -0.029561      -0.024913       0.042138       0.024366      -0.048491       0.116086       0.013727      -0.356916      -0.189057       0.077880       0.111176              6.279474       4.270094       0.629356       0.122992       9.838019       1.304140       4.730309          -0.000000
          405              O       4.844196       5.683582      20.266948      -0.613773      39.123969 0.60814649E+03  0.15064477E+05                                 9.185700                            7.696224       0.141665       2.088801                    0.995860      28.363888      75.477789       0.676989       0.365240      -1.135037       0.029188       0.017717      -0.055768       0.065391      -0.025052       0.014635      -0.004089      -0.045981      -0.250350      -0.085507       0.009191       0.076316             10.448437      12.819339       1.779293      -3.616823       6.322955      -1.182261      12.203017           0.000000
          406              O       6.756006       6.775686      20.689841      -0.690859      34.671880 0.52487057E+03  0.12506179E+05                                 8.286258                            6.943846       0.565150       2.194379                    0.998972      28.957007      75.072595       0.746199       0.344492      -1.154102      -0.053350       0.005077      -0.087884       0.102935      -0.026151       0.026729       0.006887      -0.055940      -0.142898      -0.063141       0.000918       0.062224              9.589452       7.533312       1.117724       2.231506       6.219332       1.959333      15.015712          -0.000001
          407              O       8.932824       3.879795       9.853725      -0.622668      33.840238 0.52133913E+03  0.12412412E+05                                 8.202924                            6.985712       0.644854       2.235832                    0.998259      28.355791      73.704855       0.732888       0.351020      -1.147650      -0.021514      -0.039498       0.109817       0.118670      -0.026483       0.031720       0.028989      -0.027745      -0.263394      -0.103333       0.029008       0.074325              9.168154       7.416465      -0.245689      -1.861743      10.987437       2.787051       9.100559           0.000000
          408              O       8.948833       6.076409       9.533056      -0.626951      38.910870 0.57073290E+03  0.13894892E+05                                 9.100069                            7.350141       0.418146       2.161639                    0.997456      28.571287      75.017799       0.708752       0.354968      -1.144819      -0.024100       0.047817       0.090734       0.105356       0.034805       0.023190      -0.062704       0.027273      -0.180846      -0.104890       0.033984       0.070907             10.745704       7.625087       0.766690      -2.858707      11.396064      -5.134116      13.215963           0.000000
          409              O       4.171617       3.838675      15.826565      -0.330126      22.806967 0.34688194E+03  0.74697716E+04                                 6.361079                            5.791572       0.949809       2.416479                    0.998324      24.128255      59.925931       0.784401       0.362612      -1.136730       0.009999       0.010347      -0.037440       0.040110       0.019003      -0.102861      -0.044094      -0.070156      -0.336997      -0.171645       0.047305       0.124340              6.618104       8.177186       2.621650      -0.976075       6.815686      -0.913829       4.861439           0.000000
          410              O       4.679392       5.161881      14.209529      -0.302437      22.780735 0.36808687E+03  0.80652501E+04                                 6.422572                            6.056450       0.664657       2.324342                    0.997013      24.176998      61.073724       0.748034       0.373695      -1.125354      -0.004344      -0.023154       0.034895       0.042103      -0.110360      -0.033236      -0.044741       0.015662       0.261356      -0.166312       0.065990       0.100321              6.516536       6.662243      -0.020122       0.758325       4.438403      -1.116694       8.448962           0.000000
          411              O       9.857129       7.479788      17.154268      -0.313457      21.752453 0.30482141E+03  0.63442704E+04                                 6.095879                            5.354710       1.061882       2.455581                    0.999073      23.527023      57.120739       0.834281       0.352742      -1.146592      -0.010530      -0.009111      -0.046275       0.048325      -0.032859       0.118932       0.037013      -0.056748      -0.082608      -0.152737       0.054644       0.098093              6.465682       8.637146       1.573693       2.074071       4.535575       1.173356       6.224325          -0.000002
          412              O       9.380777       7.158175      15.086045      -0.325111      22.807947 0.36459786E+03  0.79572744E+04                                 6.397233                            5.995139       0.763511       2.360026                    0.996516      24.130468      60.523965       0.759172       0.369671      -1.130180       0.001583       0.006161       0.042195       0.042672      -0.072013      -0.042764      -0.009320      -0.150453       0.271121      -0.156866       0.057679       0.099187              6.542808       6.844055       0.294703      -1.250728       4.261215      -0.032729       8.523155           0.000000
          413              O       8.074281       3.556115      15.926964      -0.325375      23.096588 0.37064032E+03  0.81421979E+04                                 6.459521                            6.050492       0.562592       2.272593                    0.997746      24.777959      62.847763       0.752761       0.370391      -1.126892       0.000325      -0.023748      -0.032695       0.040411      -0.023993       0.022859       0.070095       0.208691       0.297602      -0.175709       0.054317       0.121392              6.553288       5.237150      -0.154083       0.909470       5.210773       0.142753       9.211941           0.000001
          414              O       7.496363       2.255882      14.299888      -0.302980      21.377156 0.29675173E+03  0.61407943E+04                                 6.012137                            5.266963       0.968391       2.417531                    0.999280      23.658200      57.449885       0.844338       0.350557      -1.147296       0.017868       0.025851       0.024498       0.039846       0.032409      -0.037535       0.121002       0.020507      -0.354363      -0.190640       0.075014       0.115626              6.396094       4.499624       1.416699       0.313691       9.895523       1.277822       4.793133           0.000000
          415              O       6.241943       8.293008      14.678363      -0.336264      22.595558 0.34666179E+03  0.74966401E+04                                 6.364839                            5.846458       0.401200       2.227706                    0.995746      24.513556      61.891650       0.766010       0.369752      -1.126254       0.006998       0.004241      -0.052390       0.053025       0.058481      -0.033016       0.054037       0.174046       0.260395      -0.163344       0.056322       0.107022              6.437490       5.531203      -0.696524      -1.718328       5.407108       0.398379       8.374159          -0.000003
          416              O       6.624524       8.871910      12.741571      -0.324979      22.414008 0.30026527E+03  0.62442707E+04                                 6.244305                            5.339010       0.904552       2.398806                    0.999074      23.708345      58.091778       0.827336       0.355998      -1.140607      -0.013691      -0.035804       0.054723       0.066813       0.071643       0.068366      -0.095952       0.058701      -0.007574      -0.162749       0.077599       0.085150              6.658168       4.320152      -0.514646       0.032156       8.260047      -3.292990       7.394307           0.000000

******************************************************
Auxiliary information for the entire system
The total spin magnetic moment of the unit cell is   -0.000052
The total net atomic charge of the unit cell is   0.000002
Accuracy of reproducing the electrostatic potential in the unit cell:
  The inner radius (bohr) =    5.0000
  The outer radius (bohr) =   12.0000
  Valid grid points have density less than (e/(bohr^3)) =    0.0001
  The number of valid grid points were=       613022
  The rms potential error without charges in kcal/mol is=     13.17143
  The rms potential error with partial charges in kcal/mol is=      2.33541
  The RRMSE value at monopole order=      0.17731
  The rms potential error with partial charges and cloud penetration in kcal/mol is=      2.33885
  The RRMSE value at monopole order with cloud penetration is=      0.17757
  The rms potential error with partial charges and atomic dipoles in kcal/mol is=      0.92036
  The RRMSE value at dipole order=      0.06988
  The rms potential error with partial charges, atomic dipoles and cloud penetration in kcal/mol is=      0.90849
  The RRMSE value at dipole order with cloud penetration=      0.06897

******************************************************
The electron densities and ab initio electrostatic potential were computed in VASP using the PBE functional and
projector augmented wave method. See the main text of the journal article for a description of computational details.
The atomic charges, dipoles, and quadrupoles were computed with the DDEC6 method as described in
(a) T. A. Manz and N. Gabaldon Limas, RSC Adv. 6 (2016) 47771-47801 DOI: 10.1039/c6ra04656h
(b) N. Gabaldon Limas and T. A. Manz, RSC Adv. 8 (2018) 2678-2707 DOI: 10.1039/c7ra11829e.
For each atom in the material, the electron cloud parameters were fit to the spherically averaged atom-in-material
electron density using radial positions for which this density was between 10^-4 and 10^-2 electrons per cubic bohr.
The polarizabilities, dispersion coefficients, and quantum Drude oscillator (QDO) parameters were fit using the MCLF method.
The magnetic structure of the system was optimized in VASP from the default ferromagnetic initial guess using spin polarization.
The atomic spin moments (ASMs) were computed on this optimized magnetic structure using the DDEC6 partition as inputs
to the method of T. A. Manz and D. S. Sholl, J. Chem. Theory Comput. 7 (2011) 4146-4164 DOI: 10.1021/ct200539n.
The RMSE and RRMSE were computed using a uniform grid with Ewald summation.
