# Supplementary material for: A collection of forcefield precursors for metal–organic frameworks
Source: RSC Adv. 2019 Nov 13;9(63):36492–507. doi: 10.1039/c9ra07327b (PMC9075174; doi:10.1039/c9ra07327b)
Supplement: RA-009-C9RA07327B-s6140 [file RA-009-C9RA07327B-s6140.xyz]

  208
jmolscript: load "" {1 1 1} spacegroup "x,y,z" unitcell [{     13.356000     0.000000     0.000000 }, {     -1.304498    19.397485     0.000000 }, {     -1.304498    -4.191476    18.939218 }]
Gd     2.821220    17.169089     8.735904     2.025970
Gd     1.247784    10.386449     0.288066     2.025970
Gd     7.925784    -1.963080    10.203314     2.025970
Gd     9.499220     4.819560    18.651152     2.025970
H      2.088174    13.606569    11.327546     0.132501
H      5.553149    14.220674    13.189271     0.142081
H      2.736721     7.719878    15.374857     0.148574
H      1.593677    10.582919    17.872940     0.152575
H      3.370096     0.455368    10.791566     0.139865
H      5.581081     0.052923    14.073733     0.153754
H      1.980830     7.086232     3.206410     0.132500
H     11.871855     5.401189     2.204525     0.142081
H      1.332283     1.862523     8.079470     0.148574
H      2.475327     0.042114     4.744274     0.152575
H      0.698908     4.767792    16.162729     0.139865
H     11.843923     1.476206    15.846444     0.153753
H      8.658830     1.599440     7.611672     0.132500
H      5.193855     0.985335     5.749947     0.142081
H      8.010283     7.486131     3.564361     0.148574
H      9.153327     4.623090     1.066278     0.152575
H      7.376908    14.750641     8.147652     0.139865
H      5.165923    15.153086     4.865485     0.153753
H      8.766174     8.119777    15.732808     0.132500
H     -1.124851     9.804820    16.734693     0.142081
H      9.414721    13.343486    10.859748     0.148574
H      8.271677    15.163895    14.194944     0.152575
H     10.048096    10.438217     2.776489     0.139865
H     -1.096919    13.729803     3.092774     0.153753
C      4.169464    15.175583    11.083230     0.680544
C      3.888329    14.049980    12.058600    -0.007918
C      2.695761    13.376039    11.992313    -0.110287
C      2.368956    12.391131    12.857835     0.043697
C      3.220871    11.996453    13.878659     0.026029
C      4.391902    12.711235    13.961992     0.034881
C      4.756167    13.753809    13.081318    -0.081892
C      2.888649    10.928944    14.907058    -0.003859
C      3.038295     9.568470    14.691151     0.040430
C      2.623694     8.621363    15.569931    -0.108897
C      2.038463     9.009367    16.744163     0.027075
C      1.935395    10.321046    17.049084    -0.111376
C      2.340324    11.280415    16.132426     0.044212
C      1.490010     7.954746    17.696805     0.602076
C      5.693761    -0.632102    11.524514     0.657083
C      4.582514     0.023589    12.321855     0.006428
C      3.466883     0.526269    11.715800    -0.122215
C      2.476760     1.145465    12.467687     0.046163
C      2.559559     1.264867    13.838887    -0.005662
C      3.756232     0.837575    14.437366     0.049387
C      4.769384     0.267447    13.674115    -0.094052
C     -0.100460     7.663814     1.727257     0.680544
C      0.180675     6.468263     2.615506    -0.007919
C      1.373243     6.387357     3.287848    -0.110287
C      1.700048     5.329461     4.062462     0.043697
C      0.848133     4.247471     4.227233     0.026029
C     -0.322898     4.320559     3.511331     0.034880
C     12.668837     5.405710     2.683687    -0.081891
C      1.180355     3.012696     5.047302    -0.003859
C      1.030709     2.929526     6.422289     0.040430
C      1.445310     1.866854     7.157130    -0.108897
C      2.030541     0.804205     6.524561     0.027075
C      2.133609     0.789919     5.177982    -0.111376
C      1.728680     1.892225     4.439353     0.044212
C      2.578994    -0.353818     7.348417     0.602076
C     -1.624757     3.817176    17.066129     0.657083
C     -0.513510     3.180357    16.253637     0.006428
C      0.602121     3.880714    15.893792    -0.122215
C      1.592244     3.280389    15.126753     0.046162
C      1.509445     1.967385    14.713878    -0.005662
C      0.312772     1.290714    15.001755     0.049387
C     -0.700380     1.912737    15.723339    -0.094052
C      6.577540     0.030426     7.855988     0.680544
C      6.858675     1.156029     6.880618    -0.007919
C      8.051243     1.829970     6.946905    -0.110287
C      8.378048     2.814878     6.081383     0.043697
C      7.526133     3.209556     5.060559     0.026029
C      6.355102     2.494774     4.977226     0.034881
C      5.990837     1.452200     5.857900    -0.081892
C      7.858355     4.277065     4.032160    -0.003859
C      7.708709     5.637539     4.248067     0.040430
C      8.123310     6.584646     3.369287    -0.108897
C      8.708541     6.196642     2.195055     0.027075
C      8.811609     4.884963     1.890134    -0.111376
C      8.406680     3.925594     2.806792     0.044212
C      9.256994     7.251263     1.242413     0.602076
C      5.053243    15.838111     7.414704     0.657083
C      6.164490    15.182420     6.617363     0.006428
C      7.280121    14.679740     7.223418    -0.122216
C      8.270244    14.060544     6.471531     0.046163
C      8.187445    13.941142     5.100331    -0.005662
C      6.990772    14.368434     4.501852     0.049387
C      5.977620    14.938562     5.265103    -0.094052
C     10.847464     7.542195    17.211961     0.680544
C     10.566329     8.737746    16.323712    -0.007919
C      9.373761     8.818652    15.651370    -0.110287
C      9.046956     9.876548    14.876756     0.043697
C      9.898871    10.958538    14.711985     0.026029
C     11.069902    10.885450    15.427887     0.034880
C     -1.921833     9.800299    16.255531    -0.081891
C      9.566649    12.193313    13.891916    -0.003859
C      9.716295    12.276483    12.516929     0.040430
C      9.301694    13.339155    11.782088    -0.108897
C      8.716463    14.401804    12.414657     0.027075
C      8.613395    14.416090    13.761236    -0.111376
C      9.018324    13.313784    14.499865     0.044212
C      8.168010    15.559827    11.590801     0.602076
C     12.371761    11.388833     1.873089     0.657083
C     11.260514    12.025652     2.685581     0.006428
C     10.144883    11.325295     3.045426    -0.122215
C      9.154760    11.925620     3.812465     0.046162
C      9.237559    13.238624     4.225340    -0.005662
C     10.434232    13.915295     3.937463     0.049387
C     11.447384    13.293272     3.215879    -0.094052
N      1.087393    11.772596    12.725261     0.584026
N      5.342535    12.463256    15.073724     0.537898
N      3.698593     9.104806    13.446845     0.557516
N      2.153071    12.672783    16.484695     0.522420
N      1.354588     1.653954    11.791557     0.574875
N      3.948059     0.932238    15.850232     0.557581
N      2.981611     5.325248     4.695032     0.584026
N     12.082469     3.181508     3.513225     0.537898
N      0.370411     4.044246     7.143873     0.557517
N      1.915933     1.849146     3.003760     0.522420
N      2.714416     4.050421    14.776378     0.574875
N      0.120945    -0.068317    14.604031     0.557581
N      9.659611     3.433413     6.213957     0.584026
N      5.404469     2.742753     3.865494     0.537898
N      7.048411     6.101203     5.492373     0.557516
N      8.593933     2.533226     2.454523     0.522420
N      9.392416    13.552055     7.147661     0.574875
N      6.798945    14.273771     3.088986     0.557581
N      7.765393     9.880761    14.244186     0.584026
N     -1.335465    12.024501    15.425993     0.537898
N     10.376593    11.161763    11.795345     0.557517
N      8.831071    13.356863    15.935458     0.522420
N      8.032588    11.155588     4.162840     0.574875
N     10.626059    15.274326     4.335187     0.557581
O      3.339731    15.398744    10.206345    -0.672655
O      5.262371    15.790882    11.318077    -0.633818
O      1.288498     6.807137    17.229007    -0.654511
O      1.186988     8.276272    18.855885    -0.615663
O      0.269582    12.240711    12.003676    -0.343054
O      0.771452    10.833112    13.376770    -0.347173
O      6.072217    13.474751    15.420311    -0.393677
O      5.323942    11.543852    15.730914    -0.249606
O      4.116908     9.911373    12.668443    -0.343033
O      3.958411     7.955890    13.388133    -0.310503
O      1.984642    13.506546    15.609703    -0.328593
O      2.076349    12.964015    17.693017    -0.307656
O      5.343227    -1.151054    10.433615    -0.754479
O      6.817057    -0.662866    11.979055    -0.556813
O      0.314418     1.861418    12.291552    -0.345314
O      1.132186     1.511040    10.623007    -0.337708
O      3.059614     0.962121    16.626739    -0.309580
O      5.113635     1.054178    16.219546    -0.337649
O      0.729273     8.568205     1.698848    -0.672655
O     12.162633     7.567472     1.075748    -0.633818
O      2.780506    -0.145050     8.569996    -0.654511
O      2.882016    -1.416038     6.784028    -0.615663
O      3.799422     6.130937     4.393899    -0.343054
O      3.297552     4.486124     5.471540    -0.347173
O     11.352787     3.061676     2.450735    -0.393677
O     12.101062     2.341175     4.268900    -0.249606
O     -0.047904     4.978544     6.524561    -0.343032
O      0.110593     3.853309     8.278332    -0.310504
O      2.084362     2.883628     2.378766    -0.328593
O      1.992655     0.732301     2.458310    -0.307656
O     -1.274223     4.770166    17.808547    -0.754479
O     10.607947     3.366726    16.997948    -0.556812
O      3.754586     3.607068    14.465775    -0.345314
O      2.936818     5.160483    15.168420    -0.337708
O      1.009390    -0.820023    14.407063    -0.309580
O     -1.044631    -0.402558    14.405169    -0.337649
O      7.407273    -0.192735     8.732873    -0.672655
O      5.484633    -0.584873     7.621141    -0.633818
O      9.458506     8.398872     1.710211    -0.654511
O      9.560016     6.929737     0.083333    -0.615663
O     10.477422     2.965298     6.935542    -0.343054
O      9.975552     4.372897     5.562448    -0.347173
O      4.674787     1.731258     3.518907    -0.393677
O      5.423062     3.662157     3.208304    -0.249606
O      6.630096     5.294636     6.270775    -0.343034
O      6.788593     7.250119     5.551085    -0.310503
O      8.762362     1.699463     3.329515    -0.328593
O      8.670655     2.241994     1.246201    -0.307656
O      5.403777    16.357063     8.505603    -0.754479
O      3.929947    15.868875     6.960163    -0.556813
O     10.432586    13.344591     6.647666    -0.345314
O      9.614818    13.694969     8.316211    -0.337708
O      7.687390    14.243888     2.312479    -0.309580
O      5.633369    14.151831     2.719672    -0.337649
O     10.017731     6.637804    17.240370    -0.672655
O     -1.415629     7.638537    17.863470    -0.633818
O      7.966498    15.351059    10.369222    -0.654511
O      7.864988    16.622047    12.155190    -0.615663
O      6.947582     9.075072    14.545319    -0.343054
O      7.449452    10.719885    13.467678    -0.347173
O     -0.605783    12.144333    16.488483    -0.393677
O     -1.354058    12.864834    14.670318    -0.249606
O     10.794908    10.227465    12.414657    -0.343033
O     10.636411    11.352700    10.660886    -0.310504
O      8.662642    12.322381    16.560452    -0.328593
O      8.754349    14.473708    16.480908    -0.307655
O     12.021227    10.435843     1.130671    -0.754479
O      0.139057    11.839283     1.941270    -0.556812
O      6.992418    11.598941     4.473443    -0.345314
O      7.810186    10.045526     3.770798    -0.337708
O      9.737614    16.026032     4.532155    -0.309580
O     11.791635    15.608567     4.534049    -0.337649

The following XYZ coordinates are in angstroms. Other properties are in atomic units.
The sperically averaged electron density of each atom fit to a function of the form exp(a - br)
eigen_1, eigen_2 and eigen_3 are the three eigenvalues of traceless quadrupole moment tensor
  atom number  atomic symbol              X              Y              Z     net charge C6 coefficient C8 coefficient C10 coefficient fluctuating dipole atomic polarizability isotropic forcefield polarizability              a              b squared Pearson coefficient          <r^3>          <r^4>         wp_QDO          m_QDO          q_QDO       dipole_x       dipole_y       dipole_z         dipole            Qxy            Qxz            Qyz     Q(x^2-y^2)  Q(3z^2 - R^2)        eigen_1        eigen_2        eigen_3 static polarizability      alpha(xx)      alpha(xy)      alpha(xz)      alpha(yy)      alpha(yz)      alpha(zz) atomic spin moment
            1             Gd       2.821220      17.169089       8.735904       2.025970     129.302201 0.28931615E+04  0.97920690E+05                                17.367692                           14.808971       1.934286       2.332243                    0.998235      78.591288     189.604020       0.636643       0.284255      -1.306209      -0.011285      -0.013272       0.015722       0.023466       0.182252      -0.079181       0.043623       0.061864      -0.113863      -0.208339      -0.000099       0.208438             21.331026      18.748991      -5.611871       2.265587      24.257997      -6.807720      20.986089          -0.000001
            2             Gd       1.247784      10.386449       0.288066       2.025970     129.302206 0.28931611E+04  0.97920673E+05                                17.367693                           14.808970       1.934286       2.332244                    0.998235      78.591284     189.604008       0.636643       0.284255      -1.306209       0.011285      -0.018218       0.009562       0.023466      -0.116692       0.160837       0.034064       0.105056       0.015714      -0.208339      -0.000098       0.208437             21.331029      18.748995       3.424699      -4.989739      24.011424      -6.862294      21.232667          -0.000001
            3             Gd       7.925784      -1.963080      10.203314       2.025970     129.302196 0.28931613E+04  0.97920684E+05                                17.367692                           14.808971       1.934286       2.332244                    0.998235      78.591286     189.604014       0.636643       0.284255      -1.306209       0.011285       0.013272      -0.015722       0.023466       0.182252      -0.079181       0.043623       0.061864      -0.113863      -0.208339      -0.000098       0.208438             21.331026      18.748991      -5.611871       2.265587      24.257997      -6.807720      20.986088          -0.000001
            4             Gd       9.499220       4.819560      18.651152       2.025970     129.302193 0.28931607E+04  0.97920657E+05                                17.367691                           14.808969       1.934287       2.332244                    0.998235      78.591282     189.603998       0.636643       0.284255      -1.306209      -0.011285       0.018218      -0.009561       0.023466      -0.116692       0.160837       0.034064       0.105056       0.015714      -0.208339      -0.000098       0.208437             21.331027      18.748994       3.424699      -4.989738      24.011422      -6.862293      21.232665          -0.000001
            5              H       2.088174      13.606569      11.327546       0.132501       1.180009 0.87994867E+01  0.87463761E+02                                 1.761054                            1.669117      -1.337575       2.251595                    0.995869       3.431719       9.312935       0.519025       1.187264      -0.730643      -0.020295       0.012043      -0.029800       0.038013      -0.007859       0.008116       0.001479      -0.003799       0.027110      -0.014902       0.002149       0.012754              1.790231       1.850557      -0.010613       0.325346       1.604065      -0.333674       1.916073           0.000000
            6              H       5.553149      14.220674      13.189271       0.142081       1.007941 0.72093437E+01  0.69403144E+02                                 1.695022                            1.595064      -1.329888       2.268095                    0.995221       3.497924       9.902994       0.480763       1.323401      -0.698499       0.032646       0.026550      -0.000013       0.042080       0.008442      -0.002326       0.005879       0.000151      -0.039961      -0.015911       0.000577       0.015334              1.748981       2.171639       0.375308       0.071421       1.616909      -0.142635       1.458394           0.000000
            7              H       2.736721       7.719878      15.374857       0.148574       1.044388 0.72466091E+01  0.69761145E+02                                 1.721970                            1.586904      -1.401535       2.232134                    0.994211       3.526504       9.941559       0.488235       1.303161      -0.702108       0.004135      -0.038018      -0.000234       0.038243      -0.004323       0.007582      -0.002921      -0.006422      -0.017128      -0.011074       0.000294       0.010780              1.806013       1.399471      -0.030142      -0.133826       2.550914       0.073737       1.467652           0.000000
            8              H       1.593677      10.582919      17.872940       0.152575       1.124805 0.83691179E+01  0.82859681E+02                                 1.781537                            1.690301      -1.189815       2.345416                    0.996433       3.321967       9.253881       0.483240       1.280205      -0.710861      -0.016082       0.007126       0.040932       0.044551      -0.004796      -0.009728       0.003783       0.010442       0.039822      -0.013727      -0.005386       0.019112              1.816133       1.606210      -0.017394      -0.279638       1.674391       0.101148       2.167799          -0.000000
            9              H       3.370096       0.455368      10.791566       0.139865       1.134122 0.79633217E+01  0.78791417E+02                                 1.843517                            1.679927      -1.548924       2.156288                    0.992661       3.737062      10.815221       0.465804       1.328978      -0.695998       0.003838       0.000846      -0.040971       0.041159       0.007055      -0.007169      -0.003696       0.004793       0.032075      -0.012868      -0.002628       0.015496              1.966658       1.594037      -0.145292       0.012823       1.462959       0.173084       2.842978           0.000000
           10              H       5.581081       0.052923      14.073733       0.153754       1.018099 0.72410790E+01  0.68249746E+02                                 1.578518                            1.502442      -1.033908       2.414521                    0.998571       3.075239       8.010871       0.555885       1.169024      -0.736708       0.040932      -0.009719       0.014290       0.044431      -0.004913       0.007225      -0.008262       0.011741      -0.030667      -0.015623      -0.000812       0.016436              1.609752       1.897441      -0.242873       0.199289       1.358405       0.014979       1.573409           0.000000
           11              H       1.980830       7.086232       3.206410       0.132500       1.180009 0.87994866E+01  0.87463763E+02                                 1.761055                            1.669117      -1.337576       2.251595                    0.995869       3.431720       9.312939       0.519024       1.187265      -0.730642       0.020295       0.031698      -0.005319       0.038013       0.009622      -0.005920       0.003800      -0.014286      -0.004353      -0.014902       0.002149       0.012754              1.790232       1.850558       0.319953       0.059940       2.042301      -0.236687       1.477837           0.000000
           12              H      11.871855       5.401189       2.204525       0.142081       1.007942 0.72093484E+01  0.69403202E+02                                 1.695023                            1.595064      -1.329888       2.268095                    0.995221       3.497925       9.902998       0.480763       1.323401      -0.698499      -0.032646       0.005750      -0.025920       0.042080      -0.004095       0.007740       0.001131       0.021608       0.024407      -0.015911       0.000577       0.015334              1.748982       2.171640      -0.011364       0.381875       1.525982      -0.162758       1.549323           0.000000
           13              H       1.332283       1.862523       8.079470       0.148574       1.044390 0.72466252E+01  0.69761346E+02                                 1.721973                            1.586907      -1.401537       2.232133                    0.994211       3.526508       9.941577       0.488235       1.303162      -0.702107      -0.004135      -0.007986       0.037171       0.038243       0.008337      -0.002583      -0.005132       0.003571       0.012851      -0.011074       0.000294       0.010780              1.806016       1.399473      -0.124152      -0.058348       1.487120      -0.161695       2.531454           0.000000
           14              H       2.475327       0.042114       4.744274       0.152575       1.124805 0.83691154E+01  0.82859644E+02                                 1.781536                            1.690300      -1.189815       2.345416                    0.996433       3.321968       9.253881       0.483241       1.280204      -0.710861       0.016082      -0.038425      -0.015803       0.044551      -0.008461      -0.006785       0.008732      -0.011920      -0.027265      -0.013727      -0.005386       0.019112              1.816132       1.606209      -0.269273      -0.077409       2.102079       0.195801       1.740109          -0.000000
           15              H       0.698908       4.767792      16.162729       0.139865       1.134126 0.79633509E+01  0.78791783E+02                                 1.843521                            1.679930      -1.548923       2.156289                    0.992661       3.737067      10.815243       0.465804       1.328979      -0.695997      -0.003837       0.040186       0.008027       0.041159      -0.008525       0.005339       0.000538      -0.014340      -0.025324      -0.012868      -0.002628       0.015496              1.966663       1.594040       0.043916      -0.139089       2.705519       0.448077       1.600432           0.000000
           16              H      11.843923       1.476206      15.846444       0.153753       1.018098 0.72410751E+01  0.68249701E+02                                 1.578518                            1.502442      -1.033908       2.414521                    0.998571       3.075239       8.010871       0.555885       1.169024      -0.736708      -0.040932      -0.016053       0.006402       0.044431       0.008116      -0.003236      -0.009487       0.017276      -0.014063      -0.015623      -0.000812       0.016436              1.609752       1.897442       0.247061      -0.194072       1.557048       0.058942       1.374765           0.000000
           17              H       8.658830       1.599440       7.611672       0.132500       1.180009 0.87994869E+01  0.87463766E+02                                 1.761055                            1.669117      -1.337575       2.251595                    0.995869       3.431719       9.312936       0.519024       1.187265      -0.730642       0.020295      -0.012043       0.029800       0.038013      -0.007859       0.008116       0.001479      -0.003799       0.027110      -0.014902       0.002149       0.012754              1.790232       1.850557      -0.010613       0.325346       1.604065      -0.333674       1.916073           0.000000
           18              H       5.193855       0.985335       5.749947       0.142081       1.007941 0.72093449E+01  0.69403159E+02                                 1.695022                            1.595064      -1.329888       2.268095                    0.995221       3.497924       9.902994       0.480763       1.323401      -0.698499      -0.032646      -0.026550       0.000013       0.042080       0.008442      -0.002326       0.005879       0.000151      -0.039961      -0.015911       0.000577       0.015334              1.748981       2.171639       0.375308       0.071421       1.616910      -0.142635       1.458395           0.000000
           19              H       8.010283       7.486131       3.564361       0.148574       1.044389 0.72466097E+01  0.69761150E+02                                 1.721970                            1.586904      -1.401535       2.232134                    0.994211       3.526504       9.941558       0.488236       1.303160      -0.702108      -0.004135       0.038018       0.000234       0.038243      -0.004323       0.007582      -0.002921      -0.006422      -0.017128      -0.011074       0.000294       0.010780              1.806013       1.399471      -0.030142      -0.133826       2.550914       0.073737       1.467652           0.000000
           20              H       9.153327       4.623090       1.066278       0.152575       1.124805 0.83691179E+01  0.82859681E+02                                 1.781537                            1.690301      -1.189815       2.345416                    0.996433       3.321967       9.253881       0.483240       1.280205      -0.710861       0.016082      -0.007126      -0.040932       0.044551      -0.004796      -0.009728       0.003783       0.010442       0.039822      -0.013727      -0.005386       0.019112              1.816133       1.606210      -0.017394      -0.279638       1.674391       0.101148       2.167799          -0.000000
           21              H       7.376908      14.750641       8.147652       0.139865       1.134122 0.79633218E+01  0.78791414E+02                                 1.843516                            1.679927      -1.548924       2.156288                    0.992661       3.737062      10.815219       0.465805       1.328978      -0.695998      -0.003838      -0.000846       0.040971       0.041159       0.007055      -0.007169      -0.003696       0.004793       0.032075      -0.012868      -0.002628       0.015496              1.966658       1.594037      -0.145292       0.012823       1.462958       0.173084       2.842977           0.000000
           22              H       5.165923      15.153086       4.865485       0.153753       1.018099 0.72410792E+01  0.68249748E+02                                 1.578518                            1.502442      -1.033908       2.414521                    0.998571       3.075239       8.010871       0.555885       1.169024      -0.736708      -0.040932       0.009719      -0.014290       0.044431      -0.004913       0.007225      -0.008262       0.011741      -0.030667      -0.015623      -0.000812       0.016436              1.609752       1.897442      -0.242873       0.199289       1.358405       0.014979       1.573409           0.000000
           23              H       8.766174       8.119777      15.732808       0.132500       1.180009 0.87994906E+01  0.87463809E+02                                 1.761055                            1.669117      -1.337576       2.251595                    0.995869       3.431721       9.312941       0.519024       1.187264      -0.730643      -0.020295      -0.031698       0.005319       0.038013       0.009622      -0.005920       0.003800      -0.014286      -0.004353      -0.014902       0.002149       0.012754              1.790232       1.850558       0.319953       0.059940       2.042301      -0.236687       1.477837           0.000000
           24              H      -1.124851       9.804820      16.734693       0.142081       1.007942 0.72093484E+01  0.69403202E+02                                 1.695023                            1.595064      -1.329888       2.268095                    0.995221       3.497925       9.902998       0.480763       1.323401      -0.698499       0.032646      -0.005750       0.025920       0.042080      -0.004095       0.007740       0.001131       0.021608       0.024407      -0.015911       0.000577       0.015334              1.748982       2.171640      -0.011364       0.381875       1.525982      -0.162758       1.549323           0.000000
           25              H       9.414721      13.343486      10.859748       0.148574       1.044390 0.72466252E+01  0.69761346E+02                                 1.721973                            1.586907      -1.401537       2.232133                    0.994211       3.526508       9.941577       0.488235       1.303162      -0.702107       0.004135       0.007986      -0.037171       0.038243       0.008337      -0.002583      -0.005132       0.003571       0.012851      -0.011074       0.000294       0.010780              1.806016       1.399473      -0.124152      -0.058348       1.487120      -0.161695       2.531454           0.000000
           26              H       8.271677      15.163895      14.194944       0.152575       1.124805 0.83691170E+01  0.82859667E+02                                 1.781537                            1.690300      -1.189815       2.345416                    0.996433       3.321968       9.253883       0.483240       1.280204      -0.710861      -0.016082       0.038425       0.015803       0.044551      -0.008461      -0.006785       0.008732      -0.011920      -0.027265      -0.013727      -0.005386       0.019112              1.816133       1.606210      -0.269273      -0.077409       2.102080       0.195801       1.740109          -0.000000
           27              H      10.048096      10.438217       2.776489       0.139865       1.134125 0.79633457E+01  0.78791726E+02                                 1.843521                            1.679931      -1.548923       2.156289                    0.992661       3.737066      10.815243       0.465803       1.328980      -0.695997       0.003837      -0.040186      -0.008027       0.041159      -0.008525       0.005339       0.000538      -0.014340      -0.025324      -0.012868      -0.002628       0.015496              1.966664       1.594040       0.043916      -0.139089       2.705519       0.448077       1.600432           0.000000
           28              H      -1.096919      13.729803       3.092774       0.153753       1.018098 0.72410751E+01  0.68249701E+02                                 1.578518                            1.502442      -1.033908       2.414521                    0.998571       3.075239       8.010871       0.555885       1.169024      -0.736708       0.040932       0.016053      -0.006402       0.044431       0.008116      -0.003236      -0.009487       0.017276      -0.014063      -0.015623      -0.000812       0.016436              1.609752       1.897442       0.247061      -0.194072       1.557048       0.058942       1.374765           0.000000
           29              C       4.169464      15.175583      11.083230       0.680544      21.879970 0.22676335E+03  0.45750008E+04                                 7.267921                            5.358739      -0.084865       2.050570                    0.999096      21.020887      57.793109       0.639299       0.474880      -1.019829       0.016225       0.048258      -0.054278       0.074420      -0.043912      -0.038693       0.091933       0.004014       0.036797      -0.091129      -0.030368       0.121496              9.100299       7.500879       1.806838       0.165403      10.050122      -5.152159       9.749898           0.000000
           30              C       3.888329      14.049980      12.058600      -0.007918      36.750418 0.38880673E+03  0.87773886E+04                                 9.457606                            6.437179       0.263001       2.106766                    0.999284      25.714805      69.509149       0.678869       0.399658      -1.088875      -0.011800      -0.036690       0.028544       0.047960      -0.002523       0.005634       0.030075       0.026147      -0.009849      -0.038302       0.014529       0.023773             12.659694      10.603659       3.760217      -0.607448      14.289708      -8.106058      13.085716           0.000001
           31              C       2.695761      13.376039      11.992313      -0.110287      34.897943 0.40063054E+03  0.92713522E+04                                 9.410410                            6.778365      -0.079951       1.956488                    0.999533      28.946516      83.827394       0.615418       0.430068      -1.050754       0.023875       0.006586       0.010154       0.026767      -0.060781      -0.019702       0.061499      -0.043763       0.096027      -0.084797      -0.018584       0.103382             11.560225      11.726772       5.008259      -1.386811      12.574785      -5.874411      10.379117           0.000001
           32              C       2.368956      12.391131      12.857835       0.043697      37.540665 0.41254282E+03  0.95533673E+04                                 9.831802                            6.874551      -0.171715       1.959079                    0.999293      26.711055      75.713890       0.615698       0.429587      -1.058072      -0.005355       0.004211      -0.003660       0.007734       0.011061      -0.009844       0.018203       0.004347      -0.050555      -0.031537       0.011041       0.020496             12.283171      14.695855       4.099859       0.807269      11.335041      -5.037674      10.818615           0.000000
           33              C       3.220871      11.996453      13.878659       0.026029      40.610530 0.47584397E+03  0.11486604E+05                                10.638753                            7.575597      -0.364374       1.865816                    0.998387      29.056425      85.712822       0.561020       0.452273      -1.038454      -0.012968      -0.025483       0.018897       0.034273      -0.012343      -0.033061      -0.000393      -0.063489       0.036555      -0.055835       0.022770       0.033065             13.438751      13.923414       3.986016       0.266524      13.619320      -6.227043      12.773520           0.000001
           34              C       4.391902      12.711235      13.961992       0.034881      38.925484 0.45787522E+03  0.10886626E+05                                10.150047                            7.287326      -0.246026       1.930226                    0.998714      27.502040      79.073965       0.592297       0.434931      -1.054469       0.011925       0.006753       0.000184       0.013706      -0.021980       0.017110      -0.005428      -0.014260       0.065731      -0.036172       0.002759       0.033413             12.603883      14.688887       3.871638       1.547142      11.541025      -4.990789      11.581737           0.000000
           35              C       4.756167      13.753809      13.081318      -0.081892      34.180937 0.42435315E+03  0.99470727E+04                                 9.297444                            6.981907      -0.047910       1.970130                    0.999510      28.819710      83.570357       0.606577       0.430776      -1.051960      -0.015011       0.004672      -0.003134       0.016030      -0.024902      -0.052766       0.065525      -0.041130      -0.074515      -0.083266      -0.016535       0.099801             11.141024      10.449698       1.888510       1.117619      11.104868      -6.073802      11.868507           0.000002
           36              C       2.888649      10.928944      14.907058      -0.003859      39.684488 0.48642125E+03  0.11808368E+05                                10.512562                            7.674281      -0.367784       1.861585                    0.998486      29.449364      87.158824       0.555693       0.454040      -1.037291       0.014055       0.020678      -0.025725       0.035873       0.019560       0.010999      -0.035744       0.029010      -0.016905      -0.051501       0.020634       0.030866             12.958004       8.569143       1.758259      -4.068558      17.011286      -3.908209      13.293583           0.000001
           37              C       3.038295       9.568470      14.691151       0.040430      36.459880 0.43562126E+03  0.10227745E+05                                 9.670166                            7.072084      -0.151280       1.958036                    0.999397      27.204408      77.688217       0.605924       0.430543      -1.057305       0.001275      -0.011942       0.000242       0.012012      -0.004172      -0.007557       0.011454       0.029988       0.051006      -0.026651       0.002619       0.024032             11.522351       7.912771       0.705404      -4.319194      15.189284      -2.054570      11.464997           0.000000
           38              C       2.623694       8.621363      15.569931      -0.108897      33.994668 0.40974083E+03  0.95498966E+04                                 9.324472                            6.909627      -0.094624       1.959663                    0.999349      28.888143      84.367423       0.601431       0.436949      -1.045029      -0.008770       0.008835       0.020054       0.023604       0.004102       0.071778      -0.003817       0.097775      -0.115548      -0.075212      -0.029053       0.104265             11.078641       7.795570       1.812645      -4.568272      13.639556      -3.062429      11.800797           0.000002
           39              C       2.038463       9.009367      16.744163       0.027075      34.259956 0.37891450E+03  0.85342973E+04                                 9.151827                            6.452262       0.274720       2.123361                    0.999287      25.397128      69.502121       0.660033       0.412016      -1.076164       0.013778       0.020901      -0.026959       0.036789      -0.004684       0.016176       0.027013       0.019847       0.013038      -0.036345       0.006543       0.029802             11.711608       7.946660       3.065987      -4.444919      15.724524      -4.117073      11.463641           0.000000
           40              C       1.935395      10.321046      17.049084      -0.111376      33.356825 0.42166033E+03  0.99111951E+04                                 9.237975                            7.024482      -0.172938       1.929567                    0.999272      29.373201      86.511559       0.593808       0.438831      -1.042561       0.011691      -0.009305      -0.003294       0.015300      -0.004310       0.031281      -0.001694       0.138768       0.031434      -0.074763      -0.003901       0.078664             10.887712       6.866152       1.947741      -2.679959      15.620111      -3.010998      10.176875          -0.000000
           41              C       2.340324      11.280415      16.132426       0.044212      35.863478 0.44779991E+03  0.10615406E+05                                 9.656573                            7.228734      -0.276930       1.915644                    0.999099      27.641760      80.030070       0.590448       0.437594      -1.050144      -0.008465       0.005811       0.018937       0.021541      -0.003404       0.016535       0.001996      -0.035480      -0.040354      -0.029079       0.004284       0.024795             11.407068       7.661479       1.035215      -3.850535      14.895760      -1.687062      11.663964          -0.000000
           42              C       1.490010       7.954746      17.696805       0.602076      24.188863 0.25208600E+03  0.52178941E+04                                 7.725499                            5.614839      -0.071879       2.030248                    0.999432      22.241456      61.767169       0.630961       0.468983      -1.023881      -0.013070      -0.024421       0.017825       0.032939      -0.064842       0.052328       0.043498       0.139069      -0.120733      -0.121393      -0.001208       0.122602              9.693513       6.738477       3.262452      -2.812640      12.324641      -2.611180      10.017420           0.000000
           43              C       5.693761      -0.632102      11.524514       0.657083      22.026159 0.22624666E+03  0.45691777E+04                                 7.307824                            5.360384      -0.114546       2.038008                    0.999242      21.306751      58.911400       0.636809       0.476256      -1.017484       0.030453      -0.021919      -0.039972       0.054823       0.040230       0.017570      -0.092057      -0.153043       0.035046      -0.110470      -0.029658       0.140128              9.126656      10.291365      -3.190083      -2.125832       7.123240       3.463314       9.965364          -0.000000
           44              C       4.582514       0.023589      12.321855       0.006428      36.581565 0.39045342E+03  0.88322726E+04                                 9.469517                            6.482891       0.234690       2.101101                    0.999234      25.639561      69.591083       0.670816       0.403645      -1.085144      -0.025650       0.019565       0.026092       0.041491       0.023576       0.018455      -0.008422      -0.021644       0.006424      -0.037277       0.011876       0.025401             12.658508      13.503063      -5.951435      -4.034621       9.275654       4.580087      15.196807          -0.000000
           45              C       3.466883       0.526269      11.715800      -0.122215      37.042221 0.43766958E+03  0.10368095E+05                                 9.865091                            7.125921      -0.189219       1.917591                    0.999173      29.714811      87.427030       0.594274       0.435078      -1.046383       0.011492       0.014564       0.018270       0.026038       0.067130      -0.028043      -0.022075      -0.056514      -0.030827      -0.070085      -0.019490       0.089575             12.227763      14.031131      -5.547865      -2.636671       8.390818       2.720073      14.261340           0.000001
           46              C       2.476760       1.145465      12.467687       0.046163      37.741286 0.40660958E+03  0.93784970E+04                                 9.860416                            6.823798      -0.112779       1.981585                    0.999489      26.551634      75.022358       0.618364       0.429443      -1.058548       0.000959      -0.006664      -0.016145       0.017493      -0.003422       0.015466      -0.009625       0.029980      -0.064128      -0.028843      -0.002521       0.031364             12.508928      13.209977      -4.481896      -1.115421       7.598224       2.588691      16.718584          -0.000000
           47              C       2.559559       1.264867      13.838887      -0.005662      45.241625 0.52371291E+03  0.12898613E+05                                11.196764                            7.749732      -0.395472       1.847744                    0.998407      29.591990      87.063611       0.578289       0.430042      -1.055709      -0.029539       0.004168       0.019599       0.035693       0.003726      -0.036627       0.012736      -0.007631      -0.088859      -0.053491       0.020098       0.033393             14.833062      15.303846      -5.327649      -3.301805      10.008433       4.702611      19.186906          -0.000001
           48              C       3.756232       0.837575      14.437366       0.049387      38.668841 0.44019882E+03  0.10346392E+05                                 9.995797                            7.080073      -0.212375       1.933610                    0.999334      27.253271      77.480874       0.610251       0.427030      -1.061099       0.015877       0.000163       0.009619       0.018564       0.019749      -0.004472      -0.001314      -0.006649       0.050878      -0.028652       0.009550       0.019101             12.559369      12.716668      -4.193702      -0.899722       7.926033       2.895778      17.035408          -0.000001
           49              C       4.769384       0.267447      13.674115      -0.094052      34.500906 0.40457591E+03  0.93505701E+04                                 9.316675                            6.796456      -0.003786       1.989477                    0.999464      28.336927      81.012884       0.618973       0.428150      -1.055872      -0.000339       0.010123      -0.022950       0.025086       0.037085      -0.000661      -0.047058      -0.084774      -0.192732      -0.080378      -0.020116       0.100495             11.554524      11.054943      -3.834422      -3.063271       7.762017       4.259008      15.846611          -0.000000
           50              C      -0.100460       7.663814       1.727257       0.680544      21.879985 0.22676349E+03  0.45750043E+04                                 7.267925                            5.358741      -0.084865       2.050570                    0.999096      21.020887      57.793114       0.639299       0.474880      -1.019829      -0.016225       0.063424      -0.035390       0.074420      -0.028290      -0.051235       0.087653       0.023353       0.094814      -0.091129      -0.030368       0.121496              9.100307       7.500880      -0.228937       1.799894      11.937919      -4.734379       7.862121           0.000000
           51              C       0.180675       6.468263       2.615506      -0.007919      36.750418 0.38880663E+03  0.87773859E+04                                 9.457606                            6.437179       0.263001       2.106766                    0.999284      25.714809      69.509164       0.678869       0.399658      -1.088875       0.011800      -0.035798       0.029655       0.047960       0.006046      -0.001246       0.028986       0.031069       0.004916      -0.038302       0.014529       0.023773             12.659694      10.603665      -1.405615       3.540123      16.562337      -7.603093      10.813080           0.000001
           52              C       1.373243       6.387357       3.287848      -0.110287      34.897931 0.40063028E+03  0.92713450E+04                                 9.410409                            6.778363      -0.079952       1.956488                    0.999533      28.946521      83.827419       0.615418       0.430068      -1.050754      -0.023875      -0.008491      -0.008625       0.026767      -0.006103      -0.063602       0.061269      -0.042725       0.099141      -0.084797      -0.018584       0.103382             11.560222      11.726775      -2.436245       4.590271      12.960380      -5.789068       9.993511           0.000001
           53              C       1.700048       5.329461       4.062462       0.043697      37.540659 0.41254270E+03  0.95533637E+04                                 9.831801                            6.874550      -0.171685       1.959088                    0.999293      26.711055      75.713889       0.615698       0.429587      -1.058072       0.005355       0.004484      -0.003320       0.007734      -0.012001       0.008672       0.011629       0.034053       0.038565      -0.031538       0.011042       0.020496             12.283169      14.695852      -0.097714       4.177437      12.968409      -4.676189       9.185246           0.000000
           54              C       0.848133       4.247471       4.227233       0.026029      40.610550 0.47584431E+03  0.11486614E+05                                10.638756                            7.575599      -0.364375       1.865815                    0.998387      29.056432      85.712846       0.561020       0.452273      -1.038454       0.012968      -0.023957       0.020798       0.034273      -0.029613      -0.019195      -0.003198      -0.050817       0.074571      -0.055834       0.022770       0.033064             13.438754      13.923417      -0.601080       3.949435      15.440564      -5.823982      10.952281           0.000001
           55              C      -0.322898       4.320559       3.511331       0.034880      38.925502 0.45787548E+03  0.10886634E+05                                10.150050                            7.287328      -0.246027       1.930226                    0.998714      27.502051      79.074002       0.592297       0.434931      -1.054469      -0.011925       0.001279      -0.006634       0.013706       0.021455      -0.017763       0.000508      -0.041084      -0.014745      -0.036171       0.002757       0.033414             12.603885      14.688891       0.674001       4.114478      13.685740      -4.516139       9.437025           0.000000
           56              C      12.668837       5.405710       2.683687      -0.081891      34.180868 0.42435207E+03  0.99470414E+04                                 9.297434                            6.981899      -0.047912       1.970129                    0.999510      28.819677      83.570248       0.606578       0.430777      -1.051960       0.015011       0.004069      -0.003883       0.016030      -0.046139      -0.035714       0.047203       0.041639       0.173808      -0.083266      -0.016534       0.099800             11.141011      10.449690       0.683144       2.085389      14.395713      -5.345483       8.577629           0.000002
           57              C       1.180355       3.012696       5.047302      -0.003859      39.684490 0.48642142E+03  0.11808372E+05                                10.512561                            7.674281      -0.367784       1.861585                    0.998486      29.449359      87.158797       0.555693       0.454040      -1.037291      -0.014055       0.029585      -0.014631       0.035873       0.006513       0.021475      -0.031129       0.008158      -0.079462      -0.051501       0.020635       0.030866             12.958003       8.569143      -4.352369       0.837573      15.116266      -4.327600      15.188600           0.000001
           58              C       1.030709       2.929526       6.422289       0.040430      36.459843 0.43562076E+03  0.10227729E+05                                 9.670157                            7.072078      -0.151261       1.958042                    0.999397      27.204393      77.688141       0.605925       0.430543      -1.057306      -0.001274      -0.002817       0.011608       0.012013      -0.006476      -0.005705       0.018930      -0.003785      -0.050311      -0.026651       0.002620       0.024031             11.522339       7.912763      -4.369575      -0.244562      12.505822      -2.648452      14.148431           0.000000
           59              C       1.445310       1.866854       7.157130      -0.108897      33.994685 0.40974089E+03  0.95498988E+04                                 9.324474                            6.909626      -0.094622       1.959663                    0.999349      28.888162      84.367492       0.601431       0.436949      -1.045029       0.008770      -0.017672      -0.012960       0.023604       0.069196       0.019515      -0.005336       0.104637      -0.094965      -0.075213      -0.029052       0.104265             11.078643       7.795571      -4.852030       0.782694      13.178866      -3.164388      12.261493           0.000002
           60              C       2.030541       0.804205       6.524561       0.027075      34.259936 0.37891454E+03  0.85342985E+04                                 9.151824                            6.452263       0.274720       2.123361                    0.999287      25.397126      69.502114       0.660033       0.412016      -1.076164      -0.013778       0.030838      -0.014582       0.036789       0.016806      -0.001078       0.027960       0.015571       0.000209      -0.036345       0.006543       0.029802             11.711600       7.946657      -5.002412       2.033073      13.399806      -4.631546      13.788338           0.000000
           61              C       2.133609       0.789919       5.177982      -0.111376      33.356798 0.42166019E+03  0.99111909E+04                                 9.237970                            7.024481      -0.172938       1.929567                    0.999272      29.373201      86.511555       0.593808       0.438831      -1.042561      -0.011691       0.001205       0.009797       0.015300       0.031473       0.002551       0.016419       0.056925      -0.214093      -0.074764      -0.003901       0.078664             10.887703       6.866149      -3.037516       1.322625      11.701530      -3.878211      14.095431          -0.000000
           62              C       1.728680       1.892225       4.439353       0.044212      35.863460 0.44779985E+03  0.10615404E+05                                 9.656569                            7.228733      -0.276930       1.915645                    0.999099      27.641758      80.030058       0.590448       0.437594      -1.050144       0.008465      -0.017234      -0.009765       0.021541       0.016879       0.000250      -0.006190       0.001509       0.070612      -0.029079       0.004284       0.024795             11.407061       7.661476      -3.983256       0.178719      12.526722      -2.211353      14.032985          -0.000000
           63              C       2.578994      -0.353818       7.348417       0.602076      24.188845 0.25208599E+03  0.52178939E+04                                 7.725496                            5.614839      -0.071879       2.030248                    0.999432      22.241454      61.767163       0.630961       0.468983      -1.023881       0.013070      -0.022681       0.019993       0.032939       0.065103      -0.052003       0.041370       0.148683      -0.091891      -0.121393      -0.001208       0.122602              9.693504       6.738472      -3.451145       2.577605      11.226940      -2.854097      11.115100           0.000000
           64              C      -1.624757       3.817176      17.066129       0.657083      22.026176 0.22624683E+03  0.45691817E+04                                 7.307825                            5.360384      -0.114534       2.038011                    0.999242      21.306754      58.911401       0.636810       0.476256      -1.017485      -0.030452       0.034291       0.030037       0.054822       0.008462       0.043076      -0.095910      -0.135645       0.087249      -0.110471      -0.029660       0.140131              9.126659      10.291371      -1.386288      -3.574080       8.371289       3.739523       8.717317          -0.000000
           65              C      -0.513510       3.180357      16.253637       0.006428      36.581684 0.39045465E+03  0.88323083E+04                                 9.469543                            6.482905       0.234691       2.101101                    0.999234      25.639596      69.591234       0.670815       0.403645      -1.085144       0.025650      -0.021249      -0.024740       0.041491       0.012925       0.027007      -0.009241      -0.017942       0.017529      -0.037277       0.011876       0.025401             12.658548      13.503113      -2.653309      -6.682675      12.987769       5.401633      11.484761          -0.000000
           66              C       0.602121       3.880714      15.893792      -0.122215      37.041926 0.43766561E+03  0.10367970E+05                                 9.865008                            7.125865      -0.189227       1.917588                    0.999173      29.714715      87.426440       0.594280       0.435075      -1.046385      -0.011492      -0.014692      -0.018168       0.026038      -0.041886       0.059483      -0.029228      -0.024199       0.066128      -0.070085      -0.019491       0.089576             12.227653      14.031000      -1.375551      -5.986472      12.839371       3.704575       9.812587           0.000001
           67              C       1.592244       3.280389      15.126753       0.046162      37.741347 0.40661025E+03  0.93785172E+04                                 9.860430                            6.823807      -0.112778       1.981584                    0.999489      26.551657      75.022458       0.618364       0.429444      -1.058548      -0.000959       0.014324       0.009996       0.017493       0.015840       0.000001      -0.012328       0.042196      -0.027482      -0.028842      -0.002522       0.031364             12.508946      13.209996      -0.120599      -4.617041      15.200442       4.271153       9.116401          -0.000000
           68              C       1.509445       1.967385      14.713878      -0.005662      45.241629 0.52371285E+03  0.12898611E+05                                11.196766                            7.749732      -0.395472       1.847744                    0.998407      29.591990      87.063623       0.578289       0.430043      -1.055708       0.029539      -0.018235      -0.008304       0.035693      -0.036566      -0.004277       0.001368       0.043735       0.065239      -0.053491       0.020098       0.033393             14.833064      15.303849      -2.072578      -5.915248      16.774051       6.199921      12.421293          -0.000001
           69              C       0.312772       1.290714      15.001755       0.049387      38.668855 0.44019867E+03  0.10346387E+05                                 9.995799                            7.080072      -0.212375       1.933610                    0.999334      27.253273      77.480884       0.610251       0.427030      -1.061099      -0.015877      -0.009356      -0.002238       0.018564      -0.008633       0.018316       0.003475      -0.028286      -0.014031      -0.028652       0.009550       0.019102             12.559376      12.716679       0.027721      -4.289048      15.388181       4.547242       9.573268          -0.000001
           70              C      -0.700380       1.912737      15.723339      -0.094052      34.500901 0.40457575E+03  0.93505657E+04                                 9.316676                            6.796456      -0.003786       1.989477                    0.999464      28.336926      81.012891       0.618973       0.428150      -1.055872       0.000339       0.024595      -0.004925       0.025086      -0.008658       0.036066      -0.071937       0.027644       0.144521      -0.080378      -0.020116       0.100494             11.554527      11.054952      -2.162354      -4.405763      13.672002       5.566961       9.936626          -0.000000
           71              C       6.577540       0.030426       7.855988       0.680544      21.879969 0.22676333E+03  0.45750004E+04                                 7.267921                            5.358739      -0.084865       2.050570                    0.999096      21.020886      57.793107       0.639299       0.474880      -1.019829      -0.016225      -0.048258       0.054278       0.074420      -0.043912      -0.038693       0.091933       0.004014       0.036797      -0.091129      -0.030368       0.121496              9.100299       7.500878       1.806838       0.165403      10.050121      -5.152159       9.749898           0.000000
           72              C       6.858675       1.156029       6.880618      -0.007919      36.750421 0.38880676E+03  0.87773894E+04                                 9.457607                            6.437180       0.263001       2.106766                    0.999284      25.714806      69.509153       0.678869       0.399658      -1.088875       0.011800       0.036690      -0.028544       0.047960      -0.002523       0.005634       0.030075       0.026147      -0.009849      -0.038302       0.014529       0.023773             12.659696      10.603660       3.760218      -0.607448      14.289709      -8.106059      13.085717           0.000001
           73              C       8.051243       1.829970       6.946905      -0.110287      34.897943 0.40063054E+03  0.92713520E+04                                 9.410410                            6.778365      -0.079951       1.956488                    0.999533      28.946516      83.827395       0.615418       0.430068      -1.050754      -0.023875      -0.006586      -0.010154       0.026767      -0.060781      -0.019702       0.061499      -0.043763       0.096027      -0.084797      -0.018584       0.103382             11.560224      11.726771       5.008258      -1.386810      12.574785      -5.874411      10.379117           0.000001
           74              C       8.378048       2.814878       6.081383       0.043697      37.540666 0.41254282E+03  0.95533673E+04                                 9.831803                            6.874551      -0.171715       1.959079                    0.999293      26.711055      75.713891       0.615698       0.429587      -1.058072       0.005355      -0.004211       0.003660       0.007734       0.011061      -0.009843       0.018203       0.004347      -0.050555      -0.031537       0.011041       0.020496             12.283171      14.695856       4.099859       0.807269      11.335042      -5.037674      10.818616           0.000000
           75              C       7.526133       3.209556       5.060559       0.026029      40.610531 0.47584397E+03  0.11486604E+05                                10.638753                            7.575597      -0.364375       1.865816                    0.998387      29.056425      85.712822       0.561020       0.452273      -1.038454       0.012968       0.025483      -0.018897       0.034273      -0.012343      -0.033061      -0.000393      -0.063489       0.036555      -0.055835       0.022770       0.033065             13.438752      13.923414       3.986016       0.266524      13.619320      -6.227043      12.773520           0.000001
           76              C       6.355102       2.494774       4.977226       0.034881      38.925485 0.45787521E+03  0.10886626E+05                                10.150048                            7.287326      -0.246026       1.930226                    0.998714      27.502040      79.073966       0.592297       0.434931      -1.054469      -0.011925      -0.006753      -0.000184       0.013706      -0.021980       0.017110      -0.005428      -0.014260       0.065731      -0.036172       0.002759       0.033413             12.603883      14.688887       3.871638       1.547143      11.541025      -4.990790      11.581738           0.000000
           77              C       5.990837       1.452200       5.857900      -0.081892      34.180937 0.42435316E+03  0.99470729E+04                                 9.297444                            6.981907      -0.047910       1.970130                    0.999510      28.819711      83.570358       0.606578       0.430776      -1.051960       0.015011      -0.004672       0.003134       0.016030      -0.024902      -0.052766       0.065525      -0.041130      -0.074515      -0.083266      -0.016535       0.099801             11.141024      10.449697       1.888510       1.117619      11.104868      -6.073802      11.868506           0.000002
           78              C       7.858355       4.277065       4.032160      -0.003859      39.684489 0.48642127E+03  0.11808368E+05                                10.512562                            7.674281      -0.367784       1.861585                    0.998486      29.449364      87.158822       0.555693       0.454040      -1.037291      -0.014055      -0.020678       0.025725       0.035873       0.019560       0.010999      -0.035744       0.029010      -0.016905      -0.051501       0.020634       0.030866             12.958004       8.569143       1.758259      -4.068558      17.011286      -3.908209      13.293583           0.000001
           79              C       7.708709       5.637539       4.248067       0.040430      36.459878 0.43562123E+03  0.10227744E+05                                 9.670166                            7.072084      -0.151280       1.958036                    0.999397      27.204407      77.688214       0.605924       0.430543      -1.057305      -0.001275       0.011942      -0.000242       0.012012      -0.004172      -0.007557       0.011454       0.029988       0.051006      -0.026651       0.002619       0.024032             11.522350       7.912771       0.705404      -4.319193      15.189283      -2.054570      11.464997           0.000000
           80              C       8.123310       6.584646       3.369287      -0.108897      33.994666 0.40974081E+03  0.95498962E+04                                 9.324473                            6.909627      -0.094624       1.959663                    0.999349      28.888142      84.367422       0.601430       0.436949      -1.045029       0.008770      -0.008835      -0.020054       0.023604       0.004102       0.071778      -0.003817       0.097775      -0.115548      -0.075212      -0.029053       0.104265             11.078642       7.795571       1.812645      -4.568272      13.639557      -3.062429      11.800798           0.000002
           81              C       8.708541       6.196642       2.195055       0.027075      34.259956 0.37891449E+03  0.85342972E+04                                 9.151827                            6.452262       0.274720       2.123361                    0.999287      25.397128      69.502120       0.660033       0.412016      -1.076164      -0.013778      -0.020901       0.026959       0.036789      -0.004684       0.016176       0.027013       0.019847       0.013038      -0.036345       0.006543       0.029802             11.711608       7.946660       3.065986      -4.444919      15.724523      -4.117072      11.463641          -0.000000
           82              C       8.811609       4.884963       1.890134      -0.111376      33.356826 0.42166035E+03  0.99111957E+04                                 9.237975                            7.024482      -0.172938       1.929567                    0.999272      29.373202      86.511561       0.593808       0.438831      -1.042561      -0.011691       0.009305       0.003294       0.015300      -0.004310       0.031281      -0.001694       0.138768       0.031434      -0.074763      -0.003901       0.078664             10.887712       6.866152       1.947741      -2.679959      15.620110      -3.010998      10.176875          -0.000000
           83              C       8.406680       3.925594       2.806792       0.044212      35.863478 0.44779990E+03  0.10615406E+05                                 9.656573                            7.228734      -0.276930       1.915644                    0.999099      27.641760      80.030071       0.590448       0.437594      -1.050144       0.008465      -0.005811      -0.018937       0.021541      -0.003404       0.016535       0.001996      -0.035480      -0.040354      -0.029079       0.004284       0.024795             11.407068       7.661479       1.035215      -3.850535      14.895760      -1.687062      11.663964          -0.000001
           84              C       9.256994       7.251263       1.242413       0.602076      24.188863 0.25208600E+03  0.52178942E+04                                 7.725499                            5.614839      -0.071879       2.030248                    0.999432      22.241456      61.767170       0.630961       0.468983      -1.023881       0.013070       0.024421      -0.017825       0.032939      -0.064842       0.052328       0.043498       0.139069      -0.120733      -0.121394      -0.001208       0.122602              9.693513       6.738478       3.262452      -2.812640      12.324641      -2.611180      10.017420           0.000000
           85              C       5.053243      15.838111       7.414704       0.657083      22.026161 0.22624668E+03  0.45691782E+04                                 7.307824                            5.360384      -0.114546       2.038008                    0.999242      21.306752      58.911402       0.636809       0.476256      -1.017484      -0.030453       0.021919       0.039972       0.054823       0.040230       0.017570      -0.092057      -0.153043       0.035046      -0.110470      -0.029658       0.140129              9.126656      10.291365      -3.190083      -2.125832       7.123240       3.463314       9.965364          -0.000000
           86              C       6.164490      15.182420       6.617363       0.006428      36.581563 0.39045340E+03  0.88322719E+04                                 9.469517                            6.482891       0.234690       2.101101                    0.999234      25.639560      69.591081       0.670816       0.403645      -1.085144       0.025650      -0.019565      -0.026092       0.041491       0.023576       0.018455      -0.008422      -0.021644       0.006424      -0.037277       0.011876       0.025401             12.658508      13.503063      -5.951434      -4.034621       9.275653       4.580087      15.196807          -0.000001
           87              C       7.280121      14.679740       7.223418      -0.122216      37.042223 0.43766959E+03  0.10368095E+05                                 9.865091                            7.125922      -0.189219       1.917591                    0.999173      29.714811      87.427032       0.594274       0.435078      -1.046383      -0.011492      -0.014564      -0.018270       0.026038       0.067130      -0.028043      -0.022075      -0.056514      -0.030827      -0.070085      -0.019490       0.089575             12.227764      14.031133      -5.547866      -2.636671       8.390819       2.720073      14.261341           0.000001
           88              C       8.270244      14.060544       6.471531       0.046163      37.741284 0.40660955E+03  0.93784963E+04                                 9.860416                            6.823798      -0.112779       1.981585                    0.999489      26.551633      75.022357       0.618364       0.429443      -1.058548      -0.000959       0.006664       0.016145       0.017493      -0.003422       0.015466      -0.009625       0.029980      -0.064128      -0.028843      -0.002521       0.031364             12.508928      13.209977      -4.481896      -1.115421       7.598224       2.588691      16.718585          -0.000000
           89              C       8.187445      13.941142       5.100331      -0.005662      45.241623 0.52371287E+03  0.12898612E+05                                11.196764                            7.749732      -0.395471       1.847744                    0.998407      29.591989      87.063609       0.578289       0.430042      -1.055709       0.029539      -0.004168      -0.019599       0.035693       0.003726      -0.036627       0.012736      -0.007631      -0.088859      -0.053491       0.020098       0.033393             14.833062      15.303846      -5.327649      -3.301805      10.008433       4.702611      19.186906          -0.000001
           90              C       6.990772      14.368434       4.501852       0.049387      38.668841 0.44019883E+03  0.10346392E+05                                 9.995796                            7.080073      -0.212375       1.933610                    0.999334      27.253271      77.480873       0.610251       0.427029      -1.061099      -0.015877      -0.000163      -0.009619       0.018564       0.019749      -0.004472      -0.001314      -0.006649       0.050878      -0.028652       0.009550       0.019101             12.559369      12.716668      -4.193702      -0.899722       7.926033       2.895778      17.035407          -0.000001
           91              C       5.977620      14.938562       5.265103      -0.094052      34.500906 0.40457591E+03  0.93505699E+04                                 9.316675                            6.796456      -0.003786       1.989477                    0.999464      28.336927      81.012884       0.618973       0.428150      -1.055872       0.000339      -0.010123       0.022950       0.025086       0.037085      -0.000661      -0.047058      -0.084774      -0.192732      -0.080378      -0.020116       0.100494             11.554523      11.054942      -3.834422      -3.063270       7.762016       4.259008      15.846611          -0.000000
           92              C      10.847464       7.542195      17.211961       0.680544      21.879985 0.22676349E+03  0.45750043E+04                                 7.267925                            5.358741      -0.084865       2.050570                    0.999096      21.020887      57.793114       0.639299       0.474880      -1.019829       0.016225      -0.063424       0.035390       0.074420      -0.028290      -0.051235       0.087653       0.023353       0.094814      -0.091129      -0.030368       0.121496              9.100307       7.500880      -0.228937       1.799894      11.937919      -4.734379       7.862121           0.000000
           93              C      10.566329       8.737746      16.323712      -0.007919      36.750419 0.38880663E+03  0.87773861E+04                                 9.457606                            6.437179       0.263001       2.106766                    0.999284      25.714809      69.509166       0.678869       0.399658      -1.088875      -0.011800       0.035798      -0.029655       0.047960       0.006046      -0.001246       0.028986       0.031069       0.004916      -0.038302       0.014529       0.023773             12.659695      10.603666      -1.405616       3.540124      16.562338      -7.603093      10.813080           0.000001
           94              C       9.373761       8.818652      15.651370      -0.110287      34.897932 0.40063028E+03  0.92713452E+04                                 9.410410                            6.778363      -0.079952       1.956488                    0.999533      28.946521      83.827423       0.615418       0.430068      -1.050754       0.023875       0.008491       0.008625       0.026767      -0.006103      -0.063602       0.061269      -0.042725       0.099141      -0.084797      -0.018584       0.103382             11.560223      11.726776      -2.436246       4.590271      12.960381      -5.789069       9.993512           0.000001
           95              C       9.046956       9.876548      14.876756       0.043697      37.540658 0.41254267E+03  0.95533630E+04                                 9.831801                            6.874550      -0.171685       1.959088                    0.999293      26.711054      75.713885       0.615698       0.429587      -1.058072      -0.005355      -0.004484       0.003320       0.007734      -0.012001       0.008672       0.011629       0.034053       0.038565      -0.031538       0.011042       0.020496             12.283169      14.695852      -0.097714       4.177437      12.968408      -4.676189       9.185246           0.000000
           96              C       9.898871      10.958538      14.711985       0.026029      40.610551 0.47584432E+03  0.11486614E+05                                10.638756                            7.575599      -0.364375       1.865815                    0.998387      29.056432      85.712844       0.561020       0.452273      -1.038454      -0.012968       0.023957      -0.020798       0.034273      -0.029613      -0.019195      -0.003198      -0.050817       0.074571      -0.055834       0.022770       0.033064             13.438754      13.923417      -0.601080       3.949435      15.440564      -5.823982      10.952281           0.000001
           97              C      11.069902      10.885450      15.427887       0.034880      38.925504 0.45787551E+03  0.10886635E+05                                10.150050                            7.287328      -0.246027       1.930226                    0.998714      27.502052      79.074004       0.592297       0.434931      -1.054469       0.011925      -0.001279       0.006634       0.013706       0.021455      -0.017763       0.000508      -0.041084      -0.014745      -0.036171       0.002757       0.033414             12.603885      14.688891       0.674001       4.114478      13.685740      -4.516139       9.437025           0.000000
           98              C      -1.921833       9.800299      16.255531      -0.081891      34.180867 0.42435205E+03  0.99470408E+04                                 9.297433                            6.981899      -0.047912       1.970129                    0.999510      28.819677      83.570244       0.606578       0.430777      -1.051960      -0.015011      -0.004069       0.003883       0.016030      -0.046139      -0.035714       0.047203       0.041639       0.173808      -0.083266      -0.016534       0.099800             11.141010      10.449689       0.683144       2.085389      14.395712      -5.345482       8.577628           0.000002
           99              C       9.566649      12.193313      13.891916      -0.003859      39.684490 0.48642143E+03  0.11808373E+05                                10.512561                            7.674281      -0.367784       1.861585                    0.998486      29.449359      87.158795       0.555693       0.454040      -1.037291       0.014055      -0.029585       0.014631       0.035873       0.006513       0.021475      -0.031129       0.008158      -0.079462      -0.051501       0.020635       0.030866             12.958003       8.569143      -4.352369       0.837573      15.116266      -4.327600      15.188600           0.000001
          100              C       9.716295      12.276483      12.516929       0.040430      36.459845 0.43562079E+03  0.10227730E+05                                 9.670157                            7.072078      -0.151260       1.958042                    0.999397      27.204394      77.688142       0.605925       0.430543      -1.057306       0.001274       0.002817      -0.011608       0.012013      -0.006476      -0.005705       0.018930      -0.003785      -0.050311      -0.026651       0.002620       0.024031             11.522339       7.912763      -4.369575      -0.244562      12.505823      -2.648452      14.148431           0.000000
          101              C       9.301694      13.339155      11.782088      -0.108897      33.994684 0.40974088E+03  0.95498986E+04                                 9.324474                            6.909626      -0.094621       1.959663                    0.999349      28.888162      84.367491       0.601431       0.436949      -1.045029      -0.008770       0.017672       0.012960       0.023604       0.069196       0.019515      -0.005336       0.104637      -0.094965      -0.075213      -0.029052       0.104265             11.078643       7.795571      -4.852030       0.782694      13.178866      -3.164388      12.261492           0.000002
          102              C       8.716463      14.401804      12.414657       0.027075      34.259938 0.37891454E+03  0.85342987E+04                                 9.151825                            6.452263       0.274720       2.123361                    0.999287      25.397126      69.502117       0.660033       0.412016      -1.076164       0.013778      -0.030838       0.014582       0.036789       0.016806      -0.001078       0.027960       0.015571       0.000209      -0.036345       0.006543       0.029802             11.711601       7.946657      -5.002413       2.033073      13.399808      -4.631546      13.788339          -0.000000
          103              C       8.613395      14.416090      13.761236      -0.111376      33.356797 0.42166018E+03  0.99111907E+04                                 9.237970                            7.024480      -0.172938       1.929567                    0.999272      29.373201      86.511556       0.593808       0.438831      -1.042561       0.011691      -0.001205      -0.009797       0.015300       0.031473       0.002551       0.016419       0.056925      -0.214093      -0.074764      -0.003901       0.078664             10.887703       6.866148      -3.037516       1.322625      11.701530      -3.878210      14.095430          -0.000000
          104              C       9.018324      13.313784      14.499865       0.044212      35.863458 0.44779982E+03  0.10615403E+05                                 9.656569                            7.228733      -0.276930       1.915645                    0.999099      27.641757      80.030056       0.590448       0.437594      -1.050144      -0.008465       0.017234       0.009765       0.021541       0.016879       0.000250      -0.006190       0.001509       0.070612      -0.029079       0.004284       0.024795             11.407061       7.661476      -3.983257       0.178719      12.526723      -2.211353      14.032985          -0.000001
          105              C       8.168010      15.559827      11.590801       0.602076      24.188846 0.25208600E+03  0.52178942E+04                                 7.725496                            5.614839      -0.071879       2.030248                    0.999432      22.241455      61.767166       0.630961       0.468983      -1.023881      -0.013070       0.022681      -0.019993       0.032939       0.065103      -0.052003       0.041370       0.148683      -0.091891      -0.121393      -0.001208       0.122602              9.693504       6.738472      -3.451145       2.577605      11.226940      -2.854097      11.115100           0.000000
          106              C      12.371761      11.388833       1.873089       0.657083      22.026176 0.22624682E+03  0.45691816E+04                                 7.307826                            5.360384      -0.114534       2.038011                    0.999242      21.306754      58.911402       0.636810       0.476256      -1.017485       0.030452      -0.034291      -0.030037       0.054822       0.008462       0.043076      -0.095910      -0.135645       0.087249      -0.110471      -0.029660       0.140131              9.126659      10.291372      -1.386288      -3.574080       8.371289       3.739523       8.717317          -0.000000
          107              C      11.260514      12.025652       2.685581       0.006428      36.581683 0.39045464E+03  0.88323080E+04                                 9.469542                            6.482905       0.234691       2.101101                    0.999234      25.639596      69.591231       0.670815       0.403645      -1.085144      -0.025650       0.021249       0.024740       0.041491       0.012925       0.027007      -0.009241      -0.017942       0.017529      -0.037277       0.011876       0.025401             12.658547      13.503112      -2.653309      -6.682674      12.987768       5.401632      11.484760          -0.000000
          108              C      10.144883      11.325295       3.045426      -0.122215      37.041927 0.43766563E+03  0.10367971E+05                                 9.865008                            7.125865      -0.189227       1.917588                    0.999173      29.714715      87.426440       0.594280       0.435075      -1.046385       0.011492       0.014692       0.018168       0.026038      -0.041886       0.059483      -0.029228      -0.024198       0.066129      -0.070085      -0.019491       0.089576             12.227653      14.031000      -1.375551      -5.986472      12.839372       3.704575       9.812587           0.000001
          109              C       9.154760      11.925620       3.812465       0.046162      37.741344 0.40661023E+03  0.93785164E+04                                 9.860430                            6.823807      -0.112778       1.981585                    0.999489      26.551656      75.022454       0.618364       0.429444      -1.058548       0.000959      -0.014324      -0.009996       0.017493       0.015840       0.000001      -0.012328       0.042196      -0.027482      -0.028842      -0.002522       0.031364             12.508946      13.209995      -0.120599      -4.617041      15.200441       4.271153       9.116401          -0.000000
          110              C       9.237559      13.238624       4.225340      -0.005662      45.241630 0.52371286E+03  0.12898612E+05                                11.196766                            7.749732      -0.395472       1.847744                    0.998407      29.591990      87.063622       0.578289       0.430043      -1.055708      -0.029539       0.018235       0.008304       0.035693      -0.036566      -0.004277       0.001368       0.043735       0.065239      -0.053491       0.020098       0.033393             14.833064      15.303849      -2.072578      -5.915248      16.774051       6.199921      12.421293          -0.000001
          111              C      10.434232      13.915295       3.937463       0.049387      38.668856 0.44019869E+03  0.10346388E+05                                 9.995799                            7.080072      -0.212375       1.933610                    0.999334      27.253274      77.480885       0.610251       0.427029      -1.061099       0.015877       0.009356       0.002238       0.018564      -0.008633       0.018316       0.003475      -0.028286      -0.014031      -0.028652       0.009550       0.019102             12.559375      12.716678       0.027721      -4.289048      15.388180       4.547242       9.573267          -0.000001
          112              C      11.447384      13.293272       3.215879      -0.094052      34.500899 0.40457573E+03  0.93505651E+04                                 9.316675                            6.796456      -0.003786       1.989477                    0.999464      28.336925      81.012888       0.618973       0.428150      -1.055872      -0.000339      -0.024595       0.004925       0.025086      -0.008658       0.036066      -0.071937       0.027644       0.144521      -0.080378      -0.020116       0.100494             11.554527      11.054952      -2.162354      -4.405763      13.672002       5.566961       9.936626          -0.000000
          113              N       1.087393      11.772596      12.725261       0.584026      18.152742 0.19191945E+03  0.36406217E+04                                 5.847146                            4.558527       0.061561       2.157761                    0.999574      19.129623      47.786059       0.795222       0.406033      -1.081885      -0.047796      -0.021628      -0.004071       0.052620      -0.015864      -0.027627       0.054418      -0.032460       0.072017      -0.044953      -0.033704       0.078657              6.630778       9.283431       1.637995       0.984760       5.641741      -1.575987       4.967162           0.000000
          114              N       5.342535      12.463256      15.073724       0.537898      18.393294 0.21746349E+03  0.42513235E+04                                 5.878934                            4.856063       0.074525       2.152074                    0.999556      19.807032      50.045912       0.770468       0.406643      -1.082689       0.026173      -0.001573       0.049434       0.055957      -0.022236      -0.037161       0.029958       0.051741       0.019377      -0.046178      -0.020202       0.066380              6.392448       7.035281       0.950070       2.040827       6.303972      -1.303437       5.838091           0.000001
          115              N       3.698593       9.104806      13.446845       0.557516      18.516834 0.20492423E+03  0.39549517E+04                                 5.914725                            4.733262      -0.050711       2.114504                    0.999182      19.652391      49.656188       0.774104       0.409977      -1.078348       0.034039      -0.016711      -0.042487       0.056948       0.016166       0.053332       0.005452       0.086553      -0.006314      -0.046377      -0.035107       0.081484              6.375852       4.783714      -0.412144      -1.941281       8.139828      -0.097731       6.204012           0.000000
          116              N       2.153071      12.672783      16.484695       0.522420      19.742789 0.23529263E+03  0.46924665E+04                                 6.178513                            5.064941      -0.008003       2.112342                    0.999503      20.328607      51.916999       0.751176       0.408857      -1.080972      -0.016093       0.050394       0.011796       0.054200       0.019611      -0.008791      -0.002107       0.082202      -0.101657      -0.034728      -0.028595       0.063323              6.656066       4.001343      -0.467588      -0.229538       8.208636       0.435021       7.758217           0.000000
          117              N       1.354588       1.653954      11.791557       0.574875      18.187044 0.18299354E+03  0.34230440E+04                                 5.803250                            4.417454       0.315103       2.240915                    0.999507      18.885917      46.528993       0.818822       0.399889      -1.088292      -0.047944       0.006961      -0.019410       0.052190       0.028463       0.006808      -0.009157      -0.102090      -0.152941      -0.054945      -0.029370       0.084314              6.626425       7.321779      -1.402823       1.059506       3.642896      -0.076669       8.914601           0.000000
          118              N       3.948059       0.932238      15.850232       0.557581      19.385663 0.20910788E+03  0.40479645E+04                                 6.116666                            4.774862      -0.019307       2.121953                    0.999459      19.586859      49.240337       0.773851       0.408867      -1.081257       0.008702      -0.006744       0.050295       0.051486      -0.012104       0.001497      -0.011673      -0.124421      -0.103627      -0.046119      -0.035718       0.081837              6.923449       7.583166      -0.143111       0.335684       3.577595       0.540242       9.609587          -0.000000
          119              N       2.981611       5.325248       4.695032       0.584026      18.152745 0.19191948E+03  0.36406225E+04                                 5.847147                            4.558527       0.061560       2.157761                    0.999574      19.129623      47.786057       0.795222       0.406033      -1.081885       0.047796      -0.000699       0.021997       0.052620      -0.023546      -0.021459       0.053509      -0.028354       0.084337      -0.044953      -0.033704       0.078657              6.630780       9.283433       0.607551       1.812090       5.663659      -1.571137       4.945247           0.000000
          120              N      12.082469       3.181508       3.513225       0.537898      18.393304 0.21746363E+03  0.42513269E+04                                 5.878937                            4.856065       0.074524       2.152074                    0.999556      19.807032      50.045917       0.770468       0.406643      -1.082689      -0.026173      -0.048606      -0.009146       0.055957      -0.031478      -0.029741       0.034663       0.030484      -0.044396      -0.046178      -0.020202       0.066380              6.392452       7.035287       1.787322       1.368612       6.409845      -1.280008       5.732224           0.000001
          121              N       0.370411       4.044246       7.143873       0.557517      18.516834 0.20492428E+03  0.39549534E+04                                 5.914729                            4.733266      -0.050750       2.114492                    0.999181      19.652396      49.656226       0.774103       0.409977      -1.078348      -0.034040       0.037871       0.025497       0.056948       0.048576       0.027308       0.013407       0.050605      -0.114145      -0.046376      -0.035105       0.081480              6.375856       4.783717      -1.806362      -0.821885       6.335644      -0.497022       8.008206           0.000000
          122              N       1.915933       1.849146       3.003760       0.522420      19.742785 0.23529259E+03  0.46924656E+04                                 6.178512                            5.064941      -0.008003       2.112342                    0.999503      20.328607      51.916998       0.751176       0.408857      -1.080972       0.016093      -0.000628      -0.051752       0.054200      -0.012821       0.017248      -0.003962       0.090586      -0.076505      -0.034728      -0.028595       0.063323              6.656064       4.001342      -0.123077      -0.506141       7.595687       0.299367       8.371164          -0.000000
          123              N       2.714416       4.050421      14.776378       0.574875      18.187065 0.18299376E+03  0.34230497E+04                                 5.803256                            4.417458       0.315097       2.240912                    0.999507      18.885929      46.529050       0.818822       0.399889      -1.088292       0.047944       0.020455      -0.002603       0.052190       0.000497       0.029262      -0.035204       0.015607       0.200153      -0.054944      -0.029370       0.084314              6.626433       7.321786       1.337604      -1.140739       8.700819       1.042708       3.856695           0.000000
          124              N       0.120945      -0.068317      14.604031       0.557581      19.385677 0.20910803E+03  0.40479680E+04                                 6.116669                            4.774863      -0.019308       2.121953                    0.999459      19.586858      49.240330       0.773851       0.408867      -1.081257      -0.008702      -0.050564      -0.004283       0.051486       0.004077      -0.011495      -0.034639      -0.020647       0.207697      -0.046119      -0.035718       0.081837              6.923454       7.583162       0.358681      -0.067194       9.099995       1.762419       4.087204          -0.000000
          125              N       9.659611       3.433413       6.213957       0.584026      18.152742 0.19191945E+03  0.36406218E+04                                 5.847146                            4.558527       0.061561       2.157761                    0.999574      19.129623      47.786060       0.795222       0.406033      -1.081885       0.047796       0.021628       0.004071       0.052620      -0.015864      -0.027627       0.054418      -0.032460       0.072017      -0.044953      -0.033704       0.078657              6.630778       9.283431       1.637995       0.984760       5.641741      -1.575987       4.967162           0.000000
          126              N       5.404469       2.742753       3.865494       0.537898      18.393294 0.21746348E+03  0.42513234E+04                                 5.878934                            4.856063       0.074525       2.152074                    0.999556      19.807032      50.045914       0.770468       0.406643      -1.082689      -0.026173       0.001573      -0.049434       0.055957      -0.022236      -0.037161       0.029958       0.051741       0.019377      -0.046178      -0.020202       0.066380              6.392448       7.035281       0.950070       2.040827       6.303972      -1.303437       5.838092           0.000001
          127              N       7.048411       6.101203       5.492373       0.557516      18.516835 0.20492425E+03  0.39549521E+04                                 5.914725                            4.733262      -0.050711       2.114504                    0.999182      19.652391      49.656187       0.774104       0.409977      -1.078348      -0.034039       0.016711       0.042487       0.056948       0.016166       0.053332       0.005452       0.086553      -0.006314      -0.046377      -0.035107       0.081484              6.375852       4.783714      -0.412144      -1.941281       8.139828      -0.097731       6.204013           0.000000
          128              N       8.593933       2.533226       2.454523       0.522420      19.742791 0.23529266E+03  0.46924672E+04                                 6.178513                            5.064941      -0.008003       2.112342                    0.999503      20.328608      51.916999       0.751176       0.408857      -1.080972       0.016093      -0.050394      -0.011796       0.054200       0.019611      -0.008791      -0.002107       0.082202      -0.101657      -0.034728      -0.028595       0.063323              6.656066       4.001343      -0.467588      -0.229538       8.208636       0.435021       7.758217           0.000000
          129              N       9.392416      13.552055       7.147661       0.574875      18.187045 0.18299354E+03  0.34230441E+04                                 5.803250                            4.417454       0.315103       2.240915                    0.999507      18.885917      46.528993       0.818822       0.399889      -1.088292       0.047944      -0.006961       0.019410       0.052190       0.028463       0.006808      -0.009157      -0.102090      -0.152941      -0.054945      -0.029370       0.084314              6.626426       7.321779      -1.402823       1.059506       3.642896      -0.076669       8.914602           0.000000
          130              N       6.798945      14.273771       3.088986       0.557581      19.385664 0.20910789E+03  0.40479646E+04                                 6.116666                            4.774862      -0.019307       2.121953                    0.999459      19.586859      49.240336       0.773851       0.408867      -1.081257      -0.008702       0.006744      -0.050295       0.051486      -0.012104       0.001497      -0.011673      -0.124421      -0.103627      -0.046119      -0.035718       0.081837              6.923449       7.583166      -0.143111       0.335684       3.577595       0.540242       9.609587          -0.000000
          131              N       7.765393       9.880761      14.244186       0.584026      18.152745 0.19191948E+03  0.36406223E+04                                 5.847147                            4.558527       0.061560       2.157761                    0.999574      19.129623      47.786058       0.795222       0.406033      -1.081885      -0.047796       0.000699      -0.021997       0.052620      -0.023546      -0.021459       0.053509      -0.028354       0.084337      -0.044953      -0.033704       0.078657              6.630780       9.283433       0.607551       1.812090       5.663659      -1.571137       4.945247           0.000000
          132              N      -1.335465      12.024501      15.425993       0.537898      18.393305 0.21746365E+03  0.42513275E+04                                 5.878937                            4.856065       0.074524       2.152074                    0.999556      19.807033      50.045917       0.770468       0.406643      -1.082689       0.026173       0.048606       0.009146       0.055957      -0.031478      -0.029741       0.034663       0.030484      -0.044396      -0.046178      -0.020202       0.066380              6.392452       7.035286       1.787322       1.368612       6.409845      -1.280008       5.732224           0.000001
          133              N      10.376593      11.161763      11.795345       0.557517      18.516833 0.20492427E+03  0.39549531E+04                                 5.914729                            4.733266      -0.050750       2.114492                    0.999181      19.652396      49.656226       0.774103       0.409977      -1.078348       0.034040      -0.037871      -0.025497       0.056948       0.048576       0.027308       0.013407       0.050605      -0.114145      -0.046376      -0.035105       0.081480              6.375856       4.783717      -1.806362      -0.821885       6.335644      -0.497022       8.008206           0.000000
          134              N       8.831071      13.356863      15.935458       0.522420      19.742786 0.23529261E+03  0.46924659E+04                                 6.178512                            5.064941      -0.008003       2.112342                    0.999503      20.328607      51.916998       0.751176       0.408857      -1.080972      -0.016093       0.000628       0.051752       0.054200      -0.012821       0.017248      -0.003962       0.090586      -0.076505      -0.034728      -0.028595       0.063323              6.656064       4.001342      -0.123077      -0.506141       7.595687       0.299367       8.371164           0.000000
          135              N       8.032588      11.155588       4.162840       0.574875      18.187065 0.18299376E+03  0.34230496E+04                                 5.803256                            4.417458       0.315097       2.240912                    0.999507      18.885929      46.529049       0.818822       0.399889      -1.088292      -0.047944      -0.020455       0.002603       0.052190       0.000497       0.029262      -0.035204       0.015607       0.200153      -0.054944      -0.029370       0.084314              6.626433       7.321785       1.337604      -1.140739       8.700819       1.042708       3.856695           0.000000
          136              N      10.626059      15.274326       4.335187       0.557581      19.385677 0.20910804E+03  0.40479681E+04                                 6.116669                            4.774863      -0.019308       2.121953                    0.999459      19.586858      49.240331       0.773851       0.408867      -1.081257       0.008702       0.050564       0.004283       0.051486       0.004077      -0.011495      -0.034639      -0.020647       0.207697      -0.046119      -0.035718       0.081837              6.923454       7.583162       0.358681      -0.067194       9.099996       1.762419       4.087205          -0.000000
          137              O       3.339731      15.398744      10.206345      -0.672655      35.058262 0.51713022E+03  0.12288345E+05                                 8.397133                            6.926917       0.502130       2.182890                    0.998900      28.581657      74.240979       0.740801       0.347946      -1.150077       0.054409      -0.075596       0.043207       0.102674      -0.040846      -0.012749       0.051387       0.001065       0.060050      -0.063244      -0.010479       0.073723              9.984452       7.513576      -1.275606       2.340635       9.844354      -5.269543      12.595426           0.000000
          138              O       5.262371      15.790882      11.318077      -0.633818      39.361539 0.63576530E+03  0.15901973E+05                                 9.195949                            7.840813       0.210922       2.103822                    0.996114      28.752483      76.529343       0.675298       0.362624      -1.138686      -0.026367      -0.047711       0.041128       0.068286      -0.019699       0.000176       0.075961       0.048763      -0.017676      -0.091861       0.024722       0.067139             10.415978      12.422211       3.626393      -1.009500      11.118970      -2.658865       7.706752          -0.000000
          139              O       1.288498       6.807137      17.229007      -0.654511      38.679607 0.57008504E+03  0.13889865E+05                                 9.044493                            7.332428       0.367952       2.131700                    0.997811      29.195154      76.950956       0.710821       0.353661      -1.144664       0.035573       0.055040      -0.096501       0.116651       0.002782       0.045680       0.057819       0.035163      -0.193070      -0.105012       0.028376       0.076636             10.732514       7.573287       2.651590      -1.127336      17.332506       0.990163       7.291749           0.000001
          140              O       1.186988       8.276272      18.855885      -0.615663      30.670744 0.45920256E+03  0.10595076E+05                                 7.633788                            6.507514       0.669414       2.248784                    0.998899      27.764939      71.121316       0.767625       0.345826      -1.151557       0.017642       0.103589      -0.027725       0.108677      -0.038606      -0.000110       0.044321       0.112820       0.092283      -0.097787       0.035671       0.062116              8.522840       7.178145       1.242884      -2.071670       6.726343      -0.477313      11.664033          -0.000000
          141              O       0.269582      12.240711      12.003676      -0.343054      22.115912 0.30537606E+03  0.63615324E+04                                 6.158234                            5.349685       1.033995       2.439224                    0.999241      23.735578      57.736819       0.836617       0.351441      -1.147142       0.015272      -0.047060       0.042939       0.065511      -0.109354       0.050812       0.048527       0.045044       0.129563      -0.157500       0.064731       0.092769              6.613854       9.412936      -0.809426       2.555801       4.467576      -1.116055       5.961051          -0.000001
          142              O       0.771452      10.833112      13.376770      -0.347173      22.491786 0.34941676E+03  0.75523804E+04                                 6.338419                            5.858399       0.808012       2.373789                    0.996621      24.124984      60.402468       0.769344       0.368337      -1.130141      -0.004714       0.040415      -0.037669       0.055449       0.005446      -0.081932      -0.015434      -0.198719       0.137104      -0.155566       0.061385       0.094181              6.582659       6.860263       1.446727      -0.646833       7.170351      -2.205801       5.717363           0.000001
          143              O       6.072217      13.474751      15.420311      -0.393677      25.236859 0.39243506E+03  0.87018783E+04                                 6.800779                            6.137451       0.824235       2.350913                    0.998022      25.183633      63.147450       0.767399       0.359948      -1.140605      -0.008126      -0.015952       0.030317       0.035208       0.091655      -0.033703       0.114129       0.004270      -0.242802      -0.178109       0.028333       0.149777              7.210764       9.521745       2.818885       1.366120       6.888385       0.809879       5.222160          -0.000001
          144              O       5.323942      11.543852      15.730914      -0.249606      19.819212 0.29927466E+03  0.62389048E+04                                 5.845505                            5.454750       0.837557       2.402947                    0.997610      22.921787      56.837251       0.788055       0.372830      -1.123827       0.011380       0.068578      -0.016647       0.071482      -0.059853      -0.098641      -0.035761      -0.052451      -0.028367      -0.141368       0.051779       0.089589              5.977215       5.783457       0.176234       0.231594       6.716054      -2.080054       5.432134           0.000000
          145              O       4.116908       9.911373      12.668443      -0.343033      23.101770 0.35468961E+03  0.77108660E+04                                 6.455681                            5.906077       0.419190       2.227609                    0.996527      24.719639      62.486894       0.763959       0.368792      -1.127484       0.000853      -0.036476       0.033480       0.049519       0.084713       0.043312      -0.110985       0.032119       0.003435      -0.165977       0.051883       0.114094              6.593469       5.618833       0.932951      -1.498013       7.392924      -1.832644       6.768650          -0.000002
          146              O       3.958411       7.955890      13.388133      -0.310503      22.565856 0.30333774E+03  0.63307956E+04                                 6.303416                            5.390402       0.683054       2.325681                    0.998210      23.768093      58.540298       0.817009       0.359209      -1.136871       0.003411       0.060113       0.011048       0.061215      -0.024503       0.110642       0.012320      -0.057434      -0.302023      -0.168101       0.068999       0.099103              6.720104       4.823974      -1.041231      -0.564869      10.694246       0.993913       4.642091          -0.000002
          147              O       1.984642      13.506546      15.609703      -0.328593      22.776053 0.36601437E+03  0.80141385E+04                                 6.403426                            6.007666       0.614528       2.293191                    0.997783      24.689644      62.489390       0.756489       0.369781      -1.127530      -0.008260      -0.014944       0.041821       0.045173       0.007800       0.026394      -0.140765       0.098442      -0.004590      -0.170114       0.049106       0.121008              6.519509       5.102689      -0.377229      -0.164510       7.560631      -2.019166       6.895208           0.000001
          148              O       2.076349      12.964015      17.693017      -0.307656      21.732388 0.30254408E+03  0.62894136E+04                                 6.089299                            5.315609       0.869588       2.379991                    0.999318      23.828013      57.947613       0.841271       0.350226      -1.147854      -0.023326       0.004955      -0.035381       0.042667       0.052365      -0.023600       0.063962       0.236021       0.331383      -0.199059       0.072153       0.126906              6.496220       4.413287       0.078906      -0.017984       5.504368       2.284230       9.571004          -0.000003
          149              O       5.343227      -1.151054      10.433615      -0.754479      52.234963 0.84308025E+03  0.22703025E+05                                11.179696                            9.081949      -0.083439       1.953083                    0.997981      32.182583      89.832668       0.619970       0.366877      -1.131672       0.005348       0.077984       0.058754       0.097786       0.033749       0.008802      -0.048767      -0.162204       0.065140      -0.101667      -0.001834       0.103500             13.554745       8.868304      -1.728247      -1.337975      11.600203       5.082879      20.195729          -0.000000
          150              O       6.817057      -0.662866      11.979055      -0.556813      25.788683 0.37737434E+03  0.82883939E+04                                 6.742191                            5.863532       0.743116       2.303354                    0.998548      26.188162      65.403496       0.816264       0.341647      -1.155311      -0.032013       0.018112       0.074542       0.083122       0.019768       0.041472      -0.065359      -0.017808      -0.067284      -0.091698       0.022769       0.068929              7.362932      10.358216      -1.685711       0.648175       5.769935       0.600550       5.960645          -0.000001
          151              O       0.314418       1.861418      12.291552      -0.345314      20.942831 0.29839910E+03  0.61937643E+04                                 5.964864                            5.316419       0.930349       2.408490                    0.998687      23.708723      57.975723       0.830762       0.355199      -1.141622       0.027169      -0.032922      -0.078183       0.089076       0.010590      -0.096496       0.002976      -0.031896      -0.329484      -0.157513       0.067547       0.089966              6.335610       7.707020      -1.097374      -1.951445       4.145575       0.651309       7.154235          -0.000001
          152              O       1.132186       1.511040      10.623007      -0.337708      25.340328 0.31087078E+03  0.64923029E+04                                 6.785918                            5.382840       1.014954       2.435908                    0.999093      23.581431      57.070542       0.839098       0.349522      -1.150948      -0.049190      -0.000346       0.069191       0.084895       0.052689       0.049607       0.000876      -0.204753       0.301863      -0.173866       0.061634       0.112233              7.997755       5.042708      -0.345926       1.193767       4.269595       0.012346      14.680963           0.000000
          153              O       3.059614       0.962121      16.626739      -0.309580      20.568569 0.29669415E+03  0.61492633E+04                                 5.876547                            5.302553       0.823302       2.374318                    0.998738      23.615002      57.694722       0.831572       0.355380      -1.141533       0.053540      -0.011896      -0.018586       0.057910      -0.023374      -0.131063      -0.028709      -0.081187      -0.201355      -0.176995       0.079601       0.097394              6.172717       6.767736      -0.396417      -2.092209       4.054177      -0.092603       7.696239           0.000001
          154              O       5.113635       1.054178      16.219546      -0.337649      21.558094 0.29280559E+03  0.60238297E+04                                 5.992894                            5.168755       0.896238       2.382973                    0.999388      23.816894      57.198039       0.870140       0.342156      -1.157161      -0.040946      -0.007644      -0.000756       0.041660       0.012091       0.081207      -0.012065       0.028617      -0.499393      -0.190301       0.068446       0.121855              6.533618       9.044152       0.278340       2.830535       4.099764       0.382779       6.456938          -0.000001
          155              O       0.729273       8.568205       1.698848      -0.672655      35.058282 0.51713065E+03  0.12288357E+05                                 8.397137                            6.926920       0.502130       2.182890                    0.998900      28.581657      74.240983       0.740800       0.347946      -1.150077      -0.054409      -0.058521       0.064474       0.102674      -0.003622      -0.042636       0.053035      -0.006383       0.037707      -0.063244      -0.010479       0.073723              9.984458       7.513577       2.560976      -0.739699      14.690504      -4.197039       7.749292           0.000000
          156              O      12.162633       7.567472       1.075748      -0.633818      39.361536 0.63576529E+03  0.15901973E+05                                 9.195949                            7.840813       0.210923       2.103822                    0.996114      28.752483      76.529345       0.675298       0.362624      -1.138686       0.026367      -0.050466       0.037696       0.068286       0.004428      -0.019195       0.072147       0.065997       0.034027      -0.091861       0.024722       0.067139             10.415978      12.422211      -1.769257       3.322583       8.988003      -3.130475       9.837719          -0.000000
          157              O       2.780506      -0.145050       8.569996      -0.654511      38.679577 0.57008444E+03  0.13889846E+05                                 9.044487                            7.332423       0.367952       2.131700                    0.997811      29.195151      76.950941       0.710822       0.353661      -1.144664      -0.035573       0.106115      -0.032888       0.116651       0.044000       0.012587       0.035762       0.134827       0.105922      -0.105012       0.028376       0.076636             10.732506       7.573280      -1.673665       2.345345       7.342762      -1.220679      17.281474           0.000001
          158              O       2.882016      -1.416038       6.784028      -0.615663      30.670743 0.45920265E+03  0.10595078E+05                                 7.633787                            6.507514       0.669414       2.248784                    0.998899      27.764940      71.121315       0.767625       0.345826      -1.151557      -0.017642       0.049453      -0.095151       0.108677       0.008234      -0.037718       0.061818       0.033758      -0.144902      -0.097787       0.035672       0.062116              8.522838       7.178143      -2.291288       0.765866      11.634879       0.609012       6.755491          -0.000000
          159              O       3.799422       6.130937       4.393899      -0.343054      22.115908 0.30537598E+03  0.63615303E+04                                 6.158233                            5.349685       1.033997       2.439225                    0.999241      23.735577      57.736817       0.836617       0.351441      -1.147142      -0.015272      -0.052094       0.036670       0.065511       0.073241      -0.095791       0.062415      -0.017707      -0.058691      -0.157500       0.064731       0.092769              6.613854       9.412938       2.670323      -0.238036       6.362242      -0.696741       4.066382          -0.000001
          160              O       3.297552       4.486124       5.471540      -0.347173      22.491703 0.34941503E+03  0.75523324E+04                                 6.338397                            5.858379       0.808012       2.373789                    0.996621      24.124963      60.402342       0.769346       0.368336      -1.130142       0.004714       0.045512      -0.031321       0.055449      -0.081173      -0.012387      -0.020493      -0.175862       0.205672      -0.155566       0.061385       0.094181              6.582636       6.860235      -0.944162       1.272772       6.715937      -2.306355       6.171735           0.000001
          161              O      11.352787       3.061676       2.450735      -0.393677      25.236862 0.39243516E+03  0.87018811E+04                                 6.800779                            6.137452       0.824235       2.350913                    0.998022      25.183635      63.147458       0.767399       0.359948      -1.140605       0.008126      -0.033048       0.009024       0.035208      -0.052712       0.082207       0.078309       0.166125       0.242762      -0.178109       0.028333       0.149776              7.210764       9.521747       0.724731       3.047484       4.958227       0.382712       7.152318          -0.000001
          162              O      12.101062       2.341175       4.268900      -0.249606      19.819225 0.29927498E+03  0.62389132E+04                                 5.845508                            5.454754       0.837557       2.402947                    0.997610      22.921788      56.837258       0.788055       0.372830      -1.123827      -0.011380       0.031072      -0.063361       0.071482      -0.083377      -0.079754      -0.040947      -0.029019       0.041930      -0.141368       0.051779       0.089589              5.977218       5.783461       0.188041       0.222114       6.369782      -2.156691       5.778412           0.000000
          163              O      -0.047904       4.978544       6.524561      -0.343032      23.101680 0.35468779E+03  0.77108160E+04                                 6.455662                            5.906061       0.419176       2.227606                    0.996527      24.719593      62.486724       0.763961       0.368791      -1.127484      -0.000851      -0.040571       0.028380       0.049520       0.023984       0.092072      -0.096870      -0.031655      -0.187901      -0.165978       0.051884       0.114094              6.593450       5.618817      -1.664211       0.587214       7.571074      -1.793209       6.590459          -0.000002
          164              O       0.110593       3.853309       8.278332      -0.310504      22.565808 0.30333699E+03  0.63307758E+04                                 6.303404                            5.390393       0.683065       2.325685                    0.998210      23.768089      58.540255       0.817011       0.359209      -1.136872      -0.003411       0.002202      -0.061080       0.061214       0.113323      -0.000017      -0.026749       0.119101       0.227583      -0.168101       0.068998       0.099103              6.720089       4.823965      -0.326530      -1.138687       4.505283      -0.375776      10.831020          -0.000002
          165              O       2.084362       2.883628       2.378766      -0.328593      22.776047 0.36601419E+03  0.80141337E+04                                 6.403425                            6.007664       0.614528       2.293191                    0.997783      24.689643      62.489387       0.756489       0.369781      -1.127530       0.008260      -0.044062       0.005554       0.045173       0.024085       0.013319      -0.117719      -0.005690      -0.316985      -0.170114       0.049106       0.121008              6.519508       5.102688      -0.079111      -0.403865       7.778277      -1.970998       6.677559           0.000001
          166              O       1.992655       0.732301       2.458310      -0.307656      21.732387 0.30254409E+03  0.62894138E+04                                 6.089299                            5.315609       0.869588       2.379991                    0.999318      23.828012      57.947610       0.841271       0.350226      -1.147854       0.023326       0.035616       0.002808       0.042667      -0.034358       0.046028       0.117844      -0.007445      -0.399017      -0.199059       0.072153       0.126906              6.496219       4.413287      -0.034609       0.073156       8.417279       2.928891       6.658092          -0.000003
          167              O      -1.274223       4.770166      17.808547      -0.754479      52.235042 0.84308213E+03  0.22703088E+05                                11.179709                            9.081960      -0.083457       1.953078                    0.997981      32.182605      89.832762       0.619970       0.366877      -1.131672      -0.005348      -0.040515      -0.088837       0.097786       0.001301       0.034854      -0.054453      -0.136516       0.142201      -0.101666      -0.001834       0.103500             13.554763       8.868313      -0.932923      -1.976535      17.649653       6.421698      14.146322          -0.000000
          168              O      10.607947       3.366726      16.997948      -0.556812      25.788700 0.37737459E+03  0.82884010E+04                                 6.742195                            5.863535       0.743099       2.303348                    0.998548      26.188166      65.403518       0.816263       0.341647      -1.155311       0.032013      -0.068867      -0.033791       0.083122       0.036221       0.028263      -0.068231      -0.004828      -0.028343      -0.091698       0.022769       0.068929              7.362937      10.358224       0.997116      -1.505831       5.698337       0.584705       6.032250          -0.000001
          169              O       3.754586       3.607068      14.465775      -0.345314      20.942835 0.29839915E+03  0.61937654E+04                                 5.964864                            5.316418       0.930343       2.408486                    0.998687      23.708725      57.975725       0.830763       0.355199      -1.141622      -0.027168       0.069222       0.049038       0.089076      -0.096504      -0.010512      -0.035424       0.141613       0.191043      -0.157513       0.067547       0.089966              6.335610       7.707019      -1.668217      -1.493122       6.738931       1.225250       4.560879          -0.000001
          170              O       2.936818       5.160483      15.168420      -0.337708      25.340381 0.31087152E+03  0.64923227E+04                                 6.785930                            5.382849       1.014955       2.435909                    0.999093      23.581442      57.070598       0.839097       0.349522      -1.150948       0.049190      -0.067631      -0.014614       0.084895       0.037050       0.062164       0.011039      -0.250672       0.164108      -0.173866       0.061633       0.112233              7.997771       5.042715       1.240315      -0.079800      14.189657       2.207772       4.760940           0.000000
          171              O       1.009390      -0.820023      14.407063      -0.309580      20.568571 0.29669430E+03  0.61492668E+04                                 5.876548                            5.302554       0.823302       2.374318                    0.998738      23.615001      57.694715       0.831572       0.355379      -1.141533      -0.053540       0.015576       0.015632       0.057910      -0.122916      -0.051143      -0.055833       0.041373       0.166327      -0.176995       0.079601       0.097394              6.172718       6.767733      -1.957120      -0.839145       7.565261       0.684443       4.185159           0.000001
          172              O      -1.044631      -0.402558      14.405169      -0.337649      21.558098 0.29280571E+03  0.60238328E+04                                 5.992895                            5.168757       0.896238       2.382973                    0.999388      23.816895      57.198043       0.870139       0.342156      -1.157161       0.040946      -0.000914       0.007626       0.041660       0.076676       0.029353      -0.060600       0.247923       0.158525      -0.190300       0.068446       0.121855              6.533620       9.044150       2.703522       0.883397       6.185366       0.844348       4.371343          -0.000001
          173              O       7.407273      -0.192735       8.732873      -0.672655      35.058261 0.51713021E+03  0.12288344E+05                                 8.397133                            6.926917       0.502130       2.182890                    0.998900      28.581657      74.240978       0.740801       0.347946      -1.150077      -0.054409       0.075596      -0.043207       0.102674      -0.040846      -0.012749       0.051387       0.001065       0.060050      -0.063244      -0.010479       0.073723              9.984452       7.513576      -1.275606       2.340635       9.844354      -5.269542      12.595425           0.000000
          174              O       5.484633      -0.584873       7.621141      -0.633818      39.361539 0.63576532E+03  0.15901974E+05                                 9.195950                            7.840813       0.210922       2.103822                    0.996114      28.752483      76.529344       0.675298       0.362624      -1.138686       0.026367       0.047711      -0.041128       0.068286      -0.019699       0.000176       0.075961       0.048763      -0.017676      -0.091861       0.024722       0.067139             10.415978      12.422211       3.626393      -1.009501      11.118971      -2.658865       7.706753          -0.000000
          175              O       9.458506       8.398872       1.710211      -0.654511      38.679606 0.57008502E+03  0.13889864E+05                                 9.044493                            7.332428       0.367952       2.131700                    0.997811      29.195153      76.950954       0.710821       0.353661      -1.144664      -0.035573      -0.055040       0.096501       0.116651       0.002782       0.045680       0.057819       0.035163      -0.193070      -0.105012       0.028376       0.076636             10.732514       7.573287       2.651590      -1.127336      17.332506       0.990163       7.291749           0.000001
          176              O       9.560016       6.929737       0.083333      -0.615663      30.670744 0.45920257E+03  0.10595076E+05                                 7.633788                            6.507514       0.669414       2.248784                    0.998899      27.764940      71.121318       0.767625       0.345826      -1.151557      -0.017642      -0.103589       0.027725       0.108677      -0.038606      -0.000111       0.044321       0.112820       0.092283      -0.097787       0.035671       0.062116              8.522840       7.178145       1.242884      -2.071670       6.726343      -0.477313      11.664033          -0.000001
          177              O      10.477422       2.965298       6.935542      -0.343054      22.115912 0.30537606E+03  0.63615323E+04                                 6.158234                            5.349685       1.033995       2.439224                    0.999241      23.735577      57.736817       0.836617       0.351441      -1.147142      -0.015272       0.047061      -0.042939       0.065511      -0.109354       0.050812       0.048527       0.045044       0.129563      -0.157500       0.064731       0.092769              6.613854       9.412937      -0.809426       2.555801       4.467576      -1.116055       5.961051          -0.000001
          178              O       9.975552       4.372897       5.562448      -0.347173      22.491785 0.34941673E+03  0.75523796E+04                                 6.338418                            5.858399       0.808012       2.373789                    0.996621      24.124984      60.402467       0.769344       0.368337      -1.130141       0.004714      -0.040415       0.037669       0.055449       0.005446      -0.081932      -0.015434      -0.198719       0.137104      -0.155566       0.061385       0.094181              6.582659       6.860263       1.446727      -0.646833       7.170351      -2.205800       5.717362           0.000001
          179              O       4.674787       1.731258       3.518907      -0.393677      25.236862 0.39243510E+03  0.87018795E+04                                 6.800779                            6.137451       0.824235       2.350913                    0.998022      25.183634      63.147453       0.767399       0.359948      -1.140605       0.008126       0.015952      -0.030317       0.035208       0.091655      -0.033703       0.114129       0.004270      -0.242802      -0.178109       0.028333       0.149777              7.210764       9.521746       2.818886       1.366120       6.888385       0.809879       5.222161          -0.000001
          180              O       5.423062       3.662157       3.208304      -0.249606      19.819214 0.29927471E+03  0.62389061E+04                                 5.845506                            5.454751       0.837557       2.402947                    0.997610      22.921787      56.837254       0.788055       0.372830      -1.123827      -0.011380      -0.068578       0.016647       0.071482      -0.059853      -0.098641      -0.035761      -0.052451      -0.028367      -0.141368       0.051779       0.089589              5.977216       5.783458       0.176234       0.231594       6.716055      -2.080055       5.432135           0.000000
          181              O       6.630096       5.294636       6.270775      -0.343034      23.101759 0.35468938E+03  0.77108596E+04                                 6.455677                            5.906075       0.419190       2.227609                    0.996527      24.719638      62.486880       0.763960       0.368792      -1.127484      -0.000853       0.036476      -0.033480       0.049519       0.084712       0.043312      -0.110985       0.032119       0.003436      -0.165977       0.051883       0.114094              6.593466       5.618831       0.932951      -1.498012       7.392920      -1.832644       6.768646          -0.000002
          182              O       6.788593       7.250119       5.551085      -0.310503      22.565853 0.30333768E+03  0.63307942E+04                                 6.303415                            5.390402       0.683054       2.325681                    0.998210      23.768094      58.540297       0.817010       0.359209      -1.136871      -0.003411      -0.060113      -0.011048       0.061215      -0.024503       0.110642       0.012320      -0.057434      -0.302023      -0.168101       0.068999       0.099103              6.720103       4.823973      -1.041231      -0.564869      10.694244       0.993913       4.642091          -0.000002
          183              O       8.762362       1.699463       3.329515      -0.328593      22.776048 0.36601425E+03  0.80141353E+04                                 6.403425                            6.007665       0.614528       2.293191                    0.997783      24.689643      62.489383       0.756489       0.369781      -1.127530       0.008260       0.014944      -0.041821       0.045173       0.007801       0.026394      -0.140765       0.098442      -0.004590      -0.170114       0.049106       0.121008              6.519508       5.102688      -0.377229      -0.164510       7.560629      -2.019166       6.895206           0.000001
          184              O       8.670655       2.241994       1.246201      -0.307656      21.732387 0.30254405E+03  0.62894129E+04                                 6.089299                            5.315609       0.869588       2.379991                    0.999318      23.828012      57.947610       0.841271       0.350226      -1.147854       0.023326      -0.004955       0.035381       0.042667       0.052365      -0.023600       0.063962       0.236021       0.331383      -0.199059       0.072153       0.126906              6.496219       4.413287       0.078906      -0.017984       5.504368       2.284230       9.571004          -0.000003
          185              O       5.403777      16.357063       8.505603      -0.754479      52.234960 0.84308019E+03  0.22703022E+05                                11.179695                            9.081948      -0.083439       1.953083                    0.997981      32.182582      89.832664       0.619970       0.366877      -1.131672      -0.005348      -0.077984      -0.058754       0.097786       0.033749       0.008802      -0.048767      -0.162204       0.065140      -0.101666      -0.001834       0.103500             13.554745       8.868304      -1.728247      -1.337974      11.600202       5.082879      20.195729          -0.000000
          186              O       3.929947      15.868875       6.960163      -0.556813      25.788685 0.37737437E+03  0.82883948E+04                                 6.742191                            5.863533       0.743115       2.303354                    0.998548      26.188162      65.403498       0.816264       0.341647      -1.155311       0.032013      -0.018112      -0.074542       0.083122       0.019768       0.041472      -0.065359      -0.017808      -0.067284      -0.091698       0.022769       0.068929              7.362932      10.358216      -1.685711       0.648175       5.769935       0.600550       5.960646          -0.000001
          187              O      10.432586      13.344591       6.647666      -0.345314      20.942824 0.29839897E+03  0.61937608E+04                                 5.964862                            5.316417       0.930350       2.408490                    0.998687      23.708721      57.975712       0.830763       0.355199      -1.141622      -0.027169       0.032922       0.078183       0.089076       0.010589      -0.096496       0.002976      -0.031896      -0.329484      -0.157513       0.067547       0.089966              6.335608       7.707017      -1.097374      -1.951444       4.145574       0.651309       7.154233          -0.000001
          188              O       9.614818      13.694969       8.316211      -0.337708      25.340327 0.31087077E+03  0.64923027E+04                                 6.785918                            5.382840       1.014954       2.435908                    0.999093      23.581432      57.070543       0.839098       0.349522      -1.150948       0.049190       0.000345      -0.069191       0.084895       0.052689       0.049607       0.000876      -0.204753       0.301863      -0.173866       0.061633       0.112233              7.997755       5.042707      -0.345926       1.193767       4.269595       0.012346      14.680961           0.000000
          189              O       7.687390      14.243888       2.312479      -0.309580      20.568565 0.29669408E+03  0.61492613E+04                                 5.876546                            5.302552       0.823302       2.374318                    0.998738      23.615002      57.694718       0.831572       0.355379      -1.141533      -0.053540       0.011896       0.018586       0.057910      -0.023374      -0.131063      -0.028709      -0.081187      -0.201355      -0.176995       0.079601       0.097394              6.172716       6.767735      -0.396417      -2.092208       4.054176      -0.092603       7.696237           0.000001
          190              O       5.633369      14.151831       2.719672      -0.337649      21.558091 0.29280553E+03  0.60238280E+04                                 5.992893                            5.168755       0.896238       2.382973                    0.999388      23.816893      57.198034       0.870140       0.342156      -1.157161       0.040946       0.007644       0.000756       0.041660       0.012091       0.081207      -0.012065       0.028617      -0.499393      -0.190301       0.068446       0.121855              6.533617       9.044151       0.278340       2.830534       4.099763       0.382779       6.456937          -0.000001
          191              O      10.017731       6.637804      17.240370      -0.672655      35.058285 0.51713070E+03  0.12288359E+05                                 8.397138                            6.926921       0.502130       2.182890                    0.998900      28.581658      74.240987       0.740800       0.347946      -1.150077       0.054409       0.058521      -0.064474       0.102674      -0.003622      -0.042636       0.053035      -0.006383       0.037707      -0.063244      -0.010479       0.073723              9.984459       7.513578       2.560976      -0.739699      14.690506      -4.197039       7.749293           0.000000
          192              O      -1.415629       7.638537      17.863470      -0.633818      39.361535 0.63576526E+03  0.15901972E+05                                 9.195949                            7.840813       0.210923       2.103822                    0.996114      28.752482      76.529343       0.675298       0.362624      -1.138686      -0.026367       0.050466      -0.037696       0.068286       0.004428      -0.019195       0.072147       0.065997       0.034027      -0.091861       0.024722       0.067139             10.415978      12.422211      -1.769257       3.322583       8.988003      -3.130475       9.837719          -0.000000
          193              O       7.966498      15.351059      10.369222      -0.654511      38.679579 0.57008448E+03  0.13889848E+05                                 9.044488                            7.332424       0.367952       2.131700                    0.997811      29.195151      76.950943       0.710822       0.353661      -1.144664       0.035573      -0.106115       0.032888       0.116651       0.044000       0.012587       0.035762       0.134827       0.105922      -0.105012       0.028376       0.076636             10.732506       7.573281      -1.673665       2.345345       7.342762      -1.220679      17.281476           0.000001
          194              O       7.864988      16.622047      12.155190      -0.615663      30.670746 0.45920272E+03  0.10595080E+05                                 7.633788                            6.507515       0.669414       2.248784                    0.998899      27.764941      71.121320       0.767625       0.345826      -1.151557       0.017642      -0.049453       0.095151       0.108677       0.008234      -0.037718       0.061818       0.033758      -0.144903      -0.097787       0.035672       0.062116              8.522839       7.178144      -2.291288       0.765866      11.634881       0.609012       6.755491          -0.000000
          195              O       6.947582       9.075072      14.545319      -0.343054      22.115916 0.30537610E+03  0.63615336E+04                                 6.158235                            5.349686       1.033997       2.439225                    0.999241      23.735579      57.736827       0.836617       0.351441      -1.147142       0.015272       0.052094      -0.036670       0.065511       0.073241      -0.095791       0.062415      -0.017707      -0.058691      -0.157500       0.064731       0.092769              6.613856       9.412941       2.670324      -0.238036       6.362244      -0.696741       4.066383          -0.000001
          196              O       7.449452      10.719885      13.467678      -0.347173      22.491709 0.34941513E+03  0.75523353E+04                                 6.338398                            5.858380       0.808012       2.373789                    0.996621      24.124965      60.402350       0.769346       0.368336      -1.130142      -0.004714      -0.045512       0.031320       0.055449      -0.081173      -0.012387      -0.020493      -0.175862       0.205672      -0.155566       0.061385       0.094181              6.582637       6.860236      -0.944162       1.272773       6.715939      -2.306356       6.171736           0.000001
          197              O      -0.605783      12.144333      16.488483      -0.393677      25.236860 0.39243511E+03  0.87018798E+04                                 6.800779                            6.137451       0.824236       2.350913                    0.998022      25.183634      63.147454       0.767399       0.359948      -1.140605      -0.008126       0.033048      -0.009024       0.035208      -0.052712       0.082207       0.078309       0.166125       0.242762      -0.178109       0.028333       0.149776              7.210763       9.521746       0.724731       3.047484       4.958226       0.382712       7.152318          -0.000001
          198              O      -1.354058      12.864834      14.670318      -0.249606      19.819223 0.29927496E+03  0.62389125E+04                                 5.845508                            5.454753       0.837557       2.402947                    0.997610      22.921788      56.837256       0.788055       0.372830      -1.123827       0.011380      -0.031072       0.063361       0.071482      -0.083377      -0.079754      -0.040947      -0.029018       0.041930      -0.141368       0.051779       0.089589              5.977218       5.783460       0.188041       0.222114       6.369781      -2.156690       5.778412           0.000000
          199              O      10.794908      10.227465      12.414657      -0.343033      23.101690 0.35468798E+03  0.77108214E+04                                 6.455665                            5.906063       0.419175       2.227606                    0.996527      24.719595      62.486737       0.763961       0.368792      -1.127484       0.000851       0.040571      -0.028380       0.049520       0.023984       0.092072      -0.096870      -0.031656      -0.187901      -0.165978       0.051884       0.114094              6.593453       5.618819      -1.664212       0.587214       7.571077      -1.793209       6.590462          -0.000002
          200              O      10.636411      11.352700      10.660886      -0.310504      22.565809 0.30333702E+03  0.63307764E+04                                 6.303404                            5.390393       0.683065       2.325684                    0.998210      23.768090      58.540258       0.817011       0.359209      -1.136872       0.003411      -0.002202       0.061079       0.061214       0.113323      -0.000017      -0.026749       0.119101       0.227583      -0.168101       0.068998       0.099103              6.720089       4.823965      -0.326530      -1.138687       4.505283      -0.375776      10.831021          -0.000002
          201              O       8.662642      12.322381      16.560452      -0.328593      22.776041 0.36601407E+03  0.80141306E+04                                 6.403423                            6.007663       0.614528       2.293192                    0.997783      24.689642      62.489380       0.756489       0.369781      -1.127530      -0.008260       0.044062      -0.005554       0.045173       0.024085       0.013319      -0.117719      -0.005690      -0.316985      -0.170114       0.049106       0.121008              6.519506       5.102686      -0.079110      -0.403865       7.778275      -1.970998       6.677557           0.000001
          202              O       8.754349      14.473708      16.480908      -0.307655      21.732382 0.30254401E+03  0.62894118E+04                                 6.089298                            5.315608       0.869588       2.379991                    0.999318      23.828011      57.947605       0.841271       0.350226      -1.147854      -0.023326      -0.035616      -0.002808       0.042667      -0.034358       0.046028       0.117844      -0.007445      -0.399017      -0.199059       0.072153       0.126906              6.496218       4.413286      -0.034609       0.073156       8.417277       2.928890       6.658091          -0.000003
          203              O      12.021227      10.435843       1.130671      -0.754479      52.235042 0.84308213E+03  0.22703088E+05                                11.179709                            9.081960      -0.083457       1.953078                    0.997981      32.182605      89.832762       0.619970       0.366877      -1.131672       0.005348       0.040515       0.088837       0.097786       0.001301       0.034854      -0.054453      -0.136516       0.142201      -0.101666      -0.001834       0.103500             13.554763       8.868313      -0.932923      -1.976535      17.649652       6.421698      14.146322          -0.000000
          204              O       0.139057      11.839283       1.941270      -0.556812      25.788703 0.37737465E+03  0.82884027E+04                                 6.742196                            5.863535       0.743098       2.303348                    0.998548      26.188167      65.403523       0.816263       0.341647      -1.155311      -0.032013       0.068867       0.033791       0.083122       0.036221       0.028263      -0.068231      -0.004828      -0.028343      -0.091697       0.022769       0.068929              7.362938      10.358225       0.997116      -1.505831       5.698337       0.584705       6.032251          -0.000001
          205              O       6.992418      11.598941       4.473443      -0.345314      20.942835 0.29839915E+03  0.61937656E+04                                 5.964864                            5.316418       0.930343       2.408486                    0.998687      23.708726      57.975727       0.830763       0.355199      -1.141622       0.027168      -0.069222      -0.049038       0.089076      -0.096504      -0.010512      -0.035424       0.141613       0.191043      -0.157513       0.067547       0.089966              6.335610       7.707019      -1.668217      -1.493122       6.738931       1.225250       4.560879          -0.000001
          206              O       7.810186      10.045526       3.770798      -0.337708      25.340382 0.31087154E+03  0.64923232E+04                                 6.785931                            5.382849       1.014955       2.435909                    0.999093      23.581442      57.070599       0.839097       0.349522      -1.150948      -0.049190       0.067631       0.014614       0.084895       0.037050       0.062164       0.011039      -0.250672       0.164108      -0.173866       0.061633       0.112233              7.997771       5.042715       1.240315      -0.079801      14.189658       2.207772       4.760941           0.000000
          207              O       9.737614      16.026032       4.532155      -0.309580      20.568569 0.29669426E+03  0.61492658E+04                                 5.876547                            5.302554       0.823302       2.374318                    0.998738      23.615001      57.694713       0.831572       0.355379      -1.141533       0.053540      -0.015576      -0.015632       0.057910      -0.122916      -0.051143      -0.055833       0.041373       0.166327      -0.176995       0.079601       0.097394              6.172717       6.767732      -1.957120      -0.839144       7.565261       0.684443       4.185159           0.000001
          208              O      11.791635      15.608567       4.534049      -0.337649      21.558095 0.29280568E+03  0.60238319E+04                                 5.992894                            5.168756       0.896238       2.382973                    0.999388      23.816895      57.198041       0.870140       0.342156      -1.157161      -0.040946       0.000914      -0.007626       0.041660       0.076676       0.029353      -0.060600       0.247923       0.158525      -0.190300       0.068446       0.121855              6.533619       9.044149       2.703522       0.883397       6.185365       0.844348       4.371342          -0.000001

******************************************************
Auxiliary information for the entire system
The total spin magnetic moment of the unit cell is   -0.000012
The total net atomic charge of the unit cell is   -0.000017
Accuracy of reproducing the electrostatic potential in the unit cell:
  The inner radius (bohr) =    5.0000
  The outer radius (bohr) =   12.0000
  Valid grid points have density less than (e/(bohr^3)) =    0.0001
  The number of valid grid points were=       391678
  The rms potential error without charges in kcal/mol is=     12.40186
  The rms potential error with partial charges in kcal/mol is=      2.17411
  The RRMSE value at monopole order=      0.17531
  The rms potential error with partial charges and cloud penetration in kcal/mol is=      2.17550
  The RRMSE value at monopole order with cloud penetration is=      0.17542
  The rms potential error with partial charges and atomic dipoles in kcal/mol is=      0.85042
  The RRMSE value at dipole order=      0.06857
  The rms potential error with partial charges, atomic dipoles and cloud penetration in kcal/mol is=      0.83963
  The RRMSE value at dipole order with cloud penetration=      0.06770

******************************************************
The electron densities and ab initio electrostatic potential were computed in VASP using the PBE functional and
projector augmented wave method. See the main text of the journal article for a description of computational details.
The atomic charges, dipoles, and quadrupoles were computed with the DDEC6 method as described in
(a) T. A. Manz and N. Gabaldon Limas, RSC Adv. 6 (2016) 47771-47801 DOI: 10.1039/c6ra04656h
(b) N. Gabaldon Limas and T. A. Manz, RSC Adv. 8 (2018) 2678-2707 DOI: 10.1039/c7ra11829e.
For each atom in the material, the electron cloud parameters were fit to the spherically averaged atom-in-material
electron density using radial positions for which this density was between 10^-4 and 10^-2 electrons per cubic bohr.
The polarizabilities, dispersion coefficients, and quantum Drude oscillator (QDO) parameters were fit using the MCLF method.
The magnetic structure of the system was optimized in VASP from the default ferromagnetic initial guess using spin polarization.
The atomic spin moments (ASMs) were computed on this optimized magnetic structure using the DDEC6 partition as inputs
to the method of T. A. Manz and D. S. Sholl, J. Chem. Theory Comput. 7 (2011) 4146-4164 DOI: 10.1021/ct200539n.
The RMSE and RRMSE were computed using a uniform grid with Ewald summation.
