# Supplementary material for: A collection of forcefield precursors for metal–organic frameworks
Source: RSC Adv. 2019 Nov 13;9(63):36492–507. doi: 10.1039/c9ra07327b (PMC9075174; doi:10.1039/c9ra07327b)
Supplement: RA-009-C9RA07327B-s6141 [file RA-009-C9RA07327B-s6141.xyz]

  416
jmolscript: load "" {1 1 1} spacegroup "x,y,z" unitcell [{     13.307000     0.000000     0.000000 }, {     -3.396918    23.704847     0.000000 }, {      0.000000     0.000000    30.217000 }]
Gd     8.896395    17.296242    23.305466     2.022417
Gd    -0.663444    18.731570    22.618935     2.038626
Gd     5.968728    18.261029     8.196966     2.022417
Gd     2.221567    16.825700     7.510435     2.038626
Gd     1.013687     6.408605     6.911534     2.022417
Gd    10.573526     4.973277     7.598065     2.038626
Gd     3.941354     5.443818    22.020034     2.022417
Gd     7.688515     6.879147    22.706565     2.038626
H      0.176053    15.486377    21.834804     0.141565
H     11.315987    13.021072    24.098057     0.154271
H      5.101451    10.942157    23.983233     0.157200
H      3.043932     8.668863    21.357376     0.142145
H      8.790343    16.159594    11.790673     0.143235
H      7.621208    19.907331    12.452426     0.146168
H      8.285231    16.759327    18.930950     0.136733
H     -1.661192    18.705495    18.142287     0.135324
H      9.878826    17.181273    27.721076     0.141036
H      0.077699    18.930691    27.023063     0.141279
H      0.555920    15.277774     3.088177     0.155068
H     -0.501380    19.006546     4.015839     0.144741
H      1.382070    20.070894     6.726304     0.141565
H      3.549136    22.536198     8.989557     0.154271
H     -0.146410     0.910266     8.874733     0.157200
H      1.911109     3.183561     6.248876     0.142145
H      6.074780    19.397676    26.899173     0.143235
H      7.243915    15.649940    27.560926     0.146168
H      6.579892    18.797944     3.822450     0.136733
H      3.219315    16.851776     3.033787     0.135324
H      4.986297    18.375997    12.612576     0.141036
H      1.480424    16.626580    11.914563     0.141279
H      1.002203    20.279497    18.196677     0.155068
H      2.059503    16.550724    19.124339     0.144741
H      9.734029     8.218470     8.382196     0.141565
H     -1.405905    10.683775     6.118943     0.154271
H      4.808631    12.762690     6.233767     0.157200
H      6.866150    15.035984     8.859624     0.142145
H      1.119739     7.545253    18.426327     0.143235
H      2.288874     3.797516    17.764574     0.146168
H      1.624851     6.945520    11.286049     0.136733
H     11.571274     4.999352    12.074713     0.135324
H      0.031256     6.523574     2.495924     0.141036
H      9.832383     4.774156     3.193937     0.141279
H      9.354162     8.427073    27.128823     0.155068
H     10.411462     4.698301    26.201161     0.144741
H      8.528012     3.633953    23.490696     0.141565
H      6.360946     1.168649    21.227442     0.154271
H     -3.250508    22.794581    21.342267     0.157200
H      7.998973    20.521286    23.968124     0.142145
H      3.835302     4.307171     3.317827     0.143235
H      2.666167     8.054907     2.656074     0.146168
H      3.330190     4.906903    26.394550     0.136733
H      6.690767     6.853071    27.183213     0.135324
H      4.923785     5.328850    17.604424     0.141036
H      8.429658     7.078267    18.302437     0.141279
H      8.907879     3.425350    12.020323     0.155068
H      7.850579     7.154123    11.092661     0.144741
C     -2.126341    15.469783    23.140179     0.652874
C     -1.066366    14.433881    23.001180     0.015596
C      0.066009    14.675671    22.278994    -0.123475
C      1.074965    13.680067    22.209495     0.023266
C      0.937504    12.466379    22.853117     0.000057
C     -0.194728    12.288593    23.566238     0.058743
C     -1.211133    13.215452    23.629694    -0.102486
C      2.064693    11.425736    22.798727     0.008334
C      3.268103    11.608264    23.517891     0.027596
C      4.336492    10.764371    23.484652    -0.104147
C      4.250392     9.619427    22.674837     0.010905
C      3.110599     9.410824    21.913368    -0.132110
C      2.062938    10.332943    21.991933     0.028798
C      5.351054     8.661751    22.641598     0.645086
C      7.544181    18.169765    10.500407     0.606189
C      8.088774    18.055982    11.869238     0.016007
C      8.687700    16.894444    12.349688    -0.103083
C      9.137645    16.837553    13.688301     0.034074
C      8.979629    17.847379    14.582724     0.009229
C      8.414622    19.013658    14.072057     0.015539
C      7.987526    19.106107    12.751574    -0.104049
C      9.391408    17.759671    16.051270     0.029978
C      8.531082    17.207348    17.003106     0.033091
C      8.862878    17.167050    18.329632    -0.108710
C     10.028614    17.714632    18.779866     0.000763
C     -2.452431    18.302512    17.864290    -0.107195
C     10.514589    18.297771    16.534742     0.051580
C     10.384310    17.804711    20.257477     0.677225
C     -2.050562    18.191100    25.660276     0.678596
C     -1.733943    18.108133    27.134866     0.005841
C     10.699253    17.501289    28.020224    -0.091658
C     -2.268054    17.378023    29.322577     0.046330
C     -1.067667    17.795229    29.893678     0.014838
C     -0.226394    18.378368    28.950908     0.052367
C     -0.534914    18.534820    27.600208    -0.111706
C     -0.697710    17.562921     1.108964     0.004479
C     -0.192811    16.361085     1.538045     0.030817
C      0.220776    16.112185     2.849463    -0.109349
C      0.121990    17.117270     3.768060     0.023745
C     -0.421499    18.319106     3.393369    -0.106217
C     -0.847884    18.508745     2.112168     0.037973
C      0.642855    16.927631     5.148977     0.608772
C      3.684464    20.087487     8.031679     0.652874
C      2.624489    21.123389     7.892680     0.015596
C      1.492114    20.881600     7.170494    -0.123475
C      0.483158    21.877203     7.100995     0.023266
C      0.620619    23.090891     7.744617     0.000057
C      1.752851    23.268678     8.457738     0.058743
C      2.769256    22.341818     8.521194    -0.102486
C      2.890348     0.426687     7.690227     0.008334
C      1.686938     0.244160     8.409391     0.027596
C      0.618549     1.088052     8.376152    -0.104147
C      0.704649     2.232997     7.566337     0.010905
C      1.844442     2.441599     6.804868    -0.132110
C      2.892103     1.519481     6.883433     0.028798
C     -0.396013     3.190672     7.533098     0.645086
C      7.320942    17.387505    25.608908     0.606189
C      6.776349    17.501289    26.977738     0.016007
C      6.177423    18.662826    27.458188    -0.103083
C      5.727478    18.719718    28.796801     0.034073
C      5.885494    17.709891    29.691224     0.009229
C      6.450501    16.543613    29.180557     0.015539
C      6.877597    16.451164    27.860074    -0.104049
C      5.473715    17.797599     0.942770     0.029978
C      6.334041    18.349922     1.894606     0.033091
C      6.002245    18.390220     3.221132    -0.108710
C      4.836509    17.842638     3.671365     0.000763
C      4.010554    17.254758     2.755790    -0.107195
C      4.350534    17.259499     1.426242     0.051580
C      4.480813    17.752560     5.148977     0.677225
C      3.608685    17.366171    10.551776     0.678596
C      3.292066    17.449138    12.026366     0.005841
C      4.165870    18.055982    12.911724    -0.091658
C      3.826177    18.179247    14.214077     0.046330
C      2.625790    17.762042    14.785178     0.014838
C      1.784517    17.178903    13.842408     0.052367
C      2.093037    17.022451    12.491708    -0.111706
C      2.255833    17.994349    16.217464     0.004479
C      1.750934    19.196185    16.646545     0.030817
C      1.337347    19.445086    17.957963    -0.109349
C      1.436133    18.440000    18.876560     0.023745
C      1.979622    17.238165    18.501869    -0.106217
C      2.406007    17.048526    17.220668     0.037973
C      0.915268    18.629639    20.257477     0.608772
C     12.036423     8.235064     7.076821     0.652874
C     10.976448     9.270966     7.215820     0.015596
C      9.844073     9.029176     7.938006    -0.123475
C      8.835117    10.024780     8.007505     0.023266
C      8.972578    11.238468     7.363883     0.000057
C     10.104810    11.416254     6.650762     0.058743
C     11.121215    10.489395     6.587306    -0.102486
C      7.845389    12.279111     7.418273     0.008334
C      6.641979    12.096583     6.699109     0.027596
C      5.573590    12.940476     6.732348    -0.104147
C      5.659690    14.085420     7.542163     0.010905
C      6.799483    14.294023     8.303632    -0.132110
C      7.847144    13.371904     8.225067     0.028798
C      4.559028    15.043096     7.575402     0.645086
C      2.365901     5.535082    19.716592     0.606189
C      1.821308     5.648865    18.347762     0.016007
C      1.222382     6.810403    17.867312    -0.103083
C      0.772437     6.867294    16.528699     0.034074
C      0.930453     5.857468    15.634276     0.009229
C      1.495460     4.691189    16.144943     0.015539
C      1.922556     4.598740    17.465426    -0.104049
C      0.518674     5.945176    14.165730     0.029978
C      1.379000     6.497499    13.213894     0.033091
C      1.047204     6.537797    11.887368    -0.108710
C     -0.118532     5.990215    11.437134     0.000763
C     12.362513     5.402335    12.352710    -0.107195
C     -0.604507     5.407076    13.682258     0.051580
C     -0.474228     5.900136     9.959523     0.677225
C     11.960644     5.513747     4.556724     0.678596
C     11.644025     5.596714     3.082134     0.005841
C     -0.789171     6.203558     2.196776    -0.091658
C     12.178136     6.326824     0.894423     0.046330
C     10.977749     5.909618     0.323322     0.014838
C     10.136476     5.326479     1.266092     0.052367
C     10.444996     5.170027     2.616792    -0.111706
C     10.607792     6.141926    29.108036     0.004479
C     10.102893     7.343762    28.678955     0.030817
C      9.689306     7.592662    27.367537    -0.109349
C      9.788092     6.587577    26.448940     0.023745
C     10.331581     5.385741    26.823631    -0.106217
C     10.757966     5.196102    28.104832     0.037973
C      9.267227     6.777216    25.068023     0.608772
C      6.225618     3.617360    22.185321     0.652874
C      7.285593     2.581458    22.324320     0.015596
C      8.417968     2.823247    23.046506    -0.123475
C      9.426924     1.827644    23.116005     0.023266
C      9.289463     0.613956    22.472383     0.000057
C      8.157231     0.436169    21.759262     0.058743
C      7.140826     1.363029    21.695806    -0.102486
C      7.019734    23.278160    22.526774     0.008334
C      8.223144    23.460687    21.807609     0.027596
C      9.291533    22.616795    21.840848    -0.104147
C      9.205433    21.471850    22.650663     0.010905
C      8.065640    21.263248    23.412132    -0.132110
C      7.017979    22.185366    23.333567     0.028798
C     10.306095    20.514175    22.683902     0.645086
C      2.589140     6.317342     4.608092     0.606189
C      3.133733     6.203558     3.239262     0.016007
C      3.732659     5.042021     2.758812    -0.103083
C      4.182604     4.985129     1.420199     0.034074
C      4.024588     5.994956     0.525776     0.009229
C      3.459581     7.161234     1.036443     0.015539
C      3.032485     7.253683     2.356926    -0.104049
C      4.436367     5.907248    29.274230     0.029978
C      3.576041     5.354925    28.322394     0.033091
C      3.907837     5.314627    26.995868    -0.108710
C      5.073573     5.862209    26.545635     0.000763
C      5.899528     6.450089    27.461210    -0.107195
C      5.559548     6.445348    28.790758     0.051580
C      5.429269     5.952287    25.068023     0.677225
C      6.301397     6.338676    19.665224     0.678596
C      6.618016     6.255709    18.190634     0.005841
C      5.744212     5.648865    17.305276    -0.091658
C      6.083905     5.525600    16.002923     0.046330
C      7.284292     5.942805    15.431822     0.014838
C      8.125565     6.525944    16.374592     0.052367
C      7.817045     6.682396    17.725292    -0.111706
C      7.654249     5.710498    13.999536     0.004479
C      8.159148     4.508662    13.570455     0.030817
C      8.572735     4.259761    12.259037    -0.109349
C      8.473949     5.264847    11.340440     0.023745
C      7.930460     6.466682    11.715131    -0.106217
C      7.504075     6.656321    12.996332     0.037973
C      8.994814     5.075208     9.959523     0.608772
N      2.293412    13.952673    21.417810     0.573269
N     -0.390629    11.036977    24.306555     0.552699
N      3.435860    12.814840    24.418358     0.567932
N      0.906410    10.046114    21.145857     0.613307
N      9.785861    15.545639    14.072057     0.553839
N      8.294380    20.187048    14.906046     0.592200
N      7.225735    16.621839    16.646545     0.583294
N     -1.864157    19.053956    15.655428     0.528760
N     10.099651    16.643173     0.018130     0.526850
N      1.097807    18.888022    29.407184     0.524317
N     -0.068321    15.213771     0.625492     0.547080
N     -1.476168    19.810141     1.785825     0.556934
N     -0.735289    21.604598     6.309310     0.573269
N      5.345670     0.815447     9.198055     0.552699
N     -1.877737    22.742430     9.309858     0.567932
N      4.048631     1.806309     6.037357     0.613307
N      5.079262    20.011632    29.180557     0.553839
N      6.570743    15.370223    30.014546     0.592200
N      7.639388    18.935432     1.538045     0.583294
N      3.422280    16.503314     0.546928     0.528760
N      4.765472    18.914097    15.126630     0.526850
N      0.460316    16.669248    14.298684     0.524317
N      1.626444    20.343500    15.733992     0.547080
N      3.034291    15.747130    16.894325     0.556934
N      7.616670     9.752174     8.799190     0.573269
N     10.300711    12.667870     5.910445     0.552699
N      6.474222    10.890007     5.798642     0.567932
N      9.003672    13.658733     9.071143     0.613307
N      0.124221     8.159208    16.144943     0.553839
N      1.615702     3.517799    15.310954     0.592200
N      2.684347     7.083008    13.570455     0.583294
N     11.774239     4.650891    14.561572     0.528760
N     -0.189569     7.061674    -0.018130     0.526850
N      8.812275     4.816825     0.809816     0.524317
N      9.978403     8.491076    29.591508     0.547080
N     11.386250     3.894706    28.431175     0.556934
N     10.645371     2.100249    23.907690     0.573269
N      4.564412    22.889400    21.018945     0.552699
N     11.787819     0.962417    20.907142     0.567932
N      5.861451    21.898538    24.179643     0.613307
N      4.830820     3.693215     1.036443     0.553839
N      3.339339     8.334624     0.202454     0.592200
N      2.270694     4.769415    28.678955     0.583294
N      6.487802     7.201533    29.670072     0.528760
N      5.144610     4.790750    15.090370     0.526850
N      9.449766     7.035599    15.918316     0.524317
N      8.283638     3.361347    14.483008     0.547080
N      6.875791     7.957717    13.322675     0.556934
O     10.034266    15.130804    23.424218    -0.556531
O     -1.778969    16.685842    22.904486    -0.757529
O      6.523948     9.038658    22.931681    -0.583100
O      5.115404     7.464656    22.300146    -0.747425
O      2.614508    15.054948    21.257659    -0.312982
O      2.831899    13.092187    20.816491    -0.336222
O     -1.529037    10.697997    24.545269    -0.327948
O      0.521507    10.382723    24.699376    -0.323519
O      2.501380    13.262862    24.938090    -0.319022
O      4.527129    13.232046    24.524117    -0.322575
O     -0.156614    10.313979    21.505439    -0.371990
O      0.977998     9.462975    20.184956    -0.304137
O      7.370681    17.105418     9.853764    -0.658537
O      7.191886    19.291004    10.089456    -0.612682
O      9.490149    17.219201    21.021967    -0.737286
O     -1.942402    18.402073    20.583820    -0.571391
O      9.920777    14.697005    13.238068    -0.320724
O     10.233257    15.450819    15.168934    -0.335364
O      8.248313    20.127786    16.081487    -0.375583
O      8.290641    21.225320    14.422574    -0.305993
O      6.956903    16.519908    15.516429    -0.338079
O      6.411001    16.401384    17.477513    -0.337885
O     -1.872203    18.850094    14.458835    -0.315287
O     -1.158807    19.926294    16.150986    -0.325669
O     10.202933    17.603219    25.285586    -0.625454
O     -1.224891    18.762386    24.929025    -0.682356
O      0.796479    17.963533     5.871163    -0.676921
O      1.032354    15.825356     5.547841    -0.606454
O      9.418139    15.697350    29.603595    -0.412629
O     10.114261    16.652655     1.127094    -0.221953
O      1.885394    19.288634    28.509740    -0.337059
O      1.435718    18.805055     0.341452    -0.306459
O      0.040858    15.417632    29.654964    -0.346348
O     -0.025796    14.109125     1.078747    -0.297120
O     -1.755805    20.099340     0.682904    -0.319787
O     -1.886233    20.443060     2.728595    -0.334790
O      4.830857    20.426467     8.315718    -0.556531
O      3.337092    18.871429     7.795986    -0.757529
O     11.738093     2.813765     7.823181    -0.583100
O     -0.160363     4.387767     7.191646    -0.747425
O     -1.056385    20.502322     6.149159    -0.312982
O     -1.273776    22.465084     5.707991    -0.336222
O      6.484078     1.154426     9.436769    -0.327948
O      4.433534     1.469701     9.590876    -0.323519
O     -0.943257    22.294409     9.829590    -0.319022
O     -2.969006    22.325225     9.415617    -0.322575
O      5.111655     1.538445     6.396939    -0.371990
O      3.977043     2.389449     5.076456    -0.304137
O      7.494442    18.451853    24.962264    -0.658537
O      7.673237    16.266266    25.197956    -0.612682
O      5.374974    18.338070     5.913467    -0.737286
O      3.500525    17.155198     5.475320    -0.571391
O      4.944346    20.860265    28.346568    -0.320724
O      4.631866    20.106451     0.060434    -0.335364
O      6.616810    15.429485     0.972987    -0.375583
O      6.574482    14.331950    29.531074    -0.305993
O      7.908220    19.037363     0.407929    -0.338079
O      8.454122    19.155887     2.369013    -0.337885
O      3.430326    16.707176    29.567335    -0.315287
O      2.716930    15.630976     1.042487    -0.325669
O      4.662190    17.954051    10.177086    -0.625454
O      2.783014    16.794884     9.820525    -0.682356
O      0.761644    17.593737    20.979663    -0.676921
O      0.525769    19.731915    20.656341    -0.606454
O      5.446984    19.859921    14.495095    -0.412628
O      4.750862    18.904615    16.235594    -0.221953
O     -0.327271    16.268636    13.401240    -0.337059
O      0.122405    16.752215    15.449952    -0.306460
O      1.517265    20.139638    14.546464    -0.346348
O      1.583919    21.448146    16.187247    -0.297120
O      3.313928    15.457931    15.791404    -0.319787
O      3.444356    15.114210    17.837095    -0.334790
O     -0.124184     8.574043     6.792782    -0.556531
O     11.689051     7.019005     7.312514    -0.757529
O      3.386134    14.666189     7.285319    -0.583100
O      4.794678    16.240191     7.916854    -0.747425
O      7.295574     8.649899     8.959340    -0.312982
O      7.078183    10.612660     9.400509    -0.336222
O     -1.867881    13.006850     5.671731    -0.327948
O      9.388575    13.322124     5.517624    -0.323519
O      7.408702    10.441985     5.278910    -0.319022
O      5.382953    10.472801     5.692883    -0.322575
O     10.066696    13.390868     8.711561    -0.371990
O      8.932084    14.241872    10.032044    -0.304137
O      2.539401     6.599429    20.363236    -0.658537
O      2.718196     4.413843    20.127544    -0.612682
O      0.419933     6.485646     9.195033    -0.737286
O     11.852484     5.302774     9.633180    -0.571391
O     -0.010695     9.007842    16.978932    -0.320725
O     -0.323175     8.254028    15.048066    -0.335364
O      1.661769     3.577061    14.135513    -0.375583
O      1.619441     2.479527    15.794426    -0.305993
O      2.953179     7.184939    14.700570    -0.338079
O      3.499081     7.303463    12.739487    -0.337885
O     11.782285     4.854753    15.758165    -0.315287
O     11.068889     3.778553    14.066014    -0.325669
O     -0.292851     6.101628     4.931414    -0.625454
O     11.134973     4.942461     5.287975    -0.682356
O      9.113603     5.741314    24.345837    -0.676921
O      8.877728     7.879491    24.669159    -0.606454
O      0.491943     8.007497     0.613405    -0.412629
O     -0.204179     7.052192    29.089906    -0.221953
O      8.024688     4.416213     1.707260    -0.337059
O      8.474364     4.899792    29.875548    -0.306459
O      9.869224     8.287215     0.562036    -0.346348
O      9.935878     9.595722    29.138253    -0.297120
O     11.665887     3.605507    29.534096    -0.319787
O     11.796315     3.261787    27.488405    -0.334790
O      5.079225     3.278380    21.901282    -0.556531
O      6.572990     4.833418    22.421014    -0.757529
O     -1.828011    20.891082    22.393819    -0.583100
O     10.070445    19.317080    23.025354    -0.747425
O     10.966467     3.202525    24.067840    -0.312982
O     11.183858     1.239763    24.509009    -0.336222
O      3.426004    22.550421    20.780231    -0.327947
O      5.476548    22.235146    20.626124    -0.323519
O     10.853339     1.410438    20.387410    -0.319022
O     12.879088     1.379622    20.801383    -0.322575
O      4.798427    22.166402    23.820061    -0.371990
O      5.933039    21.315398    25.140544    -0.304137
O      2.415640     5.252994     5.254736    -0.658537
O      2.236845     7.438581     5.019044    -0.612682
O      4.535108     5.366777    24.303533    -0.737286
O      6.409557     6.549649    24.741680    -0.571391
O      4.965736     2.844582     1.870432    -0.320725
O      5.278216     3.598396    30.156566    -0.335364
O      3.293272     8.275362    29.244013    -0.375583
O      3.335600     9.372897     0.685926    -0.305993
O      2.001862     4.667484    29.809071    -0.338079
O      1.455960     4.548960    27.847987    -0.337885
O      6.479756     6.997671     0.649666    -0.315287
O      7.193152     8.073871    29.174513    -0.325669
O      5.247892     5.750796    20.039914    -0.625454
O      7.127068     6.909963    20.396475    -0.682356
O      9.148438     6.111110     9.237337    -0.676921
O      9.384313     3.972932     9.560659    -0.606454
O      4.463098     3.844926    15.721905    -0.412628
O      5.159220     4.800232    13.981406    -0.221953
O     10.237353     7.436211    16.815760    -0.337059
O      9.787677     6.952632    14.767048    -0.306460
O      8.392817     3.565209    15.670536    -0.346348
O      8.326163     2.256701    14.029753    -0.297120
O      6.596154     8.246916    14.425596    -0.319787
O      6.465726     8.590637    12.379905    -0.334790

The following XYZ coordinates are in angstroms. Other properties are in atomic units.
The sperically averaged electron density of each atom fit to a function of the form exp(a - br)
eigen_1, eigen_2 and eigen_3 are the three eigenvalues of traceless quadrupole moment tensor
  atom number  atomic symbol              X              Y              Z     net charge C6 coefficient C8 coefficient C10 coefficient fluctuating dipole atomic polarizability isotropic forcefield polarizability              a              b squared Pearson coefficient          <r^3>          <r^4>         wp_QDO          m_QDO          q_QDO       dipole_x       dipole_y       dipole_z         dipole            Qxy            Qxz            Qyz     Q(x^2-y^2)  Q(3z^2 - R^2)        eigen_1        eigen_2        eigen_3 static polarizability      alpha(xx)      alpha(xy)      alpha(xz)      alpha(yy)      alpha(yz)      alpha(zz) atomic spin moment
            1             Gd       8.896395      17.296242      23.305466       2.022417     132.383565 0.29689832E+04  0.10119674E+06                                17.699736                           15.043286       1.752074       2.278181                    0.997636      78.982014     191.575822       0.628693       0.285831      -1.303660      -0.004533      -0.000079      -0.026655       0.027038       0.061261       0.196122       0.028973       0.039391      -0.188788      -0.211007      -0.008607       0.219613             21.813795      19.213298      -1.949813      -6.320787      15.910467       0.625204      30.317621          -0.000000
            2             Gd      -0.663444      18.731570      22.618935       2.038626     126.532316 0.28305068E+04  0.95244073E+05                                17.083211                           14.624219       2.016430       2.358512                    0.998482      78.163211     187.809932       0.642421       0.283343      -1.307713       0.018303      -0.003386       0.030997       0.036156       0.078918       0.197685       0.030533       0.044812      -0.204232      -0.215379      -0.016513       0.231892             20.788698      18.664763      -1.821632      -5.581035      15.536502       0.820126      28.164829           0.000000
            3             Gd       5.968728      18.261029       8.196966       2.022417     132.383555 0.29689831E+04  0.10119674E+06                                17.699735                           15.043285       1.752074       2.278181                    0.997636      78.982013     191.575818       0.628693       0.285831      -1.303660       0.004533       0.000079      -0.026655       0.027038       0.061261      -0.196122      -0.028973       0.039391      -0.188788      -0.211007      -0.008607       0.219613             21.813793      19.213298      -1.949812       6.320787      15.910465      -0.625206      30.317616          -0.000000
            4             Gd       2.221567      16.825700       7.510435       2.038626     126.532314 0.28305069E+04  0.95244076E+05                                17.083211                           14.624219       2.016430       2.358512                    0.998482      78.163211     187.809931       0.642421       0.283343      -1.307713      -0.018303       0.003386       0.030997       0.036156       0.078918      -0.197685      -0.030533       0.044812      -0.204232      -0.215379      -0.016513       0.231892             20.788698      18.664764      -1.821635       5.581036      15.536501      -0.820128      28.164828           0.000000
            5             Gd       1.013687       6.408605       6.911534       2.022417     132.383558 0.29689830E+04  0.10119674E+06                                17.699736                           15.043285       1.752074       2.278181                    0.997636      78.982013     191.575817       0.628693       0.285831      -1.303660       0.004533       0.000079       0.026655       0.027038       0.061261       0.196122       0.028973       0.039391      -0.188788      -0.211007      -0.008607       0.219613             21.813794      19.213296      -1.949813      -6.320786      15.910466       0.625204      30.317620          -0.000000
            6             Gd      10.573526       4.973277       7.598065       2.038626     126.532323 0.28305069E+04  0.95244080E+05                                17.083211                           14.624219       2.016430       2.358512                    0.998482      78.163211     187.809934       0.642421       0.283343      -1.307713      -0.018303       0.003386      -0.030997       0.036156       0.078918       0.197685       0.030533       0.044812      -0.204232      -0.215379      -0.016513       0.231892             20.788699      18.664764      -1.821633      -5.581035      15.536503       0.820126      28.164830           0.000000
            7             Gd       3.941354       5.443818      22.020034       2.022417     132.383562 0.29689831E+04  0.10119674E+06                                17.699736                           15.043285       1.752074       2.278181                    0.997636      78.982014     191.575820       0.628693       0.285831      -1.303660      -0.004533      -0.000079       0.026655       0.027038       0.061261      -0.196122      -0.028973       0.039391      -0.188788      -0.211007      -0.008607       0.219613             21.813794      19.213299      -1.949812       6.320788      15.910466      -0.625206      30.317619          -0.000000
            8             Gd       7.688515       6.879147      22.706565       2.038626     126.532321 0.28305070E+04  0.95244084E+05                                17.083211                           14.624219       2.016429       2.358512                    0.998482      78.163212     187.809936       0.642421       0.283343      -1.307713       0.018303      -0.003386      -0.030997       0.036156       0.078918      -0.197685      -0.030533       0.044812      -0.204232      -0.215379      -0.016513       0.231892             20.788699      18.664765      -1.821635       5.581037      15.536502      -0.820128      28.164829           0.000000
            9              H       0.176053      15.486377      21.834804       0.141565       1.062940 0.73826868E+01  0.71796216E+02                                 1.777255                            1.626518      -1.479532       2.190792                    0.993022       3.682821      10.624211       0.468689       1.343800      -0.692917      -0.000813       0.032284      -0.023363       0.039859      -0.001218       0.001499      -0.006252      -0.004632       0.017858      -0.005594      -0.004365       0.009959              1.888365       1.539626      -0.054381      -0.120587       2.423981      -0.559532       1.701489           0.000000
           10              H      11.315987      13.021072      24.098057       0.154271       1.043515 0.74197745E+01  0.70397026E+02                                 1.608805                            1.523971      -1.143835       2.365487                    0.997680       3.098314       8.111003       0.549982       1.173800      -0.735587      -0.038424      -0.003959       0.020149       0.043566       0.001468      -0.009826       0.001036       0.025280       0.015147      -0.015403      -0.002336       0.017738              1.645308       1.907999       0.023636      -0.357844       1.539495      -0.117728       1.488429          -0.000000
           11              H       5.101451      10.942157      23.983233       0.157200       1.016660 0.72046010E+01  0.67819403E+02                                 1.579858                            1.501450      -1.026705       2.422864                    0.998483       3.044943       7.926575       0.554522       1.173392      -0.736031       0.039216       0.004148       0.023204       0.045755       0.001619       0.010777      -0.000235       0.023016       0.016595      -0.014452      -0.003616       0.018068              1.610746       1.862940      -0.001365       0.346010       1.473143       0.117295       1.496156          -0.000000
           12              H       3.043932       8.668863      21.357376       0.142145       1.087494 0.75753762E+01  0.74093863E+02                                 1.800690                            1.644930      -1.482505       2.190361                    0.993108       3.684755      10.635770       0.467526       1.339437      -0.693970       0.003284      -0.029100      -0.028355       0.040762       0.001162      -0.009441       0.010453       0.007246       0.000603      -0.015220       0.001352       0.013868              1.917327       1.567408      -0.114068       0.087910       2.348987       0.633640       1.835585           0.000000
           13              H       8.790343      16.159594      11.790673       0.143235       1.065937 0.75200265E+01  0.73148424E+02                                 1.752676                            1.622504      -1.432226       2.218453                    0.993410       3.585654      10.198081       0.479664       1.312754      -0.700038       0.000558      -0.027949      -0.029396       0.040566       0.004808      -0.004622       0.005858       0.001602       0.006763      -0.010399       0.003732       0.006667              1.828705       1.424006      -0.132122       0.056847       2.015223       0.528686       2.046886          -0.000000
           14              H       7.621208      19.907331      12.452426       0.146168       1.153279 0.87199263E+01  0.87200502E+02                                 1.807281                            1.721213      -1.231197       2.321112                    0.995657       3.390698       9.484428       0.480742       1.274054      -0.711907      -0.018236       0.036272      -0.020755       0.045595      -0.012045       0.002095      -0.010378      -0.008470      -0.018797      -0.013818      -0.005794       0.019611              1.839399       1.651735      -0.243631       0.177443       2.059284      -0.204704       1.807178          -0.000000
           15              H       8.285231      16.759327      18.930950       0.136733       1.182732 0.87983344E+01  0.87550548E+02                                 1.773094                            1.677103      -1.334720       2.256910                    0.995783       3.423341       9.330566       0.513449       1.198810      -0.728035      -0.017880      -0.018088       0.028731       0.038372       0.002425      -0.010642      -0.007589      -0.014233      -0.000261      -0.015094       0.000030       0.015064              1.802720       1.839437       0.274175      -0.219462       1.513971      -0.243900       2.054751           0.000000
           16              H      -1.661192      18.705495      18.142287       0.135324       1.010179 0.72490016E+01  0.69867978E+02                                 1.694722                            1.596383      -1.309727       2.270054                    0.995453       3.540716      10.024144       0.482036       1.318339      -0.699296       0.029996       0.016164       0.018310       0.038682       0.003145       0.006879       0.010308       0.006059      -0.017451      -0.014359       0.000594       0.013765              1.747661       2.160714       0.314707       0.241206       1.389458       0.062825       1.692811          -0.000000
           17              H       9.878826      17.181273      27.721076       0.141036       0.990995 0.70154126E+01  0.67215983E+02                                 1.687278                            1.580969      -1.332366       2.263949                    0.994907       3.538248      10.060995       0.478478       1.336057      -0.695402      -0.032388      -0.014118      -0.018500       0.039882       0.001816       0.007455       0.008879       0.010186      -0.016371      -0.013964       0.000679       0.013285              1.747495       2.211587       0.253014       0.286219       1.338582       0.026353       1.692316          -0.000000
           18              H       0.077699      18.930691      27.023063       0.141279       1.161141 0.85978763E+01  0.85058793E+02                                 1.750836                            1.657502      -1.334107       2.259022                    0.995940       3.390623       9.212563       0.516690       1.198252      -0.728167       0.021578       0.017267      -0.028055       0.039381       0.001185      -0.012186      -0.006103      -0.009500      -0.003132      -0.015428       0.002057       0.013371              1.777270       1.868236       0.265315      -0.209138       1.484238      -0.232164       1.979336           0.000000
           19              H       0.555920      15.277774       3.088177       0.155068       1.140683 0.85325320E+01  0.84925308E+02                                 1.801882                            1.709904      -1.199243       2.342533                    0.996372       3.336512       9.332749       0.478906       1.284982      -0.709879       0.016453      -0.038004       0.017741       0.045052      -0.012470       0.000752      -0.010866      -0.011207      -0.022778      -0.015393      -0.005384       0.020776              1.835938       1.609514      -0.218049       0.129275       2.149482      -0.194968       1.748817          -0.000000
           20              H      -0.501380      19.006546       4.015839       0.144741       1.022092 0.71481973E+01  0.68424201E+02                                 1.684428                            1.566652      -1.402667       2.229581                    0.994914       3.469886       9.682515       0.496950       1.287597      -0.705812      -0.000044       0.024074       0.030543       0.038890       0.009813      -0.004089       0.005509      -0.006458       0.007283      -0.014154       0.004258       0.009896              1.753727       1.368587      -0.107967       0.068610       1.868363       0.506264       2.024232          -0.000000
           21              H       1.382070      20.070894       6.726304       0.141565       1.062940 0.73826870E+01  0.71796218E+02                                 1.777255                            1.626518      -1.479532       2.190792                    0.993022       3.682821      10.624211       0.468689       1.343800      -0.692917       0.000813      -0.032284      -0.023363       0.039859      -0.001218      -0.001499       0.006252      -0.004632       0.017858      -0.005594      -0.004365       0.009959              1.888365       1.539626      -0.054381       0.120586       2.423981       0.559532       1.701489           0.000000
           22              H       3.549136      22.536198       8.989557       0.154271       1.043515 0.74197744E+01  0.70397024E+02                                 1.608805                            1.523971      -1.143835       2.365487                    0.997680       3.098314       8.111003       0.549982       1.173800      -0.735587       0.038424       0.003959       0.020149       0.043566       0.001468       0.009826      -0.001036       0.025280       0.015147      -0.015403      -0.002336       0.017738              1.645308       1.907999       0.023636       0.357844       1.539495       0.117728       1.488429          -0.000000
           23              H      -0.146410       0.910266       8.874733       0.157200       1.016660 0.72046010E+01  0.67819403E+02                                 1.579858                            1.501450      -1.026705       2.422864                    0.998483       3.044943       7.926575       0.554522       1.173392      -0.736031      -0.039216      -0.004148       0.023204       0.045755       0.001619      -0.010777       0.000235       0.023016       0.016595      -0.014452      -0.003616       0.018068              1.610746       1.862940      -0.001365      -0.346010       1.473143      -0.117295       1.496156          -0.000000
           24              H       1.911109       3.183561       6.248876       0.142145       1.087495 0.75753815E+01  0.74093927E+02                                 1.800691                            1.644931      -1.482505       2.190361                    0.993108       3.684755      10.635770       0.467526       1.339436      -0.693970      -0.003284       0.029100      -0.028355       0.040762       0.001162       0.009441      -0.010453       0.007246       0.000603      -0.015220       0.001352       0.013868              1.917327       1.567409      -0.114069      -0.087910       2.348988      -0.633640       1.835585           0.000000
           25              H       6.074780      19.397676      26.899173       0.143235       1.065937 0.75200261E+01  0.73148421E+02                                 1.752676                            1.622504      -1.432226       2.218453                    0.993410       3.585654      10.198082       0.479664       1.312754      -0.700038      -0.000558       0.027949      -0.029396       0.040566       0.004808       0.004622      -0.005858       0.001602       0.006763      -0.010399       0.003732       0.006667              1.828705       1.424006      -0.132122      -0.056847       2.015223      -0.528686       2.046886          -0.000000
           26              H       7.243915      15.649940      27.560926       0.146168       1.153280 0.87199288E+01  0.87200528E+02                                 1.807281                            1.721213      -1.231197       2.321112                    0.995657       3.390699       9.484429       0.480742       1.274053      -0.711907       0.018236      -0.036272      -0.020755       0.045595      -0.012045      -0.002095       0.010378      -0.008470      -0.018797      -0.013818      -0.005794       0.019611              1.839399       1.651735      -0.243631      -0.177443       2.059284       0.204704       1.807178          -0.000000
           27              H       6.579892      18.797944       3.822450       0.136733       1.182733 0.87983381E+01  0.87550596E+02                                 1.773095                            1.677103      -1.334720       2.256910                    0.995783       3.423341       9.330567       0.513449       1.198810      -0.728035       0.017880       0.018088       0.028731       0.038372       0.002425       0.010642       0.007589      -0.014233      -0.000261      -0.015094       0.000030       0.015064              1.802721       1.839438       0.274175       0.219462       1.513972       0.243901       2.054752           0.000000
           28              H       3.219315      16.851776       3.033787       0.135324       1.010178 0.72489979E+01  0.69867935E+02                                 1.694722                            1.596382      -1.309727       2.270055                    0.995453       3.540716      10.024144       0.482036       1.318339      -0.699296      -0.029996      -0.016164       0.018310       0.038682       0.003145      -0.006879      -0.010308       0.006059      -0.017451      -0.014359       0.000594       0.013765              1.747661       2.160714       0.314707      -0.241206       1.389458      -0.062825       1.692810          -0.000000
           29              H       4.986297      18.375997      12.612576       0.141036       0.990995 0.70154106E+01  0.67215961E+02                                 1.687278                            1.580969      -1.332366       2.263949                    0.994907       3.538248      10.060995       0.478478       1.336057      -0.695402       0.032388       0.014118      -0.018500       0.039882       0.001816      -0.007455      -0.008879       0.010186      -0.016371      -0.013964       0.000679       0.013285              1.747495       2.211587       0.253013      -0.286220       1.338581      -0.026353       1.692316          -0.000000
           30              H       1.480424      16.626580      11.914563       0.141279       1.161141 0.85978738E+01  0.85058768E+02                                 1.750837                            1.657502      -1.334106       2.259022                    0.995940       3.390622       9.212562       0.516690       1.198253      -0.728167      -0.021578      -0.017267      -0.028055       0.039381       0.001185       0.012186       0.006103      -0.009500      -0.003132      -0.015428       0.002057       0.013371              1.777271       1.868237       0.265316       0.209138       1.484238       0.232164       1.979337           0.000000
           31              H       1.002203      20.279497      18.196677       0.155068       1.140683 0.85325317E+01  0.84925305E+02                                 1.801882                            1.709904      -1.199243       2.342533                    0.996372       3.336512       9.332749       0.478906       1.284982      -0.709879      -0.016453       0.038004       0.017741       0.045052      -0.012470      -0.000752       0.010866      -0.011207      -0.022778      -0.015393      -0.005384       0.020776              1.835938       1.609514      -0.218049      -0.129275       2.149482       0.194968       1.748817          -0.000000
           32              H       2.059503      16.550724      19.124339       0.144741       1.022092 0.71482025E+01  0.68424259E+02                                 1.684429                            1.566652      -1.402667       2.229581                    0.994914       3.469886       9.682514       0.496951       1.287596      -0.705812       0.000044      -0.024074       0.030543       0.038890       0.009813       0.004089      -0.005509      -0.006458       0.007283      -0.014154       0.004258       0.009896              1.753727       1.368587      -0.107967      -0.068610       1.868364      -0.506264       2.024231          -0.000000
           33              H       9.734029       8.218470       8.382196       0.141565       1.062940 0.73826868E+01  0.71796216E+02                                 1.777255                            1.626518      -1.479532       2.190792                    0.993022       3.682821      10.624211       0.468689       1.343800      -0.692917       0.000813      -0.032284       0.023363       0.039859      -0.001218       0.001500      -0.006252      -0.004632       0.017858      -0.005594      -0.004365       0.009959              1.888365       1.539626      -0.054381      -0.120587       2.423981      -0.559532       1.701489           0.000000
           34              H      -1.405905      10.683775       6.118943       0.154271       1.043515 0.74197746E+01  0.70397026E+02                                 1.608805                            1.523971      -1.143835       2.365487                    0.997680       3.098314       8.111003       0.549982       1.173800      -0.735587       0.038424       0.003959      -0.020149       0.043566       0.001468      -0.009826       0.001036       0.025280       0.015147      -0.015403      -0.002336       0.017738              1.645308       1.907999       0.023636      -0.357844       1.539495      -0.117728       1.488429          -0.000000
           35              H       4.808631      12.762690       6.233767       0.157200       1.016660 0.72046010E+01  0.67819403E+02                                 1.579858                            1.501450      -1.026705       2.422864                    0.998483       3.044943       7.926575       0.554522       1.173392      -0.736031      -0.039216      -0.004148      -0.023204       0.045755       0.001619       0.010777      -0.000235       0.023016       0.016595      -0.014452      -0.003616       0.018068              1.610746       1.862940      -0.001365       0.346010       1.473143       0.117295       1.496156          -0.000000
           36              H       6.866150      15.035984       8.859624       0.142145       1.087494 0.75753769E+01  0.74093870E+02                                 1.800690                            1.644930      -1.482504       2.190361                    0.993108       3.684755      10.635769       0.467526       1.339436      -0.693970      -0.003284       0.029100       0.028355       0.040762       0.001162      -0.009441       0.010453       0.007246       0.000603      -0.015220       0.001352       0.013868              1.917327       1.567408      -0.114068       0.087910       2.348987       0.633640       1.835585           0.000000
           37              H       1.119739       7.545253      18.426327       0.143235       1.065937 0.75200253E+01  0.73148409E+02                                 1.752675                            1.622504      -1.432226       2.218453                    0.993410       3.585654      10.198081       0.479664       1.312754      -0.700038      -0.000558       0.027949       0.029396       0.040566       0.004808      -0.004622       0.005858       0.001602       0.006763      -0.010399       0.003732       0.006667              1.828705       1.424006      -0.132122       0.056847       2.015223       0.528686       2.046886          -0.000000
           38              H       2.288874       3.797516      17.764574       0.146168       1.153279 0.87199263E+01  0.87200505E+02                                 1.807281                            1.721213      -1.231197       2.321112                    0.995657       3.390698       9.484429       0.480742       1.274054      -0.711907       0.018236      -0.036272       0.020755       0.045595      -0.012045       0.002095      -0.010378      -0.008470      -0.018797      -0.013818      -0.005794       0.019611              1.839399       1.651735      -0.243631       0.177443       2.059285      -0.204704       1.807178          -0.000000
           39              H       1.624851       6.945520      11.286049       0.136733       1.182733 0.87983394E+01  0.87550609E+02                                 1.773094                            1.677103      -1.334720       2.256910                    0.995783       3.423341       9.330566       0.513449       1.198810      -0.728035       0.017880       0.018089      -0.028731       0.038372       0.002425      -0.010642      -0.007589      -0.014233      -0.000261      -0.015094       0.000030       0.015064              1.802720       1.839437       0.274174      -0.219462       1.513971      -0.243900       2.054753           0.000000
           40              H      11.571274       4.999352      12.074713       0.135324       1.010178 0.72489961E+01  0.69867917E+02                                 1.694722                            1.596382      -1.309727       2.270055                    0.995453       3.540715      10.024143       0.482035       1.318340      -0.699296      -0.029996      -0.016164      -0.018310       0.038682       0.003145       0.006879       0.010308       0.006059      -0.017451      -0.014359       0.000594       0.013765              1.747661       2.160714       0.314707       0.241206       1.389458       0.062825       1.692811          -0.000000
           41              H       0.031256       6.523574       2.495924       0.141036       0.990995 0.70154126E+01  0.67215983E+02                                 1.687278                            1.580969      -1.332366       2.263949                    0.994907       3.538248      10.060995       0.478478       1.336057      -0.695402       0.032388       0.014118       0.018500       0.039882       0.001816       0.007455       0.008879       0.010186      -0.016371      -0.013964       0.000679       0.013285              1.747495       2.211587       0.253014       0.286219       1.338582       0.026353       1.692316          -0.000000
           42              H       9.832383       4.774156       3.193937       0.141279       1.161141 0.85978776E+01  0.85058809E+02                                 1.750836                            1.657502      -1.334107       2.259022                    0.995940       3.390623       9.212563       0.516690       1.198252      -0.728167      -0.021578      -0.017267       0.028055       0.039381       0.001185      -0.012186      -0.006103      -0.009500      -0.003132      -0.015428       0.002057       0.013371              1.777270       1.868236       0.265315      -0.209138       1.484238      -0.232164       1.979336           0.000000
           43              H       9.354162       8.427073      27.128823       0.155068       1.140683 0.85325359E+01  0.84925353E+02                                 1.801882                            1.709904      -1.199244       2.342533                    0.996372       3.336513       9.332751       0.478906       1.284981      -0.709879      -0.016453       0.038004      -0.017741       0.045052      -0.012470       0.000752      -0.010866      -0.011207      -0.022778      -0.015393      -0.005384       0.020776              1.835938       1.609514      -0.218049       0.129275       2.149482      -0.194968       1.748817          -0.000000
           44              H      10.411462       4.698301      26.201161       0.144741       1.022092 0.71482014E+01  0.68424245E+02                                 1.684428                            1.566652      -1.402667       2.229581                    0.994914       3.469887       9.682516       0.496951       1.287596      -0.705813       0.000044      -0.024074      -0.030543       0.038890       0.009813      -0.004089       0.005509      -0.006458       0.007283      -0.014154       0.004258       0.009896              1.753727       1.368587      -0.107967       0.068610       1.868363       0.506264       2.024231          -0.000000
           45              H       8.528012       3.633953      23.490696       0.141565       1.062940 0.73826870E+01  0.71796218E+02                                 1.777255                            1.626518      -1.479532       2.190792                    0.993022       3.682821      10.624211       0.468689       1.343800      -0.692917      -0.000813       0.032284       0.023363       0.039859      -0.001218      -0.001499       0.006252      -0.004632       0.017858      -0.005594      -0.004365       0.009959              1.888365       1.539626      -0.054381       0.120586       2.423981       0.559532       1.701489           0.000000
           46              H       6.360946       1.168649      21.227442       0.154271       1.043516 0.74197791E+01  0.70397081E+02                                 1.608806                            1.523972      -1.143836       2.365487                    0.997680       3.098314       8.111004       0.549982       1.173801      -0.735587      -0.038424      -0.003959      -0.020149       0.043566       0.001468       0.009826      -0.001036       0.025280       0.015147      -0.015403      -0.002336       0.017738              1.645308       1.907999       0.023636       0.357844       1.539496       0.117728       1.488430          -0.000000
           47              H      -3.250508      22.794581      21.342267       0.157200       1.016660 0.72046010E+01  0.67819403E+02                                 1.579858                            1.501450      -1.026705       2.422864                    0.998483       3.044943       7.926575       0.554522       1.173392      -0.736031       0.039216       0.004148      -0.023204       0.045755       0.001619      -0.010777       0.000235       0.023016       0.016595      -0.014452      -0.003616       0.018068              1.610746       1.862940      -0.001365      -0.346010       1.473143      -0.117295       1.496156          -0.000000
           48              H       7.998973      20.521286      23.968124       0.142145       1.087495 0.75753815E+01  0.74093927E+02                                 1.800691                            1.644931      -1.482505       2.190361                    0.993108       3.684755      10.635770       0.467526       1.339436      -0.693970       0.003284      -0.029100       0.028355       0.040762       0.001162       0.009441      -0.010453       0.007246       0.000603      -0.015220       0.001352       0.013868              1.917327       1.567409      -0.114069      -0.087910       2.348988      -0.633640       1.835585           0.000000
           49              H       3.835302       4.307171       3.317827       0.143235       1.065937 0.75200261E+01  0.73148421E+02                                 1.752676                            1.622504      -1.432226       2.218453                    0.993410       3.585654      10.198082       0.479664       1.312754      -0.700038       0.000558      -0.027949       0.029396       0.040566       0.004808       0.004622      -0.005858       0.001602       0.006763      -0.010399       0.003732       0.006667              1.828705       1.424006      -0.132122      -0.056847       2.015223      -0.528686       2.046886          -0.000000
           50              H       2.666167       8.054907       2.656074       0.146168       1.153279 0.87199263E+01  0.87200502E+02                                 1.807281                            1.721213      -1.231197       2.321112                    0.995657       3.390698       9.484428       0.480742       1.274054      -0.711907      -0.018236       0.036272       0.020755       0.045595      -0.012045      -0.002095       0.010378      -0.008470      -0.018797      -0.013818      -0.005794       0.019611              1.839399       1.651735      -0.243631      -0.177443       2.059284       0.204704       1.807178          -0.000000
           51              H       3.330190       4.906903      26.394550       0.136733       1.182733 0.87983381E+01  0.87550596E+02                                 1.773095                            1.677103      -1.334720       2.256910                    0.995783       3.423341       9.330567       0.513449       1.198810      -0.728035      -0.017880      -0.018089      -0.028731       0.038372       0.002425       0.010642       0.007589      -0.014233      -0.000261      -0.015094       0.000030       0.015064              1.802721       1.839438       0.274175       0.219462       1.513972       0.243901       2.054752           0.000000
           52              H       6.690767       6.853071      27.183213       0.135324       1.010178 0.72489937E+01  0.69867889E+02                                 1.694722                            1.596382      -1.309727       2.270055                    0.995453       3.540715      10.024143       0.482035       1.318340      -0.699296       0.029996       0.016164      -0.018310       0.038682       0.003145      -0.006879      -0.010308       0.006059      -0.017451      -0.014359       0.000594       0.013765              1.747661       2.160714       0.314707      -0.241206       1.389458      -0.062825       1.692810          -0.000000
           53              H       4.923785       5.328850      17.604424       0.141036       0.990995 0.70154106E+01  0.67215961E+02                                 1.687278                            1.580969      -1.332366       2.263949                    0.994907       3.538248      10.060995       0.478478       1.336057      -0.695402      -0.032388      -0.014118       0.018500       0.039882       0.001816      -0.007455      -0.008879       0.010186      -0.016371      -0.013964       0.000679       0.013285              1.747495       2.211587       0.253013      -0.286220       1.338581      -0.026353       1.692316          -0.000000
           54              H       8.429658       7.078267      18.302437       0.141279       1.161141 0.85978777E+01  0.85058813E+02                                 1.750837                            1.657502      -1.334107       2.259022                    0.995940       3.390623       9.212564       0.516690       1.198252      -0.728167       0.021578       0.017267       0.028055       0.039381       0.001185       0.012186       0.006103      -0.009500      -0.003132      -0.015428       0.002057       0.013371              1.777271       1.868237       0.265316       0.209138       1.484238       0.232164       1.979337           0.000000
           55              H       8.907879       3.425350      12.020323       0.155068       1.140683 0.85325356E+01  0.84925350E+02                                 1.801882                            1.709904      -1.199244       2.342533                    0.996372       3.336513       9.332751       0.478906       1.284981      -0.709879       0.016453      -0.038004      -0.017741       0.045052      -0.012470      -0.000752       0.010866      -0.011207      -0.022778      -0.015393      -0.005384       0.020776              1.835938       1.609514      -0.218049      -0.129275       2.149482       0.194968       1.748817          -0.000000
           56              H       7.850579       7.154123      11.092661       0.144741       1.022092 0.71482025E+01  0.68424259E+02                                 1.684429                            1.566652      -1.402667       2.229581                    0.994914       3.469886       9.682514       0.496951       1.287596      -0.705812      -0.000044       0.024074      -0.030543       0.038890       0.009813       0.004089      -0.005509      -0.006458       0.007283      -0.014154       0.004258       0.009896              1.753727       1.368587      -0.107967      -0.068610       1.868364      -0.506264       2.024231          -0.000000
           57              C      -2.126341      15.469783      23.140179       0.652874      22.863941 0.23500885E+03  0.47887910E+04                                 7.499564                            5.464088      -0.131176       2.029969                    0.999217      21.430760      59.412734       0.630931       0.476412      -1.017963      -0.029453       0.049343       0.004371       0.057631       0.036934       0.025723       0.000100      -0.022156       0.397012      -0.106524      -0.029036       0.135560              9.423741      10.714341      -4.045555      -1.415073      12.634012      -0.181033       4.922869           0.000000
           58              C      -1.066366      14.433881      23.001180       0.015596      35.972573 0.37909263E+03  0.85180825E+04                                 9.372673                            6.389762       0.206137       2.094379                    0.999223      25.445765      68.989442       0.674923       0.403883      -1.084237       0.025712      -0.033893      -0.007029       0.043119       0.029845       0.011707       0.000585      -0.000853       0.041654      -0.038029       0.009624       0.028406             12.536550      13.425579      -6.790163      -2.304279      17.305822      -1.512829       6.878250          -0.000000
           59              C       0.066009      14.675671      22.278994      -0.123475      36.663295 0.44528523E+03  0.10577477E+05                                 9.785924                            7.171836      -0.162127       1.926710                    0.999164      29.656048      86.926982       0.595263       0.433165      -1.049182      -0.010272      -0.022970      -0.003542       0.025410       0.009428       0.048728       0.015512      -0.029123       0.165729      -0.062534      -0.016397       0.078932             12.055140      13.766915      -5.179024      -2.833337      14.653367      -2.005698       7.745138          -0.000000
           60              C       1.074965      13.680067      22.209495       0.023266      38.935464 0.44570438E+03  0.10492427E+05                                10.042294                            7.109926       0.003376       2.007003                    0.999593      27.199435      77.005703       0.611734       0.425319      -1.063781      -0.007246       0.019302      -0.012628       0.024177       0.007295      -0.017364       0.001510       0.032791       0.034537      -0.024606      -0.004162       0.028768             12.659733      13.317011      -3.772496      -2.964006      16.231208      -3.446726       8.430979          -0.000000
           61              C       0.937504      12.466379      22.853117       0.000057      43.570903 0.48671463E+03  0.11798628E+05                                10.978006                            7.502958      -0.437773       1.843617                    0.998342      29.150404      85.768954       0.582542       0.433732      -1.050883       0.024867      -0.027315      -0.004101       0.037166      -0.030404       0.029742       0.032390       0.005005       0.013344      -0.061883       0.028283       0.033601             14.582883      16.189696      -5.975725      -2.912186      18.982422      -2.376739       8.576530           0.000000
           62              C      -0.194728      12.288593      23.566238       0.058743      38.430679 0.42240991E+03  0.98384319E+04                                 9.984846                            6.953629      -0.223073       1.934972                    0.999116      26.986738      76.680483       0.612624       0.429260      -1.058425      -0.015654      -0.002283       0.012328       0.020056       0.008386       0.022310      -0.014338      -0.025342       0.052772      -0.036330       0.004886       0.031444             12.678903      13.378006      -3.414004      -3.209664      16.321348      -3.172584       8.337355           0.000000
           63              C      -1.211133      13.215452      23.629694      -0.102486      34.402103 0.39538096E+03  0.90835372E+04                                 9.268991                            6.693950       0.044879       2.005628                    0.999566      28.212166      80.353115       0.627316       0.424992      -1.058078       0.004023       0.012728      -0.014298       0.019561       0.022501       0.033166       0.048692       0.052447       0.185060      -0.076104      -0.018295       0.094399             11.546442      11.202841      -4.873291      -1.462474      16.781056      -2.524245       6.655429          -0.000000
           64              C       2.064693      11.425736      22.798727       0.008334      44.730344 0.50555567E+03  0.12371825E+05                                11.241778                            7.716308      -0.450665       1.835720                    0.998298      29.438816      87.017693       0.566709       0.441653      -1.046178      -0.025869       0.025060       0.008531       0.037013      -0.022409      -0.020567      -0.025525       0.015659      -0.041405      -0.048097       0.017279       0.030818             14.966379      16.512714      -7.008965       1.342909      19.085413       3.742013       9.301010          -0.000000
           65              C       3.268103      11.608264      23.517891       0.027596      38.534097 0.45442783E+03  0.10749819E+05                                 9.966963                            7.184696      -0.164319       1.951173                    0.999217      27.378480      77.702433       0.607836       0.425974      -1.063365       0.002060      -0.006943       0.008316       0.011027       0.006678      -0.011870       0.017367      -0.037326       0.054791      -0.033561       0.001260       0.032300             12.373235      13.790087      -3.983199       2.506984      14.635506       3.587742       8.694112           0.000001
           66              C       4.336492      10.764371      23.484652      -0.104147      33.928979 0.40299507E+03  0.93029452E+04                                 9.179225                            6.760925       0.033651       1.997724                    0.999529      28.444488      81.215594       0.623795       0.425347      -1.057832       0.003174      -0.018816      -0.014050       0.023697       0.025404      -0.021995      -0.050380       0.039091       0.143803      -0.069342      -0.011872       0.081215             11.245908      11.516589      -5.021438       0.845998      14.974015       3.314054       7.247121          -0.000000
           67              C       4.250392       9.619427      22.674837       0.010905      37.321660 0.39230145E+03  0.88926974E+04                                 9.617723                            6.510932       0.203267       2.091087                    0.999273      25.688573      70.006322       0.666799       0.405226      -1.083092      -0.027060       0.042673      -0.004129       0.050698       0.022707      -0.004622       0.001518      -0.005213       0.049059      -0.031449       0.013526       0.017924             12.947357      14.755104      -7.660242       1.375597      16.695294       2.625264       7.391674          -0.000000
           68              C       3.110599       9.410824      21.913368      -0.132110      37.762619 0.45192340E+03  0.10785646E+05                                10.008682                            7.245327      -0.165417       1.925024                    0.999035      29.905284      88.148646       0.589172       0.435594      -1.046677       0.015329       0.027056      -0.005645       0.031606       0.024533      -0.061732      -0.016477      -0.010620       0.088838      -0.064308      -0.015474       0.079782             12.456724      14.884560      -5.882621       2.161513      14.248304       2.727144       8.237310          -0.000000
           69              C       2.062938      10.332943      21.991933       0.028798      39.374967 0.43538298E+03  0.10216490E+05                                10.155562                            7.060695      -0.186200       1.948795                    0.999221      27.218199      77.600284       0.607885       0.429393      -1.058454       0.011482      -0.013143      -0.009984       0.020106       0.014435       0.008466      -0.012115       0.055276      -0.001770      -0.036273       0.003850       0.032424             12.910932      13.718237      -4.260378       2.150746      15.664217       4.555271       9.350342           0.000000
           70              C       5.351054       8.661751      22.641598       0.645086      23.629690 0.23664166E+03  0.48328461E+04                                 7.661035                            5.477181      -0.098594       2.037394                    0.999450      21.581237      59.995208       0.630870       0.475395      -1.017995       0.037245      -0.042721      -0.012173       0.057970       0.037166      -0.009623      -0.017721      -0.035169       0.409826      -0.109428      -0.029623       0.139051              9.768034      11.440301      -4.582912       0.751880      12.852154       1.104471       5.011648           0.000000
           71              C       7.544181      18.169765      10.500407       0.606189      24.376460 0.24936226E+03  0.51526173E+04                                 7.771624                            5.587640      -0.106842       2.017463                    0.999481      22.265283      61.980207       0.631323       0.469524      -1.022573      -0.010932      -0.003357      -0.024854       0.027359       0.010518      -0.081380       0.006633       0.084484      -0.250893      -0.117504      -0.000002       0.117505              9.797161       6.867851      -0.285108       4.423425       8.275609       0.715693      14.248022           0.000000
           72              C       8.088774      18.055982      11.869238       0.016007      35.563533 0.38814163E+03  0.87951124E+04                                 9.377392                            6.530114       0.242724       2.110372                    0.999366      25.614901      70.316755       0.656103       0.411986      -1.076153       0.013637      -0.004468       0.029553       0.032852       0.007495      -0.014101       0.005147      -0.027544      -0.106173      -0.040650       0.007238       0.033412             12.127741       8.325607      -1.543940       5.714599       8.902838       0.923595      19.154777          -0.000000
           73              C       8.687700      16.894444      12.349688      -0.103083      35.051158 0.43595601E+03  0.10295391E+05                                 9.481429                            7.096005      -0.033247       1.974000                    0.999324      29.158417      85.061725       0.598811       0.433128      -1.049795      -0.007973       0.016103       0.001601       0.018040       0.054461      -0.037300       0.007593       0.093320      -0.074156      -0.071710      -0.020658       0.092367             11.234499       7.993783      -2.462189       4.408407       9.698687       0.152159      16.011028          -0.000001
           74              C       9.137645      16.837553      13.688301       0.034074      37.519068 0.45430803E+03  0.10776109E+05                                 9.864058                            7.231252      -0.193195       1.941905                    0.999188      27.525054      78.935746       0.598256       0.431626      -1.056933       0.003588      -0.007850      -0.008470       0.012093      -0.005946       0.007896      -0.024747       0.001360      -0.040426      -0.030592       0.003260       0.027332             11.736942       7.932448      -2.855959       3.171772      11.576338       1.746836      15.702041          -0.000000
           75              C       8.979629      17.847379      14.582724       0.009229      39.263997 0.47411924E+03  0.11449600E+05                                10.466741                            7.601964      -0.379287       1.860345                    0.998371      29.318192      86.874073       0.554891       0.457083      -1.034353       0.011363      -0.004225       0.033908       0.036010       0.025252       0.004108      -0.016028       0.062842       0.069581      -0.055367       0.025931       0.029435             12.898979       8.695830      -1.964815       4.230034      11.029854       1.104213      18.971254          -0.000001
           76              C       8.414622      19.013658      14.072057       0.015539      37.183577 0.45888590E+03  0.10934189E+05                                 9.851779                            7.297857      -0.264445       1.918687                    0.999073      27.843130      80.561753       0.590618       0.435228      -1.052600      -0.002246       0.010387      -0.009324       0.014138       0.007142      -0.011260       0.017924      -0.017946       0.018232      -0.025060       0.000856       0.024204             11.703750       7.962854      -2.165123       3.795058      11.618857       1.314849      15.529539           0.000000
           77              C       7.987526      19.106107      12.751574      -0.104049      34.292276 0.43276949E+03  0.10236059E+05                                 9.417811                            7.117740      -0.185285       1.922379                    0.999245      29.553813      87.243175       0.589890       0.438994      -1.042729       0.012617      -0.015710      -0.007736       0.021583       0.020591      -0.017770      -0.043712       0.080251      -0.117664      -0.074576       0.002029       0.072546             11.204549       7.255953      -0.787889       3.697661       9.139836       2.148690      17.217857          -0.000001
           78              C       9.391408      17.759671      16.051270       0.029978      40.276187 0.46446828E+03  0.11157327E+05                                10.603863                            7.499738      -0.409715       1.854487                    0.998383      28.944697      85.498391       0.561480       0.454117      -1.036195      -0.009850      -0.005225      -0.029879       0.031892      -0.033503       0.009861       0.005687      -0.047564       0.077185      -0.055541       0.027080       0.028460             13.405959      14.005954       3.022068       3.498052       7.129727      -0.456329      19.082194          -0.000001
           79              C       8.531082      17.207348      17.003106       0.033091      37.903752 0.43741481E+03  0.10257503E+05                                 9.873522                            7.057658      -0.138082       1.965180                    0.999220      27.015150      76.541603       0.611644       0.427031      -1.061839      -0.006718      -0.000499      -0.001967       0.007018       0.001774       0.022143       0.015054       0.011210      -0.042506      -0.031403       0.002955       0.028448             12.134677      14.337537       3.523623       2.175820       6.343160      -0.731352      15.723334          -0.000000
           80              C       8.862878      17.167050      18.329632      -0.108710      34.196875 0.40453029E+03  0.93869523E+04                                 9.291628                            6.818590      -0.114803       1.945053                    0.999452      29.045763      84.306453       0.612439       0.430992      -1.049893       0.024731       0.010967       0.002291       0.027150      -0.057842      -0.032857      -0.001007      -0.113429      -0.124824      -0.083236      -0.019579       0.102815             11.165146      11.294988       2.452123       4.119405       5.729987       0.024447      16.470464           0.000000
           81              C      10.028614      17.714632      18.779866       0.000763      35.898544 0.38285257E+03  0.86139138E+04                                 9.325486                            6.396264       0.269412       2.111301                    0.999293      25.566555      69.102739       0.679336       0.400731      -1.087612      -0.021759      -0.007605      -0.044857       0.050433       0.002038      -0.015051      -0.006846      -0.017493      -0.099615      -0.038672       0.011635       0.027038             12.297694      10.273556       2.185524       3.160334       5.635934      -0.270488      20.983590          -0.000000
           82              C      -2.452431      18.302512      17.864290      -0.107195      34.183023 0.41847305E+03  0.97907710E+04                                 9.319114                            6.943664      -0.047822       1.969246                    0.999515      29.014710      84.498080       0.605920       0.432057      -1.049495      -0.019068      -0.003610       0.002453       0.019561      -0.056830       0.012510       0.040591      -0.064578      -0.183387      -0.085097      -0.016169       0.101266             11.187477      10.208235       2.080798       0.775483       5.569118      -1.366904      17.785079          -0.000001
           83              C      10.514589      18.297771      16.534742       0.051580      37.125788 0.42541966E+03  0.99604602E+04                                 9.884462                            7.056502      -0.321609       1.911012                    0.998725      27.177394      78.302276       0.596007       0.438927      -1.048921       0.014661       0.003691       0.001950       0.015244      -0.007210      -0.029929      -0.010539      -0.031069       0.031968      -0.041556       0.011285       0.030270             12.223598      14.114877       3.691306       2.069738       6.621520      -0.784452      15.934396          -0.000000
           84              C      10.384310      17.804711      20.257477       0.677225      21.640633 0.22677391E+03  0.45797766E+04                                 7.236181                            5.378365      -0.065851       2.058197                    0.999144      21.067898      58.138007       0.634039       0.478342      -1.016976       0.006925      -0.010128       0.073584       0.074600      -0.064516      -0.014784      -0.012548      -0.091569      -0.251936      -0.090728      -0.030466       0.121194              8.924283       7.587511       1.536903       1.605094       4.902833      -0.130352      14.282504           0.000000
           85              C      -2.050562      18.191100      25.660276       0.678596      22.019305 0.22549265E+03  0.45408077E+04                                 7.292440                            5.336924      -0.082521       2.053052                    0.999078      20.938799      57.423586       0.642132       0.473676      -1.020964      -0.015191       0.018034      -0.073523       0.077212      -0.064286      -0.010035       0.006949      -0.093183      -0.257000      -0.086883      -0.035900       0.122783              9.166517       7.518832       1.275749       1.698364       4.902807      -1.024235      15.077911           0.000000
           86              C      -1.733943      18.108133      27.134866       0.005841      36.270172 0.38012004E+03  0.85345310E+04                                 9.386093                            6.370541       0.275092       2.113872                    0.999304      25.463403      68.683449       0.681372       0.400372      -1.088188       0.008038      -0.004743       0.047952       0.048851       0.003039      -0.011407       0.000804      -0.019583      -0.105633      -0.038083       0.010211       0.027873             12.555053      10.618985       1.702662       3.399449       5.579479      -1.524056      21.466695          -0.000000
           87              C      10.699253      17.501289      28.020224      -0.091658      34.588982 0.41321176E+03  0.96402024E+04                                 9.394641                            6.913834      -0.126050       1.947750                    0.999420      28.823798      83.909647       0.605196       0.433807      -1.048103       0.023341       0.001201      -0.012621       0.026562      -0.053536       0.008304       0.044428      -0.071998      -0.171500      -0.081694      -0.019571       0.101265             11.349755      10.612442       1.779851       1.073275       5.638678      -2.258379      17.798144          -0.000001
           88              C      -2.268054      17.378023      29.322577       0.046330      38.375702 0.44325496E+03  0.10463647E+05                                10.059414                            7.174291      -0.212664       1.942200                    0.998959      27.345502      78.582272       0.595856       0.435447      -1.053170      -0.009273      -0.009663      -0.011250       0.017491       0.007988      -0.030757      -0.008645      -0.018079      -0.007942      -0.036043       0.003979       0.032064             12.489361      14.013163       2.910209       2.592147       6.446222      -1.734482      17.008698          -0.000000
           89              C      -1.067667      17.795229      29.893678       0.014838      41.412149 0.48322297E+03  0.11705274E+05                                10.757198                            7.611283      -0.357077       1.867469                    0.998516      29.183801      86.131879       0.562435       0.449572      -1.040402       0.010919      -0.008444       0.039740       0.042069      -0.027896       0.010305       0.010747      -0.050227       0.055754      -0.049630       0.018314       0.031316             13.635001      13.952757       2.184045       3.927113       7.034678      -1.644817      19.917569          -0.000001
           90              C      -0.226394      18.378368      28.950908       0.052367      38.525704 0.44820196E+03  0.10576758E+05                                10.008983                            7.157392      -0.159837       1.955783                    0.999107      27.181091      77.304004       0.605564       0.428615      -1.060648       0.008792       0.001085      -0.016821       0.019011       0.002238       0.019744       0.011010       0.019086      -0.065768      -0.032368       0.002700       0.029668             12.369580      14.359934       2.960636       2.754965       6.300904      -1.402126      16.447902           0.000000
           91              C      -0.534914      18.534820      27.600208      -0.111706      34.802452 0.40965038E+03  0.95246258E+04                                 9.383395                            6.846975      -0.092075       1.951958                    0.999529      29.039145      84.051244       0.613841       0.429156      -1.052236      -0.012322      -0.007691       0.006710       0.016000      -0.051228      -0.032016       0.008321      -0.120208      -0.118147      -0.078937      -0.022346       0.101283             11.400705      11.805095       1.909953       4.490210       5.558007      -0.732947      16.839012          -0.000000
           92              C      -0.697710      17.562921       1.108964       0.004479      38.962702 0.46708950E+03  0.11236996E+05                                10.407180                            7.543753      -0.383425       1.860063                    0.998275      29.225792      86.415680       0.557250       0.456884      -1.034539      -0.005775       0.010636      -0.038256       0.040125       0.019201       0.006109      -0.012906       0.057386       0.067130      -0.048529       0.022012       0.026518             12.826092       8.401325      -2.134685       3.935447      10.763893       0.213222      19.313058          -0.000001
           93              C      -0.192811      16.361085       1.538045       0.030817      36.134296 0.45595156E+03  0.10850978E+05                                 9.696369                            7.288425      -0.244231       1.925711                    0.999136      27.759678      80.370712       0.589082       0.436898      -1.051194       0.008148      -0.010625       0.005765       0.014578       0.011901      -0.012348       0.021935      -0.007019       0.049251      -0.032198       0.001533       0.030665             11.388113       7.553769      -2.381970       3.263813      11.538965       0.511558      15.071606           0.000000
           94              C       0.220776      16.112185       2.849463      -0.109349      33.485344 0.43065973E+03  0.10170153E+05                                 9.259769                            7.095578      -0.159576       1.933204                    0.999258      29.434517      86.723320       0.591617       0.438402      -1.043447      -0.009953       0.009399       0.008097       0.015905       0.021055      -0.018271      -0.037735       0.082152      -0.124107      -0.070072      -0.003554       0.073627             10.829756       6.800093      -0.946585       3.065663       9.294492       1.352101      16.394684          -0.000000
           95              C       0.121990      17.117270       3.768060       0.023745      34.253177 0.37909237E+03  0.85446922E+04                                 9.158760                            6.464826       0.251414       2.116888                    0.999278      25.426159      69.751130       0.657287       0.413428      -1.074566      -0.019640       0.009282      -0.032109       0.038767       0.008530      -0.015811       0.006211      -0.009695      -0.095078      -0.038174       0.012362       0.025812             11.622749       7.731020      -1.724444       5.007879       9.012991       0.364403      18.124235          -0.000000
           96              C      -0.421499      18.319106       3.393369      -0.106217      33.617879 0.41099948E+03  0.95701552E+04                                 9.198018                            6.880685      -0.084476       1.959761                    0.999497      28.831684      83.692527       0.608941       0.431970      -1.049827       0.004134      -0.021787       0.004949       0.022722       0.059104      -0.037969       0.006197       0.102474      -0.077034      -0.075797      -0.023617       0.099414             10.824666       7.524679      -2.533752       4.072498       9.563541      -0.334370      15.385779          -0.000000
           97              C      -0.847884      18.508745       2.112168       0.037973      36.565831 0.43939633E+03  0.10331614E+05                                 9.672157                            7.094604      -0.136621       1.961756                    0.999331      27.225228      77.632079       0.606406       0.429567      -1.058627      -0.004621       0.007371       0.009707       0.013035      -0.007776      -0.001890      -0.018001      -0.009142      -0.063223      -0.029152       0.004344       0.024808             11.472222       7.735613      -3.019808       2.993905      10.960286       1.160273      15.720767          -0.000001
           98              C       0.642855      16.927631       5.148977       0.608772      24.079005 0.24877858E+03  0.51383142E+04                                 7.719591                            5.589604      -0.104014       2.020483                    0.999501      22.183425      61.769020       0.629677       0.470956      -1.021642       0.005318       0.001873       0.032573       0.033057       0.013106      -0.079698       0.009501       0.086788      -0.243200      -0.114960      -0.001798       0.116758              9.636415       6.737575      -0.559175       4.216934       8.186873       0.053090      13.984796           0.000000
           99              C       3.684464      20.087487       8.031679       0.652874      22.863930 0.23500872E+03  0.47887878E+04                                 7.499562                            5.464087      -0.131176       2.029969                    0.999217      21.430760      59.412736       0.630931       0.476412      -1.017963       0.029453      -0.049343       0.004371       0.057631       0.036934      -0.025723      -0.000100      -0.022156       0.397012      -0.106524      -0.029036       0.135560              9.423737      10.714333      -4.045548       1.415072      12.634010       0.181034       4.922867           0.000000
          100              C       2.624489      21.123389       7.892680       0.015596      35.972573 0.37909257E+03  0.85180810E+04                                 9.372674                            6.389762       0.206137       2.094379                    0.999223      25.445764      68.989441       0.674923       0.403883      -1.084237      -0.025712       0.033893      -0.007029       0.043119       0.029845      -0.011707      -0.000585      -0.000853       0.041654      -0.038029       0.009624       0.028406             12.536552      13.425585      -6.790166       2.304281      17.305820       1.512826       6.878250          -0.000000
          101              C       1.492114      20.881600       7.170494      -0.123475      36.663298 0.44528499E+03  0.10577470E+05                                 9.785924                            7.171834      -0.162127       1.926710                    0.999164      29.656049      86.926984       0.595263       0.433165      -1.049182       0.010272       0.022970      -0.003542       0.025410       0.009428      -0.048728      -0.015512      -0.029123       0.165729      -0.062534      -0.016397       0.078932             12.055142      13.766924      -5.179032       2.833338      14.653365       2.005694       7.745137          -0.000000
          102              C       0.483158      21.877203       7.100995       0.023266      38.935463 0.44570415E+03  0.10492421E+05                                10.042293                            7.109924       0.003376       2.007003                    0.999593      27.199435      77.005703       0.611734       0.425319      -1.063781       0.007246      -0.019302      -0.012628       0.024177       0.007295       0.017364      -0.001510       0.032791       0.034537      -0.024606      -0.004162       0.028768             12.659734      13.317019      -3.772505       2.964007      16.231205       3.446721       8.430978           0.000000
          103              C       0.620619      23.090891       7.744617       0.000057      43.570900 0.48671464E+03  0.11798628E+05                                10.978006                            7.502958      -0.437773       1.843617                    0.998342      29.150403      85.768951       0.582542       0.433732      -1.050883      -0.024867       0.027315      -0.004101       0.037166      -0.030404      -0.029742      -0.032390       0.005005       0.013344      -0.061883       0.028283       0.033601             14.582883      16.189693      -5.975723       2.912183      18.982425       2.376744       8.576530           0.000000
          104              C       1.752851      23.268678       8.457738       0.058743      38.430681 0.42241012E+03  0.98384378E+04                                 9.984846                            6.953631      -0.223073       1.934972                    0.999116      26.986737      76.680480       0.612624       0.429260      -1.058425       0.015654       0.002283       0.012328       0.020056       0.008386      -0.022310       0.014338      -0.025342       0.052772      -0.036330       0.004886       0.031444             12.678903      13.378001      -3.413996       3.209664      16.321351       3.172588       8.337356           0.000000
          105              C       2.769256      22.341818       8.521194      -0.102486      34.402100 0.39538109E+03  0.90835406E+04                                 9.268991                            6.693951       0.044880       2.005628                    0.999566      28.212164      80.353108       0.627316       0.424992      -1.058078      -0.004023      -0.012728      -0.014298       0.019561       0.022501      -0.033166      -0.048692       0.052447       0.185060      -0.076104      -0.018295       0.094399             11.546441      11.202837      -4.873288       1.462474      16.781056       2.524245       6.655429          -0.000000
          106              C       2.890348       0.426687       7.690227       0.008334      44.730359 0.50555595E+03  0.12371834E+05                                11.241781                            7.716310      -0.450665       1.835720                    0.998298      29.438816      87.017692       0.566709       0.441653      -1.046178       0.025869      -0.025060       0.008531       0.037013      -0.022409       0.020567       0.025525       0.015659      -0.041405      -0.048097       0.017279       0.030818             14.966384      16.512724      -7.008974      -1.342910      19.085420      -3.742007       9.301008          -0.000000
          107              C       1.686938       0.244160       8.409391       0.027596      38.534085 0.45442772E+03  0.10749816E+05                                 9.966961                            7.184695      -0.164319       1.951173                    0.999217      27.378480      77.702433       0.607836       0.425974      -1.063365      -0.002060       0.006943       0.008316       0.011027       0.006678       0.011870      -0.017367      -0.037326       0.054791      -0.033561       0.001260       0.032300             12.373232      13.790093      -3.983207      -2.506983      14.635497      -3.587733       8.694106           0.000001
          108              C       0.618549       1.088052       8.376152      -0.104147      33.928982 0.40299511E+03  0.93029466E+04                                 9.179226                            6.760926       0.033651       1.997724                    0.999529      28.444488      81.215598       0.623794       0.425347      -1.057832      -0.003174       0.018816      -0.014050       0.023697       0.025404       0.021995       0.050380       0.039091       0.143803      -0.069342      -0.011872       0.081215             11.245910      11.516596      -5.021441      -0.845999      14.974014      -3.314052       7.247120          -0.000000
          109              C       0.704649       2.232997       7.566337       0.010905      37.321678 0.39230149E+03  0.88926986E+04                                 9.617727                            6.510933       0.203267       2.091087                    0.999273      25.688573      70.006326       0.666799       0.405226      -1.083092       0.027060      -0.042673      -0.004129       0.050698       0.022707       0.004622      -0.001518      -0.005213       0.049059      -0.031449       0.013526       0.017924             12.947365      14.755123      -7.660255      -1.375599      16.695301      -2.625258       7.391673          -0.000000
          110              C       1.844442       2.441599       6.804868      -0.132110      37.762640 0.45192347E+03  0.10785648E+05                                10.008685                            7.245327      -0.165417       1.925024                    0.999035      29.905285      88.148648       0.589172       0.435594      -1.046677      -0.015329      -0.027056      -0.005645       0.031606       0.024533       0.061732       0.016477      -0.010620       0.088838      -0.064308      -0.015474       0.079782             12.456729      14.884573      -5.882630      -2.161515      14.248306      -2.727140       8.237308          -0.000000
          111              C       2.892103       1.519481       6.883433       0.028798      39.374967 0.43538297E+03  0.10216490E+05                                10.155562                            7.060695      -0.186200       1.948795                    0.999221      27.218198      77.600283       0.607884       0.429393      -1.058454      -0.011482       0.013143      -0.009984       0.020106       0.014435      -0.008466       0.012115       0.055276      -0.001770      -0.036273       0.003850       0.032424             12.910932      13.718249      -4.260383      -2.150748      15.664211      -4.555263       9.350338           0.000000
          112              C      -0.396013       3.190672       7.533098       0.645086      23.629692 0.23664159E+03  0.48328443E+04                                 7.661035                            5.477180      -0.098594       2.037394                    0.999450      21.581238      59.995212       0.630870       0.475395      -1.017995      -0.037245       0.042721      -0.012173       0.057970       0.037166       0.009623       0.017721      -0.035169       0.409826      -0.109428      -0.029623       0.139051              9.768035      11.440306      -4.582914      -0.751882      12.852151      -1.104470       5.011648           0.000000
          113              C       7.320942      17.387505      25.608908       0.606189      24.376490 0.24936251E+03  0.51526238E+04                                 7.771631                            5.587643      -0.106842       2.017463                    0.999481      22.265282      61.980206       0.631323       0.469524      -1.022573       0.010932       0.003357      -0.024854       0.027359       0.010518       0.081380      -0.006633       0.084484      -0.250893      -0.117504      -0.000002       0.117505              9.797173       6.867860      -0.285111      -4.423436       8.275610      -0.715686      14.248048           0.000000
          114              C       6.776349      17.501289      26.977738       0.016007      35.563528 0.38814128E+03  0.87951027E+04                                 9.377390                            6.530111       0.242724       2.110372                    0.999366      25.614901      70.316756       0.656104       0.411986      -1.076153      -0.013637       0.004468       0.029553       0.032852       0.007495       0.014101      -0.005147      -0.027544      -0.106173      -0.040650       0.007238       0.033412             12.127741       8.325609      -1.543944      -5.714603       8.902837      -0.923587      19.154777          -0.000000
          115              C       6.177423      18.662826      27.458188      -0.103083      35.051153 0.43595581E+03  0.10295386E+05                                 9.481428                            7.096003      -0.033247       1.974000                    0.999324      29.158418      85.061732       0.598811       0.433128      -1.049795       0.007973      -0.016103       0.001601       0.018040       0.054461       0.037300      -0.007593       0.093320      -0.074156      -0.071710      -0.020658       0.092367             11.234499       7.993785      -2.462193      -4.408409       9.698687      -0.152151      16.011025          -0.000001
          116              C       5.727478      18.719718      28.796801       0.034073      37.519077 0.45430831E+03  0.10776117E+05                                 9.864060                            7.231255      -0.193195       1.941905                    0.999188      27.525054      78.935748       0.598255       0.431626      -1.056933      -0.003588       0.007850      -0.008470       0.012093      -0.005946      -0.007896       0.024747       0.001360      -0.040426      -0.030592       0.003260       0.027332             11.736944       7.932452      -2.855963      -3.171773      11.576343      -1.746829      15.702038          -0.000001
          117              C       5.885494      17.709891      29.691224       0.009229      39.263994 0.47411922E+03  0.11449599E+05                                10.466740                            7.601964      -0.379287       1.860345                    0.998371      29.318192      86.874073       0.554891       0.457083      -1.034353      -0.011363       0.004225       0.033908       0.036010       0.025252      -0.004108       0.016028       0.062842       0.069581      -0.055367       0.025931       0.029435             12.898979       8.695832      -1.964816      -4.230038      11.029853      -1.104207      18.971251          -0.000001
          118              C       6.450501      16.543613      29.180557       0.015539      37.183570 0.45888562E+03  0.10934181E+05                                 9.851778                            7.297854      -0.264445       1.918687                    0.999073      27.843130      80.561753       0.590619       0.435228      -1.052600       0.002246      -0.010387      -0.009324       0.014138       0.007142       0.011260      -0.017924      -0.017946       0.018232      -0.025060       0.000856       0.024204             11.703750       7.962854      -2.165122      -3.795061      11.618851      -1.314848      15.529544          -0.000000
          119              C       6.877597      16.451164      27.860074      -0.104049      34.292285 0.43276951E+03  0.10236059E+05                                 9.417813                            7.117740      -0.185285       1.922379                    0.999245      29.553813      87.243174       0.589890       0.438994      -1.042729      -0.012617       0.015710      -0.007736       0.021583       0.020591       0.017770       0.043712       0.080251      -0.117664      -0.074575       0.002029       0.072546             11.204553       7.255955      -0.787889      -3.697664       9.139837      -2.148691      17.217868          -0.000001
          120              C       5.473715      17.797599       0.942770       0.029978      40.276182 0.46446827E+03  0.11157327E+05                                10.603862                            7.499738      -0.409715       1.854487                    0.998383      28.944697      85.498391       0.561480       0.454117      -1.036195       0.009850       0.005225      -0.029879       0.031892      -0.033503      -0.009861      -0.005687      -0.047564       0.077185      -0.055541       0.027080       0.028460             13.405958      14.005952       3.022066      -3.498054       7.129727       0.456332      19.082193          -0.000001
          121              C       6.334041      18.349922       1.894606       0.033091      37.903746 0.43741488E+03  0.10257505E+05                                 9.873522                            7.057658      -0.138082       1.965180                    0.999220      27.015150      76.541604       0.611644       0.427031      -1.061839       0.006718       0.000499      -0.001967       0.007018       0.001774      -0.022143      -0.015054       0.011210      -0.042506      -0.031403       0.002955       0.028448             12.134675      14.337532       3.523623      -2.175819       6.343162       0.731353      15.723331          -0.000000
          122              C       6.002245      18.390220       3.221132      -0.108710      34.196876 0.40453039E+03  0.93869551E+04                                 9.291628                            6.818591      -0.114803       1.945053                    0.999452      29.045764      84.306459       0.612439       0.430992      -1.049893      -0.024731      -0.010967       0.002291       0.027150      -0.057842       0.032857       0.001007      -0.113429      -0.124824      -0.083236      -0.019579       0.102815             11.165145      11.294990       2.452126      -4.119400       5.729989      -0.024444      16.470456           0.000000
          123              C       4.836509      17.842638       3.671365       0.000763      35.898519 0.38285245E+03  0.86139106E+04                                 9.325481                            6.396263       0.269412       2.111301                    0.999293      25.566555      69.102740       0.679336       0.400731      -1.087612       0.021759       0.007605      -0.044857       0.050433       0.002038       0.015051       0.006846      -0.017493      -0.099615      -0.038672       0.011635       0.027038             12.297684      10.273557       2.185526      -3.160324       5.635933       0.270494      20.983563          -0.000000
          124              C       4.010554      17.254758       2.755790      -0.107195      34.183004 0.41847270E+03  0.97907612E+04                                 9.319111                            6.943661      -0.047822       1.969246                    0.999515      29.014710      84.498080       0.605920       0.432057      -1.049495       0.019068       0.003610       0.002453       0.019561      -0.056830      -0.012510      -0.040591      -0.064578      -0.183387      -0.085097      -0.016169       0.101266             11.187472      10.208236       2.080799      -0.775482       5.569116       1.366905      17.785064          -0.000001
          125              C       4.350534      17.259499       1.426242       0.051580      37.125785 0.42541967E+03  0.99604604E+04                                 9.884462                            7.056502      -0.321609       1.911012                    0.998725      27.177394      78.302276       0.596007       0.438927      -1.048921      -0.014661      -0.003691       0.001950       0.015244      -0.007210       0.029929       0.010539      -0.031069       0.031968      -0.041556       0.011285       0.030270             12.223597      14.114876       3.691305      -2.069738       6.621519       0.784453      15.934395          -0.000000
          126              C       4.480813      17.752560       5.148977       0.677225      21.640630 0.22677399E+03  0.45797785E+04                                 7.236181                            5.378366      -0.065851       2.058197                    0.999144      21.067898      58.138008       0.634039       0.478342      -1.016976      -0.006925       0.010128       0.073584       0.074600      -0.064516       0.014784       0.012548      -0.091569      -0.251936      -0.090728      -0.030466       0.121194              8.924281       7.587511       1.536902      -1.605092       4.902834       0.130356      14.282499           0.000000
          127              C       3.608685      17.366171      10.551776       0.678596      22.019306 0.22549265E+03  0.45408077E+04                                 7.292440                            5.336924      -0.082521       2.053052                    0.999078      20.938799      57.423586       0.642132       0.473676      -1.020964       0.015191      -0.018034      -0.073523       0.077212      -0.064286       0.010035      -0.006949      -0.093183      -0.257000      -0.086883      -0.035900       0.122783              9.166517       7.518834       1.275749      -1.698367       4.902807       1.024235      15.077911           0.000000
          128              C       3.292066      17.449138      12.026366       0.005841      36.270173 0.38012005E+03  0.85345313E+04                                 9.386093                            6.370542       0.275092       2.113872                    0.999304      25.463403      68.683451       0.681372       0.400372      -1.088188      -0.008038       0.004743       0.047952       0.048851       0.003039       0.011407      -0.000804      -0.019583      -0.105633      -0.038083       0.010211       0.027873             12.555054      10.618986       1.702661      -3.399450       5.579479       1.524056      21.466699          -0.000000
          129              C       4.165870      18.055982      12.911724      -0.091658      34.588977 0.41321162E+03  0.96401983E+04                                 9.394640                            6.913832      -0.126050       1.947750                    0.999420      28.823798      83.909648       0.605196       0.433807      -1.048103      -0.023341      -0.001201      -0.012621       0.026562      -0.053536      -0.008304      -0.044428      -0.071998      -0.171499      -0.081694      -0.019571       0.101265             11.349755      10.612442       1.779849      -1.073278       5.638676       2.258376      17.798145          -0.000001
          130              C       3.826177      18.179247      14.214077       0.046330      38.375705 0.44325487E+03  0.10463644E+05                                10.059414                            7.174290      -0.212664       1.942200                    0.998959      27.345503      78.582272       0.595856       0.435447      -1.053170       0.009273       0.009663      -0.011250       0.017491       0.007988       0.030757       0.008645      -0.018079      -0.007942      -0.036043       0.003979       0.032064             12.489362      14.013164       2.910207      -2.592151       6.446219       1.734479      17.008703          -0.000000
          131              C       2.625790      17.762042      14.785178       0.014838      41.412152 0.48322281E+03  0.11705270E+05                                10.757199                            7.611282      -0.357077       1.867469                    0.998516      29.183800      86.131877       0.562435       0.449572      -1.040402      -0.010919       0.008444       0.039740       0.042069      -0.027896      -0.010305      -0.010747      -0.050227       0.055754      -0.049630       0.018314       0.031316             13.635005      13.952759       2.184043      -3.927118       7.034677       1.644815      19.917578          -0.000001
          132              C       1.784517      17.178903      13.842408       0.052367      38.525703 0.44820200E+03  0.10576760E+05                                10.008983                            7.157393      -0.159837       1.955783                    0.999107      27.181090      77.304001       0.605564       0.428615      -1.060648      -0.008792      -0.001085      -0.016821       0.019011       0.002238      -0.019744      -0.011010       0.019086      -0.065768      -0.032368       0.002700       0.029668             12.369580      14.359930       2.960637      -2.754963       6.300905       1.402126      16.447904           0.000000
          133              C       2.093037      17.022451      12.491708      -0.111706      34.802450 0.40965036E+03  0.95246253E+04                                 9.383395                            6.846975      -0.092075       1.951959                    0.999529      29.039144      84.051242       0.613841       0.429156      -1.052236       0.012322       0.007691       0.006710       0.016000      -0.051228       0.032016      -0.008321      -0.120208      -0.118147      -0.078937      -0.022346       0.101283             11.400704      11.805093       1.909953      -4.490208       5.558007       0.732947      16.839013          -0.000000
          134              C       2.255833      17.994349      16.217464       0.004479      38.962699 0.46708923E+03  0.11236988E+05                                10.407179                            7.543751      -0.383425       1.860063                    0.998275      29.225791      86.415677       0.557250       0.456884      -1.034539       0.005775      -0.010636      -0.038256       0.040125       0.019201      -0.006109       0.012906       0.057386       0.067130      -0.048529       0.022012       0.026518             12.826093       8.401324      -2.134683      -3.935447      10.763889      -0.213228      19.313067          -0.000001
          135              C       1.750934      19.196185      16.646545       0.030817      36.134294 0.45595177E+03  0.10850984E+05                                 9.696369                            7.288427      -0.244231       1.925711                    0.999136      27.759678      80.370711       0.589082       0.436898      -1.051194      -0.008148       0.010625       0.005765       0.014578       0.011901       0.012348      -0.021935      -0.007019       0.049251      -0.032198       0.001533       0.030665             11.388112       7.553770      -2.381974      -3.263813      11.538966      -0.511550      15.071599           0.000000
          136              C       1.337347      19.445086      17.957963      -0.109349      33.485343 0.43065999E+03  0.10170161E+05                                 9.259769                            7.095581      -0.159576       1.933204                    0.999258      29.434516      86.723317       0.591616       0.438402      -1.043447       0.009953      -0.009399       0.008097       0.015905       0.021055       0.018271       0.037735       0.082152      -0.124107      -0.070072      -0.003554       0.073627             10.829754       6.800094      -0.946587      -3.065661       9.294497      -1.352095      16.394672          -0.000000
          137              C       1.436133      18.440000      18.876560       0.023745      34.253167 0.37909229E+03  0.85446901E+04                                 9.158759                            6.464825       0.251415       2.116889                    0.999278      25.426158      69.751128       0.657287       0.413428      -1.074566       0.019640      -0.009282      -0.032109       0.038767       0.008530       0.015811      -0.006211      -0.009695      -0.095078      -0.038174       0.012362       0.025812             11.622746       7.731021      -1.724446      -5.007880       9.012990      -0.364398      18.124227          -0.000000
          138              C       1.979622      17.238165      18.501869      -0.106217      33.617895 0.41099950E+03  0.95701558E+04                                 9.198020                            6.880686      -0.084476       1.959761                    0.999497      28.831684      83.692529       0.608941       0.431970      -1.049826      -0.004134       0.021787       0.004949       0.022722       0.059104       0.037969      -0.006197       0.102474      -0.077034      -0.075797      -0.023617       0.099414             10.824672       7.524683      -2.533753      -4.072503       9.563544       0.334372      15.385788          -0.000000
          139              C       2.406007      17.048526      17.220668       0.037973      36.565832 0.43939613E+03  0.10331608E+05                                 9.672156                            7.094602      -0.136621       1.961756                    0.999331      27.225228      77.632076       0.606406       0.429567      -1.058627       0.004621      -0.007371       0.009707       0.013035      -0.007776       0.001890       0.018001      -0.009142      -0.063223      -0.029152       0.004344       0.024808             11.472223       7.735613      -3.019806      -2.993907      10.960284      -1.160272      15.720774          -0.000001
          140              C       0.915268      18.629639      20.257477       0.608772      24.079019 0.24877879E+03  0.51383192E+04                                 7.719593                            5.589606      -0.104014       2.020483                    0.999501      22.183425      61.769018       0.629677       0.470956      -1.021642      -0.005318      -0.001873       0.032573       0.033057       0.013106       0.079698      -0.009501       0.086788      -0.243200      -0.114960      -0.001798       0.116758              9.636418       6.737578      -0.559175      -4.216936       8.186877      -0.053091      13.984800           0.000000
          141              C      12.036423       8.235064       7.076821       0.652874      22.863941 0.23500885E+03  0.47887910E+04                                 7.499564                            5.464088      -0.131176       2.029969                    0.999217      21.430760      59.412735       0.630931       0.476412      -1.017963       0.029453      -0.049343      -0.004371       0.057631       0.036934       0.025723       0.000100      -0.022156       0.397012      -0.106524      -0.029036       0.135560              9.423741      10.714341      -4.045555      -1.415073      12.634013      -0.181033       4.922869           0.000000
          142              C      10.976448       9.270966       7.215820       0.015596      35.972573 0.37909263E+03  0.85180826E+04                                 9.372673                            6.389762       0.206137       2.094379                    0.999223      25.445765      68.989442       0.674923       0.403883      -1.084237      -0.025712       0.033893       0.007029       0.043119       0.029845       0.011707       0.000585      -0.000853       0.041654      -0.038029       0.009624       0.028406             12.536550      13.425580      -6.790163      -2.304278      17.305822      -1.512830       6.878250          -0.000000
          143              C       9.844073       9.029176       7.938006      -0.123475      36.663295 0.44528522E+03  0.10577476E+05                                 9.785924                            7.171836      -0.162127       1.926710                    0.999164      29.656048      86.926980       0.595263       0.433165      -1.049182       0.010272       0.022970       0.003542       0.025410       0.009428       0.048728       0.015512      -0.029123       0.165729      -0.062534      -0.016397       0.078932             12.055140      13.766915      -5.179024      -2.833336      14.653367      -2.005698       7.745137          -0.000000
          144              C       8.835117      10.024780       8.007505       0.023266      38.935462 0.44570438E+03  0.10492427E+05                                10.042293                            7.109925       0.003376       2.007003                    0.999593      27.199435      77.005702       0.611734       0.425319      -1.063781       0.007246      -0.019302       0.012628       0.024177       0.007295      -0.017364       0.001510       0.032791       0.034537      -0.024606      -0.004162       0.028768             12.659732      13.317011      -3.772496      -2.964006      16.231208      -3.446726       8.430978           0.000000
          145              C       8.972578      11.238468       7.363883       0.000057      43.570903 0.48671464E+03  0.11798628E+05                                10.978006                            7.502958      -0.437773       1.843617                    0.998342      29.150404      85.768953       0.582542       0.433732      -1.050883      -0.024867       0.027315       0.004101       0.037166      -0.030404       0.029742       0.032390       0.005005       0.013344      -0.061883       0.028283       0.033601             14.582882      16.189696      -5.975725      -2.912186      18.982422      -2.376739       8.576530           0.000000
          146              C      10.104810      11.416254       6.650762       0.058743      38.430677 0.42240988E+03  0.98384312E+04                                 9.984845                            6.953629      -0.223073       1.934972                    0.999116      26.986737      76.680481       0.612624       0.429260      -1.058425       0.015654       0.002283      -0.012328       0.020056       0.008386       0.022310      -0.014338      -0.025342       0.052772      -0.036330       0.004886       0.031444             12.678903      13.378006      -3.414004      -3.209664      16.321348      -3.172584       8.337355           0.000000
          147              C      11.121215      10.489395       6.587306      -0.102486      34.402102 0.39538094E+03  0.90835366E+04                                 9.268991                            6.693950       0.044880       2.005628                    0.999566      28.212165      80.353112       0.627316       0.424992      -1.058078      -0.004023      -0.012728       0.014298       0.019561       0.022501       0.033166       0.048692       0.052447       0.185060      -0.076104      -0.018295       0.094399             11.546442      11.202840      -4.873290      -1.462474      16.781056      -2.524245       6.655429          -0.000000
          148              C       7.845389      12.279111       7.418273       0.008334      44.730344 0.50555568E+03  0.12371826E+05                                11.241778                            7.716308      -0.450665       1.835720                    0.998298      29.438816      87.017692       0.566709       0.441653      -1.046178       0.025869      -0.025060      -0.008531       0.037013      -0.022409      -0.020567      -0.025525       0.015659      -0.041405      -0.048097       0.017279       0.030818             14.966379      16.512714      -7.008965       1.342908      19.085413       3.742013       9.301010          -0.000000
          149              C       6.641979      12.096583       6.699109       0.027596      38.534096 0.45442783E+03  0.10749819E+05                                 9.966963                            7.184696      -0.164319       1.951173                    0.999217      27.378480      77.702432       0.607836       0.425974      -1.063365      -0.002060       0.006943      -0.008316       0.011027       0.006678      -0.011870       0.017367      -0.037326       0.054791      -0.033561       0.001260       0.032300             12.373234      13.790087      -3.983199       2.506984      14.635505       3.587741       8.694111           0.000001
          150              C       5.573590      12.940476       6.732348      -0.104147      33.928978 0.40299505E+03  0.93029447E+04                                 9.179225                            6.760925       0.033651       1.997724                    0.999529      28.444487      81.215592       0.623794       0.425347      -1.057832      -0.003174       0.018816       0.014050       0.023697       0.025404      -0.021995      -0.050380       0.039091       0.143803      -0.069342      -0.011872       0.081215             11.245908      11.516589      -5.021439       0.845998      14.974015       3.314054       7.247121          -0.000000
          151              C       5.659690      14.085420       7.542163       0.010905      37.321660 0.39230145E+03  0.88926974E+04                                 9.617723                            6.510932       0.203267       2.091087                    0.999273      25.688573      70.006323       0.666799       0.405226      -1.083092       0.027060      -0.042673       0.004129       0.050698       0.022707      -0.004622       0.001518      -0.005213       0.049059      -0.031449       0.013526       0.017924             12.947358      14.755105      -7.660243       1.375597      16.695295       2.625263       7.391674          -0.000000
          152              C       6.799483      14.294023       8.303632      -0.132110      37.762624 0.45192347E+03  0.10785648E+05                                10.008684                            7.245327      -0.165417       1.925024                    0.999035      29.905286      88.148656       0.589172       0.435595      -1.046677      -0.015329      -0.027056       0.005645       0.031606       0.024533      -0.061732      -0.016477      -0.010620       0.088838      -0.064308      -0.015474       0.079782             12.456726      14.884562      -5.882623       2.161513      14.248306       2.727144       8.237310          -0.000000
          153              C       7.847144      13.371904       8.225067       0.028798      39.374965 0.43538295E+03  0.10216489E+05                                10.155561                            7.060695      -0.186200       1.948795                    0.999221      27.218198      77.600282       0.607885       0.429393      -1.058454      -0.011482       0.013143       0.009984       0.020106       0.014435       0.008466      -0.012115       0.055276      -0.001770      -0.036273       0.003850       0.032424             12.910932      13.718238      -4.260379       2.150746      15.664217       4.555270       9.350342           0.000000
          154              C       4.559028      15.043096       7.575402       0.645086      23.629691 0.23664167E+03  0.48328463E+04                                 7.661035                            5.477181      -0.098594       2.037394                    0.999450      21.581238      59.995211       0.630870       0.475395      -1.017995      -0.037245       0.042721       0.012173       0.057970       0.037166      -0.009623      -0.017721      -0.035169       0.409826      -0.109428      -0.029623       0.139051              9.768034      11.440301      -4.582912       0.751880      12.852154       1.104471       5.011648           0.000000
          155              C       2.365901       5.535082      19.716592       0.606189      24.376479 0.24936234E+03  0.51526194E+04                                 7.771628                            5.587641      -0.106842       2.017463                    0.999481      22.265283      61.980207       0.631323       0.469523      -1.022573       0.010932       0.003357       0.024854       0.027359       0.010518      -0.081380       0.006633       0.084484      -0.250893      -0.117504      -0.000002       0.117505              9.797169       6.867857      -0.285109       4.423434       8.275606       0.715692      14.248044           0.000000
          156              C       1.821308       5.648865      18.347762       0.016007      35.563540 0.38814149E+03  0.87951085E+04                                 9.377392                            6.530113       0.242724       2.110372                    0.999366      25.614902      70.316757       0.656104       0.411986      -1.076153      -0.013637       0.004468      -0.029553       0.032852       0.007495      -0.014101       0.005147      -0.027544      -0.106173      -0.040650       0.007238       0.033412             12.127744       8.325609      -1.543940       5.714604       8.902837       0.923594      19.154785          -0.000000
          157              C       1.222382       6.810403      17.867312      -0.103083      35.051163 0.43595603E+03  0.10295392E+05                                 9.481430                            7.096005      -0.033247       1.974000                    0.999324      29.158417      85.061727       0.598811       0.433128      -1.049795       0.007973      -0.016103      -0.001601       0.018040       0.054461      -0.037300       0.007593       0.093320      -0.074156      -0.071710      -0.020658       0.092367             11.234502       7.993785      -2.462190       4.408410       9.698688       0.152157      16.011032          -0.000001
          158              C       0.772437       6.867294      16.528699       0.034074      37.519069 0.45430800E+03  0.10776108E+05                                 9.864058                            7.231252      -0.193195       1.941905                    0.999188      27.525053      78.935745       0.598255       0.431626      -1.056933      -0.003588       0.007850       0.008470       0.012093      -0.005946       0.007896      -0.024747       0.001360      -0.040426      -0.030592       0.003260       0.027332             11.736944       7.932449      -2.855959       3.171773      11.576338       1.746835      15.702044          -0.000001
          159              C       0.930453       5.857468      15.634276       0.009229      39.264000 0.47411924E+03  0.11449600E+05                                10.466741                            7.601964      -0.379287       1.860345                    0.998371      29.318192      86.874072       0.554891       0.457083      -1.034353      -0.011363       0.004225      -0.033908       0.036010       0.025252       0.004108      -0.016028       0.062842       0.069581      -0.055367       0.025931       0.029435             12.898980       8.695830      -1.964815       4.230035      11.029854       1.104212      18.971256          -0.000001
          160              C       1.495460       4.691189      16.144943       0.015539      37.183582 0.45888593E+03  0.10934190E+05                                 9.851780                            7.297857      -0.264445       1.918687                    0.999073      27.843131      80.561755       0.590619       0.435228      -1.052600       0.002246      -0.010387       0.009324       0.014138       0.007142      -0.011260       0.017924      -0.017946       0.018232      -0.025060       0.000856       0.024204             11.703751       7.962855      -2.165123       3.795059      11.618857       1.314850      15.529542           0.000000
          161              C       1.922556       4.598740      17.465426      -0.104049      34.292282 0.43276952E+03  0.10236060E+05                                 9.417813                            7.117740      -0.185285       1.922379                    0.999245      29.553814      87.243179       0.589890       0.438994      -1.042729      -0.012617       0.015710       0.007736       0.021583       0.020591      -0.017770      -0.043712       0.080251      -0.117664      -0.074575       0.002029       0.072546             11.204552       7.255954      -0.787889       3.697663       9.139837       2.148692      17.217863          -0.000001
          162              C       0.518674       5.945176      14.165730       0.029978      40.276187 0.46446829E+03  0.11157327E+05                                10.603863                            7.499738      -0.409715       1.854487                    0.998383      28.944697      85.498390       0.561480       0.454117      -1.036195       0.009850       0.005225       0.029879       0.031892      -0.033503       0.009861       0.005687      -0.047564       0.077185      -0.055541       0.027080       0.028460             13.405959      14.005954       3.022068       3.498052       7.129727      -0.456330      19.082196          -0.000001
          163              C       1.379000       6.497499      13.213894       0.033091      37.903754 0.43741479E+03  0.10257502E+05                                 9.873523                            7.057658      -0.138082       1.965180                    0.999220      27.015149      76.541603       0.611644       0.427031      -1.061839       0.006718       0.000499       0.001967       0.007018       0.001774       0.022143       0.015054       0.011210      -0.042506      -0.031403       0.002955       0.028448             12.134679      14.337540       3.523623       2.175822       6.343161      -0.731352      15.723335          -0.000000
          164              C       1.047204       6.537797      11.887368      -0.108710      34.196893 0.40453051E+03  0.93869585E+04                                 9.291631                            6.818592      -0.114803       1.945053                    0.999452      29.045762      84.306451       0.612439       0.430992      -1.049893      -0.024731      -0.010966      -0.002291       0.027150      -0.057842      -0.032857      -0.001007      -0.113429      -0.124824      -0.083236      -0.019579       0.102815             11.165151      11.294989       2.452123       4.119406       5.729988       0.024446      16.470476           0.000000
          165              C      -0.118532       5.990215      11.437134       0.000763      35.898540 0.38285253E+03  0.86139129E+04                                 9.325485                            6.396264       0.269412       2.111301                    0.999293      25.566554      69.102737       0.679336       0.400731      -1.087612       0.021759       0.007605       0.044857       0.050433       0.002038      -0.015051      -0.006846      -0.017493      -0.099615      -0.038672       0.011635       0.027038             12.297693      10.273556       2.185524       3.160334       5.635934      -0.270488      20.983589          -0.000000
          166              C      12.362513       5.402335      12.352710      -0.107195      34.183024 0.41847307E+03  0.97907715E+04                                 9.319114                            6.943664      -0.047822       1.969246                    0.999515      29.014710      84.498077       0.605920       0.432057      -1.049495       0.019068       0.003610      -0.002453       0.019561      -0.056830       0.012510       0.040591      -0.064578      -0.183387      -0.085097      -0.016169       0.101266             11.187477      10.208234       2.080798       0.775483       5.569117      -1.366904      17.785079          -0.000001
          167              C      -0.604507       5.407076      13.682258       0.051580      37.125786 0.42541963E+03  0.99604594E+04                                 9.884462                            7.056502      -0.321609       1.911012                    0.998725      27.177393      78.302275       0.596007       0.438927      -1.048921      -0.014661      -0.003691      -0.001950       0.015244      -0.007210      -0.029929      -0.010539      -0.031069       0.031968      -0.041556       0.011285       0.030270             12.223598      14.114877       3.691305       2.069738       6.621520      -0.784452      15.934397          -0.000000
          168              C      -0.474228       5.900136       9.959523       0.677225      21.640633 0.22677392E+03  0.45797766E+04                                 7.236181                            5.378364      -0.065851       2.058197                    0.999144      21.067898      58.138006       0.634039       0.478342      -1.016976      -0.006925       0.010128      -0.073584       0.074600      -0.064516      -0.014784      -0.012548      -0.091569      -0.251936      -0.090728      -0.030466       0.121194              8.924283       7.587511       1.536903       1.605095       4.902833      -0.130352      14.282504           0.000000
          169              C      11.960644       5.513747       4.556724       0.678596      22.019305 0.22549265E+03  0.45408077E+04                                 7.292440                            5.336924      -0.082521       2.053052                    0.999078      20.938799      57.423586       0.642132       0.473676      -1.020964       0.015191      -0.018034       0.073523       0.077212      -0.064286      -0.010035       0.006949      -0.093183      -0.257000      -0.086883      -0.035900       0.122783              9.166517       7.518832       1.275749       1.698364       4.902807      -1.024235      15.077911           0.000000
          170              C      11.644025       5.596714       3.082134       0.005841      36.270172 0.38012004E+03  0.85345310E+04                                 9.386093                            6.370541       0.275092       2.113872                    0.999304      25.463403      68.683449       0.681372       0.400372      -1.088188      -0.008038       0.004743      -0.047952       0.048851       0.003039      -0.011407       0.000804      -0.019583      -0.105633      -0.038083       0.010211       0.027873             12.555053      10.618985       1.702662       3.399449       5.579479      -1.524056      21.466695          -0.000000
          171              C      -0.789171       6.203558       2.196776      -0.091658      34.588982 0.41321176E+03  0.96402022E+04                                 9.394640                            6.913833      -0.126050       1.947750                    0.999420      28.823798      83.909645       0.605196       0.433807      -1.048103      -0.023341      -0.001201       0.012621       0.026562      -0.053536       0.008304       0.044428      -0.071998      -0.171499      -0.081694      -0.019571       0.101265             11.349754      10.612442       1.779851       1.073275       5.638678      -2.258379      17.798143          -0.000001
          172              C      12.178136       6.326824       0.894423       0.046330      38.375702 0.44325496E+03  0.10463647E+05                                10.059414                            7.174291      -0.212664       1.942200                    0.998959      27.345502      78.582270       0.595856       0.435447      -1.053170       0.009273       0.009663       0.011250       0.017491       0.007988      -0.030757      -0.008645      -0.018079      -0.007942      -0.036043       0.003979       0.032064             12.489360      14.013163       2.910209       2.592147       6.446221      -1.734482      17.008697          -0.000001
          173              C      10.977749       5.909618       0.323322       0.014838      41.412146 0.48322294E+03  0.11705273E+05                                10.757198                            7.611283      -0.357077       1.867469                    0.998516      29.183800      86.131877       0.562435       0.449572      -1.040402      -0.010919       0.008444      -0.039740       0.042069      -0.027896       0.010305       0.010747      -0.050227       0.055754      -0.049630       0.018314       0.031316             13.635001      13.952757       2.184045       3.927112       7.034678      -1.644817      19.917569          -0.000001
          174              C      10.136476       5.326479       1.266092       0.052367      38.525702 0.44820193E+03  0.10576758E+05                                10.008982                            7.157392      -0.159837       1.955783                    0.999107      27.181090      77.304000       0.605564       0.428615      -1.060648      -0.008792      -0.001085       0.016821       0.019011       0.002238       0.019744       0.011010       0.019086      -0.065768      -0.032368       0.002700       0.029668             12.369579      14.359933       2.960636       2.754965       6.300904      -1.402126      16.447902           0.000000
          175              C      10.444996       5.170027       2.616792      -0.111706      34.802450 0.40965035E+03  0.95246248E+04                                 9.383394                            6.846975      -0.092075       1.951959                    0.999529      29.039144      84.051239       0.613841       0.429156      -1.052236       0.012322       0.007691      -0.006710       0.016000      -0.051228      -0.032016       0.008321      -0.120208      -0.118147      -0.078937      -0.022346       0.101283             11.400704      11.805094       1.909953       4.490209       5.558007      -0.732947      16.839011          -0.000000
          176              C      10.607792       6.141926      29.108036       0.004479      38.962699 0.46708946E+03  0.11236995E+05                                10.407180                            7.543753      -0.383425       1.860063                    0.998275      29.225791      86.415679       0.557250       0.456884      -1.034538       0.005775      -0.010636       0.038256       0.040125       0.019201       0.006109      -0.012906       0.057386       0.067130      -0.048529       0.022012       0.026518             12.826092       8.401325      -2.134685       3.935446      10.763893       0.213222      19.313058          -0.000001
          177              C      10.102893       7.343762      28.678955       0.030817      36.134296 0.45595156E+03  0.10850978E+05                                 9.696369                            7.288425      -0.244231       1.925711                    0.999136      27.759678      80.370712       0.589082       0.436898      -1.051194      -0.008148       0.010625      -0.005765       0.014578       0.011901      -0.012348       0.021935      -0.007019       0.049251      -0.032198       0.001533       0.030665             11.388113       7.553769      -2.381970       3.263813      11.538965       0.511557      15.071606           0.000000
          178              C       9.689306       7.592662      27.367537      -0.109349      33.485342 0.43065969E+03  0.10170152E+05                                 9.259768                            7.095578      -0.159576       1.933204                    0.999258      29.434516      86.723316       0.591617       0.438402      -1.043447       0.009953      -0.009399      -0.008097       0.015905       0.021055      -0.018271      -0.037735       0.082152      -0.124107      -0.070072      -0.003554       0.073627             10.829756       6.800093      -0.946585       3.065663       9.294492       1.352101      16.394683          -0.000000
          179              C       9.788092       6.587577      26.448940       0.023745      34.253177 0.37909237E+03  0.85446923E+04                                 9.158760                            6.464826       0.251415       2.116889                    0.999278      25.426159      69.751130       0.657287       0.413428      -1.074566       0.019640      -0.009282       0.032109       0.038767       0.008530      -0.015811       0.006211      -0.009695      -0.095078      -0.038174       0.012362       0.025812             11.622749       7.731020      -1.724444       5.007879       9.012991       0.364403      18.124236          -0.000000
          180              C      10.331581       5.385741      26.823631      -0.106217      33.617878 0.41099946E+03  0.95701547E+04                                 9.198018                            6.880685      -0.084476       1.959761                    0.999497      28.831684      83.692527       0.608941       0.431970      -1.049826      -0.004134       0.021787      -0.004949       0.022722       0.059104      -0.037969       0.006197       0.102474      -0.077034      -0.075797      -0.023617       0.099414             10.824666       7.524679      -2.533752       4.072498       9.563540      -0.334370      15.385779          -0.000000
          181              C      10.757966       5.196102      28.104832       0.037973      36.565832 0.43939633E+03  0.10331614E+05                                 9.672157                            7.094604      -0.136621       1.961756                    0.999331      27.225228      77.632079       0.606406       0.429567      -1.058627       0.004621      -0.007371      -0.009707       0.013035      -0.007776      -0.001890      -0.018001      -0.009142      -0.063223      -0.029152       0.004344       0.024808             11.472222       7.735613      -3.019808       2.993905      10.960286       1.160272      15.720767          -0.000001
          182              C       9.267227       6.777216      25.068023       0.608772      24.079005 0.24877858E+03  0.51383141E+04                                 7.719591                            5.589604      -0.104014       2.020483                    0.999501      22.183425      61.769020       0.629677       0.470956      -1.021642      -0.005318      -0.001873      -0.032573       0.033057       0.013106      -0.079698       0.009501       0.086788      -0.243200      -0.114960      -0.001798       0.116758              9.636415       6.737575      -0.559175       4.216934       8.186873       0.053090      13.984796           0.000000
          183              C       6.225618       3.617360      22.185321       0.652874      22.863930 0.23500872E+03  0.47887878E+04                                 7.499562                            5.464087      -0.131176       2.029969                    0.999217      21.430760      59.412734       0.630931       0.476412      -1.017963      -0.029453       0.049343      -0.004371       0.057631       0.036934      -0.025723      -0.000100      -0.022156       0.397012      -0.106524      -0.029036       0.135560              9.423737      10.714333      -4.045548       1.415072      12.634009       0.181034       4.922867           0.000000
          184              C       7.285593       2.581458      22.324320       0.015596      35.972573 0.37909256E+03  0.85180808E+04                                 9.372674                            6.389762       0.206137       2.094379                    0.999223      25.445764      68.989441       0.674923       0.403883      -1.084237       0.025712      -0.033893       0.007029       0.043119       0.029845      -0.011707      -0.000585      -0.000853       0.041654      -0.038029       0.009624       0.028406             12.536552      13.425585      -6.790167       2.304281      17.305820       1.512826       6.878250          -0.000000
          185              C       8.417968       2.823247      23.046506      -0.123475      36.663297 0.44528497E+03  0.10577469E+05                                 9.785924                            7.171834      -0.162127       1.926710                    0.999164      29.656048      86.926983       0.595263       0.433165      -1.049182      -0.010272      -0.022970       0.003542       0.025410       0.009428      -0.048728      -0.015512      -0.029123       0.165729      -0.062534      -0.016397       0.078932             12.055142      13.766925      -5.179032       2.833339      14.653366       2.005694       7.745137          -0.000000
          186              C       9.426924       1.827644      23.116005       0.023266      38.935462 0.44570415E+03  0.10492421E+05                                10.042293                            7.109924       0.003376       2.007003                    0.999593      27.199435      77.005703       0.611734       0.425319      -1.063781      -0.007246       0.019302       0.012628       0.024177       0.007295       0.017364      -0.001510       0.032791       0.034537      -0.024606      -0.004162       0.028768             12.659734      13.317019      -3.772505       2.964007      16.231206       3.446721       8.430976           0.000000
          187              C       9.289463       0.613956      22.472383       0.000057      43.570904 0.48671468E+03  0.11798630E+05                                10.978006                            7.502959      -0.437773       1.843617                    0.998342      29.150404      85.768953       0.582542       0.433732      -1.050883       0.024867      -0.027315       0.004101       0.037166      -0.030404      -0.029742      -0.032390       0.005005       0.013344      -0.061883       0.028283       0.033601             14.582883      16.189693      -5.975724       2.912186      18.982426       2.376740       8.576530           0.000000
          188              C       8.157231       0.436169      21.759262       0.058743      38.430681 0.42241013E+03  0.98384382E+04                                 9.984846                            6.953631      -0.223073       1.934972                    0.999116      26.986738      76.680483       0.612624       0.429260      -1.058425      -0.015654      -0.002283      -0.012328       0.020056       0.008386      -0.022310       0.014338      -0.025342       0.052772      -0.036330       0.004886       0.031444             12.678902      13.378000      -3.413995       3.209665      16.321351       3.172588       8.337357           0.000000
          189              C       7.140826       1.363029      21.695806      -0.102486      34.402115 0.39538128E+03  0.90835463E+04                                 9.268993                            6.693953       0.044879       2.005628                    0.999566      28.212165      80.353114       0.627316       0.424992      -1.058078       0.004023       0.012728       0.014298       0.019561       0.022501      -0.033166      -0.048692       0.052447       0.185060      -0.076104      -0.018295       0.094399             11.546444      11.202838      -4.873289       1.462475      16.781061       2.524246       6.655433          -0.000000
          190              C       7.019734      23.278160      22.526774       0.008334      44.730361 0.50555590E+03  0.12371832E+05                                11.241781                            7.716310      -0.450665       1.835720                    0.998298      29.438816      87.017693       0.566709       0.441653      -1.046178      -0.025869       0.025060      -0.008531       0.037013      -0.022409       0.020567       0.025525       0.015659      -0.041405      -0.048097       0.017279       0.030818             14.966386      16.512717      -7.008976      -1.342906      19.085432      -3.742012       9.301009          -0.000000
          191              C       8.223144      23.460687      21.807609       0.027596      38.534089 0.45442790E+03  0.10749821E+05                                 9.966962                            7.184696      -0.164319       1.951173                    0.999217      27.378481      77.702434       0.607836       0.425974      -1.063365       0.002060      -0.006943      -0.008316       0.011027       0.006678       0.011870      -0.017367      -0.037326       0.054791      -0.033561       0.001260       0.032300             12.373232      13.790090      -3.983205      -2.506983      14.635498      -3.587735       8.694108           0.000001
          192              C       9.291533      22.616795      21.840848      -0.104147      33.928975 0.40299508E+03  0.93029455E+04                                 9.179224                            6.760926       0.033651       1.997724                    0.999529      28.444487      81.215593       0.623794       0.425347      -1.057832       0.003174      -0.018816       0.014050       0.023697       0.025404       0.021995       0.050380       0.039091       0.143803      -0.069342      -0.011872       0.081215             11.245907      11.516592      -5.021439      -0.845999      14.974011      -3.314051       7.247119          -0.000000
          193              C       9.205433      21.471850      22.650663       0.010905      37.321675 0.39230145E+03  0.88926976E+04                                 9.617726                            6.510932       0.203267       2.091087                    0.999273      25.688572      70.006321       0.666799       0.405226      -1.083092      -0.027060       0.042673       0.004129       0.050698       0.022707       0.004622      -0.001518      -0.005213       0.049059      -0.031449       0.013526       0.017924             12.947364      14.755121      -7.660254      -1.375599      16.695299      -2.625257       7.391672          -0.000000
          194              C       8.065640      21.263248      23.412132      -0.132110      37.762651 0.45192355E+03  0.10785651E+05                                10.008687                            7.245328      -0.165417       1.925024                    0.999035      29.905287      88.148659       0.589172       0.435594      -1.046677       0.015329       0.027056       0.005645       0.031606       0.024533       0.061732       0.016477      -0.010620       0.088838      -0.064308      -0.015474       0.079782             12.456734      14.884578      -5.882634      -2.161515      14.248313      -2.727141       8.237310          -0.000000
          195              C       7.017979      22.185366      23.333567       0.028798      39.374965 0.43538280E+03  0.10216485E+05                                10.155561                            7.060693      -0.186200       1.948795                    0.999221      27.218199      77.600284       0.607885       0.429393      -1.058454       0.011482      -0.013143       0.009984       0.020106       0.014435      -0.008466       0.012115       0.055276      -0.001770      -0.036273       0.003850       0.032424             12.910932      13.718247      -4.260384      -2.150747      15.664215      -4.555264       9.350335           0.000000
          196              C      10.306095      20.514175      22.683902       0.645086      23.629691 0.23664158E+03  0.48328441E+04                                 7.661035                            5.477180      -0.098594       2.037394                    0.999450      21.581237      59.995210       0.630870       0.475395      -1.017995       0.037245      -0.042721       0.012173       0.057970       0.037166       0.009623       0.017721      -0.035169       0.409826      -0.109428      -0.029623       0.139051              9.768035      11.440307      -4.582914      -0.751882      12.852151      -1.104470       5.011648           0.000000
          197              C       2.589140       6.317342       4.608092       0.606189      24.376491 0.24936254E+03  0.51526243E+04                                 7.771631                            5.587643      -0.106842       2.017463                    0.999481      22.265283      61.980206       0.631323       0.469523      -1.022573      -0.010932      -0.003357       0.024854       0.027359       0.010518       0.081380      -0.006633       0.084484      -0.250893      -0.117504      -0.000002       0.117505              9.797172       6.867860      -0.285111      -4.423436       8.275610      -0.715686      14.248048           0.000000
          198              C       3.133733       6.203558       3.239262       0.016007      35.563527 0.38814128E+03  0.87951025E+04                                 9.377390                            6.530111       0.242724       2.110372                    0.999366      25.614901      70.316755       0.656104       0.411986      -1.076153       0.013637      -0.004468      -0.029553       0.032852       0.007495       0.014101      -0.005147      -0.027544      -0.106173      -0.040650       0.007238       0.033412             12.127740       8.325609      -1.543944      -5.714603       8.902836      -0.923587      19.154776          -0.000000
          199              C       3.732659       5.042021       2.758812      -0.103083      35.051152 0.43595581E+03  0.10295386E+05                                 9.481428                            7.096003      -0.033247       1.974000                    0.999324      29.158418      85.061731       0.598811       0.433128      -1.049795      -0.007973       0.016103      -0.001601       0.018040       0.054461       0.037300      -0.007593       0.093320      -0.074156      -0.071710      -0.020658       0.092367             11.234499       7.993785      -2.462193      -4.408409       9.698687      -0.152151      16.011024          -0.000001
          200              C       4.182604       4.985129       1.420199       0.034074      37.519076 0.45430832E+03  0.10776117E+05                                 9.864059                            7.231254      -0.193195       1.941905                    0.999188      27.525054      78.935747       0.598255       0.431626      -1.056933       0.003588      -0.007850       0.008470       0.012093      -0.005946      -0.007896       0.024747       0.001360      -0.040426      -0.030592       0.003260       0.027332             11.736944       7.932452      -2.855963      -3.171773      11.576343      -1.746829      15.702037          -0.000001
          201              C       4.024588       5.994956       0.525776       0.009229      39.263993 0.47411922E+03  0.11449599E+05                                10.466740                            7.601964      -0.379287       1.860345                    0.998371      29.318192      86.874073       0.554891       0.457083      -1.034353       0.011363      -0.004225      -0.033908       0.036010       0.025252      -0.004108       0.016028       0.062842       0.069581      -0.055367       0.025931       0.029435             12.898979       8.695832      -1.964817      -4.230037      11.029853      -1.104207      18.971251          -0.000001
          202              C       3.459581       7.161234       1.036443       0.015539      37.183572 0.45888565E+03  0.10934181E+05                                 9.851778                            7.297854      -0.264445       1.918687                    0.999073      27.843131      80.561754       0.590619       0.435228      -1.052600      -0.002246       0.010387       0.009324       0.014138       0.007142       0.011260      -0.017924      -0.017946       0.018232      -0.025060       0.000856       0.024204             11.703750       7.962854      -2.165123      -3.795061      11.618851      -1.314848      15.529544           0.000000
          203              C       3.032485       7.253683       2.356926      -0.104049      34.292285 0.43276951E+03  0.10236059E+05                                 9.417813                            7.117740      -0.185285       1.922379                    0.999245      29.553813      87.243175       0.589890       0.438994      -1.042729       0.012617      -0.015710       0.007736       0.021583       0.020591       0.017770       0.043712       0.080251      -0.117664      -0.074575       0.002029       0.072546             11.204553       7.255955      -0.787889      -3.697664       9.139837      -2.148691      17.217867          -0.000001
          204              C       4.436367       5.907248      29.274230       0.029978      40.276184 0.46446829E+03  0.11157327E+05                                10.603862                            7.499738      -0.409715       1.854487                    0.998383      28.944697      85.498389       0.561480       0.454117      -1.036195      -0.009850      -0.005225       0.029879       0.031892      -0.033503      -0.009861      -0.005687      -0.047564       0.077185      -0.055541       0.027080       0.028460             13.405957      14.005952       3.022066      -3.498054       7.129727       0.456332      19.082193          -0.000001
          205              C       3.576041       5.354925      28.322394       0.033091      37.903744 0.43741486E+03  0.10257504E+05                                 9.873522                            7.057658      -0.138082       1.965180                    0.999220      27.015149      76.541601       0.611644       0.427031      -1.061839      -0.006718      -0.000499       0.001967       0.007018       0.001774      -0.022143      -0.015054       0.011210      -0.042506      -0.031403       0.002955       0.028448             12.134675      14.337532       3.523623      -2.175819       6.343162       0.731354      15.723331          -0.000000
          206              C       3.907837       5.314627      26.995868      -0.108710      34.196872 0.40453034E+03  0.93869535E+04                                 9.291627                            6.818591      -0.114803       1.945053                    0.999452      29.045762      84.306450       0.612439       0.430992      -1.049893       0.024731       0.010966      -0.002291       0.027150      -0.057842       0.032857       0.001007      -0.113429      -0.124824      -0.083236      -0.019579       0.102815             11.165144      11.294989       2.452125      -4.119399       5.729989      -0.024444      16.470454           0.000000
          207              C       5.073573       5.862209      26.545635       0.000763      35.898516 0.38285243E+03  0.86139100E+04                                 9.325481                            6.396263       0.269412       2.111301                    0.999293      25.566554      69.102737       0.679336       0.400731      -1.087612      -0.021759      -0.007605       0.044857       0.050433       0.002038       0.015051       0.006846      -0.017493      -0.099615      -0.038672       0.011635       0.027038             12.297684      10.273557       2.185526      -3.160324       5.635933       0.270494      20.983562          -0.000000
          208              C       5.899528       6.450089      27.461210      -0.107195      34.183003 0.41847270E+03  0.97907610E+04                                 9.319110                            6.943661      -0.047822       1.969246                    0.999515      29.014709      84.498076       0.605921       0.432057      -1.049495      -0.019068      -0.003610      -0.002453       0.019561      -0.056830      -0.012510      -0.040591      -0.064578      -0.183387      -0.085097      -0.016169       0.101266             11.187472      10.208236       2.080799      -0.775482       5.569116       1.366905      17.785063          -0.000001
          209              C       5.559548       6.445348      28.790758       0.051580      37.125782 0.42541963E+03  0.99604594E+04                                 9.884462                            7.056502      -0.321609       1.911012                    0.998725      27.177393      78.302274       0.596007       0.438927      -1.048921       0.014661       0.003691      -0.001950       0.015244      -0.007210       0.029929       0.010539      -0.031069       0.031968      -0.041556       0.011285       0.030270             12.223597      14.114876       3.691305      -2.069739       6.621519       0.784453      15.934394          -0.000000
          210              C       5.429269       5.952287      25.068023       0.677225      21.640630 0.22677400E+03  0.45797786E+04                                 7.236181                            5.378366      -0.065851       2.058197                    0.999144      21.067898      58.138006       0.634039       0.478342      -1.016976       0.006925      -0.010128      -0.073584       0.074600      -0.064516       0.014784       0.012548      -0.091569      -0.251936      -0.090728      -0.030466       0.121194              8.924281       7.587510       1.536902      -1.605091       4.902834       0.130356      14.282499           0.000000
          211              C       6.301397       6.338676      19.665224       0.678596      22.019306 0.22549265E+03  0.45408077E+04                                 7.292440                            5.336924      -0.082521       2.053052                    0.999078      20.938799      57.423586       0.642132       0.473676      -1.020964      -0.015191       0.018034       0.073523       0.077212      -0.064286       0.010035      -0.006949      -0.093183      -0.257000      -0.086883      -0.035900       0.122783              9.166517       7.518834       1.275749      -1.698367       4.902807       1.024235      15.077911           0.000000
          212              C       6.618016       6.255709      18.190634       0.005841      36.270174 0.38012007E+03  0.85345318E+04                                 9.386093                            6.370542       0.275092       2.113872                    0.999304      25.463404      68.683452       0.681372       0.400372      -1.088188       0.008038      -0.004743      -0.047952       0.048851       0.003039       0.011407      -0.000804      -0.019583      -0.105633      -0.038083       0.010211       0.027873             12.555054      10.618985       1.702661      -3.399450       5.579478       1.524056      21.466697          -0.000000
          213              C       5.744212       5.648865      17.305276      -0.091658      34.588976 0.41321162E+03  0.96401982E+04                                 9.394640                            6.913832      -0.126050       1.947750                    0.999420      28.823798      83.909647       0.605196       0.433807      -1.048103       0.023341       0.001201       0.012621       0.026562      -0.053536      -0.008304      -0.044428      -0.071998      -0.171499      -0.081694      -0.019571       0.101265             11.349754      10.612442       1.779850      -1.073278       5.638676       2.258376      17.798144          -0.000001
          214              C       6.083905       5.525600      16.002923       0.046330      38.375705 0.44325487E+03  0.10463644E+05                                10.059414                            7.174290      -0.212664       1.942200                    0.998959      27.345503      78.582272       0.595856       0.435447      -1.053170      -0.009273      -0.009663       0.011250       0.017491       0.007988       0.030757       0.008645      -0.018079      -0.007942      -0.036043       0.003979       0.032064             12.489362      14.013164       2.910207      -2.592151       6.446219       1.734479      17.008703          -0.000000
          215              C       7.284292       5.942805      15.431822       0.014838      41.412155 0.48322285E+03  0.11705271E+05                                10.757199                            7.611282      -0.357077       1.867469                    0.998516      29.183801      86.131878       0.562435       0.449572      -1.040402       0.010919      -0.008444      -0.039740       0.042069      -0.027896      -0.010305      -0.010747      -0.050227       0.055754      -0.049630       0.018314       0.031316             13.635004      13.952759       2.184043      -3.927118       7.034677       1.644815      19.917578          -0.000001
          216              C       8.125565       6.525944      16.374592       0.052367      38.525705 0.44820202E+03  0.10576760E+05                                10.008983                            7.157393      -0.159837       1.955783                    0.999107      27.181091      77.304006       0.605564       0.428615      -1.060648       0.008792       0.001085       0.016821       0.019011       0.002238      -0.019744      -0.011010       0.019086      -0.065767      -0.032368       0.002700       0.029668             12.369581      14.359931       2.960638      -2.754963       6.300905       1.402126      16.447905           0.000000
          217              C       7.817045       6.682396      17.725292      -0.111706      34.802453 0.40965039E+03  0.95246262E+04                                 9.383395                            6.846975      -0.092075       1.951958                    0.999529      29.039146      84.051248       0.613841       0.429156      -1.052236      -0.012322      -0.007691      -0.006710       0.016000      -0.051228       0.032016      -0.008321      -0.120208      -0.118147      -0.078937      -0.022346       0.101283             11.400705      11.805094       1.909953      -4.490208       5.558007       0.732947      16.839013          -0.000000
          218              C       7.654249       5.710498      13.999536       0.004479      38.962698 0.46708922E+03  0.11236987E+05                                10.407179                            7.543751      -0.383425       1.860063                    0.998275      29.225791      86.415678       0.557250       0.456884      -1.034539      -0.005775       0.010636       0.038256       0.040124       0.019201      -0.006109       0.012906       0.057387       0.067130      -0.048529       0.022012       0.026518             12.826093       8.401324      -2.134683      -3.935447      10.763889      -0.213228      19.313067          -0.000001
          219              C       8.159148       4.508662      13.570455       0.030817      36.134294 0.45595177E+03  0.10850984E+05                                 9.696369                            7.288427      -0.244231       1.925711                    0.999136      27.759678      80.370713       0.589082       0.436898      -1.051194       0.008148      -0.010625      -0.005765       0.014578       0.011901       0.012348      -0.021935      -0.007019       0.049251      -0.032198       0.001533       0.030665             11.388112       7.553770      -2.381974      -3.263813      11.538966      -0.511550      15.071599           0.000000
          220              C       8.572735       4.259761      12.259037      -0.109349      33.485342 0.43065997E+03  0.10170160E+05                                 9.259769                            7.095580      -0.159576       1.933204                    0.999258      29.434516      86.723317       0.591616       0.438402      -1.043447      -0.009953       0.009399      -0.008097       0.015905       0.021055       0.018271       0.037735       0.082152      -0.124107      -0.070072      -0.003554       0.073627             10.829754       6.800094      -0.946587      -3.065661       9.294497      -1.352095      16.394672          -0.000000
          221              C       8.473949       5.264847      11.340440       0.023745      34.253168 0.37909231E+03  0.85446907E+04                                 9.158759                            6.464825       0.251415       2.116889                    0.999278      25.426159      69.751129       0.657287       0.413428      -1.074566      -0.019640       0.009282       0.032109       0.038767       0.008530       0.015811      -0.006211      -0.009695      -0.095078      -0.038174       0.012362       0.025812             11.622746       7.731021      -1.724446      -5.007880       9.012990      -0.364398      18.124227          -0.000000
          222              C       7.930460       6.466682      11.715131      -0.106217      33.617894 0.41099950E+03  0.95701557E+04                                 9.198020                            6.880686      -0.084476       1.959761                    0.999497      28.831684      83.692528       0.608941       0.431970      -1.049827       0.004134      -0.021787      -0.004949       0.022722       0.059104       0.037969      -0.006197       0.102474      -0.077034      -0.075797      -0.023617       0.099414             10.824671       7.524683      -2.533753      -4.072503       9.563543       0.334373      15.385787          -0.000000
          223              C       7.504075       6.656321      12.996332       0.037973      36.565832 0.43939613E+03  0.10331608E+05                                 9.672156                            7.094602      -0.136621       1.961756                    0.999331      27.225228      77.632076       0.606406       0.429567      -1.058627      -0.004621       0.007371      -0.009707       0.013035      -0.007776       0.001890       0.018001      -0.009142      -0.063223      -0.029152       0.004344       0.024808             11.472223       7.735613      -3.019807      -2.993907      10.960284      -1.160272      15.720774          -0.000001
          224              C       8.994814       5.075208       9.959523       0.608772      24.079019 0.24877878E+03  0.51383192E+04                                 7.719593                            5.589606      -0.104014       2.020483                    0.999501      22.183425      61.769019       0.629677       0.470956      -1.021642       0.005318       0.001873      -0.032573       0.033057       0.013106       0.079698      -0.009501       0.086788      -0.243200      -0.114960      -0.001798       0.116758              9.636419       6.737578      -0.559175      -4.216936       8.186877      -0.053091      13.984800           0.000000
          225              N       2.293412      13.952673      21.417810       0.573269      18.147897 0.19494606E+03  0.37098054E+04                                 5.814099                            4.598066       0.108250       2.174554                    0.999481      19.184923      47.885460       0.791411       0.406693      -1.082240       0.035551       0.012551      -0.042868       0.057088      -0.014550       0.059029      -0.022380       0.067169       0.122073      -0.058999      -0.033398       0.092397              6.441716       5.969829       0.315960      -2.143215       8.244118      -0.712633       5.111201           0.000001
          226              N      -0.390629      11.036977      24.306555       0.552699      20.002470 0.21515920E+03  0.41936032E+04                                 6.248486                            4.844309      -0.041574       2.109334                    0.999317      19.763213      49.802277       0.768323       0.409011      -1.081501      -0.007201      -0.038855       0.038931       0.055473       0.000241      -0.000352       0.047572      -0.039673       0.142588      -0.043615      -0.032270       0.075885              7.142653       7.897481       0.376305      -0.767744       8.220618      -2.783106       5.309861           0.000000
          227              N       3.435860      12.814840      24.418358       0.567932      18.145636 0.19748384E+03  0.37689074E+04                                 5.835532                            4.644645       0.073605       2.164581                    0.999147      19.253683      48.069330       0.783461       0.409642      -1.080677       0.009203       0.037012       0.045343       0.059250      -0.017050       0.021141      -0.067970      -0.056844       0.130223      -0.055071      -0.045293       0.100363              6.471544       7.647227       0.356713      -0.051855       6.638259       2.371180       5.129145           0.000000
          228              N       0.906410      10.046114      21.145857       0.613307      17.409401 0.17303478E+03  0.32038213E+04                                 5.682189                            4.344881       0.117571       2.186804                    0.999156      18.594848      46.141728       0.808570       0.409123      -1.078036      -0.042888      -0.010550      -0.026532       0.051524       0.008396       0.006084      -0.066830      -0.111571      -0.067060      -0.062867      -0.039955       0.102822              6.417763       6.953336      -0.239124       0.600332       5.120410       2.716957       7.179543           0.000001
          229              N       9.785861      15.545639      14.072057       0.553839      19.047828 0.21158781E+03  0.41159852E+04                                 6.028974                            4.811374      -0.097977       2.094916                    0.998991      19.824274      50.274225       0.767439       0.410279      -1.078246       0.030694      -0.045601       0.012649       0.056405       0.041879      -0.026682      -0.017260       0.061958      -0.081884      -0.041061      -0.034402       0.075463              6.515455       4.794196      -1.599041       1.131633       7.384088       1.081299       7.368082          -0.000000
          230              N       8.294380      20.187048      14.906046       0.592200      17.531662 0.19645134E+03  0.37640535E+04                                 5.753226                            4.665847      -0.076407       2.102160                    0.998944      19.490008      49.601182       0.769251       0.415563      -1.071154      -0.006041       0.042541       0.030114       0.052470      -0.002913       0.014019       0.011225       0.117419      -0.109275      -0.050881      -0.027769       0.078650              6.197434       3.613240      -0.229994       0.075047       7.800772       0.429075       7.178291           0.000001
          231              N       7.225735      16.621839      16.646545       0.583294      17.734852 0.18974810E+03  0.35870722E+04                                 5.739237                            4.529845       0.077377       2.166510                    0.999461      19.068302      47.458660       0.798956       0.405528      -1.082866      -0.048187      -0.020897      -0.016323       0.055001      -0.034283       0.004990      -0.005931      -0.103280      -0.132410      -0.046055      -0.038391       0.084447              6.410954       8.653539       1.755267       0.159736       3.693758       0.017635       6.885563           0.000000
          232              N      -1.864157      19.053956      15.655428       0.528760      18.981903 0.22651612E+03  0.44671116E+04                                 5.980109                            4.938406       0.102904       2.158192                    0.999477      19.943326      50.368240       0.769259       0.403744      -1.086223       0.030065       0.036691      -0.032522       0.057513      -0.046415       0.012113      -0.015998       0.007592      -0.083529      -0.035846      -0.028866       0.064712              6.491608       7.233863       2.404677      -0.497346       5.097769       0.147927       7.143192          -0.000000
          233              N      10.099651      16.643173       0.018130       0.526850      18.309074 0.22082441E+03  0.43327671E+04                                 5.871077                            4.907547       0.047249       2.143255                    0.999497      19.875975      50.279518       0.763264       0.408990      -1.081343      -0.022513      -0.041979       0.032332       0.057571      -0.045047       0.005533      -0.005093       0.010933      -0.136997      -0.046161      -0.022544       0.068705              6.311736       6.624150       1.981382      -0.529594       4.686098      -0.155711       7.624962          -0.000000
          234              N       1.097807      18.888022      29.407184       0.524317      19.651870 0.22371265E+03  0.43932970E+04                                 6.125815                            4.899618       0.099910       2.155568                    0.999492      19.938571      50.070973       0.775070       0.402407      -1.088315       0.054172       0.017429       0.020134       0.060363      -0.026119      -0.003733       0.013669      -0.080981      -0.094520      -0.033630      -0.032366       0.065996              6.836945       9.143852       1.708751       0.818475       3.972241      -0.487706       7.394741           0.000000
          235              N      -0.068321      15.213771       0.625492       0.547080      18.865023 0.22032372E+03  0.43266560E+04                                 5.997926                            4.910593      -0.008865       2.120816                    0.999407      19.952858      50.731433       0.759936       0.410429      -1.078855       0.008922      -0.043471      -0.035301       0.056705       0.001023       0.016891       0.006186       0.103892      -0.088204      -0.041216      -0.028354       0.069570              6.449044       3.777494      -0.212791      -0.064302       8.191281       0.250435       7.378358           0.000001
          236              N      -1.476168      19.810141       1.785825       0.556934      18.214737 0.20333538E+03  0.39140999E+04                                 5.841692                            4.705611      -0.019922       2.126386                    0.999214      19.570909      49.280765       0.779178       0.408367      -1.080115      -0.032342       0.045141      -0.012361       0.056891       0.054111      -0.001188      -0.004213       0.048335      -0.122732      -0.042992      -0.036816       0.079808              6.258849       4.632124      -1.963757       0.237436       6.609760       0.500246       7.534664           0.000000
          237              N      -0.735289      21.604598       6.309310       0.573269      18.147907 0.19494622E+03  0.37098090E+04                                 5.814102                            4.598068       0.108250       2.174554                    0.999481      19.184923      47.885460       0.791411       0.406693      -1.082240      -0.035551      -0.012551      -0.042868       0.057088      -0.014550      -0.059029       0.022380       0.067169       0.122073      -0.058999      -0.033398       0.092397              6.441719       5.969833       0.315957       2.143217       8.244120       0.712632       5.111203           0.000001
          238              N       5.345670       0.815447       9.198055       0.552699      20.002468 0.21515917E+03  0.41936023E+04                                 6.248485                            4.844308      -0.041574       2.109334                    0.999317      19.763214      49.802277       0.768323       0.409011      -1.081501       0.007201       0.038855       0.038931       0.055473       0.000241       0.000352      -0.047572      -0.039673       0.142589      -0.043615      -0.032270       0.075885              7.142651       7.897482       0.376303       0.767743       8.220613       2.783104       5.309859           0.000000
          239              N      -1.877737      22.742430       9.309858       0.567932      18.145628 0.19748377E+03  0.37689056E+04                                 5.835531                            4.644645       0.073605       2.164581                    0.999147      19.253683      48.069331       0.783461       0.409642      -1.080677      -0.009203      -0.037012       0.045343       0.059250      -0.017050      -0.021141       0.067970      -0.056844       0.130223      -0.055071      -0.045293       0.100363              6.471541       7.647230       0.356712       0.051857       6.638251      -2.371175       5.129142           0.000000
          240              N       4.048631       1.806309       6.037357       0.613307      17.409402 0.17303480E+03  0.32038218E+04                                 5.682189                            4.344881       0.117571       2.186804                    0.999156      18.594847      46.141727       0.808570       0.409123      -1.078036       0.042888       0.010550      -0.026532       0.051524       0.008396      -0.006084       0.066830      -0.111571      -0.067060      -0.062867      -0.039955       0.102822              6.417763       6.953341      -0.239123      -0.600333       5.120409      -2.716955       7.179540           0.000001
          241              N       5.079262      20.011632      29.180557       0.553839      19.047822 0.21158766E+03  0.41159817E+04                                 6.028972                            4.811372      -0.097977       2.094916                    0.998991      19.824273      50.274220       0.767439       0.410279      -1.078246      -0.030694       0.045601       0.012649       0.056405       0.041879       0.026682       0.017260       0.061958      -0.081884      -0.041061      -0.034402       0.075463              6.515453       4.794194      -1.599038      -1.131632       7.384083      -1.081302       7.368083          -0.000000
          242              N       6.570743      15.370223      30.014546       0.592200      17.531671 0.19645150E+03  0.37640573E+04                                 5.753228                            4.665849      -0.076407       2.102160                    0.998944      19.490008      49.601183       0.769251       0.415563      -1.071154       0.006041      -0.042541       0.030114       0.052470      -0.002913      -0.014019      -0.011225       0.117419      -0.109275      -0.050881      -0.027769       0.078650              6.197437       3.613242      -0.229995      -0.075047       7.800777      -0.429077       7.178292           0.000001
          243              N       7.639388      18.935432       1.538045       0.583294      17.734851 0.18974813E+03  0.35870728E+04                                 5.739237                            4.529845       0.077377       2.166510                    0.999461      19.068302      47.458661       0.798956       0.405528      -1.082866       0.048187       0.020897      -0.016323       0.055001      -0.034283      -0.004990       0.005931      -0.103280      -0.132410      -0.046055      -0.038391       0.084447              6.410953       8.653536       1.755268      -0.159735       3.693759      -0.017635       6.885564           0.000000
          244              N       3.422280      16.503314       0.546928       0.528760      18.981906 0.22651619E+03  0.44671134E+04                                 5.980110                            4.938407       0.102904       2.158192                    0.999477      19.943326      50.368241       0.769259       0.403744      -1.086223      -0.030065      -0.036691      -0.032522       0.057513      -0.046415      -0.012113       0.015998       0.007592      -0.083529      -0.035846      -0.028866       0.064712              6.491608       7.233863       2.404676       0.497345       5.097768      -0.147929       7.143195          -0.000000
          245              N       4.765472      18.914097      15.126630       0.526850      18.309077 0.22082452E+03  0.43327695E+04                                 5.871078                            4.907548       0.047249       2.143255                    0.999497      19.875975      50.279518       0.763264       0.408990      -1.081343       0.022513       0.041979       0.032332       0.057571      -0.045047      -0.005533       0.005093       0.010933      -0.136997      -0.046161      -0.022544       0.068705              6.311737       6.624150       1.981382       0.529596       4.686099       0.155712       7.624963          -0.000000
          246              N       0.460316      16.669248      14.298684       0.524317      19.651868 0.22371266E+03  0.43932972E+04                                 6.125815                            4.899618       0.099910       2.155568                    0.999492      19.938570      50.070970       0.775070       0.402407      -1.088315      -0.054172      -0.017429       0.020134       0.060363      -0.026119       0.003733      -0.013669      -0.080981      -0.094520      -0.033630      -0.032366       0.065996              6.836944       9.143849       1.708752      -0.818473       3.972242       0.487706       7.394740           0.000000
          247              N       1.626444      20.343500      15.733992       0.547080      18.865027 0.22032383E+03  0.43266586E+04                                 5.997927                            4.910595      -0.008865       2.120816                    0.999407      19.952858      50.731433       0.759936       0.410429      -1.078855      -0.008922       0.043471      -0.035301       0.056705       0.001023      -0.016891      -0.006186       0.103892      -0.088204      -0.041216      -0.028354       0.069570              6.449045       3.777494      -0.212791       0.064302       8.191284      -0.250429       7.378355           0.000001
          248              N       3.034291      15.747130      16.894325       0.556934      18.214741 0.20333545E+03  0.39141016E+04                                 5.841694                            4.705612      -0.019922       2.126386                    0.999214      19.570908      49.280764       0.779178       0.408367      -1.080115       0.032342      -0.045141      -0.012361       0.056891       0.054111       0.001188       0.004213       0.048335      -0.122732      -0.042992      -0.036816       0.079808              6.258851       4.632126      -1.963758      -0.237437       6.609765      -0.500248       7.534663           0.000000
          249              N       7.616670       9.752174       8.799190       0.573269      18.147894 0.19494603E+03  0.37098047E+04                                 5.814099                            4.598066       0.108250       2.174554                    0.999481      19.184923      47.885460       0.791411       0.406693      -1.082240      -0.035551      -0.012551       0.042868       0.057088      -0.014550       0.059029      -0.022380       0.067169       0.122073      -0.058999      -0.033398       0.092397              6.441715       5.969828       0.315959      -2.143214       8.244118      -0.712630       5.111198           0.000001
          250              N      10.300711      12.667870       5.910445       0.552699      20.002470 0.21515920E+03  0.41936031E+04                                 6.248486                            4.844309      -0.041574       2.109334                    0.999317      19.763213      49.802276       0.768323       0.409011      -1.081501       0.007201       0.038855      -0.038932       0.055473       0.000241      -0.000352       0.047572      -0.039673       0.142589      -0.043615      -0.032270       0.075885              7.142653       7.897480       0.376305      -0.767743       8.220617      -2.783106       5.309861           0.000000
          251              N       6.474222      10.890007       5.798642       0.567932      18.145636 0.19748384E+03  0.37689074E+04                                 5.835533                            4.644645       0.073605       2.164580                    0.999147      19.253683      48.069331       0.783461       0.409642      -1.080677      -0.009203      -0.037012      -0.045343       0.059250      -0.017050       0.021141      -0.067970      -0.056844       0.130223      -0.055071      -0.045293       0.100363              6.471544       7.647227       0.356713      -0.051855       6.638259       2.371180       5.129145           0.000000
          252              N       9.003672      13.658733       9.071143       0.613307      17.409401 0.17303478E+03  0.32038213E+04                                 5.682189                            4.344881       0.117571       2.186804                    0.999156      18.594848      46.141728       0.808570       0.409123      -1.078036       0.042888       0.010550       0.026532       0.051524       0.008396       0.006084      -0.066830      -0.111571      -0.067060      -0.062867      -0.039955       0.102822              6.417763       6.953336      -0.239124       0.600332       5.120410       2.716957       7.179543           0.000001
          253              N       0.124221       8.159208      16.144943       0.553839      19.047827 0.21158779E+03  0.41159847E+04                                 6.028974                            4.811374      -0.097977       2.094916                    0.998991      19.824273      50.274223       0.767439       0.410279      -1.078246      -0.030694       0.045601      -0.012649       0.056405       0.041879      -0.026682      -0.017260       0.061958      -0.081884      -0.041061      -0.034402       0.075463              6.515455       4.794196      -1.599041       1.131633       7.384088       1.081299       7.368082          -0.000000
          254              N       1.615702       3.517799      15.310954       0.592200      17.531662 0.19645133E+03  0.37640534E+04                                 5.753226                            4.665847      -0.076407       2.102160                    0.998944      19.490008      49.601181       0.769251       0.415563      -1.071154       0.006041      -0.042541      -0.030114       0.052470      -0.002913       0.014019       0.011225       0.117419      -0.109275      -0.050881      -0.027769       0.078650              6.197434       3.613240      -0.229994       0.075047       7.800772       0.429075       7.178291           0.000001
          255              N       2.684347       7.083008      13.570455       0.583294      17.734841 0.18974793E+03  0.35870682E+04                                 5.739235                            4.529843       0.077377       2.166510                    0.999461      19.068302      47.458660       0.798956       0.405528      -1.082866       0.048187       0.020897       0.016323       0.055001      -0.034283       0.004990      -0.005931      -0.103280      -0.132410      -0.046055      -0.038391       0.084447              6.410951       8.653535       1.755266       0.159737       3.693756       0.017636       6.885561           0.000000
          256              N      11.774239       4.650891      14.561572       0.528760      18.981902 0.22651610E+03  0.44671113E+04                                 5.980110                            4.938406       0.102904       2.158192                    0.999477      19.943325      50.368240       0.769259       0.403744      -1.086223      -0.030065      -0.036691       0.032522       0.057513      -0.046415       0.012113      -0.015998       0.007592      -0.083529      -0.035846      -0.028866       0.064712              6.491608       7.233864       2.404677      -0.497346       5.097769       0.147927       7.143192          -0.000000
          257              N      -0.189569       7.061674      -0.018130       0.526850      18.309074 0.22082441E+03  0.43327670E+04                                 5.871077                            4.907547       0.047249       2.143255                    0.999497      19.875975      50.279519       0.763264       0.408990      -1.081343       0.022513       0.041979      -0.032332       0.057571      -0.045047       0.005533      -0.005093       0.010933      -0.136997      -0.046161      -0.022544       0.068705              6.311737       6.624150       1.981383      -0.529594       4.686098      -0.155711       7.624962          -0.000000
          258              N       8.812275       4.816825       0.809816       0.524317      19.651868 0.22371263E+03  0.43932965E+04                                 6.125815                            4.899618       0.099910       2.155568                    0.999492      19.938570      50.070971       0.775070       0.402407      -1.088315      -0.054172      -0.017429      -0.020134       0.060363      -0.026119      -0.003733       0.013669      -0.080981      -0.094520      -0.033630      -0.032366       0.065996              6.836944       9.143852       1.708751       0.818474       3.972241      -0.487706       7.394741           0.000000
          259              N       9.978403       8.491076      29.591508       0.547080      18.865023 0.22032373E+03  0.43266561E+04                                 5.997926                            4.910593      -0.008865       2.120816                    0.999407      19.952858      50.731433       0.759936       0.410429      -1.078855      -0.008922       0.043471       0.035301       0.056705       0.001023       0.016891       0.006186       0.103892      -0.088204      -0.041216      -0.028354       0.069570              6.449044       3.777494      -0.212791      -0.064302       8.191281       0.250435       7.378358           0.000001
          260              N      11.386250       3.894706      28.431175       0.556934      18.214735 0.20333534E+03  0.39140992E+04                                 5.841692                            4.705610      -0.019922       2.126386                    0.999214      19.570908      49.280764       0.779178       0.408367      -1.080115       0.032342      -0.045141       0.012361       0.056891       0.054111      -0.001188      -0.004213       0.048335      -0.122732      -0.042992      -0.036816       0.079808              6.258849       4.632124      -1.963757       0.237436       6.609760       0.500246       7.534663           0.000000
          261              N      10.645371       2.100249      23.907690       0.573269      18.147904 0.19494619E+03  0.37098084E+04                                 5.814101                            4.598067       0.108250       2.174554                    0.999481      19.184923      47.885460       0.791411       0.406693      -1.082240       0.035551       0.012551       0.042868       0.057088      -0.014550      -0.059029       0.022380       0.067169       0.122073      -0.058999      -0.033398       0.092397              6.441718       5.969832       0.315956       2.143216       8.244120       0.712629       5.111201           0.000001
          262              N       4.564412      22.889400      21.018945       0.552699      20.002468 0.21515917E+03  0.41936023E+04                                 6.248485                            4.844308      -0.041574       2.109334                    0.999317      19.763214      49.802278       0.768323       0.409011      -1.081501      -0.007201      -0.038855      -0.038931       0.055473       0.000241       0.000352      -0.047572      -0.039673       0.142589      -0.043615      -0.032270       0.075885              7.142651       7.897482       0.376303       0.767743       8.220613       2.783104       5.309860           0.000000
          263              N      11.787819       0.962417      20.907142       0.567932      18.145628 0.19748376E+03  0.37689055E+04                                 5.835531                            4.644644       0.073605       2.164581                    0.999147      19.253683      48.069330       0.783461       0.409642      -1.080677       0.009203       0.037012      -0.045343       0.059250      -0.017050      -0.021141       0.067970      -0.056844       0.130223      -0.055071      -0.045293       0.100363              6.471541       7.647230       0.356712       0.051858       6.638251      -2.371175       5.129141           0.000000
          264              N       5.861451      21.898538      24.179643       0.613307      17.409403 0.17303482E+03  0.32038222E+04                                 5.682189                            4.344881       0.117571       2.186804                    0.999156      18.594848      46.141728       0.808570       0.409123      -1.078036      -0.042888      -0.010550       0.026532       0.051524       0.008396      -0.006084       0.066830      -0.111571      -0.067060      -0.062867      -0.039955       0.102822              6.417763       6.953341      -0.239123      -0.600333       5.120409      -2.716956       7.179540           0.000001
          265              N       4.830820       3.693215       1.036443       0.553839      19.047820 0.21158764E+03  0.41159811E+04                                 6.028972                            4.811372      -0.097977       2.094916                    0.998991      19.824272      50.274219       0.767439       0.410279      -1.078246       0.030694      -0.045601      -0.012649       0.056405       0.041879       0.026682       0.017260       0.061957      -0.081884      -0.041061      -0.034402       0.075463              6.515453       4.794194      -1.599038      -1.131632       7.384083      -1.081302       7.368083          -0.000000
          266              N       3.339339       8.334624       0.202454       0.592200      17.531671 0.19645150E+03  0.37640572E+04                                 5.753228                            4.665849      -0.076407       2.102160                    0.998944      19.490008      49.601183       0.769251       0.415563      -1.071154      -0.006041       0.042541      -0.030114       0.052470      -0.002913      -0.014019      -0.011225       0.117419      -0.109275      -0.050881      -0.027769       0.078650              6.197437       3.613242      -0.229995      -0.075047       7.800777      -0.429077       7.178292           0.000001
          267              N       2.270694       4.769415      28.678955       0.583294      17.734851 0.18974813E+03  0.35870727E+04                                 5.739237                            4.529845       0.077377       2.166510                    0.999461      19.068302      47.458660       0.798956       0.405528      -1.082866      -0.048187      -0.020897       0.016323       0.055001      -0.034283      -0.004990       0.005931      -0.103280      -0.132410      -0.046055      -0.038391       0.084447              6.410953       8.653536       1.755268      -0.159735       3.693759      -0.017635       6.885563           0.000000
          268              N       6.487802       7.201533      29.670072       0.528760      18.981915 0.22651636E+03  0.44671175E+04                                 5.980112                            4.938409       0.102905       2.158192                    0.999477      19.943325      50.368239       0.769259       0.403744      -1.086223       0.030065       0.036691       0.032522       0.057513      -0.046415      -0.012113       0.015998       0.007592      -0.083529      -0.035846      -0.028866       0.064712              6.491611       7.233867       2.404677       0.497346       5.097770      -0.147928       7.143196          -0.000000
          269              N       5.144610       4.790750      15.090370       0.526850      18.309077 0.22082451E+03  0.43327694E+04                                 5.871078                            4.907548       0.047249       2.143254                    0.999497      19.875975      50.279519       0.763264       0.408990      -1.081343      -0.022513      -0.041979      -0.032332       0.057571      -0.045047      -0.005533       0.005093       0.010933      -0.136997      -0.046161      -0.022544       0.068705              6.311737       6.624150       1.981382       0.529596       4.686099       0.155712       7.624963          -0.000000
          270              N       9.449766       7.035599      15.918316       0.524317      19.651869 0.22371268E+03  0.43932976E+04                                 6.125815                            4.899618       0.099910       2.155568                    0.999492      19.938571      50.070974       0.775070       0.402407      -1.088315       0.054172       0.017429      -0.020134       0.060363      -0.026119       0.003733      -0.013669      -0.080981      -0.094520      -0.033630      -0.032366       0.065996              6.836944       9.143849       1.708752      -0.818473       3.972242       0.487706       7.394741           0.000000
          271              N       8.283638       3.361347      14.483008       0.547080      18.865027 0.22032384E+03  0.43266586E+04                                 5.997927                            4.910595      -0.008865       2.120816                    0.999407      19.952858      50.731432       0.759936       0.410429      -1.078855       0.008922      -0.043471       0.035301       0.056705       0.001023      -0.016891      -0.006186       0.103892      -0.088204      -0.041216      -0.028354       0.069570              6.449044       3.777494      -0.212791       0.064302       8.191284      -0.250429       7.378355           0.000001
          272              N       6.875791       7.957717      13.322675       0.556934      18.214740 0.20333543E+03  0.39141013E+04                                 5.841693                            4.705611      -0.019922       2.126386                    0.999214      19.570908      49.280763       0.779178       0.408367      -1.080115      -0.032342       0.045141       0.012361       0.056891       0.054111       0.001188       0.004213       0.048335      -0.122732      -0.042992      -0.036816       0.079808              6.258851       4.632125      -1.963758      -0.237437       6.609764      -0.500248       7.534662           0.000000
          273              O      10.034266      15.130804      23.424218      -0.556531      26.314413 0.38897265E+03  0.86053893E+04                                 6.847571                            5.960060       0.725521       2.296768                    0.998525      26.305375      65.869132       0.808428       0.342463      -1.154977       0.029048      -0.068455       0.027321       0.079224       0.044184      -0.004111      -0.002599       0.085970       0.193711      -0.093933       0.028717       0.065216              7.503240      10.628469      -0.692894      -1.805490       6.524238       0.077385       5.357011           0.000000
          274              O      -1.778969      16.685842      22.904486      -0.757529      52.029569 0.85600193E+03  0.23125004E+05                                11.151649                            9.143210      -0.129708       1.942570                    0.998420      32.291046      90.104198       0.619078       0.366230      -1.132847      -0.006454      -0.096017      -0.014967       0.097391       0.023505       0.020590       0.004822      -0.096880       0.268430      -0.100486       0.008081       0.092405             13.408372       8.850490      -2.263605      -0.602283      21.603453      -2.189858       9.771173           0.000000
          275              O       6.523948       9.038658      22.931681      -0.583100      27.429755 0.41356931E+03  0.92844794E+04                                 7.035635                            6.134183       0.729164       2.283969                    0.998453      26.934404      67.786842       0.799651       0.341190      -1.156850      -0.033922       0.071132       0.029331       0.084088       0.052555       0.023860      -0.009832       0.100511       0.158506      -0.101365       0.032215       0.069150              7.704396      11.087767      -0.466972       1.614426       6.676437       0.033160       5.348986           0.000000
          276              O       5.115404       7.464656      22.300146      -0.747425      53.449882 0.85195898E+03  0.23004815E+05                                11.380838                            9.135495      -0.104715       1.946866                    0.997908      32.206663      90.055022       0.617489       0.367347      -1.131185       0.002724       0.096564      -0.027794       0.100521       0.014671      -0.013269      -0.018432      -0.109514       0.293558      -0.106191       0.003564       0.102627             13.999281       9.337237      -3.272794       0.134088      22.327768       3.795771      10.332838           0.000000
          277              O       2.614508      15.054948      21.257659      -0.312982      22.733099 0.29717232E+03  0.61656951E+04                                 6.349015                            5.336422       0.919365       2.414739                    0.998648      23.424444      57.382218       0.821503       0.359355      -1.137616      -0.018299      -0.065435      -0.035060       0.076457       0.041622       0.112861      -0.060249      -0.112109      -0.068366      -0.168748       0.067799       0.100950              7.044773       5.149015       1.574800      -0.720920      10.682871      -2.325489       5.302432           0.000000
          278              O       2.831899      13.092187      20.816491      -0.336222      20.974825 0.30559635E+03  0.63798496E+04                                 5.952803                            5.389803       1.038925       2.442806                    0.999376      23.766374      58.248375       0.823029       0.356475      -1.140817      -0.010181       0.057454      -0.007494       0.058828      -0.112716       0.048658       0.068172      -0.022605       0.130237      -0.166992       0.064888       0.102104              6.195088       5.279049      -1.703265      -1.366570       7.792722       0.807954       5.513491           0.000001
          279              O      -1.529037      10.697997      24.545269      -0.327948      22.186642 0.29300914E+03  0.60291194E+04                                 6.125205                            5.181075       0.928345       2.397684                    0.999529      23.641000      56.782492       0.866450       0.343550      -1.155975       0.050354       0.001289       0.008116       0.051020       0.076358      -0.048254       0.100659       0.164985       0.033415      -0.182167       0.073744       0.108423              6.808964       9.332536       2.604287      -1.970899       6.177948      -1.321230       4.916409          -0.000000
          280              O       0.521507      10.382723      24.699376      -0.323519      21.113835 0.31012797E+03  0.64993466E+04                                 5.978159                            5.423625       0.657673       2.310750                    0.998072      23.969396      58.889020       0.821689       0.355688      -1.141267      -0.049955       0.020269       0.007169       0.054385      -0.116947       0.064138       0.061406       0.042167       0.122888      -0.175371       0.073626       0.101745              6.255492       7.020064      -1.884907       0.729406       6.396067      -1.666006       5.350344          -0.000001
          281              O       2.501380      13.262862      24.938090      -0.319022      20.521613 0.29635045E+03  0.61457127E+04                                 5.869424                            5.315555       0.840943       2.380620                    0.998850      23.635520      57.926275       0.826069       0.357539      -1.138813       0.052658      -0.023568      -0.003186       0.057780      -0.100698      -0.058395      -0.080309       0.090485       0.107825      -0.174994       0.080542       0.094452              6.106722       7.259850      -1.559802      -1.288616       5.359117       1.520089       5.701198          -0.000001
          282              O       4.527129      13.232046      24.524117      -0.322575      20.744554 0.27485013E+03  0.55733508E+04                                 5.838392                            5.023708       0.973776       2.419449                    0.999542      23.345988      55.914584       0.877206       0.344337      -1.153734      -0.054595      -0.020085       0.016530       0.060476       0.056189       0.048541      -0.115730       0.121583      -0.079827      -0.175336       0.078924       0.096412              6.313751       8.663344       2.442829       1.253850       5.856013       1.014048       4.421895          -0.000000
          283              O      -0.156614      10.313979      21.505439      -0.371990      21.679600 0.31054590E+03  0.65191511E+04                                 6.117465                            5.449783       0.784902       2.356272                    0.997986      24.081701      59.478598       0.813536       0.358644      -1.137362       0.047328      -0.028433      -0.042242       0.069519      -0.047293      -0.089023      -0.077481      -0.004474      -0.212876      -0.163028       0.077929       0.085099              6.442005       8.615687      -1.285853      -1.479698       5.297819       1.375278       5.412510           0.000001
          284              O       0.977998       9.462975      20.184956      -0.304137      24.099920 0.28559695E+03  0.58506238E+04                                 6.573288                            5.192301       0.965696       2.440886                    0.998650      22.827984      55.062520       0.844617       0.353995      -1.145088      -0.043987       0.031125       0.059824       0.080514      -0.004407      -0.011150      -0.011393      -0.258707       0.209281      -0.164858       0.065934       0.098924              7.620009       4.629657      -0.225049       0.159614       7.497022       4.674754      10.733349           0.000000
          285              O       7.370681      17.105418       9.853764      -0.658537      38.108297 0.55400128E+03  0.13396743E+05                                 8.949066                            7.211728       0.432606       2.157354                    0.997433      28.962781      75.958630       0.719479       0.352046      -1.146404       0.030198      -0.043956       0.104866       0.117648       0.034615      -0.026513       0.053805       0.011702      -0.200046      -0.101788       0.031030       0.070759             10.652896       7.497353       0.652607       2.658832      11.674667       5.280240      12.786668          -0.000000
          286              O       7.191886      19.291004      10.089456      -0.612682      30.885929 0.46484760E+03  0.10756236E+05                                 7.678358                            6.552904       0.682544       2.253367                    0.998964      27.776352      71.211966       0.764131       0.346408      -1.151275       0.016053       0.043351       0.100252       0.110397      -0.023231      -0.032386      -0.037143      -0.003185      -0.242532      -0.101290       0.037310       0.063980              8.575137       7.308375      -1.050347       2.367947       9.344776      -2.410955       9.072260          -0.000000
          287              O       9.490149      17.219201      21.021967      -0.737286      39.130654 0.61544055E+03  0.15236490E+05                                 9.007113                            7.527839       0.452452       2.145492                    0.999233      30.094953      79.138595       0.716509       0.345291      -1.155180       0.057462      -0.023245      -0.091488       0.110509      -0.007066      -0.031188      -0.025769      -0.033085      -0.126653      -0.064553       0.019172       0.045381             10.669670       8.059405       1.017498      -2.663530       6.748394      -2.269125      17.201212           0.000001
          288              O      -1.942402      18.402073      20.583820      -0.571391      36.041093 0.55594328E+03  0.13498238E+05                                 8.738360                            7.405410       0.076995       2.080600                    0.995913      27.655877      73.435366       0.681962       0.369913      -1.128716      -0.023930      -0.001149      -0.055434       0.060389      -0.039756      -0.015972      -0.003282      -0.055030      -0.252136      -0.087196      -0.003293       0.090490              9.803925      11.698626       1.955135       3.080612       6.457263       1.523209      11.255885          -0.000000
          289              O       9.920777      14.697005      13.238068      -0.320724      23.434402 0.31472914E+03  0.66265749E+04                                 6.465896                            5.488841       0.706829       2.329126                    0.998138      24.022366      59.345937       0.810398       0.358968      -1.137539       0.006462       0.034857       0.035896       0.050451       0.067522      -0.080630       0.103132       0.024336      -0.023302      -0.170180       0.072088       0.098091              6.930588       4.667526      -0.749585      -0.092345       8.711624       3.321689       7.412616           0.000003
          290              O      10.233257      15.450819      15.168934      -0.335364      23.006541 0.35407138E+03  0.76990666E+04                                 6.452194                            5.913593       0.367575       2.210873                    0.996296      24.695375      62.564758       0.760529       0.370376      -1.125545      -0.007352      -0.001745      -0.051747       0.052296       0.076420       0.032122      -0.030821       0.158436       0.279366      -0.163104       0.056076       0.107028              6.578203       5.784927      -0.551069       1.814206       5.282393      -0.081626       8.667289           0.000002
          291              O       8.248313      20.127786      16.081487      -0.375583      22.916219 0.35865256E+03  0.78172187E+04                                 6.409664                            5.930531       0.669143       2.307284                    0.997603      24.839215      62.831330       0.764158       0.367743      -1.128502      -0.001925       0.036606      -0.048175       0.060536       0.000611      -0.003170      -0.022425       0.215176       0.317041      -0.162305       0.054554       0.107751              6.557991       4.902994      -0.392077       0.188330       5.135356       0.059068       9.635622          -0.000001
          292              O       8.290641      21.225320      14.422574      -0.305993      20.016040 0.26685289E+03  0.53887554E+04                                 5.754101                            4.997673       0.850938       2.389739                    0.999096      23.123585      55.852943       0.864161       0.350990      -1.144527      -0.011556      -0.047652       0.056245       0.074617       0.006472       0.028407      -0.089159       0.071303      -0.364306      -0.166654       0.066038       0.100616              6.094815       4.052832       0.143214       0.050277       9.499140      -1.579016       4.732472          -0.000001
          293              O       6.956903      16.519908      15.516429      -0.338079      21.701797 0.33282754E+03  0.71117674E+04                                 6.177755                            5.715597       0.912754       2.411394                    0.997939      23.897488      59.624750       0.778776       0.368074      -1.129564       0.005630       0.000319       0.058281       0.058553      -0.068766       0.038406       0.006829      -0.180950       0.228733      -0.158118       0.072341       0.085777              6.348897       6.338883       0.432211       1.152359       4.093521       0.313217       8.614285           0.000000
          294              O       6.411001      16.401384      17.477513      -0.337885      22.398921 0.30676671E+03  0.63987255E+04                                 6.213458                            5.368427       0.995943       2.425252                    0.999315      23.752119      57.842565       0.833496       0.352304      -1.146267       0.013750       0.002383      -0.055731       0.057451      -0.035931      -0.117500      -0.041050      -0.048410      -0.143862      -0.158383       0.062478       0.095904              6.681576       9.400730       1.409811      -2.457562       4.287765      -0.955934       6.356233           0.000002
          295              O      -1.872203      18.850094      14.458835      -0.315287      22.199374 0.35923795E+03  0.78202380E+04                                 6.287757                            5.954688       0.713777       2.337452                    0.997365      24.221045      60.899936       0.760154       0.370141      -1.128533       0.006306       0.016760       0.034436       0.038813      -0.114315       0.030006       0.039878       0.011325       0.288668      -0.171742       0.065545       0.106198              6.386708       6.294272       0.250334      -0.040686       4.265716       0.505488       8.600138          -0.000001
          296              O      -1.158807      19.926294      16.150986      -0.325669      22.873045 0.33579673E+03  0.71708678E+04                                 6.365506                            5.683463       0.872091       2.392789                    0.998203      23.946988      59.181316       0.795115       0.360729      -1.138484      -0.022141      -0.010017      -0.040967       0.047632       0.008608       0.085897       0.053263      -0.028727      -0.351966      -0.163326       0.053161       0.110165              6.747802       8.797128       2.796367       1.218633       6.457339       0.907872       4.988939          -0.000001
          297              O      10.202933      17.603219      25.285586      -0.625454      39.288346 0.62308708E+03  0.15512017E+05                                 9.189384                            7.765381       0.201877       2.102756                    0.996417      28.587331      75.998765       0.677920       0.362918      -1.138057       0.030681       0.009060       0.056595       0.065011      -0.020521      -0.009398       0.010507      -0.036901      -0.262091      -0.088667       0.016259       0.072408             10.464784      12.370346       1.655967       3.672598       6.463209       1.209783      12.560796          -0.000000
          298              O      -1.224891      18.762386      24.929025      -0.682356      35.169584 0.52428371E+03  0.12495987E+05                                 8.401297                            6.961148       0.468771       2.166783                    0.998745      28.818143      74.866378       0.741439       0.346599      -1.151672      -0.063908       0.014140       0.083952       0.106452      -0.034048      -0.024273      -0.009651      -0.058453      -0.137060      -0.062510      -0.005223       0.067732              9.917355       7.484316       1.098546      -2.303064       6.471670      -2.528558      15.796081           0.000000
          299              O       0.796479      17.963533       5.871163      -0.676921      39.251925 0.58680838E+03  0.14393305E+05                                 9.123456                            7.428994       0.401543       2.140224                    0.997527      29.442376      77.726117       0.708022       0.352692      -1.146065      -0.040151       0.038185      -0.096363       0.111158       0.037205      -0.019308       0.057805       0.011401      -0.175567      -0.097485       0.024827       0.072658             10.754630       7.666977       0.528150       2.701441      11.584023       4.916972      13.012891          -0.000000
          300              O       1.032354      15.825356       5.547841      -0.606454      31.461200 0.47018757E+03  0.10917591E+05                                 7.795799                            6.611474       0.672085       2.250260                    0.998909      27.792706      71.520406       0.756648       0.348624      -1.148739      -0.015732      -0.033618      -0.089699       0.097076      -0.022058      -0.032409      -0.040198       0.017041      -0.247573      -0.104348       0.039266       0.065082              8.736152       7.524267      -1.079126       2.283826       9.854840      -2.593625       8.829350          -0.000000
          301              O       9.418139      15.697350      29.603595      -0.412629      25.036990 0.40343363E+03  0.89982146E+04                                 6.729229                            6.197203       0.935177       2.378601                    0.998301      25.510556      63.931904       0.769257       0.356986      -1.144180       0.007733      -0.022373       0.019869       0.030905       0.031862       0.098335       0.110782      -0.044503      -0.334828      -0.190310       0.020110       0.170201              7.019299       8.920492       2.543377       1.412692       6.621350       1.067355       5.516054          -0.000001
          302              O      10.114261      16.652655       1.127094      -0.221953      19.163183 0.28287020E+03  0.58180165E+04                                 5.718315                            5.309488       0.849703       2.415175                    0.997878      22.506737      55.546132       0.796836       0.373723      -1.122458      -0.010999      -0.030432      -0.071710       0.078673      -0.111827       0.009086       0.006323       0.027742       0.116783      -0.132821       0.039474       0.093347              5.842091       5.544167       0.257045      -0.017293       3.795650       0.028476       8.186456          -0.000001
          303              O       1.885394      19.288634      28.509740      -0.337059      22.668846 0.32865800E+03  0.69641784E+04                                 6.257943                            5.550120       1.060150       2.439978                    0.999235      24.128949      58.938845       0.822410       0.351473      -1.148645      -0.002214      -0.011734       0.035102       0.037078      -0.011290      -0.141192      -0.032859      -0.061643      -0.068594      -0.167032       0.044023       0.123009              6.607718       8.872193       1.669386      -1.977893       4.704399      -1.230286       6.246562           0.000001
          304              O       1.435718      18.805055       0.341452      -0.306459      22.612913 0.35536044E+03  0.77145377E+04                                 6.388491                            5.936203       0.686983       2.339316                    0.995954      23.959447      60.150794       0.758727       0.371860      -1.127275      -0.001167       0.005919      -0.050956       0.051312      -0.070273       0.045081       0.005526      -0.148066       0.238875      -0.150299       0.057980       0.092319              6.620150       7.127585       0.128373       1.637169       4.182414      -0.329835       8.550451          -0.000000
          305              O       0.040858      15.417632      29.654964      -0.346348      22.911627 0.36657450E+03  0.80308760E+04                                 6.422842                            6.009791       0.612278       2.291259                    0.997501      24.797877      62.816678       0.756690       0.369477      -1.127564       0.006770      -0.025207       0.033984       0.042850       0.013921      -0.005693      -0.062493       0.208289       0.305804      -0.170176       0.052676       0.117501              6.527668       4.952481      -0.301469      -0.034233       5.256134      -0.267326       9.374391          -0.000002
          306              O      -0.025796      14.109125       1.078747      -0.297120      20.617706 0.27826416E+03  0.56689723E+04                                 5.862225                            5.091785       0.895462       2.399737                    0.999256      23.302974      56.231447       0.860488       0.349393      -1.147723       0.013601       0.036470      -0.035550       0.052715       0.007953       0.039166      -0.099004       0.025372      -0.384372      -0.177990       0.078435       0.099555              6.245260       4.156206       0.197940       0.031892       9.922023      -1.256956       4.657552          -0.000001
          307              O      -1.755805      20.099340       0.682904      -0.319787      21.497410 0.32389133E+03  0.68831972E+04                                 6.132085                            5.628698       0.591113       2.296482                    0.996958      24.087315      60.200254       0.785719       0.366816      -1.129003      -0.005909      -0.002291       0.056718       0.057071       0.092966       0.041418      -0.055129       0.091716       0.227791      -0.161509       0.064620       0.096889              6.200131       4.838767      -0.650212       1.003390       5.223927      -0.698788       8.537699           0.000003
          308              O      -1.886233      20.443060       2.728595      -0.334790      24.131539 0.33641705E+03  0.71955993E+04                                 6.594353                            5.680205       0.659908       2.306132                    0.998281      24.338440      60.420568       0.796225       0.359651      -1.138043      -0.005326      -0.029240      -0.044781       0.053746       0.066074      -0.081970       0.106035       0.089145       0.000725      -0.178534       0.069039       0.109495              7.023478       5.449634      -1.402698      -1.037532       7.395644       3.199200       8.225155           0.000002
          309              O       4.830857      20.426467       8.315718      -0.556531      26.314419 0.38897280E+03  0.86053934E+04                                 6.847573                            5.960061       0.725521       2.296768                    0.998525      26.305376      65.869136       0.808428       0.342463      -1.154977      -0.029048       0.068455       0.027321       0.079224       0.044184       0.004111       0.002599       0.085970       0.193711      -0.093933       0.028717       0.065216              7.503240      10.628469      -0.692891       1.805489       6.524240      -0.077384       5.357012           0.000000
          310              O       3.337092      18.871429       7.795986      -0.757529      52.029555 0.85600131E+03  0.23124984E+05                                11.151647                            9.143207      -0.129708       1.942570                    0.998420      32.291046      90.104198       0.619078       0.366230      -1.132847       0.006454       0.096017      -0.014967       0.097391       0.023505      -0.020590      -0.004822      -0.096880       0.268430      -0.100486       0.008081       0.092405             13.408370       8.850488      -2.263606       0.602283      21.603453       2.189859       9.771169           0.000000
          311              O      11.738093       2.813765       7.823181      -0.583100      27.429771 0.41356954E+03  0.92844861E+04                                 7.035639                            6.134185       0.729164       2.283969                    0.998453      26.934406      67.786856       0.799651       0.341190      -1.156850       0.033922      -0.071132       0.029331       0.084088       0.052555      -0.023860       0.009832       0.100511       0.158506      -0.101365       0.032215       0.069150              7.704401      11.087776      -0.466972      -1.614428       6.676439      -0.033160       5.348989           0.000000
          312              O      -0.160363       4.387767       7.191646      -0.747425      53.449887 0.85195899E+03  0.23004815E+05                                11.380838                            9.135495      -0.104715       1.946866                    0.997908      32.206663      90.055022       0.617489       0.367347      -1.131185      -0.002724      -0.096564      -0.027794       0.100521       0.014671       0.013269       0.018432      -0.109514       0.293558      -0.106191       0.003564       0.102627             13.999283       9.337239      -3.272798      -0.134088      22.327774      -3.795770      10.332837           0.000000
          313              O      -1.056385      20.502322       6.149159      -0.312982      22.733108 0.29717258E+03  0.61657018E+04                                 6.349017                            5.336424       0.919365       2.414739                    0.998648      23.424444      57.382219       0.821503       0.359355      -1.137616       0.018299       0.065435      -0.035060       0.076457       0.041622      -0.112862       0.060249      -0.112109      -0.068366      -0.168748       0.067799       0.100950              7.044775       5.149017       1.574800       0.720920      10.682874       2.325490       5.302434           0.000000
          314              O      -1.273776      22.465084       5.707991      -0.336222      20.974827 0.30559637E+03  0.63798499E+04                                 5.952804                            5.389803       1.038925       2.442806                    0.999376      23.766374      58.248376       0.823029       0.356475      -1.140817       0.010181      -0.057454      -0.007494       0.058828      -0.112716      -0.048658      -0.068172      -0.022605       0.130237      -0.166992       0.064888       0.102104              6.195089       5.279050      -1.703266       1.366570       7.792723      -0.807954       5.513492           0.000001
          315              O       6.484078       1.154426       9.436769      -0.327948      22.186641 0.29300910E+03  0.60291183E+04                                 6.125204                            5.181074       0.928345       2.397684                    0.999529      23.641000      56.782493       0.866450       0.343550      -1.155975      -0.050354      -0.001289       0.008116       0.051020       0.076358       0.048254      -0.100659       0.164985       0.033415      -0.182167       0.073744       0.108423              6.808964       9.332538       2.604284       1.970900       6.177945       1.321229       4.916409          -0.000000
          316              O       4.433534       1.469701       9.590876      -0.323519      21.113837 0.31012798E+03  0.64993469E+04                                 5.978159                            5.423625       0.657673       2.310750                    0.998072      23.969397      58.889022       0.821689       0.355688      -1.141267       0.049955      -0.020270       0.007169       0.054385      -0.116947      -0.064138      -0.061406       0.042167       0.122888      -0.175371       0.073626       0.101745              6.255492       7.020064      -1.884907      -0.729406       6.396068       1.666006       5.350343          -0.000001
          317              O      -0.943257      22.294409       9.829590      -0.319022      20.521607 0.29635030E+03  0.61457089E+04                                 5.869423                            5.315553       0.840943       2.380620                    0.998850      23.635520      57.926272       0.826070       0.357538      -1.138813      -0.052658       0.023568      -0.003186       0.057780      -0.100698       0.058395       0.080309       0.090485       0.107825      -0.174994       0.080542       0.094452              6.106720       7.259851      -1.559800       1.288617       5.359113      -1.520087       5.701195          -0.000001
          318              O      -2.969006      22.325225       9.415617      -0.322575      20.744552 0.27485007E+03  0.55733493E+04                                 5.838392                            5.023707       0.973776       2.419449                    0.999542      23.345988      55.914585       0.877206       0.344337      -1.153734       0.054595       0.020086       0.016530       0.060476       0.056189      -0.048541       0.115730       0.121583      -0.079827      -0.175336       0.078924       0.096412              6.313750       8.663346       2.442827      -1.253849       5.856010      -1.014047       4.421894          -0.000000
          319              O       5.111655       1.538445       6.396939      -0.371990      21.679595 0.31054577E+03  0.65191477E+04                                 6.117464                            5.449781       0.784903       2.356272                    0.997986      24.081700      59.478593       0.813537       0.358644      -1.137362      -0.047328       0.028433      -0.042242       0.069519      -0.047293       0.089023       0.077481      -0.004474      -0.212876      -0.163028       0.077929       0.085099              6.442004       8.615689      -1.285852       1.479697       5.297816      -1.375276       5.412509           0.000001
          320              O       3.977043       2.389449       5.076456      -0.304137      24.099923 0.28559709E+03  0.58506272E+04                                 6.573289                            5.192302       0.965696       2.440886                    0.998650      22.827985      55.062521       0.844617       0.353995      -1.145088       0.043987      -0.031125       0.059824       0.080514      -0.004407       0.011150       0.011393      -0.258707       0.209281      -0.164858       0.065934       0.098924              7.620009       4.629657      -0.225049      -0.159614       7.497024      -4.674755      10.733347           0.000000
          321              O       7.494442      18.451853      24.962264      -0.658537      38.108317 0.55400192E+03  0.13396762E+05                                 8.949070                            7.211733       0.432606       2.157354                    0.997433      28.962782      75.958633       0.719479       0.352046      -1.146404      -0.030198       0.043956       0.104866       0.117648       0.034615       0.026513      -0.053805       0.011702      -0.200046      -0.101788       0.031030       0.070759             10.652901       7.497357       0.652607      -2.658835      11.674668      -5.280243      12.786679          -0.000000
          322              O       7.673237      16.266266      25.197956      -0.612682      30.885938 0.46484773E+03  0.10756239E+05                                 7.678360                            6.552905       0.682544       2.253367                    0.998964      27.776352      71.211967       0.764131       0.346408      -1.151275      -0.016053      -0.043351       0.100252       0.110397      -0.023231       0.032386       0.037143      -0.003185      -0.242532      -0.101290       0.037310       0.063980              8.575140       7.308378      -1.050348      -2.367949       9.344776       2.410960       9.072266          -0.000000
          323              O       5.374974      18.338070       5.913467      -0.737286      39.130653 0.61544060E+03  0.15236492E+05                                 9.007113                            7.527839       0.452452       2.145492                    0.999233      30.094954      79.138599       0.716509       0.345291      -1.155180      -0.057462       0.023245      -0.091488       0.110509      -0.007066       0.031188       0.025769      -0.033085      -0.126653      -0.064553       0.019172       0.045381             10.669668       8.059406       1.017498       2.663529       6.748394       2.269126      17.201205           0.000001
          324              O       3.500525      17.155198       5.475320      -0.571391      36.041086 0.55594327E+03  0.13498238E+05                                 8.738360                            7.405411       0.076995       2.080600                    0.995913      27.655876      73.435366       0.681962       0.369913      -1.128716       0.023930       0.001149      -0.055434       0.060389      -0.039756       0.015972       0.003282      -0.055030      -0.252136      -0.087196      -0.003293       0.090490              9.803923      11.698625       1.955135      -3.080610       6.457263      -1.523207      11.255882          -0.000000
          325              O       4.944346      20.860265      28.346568      -0.320724      23.434384 0.31472873E+03  0.66265643E+04                                 6.465892                            5.488837       0.706830       2.329126                    0.998138      24.022362      59.345918       0.810398       0.358968      -1.137539      -0.006462      -0.034857       0.035896       0.050451       0.067522       0.080630      -0.103132       0.024336      -0.023302      -0.170180       0.072088       0.098091              6.930584       4.667523      -0.749585       0.092345       8.711617      -3.321687       7.412613           0.000003
          326              O       4.631866      20.106451       0.060434      -0.335364      23.006533 0.35407113E+03  0.76990598E+04                                 6.452192                            5.913590       0.367576       2.210874                    0.996296      24.695371      62.564739       0.760529       0.370376      -1.125545       0.007352       0.001745      -0.051747       0.052296       0.076420      -0.032122       0.030821       0.158436       0.279366      -0.163104       0.056076       0.107027              6.578201       5.784925      -0.551068      -1.814206       5.282390       0.081623       8.667289           0.000002
          327              O       6.616810      15.429485       0.972987      -0.375583      22.916220 0.35865265E+03  0.78172211E+04                                 6.409665                            5.930532       0.669143       2.307284                    0.997603      24.839216      62.831337       0.764158       0.367743      -1.128502       0.001925      -0.036606      -0.048175       0.060536       0.000611       0.003170       0.022425       0.215176       0.317041      -0.162305       0.054554       0.107751              6.557991       4.902995      -0.392077      -0.188331       5.135358      -0.059069       9.635621          -0.000001
          328              O       6.574482      14.331950      29.531074      -0.305993      20.016055 0.26685320E+03  0.53887631E+04                                 5.754105                            4.997676       0.850937       2.389739                    0.999096      23.123586      55.852950       0.864160       0.350990      -1.144527       0.011556       0.047652       0.056245       0.074617       0.006472      -0.028408       0.089159       0.071303      -0.364306      -0.166654       0.066038       0.100616              6.094819       4.052835       0.143214      -0.050277       9.499148       1.579016       4.732474          -0.000001
          329              O       7.908220      19.037363       0.407929      -0.338079      21.701798 0.33282758E+03  0.71117686E+04                                 6.177755                            5.715598       0.912754       2.411394                    0.997939      23.897488      59.624753       0.778776       0.368074      -1.129564      -0.005630      -0.000319       0.058281       0.058553      -0.068766      -0.038406      -0.006829      -0.180950       0.228733      -0.158118       0.072341       0.085777              6.348897       6.338882       0.432212      -1.152358       4.093522      -0.313217       8.614286           0.000000
          330              O       8.454122      19.155887       2.369013      -0.337885      22.398920 0.30676672E+03  0.63987256E+04                                 6.213458                            5.368427       0.995943       2.425252                    0.999315      23.752118      57.842564       0.833496       0.352304      -1.146267      -0.013750      -0.002383      -0.055731       0.057451      -0.035931       0.117500       0.041050      -0.048410      -0.143862      -0.158383       0.062478       0.095904              6.681576       9.400729       1.409811       2.457562       4.287766       0.955935       6.356234           0.000002
          331              O       3.430326      16.707176      29.567335      -0.315287      22.199376 0.35923797E+03  0.78202384E+04                                 6.287757                            5.954687       0.713777       2.337452                    0.997365      24.221046      60.899938       0.760154       0.370141      -1.128533      -0.006306      -0.016760       0.034436       0.038813      -0.114315      -0.030006      -0.039878       0.011325       0.288668      -0.171742       0.065545       0.106198              6.386709       6.294272       0.250334       0.040687       4.265716      -0.505487       8.600138          -0.000001
          332              O       2.716930      15.630976       1.042487      -0.325669      22.873047 0.33579684E+03  0.71708706E+04                                 6.365507                            5.683464       0.872091       2.392789                    0.998203      23.946988      59.181316       0.795115       0.360729      -1.138484       0.022141       0.010017      -0.040967       0.047632       0.008608      -0.085897      -0.053263      -0.028727      -0.351966      -0.163326       0.053161       0.110165              6.747802       8.797128       2.796366      -1.218634       6.457338      -0.907873       4.988941          -0.000001
          333              O       4.662190      17.954051      10.177086      -0.625454      39.288343 0.62308685E+03  0.15512010E+05                                 9.189384                            7.765380       0.201877       2.102756                    0.996417      28.587331      75.998766       0.677920       0.362918      -1.138057      -0.030681      -0.009060       0.056595       0.065011      -0.020521       0.009398      -0.010507      -0.036901      -0.262091      -0.088667       0.016259       0.072408             10.464784      12.370348       1.655966      -3.672601       6.463207      -1.209783      12.560797          -0.000000
          334              O       2.783014      16.794884       9.820525      -0.682356      35.169589 0.52428391E+03  0.12495993E+05                                 8.401298                            6.961150       0.468771       2.166783                    0.998745      28.818143      74.866378       0.741439       0.346599      -1.151673       0.063908      -0.014140       0.083952       0.106452      -0.034048       0.024273       0.009651      -0.058452      -0.137060      -0.062510      -0.005223       0.067733              9.917356       7.484316       1.098547       2.303063       6.471672       2.528561      15.796079           0.000000
          335              O       0.761644      17.593737      20.979663      -0.676921      39.251924 0.58680833E+03  0.14393304E+05                                 9.123456                            7.428994       0.401543       2.140224                    0.997527      29.442375      77.726114       0.708022       0.352692      -1.146065       0.040151      -0.038185      -0.096363       0.111158       0.037205       0.019308      -0.057805       0.011401      -0.175567      -0.097485       0.024827       0.072658             10.754631       7.666977       0.528151      -2.701443      11.584022      -4.916973      13.012893          -0.000000
          336              O       0.525769      19.731915      20.656341      -0.606454      31.461210 0.47018788E+03  0.10917600E+05                                 7.795801                            6.611476       0.672086       2.250260                    0.998909      27.792706      71.520404       0.756648       0.348624      -1.148739       0.015732       0.033618      -0.089699       0.097076      -0.022058       0.032409       0.040198       0.017041      -0.247573      -0.104348       0.039266       0.065082              8.736154       7.524269      -1.079124      -2.283825       9.854844       2.593625       8.829349          -0.000000
          337              O       5.446984      19.859921      14.495095      -0.412628      25.036988 0.40343375E+03  0.89982175E+04                                 6.729228                            6.197204       0.935177       2.378601                    0.998301      25.510556      63.931902       0.769257       0.356986      -1.144180      -0.007733       0.022373       0.019868       0.030905       0.031862      -0.098335      -0.110782      -0.044503      -0.334828      -0.190310       0.020110       0.170201              7.019298       8.920489       2.543375      -1.412690       6.621352      -1.067354       5.516053          -0.000001
          338              O       4.750862      18.904615      16.235594      -0.221953      19.163181 0.28287019E+03  0.58180161E+04                                 5.718314                            5.309488       0.849703       2.415175                    0.997878      22.506738      55.546133       0.796836       0.373723      -1.122458       0.010999       0.030432      -0.071710       0.078673      -0.111827      -0.009086      -0.006323       0.027742       0.116783      -0.132821       0.039474       0.093347              5.842090       5.544166       0.257045       0.017294       3.795650      -0.028477       8.186455          -0.000001
          339              O      -0.327271      16.268636      13.401240      -0.337059      22.668838 0.32865786E+03  0.69641746E+04                                 6.257941                            5.550119       1.060151       2.439978                    0.999235      24.128946      58.938832       0.822411       0.351473      -1.148645       0.002214       0.011734       0.035102       0.037078      -0.011290       0.141192       0.032859      -0.061643      -0.068594      -0.167032       0.044023       0.123009              6.607716       8.872189       1.669386       1.977892       4.704399       1.230286       6.246561           0.000001
          340              O       0.122405      16.752215      15.449952      -0.306460      22.612916 0.35536053E+03  0.77145401E+04                                 6.388492                            5.936204       0.686983       2.339316                    0.995954      23.959448      60.150800       0.758727       0.371860      -1.127275       0.001167      -0.005919      -0.050956       0.051312      -0.070273      -0.045081      -0.005526      -0.148066       0.238876      -0.150299       0.057980       0.092319              6.620151       7.127585       0.128373      -1.637168       4.182415       0.329835       8.550452          -0.000000
          341              O       1.517265      20.139638      14.546464      -0.346348      22.911621 0.36657445E+03  0.80308747E+04                                 6.422840                            6.009790       0.612278       2.291259                    0.997501      24.797876      62.816672       0.756690       0.369477      -1.127564      -0.006770       0.025207       0.033984       0.042850       0.013921       0.005693       0.062493       0.208289       0.305804      -0.170176       0.052676       0.117501              6.527666       4.952480      -0.301469       0.034233       5.256134       0.267329       9.374385          -0.000002
          342              O       1.583919      21.448146      16.187247      -0.297120      20.617706 0.27826414E+03  0.56689717E+04                                 5.862225                            5.091784       0.895462       2.399737                    0.999256      23.302975      56.231448       0.860488       0.349393      -1.147723      -0.013601      -0.036471      -0.035550       0.052715       0.007953      -0.039166       0.099004       0.025372      -0.384372      -0.177990       0.078435       0.099555              6.245260       4.156206       0.197940      -0.031891       9.922023       1.256957       4.657552          -0.000001
          343              O       3.313928      15.457931      15.791404      -0.319787      21.497413 0.32389144E+03  0.68832002E+04                                 6.132086                            5.628699       0.591113       2.296482                    0.996958      24.087317      60.200264       0.785719       0.366816      -1.129003       0.005909       0.002291       0.056718       0.057071       0.092966      -0.041418       0.055129       0.091716       0.227791      -0.161509       0.064620       0.096889              6.200132       4.838769      -0.650212      -1.003390       5.223928       0.698787       8.537699           0.000003
          344              O       3.444356      15.114210      17.837095      -0.334790      24.131544 0.33641719E+03  0.71956028E+04                                 6.594354                            5.680206       0.659908       2.306132                    0.998281      24.338439      60.420566       0.796225       0.359651      -1.138043       0.005326       0.029240      -0.044781       0.053746       0.066074       0.081970      -0.106035       0.089145       0.000725      -0.178534       0.069039       0.109495              7.023479       5.449635      -1.402698       1.037531       7.395648      -3.199202       8.225154           0.000002
          345              O      -0.124184       8.574043       6.792782      -0.556531      26.314413 0.38897265E+03  0.86053893E+04                                 6.847571                            5.960060       0.725521       2.296768                    0.998525      26.305375      65.869132       0.808428       0.342463      -1.154977      -0.029048       0.068455      -0.027321       0.079224       0.044185      -0.004111      -0.002599       0.085970       0.193711      -0.093933       0.028717       0.065216              7.503240      10.628469      -0.692894      -1.805490       6.524238       0.077385       5.357011           0.000000
          346              O      11.689051       7.019005       7.312514      -0.757529      52.029569 0.85600193E+03  0.23125004E+05                                11.151649                            9.143210      -0.129708       1.942570                    0.998420      32.291046      90.104198       0.619078       0.366230      -1.132847       0.006454       0.096017       0.014967       0.097391       0.023505       0.020590       0.004822      -0.096880       0.268430      -0.100486       0.008081       0.092405             13.408372       8.850489      -2.263605      -0.602283      21.603453      -2.189858       9.771173           0.000000
          347              O       3.386134      14.666189       7.285319      -0.583100      27.429762 0.41356944E+03  0.92844832E+04                                 7.035637                            6.134184       0.729164       2.283969                    0.998453      26.934405      67.786850       0.799651       0.341190      -1.156850       0.033922      -0.071132      -0.029331       0.084088       0.052555       0.023860      -0.009832       0.100511       0.158506      -0.101365       0.032215       0.069150              7.704398      11.087770      -0.466972       1.614426       6.676438       0.033160       5.348987           0.000000
          348              O       4.794678      16.240191       7.916854      -0.747425      53.449882 0.85195898E+03  0.23004815E+05                                11.380838                            9.135495      -0.104715       1.946866                    0.997908      32.206663      90.055022       0.617489       0.367347      -1.131185      -0.002724      -0.096564       0.027794       0.100521       0.014671      -0.013269      -0.018432      -0.109514       0.293558      -0.106191       0.003564       0.102627             13.999281       9.337237      -3.272793       0.134088      22.327768       3.795771      10.332838           0.000000
          349              O       7.295574       8.649899       8.959340      -0.312982      22.733093 0.29717226E+03  0.61656937E+04                                 6.349014                            5.336421       0.919365       2.414739                    0.998648      23.424443      57.382215       0.821503       0.359355      -1.137616       0.018299       0.065435       0.035060       0.076457       0.041622       0.112861      -0.060249      -0.112109      -0.068366      -0.168748       0.067799       0.100949              7.044771       5.149015       1.574801      -0.720919      10.682869      -2.325484       5.302428           0.000000
          350              O       7.078183      10.612660       9.400509      -0.336222      20.974831 0.30559644E+03  0.63798520E+04                                 5.952804                            5.389804       1.038925       2.442806                    0.999376      23.766375      58.248381       0.823029       0.356475      -1.140817       0.010181      -0.057454       0.007494       0.058828      -0.112716       0.048658       0.068172      -0.022605       0.130237      -0.166992       0.064888       0.102104              6.195089       5.279050      -1.703265      -1.366570       7.792724       0.807954       5.513493           0.000001
          351              O      -1.867881      13.006850       5.671731      -0.327948      22.186643 0.29300917E+03  0.60291201E+04                                 6.125205                            5.181075       0.928345       2.397684                    0.999529      23.640999      56.782492       0.866450       0.343550      -1.155975      -0.050354      -0.001289      -0.008116       0.051020       0.076358      -0.048254       0.100659       0.164985       0.033415      -0.182167       0.073744       0.108423              6.808965       9.332537       2.604287      -1.970900       6.177948      -1.321230       4.916409          -0.000000
          352              O       9.388575      13.322124       5.517624      -0.323519      21.113835 0.31012797E+03  0.64993466E+04                                 5.978159                            5.423625       0.657673       2.310750                    0.998072      23.969396      58.889020       0.821689       0.355688      -1.141267       0.049955      -0.020270      -0.007169       0.054385      -0.116947       0.064138       0.061406       0.042167       0.122888      -0.175371       0.073626       0.101745              6.255492       7.020064      -1.884907       0.729406       6.396067      -1.666006       5.350344          -0.000001
          353              O       7.408702      10.441985       5.278910      -0.319022      20.521612 0.29635044E+03  0.61457125E+04                                 5.869424                            5.315554       0.840943       2.380620                    0.998850      23.635521      57.926276       0.826070       0.357538      -1.138813      -0.052658       0.023568       0.003186       0.057780      -0.100698      -0.058395      -0.080309       0.090485       0.107825      -0.174994       0.080542       0.094452              6.106721       7.259850      -1.559802      -1.288616       5.359117       1.520089       5.701197          -0.000001
          354              O       5.382953      10.472801       5.692883      -0.322575      20.744553 0.27485012E+03  0.55733507E+04                                 5.838392                            5.023708       0.973776       2.419449                    0.999542      23.345988      55.914584       0.877206       0.344337      -1.153734       0.054595       0.020086      -0.016530       0.060476       0.056189       0.048541      -0.115730       0.121583      -0.079827      -0.175336       0.078924       0.096412              6.313751       8.663344       2.442829       1.253850       5.856013       1.014048       4.421895          -0.000000
          355              O      10.066696      13.390868       8.711561      -0.371990      21.679602 0.31054593E+03  0.65191518E+04                                 6.117465                            5.449783       0.784902       2.356272                    0.997986      24.081702      59.478601       0.813536       0.358644      -1.137362      -0.047328       0.028433       0.042242       0.069519      -0.047293      -0.089023      -0.077481      -0.004474      -0.212876      -0.163028       0.077929       0.085099              6.442006       8.615688      -1.285853      -1.479698       5.297819       1.375278       5.412510           0.000001
          356              O       8.932084      14.241872      10.032044      -0.304137      24.099919 0.28559694E+03  0.58506235E+04                                 6.573288                            5.192301       0.965696       2.440886                    0.998650      22.827984      55.062519       0.844617       0.353995      -1.145088       0.043987      -0.031125      -0.059824       0.080514      -0.004407      -0.011150      -0.011393      -0.258707       0.209281      -0.164858       0.065934       0.098924              7.620009       4.629656      -0.225049       0.159614       7.497022       4.674754      10.733349           0.000000
          357              O       2.539401       6.599429      20.363236      -0.658537      38.108307 0.55400151E+03  0.13396749E+05                                 8.949068                            7.211730       0.432606       2.157354                    0.997433      28.962781      75.958630       0.719479       0.352046      -1.146404      -0.030198       0.043956      -0.104866       0.117648       0.034615      -0.026513       0.053805       0.011702      -0.200046      -0.101788       0.031030       0.070759             10.652900       7.497356       0.652608       2.658835      11.674666       5.280243      12.786678          -0.000000
          358              O       2.718196       4.413843      20.127544      -0.612682      30.885933 0.46484770E+03  0.10756238E+05                                 7.678359                            6.552905       0.682544       2.253367                    0.998964      27.776352      71.211965       0.764131       0.346408      -1.151275      -0.016053      -0.043351      -0.100252       0.110397      -0.023231      -0.032386      -0.037143      -0.003185      -0.242532      -0.101290       0.037310       0.063980              8.575139       7.308377      -1.050348       2.367949       9.344774      -2.410958       9.072266          -0.000000
          359              O       0.419933       6.485646       9.195033      -0.737286      39.130654 0.61544053E+03  0.15236490E+05                                 9.007113                            7.527839       0.452452       2.145492                    0.999233      30.094953      79.138594       0.716509       0.345291      -1.155180      -0.057462       0.023245       0.091488       0.110509      -0.007066      -0.031188      -0.025769      -0.033085      -0.126653      -0.064553       0.019172       0.045381             10.669670       8.059405       1.017498      -2.663530       6.748394      -2.269125      17.201212           0.000001
          360              O      11.852484       5.302774       9.633180      -0.571391      36.041093 0.55594327E+03  0.13498238E+05                                 8.738360                            7.405411       0.076995       2.080600                    0.995913      27.655876      73.435365       0.681962       0.369913      -1.128716       0.023930       0.001149       0.055434       0.060389      -0.039756      -0.015972      -0.003282      -0.055030      -0.252136      -0.087196      -0.003293       0.090490              9.803925      11.698627       1.955135       3.080612       6.457263       1.523209      11.255885          -0.000000
          361              O      -0.010695       9.007842      16.978932      -0.320725      23.434402 0.31472913E+03  0.66265747E+04                                 6.465896                            5.488841       0.706829       2.329126                    0.998138      24.022366      59.345936       0.810398       0.358968      -1.137539      -0.006462      -0.034857      -0.035896       0.050451       0.067522      -0.080630       0.103132       0.024336      -0.023302      -0.170180       0.072088       0.098091              6.930588       4.667525      -0.749585      -0.092345       8.711624       3.321689       7.412616           0.000003
          362              O      -0.323175       8.254028      15.048066      -0.335364      23.006545 0.35407146E+03  0.76990687E+04                                 6.452194                            5.913593       0.367575       2.210873                    0.996296      24.695377      62.564765       0.760529       0.370376      -1.125545       0.007352       0.001745       0.051747       0.052296       0.076420       0.032122      -0.030821       0.158437       0.279366      -0.163104       0.056076       0.107027              6.578204       5.784927      -0.551069       1.814206       5.282393      -0.081626       8.667290           0.000002
          363              O       1.661769       3.577061      14.135513      -0.375583      22.916221 0.35865260E+03  0.78172197E+04                                 6.409665                            5.930532       0.669143       2.307284                    0.997603      24.839215      62.831332       0.764158       0.367743      -1.128502       0.001925      -0.036606       0.048175       0.060536       0.000611      -0.003170      -0.022425       0.215176       0.317041      -0.162305       0.054554       0.107751              6.557991       4.902994      -0.392077       0.188330       5.135357       0.059068       9.635623          -0.000001
          364              O       1.619441       2.479527      15.794426      -0.305993      20.016041 0.26685290E+03  0.53887555E+04                                 5.754101                            4.997673       0.850938       2.389739                    0.999096      23.123585      55.852943       0.864161       0.350990      -1.144527       0.011556       0.047652      -0.056245       0.074617       0.006472       0.028407      -0.089159       0.071303      -0.364306      -0.166654       0.066038       0.100616              6.094815       4.052833       0.143214       0.050277       9.499140      -1.579016       4.732472          -0.000001
          365              O       2.953179       7.184939      14.700570      -0.338079      21.701792 0.33282730E+03  0.71117610E+04                                 6.177754                            5.715595       0.912754       2.411394                    0.997939      23.897488      59.624752       0.778776       0.368074      -1.129564      -0.005630      -0.000319      -0.058281       0.058553      -0.068766       0.038406       0.006829      -0.180950       0.228733      -0.158118       0.072341       0.085777              6.348896       6.338882       0.432212       1.152360       4.093520       0.313217       8.614286           0.000000
          366              O       3.499081       7.303463      12.739487      -0.337885      22.398923 0.30676675E+03  0.63987264E+04                                 6.213458                            5.368427       0.995943       2.425252                    0.999315      23.752119      57.842566       0.833496       0.352304      -1.146267      -0.013750      -0.002383       0.055731       0.057451      -0.035931      -0.117500      -0.041050      -0.048410      -0.143862      -0.158383       0.062478       0.095904              6.681577       9.400730       1.409810      -2.457563       4.287765      -0.955935       6.356235           0.000002
          367              O      11.782285       4.854753      15.758165      -0.315287      22.199374 0.35923794E+03  0.78202375E+04                                 6.287757                            5.954687       0.713777       2.337452                    0.997365      24.221045      60.899935       0.760154       0.370141      -1.128533      -0.006306      -0.016760      -0.034436       0.038813      -0.114315       0.030006       0.039878       0.011325       0.288668      -0.171742       0.065545       0.106198              6.386708       6.294271       0.250334      -0.040686       4.265716       0.505488       8.600137          -0.000001
          368              O      11.068889       3.778553      14.066014      -0.325669      22.873041 0.33579668E+03  0.71708662E+04                                 6.365506                            5.683462       0.872091       2.392789                    0.998203      23.946988      59.181313       0.795115       0.360729      -1.138484       0.022141       0.010017       0.040967       0.047632       0.008608       0.085897       0.053263      -0.028727      -0.351966      -0.163326       0.053161       0.110165              6.747801       8.797127       2.796367       1.218633       6.457338       0.907872       4.988938          -0.000001
          369              O      -0.292851       6.101628       4.931414      -0.625454      39.288345 0.62308708E+03  0.15512017E+05                                 9.189384                            7.765381       0.201877       2.102756                    0.996417      28.587331      75.998765       0.677920       0.362918      -1.138057      -0.030681      -0.009060      -0.056595       0.065011      -0.020521      -0.009398       0.010507      -0.036901      -0.262091      -0.088667       0.016259       0.072408             10.464784      12.370346       1.655967       3.672598       6.463209       1.209783      12.560796          -0.000000
          370              O      11.134973       4.942461       5.287975      -0.682356      35.169587 0.52428375E+03  0.12495988E+05                                 8.401298                            6.961149       0.468771       2.166783                    0.998745      28.818144      74.866381       0.741439       0.346599      -1.151673       0.063908      -0.014140      -0.083952       0.106452      -0.034048      -0.024273      -0.009651      -0.058453      -0.137060      -0.062510      -0.005223       0.067733              9.917356       7.484316       1.098546      -2.303064       6.471670      -2.528559      15.796081           0.000000
          371              O       9.113603       5.741314      24.345837      -0.676921      39.251929 0.58680844E+03  0.14393307E+05                                 9.123457                            7.428995       0.401543       2.140224                    0.997527      29.442376      77.726120       0.708022       0.352692      -1.146065       0.040151      -0.038185       0.096363       0.111158       0.037205      -0.019308       0.057804       0.011401      -0.175567      -0.097485       0.024827       0.072659             10.754632       7.666978       0.528150       2.701442      11.584024       4.916973      13.012893          -0.000000
          372              O       8.877728       7.879491      24.669159      -0.606454      31.461199 0.47018755E+03  0.10917591E+05                                 7.795799                            6.611474       0.672086       2.250260                    0.998909      27.792706      71.520405       0.756648       0.348624      -1.148739       0.015732       0.033618       0.089699       0.097076      -0.022058      -0.032409      -0.040198       0.017041      -0.247573      -0.104348       0.039266       0.065082              8.736152       7.524266      -1.079126       2.283826       9.854840      -2.593625       8.829349          -0.000000
          373              O       0.491943       8.007497       0.613405      -0.412629      25.036992 0.40343368E+03  0.89982159E+04                                 6.729229                            6.197204       0.935176       2.378601                    0.998301      25.510557      63.931908       0.769256       0.356986      -1.144180      -0.007733       0.022373      -0.019868       0.030905       0.031862       0.098335       0.110782      -0.044503      -0.334828      -0.190310       0.020110       0.170201              7.019299       8.920493       2.543377       1.412692       6.621351       1.067355       5.516055          -0.000001
          374              O      -0.204179       7.052192      29.089906      -0.221953      19.163183 0.28287020E+03  0.58180166E+04                                 5.718315                            5.309488       0.849703       2.415175                    0.997878      22.506737      55.546132       0.796836       0.373723      -1.122458       0.010999       0.030432       0.071710       0.078673      -0.111827       0.009086       0.006323       0.027742       0.116783      -0.132821       0.039474       0.093347              5.842091       5.544167       0.257045      -0.017293       3.795650       0.028476       8.186456          -0.000001
          375              O       8.024688       4.416213       1.707260      -0.337059      22.668845 0.32865799E+03  0.69641779E+04                                 6.257942                            5.550120       1.060150       2.439978                    0.999235      24.128948      58.938842       0.822410       0.351473      -1.148645       0.002214       0.011734      -0.035102       0.037078      -0.011290      -0.141192      -0.032859      -0.061643      -0.068594      -0.167032       0.044023       0.123009              6.607718       8.872193       1.669386      -1.977893       4.704399      -1.230286       6.246562           0.000001
          376              O       8.474364       4.899792      29.875548      -0.306459      22.612915 0.35536048E+03  0.77145386E+04                                 6.388491                            5.936203       0.686983       2.339316                    0.995954      23.959448      60.150797       0.758727       0.371860      -1.127275       0.001167      -0.005919       0.050956       0.051312      -0.070273       0.045082       0.005526      -0.148066       0.238875      -0.150299       0.057980       0.092319              6.620150       7.127585       0.128373       1.637169       4.182415      -0.329835       8.550452          -0.000000
          377              O       9.869224       8.287215       0.562036      -0.346348      22.911625 0.36657447E+03  0.80308752E+04                                 6.422841                            6.009790       0.612278       2.291259                    0.997501      24.797876      62.816675       0.756690       0.369477      -1.127564      -0.006770       0.025207      -0.033984       0.042850       0.013921      -0.005693      -0.062493       0.208289       0.305804      -0.170176       0.052676       0.117501              6.527668       4.952481      -0.301469      -0.034233       5.256133      -0.267326       9.374391          -0.000002
          378              O       9.935878       9.595722      29.138253      -0.297120      20.617703 0.27826412E+03  0.56689712E+04                                 5.862224                            5.091784       0.895462       2.399737                    0.999256      23.302973      56.231443       0.860488       0.349393      -1.147723      -0.013601      -0.036470       0.035550       0.052715       0.007953       0.039166      -0.099004       0.025372      -0.384372      -0.177990       0.078435       0.099555              6.245260       4.156205       0.197940       0.031892       9.922022      -1.256956       4.657552          -0.000001
          379              O      11.665887       3.605507      29.534096      -0.319787      21.497422 0.32389156E+03  0.68832035E+04                                 6.132088                            5.628700       0.591112       2.296482                    0.996958      24.087318      60.200272       0.785719       0.366816      -1.129003       0.005909       0.002291      -0.056718       0.057071       0.092966       0.041418      -0.055129       0.091716       0.227791      -0.161509       0.064620       0.096889              6.200134       4.838770      -0.650213       1.003390       5.223929      -0.698788       8.537703           0.000003
          380              O      11.796315       3.261787      27.488405      -0.334790      24.131544 0.33641714E+03  0.71956018E+04                                 6.594354                            5.680206       0.659908       2.306131                    0.998281      24.338441      60.420574       0.796225       0.359651      -1.138042       0.005326       0.029240       0.044781       0.053746       0.066074      -0.081970       0.106035       0.089145       0.000725      -0.178534       0.069039       0.109495              7.023479       5.449635      -1.402698      -1.037532       7.395645       3.199201       8.225156           0.000002
          381              O       5.079225       3.278380      21.901282      -0.556531      26.314417 0.38897277E+03  0.86053925E+04                                 6.847572                            5.960061       0.725521       2.296768                    0.998525      26.305375      65.869133       0.808428       0.342463      -1.154977       0.029048      -0.068455      -0.027321       0.079224       0.044184       0.004111       0.002599       0.085970       0.193711      -0.093933       0.028717       0.065216              7.503240      10.628468      -0.692890       1.805489       6.524240      -0.077384       5.357012           0.000000
          382              O       6.572990       4.833418      22.421014      -0.757529      52.029554 0.85600128E+03  0.23124983E+05                                11.151647                            9.143207      -0.129708       1.942571                    0.998420      32.291045      90.104197       0.619078       0.366230      -1.132847      -0.006454      -0.096017       0.014967       0.097391       0.023505      -0.020590      -0.004822      -0.096880       0.268430      -0.100486       0.008081       0.092405             13.408370       8.850488      -2.263606       0.602283      21.603453       2.189859       9.771169           0.000000
          383              O      -1.828011      20.891082      22.393819      -0.583100      27.429764 0.41356940E+03  0.92844823E+04                                 7.035637                            6.134184       0.729164       2.283969                    0.998453      26.934404      67.786846       0.799651       0.341190      -1.156850      -0.033922       0.071132      -0.029331       0.084088       0.052555      -0.023860       0.009832       0.100511       0.158506      -0.101365       0.032215       0.069150              7.704399      11.087773      -0.466971      -1.614427       6.676437      -0.033160       5.348987           0.000000
          384              O      10.070445      19.317080      23.025354      -0.747425      53.449887 0.85195899E+03  0.23004815E+05                                11.380838                            9.135495      -0.104715       1.946866                    0.997908      32.206663      90.055021       0.617489       0.367347      -1.131185       0.002724       0.096564       0.027794       0.100521       0.014671       0.013269       0.018432      -0.109514       0.293558      -0.106191       0.003564       0.102627             13.999283       9.337239      -3.272799      -0.134088      22.327774      -3.795770      10.332837           0.000000
          385              O      10.966467       3.202525      24.067840      -0.312982      22.733108 0.29717261E+03  0.61657026E+04                                 6.349017                            5.336425       0.919364       2.414739                    0.998648      23.424445      57.382224       0.821503       0.359355      -1.137616      -0.018299      -0.065435       0.035060       0.076457       0.041622      -0.112862       0.060249      -0.112109      -0.068366      -0.168748       0.067799       0.100950              7.044774       5.149018       1.574801       0.720919      10.682874       2.325486       5.302432           0.000000
          386              O      11.183858       1.239763      24.509009      -0.336222      20.974830 0.30559641E+03  0.63798510E+04                                 5.952804                            5.389804       1.038924       2.442806                    0.999376      23.766374      58.248378       0.823029       0.356475      -1.140817      -0.010181       0.057454       0.007494       0.058828      -0.112716      -0.048658      -0.068172      -0.022605       0.130237      -0.166992       0.064888       0.102104              6.195089       5.279051      -1.703266       1.366571       7.792724      -0.807954       5.513494           0.000001
          387              O       3.426004      22.550421      20.780231      -0.327947      22.186642 0.29300911E+03  0.60291187E+04                                 6.125205                            5.181075       0.928345       2.397684                    0.999529      23.641000      56.782494       0.866450       0.343550      -1.155975       0.050354       0.001289      -0.008116       0.051020       0.076358       0.048254      -0.100659       0.164985       0.033415      -0.182167       0.073744       0.108423              6.808964       9.332538       2.604284       1.970900       6.177945       1.321229       4.916409          -0.000000
          388              O       5.476548      22.235146      20.626124      -0.323519      21.113838 0.31012800E+03  0.64993474E+04                                 5.978159                            5.423626       0.657673       2.310750                    0.998072      23.969397      58.889023       0.821689       0.355688      -1.141267      -0.049955       0.020270      -0.007169       0.054385      -0.116947      -0.064138      -0.061406       0.042167       0.122888      -0.175371       0.073626       0.101745              6.255492       7.020065      -1.884907      -0.729407       6.396068       1.666006       5.350344          -0.000001
          389              O      10.853339       1.410438      20.387410      -0.319022      20.521609 0.29635032E+03  0.61457094E+04                                 5.869423                            5.315553       0.840944       2.380620                    0.998850      23.635520      57.926273       0.826070       0.357539      -1.138813       0.052658      -0.023568       0.003186       0.057780      -0.100698       0.058395       0.080309       0.090485       0.107825      -0.174994       0.080542       0.094452              6.106720       7.259852      -1.559800       1.288617       5.359113      -1.520087       5.701196          -0.000001
          390              O      12.879088       1.379622      20.801383      -0.322575      20.744551 0.27485005E+03  0.55733489E+04                                 5.838391                            5.023707       0.973776       2.419449                    0.999542      23.345988      55.914584       0.877206       0.344337      -1.153734      -0.054595      -0.020086      -0.016530       0.060476       0.056189      -0.048541       0.115730       0.121583      -0.079827      -0.175336       0.078924       0.096412              6.313750       8.663345       2.442826      -1.253849       5.856010      -1.014047       4.421894          -0.000000
          391              O       4.798427      22.166402      23.820061      -0.371990      21.679595 0.31054577E+03  0.65191478E+04                                 6.117464                            5.449781       0.784903       2.356272                    0.997986      24.081700      59.478593       0.813537       0.358644      -1.137362       0.047328      -0.028433       0.042242       0.069519      -0.047293       0.089023       0.077481      -0.004473      -0.212876      -0.163028       0.077929       0.085099              6.442004       8.615689      -1.285851       1.479697       5.297815      -1.375276       5.412508           0.000001
          392              O       5.933039      21.315398      25.140544      -0.304137      24.099923 0.28559708E+03  0.58506271E+04                                 6.573289                            5.192302       0.965696       2.440886                    0.998650      22.827984      55.062520       0.844617       0.353995      -1.145088      -0.043987       0.031125      -0.059824       0.080514      -0.004407       0.011150       0.011393      -0.258707       0.209281      -0.164858       0.065934       0.098924              7.620010       4.629657      -0.225049      -0.159614       7.497025      -4.674755      10.733347           0.000000
          393              O       2.415640       5.252994       5.254736      -0.658537      38.108314 0.55400188E+03  0.13396760E+05                                 8.949070                            7.211733       0.432606       2.157354                    0.997433      28.962781      75.958630       0.719479       0.352046      -1.146404       0.030198      -0.043956      -0.104866       0.117648       0.034615       0.026513      -0.053805       0.011702      -0.200046      -0.101788       0.031030       0.070759             10.652901       7.497357       0.652607      -2.658835      11.674667      -5.280242      12.786678          -0.000000
          394              O       2.236845       7.438581       5.019044      -0.612682      30.885934 0.46484767E+03  0.10756237E+05                                 7.678359                            6.552904       0.682544       2.253367                    0.998964      27.776352      71.211964       0.764131       0.346408      -1.151275       0.016053       0.043351      -0.100252       0.110397      -0.023231       0.032386       0.037143      -0.003185      -0.242532      -0.101290       0.037310       0.063980              8.575139       7.308377      -1.050348      -2.367949       9.344775       2.410959       9.072265          -0.000000
          395              O       4.535108       5.366777      24.303533      -0.737286      39.130648 0.61544051E+03  0.15236489E+05                                 9.007112                            7.527838       0.452452       2.145492                    0.999233      30.094953      79.138593       0.716509       0.345291      -1.155180       0.057462      -0.023245       0.091488       0.110509      -0.007066       0.031188       0.025769      -0.033085      -0.126653      -0.064553       0.019172       0.045381             10.669667       8.059405       1.017498       2.663529       6.748394       2.269126      17.201203           0.000001
          396              O       6.409557       6.549649      24.741680      -0.571391      36.041087 0.55594328E+03  0.13498238E+05                                 8.738359                            7.405411       0.076995       2.080600                    0.995913      27.655877      73.435367       0.681962       0.369913      -1.128716      -0.023930      -0.001149       0.055434       0.060389      -0.039756       0.015972       0.003282      -0.055030      -0.252136      -0.087196      -0.003293       0.090490              9.803923      11.698624       1.955135      -3.080610       6.457262      -1.523207      11.255882          -0.000000
          397              O       4.965736       2.844582       1.870432      -0.320725      23.434392 0.31472886E+03  0.66265677E+04                                 6.465894                            5.488838       0.706829       2.329126                    0.998138      24.022364      59.345928       0.810398       0.358968      -1.137539       0.006462       0.034857      -0.035896       0.050451       0.067522       0.080630      -0.103132       0.024336      -0.023302      -0.170180       0.072088       0.098091              6.930586       4.667524      -0.749585       0.092345       8.711619      -3.321688       7.412615           0.000004
          398              O       5.278216       3.598396      30.156566      -0.335364      23.006537 0.35407121E+03  0.76990619E+04                                 6.452192                            5.913591       0.367575       2.210874                    0.996296      24.695373      62.564746       0.760529       0.370376      -1.125545      -0.007352      -0.001745       0.051747       0.052296       0.076420      -0.032122       0.030821       0.158436       0.279366      -0.163104       0.056076       0.107027              6.578202       5.784926      -0.551068      -1.814206       5.282391       0.081623       8.667290           0.000002
          399              O       3.293272       8.275362      29.244013      -0.375583      22.916221 0.35865266E+03  0.78172214E+04                                 6.409665                            5.930532       0.669143       2.307284                    0.997603      24.839217      62.831339       0.764158       0.367743      -1.128502      -0.001925       0.036606       0.048175       0.060536       0.000612       0.003170       0.022425       0.215176       0.317041      -0.162305       0.054554       0.107751              6.557991       4.902995      -0.392077      -0.188331       5.135357      -0.059069       9.635621          -0.000001
          400              O       3.335600       9.372897       0.685926      -0.305993      20.016055 0.26685320E+03  0.53887631E+04                                 5.754105                            4.997676       0.850937       2.389739                    0.999096      23.123586      55.852950       0.864160       0.350990      -1.144527      -0.011556      -0.047652      -0.056245       0.074617       0.006472      -0.028408       0.089159       0.071303      -0.364306      -0.166654       0.066038       0.100616              6.094819       4.052835       0.143214      -0.050277       9.499148       1.579016       4.732474          -0.000001
          401              O       2.001862       4.667484      29.809071      -0.338079      21.701799 0.33282760E+03  0.71117690E+04                                 6.177755                            5.715598       0.912754       2.411394                    0.997939      23.897489      59.624755       0.778776       0.368074      -1.129564       0.005630       0.000319      -0.058281       0.058553      -0.068766      -0.038406      -0.006829      -0.180950       0.228733      -0.158118       0.072341       0.085777              6.348897       6.338882       0.432212      -1.152358       4.093522      -0.313217       8.614286           0.000000
          402              O       1.455960       4.548960      27.847987      -0.337885      22.398923 0.30676676E+03  0.63987267E+04                                 6.213458                            5.368428       0.995943       2.425252                    0.999315      23.752118      57.842566       0.833496       0.352304      -1.146267       0.013750       0.002383       0.055731       0.057451      -0.035931       0.117500       0.041050      -0.048410      -0.143862      -0.158383       0.062478       0.095904              6.681577       9.400730       1.409811       2.457563       4.287766       0.955935       6.356235           0.000002
          403              O       6.479756       6.997671       0.649666      -0.315287      22.199381 0.35923821E+03  0.78202447E+04                                 6.287758                            5.954690       0.713777       2.337452                    0.997365      24.221045      60.899934       0.760153       0.370141      -1.128533       0.006306       0.016760      -0.034436       0.038813      -0.114315      -0.030006      -0.039878       0.011325       0.288668      -0.171742       0.065545       0.106198              6.386710       6.294274       0.250333       0.040687       4.265717      -0.505486       8.600138          -0.000001
          404              O       7.193152       8.073871      29.174513      -0.325669      22.873042 0.33579678E+03  0.71708687E+04                                 6.365506                            5.683463       0.872091       2.392790                    0.998203      23.946988      59.181313       0.795115       0.360729      -1.138484      -0.022141      -0.010017       0.040967       0.047632       0.008608      -0.085897      -0.053263      -0.028727      -0.351966      -0.163326       0.053161       0.110165              6.747801       8.797126       2.796365      -1.218633       6.457336      -0.907872       4.988940          -0.000001
          405              O       5.247892       5.750796      20.039914      -0.625454      39.288342 0.62308682E+03  0.15512009E+05                                 9.189383                            7.765379       0.201877       2.102756                    0.996417      28.587331      75.998764       0.677920       0.362918      -1.138057       0.030681       0.009060      -0.056595       0.065011      -0.020521       0.009398      -0.010507      -0.036901      -0.262091      -0.088667       0.016259       0.072408             10.464784      12.370348       1.655966      -3.672600       6.463207      -1.209782      12.560796          -0.000000
          406              O       7.127068       6.909963      20.396475      -0.682356      35.169589 0.52428391E+03  0.12495993E+05                                 8.401298                            6.961150       0.468771       2.166783                    0.998745      28.818143      74.866378       0.741439       0.346599      -1.151673      -0.063908       0.014140      -0.083952       0.106452      -0.034048       0.024273       0.009651      -0.058453      -0.137060      -0.062510      -0.005223       0.067733              9.917356       7.484316       1.098547       2.303063       6.471673       2.528561      15.796079           0.000000
          407              O       9.148438       6.111110       9.237337      -0.676921      39.251924 0.58680833E+03  0.14393304E+05                                 9.123456                            7.428994       0.401543       2.140224                    0.997527      29.442375      77.726114       0.708022       0.352692      -1.146065      -0.040151       0.038185       0.096363       0.111158       0.037205       0.019308      -0.057805       0.011401      -0.175567      -0.097485       0.024827       0.072658             10.754631       7.666977       0.528151      -2.701443      11.584022      -4.916974      13.012893          -0.000000
          408              O       9.384313       3.972932       9.560659      -0.606454      31.461213 0.47018793E+03  0.10917602E+05                                 7.795802                            6.611477       0.672086       2.250260                    0.998909      27.792706      71.520406       0.756647       0.348624      -1.148739      -0.015732      -0.033618       0.089699       0.097076      -0.022058       0.032409       0.040198       0.017041      -0.247573      -0.104348       0.039266       0.065082              8.736154       7.524269      -1.079125      -2.283825       9.854844       2.593625       8.829350          -0.000000
          409              O       4.463098       3.844926      15.721905      -0.412628      25.036992 0.40343383E+03  0.89982199E+04                                 6.729230                            6.197205       0.935176       2.378601                    0.998301      25.510556      63.931906       0.769256       0.356986      -1.144180       0.007733      -0.022373      -0.019868       0.030905       0.031862      -0.098335      -0.110782      -0.044503      -0.334828      -0.190310       0.020110       0.170201              7.019299       8.920491       2.543376      -1.412691       6.621353      -1.067354       5.516054          -0.000001
          410              O       5.159220       4.800232      13.981406      -0.221953      19.163183 0.28287022E+03  0.58180171E+04                                 5.718315                            5.309489       0.849703       2.415175                    0.997878      22.506737      55.546134       0.796836       0.373723      -1.122458      -0.010999      -0.030432       0.071710       0.078673      -0.111827      -0.009086      -0.006323       0.027742       0.116783      -0.132821       0.039474       0.093348              5.842091       5.544167       0.257045       0.017294       3.795650      -0.028477       8.186456          -0.000001
          411              O      10.237353       7.436211      16.815760      -0.337059      22.668843 0.32865794E+03  0.69641767E+04                                 6.257942                            5.550119       1.060150       2.439978                    0.999235      24.128947      58.938838       0.822410       0.351473      -1.148645      -0.002214      -0.011734      -0.035102       0.037078      -0.011290       0.141192       0.032859      -0.061643      -0.068594      -0.167032       0.044023       0.123009              6.607717       8.872191       1.669386       1.977893       4.704399       1.230286       6.246562           0.000001
          412              O       9.787677       6.952632      14.767048      -0.306460      22.612917 0.35536055E+03  0.77145408E+04                                 6.388492                            5.936204       0.686983       2.339316                    0.995954      23.959448      60.150801       0.758727       0.371860      -1.127275      -0.001167       0.005919       0.050956       0.051312      -0.070273      -0.045082      -0.005526      -0.148066       0.238875      -0.150299       0.057980       0.092319              6.620151       7.127586       0.128373      -1.637168       4.182415       0.329835       8.550452          -0.000000
          413              O       8.392817       3.565209      15.670536      -0.346348      22.911623 0.36657449E+03  0.80308758E+04                                 6.422841                            6.009790       0.612278       2.291259                    0.997501      24.797876      62.816674       0.756690       0.369477      -1.127564       0.006770      -0.025207      -0.033984       0.042850       0.013921       0.005693       0.062493       0.208289       0.305804      -0.170176       0.052676       0.117501              6.527667       4.952481      -0.301469       0.034233       5.256135       0.267329       9.374386          -0.000002
          414              O       8.326163       2.256701      14.029753      -0.297120      20.617702 0.27826407E+03  0.56689700E+04                                 5.862224                            5.091784       0.895462       2.399737                    0.999256      23.302973      56.231441       0.860488       0.349393      -1.147723       0.013601       0.036470       0.035550       0.052715       0.007953      -0.039166       0.099004       0.025372      -0.384372      -0.177990       0.078435       0.099555              6.245260       4.156205       0.197940      -0.031891       9.922022       1.256957       4.657552          -0.000001
          415              O       6.596154       8.246916      14.425596      -0.319787      21.497415 0.32389148E+03  0.68832011E+04                                 6.132087                            5.628699       0.591113       2.296482                    0.996958      24.087316      60.200264       0.785719       0.366816      -1.129003      -0.005909      -0.002291      -0.056718       0.057071       0.092966      -0.041418       0.055129       0.091716       0.227791      -0.161509       0.064620       0.096889              6.200132       4.838769      -0.650212      -1.003390       5.223928       0.698787       8.537700           0.000003
          416              O       6.465726       8.590637      12.379905      -0.334790      24.131553 0.33641735E+03  0.71956072E+04                                 6.594356                            5.680208       0.659908       2.306131                    0.998281      24.338442      60.420579       0.796225       0.359651      -1.138042      -0.005326      -0.029240       0.044781       0.053746       0.066074       0.081970      -0.106035       0.089145       0.000725      -0.178534       0.069039       0.109495              7.023481       5.449637      -1.402698       1.037531       7.395651      -3.199203       8.225157           0.000002

******************************************************
Auxiliary information for the entire system
The total spin magnetic moment of the unit cell is   -0.000008
The total net atomic charge of the unit cell is   0.000006
Accuracy of reproducing the electrostatic potential in the unit cell:
  The inner radius (bohr) =    5.0000
  The outer radius (bohr) =   12.0000
  Valid grid points have density less than (e/(bohr^3)) =    0.0001
  The number of valid grid points were=       706920
  The rms potential error without charges in kcal/mol is=     12.12264
  The rms potential error with partial charges in kcal/mol is=      2.31497
  The RRMSE value at monopole order=      0.19096
  The rms potential error with partial charges and cloud penetration in kcal/mol is=      2.31737
  The RRMSE value at monopole order with cloud penetration is=      0.19116
  The rms potential error with partial charges and atomic dipoles in kcal/mol is=      0.87399
  The RRMSE value at dipole order=      0.07210
  The rms potential error with partial charges, atomic dipoles and cloud penetration in kcal/mol is=      0.86216
  The RRMSE value at dipole order with cloud penetration=      0.07112

******************************************************
The electron densities and ab initio electrostatic potential were computed in VASP using the PBE functional and
projector augmented wave method. See the main text of the journal article for a description of computational details.
The atomic charges, dipoles, and quadrupoles were computed with the DDEC6 method as described in
(a) T. A. Manz and N. Gabaldon Limas, RSC Adv. 6 (2016) 47771-47801 DOI: 10.1039/c6ra04656h
(b) N. Gabaldon Limas and T. A. Manz, RSC Adv. 8 (2018) 2678-2707 DOI: 10.1039/c7ra11829e.
For each atom in the material, the electron cloud parameters were fit to the spherically averaged atom-in-material
electron density using radial positions for which this density was between 10^-4 and 10^-2 electrons per cubic bohr.
The polarizabilities, dispersion coefficients, and quantum Drude oscillator (QDO) parameters were fit using the MCLF method.
The magnetic structure of the system was optimized in VASP from the default ferromagnetic initial guess using spin polarization.
The atomic spin moments (ASMs) were computed on this optimized magnetic structure using the DDEC6 partition as inputs
to the method of T. A. Manz and D. S. Sholl, J. Chem. Theory Comput. 7 (2011) 4146-4164 DOI: 10.1021/ct200539n.
The RMSE and RRMSE were computed using a uniform grid with Ewald summation.
