# Supplementary material for: A collection of forcefield precursors for metal–organic frameworks
Source: RSC Adv. 2019 Nov 13;9(63):36492–507. doi: 10.1039/c9ra07327b (PMC9075174; doi:10.1039/c9ra07327b)
Supplement: RA-009-C9RA07327B-s6142 [file RA-009-C9RA07327B-s6142.xyz]

  416
jmolscript: load "" {1 1 1} spacegroup "x,y,z" unitcell [{     13.652000     0.000000     0.000000 }, {     -2.124659    24.606443     0.000000 }, {      0.000000     0.000000    30.143000 }]
Gd     4.410223     5.468044    22.497228     2.021573
Gd     8.148070     6.823859    23.320735     2.027362
Gd     1.353447     6.835178     7.425728     2.021573
Gd    11.267601     5.479363     8.249235     2.027362
Gd     7.117118    19.138399     7.645772     2.021573
Gd     3.379271    17.782584     6.822265     2.027362
Gd    10.173894    17.771265    22.717272     2.021573
Gd     0.259740    19.127080    21.893765     2.027362
H      8.976107     3.479351    23.918471     0.145973
H      7.089144     1.616643    20.913213     0.151192
H     -1.994038    23.457322    21.139286     0.152448
H      9.251635    21.127092    23.324653     0.142099
H      7.014535     6.971005    27.647160     0.139860
H      3.706864     4.849930    26.947842     0.140636
H      2.844983     8.159496     3.101715     0.145939
H      4.389989     4.638315     4.063276     0.146424
H      9.025099     7.244137    19.059419     0.139814
H      5.411076     5.888322    18.052643     0.143599
H      8.753609     7.906050    11.852228     0.145546
H      9.560055     4.052681    12.566617     0.151794
H     10.439563     8.823870     8.846971     0.145973
H     12.326527    10.686578     5.841713     0.151192
H      5.633049    13.452342     6.067786     0.152448
H      8.039376    15.782573     8.253153     0.142099
H     12.401136     5.332216    12.575660     0.139860
H      2.056806     7.453292    11.876342     0.140636
H      2.918687     4.143725    18.173215     0.145939
H      1.373682     7.664907    19.134776     0.146424
H     10.390571     5.059085     3.987919     0.139814
H      0.352594     6.414900     2.981143     0.143599
H     10.662061     4.397171    26.923728     0.145546
H      9.855615     8.250540    27.638117     0.151794
H      2.551234    21.127092     6.224529     0.145973
H      4.438197    22.989800     9.229787     0.151192
H     -0.130621     1.149121     9.003714     0.152448
H      2.275706     3.479351     6.818347     0.142099
H      4.512806    17.635438     2.495840     0.139860
H      7.820477    19.756513     3.195158     0.140636
H      8.682358    16.446947    27.041285     0.145939
H      7.137352    19.968128    26.079724     0.146424
H      2.502242    17.362306    11.083581     0.139814
H      6.116265    18.718121    12.090357     0.143599
H      2.773732    16.700393    18.290772     0.145546
H      1.967286    20.553762    17.576383     0.151794
H      1.087778    15.782573    21.296029     0.145973
H     -0.799186    13.919865    24.301287     0.151192
H      5.894292    11.154101    24.075214     0.152448
H      3.487965     8.823870    21.889847     0.142099
H     -0.873795    19.274227    17.567340     0.139860
H      9.470535    17.153151    18.266658     0.140636
H      8.608654    20.462718    11.969785     0.145939
H     10.153659    16.941536    11.008224     0.146424
H      1.136770    19.547358    26.155081     0.139814
H     11.174747    18.191543    27.161857     0.143599
H      0.865280    20.209272     3.219272     0.145546
H      1.671726    16.355903     2.504883     0.151794
C      6.721000     3.698348    22.456535     0.643196
C      7.833164     2.691945    22.435435     0.008733
C      8.901415     2.763304    23.327668    -0.128424
C      9.839561     1.764282    23.324653     0.036304
C      9.818156     0.684059    22.435435     0.011237
C      8.769773     0.698823    21.528131     0.031249
C      7.785455     1.663396    21.528131    -0.113170
C      8.743775    24.210279    22.417349     0.007769
C      9.950698    24.335772    21.739132     0.029712
C     10.871734    23.329369    21.618560    -0.106090
C     10.594983    22.091665    22.242520     0.009376
C      9.443428    21.941565    22.923752    -0.113386
C      8.536740    22.987339    23.035281     0.042958
C     11.598148    20.972071    22.094819     0.653332
C      5.696977     5.944917    25.573321     0.672945
C      5.405281     5.908007    27.062385     0.001241
C      6.245611     6.547774    27.957632    -0.107384
C      5.954701     6.564999    29.289953     0.044367
C      4.820550     5.912928    29.826499     0.024690
C      4.039774     5.263318    28.889051     0.054387
C      4.290121     5.273161    27.535630    -0.116659
C      4.405037     6.092555     1.121320     0.016210
C      3.690264     7.192463     1.549350     0.030535
C      3.281364     7.374551     2.857556    -0.119150
C      3.515975     6.412439     3.776918     0.030376
C      4.214488     5.295307     3.427259    -0.104551
C      4.663372     5.140286     2.125081     0.056072
C      2.975166     6.604369     5.175553     0.595858
C      6.750039     6.508404    20.225953     0.679904
C      7.165543     6.550235    18.761003     0.003993
C      8.432069     6.934096    18.414359    -0.119245
C      8.817028     6.855355    17.091081     0.052521
C      7.965252     6.427203    16.084305     0.018763
C      6.694599     6.075331    16.506307     0.046022
C      6.277422     6.131926    17.817527    -0.107989
C      8.389866     6.284486    14.652512     0.002836
C      8.295929     7.293350    13.724108     0.037552
C      8.756856     7.172778    12.424945    -0.112909
C      9.224654     5.944917    11.987871     0.025415
C      9.262984     4.884379    12.855990    -0.109747
C      8.857452     5.059085    14.167210     0.036462
C      9.772985     5.792357    10.592250     0.590997
C     12.694670     8.604873     7.385035     0.643196
C     11.582507     9.611277     7.363935     0.008733
C     10.514256     9.539918     8.256168    -0.128424
C      9.576110    10.538940     8.253153     0.036304
C      9.597514    11.619162     7.363935     0.011237
C     10.645897    11.604399     6.456631     0.031248
C     11.630216    10.639826     6.456631    -0.113170
C      8.547236    12.699385     7.345849     0.007769
C      7.340314    12.573892     6.667632     0.029712
C      6.419278    13.580296     6.547060    -0.106090
C      6.696029    14.818000     7.171020     0.009376
C      7.847584    14.968099     7.852252    -0.113386
C      8.754272    13.922325     7.963781     0.042958
C      5.692864    15.937593     7.023319     0.653332
C      0.066693     6.358305    10.501821     0.672945
C      0.358390     6.395215    11.990885     0.001241
C     -0.481941     5.755447    12.886132    -0.107384
C     -0.191031     5.738223    14.218453     0.044367
C      0.943120     6.390293    14.754999     0.024690
C      1.723897     7.039903    13.817551     0.054387
C      1.473550     7.030061    12.464130    -0.116659
C      1.358634     6.210666    16.192820     0.016210
C      2.073407     5.110758    16.620850     0.030535
C      2.482307     4.928671    17.929056    -0.119150
C      2.247695     5.890782    18.848418     0.030376
C      1.549183     7.007915    18.498759    -0.104551
C      1.100299     7.162936    17.196582     0.056072
C      2.788505     5.698852    20.247053     0.595858
C     12.665632     5.794817     5.154453     0.679904
C     12.250127     5.752986     3.689503     0.003993
C     10.983601     5.369126     3.342859    -0.119245
C     10.598642     5.447866     2.019581     0.052521
C     11.450418     5.876019     1.012805     0.018763
C     12.721071     6.227891     1.434807     0.046022
C     -0.513752     6.171296     2.746027    -0.107989
C     11.025805     6.018736    29.724012     0.002836
C     11.119742     5.009872    28.795608     0.037552
C     10.658815     5.130443    27.496445    -0.112909
C     10.191017     6.358305    27.059371     0.025415
C     10.152687     7.418843    27.927490    -0.109747
C     10.558219     7.244137    29.238710     0.036462
C      9.642685     6.510865    25.663750     0.590997
C      4.806341    20.908095     7.686465     0.643196
C      3.694177    21.914498     7.707565     0.008733
C      2.625926    21.843139     6.815332    -0.128424
C      1.687780    22.842161     6.818347     0.036304
C      1.709185    23.922384     7.707565     0.011237
C      2.757568    23.907620     8.614869     0.031248
C      3.741886    22.943047     8.614869    -0.113170
C      2.783566     0.396164     7.725651     0.007769
C      1.576643     0.270671     8.403868     0.029712
C      0.655607     1.277074     8.524440    -0.106090
C      0.932358     2.514778     7.900480     0.009376
C      2.083913     2.664878     7.219249    -0.113386
C      2.990601     1.619104     7.107719     0.042958
C     -0.070807     3.634372     8.048181     0.653332
C      5.830364    18.661526     4.569679     0.672945
C      6.122060    18.698436     3.080615     0.001241
C      5.281730    18.058669     2.185367    -0.107384
C      5.572640    18.041444     0.853047     0.044367
C      6.706791    18.693515     0.316501     0.024690
C      7.487567    19.343125     1.253949     0.054387
C      7.237220    19.333282     2.607369    -0.116659
C      7.122304    18.513888    29.021680     0.016210
C      7.837077    17.413980    28.593650     0.030535
C      8.245977    17.231892    27.285444    -0.119150
C      8.011366    18.194004    26.366082     0.030376
C      7.312853    19.311136    26.715741    -0.104551
C      6.863969    19.466157    28.017919     0.056072
C      8.552175    18.002074    24.967447     0.595858
C      4.777302    18.098039     9.917047     0.679904
C      4.361798    18.056208    11.381997     0.003993
C      3.095272    17.672347    11.728641    -0.119245
C      2.710313    17.751088    13.051919     0.052521
C      3.562089    18.179240    14.058695     0.018763
C      4.832742    18.531112    13.636693     0.046022
C      5.249919    18.474517    12.325473    -0.107989
C      3.137475    18.321957    15.490488     0.002836
C      3.231412    17.313093    16.418892     0.037552
C      2.770485    17.433665    17.718055    -0.112909
C      2.302687    18.661526    18.155129     0.025415
C      2.264357    19.722064    17.287011    -0.109747
C      2.669889    19.547358    15.975790     0.036462
C      1.754356    18.814086    19.550750     0.590997
C     -1.167329    16.001570    22.757965     0.643196
C     -0.055166    14.995166    22.779065     0.008733
C      1.013085    15.066525    21.886832    -0.128424
C      1.951231    14.067503    21.889847     0.036304
C      1.929827    12.987281    22.779065     0.011237
C      0.881444    13.002044    23.686369     0.031248
C     -0.102875    13.966617    23.686369    -0.113170
C      2.980105    11.907058    22.797151     0.007769
C      4.187027    12.032551    23.475368     0.029712
C      5.108063    11.026147    23.595940    -0.106090
C      4.831312     9.788443    22.971980     0.009376
C      3.679757     9.638344    22.290749    -0.113386
C      2.773069    10.684118    22.179219     0.042958
C      5.834477     8.668850    23.119681     0.653332
C     11.460648    18.248138    19.641179     0.672945
C     11.168951    18.211228    18.152115     0.001241
C     -1.642718    18.850996    17.256868    -0.107384
C     11.718372    18.868220    15.924547     0.044367
C     10.584221    18.216150    15.388001     0.024690
C      9.803444    17.566540    16.325449     0.054387
C     10.053791    17.576382    17.678869    -0.116659
C     10.168707    18.395777    13.950180     0.016210
C      9.453934    19.495685    13.522150     0.030535
C      9.045034    19.677772    12.213944    -0.119150
C      9.279646    18.715661    11.294582     0.030376
C      9.978158    17.598528    11.644241    -0.104551
C     10.427042    17.443507    12.946419     0.056072
C      8.738836    18.907591     9.895947     0.595858
C     -1.138291    18.811626    24.988547     0.679904
C     -0.722786    18.853457    26.453497     0.003993
C      0.543740    19.237317    26.800141    -0.119245
C      0.928699    19.158577    28.123419     0.052521
C      0.076923    18.730424    29.130195     0.018763
C     -1.193730    18.378552    28.708193     0.046022
C     -1.610907    18.435147    27.396973    -0.107989
C      0.501536    18.587707     0.418988     0.002836
C      0.407599    19.596571     1.347392     0.037552
C      0.868526    19.476000     2.646555    -0.112909
C      1.336324    18.248138     3.083629     0.025415
C      1.374654    17.187600     2.215511    -0.109747
C      0.969122    17.362306     0.904290     0.036462
C      1.884656    18.095578     4.479250     0.590997
N     10.903291     1.840562    24.346501     0.597594
N      6.497655    24.261953    20.494226     0.570212
N     12.445213     1.011325    21.079000     0.558771
N      7.322661    22.770802    23.812970     0.586247
N      6.863319     7.283507     0.048229     0.536529
N      2.828539     4.507900    29.302010     0.529767
N      3.315335     8.277607     0.605874     0.571836
N      5.434548     3.924728     1.808580     0.543913
N     10.239644     7.202306    16.783622     0.530806
N      5.703849     5.580741    15.547759     0.574914
N      7.739207     8.602412    14.073767     0.559109
N      8.974453     3.877975    15.053414     0.536920
N      8.512379    10.462660     9.275001     0.597594
N     10.793356    12.647712     5.422726     0.570212
N      6.970458    11.291897     6.007500     0.558771
N      9.968350    14.138862     8.741470     0.586247
N     12.552352     5.019714    15.119729     0.536529
N      2.935132     7.795321    14.230510     0.529767
N      2.448335     4.025614    15.677374     0.571836
N      0.329123     8.378494    16.880080     0.543913
N      9.176027     5.100916     1.712122     0.530806
N      0.059822     6.722480     0.476259     0.574914
N     11.676464     3.700809    29.145267     0.559109
N     10.441218     8.425246    -0.018086     0.536920
N      0.624050    22.765881     5.796499     0.597594
N      5.029686     0.344490     9.648774     0.570212
N     -0.917872    23.595118     9.064000     0.558771
N      4.204680     1.835641     6.330030     0.586247
N      4.664022    17.322936    30.094771     0.536529
N      8.698802    20.098543     0.840990     0.529767
N      8.212006    16.328836    29.537126     0.571836
N      6.092793    20.681715    28.334420     0.543913
N      1.287697    17.404137    13.359378     0.530806
N      5.823492    19.025702    14.595241     0.574914
N      3.788134    16.004031    16.069233     0.559109
N      2.552888    20.728468    15.089586     0.536920
N      3.014962    14.143783    20.867999     0.597594
N      0.733985    11.958731    24.720274     0.570212
N      4.556883    13.314546    24.135500     0.558771
N      1.558991    10.467581    21.401530     0.586247
N     -1.025011    19.586729    15.023271     0.536529
N      8.592209    16.811122    15.912490     0.529767
N      9.079006    20.580829    14.465626     0.571836
N     11.198218    16.227949    13.262920     0.543913
N      2.351314    19.505527    28.430878     0.530806
N     11.467519    17.883963    29.666741     0.574914
N     -0.149123    20.905634     0.997733     0.559109
N      1.086123    16.181197     0.018086     0.536920
O      5.604886     3.390768    22.001376    -0.577954
O      6.939992     4.830245    22.944852    -0.743231
O     -0.887832    21.255045    21.727074    -0.590584
O     11.214726    19.815569    22.366106    -0.726412
O     11.063191     2.834662    24.898118    -0.320474
O     11.546793     0.917820    24.584631    -0.335071
O      5.804459    24.463726    19.568836    -0.307116
O      6.952281    23.186651    20.690155    -0.346272
O     11.950210     2.032492    21.443730    -0.345299
O     13.293852     1.001482    20.244039    -0.314492
O      6.659594    23.619725    24.162629    -0.304652
O      6.967362    21.636445    23.990814    -0.355678
O      4.868111     5.393732    24.834818    -0.672426
O      6.755649     6.569920    25.235720    -0.634778
O      2.849003     5.583202     5.892956    -0.641382
O      2.637884     7.743648     5.531241    -0.620037
O      7.690751     8.009397    29.660712    -0.331767
O      6.763058     7.148172     1.247920    -0.316955
O      1.931426     4.367644    28.509249    -0.312854
O      2.866150     3.961637     0.283344    -0.328036
O      3.734723     8.321899    29.669755    -0.326820
O      2.479073     9.045328     0.958547    -0.346603
O      5.892898     3.754943     0.699318    -0.333418
O      5.642122     3.117636     2.694784    -0.331037
O      5.681078     5.986748    20.521354    -0.598572
O      7.596838     6.978387    21.057900    -0.723895
O      9.969896     4.618629    10.152162    -0.630205
O     10.032088     6.823367     9.917047    -0.637122
O     10.559521     7.308114    15.605031    -0.314944
O     11.012555     7.310574    17.727098    -0.303470
O      5.969358     5.019714    14.625384    -0.258078
O      4.561307     6.085173    15.659288    -0.408002
O      8.047855     9.549761    13.434735    -0.305720
O      7.001633     8.654086    15.029300    -0.343288
O      8.970158     2.805135    14.534955    -0.286637
O      9.131473     4.067445    16.250091    -0.353901
O      0.158785     8.912454     6.929876    -0.577954
O     12.475678     7.472977     7.873352    -0.743231
O      4.526843    15.654619     6.655574    -0.590584
O      6.076286    17.094096     7.294606    -0.726412
O      8.352480     9.468559     9.826618    -0.320474
O      7.868877    11.385401     9.513131    -0.335071
O     11.486553    12.445939     4.497336    -0.307116
O     10.338731    13.723013     5.618655    -0.346272
O      7.465461    10.270729     6.372230    -0.345300
O      6.121819    11.301739     5.172539    -0.314492
O     10.631417    13.289940     9.091129    -0.304652
O     10.323650    15.273219     8.919314    -0.355678
O      0.895559     6.909489     9.763318    -0.672426
O     12.660022     5.733301    10.164220    -0.634778
O      2.914668     6.720020    20.964457    -0.641382
O      3.125786     4.559574    20.602740    -0.620037
O     11.724919     4.293824    14.589212    -0.331766
O     12.652613     5.155050    16.319420    -0.316955
O      3.832244     7.935578    13.437749    -0.312853
O      2.897521     8.341584    15.354844    -0.328036
O      2.028948     3.981322    14.598255    -0.326820
O      3.284598     3.257893    16.030047    -0.346603
O     -0.129227     8.548278    15.770818    -0.333418
O      0.121549     9.185585    17.766284    -0.331037
O      0.082592     6.316474     5.449854    -0.598572
O     11.818833     5.324834     5.986400    -0.723895
O      9.445775     7.684592    25.223662    -0.630205
O      9.383582     5.479855    24.988547    -0.637122
O      8.856150     4.995108     0.533531    -0.314944
O      8.403116     4.992647     2.655598    -0.303470
O     -0.205687     7.283507    29.696884    -0.258078
O      1.202363     6.218048     0.587789    -0.408002
O     11.367816     2.753461    28.506235    -0.305720
O     12.414038     3.649135    30.100800    -0.343288
O     10.445512     9.498087    29.606455    -0.286637
O     10.284197     8.235776     1.178591    -0.353901
O      5.922455    21.215675     8.141624    -0.577954
O      4.587349    19.776198     7.198148    -0.743231
O     12.415173     3.351398     8.415926    -0.590584
O      0.312615     4.790874     7.776894    -0.726412
O      0.464150    21.771781     5.244882    -0.320474
O     -0.019452    23.688623     5.558369    -0.335071
O      5.722882     0.142717    10.574164    -0.307116
O      4.575060     1.419792     9.452845    -0.346272
O     -0.422869    22.573951     8.699270    -0.345300
O     -1.766511    23.604961     9.898961    -0.314492
O      4.867747     0.986718     5.980371    -0.304653
O      4.559979     2.969998     6.152186    -0.355678
O      6.659230    19.212711     5.308182    -0.672426
O      4.771692    18.036523     4.907280    -0.634778
O      8.678338    19.023241    24.250043    -0.641382
O      8.889457    16.862795    24.611759    -0.620037
O      3.836590    16.597046     0.482288    -0.331767
O      4.764283    17.458271    28.895080    -0.316955
O      9.595915    20.238799     1.633751    -0.312854
O      8.661191    20.644806    29.859656    -0.328036
O      7.792618    16.284544     0.473245    -0.326820
O      9.048268    15.561115    29.184453    -0.346603
O      5.634443    20.851500    29.443682    -0.333418
O      5.885219    21.488807    27.448216    -0.331037
O      5.846263    18.619695     9.621646    -0.598572
O      3.930503    17.628056     9.085100    -0.723895
O      1.557445    19.987814    19.990838    -0.630205
O      1.495253    17.783076    20.225953    -0.637122
O      0.967820    17.298329    14.537969    -0.314944
O      0.514786    17.295869    12.415902    -0.303470
O      5.557983    19.586729    15.517616    -0.258078
O      6.966034    18.521270    14.483712    -0.408002
O      3.479486    15.056682    16.708265    -0.305720
O      4.525708    15.952357    15.113700    -0.343288
O      2.557183    21.801308    15.608045    -0.286637
O      2.395868    20.538998    13.892909    -0.353901
O     11.368556    15.693989    23.213124    -0.577954
O     -0.948337    17.133466    22.269648    -0.743231
O      7.000498     8.951824    23.487426    -0.590584
O      5.451055     7.512347    22.848394    -0.726412
O      3.174861    15.137884    20.316382    -0.320474
O      3.658464    13.221042    20.629869    -0.335071
O      0.040788    12.160504    25.645664    -0.307116
O      1.188610    10.883430    24.524345    -0.346272
O      4.061880    14.335714    23.770770    -0.345300
O      5.405522    13.304704    24.970461    -0.314492
O      0.895924    11.316503    21.051871    -0.304653
O      1.203691     9.333224    21.223686    -0.355678
O     10.631782    17.696954    20.379682    -0.672426
O     -1.132681    18.873142    19.978780    -0.634778
O      8.612673    17.886423     9.178543    -0.641382
O      8.401555    20.046869     9.540259    -0.620037
O     -0.197578    20.312619    15.553788    -0.331766
O     -1.125272    19.451393    13.823580    -0.316955
O      7.695097    16.670865    16.705251    -0.312853
O      8.629820    16.264859    14.788156    -0.328036
O      9.498393    20.625121    15.544745    -0.326820
O      8.242743    21.348550    14.112953    -0.346603
O     11.656568    16.058165    14.372182    -0.333418
O     11.405792    15.420858    12.376716    -0.331037
O     11.444749    18.289969    24.693146    -0.598572
O     -0.291492    19.281609    24.156600    -0.723895
O      2.081566    16.921851     4.919338    -0.630205
O      2.143759    19.126588     5.154453    -0.637122
O      2.671191    19.611335    29.609469    -0.314944
O      3.124225    19.613796    27.487402    -0.303470
O     11.733028    17.322936     0.446116    -0.258078
O     10.324978    18.388395    29.555212    -0.408002
O      0.159525    21.852982     1.636765    -0.305720
O     -0.886697    20.957308     0.042200    -0.343288
O      1.081829    15.108356     0.536545    -0.286637
O      1.243144    16.370667    28.964409    -0.353901

The following XYZ coordinates are in angstroms. Other properties are in atomic units.
The sperically averaged electron density of each atom fit to a function of the form exp(a - br)
eigen_1, eigen_2 and eigen_3 are the three eigenvalues of traceless quadrupole moment tensor
  atom number  atomic symbol              X              Y              Z     net charge C6 coefficient C8 coefficient C10 coefficient fluctuating dipole atomic polarizability isotropic forcefield polarizability              a              b squared Pearson coefficient          <r^3>          <r^4>         wp_QDO          m_QDO          q_QDO       dipole_x       dipole_y       dipole_z         dipole            Qxy            Qxz            Qyz     Q(x^2-y^2)  Q(3z^2 - R^2)        eigen_1        eigen_2        eigen_3 static polarizability      alpha(xx)      alpha(xy)      alpha(xz)      alpha(yy)      alpha(yz)      alpha(zz) atomic spin moment
            1             Gd       4.410223       5.468044      22.497228       2.021573     130.208525 0.29383366E+04  0.99819982E+05                                17.431956                           14.924793       1.915134       2.325448                    0.998177      78.763609     190.275762       0.634226       0.284280      -1.306385      -0.013265       0.002131       0.023407       0.026988       0.070135      -0.186251      -0.043734       0.000659      -0.146402      -0.202434      -0.010911       0.213345             21.247393      19.089568      -2.133833       5.300499      16.310177      -1.456059      28.342435          -0.000000
            2             Gd       8.148070       6.823859      23.320735       2.027362     131.900651 0.29222770E+04  0.99201956E+05                                17.648999                           14.912175       1.819901       2.300295                    0.998150      78.697039     190.443276       0.632289       0.285359      -1.304313       0.004467       0.009898      -0.019955       0.022719       0.065317      -0.178307      -0.007159       0.045970      -0.206174      -0.199823      -0.001256       0.201079             21.967018      18.490699      -2.619818       5.788813      16.089346      -1.979740      31.321011          -0.000000
            3             Gd       1.353447       6.835178       7.425728       2.021573     130.208536 0.29383370E+04  0.99820000E+05                                17.431957                           14.924795       1.915134       2.325448                    0.998177      78.763610     190.275767       0.634226       0.284280      -1.306385       0.013265      -0.002131       0.023407       0.026988       0.070135       0.186251       0.043734       0.000659      -0.146402      -0.202434      -0.010912       0.213345             21.247394      19.089571      -2.133833      -5.300498      16.310177       1.456055      28.342434          -0.000000
            4             Gd      11.267601       5.479363       8.249235       2.027362     131.900635 0.29222769E+04  0.99201951E+05                                17.648997                           14.912175       1.819901       2.300295                    0.998150      78.697039     190.443274       0.632289       0.285359      -1.304313      -0.004467      -0.009898      -0.019955       0.022719       0.065317       0.178307       0.007159       0.045970      -0.206174      -0.199823      -0.001256       0.201079             21.967015      18.490696      -2.619820      -5.788809      16.089349       1.979739      31.321000          -0.000000
            5             Gd       7.117118      19.138399       7.645772       2.021573     130.208540 0.29383368E+04  0.99819993E+05                                17.431958                           14.924794       1.915134       2.325448                    0.998177      78.763609     190.275767       0.634226       0.284280      -1.306385       0.013265      -0.002131      -0.023407       0.026988       0.070135      -0.186251      -0.043734       0.000659      -0.146402      -0.202434      -0.010912       0.213345             21.247396      19.089571      -2.133832       5.300502      16.310179      -1.456058      28.342439          -0.000000
            6             Gd       3.379271      17.782584       6.822265       2.027362     131.900651 0.29222770E+04  0.99201956E+05                                17.648999                           14.912175       1.819901       2.300295                    0.998150      78.697039     190.443276       0.632289       0.285359      -1.304313      -0.004467      -0.009898       0.019955       0.022719       0.065317      -0.178307      -0.007159       0.045970      -0.206174      -0.199823      -0.001256       0.201079             21.967018      18.490699      -2.619818       5.788813      16.089346      -1.979740      31.321010          -0.000000
            7             Gd      10.173894      17.771265      22.717272       2.021573     130.208544 0.29383371E+04  0.99820002E+05                                17.431958                           14.924795       1.915134       2.325448                    0.998177      78.763609     190.275767       0.634226       0.284280      -1.306385      -0.013265       0.002131      -0.023407       0.026988       0.070135       0.186251       0.043734       0.000659      -0.146402      -0.202434      -0.010911       0.213345             21.247396      19.089574      -2.133835      -5.300501      16.310179       1.456057      28.342436          -0.000000
            8             Gd       0.259740      19.127080      21.893765       2.027362     131.900638 0.29222770E+04  0.99201954E+05                                17.648998                           14.912175       1.819901       2.300295                    0.998150      78.697039     190.443275       0.632289       0.285359      -1.304313       0.004467       0.009898       0.019955       0.022719       0.065317       0.178307       0.007159       0.045970      -0.206174      -0.199823      -0.001256       0.201079             21.967015      18.490696      -2.619820      -5.788810      16.089349       1.979739      31.321000          -0.000000
            9              H       8.976107       3.479351      23.918471       0.145973       1.073301 0.73754326E+01  0.71440603E+02                                 1.762272                            1.605652      -1.502348       2.180345                    0.992991       3.620015      10.295821       0.482394       1.310831      -0.699843      -0.002751       0.028000       0.027703       0.039484      -0.000981      -0.008104       0.006241      -0.001695       0.016971      -0.009294      -0.003448       0.012742              1.877396       1.505051      -0.117221       0.095118       2.255028       0.625963       1.872109           0.000000
           10              H       7.089144       1.616643      20.913213       0.151192       1.061877 0.76489073E+01  0.73274862E+02                                 1.640748                            1.557522      -1.145145       2.361527                    0.997488       3.155841       8.357317       0.537589       1.189324      -0.731674      -0.035936       0.002519      -0.025545       0.044162       0.002239       0.014934      -0.007820       0.011218      -0.010011      -0.018103      -0.000071       0.018174              1.674733       1.829345      -0.119799       0.397105       1.504804       0.065349       1.690051          -0.000000
           11              H      -1.994038      23.457322      21.139286       0.152448       1.067933 0.76672674E+01  0.73436828E+02                                 1.640436                            1.554555      -1.151298       2.359294                    0.997545       3.152873       8.327180       0.541041       1.181960      -0.733389       0.039562       0.000122      -0.021527       0.045040       0.003808      -0.010784       0.008048       0.021549      -0.003609      -0.017777       0.000186       0.017591              1.671809       1.932975      -0.030277      -0.367483       1.569627      -0.081724       1.512825          -0.000000
           12              H       9.251635      21.127092      23.324653       0.142099       1.026755 0.70550087E+01  0.67713325E+02                                 1.723118                            1.579486      -1.447833       2.204293                    0.993576       3.625373      10.329075       0.481243       1.326066      -0.696474      -0.003091      -0.033079       0.018723       0.038136       0.001056       0.004350      -0.005000      -0.008976       0.017141      -0.009285      -0.000358       0.009643              1.828258       1.509200      -0.002754      -0.143454       2.377297      -0.485265       1.598278           0.000000
           13              H       7.014535       6.971005      27.647160       0.139860       1.027721 0.74141100E+01  0.71677732E+02                                 1.700842                            1.604704      -1.237001       2.307005                    0.996000       3.477812       9.778373       0.486428       1.302454      -0.703230       0.030080       0.018761      -0.019265       0.040348       0.003809      -0.008417      -0.009795       0.003299      -0.021919      -0.014956      -0.000026       0.014981              1.753736       2.100068       0.303611      -0.263317       1.409541      -0.082580       1.751599          -0.000000
           14              H       3.706864       4.849930      26.947842       0.140636       1.150401 0.85188047E+01  0.83986651E+02                                 1.737343                            1.648421      -1.238751       2.306613                    0.996433       3.335696       9.014215       0.519381       1.196159      -0.729313      -0.020890      -0.018024      -0.027542       0.038985       0.004824       0.010928       0.005629      -0.011771      -0.001728      -0.014303      -0.000320       0.014624              1.760481       1.780720       0.282509       0.207153       1.506480       0.219171       1.994242          -0.000000
           15              H       2.844983       8.159496       3.101715       0.145939       1.097759 0.80991851E+01  0.79197205E+02                                 1.718639                            1.635100      -1.163941       2.346423                    0.997510       3.293327       8.992294       0.506010       1.237880      -0.719897      -0.016439       0.035213       0.019084       0.043295      -0.004277      -0.007950       0.010098      -0.008932      -0.031933      -0.016831      -0.000299       0.017130              1.751740       1.604387      -0.290566      -0.164196       1.947566       0.175254       1.703267          -0.000000
           16              H       4.389989       4.638315       4.063276       0.146424       1.034824 0.72717054E+01  0.69914335E+02                                 1.698936                            1.580906      -1.405431       2.230127                    0.994558       3.481563       9.740723       0.494276       1.288864      -0.705546       0.004302      -0.022002       0.031763       0.038878       0.005761       0.006404      -0.004504       0.002667       0.018284      -0.012115       0.002310       0.009805              1.764530       1.424669      -0.157007      -0.012219       1.848238      -0.490970       2.020682          -0.000000
           17              H       9.025099       7.244137      19.059419       0.139814       1.174481 0.87078725E+01  0.86385399E+02                                 1.761740                            1.666246      -1.321284       2.263572                    0.995800       3.399477       9.236881       0.516393       1.195631      -0.728868       0.019947       0.015927       0.029912       0.039322       0.004902       0.011552       0.005929      -0.011720       0.001296      -0.014830      -0.000471       0.015300              1.792770       1.876808       0.203959       0.228439       1.431403       0.196083       2.070099           0.000000
           18              H       5.411076       5.888322      18.052643       0.143599       0.951711 0.66442277E+01  0.62735190E+02                                 1.639791                            1.537084      -1.205437       2.327548                    0.996236       3.430769       9.651536       0.486471       1.333466      -0.696462      -0.035337      -0.008764       0.013981       0.039000       0.005124      -0.007667       0.001524       0.000999      -0.029339      -0.013642       0.002375       0.011267              1.702556       2.240891       0.217131      -0.213969       1.263148      -0.040197       1.603629          -0.000000
           19              H       8.753609       7.906050      11.852228       0.145546       1.063171 0.74659945E+01  0.72365774E+02                                 1.739058                            1.608380      -1.437235       2.216615                    0.993507       3.542323       9.999886       0.486340       1.299334      -0.703063       0.004436       0.026566      -0.029075       0.039633       0.003992       0.000633      -0.007601       0.006776       0.003224      -0.010420       0.002972       0.007449              1.818633       1.381188      -0.062591      -0.102950       1.987023      -0.537360       2.087689          -0.000000
           20              H       9.560055       4.052681      12.566617       0.151794       1.102944 0.81507613E+01  0.79962208E+02                                 1.739515                            1.653274      -1.174004       2.352386                    0.996727       3.276671       9.010696       0.496474       1.257543      -0.715864       0.014576      -0.038266      -0.019346       0.045288      -0.010311      -0.000486       0.010570      -0.010058      -0.022117      -0.014353      -0.004217       0.018570              1.771690       1.544182      -0.196289      -0.148688       2.038154       0.208788       1.732734          -0.000000
           21              H      10.439563       8.823870       8.846971       0.145973       1.073302 0.73754378E+01  0.71440664E+02                                 1.762272                            1.605652      -1.502348       2.180345                    0.992991       3.620015      10.295821       0.482394       1.310830      -0.699843       0.002751      -0.028000       0.027703       0.039484      -0.000981       0.008104      -0.006241      -0.001695       0.016971      -0.009294      -0.003448       0.012742              1.877397       1.505051      -0.117220      -0.095119       2.255030      -0.625964       1.872109           0.000000
           22              H      12.326527      10.686578       5.841713       0.151192       1.061877 0.76489036E+01  0.73274823E+02                                 1.640748                            1.557522      -1.145145       2.361527                    0.997488       3.155840       8.357316       0.537589       1.189325      -0.731674       0.035936      -0.002519      -0.025545       0.044162       0.002239      -0.014934       0.007820       0.011218      -0.010011      -0.018103      -0.000071       0.018174              1.674733       1.829345      -0.119799      -0.397105       1.504804      -0.065348       1.690052          -0.000000
           23              H       5.633049      13.452342       6.067786       0.152448       1.067934 0.76672758E+01  0.73436934E+02                                 1.640437                            1.554556      -1.151298       2.359294                    0.997545       3.152873       8.327183       0.541040       1.181961      -0.733389      -0.039562      -0.000122      -0.021527       0.045040       0.003808       0.010784      -0.008048       0.021549      -0.003609      -0.017777       0.000186       0.017591              1.671810       1.932976      -0.030276       0.367484       1.569628       0.081724       1.512826          -0.000000
           24              H       8.039376      15.782573       8.253153       0.142099       1.026756 0.70550130E+01  0.67713378E+02                                 1.723119                            1.579486      -1.447833       2.204293                    0.993576       3.625373      10.329076       0.481243       1.326066      -0.696474       0.003091       0.033079       0.018723       0.038136       0.001056      -0.004350       0.005000      -0.008976       0.017141      -0.009285      -0.000358       0.009643              1.828259       1.509200      -0.002755       0.143453       2.377299       0.485265       1.598279          -0.000000
           25              H      12.401136       5.332216      12.575660       0.139860       1.027721 0.74141085E+01  0.71677711E+02                                 1.700841                            1.604704      -1.237001       2.307005                    0.996000       3.477813       9.778374       0.486428       1.302453      -0.703230      -0.030080      -0.018761      -0.019265       0.040348       0.003809       0.008417       0.009795       0.003299      -0.021919      -0.014956      -0.000026       0.014981              1.753735       2.100066       0.303611       0.263318       1.409540       0.082580       1.751599          -0.000000
           26              H       2.056806       7.453292      11.876342       0.140636       1.150401 0.85188001E+01  0.83986596E+02                                 1.737343                            1.648421      -1.238751       2.306613                    0.996433       3.335696       9.014215       0.519381       1.196159      -0.729313       0.020890       0.018024      -0.027542       0.038985       0.004824      -0.010928      -0.005629      -0.011771      -0.001728      -0.014303      -0.000320       0.014624              1.760481       1.780719       0.282509      -0.207153       1.506480      -0.219171       1.994242          -0.000000
           27              H       2.918687       4.143725      18.173215       0.145939       1.097759 0.80991879E+01  0.79197241E+02                                 1.718639                            1.635100      -1.163941       2.346423                    0.997510       3.293327       8.992295       0.506010       1.237880      -0.719897       0.016439      -0.035213       0.019084       0.043295      -0.004277       0.007950      -0.010098      -0.008932      -0.031933      -0.016831      -0.000299       0.017130              1.751740       1.604387      -0.290565       0.164196       1.947567      -0.175255       1.703267          -0.000000
           28              H       1.373682       7.664907      19.134776       0.146424       1.034824 0.72717056E+01  0.69914337E+02                                 1.698936                            1.580906      -1.405431       2.230127                    0.994558       3.481563       9.740723       0.494276       1.288864      -0.705546      -0.004302       0.022002       0.031763       0.038878       0.005761      -0.006404       0.004504       0.002667       0.018284      -0.012115       0.002310       0.009805              1.764530       1.424669      -0.157007       0.012219       1.848238       0.490971       2.020683          -0.000000
           29              H      10.390571       5.059085       3.987919       0.139814       1.174481 0.87078729E+01  0.86385405E+02                                 1.761740                            1.666246      -1.321284       2.263572                    0.995800       3.399477       9.236882       0.516393       1.195631      -0.728868      -0.019947      -0.015927       0.029912       0.039322       0.004902      -0.011552      -0.005929      -0.011720       0.001296      -0.014830      -0.000471       0.015300              1.792770       1.876808       0.203959      -0.228439       1.431403      -0.196083       2.070100           0.000000
           30              H       0.352594       6.414900       2.981143       0.143599       0.951711 0.66442270E+01  0.62735184E+02                                 1.639791                            1.537084      -1.205437       2.327548                    0.996236       3.430769       9.651537       0.486471       1.333467      -0.696462       0.035337       0.008764       0.013981       0.039000       0.005124       0.007667      -0.001524       0.000999      -0.029339      -0.013642       0.002375       0.011267              1.702556       2.240891       0.217131       0.213969       1.263148       0.040197       1.603629          -0.000000
           31              H      10.662061       4.397171      26.923728       0.145546       1.063171 0.74659949E+01  0.72365776E+02                                 1.739058                            1.608380      -1.437235       2.216615                    0.993507       3.542323       9.999885       0.486340       1.299334      -0.703063      -0.004436      -0.026566      -0.029075       0.039633       0.003992      -0.000633       0.007601       0.006776       0.003224      -0.010420       0.002972       0.007449              1.818633       1.381188      -0.062590       0.102950       1.987023       0.537360       2.087689          -0.000000
           32              H       9.855615       8.250540      27.638117       0.151794       1.102944 0.81507572E+01  0.79962160E+02                                 1.739514                            1.653274      -1.174004       2.352386                    0.996727       3.276671       9.010696       0.496474       1.257543      -0.715864      -0.014576       0.038266      -0.019346       0.045288      -0.010311       0.000486      -0.010570      -0.010058      -0.022117      -0.014353      -0.004217       0.018570              1.771690       1.544182      -0.196290       0.148688       2.038153      -0.208788       1.732734          -0.000000
           33              H       2.551234      21.127092       6.224529       0.145973       1.073301 0.73754326E+01  0.71440603E+02                                 1.762272                            1.605652      -1.502348       2.180345                    0.992991       3.620015      10.295821       0.482394       1.310831      -0.699843       0.002751      -0.028000      -0.027703       0.039484      -0.000981      -0.008104       0.006241      -0.001695       0.016971      -0.009294      -0.003448       0.012742              1.877396       1.505051      -0.117221       0.095118       2.255028       0.625963       1.872109           0.000000
           34              H       4.438197      22.989800       9.229787       0.151192       1.061877 0.76489041E+01  0.73274829E+02                                 1.640748                            1.557522      -1.145145       2.361527                    0.997488       3.155840       8.357316       0.537589       1.189325      -0.731674       0.035936      -0.002519       0.025545       0.044162       0.002239       0.014934      -0.007820       0.011218      -0.010011      -0.018103      -0.000071       0.018174              1.674733       1.829345      -0.119799       0.397105       1.504804       0.065349       1.690052          -0.000000
           35              H      -0.130621       1.149121       9.003714       0.152448       1.067933 0.76672697E+01  0.73436863E+02                                 1.640437                            1.554556      -1.151298       2.359294                    0.997545       3.152873       8.327183       0.541040       1.181961      -0.733389      -0.039562      -0.000122       0.021527       0.045040       0.003808      -0.010784       0.008048       0.021549      -0.003609      -0.017777       0.000186       0.017591              1.671810       1.932976      -0.030277      -0.367484       1.569627      -0.081724       1.512826          -0.000000
           36              H       2.275706       3.479351       6.818347       0.142099       1.026755 0.70550106E+01  0.67713349E+02                                 1.723119                            1.579486      -1.447833       2.204293                    0.993576       3.625373      10.329076       0.481243       1.326066      -0.696474       0.003091       0.033079      -0.018723       0.038136       0.001056       0.004350      -0.005000      -0.008976       0.017141      -0.009285      -0.000358       0.009643              1.828259       1.509200      -0.002754      -0.143454       2.377297      -0.485265       1.598279          -0.000000
           37              H       4.512806      17.635438       2.495840       0.139860       1.027722 0.74141161E+01  0.71677800E+02                                 1.700842                            1.604704      -1.237001       2.307005                    0.996000       3.477813       9.778374       0.486428       1.302453      -0.703230      -0.030080      -0.018761       0.019265       0.040348       0.003809      -0.008417      -0.009795       0.003299      -0.021919      -0.014956      -0.000026       0.014981              1.753736       2.100068       0.303611      -0.263318       1.409541      -0.082580       1.751600          -0.000000
           38              H       7.820477      19.756513       3.195158       0.140636       1.150402 0.85188095E+01  0.83986710E+02                                 1.737344                            1.648421      -1.238751       2.306613                    0.996433       3.335696       9.014215       0.519380       1.196159      -0.729313       0.020890       0.018024       0.027542       0.038985       0.004824       0.010928       0.005629      -0.011771      -0.001728      -0.014303      -0.000320       0.014624              1.760481       1.780720       0.282509       0.207153       1.506480       0.219171       1.994244          -0.000000
           39              H       8.682358      16.446947      27.041285       0.145939       1.097759 0.80991852E+01  0.79197208E+02                                 1.718639                            1.635100      -1.163941       2.346423                    0.997510       3.293327       8.992295       0.506010       1.237880      -0.719897       0.016439      -0.035213      -0.019084       0.043295      -0.004277      -0.007950       0.010098      -0.008932      -0.031933      -0.016831      -0.000299       0.017130              1.751740       1.604387      -0.290566      -0.164196       1.947566       0.175254       1.703267          -0.000000
           40              H       7.137352      19.968128      26.079724       0.146424       1.034824 0.72717054E+01  0.69914335E+02                                 1.698936                            1.580906      -1.405431       2.230127                    0.994558       3.481563       9.740723       0.494276       1.288864      -0.705546      -0.004302       0.022002      -0.031763       0.038878       0.005761       0.006404      -0.004504       0.002667       0.018284      -0.012115       0.002310       0.009805              1.764530       1.424669      -0.157007      -0.012219       1.848238      -0.490970       2.020682          -0.000000
           41              H       2.502242      17.362306      11.083581       0.139814       1.174481 0.87078725E+01  0.86385399E+02                                 1.761740                            1.666246      -1.321283       2.263572                    0.995800       3.399477       9.236881       0.516393       1.195631      -0.728868      -0.019947      -0.015927      -0.029912       0.039322       0.004902       0.011552       0.005929      -0.011720       0.001296      -0.014830      -0.000471       0.015300              1.792770       1.876808       0.203959       0.228439       1.431403       0.196083       2.070099           0.000000
           42              H       6.116265      18.718121      12.090357       0.143599       0.951711 0.66442271E+01  0.62735185E+02                                 1.639791                            1.537084      -1.205437       2.327548                    0.996236       3.430769       9.651537       0.486471       1.333467      -0.696462       0.035337       0.008764      -0.013981       0.039000       0.005124      -0.007667       0.001524       0.000999      -0.029339      -0.013642       0.002375       0.011267              1.702556       2.240892       0.217131      -0.213969       1.263148      -0.040197       1.603629          -0.000000
           43              H       2.773732      16.700393      18.290772       0.145546       1.063171 0.74659945E+01  0.72365774E+02                                 1.739058                            1.608380      -1.437235       2.216615                    0.993507       3.542323       9.999886       0.486340       1.299334      -0.703063      -0.004436      -0.026566       0.029075       0.039633       0.003992       0.000633      -0.007601       0.006776       0.003224      -0.010420       0.002972       0.007449              1.818633       1.381188      -0.062591      -0.102950       1.987023      -0.537360       2.087689          -0.000000
           44              H       1.967286      20.553762      17.576383       0.151794       1.102944 0.81507627E+01  0.79962222E+02                                 1.739514                            1.653274      -1.174004       2.352385                    0.996727       3.276672       9.010697       0.496474       1.257543      -0.715864      -0.014576       0.038266       0.019346       0.045288      -0.010311      -0.000486       0.010570      -0.010058      -0.022117      -0.014353      -0.004217       0.018570              1.771689       1.544181      -0.196289      -0.148687       2.038154       0.208787       1.732733          -0.000000
           45              H       1.087778      15.782573      21.296029       0.145973       1.073302 0.73754378E+01  0.71440664E+02                                 1.762272                            1.605652      -1.502348       2.180345                    0.992991       3.620015      10.295821       0.482394       1.310830      -0.699843      -0.002751       0.028000      -0.027703       0.039484      -0.000981       0.008104      -0.006241      -0.001695       0.016971      -0.009294      -0.003448       0.012742              1.877397       1.505051      -0.117220      -0.095119       2.255030      -0.625964       1.872109           0.000000
           46              H      -0.799186      13.919865      24.301287       0.151192       1.061877 0.76489071E+01  0.73274862E+02                                 1.640748                            1.557522      -1.145145       2.361527                    0.997488       3.155841       8.357318       0.537589       1.189324      -0.731674      -0.035936       0.002519       0.025545       0.044162       0.002239      -0.014934       0.007820       0.011218      -0.010011      -0.018103      -0.000071       0.018174              1.674733       1.829345      -0.119799      -0.397105       1.504804      -0.065348       1.690052          -0.000000
           47              H       5.894292      11.154101      24.075214       0.152448       1.067934 0.76672754E+01  0.73436927E+02                                 1.640437                            1.554556      -1.151298       2.359294                    0.997545       3.152873       8.327182       0.541040       1.181961      -0.733389       0.039562       0.000122       0.021527       0.045040       0.003808       0.010784      -0.008048       0.021549      -0.003609      -0.017777       0.000186       0.017591              1.671810       1.932976      -0.030276       0.367483       1.569628       0.081724       1.512825          -0.000000
           48              H       3.487965       8.823870      21.889847       0.142099       1.026756 0.70550153E+01  0.67713403E+02                                 1.723119                            1.579486      -1.447833       2.204293                    0.993576       3.625373      10.329075       0.481243       1.326066      -0.696474      -0.003091      -0.033079      -0.018723       0.038136       0.001056      -0.004350       0.005000      -0.008976       0.017141      -0.009285      -0.000358       0.009643              1.828259       1.509200      -0.002755       0.143453       2.377299       0.485265       1.598279          -0.000000
           49              H      -0.873795      19.274227      17.567340       0.139860       1.027721 0.74141085E+01  0.71677711E+02                                 1.700841                            1.604704      -1.237001       2.307005                    0.996000       3.477813       9.778374       0.486428       1.302453      -0.703230       0.030080       0.018761       0.019265       0.040348       0.003809       0.008417       0.009795       0.003299      -0.021919      -0.014956      -0.000026       0.014981              1.753735       2.100066       0.303611       0.263318       1.409540       0.082580       1.751599          -0.000000
           50              H       9.470535      17.153151      18.266658       0.140636       1.150401 0.85188034E+01  0.83986633E+02                                 1.737343                            1.648421      -1.238751       2.306613                    0.996433       3.335696       9.014214       0.519381       1.196159      -0.729313      -0.020890      -0.018024       0.027542       0.038985       0.004824      -0.010928      -0.005629      -0.011771      -0.001728      -0.014303      -0.000320       0.014624              1.760481       1.780719       0.282509      -0.207153       1.506480      -0.219171       1.994243          -0.000000
           51              H       8.608654      20.462718      11.969785       0.145939       1.097759 0.80991880E+01  0.79197241E+02                                 1.718639                            1.635100      -1.163941       2.346423                    0.997510       3.293327       8.992295       0.506010       1.237880      -0.719897      -0.016439       0.035213      -0.019084       0.043295      -0.004277       0.007950      -0.010098      -0.008932      -0.031933      -0.016831      -0.000299       0.017130              1.751740       1.604387      -0.290565       0.164196       1.947567      -0.175255       1.703267          -0.000000
           52              H      10.153659      16.941536      11.008224       0.146424       1.034824 0.72717048E+01  0.69914330E+02                                 1.698936                            1.580906      -1.405431       2.230127                    0.994558       3.481563       9.740724       0.494275       1.288864      -0.705546       0.004302      -0.022002      -0.031763       0.038878       0.005761      -0.006404       0.004504       0.002667       0.018284      -0.012115       0.002310       0.009805              1.764530       1.424669      -0.157007       0.012219       1.848238       0.490970       2.020682          -0.000000
           53              H       1.136770      19.547358      26.155081       0.139814       1.174480 0.87078690E+01  0.86385360E+02                                 1.761740                            1.666246      -1.321283       2.263572                    0.995800       3.399476       9.236880       0.516393       1.195632      -0.728868       0.019947       0.015927      -0.029912       0.039322       0.004902      -0.011552      -0.005929      -0.011720       0.001296      -0.014830      -0.000471       0.015300              1.792770       1.876808       0.203959      -0.228439       1.431403      -0.196083       2.070099           0.000000
           54              H      11.174747      18.191543      27.161857       0.143599       0.951711 0.66442276E+01  0.62735190E+02                                 1.639791                            1.537084      -1.205436       2.327548                    0.996236       3.430769       9.651536       0.486471       1.333466      -0.696462      -0.035337      -0.008764      -0.013981       0.039000       0.005124       0.007667      -0.001524       0.000999      -0.029339      -0.013642       0.002375       0.011267              1.702556       2.240891       0.217131       0.213969       1.263148       0.040197       1.603629          -0.000000
           55              H       0.865280      20.209272       3.219272       0.145546       1.063171 0.74659943E+01  0.72365771E+02                                 1.739058                            1.608380      -1.437235       2.216615                    0.993507       3.542323       9.999886       0.486340       1.299334      -0.703063       0.004436       0.026566       0.029075       0.039633       0.003992      -0.000633       0.007601       0.006776       0.003224      -0.010420       0.002972       0.007449              1.818634       1.381189      -0.062590       0.102950       1.987023       0.537360       2.087689          -0.000000
           56              H       1.671726      16.355903       2.504883       0.151794       1.102944 0.81507587E+01  0.79962174E+02                                 1.739514                            1.653274      -1.174004       2.352385                    0.996727       3.276672       9.010697       0.496474       1.257543      -0.715864       0.014576      -0.038266       0.019346       0.045288      -0.010311       0.000486      -0.010570      -0.010058      -0.022117      -0.014353      -0.004217       0.018570              1.771689       1.544182      -0.196290       0.148688       2.038153      -0.208787       1.732733          -0.000000
           57              C       6.721000       3.698348      22.456535       0.643196      23.023032 0.23321174E+03  0.47463880E+04                                 7.531486                            5.439134      -0.082130       2.043799                    0.999430      21.561036      59.874541       0.632634       0.475708      -1.017625      -0.036857       0.040118       0.009207       0.055251       0.042633      -0.025981      -0.034944      -0.031671       0.389048      -0.110329      -0.031139       0.141468              9.541013      10.654895      -4.485218       1.103523      12.527218       1.300221       5.440926           0.000000
           58              C       7.833164       2.691945      22.435435       0.008733      37.107363 0.39461729E+03  0.89550581E+04                                 9.575492                            6.528572       0.205084       2.090441                    0.999196      25.737707      70.094300       0.666380       0.405034      -1.083620       0.029705      -0.034306       0.012764       0.047140       0.022663       0.002500       0.000527      -0.004476       0.037290      -0.029042       0.011618       0.017424             12.821496      13.815655      -7.790142       1.692184      16.349765       2.369295       8.299069           0.000000
           59              C       8.901415       2.763304      23.327668      -0.128424      37.221797 0.43750436E+03  0.10355636E+05                                 9.890609                            7.127311      -0.157186       1.930903                    0.999115      29.584914      86.801617       0.594308       0.435412      -1.046946      -0.020841      -0.017042      -0.004677       0.027325       0.033617      -0.066835      -0.024322       0.005684       0.106530      -0.066499      -0.028604       0.095102             12.311615      13.362929      -6.098639       2.699408      14.522418       2.153795       9.049499          -0.000001
           60              C       9.839561       1.764282      23.324653       0.036304      39.452263 0.44478017E+03  0.10476595E+05                                10.137362                            7.110845      -0.160593       1.951592                    0.999114      27.259179      77.470672       0.609962       0.426313      -1.062008      -0.006392       0.009610       0.006181       0.013092       0.008793       0.011777      -0.013525       0.028791       0.037128      -0.029550       0.006641       0.022909             12.858381      12.521347      -5.106531       2.564084      15.589308       3.767515      10.464487           0.000000
           61              C       9.818156       0.684059      22.435435       0.011237      44.444922 0.50268090E+03  0.12269167E+05                                11.124660                            7.632862      -0.412873       1.848937                    0.998244      29.187174      85.822283       0.577391       0.434624      -1.051648       0.024076      -0.024952       0.001061       0.034690      -0.016899      -0.032195      -0.024300       0.002144      -0.054603      -0.053438       0.022198       0.031240             14.821783      15.178513      -7.569266       2.159739      19.101138       2.807862      10.185698           0.000000
           62              C       8.769773       0.698823      21.528131       0.031249      36.824052 0.42559464E+03  0.98987686E+04                                 9.642856                            6.931769      -0.002626       2.010177                    0.999584      26.772867      75.210780       0.622011       0.423373      -1.065569      -0.015998      -0.002634      -0.003919       0.016680       0.008589      -0.014828       0.016786      -0.034157      -0.009927      -0.031094       0.003295       0.027800             11.932396      11.868366      -4.590299       2.921241      14.028281       2.944754       9.900542           0.000001
           63              C       7.785455       1.663396      21.528131      -0.113170      34.355885 0.40683950E+03  0.94244219E+04                                 9.267989                            6.796826      -0.017580       1.976228                    0.999595      28.775795      82.602287       0.620946       0.425814      -1.056373       0.001629       0.002618       0.018327       0.018585       0.041772      -0.017223      -0.061884       0.031988       0.006186      -0.075481      -0.005354       0.080835             11.389994      10.685270      -5.612589       1.030953      15.225780       3.138287       8.258932          -0.000000
           64              C       8.743775      24.210279      22.417349       0.007769      44.347810 0.50008260E+03  0.12184908E+05                                11.077008                            7.593021      -0.401294       1.851354                    0.998278      29.185238      85.627586       0.581443       0.432333      -1.053473      -0.017914       0.028531      -0.005584       0.034148      -0.027744       0.025756       0.024599      -0.002085       0.006171      -0.052180       0.025433       0.026747             14.773036      15.931903      -6.375922      -2.528317      20.093168      -2.062537       8.294037           0.000000
           65              C       9.950698      24.335772      21.739132       0.029712      37.540377 0.43006761E+03  0.10027885E+05                                 9.753854                            6.960779      -0.033956       1.997668                    0.999443      26.927571      75.713070       0.621761       0.422484      -1.066246       0.009291       0.002561       0.000195       0.009639       0.009625       0.011955      -0.014672      -0.043738      -0.001245      -0.031326       0.001762       0.029564             12.174372      12.796670      -2.992721      -3.325545      16.273885      -2.229558       7.452562           0.000001
           66              C      10.871734      23.329369      21.618560      -0.106090      34.764220 0.41332980E+03  0.96047799E+04                                 9.342944                            6.854082      -0.023680       1.974593                    0.999508      28.757131      82.454841       0.618418       0.426219      -1.056996      -0.003963      -0.019113       0.010633       0.022227       0.024302       0.028010       0.050918       0.052865       0.130982      -0.072616      -0.009967       0.082583             11.534905      10.578743      -4.381658      -1.808151      17.450561      -2.010856       6.575412           0.000000
           67              C      10.594983      22.091665      22.242520       0.009376      36.619829 0.38865956E+03  0.87796392E+04                                 9.478088                            6.462945       0.258114       2.109381                    0.999229      25.586006      69.348029       0.672784       0.403016      -1.085807      -0.028404       0.034821       0.007116       0.045496       0.028302       0.008451      -0.005772      -0.007267       0.038081      -0.036960       0.014575       0.022385             12.794928      13.178489      -6.838326      -2.552679      18.403812      -0.975641       6.802483          -0.000000
           68              C       9.443428      21.941565      22.923752      -0.113386      36.281557 0.42039077E+03  0.98592574E+04                                 9.748971                            7.000576      -0.190404       1.925983                    0.999092      29.183337      85.440797       0.597406       0.437165      -1.045103       0.008059       0.014794      -0.003573       0.017222       0.018272       0.066999       0.019613      -0.020113       0.195206      -0.075992      -0.026446       0.102439             12.203637      13.659074      -5.581536      -2.991187      15.580433      -1.312927       7.371403          -0.000001
           69              C       8.536740      22.987339      23.035281       0.042958      39.174329 0.43652462E+03  0.10237604E+05                                10.106334                            7.056560      -0.163200       1.954273                    0.999250      27.066806      76.843232       0.610531       0.427768      -1.060739       0.002170      -0.020312       0.005572       0.021174       0.005377      -0.007601       0.010841       0.034339       0.031807      -0.027113       0.007904       0.019209             12.907563      13.243162      -3.992968      -3.087233      17.297345      -2.874610       8.182183           0.000000
           70              C      11.598148      20.972071      22.094819       0.653332      22.854788 0.23502149E+03  0.47904374E+04                                 7.505670                            5.466587      -0.124723       2.031730                    0.999172      21.489179      59.637162       0.630206       0.476822      -1.017463       0.031404      -0.049617      -0.006307       0.059058       0.038388       0.032634       0.002108      -0.000352       0.393748      -0.106052      -0.030804       0.136857              9.507123       9.980105      -4.084703      -1.511748      13.430010      -0.131609       5.111254           0.000000
           71              C       5.696977       5.944917      25.573321       0.672945      22.349092 0.23209443E+03  0.47074698E+04                                 7.370362                            5.416639      -0.090131       2.046491                    0.999097      21.163172      58.243099       0.637026       0.474052      -1.020787       0.014520      -0.005378      -0.072938       0.074563      -0.062388       0.007557      -0.000334      -0.090491      -0.275473      -0.092593      -0.030451       0.123045              9.294228       7.446947       1.453181      -1.494115       4.932097       0.144246      15.503639          -0.000000
           72              C       5.405281       5.908007      27.062385       0.001241      36.933475 0.39146834E+03  0.88528144E+04                                 9.503608                            6.465509       0.238238       2.098241                    0.999301      25.721491      69.594049       0.676365       0.400442      -1.088310      -0.007184       0.001491       0.052945       0.053451       0.001796       0.012131       0.002363      -0.004174      -0.087915      -0.032633       0.013919       0.018713             12.797773      10.050183       2.416575      -3.267291       6.037641       0.072086      22.305494          -0.000001
           73              C       6.245611       6.547774      27.957632      -0.107384      34.516461 0.41976319E+03  0.98247415E+04                                 9.358291                            6.946866      -0.077395       1.958438                    0.999522      29.074067      84.581060       0.606994       0.431126      -1.050465      -0.022474      -0.006816      -0.011654       0.026217      -0.055568      -0.009754      -0.036204      -0.066861      -0.182541      -0.080079      -0.019782       0.099861             11.330703       9.858269       2.111646      -0.778495       5.751178       1.415241      18.382662          -0.000002
           74              C       5.954701       6.564999      29.289953       0.044367      38.643396 0.44896967E+03  0.10620637E+05                                10.069887                            7.190138      -0.231799       1.931893                    0.999110      27.399458      78.531287       0.599631       0.431806      -1.056566       0.009260       0.005987      -0.002648       0.011340       0.002426       0.022200       0.009230      -0.026122      -0.007421      -0.030197       0.006426       0.023771             12.588314      13.998380       3.771942      -1.671391       6.837033       0.953285      16.929530          -0.000000
           75              C       4.820550       5.912928      29.826499       0.024690      41.912452 0.49043859E+03  0.11929357E+05                                10.868541                            7.687833      -0.400813       1.854574                    0.998479      29.255031      86.644219       0.557210       0.451913      -1.038600      -0.003217      -0.004024       0.036988       0.037345      -0.039489      -0.011619      -0.011461      -0.022124       0.056545      -0.054030       0.021999       0.032031             13.862103      13.949091       3.032180      -3.840102       7.722334       1.167444      19.914886          -0.000001
           76              C       4.039774       5.263318      28.889051       0.054387      37.490459 0.43502629E+03  0.10209200E+05                                 9.873724                            7.082446      -0.216087       1.942368                    0.999073      27.083666      77.299216       0.603598       0.432397      -1.056283      -0.004726      -0.014286      -0.006513       0.016397      -0.002374      -0.018900      -0.013760      -0.002323      -0.071311      -0.035878       0.014486       0.021392             12.166184      12.712832       4.011281      -2.424927       7.244889       0.482669      16.540831           0.000000
           77              C       4.290121       5.273161      27.535630      -0.116659      34.406805 0.40766004E+03  0.94648405E+04                                 9.302013                            6.817273      -0.041343       1.967233                    0.999473      29.035912      83.924767       0.617073       0.427518      -1.053462       0.013492       0.005463       0.004306       0.015180      -0.053597       0.031950       0.001384      -0.090519      -0.113487      -0.075199      -0.015086       0.090286             11.308750      10.702549       2.772411      -4.185687       6.083518      -0.599196      17.140182          -0.000001
           78              C       4.405037       6.092555       1.121320       0.016210      39.837958 0.47659929E+03  0.11535712E+05                                10.651729                            7.686483      -0.486969       1.832018                    0.998350      29.304655      87.209074       0.544355       0.464872      -1.028993       0.007589      -0.007733      -0.035933       0.037531       0.035165      -0.002237       0.015849       0.069287       0.050193      -0.060826       0.019100       0.041726             13.309866      10.331314      -2.914882      -4.478392      10.223899      -0.264468      19.374384          -0.000001
           79              C       3.690264       7.192463       1.549350       0.030535      36.125615 0.44948261E+03  0.10638045E+05                                 9.632558                            7.198733      -0.215866       1.937442                    0.999131      27.472161      78.813345       0.598586       0.432345      -1.056015      -0.010348       0.005573       0.007320       0.013846       0.014966       0.010210      -0.018532      -0.025366       0.023221      -0.031568       0.004381       0.027187             11.445882       8.942537      -3.236262      -3.027683      10.044184      -0.558996      15.350925           0.000000
           80              C       3.281364       7.374551       2.857556      -0.119150      33.241706 0.41991242E+03  0.98449689E+04                                 9.168451                            6.980501      -0.120695       1.942880                    0.999528      29.327440      85.841698       0.600350       0.435157      -1.046335       0.013880      -0.006326       0.005294       0.016146       0.041522       0.006949       0.041356       0.054158      -0.152180      -0.076163      -0.004289       0.080452             10.790079       7.106484      -1.437611      -2.901544       8.571419      -1.371862      16.692334           0.000000
           81              C       3.515975       6.412439       3.776918       0.030376      34.182979 0.37670643E+03  0.84780703E+04                                 9.152840                            6.449219       0.215591       2.105274                    0.999248      25.375281      69.573590       0.657309       0.414040      -1.074099       0.014972      -0.011087      -0.031513       0.036608       0.014407       0.015706      -0.004828      -0.021367      -0.088851      -0.037385       0.004504       0.032881             11.682658       8.485677      -2.373536      -4.975776       8.642132      -0.234933      17.920166          -0.000000
           82              C       4.214488       5.295307       3.427259      -0.104551      33.762200 0.41093649E+03  0.95674341E+04                                 9.233952                            6.885824      -0.038841       1.978743                    0.999383      28.709003      83.305696       0.608019       0.432682      -1.049492      -0.010910       0.017332       0.001797       0.020559       0.068760       0.038733      -0.000005       0.073277      -0.075944      -0.074587      -0.024985       0.099573             10.945641       8.574243      -3.071776      -4.197393       9.165687       0.306984      15.096992          -0.000001
           83              C       4.663372       5.140286       2.125081       0.056072      37.514779 0.45542965E+03  0.10813920E+05                                 9.896049                            7.261170      -0.175008       1.949841                    0.999286      27.393982      78.708626       0.594184       0.434133      -1.054960       0.001777      -0.010492       0.007133       0.012811      -0.001595      -0.003748       0.012216      -0.004292      -0.065826      -0.026055       0.008298       0.017757             11.829448       9.185273      -3.775856      -3.093807      10.736186      -0.853527      15.566884          -0.000000
           84              C       2.975166       6.604369       5.175553       0.595858      24.309319 0.25263331E+03  0.52304739E+04                                 7.731964                            5.611099      -0.088492       2.023243                    0.999424      22.282260      61.826667       0.633022       0.467344      -1.025088      -0.002799       0.002678       0.030042       0.030290       0.013638       0.083584      -0.009906       0.095423      -0.256825      -0.120720      -0.003777       0.124497              9.670674       6.783853      -0.567083      -4.230269       8.409821      -0.196474      13.818349           0.000000
           85              C       6.750039       6.508404      20.225953       0.679904      21.652618 0.22458142E+03  0.45235385E+04                                 7.242407                            5.346482      -0.069295       2.059268                    0.999111      20.958787      57.720693       0.637101       0.477302      -1.017745      -0.014634       0.015376       0.076265       0.079164      -0.061420       0.016671       0.006510      -0.105077      -0.250746      -0.089866      -0.032756       0.122621              9.038984       7.887426       1.234808      -1.944431       4.644459       0.177052      14.585067           0.000000
           86              C       7.165543       6.550235      18.761003       0.003993      36.181463 0.38438364E+03  0.86575431E+04                                 9.378872                            6.412318       0.239470       2.100297                    0.999239      25.621645      69.302715       0.677922       0.401140      -1.087266       0.016833       0.005776      -0.051814       0.054785      -0.001321       0.014040       0.003215      -0.013282      -0.086563      -0.033834       0.012542       0.021293             12.485320      11.562318       1.648123      -3.410973       5.134613       0.237457      20.759030          -0.000000
           87              C       8.432069       6.934096      18.414359      -0.119245      35.221448 0.41522039E+03  0.96901796E+04                                 9.468176                            6.899187      -0.112058       1.942597                    0.999471      29.272720      84.982614       0.610526       0.429881      -1.051423      -0.018767      -0.005065      -0.002087       0.019551      -0.037187       0.027456      -0.000591      -0.130505      -0.118673      -0.075105      -0.020222       0.095328             11.588456      12.891220       1.772534      -4.634079       5.277523       0.298619      16.596624          -0.000000
           88              C       8.817028       6.855355      17.091081       0.052521      38.003687 0.43475771E+03  0.10179868E+05                                 9.912944                            7.040719      -0.092135       1.979083                    0.999398      26.960016      76.332695       0.611777       0.427581      -1.061477       0.013285      -0.002524       0.006674       0.015079       0.002217      -0.017636      -0.016930       0.009318      -0.058842      -0.032989       0.006665       0.026324             12.445591      15.788439       2.255611      -2.517540       5.516847       0.918047      16.031487           0.000000
           89              C       7.965252       6.427203      16.084305       0.018763      41.808677 0.48112319E+03  0.11634372E+05                                10.766398                            7.546175      -0.404916       1.855327                    0.998453      28.982216      85.287061       0.570678       0.443842      -1.044404       0.010792       0.003582      -0.032232       0.034179      -0.027761      -0.020591      -0.005708      -0.054928       0.048279      -0.053559       0.021839       0.031719             13.885590      15.716206       1.725520      -3.694507       6.261349       0.811951      19.679214          -0.000001
           90              C       6.694599       6.075331      16.506307       0.046022      38.807198 0.43439798E+03  0.10190069E+05                                10.105766                            7.079769      -0.169613       1.956418                    0.999284      27.025146      77.098232       0.603441       0.432695      -1.056174      -0.014087       0.010380       0.000940       0.017523      -0.009398       0.026914       0.017972      -0.030983       0.018033      -0.041717       0.010982       0.030735             12.846098      16.745099       2.385016      -1.527086       5.492145       0.762559      16.301049          -0.000000
           91              C       6.277422       6.131926      17.817527      -0.107989      34.003521 0.41020779E+03  0.95314917E+04                                 9.226072                            6.837515       0.021904       1.993218                    0.999568      28.682800      82.728301       0.616773       0.427390      -1.054354       0.009379       0.015507       0.007843       0.019747      -0.030281      -0.018366      -0.026772      -0.109679      -0.199324      -0.080696      -0.018007       0.098703             11.128699      11.144242       1.420804      -0.658248       4.874883       0.978750      17.366972          -0.000001
           92              C       8.389866       6.284486      14.652512       0.002836      39.711030 0.47754810E+03  0.11538979E+05                                10.477785                            7.574883      -0.390140       1.859016                    0.998381      29.193852      86.182896       0.562587       0.450574      -1.039348       0.000805       0.009371       0.036341       0.037539       0.016309      -0.006412       0.013079       0.080587       0.061332      -0.056274       0.021805       0.034469             13.041521       8.730408      -1.733460      -4.632874      10.922896      -0.929635      19.471261          -0.000001
           93              C       8.295929       7.293350      13.724108       0.037552      35.953851 0.42886985E+03  0.10019788E+05                                 9.554877                            6.999257      -0.024764       2.000547                    0.999533      26.985807      76.619420       0.612017       0.428361      -1.059728       0.004399       0.009625      -0.004034       0.011326      -0.004531      -0.007011       0.021459       0.005789      -0.063670      -0.032998       0.008771       0.024227             11.392728       7.283566      -2.414212      -3.364328      11.349650      -1.373903      15.544969          -0.000001
           94              C       8.756856       7.172778      12.424945      -0.112909      34.406094 0.42595931E+03  0.10005026E+05                                 9.358891                            7.010804      -0.072893       1.961504                    0.999378      29.113230      84.807872       0.602639       0.432712      -1.049640       0.010788      -0.015065       0.000055       0.018529       0.035381       0.038607      -0.011712       0.116173      -0.059001      -0.069424      -0.019407       0.088831             11.111057       7.352016      -2.099727      -4.312639       9.861009       0.095689      16.120145          -0.000001
           95              C       9.224654       5.944917      11.987871       0.025415      35.050815 0.38924768E+03  0.88249223E+04                                 9.297393                            6.543742       0.233470       2.106525                    0.999265      25.621159      70.313050       0.654883       0.412532      -1.075983      -0.014398       0.002891       0.032945       0.036070       0.011261       0.015921      -0.000574      -0.021999      -0.083808      -0.035089       0.004758       0.030331             12.003761       7.721393      -1.455642      -5.325611       9.234304      -0.601092      19.055586          -0.000000
           96              C       9.262984       4.884379      12.855990      -0.109747      33.718227 0.42422696E+03  0.99774024E+04                                 9.291220                            7.036329      -0.179031       1.927505                    0.999262      29.349294      86.204967       0.595061       0.437648      -1.044233      -0.007304       0.008038      -0.012846       0.016822       0.019679       0.027316       0.037849       0.086997      -0.129040      -0.072561      -0.007273       0.079833             11.051253       6.926893      -0.701506      -3.536253       9.245893      -1.716555      16.980975          -0.000000
           97              C       8.857452       5.059085      14.167210       0.036462      37.439879 0.47074517E+03  0.11285258E+05                                 9.901906                            7.388936      -0.303873       1.900080                    0.999032      28.031002      81.275193       0.587451       0.434920      -1.053093       0.007793      -0.012097      -0.003720       0.014863       0.010588       0.016449      -0.014702      -0.021150       0.031619      -0.031010       0.006976       0.024034             11.800368       7.900856      -2.156235      -3.683175      11.645734      -0.928227      15.854513           0.000000
           98              C       9.772985       5.792357      10.592250       0.590997      25.371441 0.26383962E+03  0.55172160E+04                                 7.955949                            5.730447      -0.063261       2.027994                    0.999478      22.496514      62.552712       0.627564       0.466733      -1.026328       0.011667      -0.003654      -0.029854       0.032261      -0.003369       0.080373      -0.014172       0.087894      -0.265226      -0.120709       0.000877       0.119831             10.099763       6.774877      -0.143007      -4.477847       8.410584      -0.320688      15.113827           0.000000
           99              C      12.694670       8.604873       7.385035       0.643196      23.023034 0.23321177E+03  0.47463888E+04                                 7.531486                            5.439135      -0.082130       2.043799                    0.999430      21.561036      59.874542       0.632634       0.475708      -1.017625       0.036857      -0.040118       0.009207       0.055251       0.042633       0.025981       0.034944      -0.031671       0.389048      -0.110329      -0.031139       0.141468              9.541013      10.654888      -4.485215      -1.103521      12.527226      -1.300225       5.440926           0.000000
          100              C      11.582507       9.611277       7.363935       0.008733      37.107354 0.39461725E+03  0.89550569E+04                                 9.575490                            6.528572       0.205084       2.090441                    0.999196      25.737707      70.094297       0.666380       0.405034      -1.083620      -0.029705       0.034306       0.012764       0.047140       0.022663      -0.002500      -0.000527      -0.004476       0.037290      -0.029042       0.011618       0.017424             12.821493      13.815647      -7.790140      -1.692181      16.349766      -2.369296       8.299066          -0.000000
          101              C      10.514256       9.539918       8.256168      -0.128424      37.221822 0.43750469E+03  0.10355645E+05                                 9.890613                            7.127314      -0.157186       1.930903                    0.999115      29.584914      86.801617       0.594308       0.435412      -1.046946       0.020841       0.017042      -0.004677       0.027325       0.033617       0.066835       0.024322       0.005684       0.106530      -0.066499      -0.028604       0.095102             12.311622      13.362935      -6.098644      -2.699408      14.522429      -2.153797       9.049502          -0.000001
          102              C       9.576110      10.538940       8.253153       0.036304      39.452258 0.44478006E+03  0.10476592E+05                                10.137361                            7.110844      -0.160593       1.951592                    0.999114      27.259179      77.470671       0.609962       0.426313      -1.062008       0.006392      -0.009610       0.006181       0.013092       0.008793      -0.011777       0.013525       0.028791       0.037128      -0.029550       0.006641       0.022909             12.858381      12.521345      -5.106537      -2.564077      15.589313      -3.767518      10.464484           0.000000
          103              C       9.597514      11.619162       7.363935       0.011237      44.444899 0.50268061E+03  0.12269159E+05                                11.124656                            7.632860      -0.412873       1.848937                    0.998244      29.187174      85.822284       0.577391       0.434624      -1.051648      -0.024076       0.024952       0.001061       0.034690      -0.016899       0.032195       0.024300       0.002144      -0.054603      -0.053438       0.022198       0.031240             14.821777      15.178506      -7.569261      -2.159732      19.101129      -2.807870      10.185697           0.000000
          104              C      10.645897      11.604399       6.456631       0.031248      36.824053 0.42559483E+03  0.98987738E+04                                 9.642856                            6.931771      -0.002626       2.010177                    0.999584      26.772866      75.210777       0.622010       0.423373      -1.065569       0.015998       0.002634      -0.003919       0.016680       0.008589       0.014828      -0.016786      -0.034157      -0.009927      -0.031094       0.003295       0.027800             11.932396      11.868366      -4.590292      -2.921243      14.028277      -2.944758       9.900544           0.000001
          105              C      11.630216      10.639826       6.456631      -0.113170      34.355881 0.40683961E+03  0.94244247E+04                                 9.267988                            6.796826      -0.017579       1.976228                    0.999595      28.775792      82.602273       0.620946       0.425814      -1.056373      -0.001629      -0.002618       0.018327       0.018585       0.041772       0.017223       0.061884       0.031988       0.006186      -0.075481      -0.005354       0.080835             11.389991      10.685270      -5.612587      -1.030954      15.225771      -3.138284       8.258931          -0.000000
          106              C       8.547236      12.699385       7.345849       0.007769      44.347803 0.50008242E+03  0.12184902E+05                                11.077006                            7.593019      -0.401294       1.851354                    0.998278      29.185239      85.627587       0.581443       0.432333      -1.053473       0.017914      -0.028531      -0.005584       0.034148      -0.027744      -0.025756      -0.024599      -0.002085       0.006171      -0.052180       0.025433       0.026747             14.773033      15.931901      -6.375913       2.528324      20.093161       2.062536       8.294038           0.000000
          107              C       7.340314      12.573892       6.667632       0.029712      37.540378 0.43006743E+03  0.10027880E+05                                 9.753854                            6.960777      -0.033956       1.997668                    0.999443      26.927572      75.713073       0.621761       0.422484      -1.066246      -0.009291      -0.002561       0.000195       0.009639       0.009625      -0.011955       0.014672      -0.043738      -0.001245      -0.031326       0.001762       0.029564             12.174374      12.796668      -2.992714       3.325549      16.273886       2.229562       7.452567           0.000001
          108              C       6.419278      13.580296       6.547060      -0.106090      34.764258 0.41333039E+03  0.96047966E+04                                 9.342952                            6.854087      -0.023680       1.974593                    0.999508      28.757131      82.454845       0.618418       0.426219      -1.056996       0.003963       0.019113       0.010633       0.022227       0.024302      -0.028010      -0.050918       0.052865       0.130982      -0.072616      -0.009967       0.082583             11.534916      10.578750      -4.381662       1.808151      17.450583       2.010859       6.575416           0.000000
          109              C       6.696029      14.818000       7.171020       0.009376      36.619828 0.38865938E+03  0.87796341E+04                                 9.478088                            6.462943       0.258114       2.109381                    0.999229      25.586006      69.348029       0.672785       0.403016      -1.085807       0.028404      -0.034821       0.007116       0.045496       0.028302      -0.008451       0.005772      -0.007267       0.038081      -0.036960       0.014575       0.022385             12.794929      13.178494      -6.838331       2.552681      18.403810       0.975637       6.802482          -0.000000
          110              C       7.847584      14.968099       7.852252      -0.113386      36.281588 0.42039099E+03  0.98592638E+04                                 9.748976                            7.000578      -0.190404       1.925983                    0.999092      29.183337      85.440799       0.597406       0.437165      -1.045103      -0.008059      -0.014794      -0.003573       0.017222       0.018272      -0.066999      -0.019613      -0.020113       0.195206      -0.075992      -0.026446       0.102439             12.203646      13.659084      -5.581549       2.991188      15.580449       1.312924       7.371406          -0.000001
          111              C       8.754272      13.922325       7.963781       0.042958      39.174338 0.43652452E+03  0.10237601E+05                                10.106336                            7.056559      -0.163200       1.954273                    0.999250      27.066806      76.843232       0.610531       0.427768      -1.060739      -0.002170       0.020312       0.005572       0.021174       0.005377       0.007601      -0.010841       0.034339       0.031807      -0.027113       0.007904       0.019209             12.907566      13.243166      -3.992962       3.087240      17.297343       2.874610       8.182187           0.000000
          112              C       5.692864      15.937593       7.023319       0.653332      22.854819 0.23502179E+03  0.47904446E+04                                 7.505677                            5.466590      -0.124723       2.031730                    0.999172      21.489178      59.637160       0.630206       0.476822      -1.017463      -0.031404       0.049617      -0.006307       0.059058       0.038388      -0.032634      -0.002108      -0.000352       0.393748      -0.106052      -0.030804       0.136857              9.507135       9.980119      -4.084715       1.511749      13.430028       0.131607       5.111258           0.000000
          113              C       0.066693       6.358305      10.501821       0.672945      22.349075 0.23209426E+03  0.47074658E+04                                 7.370358                            5.416637      -0.090131       2.046491                    0.999097      21.163171      58.243098       0.637026       0.474052      -1.020787      -0.014520       0.005378      -0.072938       0.074563      -0.062388      -0.007557       0.000334      -0.090491      -0.275473      -0.092593      -0.030451       0.123045              9.294222       7.446944       1.453181       1.494115       4.932096      -0.144244      15.503626          -0.000000
          114              C       0.358390       6.395215      11.990885       0.001241      36.933483 0.39146865E+03  0.88528229E+04                                 9.503610                            6.465512       0.238238       2.098241                    0.999301      25.721491      69.594049       0.676365       0.400442      -1.088310       0.007184      -0.001491       0.052945       0.053451       0.001796      -0.012131      -0.002363      -0.004174      -0.087916      -0.032633       0.013919       0.018713             12.797773      10.050189       2.416577       3.267299       6.037643      -0.072082      22.305488          -0.000001
          115              C      -0.481941       5.755447      12.886132      -0.107384      34.516445 0.41976318E+03  0.98247413E+04                                 9.358288                            6.946866      -0.077395       1.958438                    0.999522      29.074067      84.581059       0.606994       0.431127      -1.050465       0.022474       0.006816      -0.011654       0.026217      -0.055568       0.009754       0.036204      -0.066861      -0.182541      -0.080079      -0.019782       0.099861             11.330699       9.858267       2.111645       0.778500       5.751177      -1.415235      18.382652          -0.000002
          116              C      -0.191031       5.738223      14.218453       0.044367      38.643386 0.44896949E+03  0.10620632E+05                                10.069885                            7.190137      -0.231799       1.931893                    0.999110      27.399458      78.531288       0.599631       0.431806      -1.056566      -0.009260      -0.005987      -0.002648       0.011340       0.002426      -0.022200      -0.009230      -0.026122      -0.007421      -0.030197       0.006426       0.023771             12.588311      13.998378       3.771941       1.671396       6.837031      -0.953282      16.929526          -0.000000
          117              C       0.943120       6.390293      14.754999       0.024690      41.912458 0.49043869E+03  0.11929360E+05                                10.868542                            7.687834      -0.400813       1.854574                    0.998479      29.255031      86.644220       0.557210       0.451913      -1.038600       0.003217       0.004024       0.036988       0.037345      -0.039489       0.011619       0.011461      -0.022124       0.056545      -0.054030       0.021999       0.032031             13.862104      13.949107       3.032182       3.840108       7.722334      -1.167443      19.914873          -0.000001
          118              C       1.723897       7.039903      13.817551       0.054387      37.490470 0.43502651E+03  0.10209206E+05                                 9.873726                            7.082447      -0.216087       1.942368                    0.999073      27.083667      77.299218       0.603598       0.432397      -1.056283       0.004726       0.014286      -0.006513       0.016397      -0.002374       0.018900       0.013760      -0.002323      -0.071311      -0.035878       0.014486       0.021392             12.166185      12.712838       4.011281       2.424928       7.244889      -0.482672      16.540829           0.000000
          119              C       1.473550       7.030061      12.464130      -0.116659      34.406782 0.40765979E+03  0.94648335E+04                                 9.302009                            6.817271      -0.041342       1.967233                    0.999473      29.035912      83.924768       0.617073       0.427518      -1.053462      -0.013492      -0.005463       0.004306       0.015180      -0.053597      -0.031950      -0.001384      -0.090519      -0.113487      -0.075199      -0.015086       0.090286             11.308744      10.702542       2.772408       4.185686       6.083516       0.599192      17.140173          -0.000001
          120              C       1.358634       6.210666      16.192820       0.016210      39.837974 0.47659982E+03  0.11535728E+05                                10.651732                            7.686487      -0.486969       1.832018                    0.998350      29.304656      87.209074       0.544354       0.464872      -1.028993      -0.007589       0.007733      -0.035933       0.037531       0.035165       0.002237      -0.015849       0.069287       0.050192      -0.060826       0.019100       0.041726             13.309869      10.331323      -2.914882       4.478400      10.223900       0.264464      19.374385          -0.000001
          121              C       2.073407       5.110758      16.620850       0.030535      36.125608 0.44948250E+03  0.10638042E+05                                 9.632557                            7.198732      -0.215866       1.937442                    0.999131      27.472161      78.813345       0.598586       0.432345      -1.056015       0.010348      -0.005573       0.007320       0.013846       0.014966      -0.010210       0.018532      -0.025366       0.023221      -0.031568       0.004381       0.027187             11.445880       8.942533      -3.236257       3.027682      10.044179       0.559003      15.350928           0.000000
          122              C       2.482307       4.928671      17.929056      -0.119150      33.241708 0.41991232E+03  0.98449661E+04                                 9.168451                            6.980500      -0.120695       1.942880                    0.999528      29.327439      85.841695       0.600350       0.435157      -1.046335      -0.013880       0.006326       0.005294       0.016146       0.041522      -0.006949      -0.041356       0.054158      -0.152180      -0.076163      -0.004289       0.080452             10.790080       7.106481      -1.437610       2.901542       8.571419       1.371867      16.692339           0.000000
          123              C       2.247695       5.890782      18.848418       0.030376      34.182979 0.37670643E+03  0.84780703E+04                                 9.152840                            6.449219       0.215591       2.105274                    0.999248      25.375281      69.573590       0.657309       0.414040      -1.074099      -0.014972       0.011087      -0.031513       0.036608       0.014407      -0.015706       0.004828      -0.021367      -0.088851      -0.037385       0.004504       0.032881             11.682657       8.485675      -2.373539       4.975773       8.642136       0.234930      17.920161          -0.000000
          124              C       1.549183       7.007915      18.498759      -0.104551      33.762190 0.41093630E+03  0.95674287E+04                                 9.233950                            6.885822      -0.038841       1.978743                    0.999383      28.709003      83.305696       0.608019       0.432682      -1.049492       0.010910      -0.017332       0.001797       0.020559       0.068760      -0.038733       0.000005       0.073277      -0.075944      -0.074587      -0.024985       0.099573             10.945637       8.574238      -3.071775       4.197390       9.165689      -0.306984      15.096983          -0.000001
          125              C       1.100299       7.162936      17.196582       0.056072      37.514778 0.45542982E+03  0.10813925E+05                                 9.896049                            7.261171      -0.175008       1.949841                    0.999286      27.393982      78.708624       0.594184       0.434133      -1.054960      -0.001777       0.010492       0.007133       0.012811      -0.001595       0.003748      -0.012216      -0.004292      -0.065826      -0.026055       0.008298       0.017757             11.829446       9.185274      -3.775854       3.093814      10.736182       0.853519      15.566884          -0.000000
          126              C       2.788505       5.698852      20.247053       0.595858      24.309316 0.25263332E+03  0.52304743E+04                                 7.731963                            5.611100      -0.088492       2.023243                    0.999424      22.282260      61.826668       0.633022       0.467344      -1.025088       0.002799      -0.002678       0.030042       0.030290       0.013638      -0.083584       0.009906       0.095423      -0.256825      -0.120720      -0.003777       0.124497              9.670674       6.783853      -0.567082       4.230268       8.409823       0.196475      13.818345           0.000000
          127              C      12.665632       5.794817       5.154453       0.679904      21.652610 0.22458135E+03  0.45235368E+04                                 7.242405                            5.346481      -0.069295       2.059268                    0.999111      20.958787      57.720695       0.637101       0.477302      -1.017745       0.014634      -0.015376       0.076265       0.079164      -0.061420      -0.016671      -0.006510      -0.105077      -0.250746      -0.089866      -0.032756       0.122621              9.038982       7.887425       1.234810       1.944434       4.644461      -0.177051      14.585060           0.000000
          128              C      12.250127       5.752986       3.689503       0.003993      36.181467 0.38438369E+03  0.86575448E+04                                 9.378873                            6.412318       0.239470       2.100297                    0.999239      25.621645      69.302718       0.677922       0.401140      -1.087265      -0.016833      -0.005776      -0.051814       0.054785      -0.001321      -0.014040      -0.003215      -0.013282      -0.086563      -0.033834       0.012542       0.021293             12.485322      11.562326       1.648124       3.410982       5.134614      -0.237457      20.759025          -0.000000
          129              C      10.983601       5.369126       3.342859      -0.119245      35.221453 0.41522032E+03  0.96901778E+04                                 9.468177                            6.899187      -0.112058       1.942597                    0.999471      29.272721      84.982621       0.610526       0.429881      -1.051423       0.018767       0.005065      -0.002087       0.019551      -0.037187      -0.027456       0.000591      -0.130505      -0.118673      -0.075105      -0.020222       0.095328             11.588458      12.891227       1.772534       4.634085       5.277522      -0.298616      16.596625          -0.000000
          130              C      10.598642       5.447866       2.019581       0.052521      38.003692 0.43475758E+03  0.10179865E+05                                 9.912945                            7.040719      -0.092135       1.979083                    0.999398      26.960016      76.332700       0.611777       0.427581      -1.061477      -0.013285       0.002524       0.006674       0.015079       0.002217       0.017636       0.016930       0.009318      -0.058842      -0.032989       0.006665       0.026324             12.445594      15.788451       2.255615       2.517546       5.516848      -0.918044      16.031484           0.000000
          131              C      11.450418       5.876019       1.012805       0.018763      41.808680 0.48112322E+03  0.11634373E+05                                10.766398                            7.546175      -0.404916       1.855327                    0.998453      28.982216      85.287062       0.570678       0.443842      -1.044404      -0.010792      -0.003582      -0.032232       0.034179      -0.027761       0.020591       0.005708      -0.054928       0.048279      -0.053559       0.021839       0.031719             13.885590      15.716205       1.725520       3.694504       6.261350      -0.811954      19.679215          -0.000001
          132              C      12.721071       6.227891       1.434807       0.046022      38.807199 0.43439804E+03  0.10190071E+05                                10.105766                            7.079770      -0.169613       1.956418                    0.999284      27.025146      77.098233       0.603441       0.432695      -1.056174       0.014087      -0.010380       0.000940       0.017523      -0.009398      -0.026914      -0.017972      -0.030983       0.018033      -0.041717       0.010982       0.030735             12.846098      16.745106       2.385014       1.527089       5.492144      -0.762557      16.301045          -0.000000
          133              C      -0.513752       6.171296       2.746027      -0.107989      34.003521 0.41020788E+03  0.95314946E+04                                 9.226073                            6.837516       0.021904       1.993218                    0.999568      28.682800      82.728305       0.616773       0.427390      -1.054354      -0.009379      -0.015507       0.007843       0.019747      -0.030281       0.018366       0.026772      -0.109679      -0.199324      -0.080696      -0.018007       0.098703             11.128699      11.144243       1.420805       0.658249       4.874884      -0.978750      17.366969          -0.000001
          134              C      11.025805       6.018736      29.724012       0.002836      39.711031 0.47754802E+03  0.11538977E+05                                10.477785                            7.574882      -0.390140       1.859016                    0.998381      29.193852      86.182896       0.562587       0.450574      -1.039348      -0.000805      -0.009371       0.036341       0.037539       0.016309       0.006412      -0.013079       0.080587       0.061332      -0.056274       0.021805       0.034469             13.041521       8.730405      -1.733459       4.632870      10.922896       0.929636      19.471261          -0.000001
          135              C      11.119742       5.009872      28.795608       0.037552      35.953853 0.42887000E+03  0.10019792E+05                                 9.554878                            6.999258      -0.024764       2.000547                    0.999533      26.985807      76.619420       0.612017       0.428361      -1.059728      -0.004399      -0.009625      -0.004034       0.011326      -0.004531       0.007011      -0.021459       0.005789      -0.063670      -0.032998       0.008771       0.024227             11.392728       7.283564      -2.414208       3.364325      11.349649       1.373913      15.544972          -0.000001
          136              C      10.658815       5.130443      27.496445      -0.112909      34.406095 0.42595949E+03  0.10005031E+05                                 9.358891                            7.010806      -0.072893       1.961504                    0.999378      29.113229      84.807867       0.602639       0.432712      -1.049640      -0.010788       0.015065       0.000055       0.018529       0.035381      -0.038607       0.011712       0.116173      -0.059001      -0.069424      -0.019407       0.088831             11.111055       7.352014      -2.099722       4.312637       9.861009      -0.095681      16.120143          -0.000001
          137              C      10.191017       6.358305      27.059371       0.025415      35.050820 0.38924794E+03  0.88249296E+04                                 9.297394                            6.543744       0.233470       2.106525                    0.999265      25.621158      70.313047       0.654883       0.412532      -1.075983       0.014398      -0.002891       0.032945       0.036070       0.011261      -0.015921       0.000574      -0.021999      -0.083808      -0.035089       0.004758       0.030331             12.003762       7.721395      -1.455641       5.325612       9.234304       0.601093      19.055587          -0.000000
          138              C      10.152687       7.418843      27.927490      -0.109747      33.718215 0.42422674E+03  0.99773961E+04                                 9.291218                            7.036327      -0.179031       1.927505                    0.999262      29.349294      86.204967       0.595061       0.437648      -1.044233       0.007304      -0.008038      -0.012846       0.016822       0.019679      -0.027316      -0.037849       0.086997      -0.129040      -0.072561      -0.007273       0.079833             11.051251       6.926893      -0.701507       3.536255       9.245886       1.716553      16.980975          -0.000000
          139              C      10.558219       7.244137      29.238710       0.036462      37.439879 0.47074500E+03  0.11285253E+05                                 9.901906                            7.388934      -0.303873       1.900080                    0.999032      28.031002      81.275193       0.587451       0.434920      -1.053093      -0.007793       0.012097      -0.003720       0.014863       0.010588      -0.016449       0.014702      -0.021150       0.031619      -0.031010       0.006976       0.024034             11.800368       7.900854      -2.156235       3.683174      11.645733       0.928228      15.854518           0.000000
          140              C       9.642685       6.510865      25.663750       0.590997      25.371421 0.26383942E+03  0.55172108E+04                                 7.955945                            5.730445      -0.063261       2.027994                    0.999478      22.496514      62.552713       0.627564       0.466733      -1.026328      -0.011667       0.003654      -0.029854       0.032261      -0.003369      -0.080373       0.014172       0.087894      -0.265226      -0.120709       0.000877       0.119831             10.099756       6.774874      -0.143005       4.477844       8.410581       0.320687      15.113813           0.000000
          141              C       4.806341      20.908095       7.686465       0.643196      23.023033 0.23321175E+03  0.47463883E+04                                 7.531486                            5.439134      -0.082130       2.043799                    0.999430      21.561037      59.874545       0.632634       0.475708      -1.017625       0.036857      -0.040118      -0.009207       0.055251       0.042633      -0.025981      -0.034944      -0.031671       0.389048      -0.110329      -0.031139       0.141468              9.541014      10.654896      -4.485218       1.103523      12.527219       1.300222       5.440926           0.000000
          142              C       3.694177      21.914498       7.707565       0.008733      37.107363 0.39461729E+03  0.89550582E+04                                 9.575493                            6.528572       0.205084       2.090441                    0.999196      25.737707      70.094301       0.666380       0.405034      -1.083620      -0.029705       0.034306      -0.012764       0.047140       0.022663       0.002500       0.000527      -0.004476       0.037290      -0.029042       0.011618       0.017424             12.821497      13.815656      -7.790143       1.692184      16.349766       2.369295       8.299069          -0.000000
          143              C       2.625926      21.843139       6.815332      -0.128424      37.221797 0.43750436E+03  0.10355636E+05                                 9.890609                            7.127311      -0.157186       1.930903                    0.999115      29.584914      86.801617       0.594308       0.435412      -1.046946       0.020841       0.017042       0.004677       0.027325       0.033617      -0.066835      -0.024322       0.005684       0.106530      -0.066499      -0.028604       0.095102             12.311615      13.362929      -6.098640       2.699408      14.522418       2.153795       9.049500          -0.000001
          144              C       1.687780      22.842161       6.818347       0.036304      39.452263 0.44478017E+03  0.10476595E+05                                10.137362                            7.110845      -0.160593       1.951592                    0.999114      27.259179      77.470672       0.609962       0.426313      -1.062008       0.006392      -0.009610      -0.006181       0.013092       0.008793       0.011777      -0.013525       0.028791       0.037128      -0.029550       0.006641       0.022909             12.858381      12.521347      -5.106532       2.564084      15.589309       3.767515      10.464487           0.000000
          145              C       1.709185      23.922384       7.707565       0.011237      44.444922 0.50268090E+03  0.12269167E+05                                11.124660                            7.632862      -0.412873       1.848937                    0.998244      29.187174      85.822283       0.577391       0.434624      -1.051648      -0.024076       0.024952      -0.001061       0.034690      -0.016899      -0.032195      -0.024300       0.002144      -0.054603      -0.053438       0.022198       0.031240             14.821783      15.178513      -7.569266       2.159738      19.101138       2.807863      10.185698           0.000000
          146              C       2.757568      23.907620       8.614869       0.031248      36.824052 0.42559464E+03  0.98987683E+04                                 9.642855                            6.931769      -0.002626       2.010177                    0.999584      26.772867      75.210778       0.622011       0.423373      -1.065569       0.015998       0.002634       0.003919       0.016680       0.008589      -0.014828       0.016786      -0.034157      -0.009927      -0.031094       0.003295       0.027800             11.932396      11.868366      -4.590299       2.921241      14.028281       2.944755       9.900541           0.000001
          147              C       3.741886      22.943047       8.614869      -0.113170      34.355884 0.40683948E+03  0.94244212E+04                                 9.267989                            6.796825      -0.017580       1.976228                    0.999595      28.775794      82.602282       0.620946       0.425814      -1.056373      -0.001629      -0.002618      -0.018327       0.018585       0.041772      -0.017223      -0.061884       0.031988       0.006186      -0.075481      -0.005354       0.080835             11.389993      10.685269      -5.612588       1.030953      15.225779       3.138287       8.258931          -0.000000
          148              C       2.783566       0.396164       7.725651       0.007769      44.347808 0.50008260E+03  0.12184908E+05                                11.077007                            7.593021      -0.401294       1.851354                    0.998278      29.185238      85.627586       0.581443       0.432333      -1.053473       0.017914      -0.028531       0.005584       0.034148      -0.027744       0.025756       0.024599      -0.002085       0.006171      -0.052180       0.025433       0.026747             14.773035      15.931903      -6.375922      -2.528317      20.093168      -2.062536       8.294036           0.000000
          149              C       1.576643       0.270671       8.403868       0.029712      37.540378 0.43006764E+03  0.10027886E+05                                 9.753854                            6.960779      -0.033956       1.997668                    0.999443      26.927572      75.713073       0.621761       0.422484      -1.066246      -0.009291      -0.002561      -0.000195       0.009639       0.009625       0.011955      -0.014672      -0.043738      -0.001245      -0.031326       0.001762       0.029564             12.174373      12.796670      -2.992721      -3.325545      16.273885      -2.229558       7.452562           0.000001
          150              C       0.655607       1.277074       8.524440      -0.106090      34.764218 0.41332978E+03  0.96047793E+04                                 9.342944                            6.854082      -0.023680       1.974593                    0.999508      28.757130      82.454841       0.618418       0.426219      -1.056996       0.003963       0.019113      -0.010633       0.022227       0.024302       0.028010       0.050918       0.052865       0.130982      -0.072616      -0.009967       0.082583             11.534905      10.578743      -4.381657      -1.808152      17.450560      -2.010856       6.575412          -0.000000
          151              C       0.932358       2.514778       7.900480       0.009376      36.619823 0.38865942E+03  0.87796353E+04                                 9.478087                            6.462944       0.258114       2.109381                    0.999229      25.586006      69.348029       0.672785       0.403016      -1.085807       0.028404      -0.034821      -0.007116       0.045496       0.028302       0.008451      -0.005772      -0.007267       0.038081      -0.036960       0.014575       0.022385             12.794927      13.178490      -6.838325      -2.552679      18.403809      -0.975641       6.802481          -0.000000
          152              C       2.083913       2.664878       7.219249      -0.113386      36.281566 0.42039083E+03  0.98592591E+04                                 9.748972                            7.000577      -0.190404       1.925983                    0.999092      29.183338      85.440803       0.597406       0.437165      -1.045103      -0.008059      -0.014794       0.003573       0.017222       0.018272       0.066999       0.019613      -0.020113       0.195206      -0.075992      -0.026446       0.102439             12.203639      13.659081      -5.581538      -2.991190      15.580432      -1.312925       7.371405          -0.000001
          153              C       2.990601       1.619104       7.107719       0.042958      39.174327 0.43652462E+03  0.10237604E+05                                10.106335                            7.056560      -0.163200       1.954273                    0.999250      27.066805      76.843231       0.610531       0.427768      -1.060739      -0.002170       0.020312      -0.005572       0.021174       0.005377      -0.007601       0.010841       0.034339       0.031807      -0.027113       0.007904       0.019209             12.907563      13.243164      -3.992968      -3.087236      17.297343      -2.874607       8.182184           0.000000
          154              C      -0.070807       3.634372       8.048181       0.653332      22.854789 0.23502148E+03  0.47904371E+04                                 7.505670                            5.466587      -0.124723       2.031730                    0.999172      21.489178      59.637160       0.630206       0.476822      -1.017463      -0.031404       0.049617       0.006307       0.059058       0.038388       0.032634       0.002108      -0.000352       0.393748      -0.106052      -0.030804       0.136857              9.507124       9.980106      -4.084704      -1.511748      13.430011      -0.131609       5.111255           0.000000
          155              C       5.830364      18.661526       4.569679       0.672945      22.349093 0.23209441E+03  0.47074693E+04                                 7.370362                            5.416639      -0.090131       2.046491                    0.999097      21.163171      58.243097       0.637026       0.474052      -1.020787      -0.014520       0.005378       0.072938       0.074563      -0.062388       0.007557      -0.000334      -0.090491      -0.275473      -0.092593      -0.030451       0.123045              9.294229       7.446948       1.453181      -1.494116       4.932097       0.144245      15.503642          -0.000000
          156              C       6.122060      18.698436       3.080615       0.001241      36.933500 0.39146859E+03  0.88528212E+04                                 9.503613                            6.465511       0.238238       2.098241                    0.999301      25.721491      69.594048       0.676365       0.400442      -1.088310       0.007184      -0.001491      -0.052945       0.053451       0.001796       0.012131       0.002363      -0.004174      -0.087916      -0.032633       0.013919       0.018713             12.797782      10.050183       2.416573      -3.267299       6.037642       0.072084      22.305522          -0.000001
          157              C       5.281730      18.058669       2.185367      -0.107384      34.516465 0.41976317E+03  0.98247408E+04                                 9.358291                            6.946865      -0.077395       1.958438                    0.999522      29.074067      84.581058       0.606994       0.431126      -1.050465       0.022474       0.006816       0.011654       0.026217      -0.055568      -0.009754      -0.036204      -0.066861      -0.182541      -0.080079      -0.019782       0.099861             11.330705       9.858267       2.111643      -0.778502       5.751177       1.415238      18.382670          -0.000002
          158              C       5.572640      18.041444       0.853047       0.044367      38.643385 0.44896935E+03  0.10620628E+05                                10.069884                            7.190136      -0.231799       1.931893                    0.999110      27.399458      78.531288       0.599631       0.431806      -1.056566      -0.009260      -0.005987       0.002648       0.011340       0.002426       0.022200       0.009230      -0.026122      -0.007421      -0.030197       0.006426       0.023771             12.588312      13.998376       3.771941      -1.671392       6.837031       0.953284      16.929529          -0.000000
          159              C       6.706791      18.693515       0.316501       0.024690      41.912464 0.49043863E+03  0.11929358E+05                                10.868543                            7.687834      -0.400813       1.854574                    0.998479      29.255031      86.644219       0.557210       0.451913      -1.038600       0.003217       0.004024      -0.036988       0.037345      -0.039489      -0.011619      -0.011461      -0.022124       0.056545      -0.054030       0.021999       0.032031             13.862108      13.949094       3.032180      -3.840105       7.722334       1.167445      19.914896          -0.000001
          160              C       7.487567      19.343125       1.253949       0.054387      37.490452 0.43502599E+03  0.10209192E+05                                 9.873722                            7.082443      -0.216087       1.942368                    0.999073      27.083666      77.299214       0.603598       0.432397      -1.056283       0.004726       0.014286       0.006513       0.016397      -0.002374      -0.018900      -0.013760      -0.002323      -0.071311      -0.035878       0.014486       0.021392             12.166182      12.712829       4.011279      -2.424929       7.244887       0.482669      16.540832           0.000000
          161              C       7.237220      19.333282       2.607369      -0.116659      34.406818 0.40766006E+03  0.94648410E+04                                 9.302015                            6.817273      -0.041342       1.967233                    0.999473      29.035911      83.924764       0.617073       0.427518      -1.053462      -0.013492      -0.005463      -0.004306       0.015180      -0.053597       0.031950       0.001384      -0.090519      -0.113487      -0.075199      -0.015086       0.090286             11.308754      10.702547       2.772408      -4.185691       6.083518      -0.599196      17.140198          -0.000001
          162              C       7.122304      18.513888      29.021680       0.016210      39.837966 0.47659934E+03  0.11535713E+05                                10.651730                            7.686483      -0.486969       1.832018                    0.998350      29.304656      87.209074       0.544355       0.464872      -1.028993      -0.007589       0.007733       0.035933       0.037531       0.035165      -0.002237       0.015849       0.069287       0.050192      -0.060826       0.019100       0.041726             13.309868      10.331315      -2.914882      -4.478393      10.223900      -0.264468      19.374389          -0.000001
          163              C       7.837077      17.413980      28.593650       0.030535      36.125616 0.44948261E+03  0.10638045E+05                                 9.632559                            7.198733      -0.215866       1.937442                    0.999131      27.472161      78.813347       0.598586       0.432345      -1.056015       0.010348      -0.005573      -0.007320       0.013847       0.014966       0.010210      -0.018532      -0.025366       0.023221      -0.031568       0.004381       0.027187             11.445883       8.942538      -3.236263      -3.027684      10.044184      -0.558996      15.350927           0.000000
          164              C       8.245977      17.231892      27.285444      -0.119150      33.241705 0.41991239E+03  0.98449683E+04                                 9.168451                            6.980500      -0.120695       1.942880                    0.999528      29.327439      85.841696       0.600350       0.435157      -1.046335      -0.013880       0.006326      -0.005294       0.016146       0.041522       0.006949       0.041356       0.054158      -0.152180      -0.076163      -0.004289       0.080452             10.790079       7.106484      -1.437611      -2.901545       8.571419      -1.371862      16.692335           0.000000
          165              C       8.011366      18.194004      26.366082       0.030376      34.182981 0.37670643E+03  0.84780703E+04                                 9.152840                            6.449219       0.215591       2.105274                    0.999248      25.375281      69.573590       0.657309       0.414040      -1.074099      -0.014972       0.011087       0.031513       0.036608       0.014407       0.015706      -0.004828      -0.021367      -0.088851      -0.037385       0.004504       0.032881             11.682659       8.485677      -2.373537      -4.975777       8.642132      -0.234932      17.920167          -0.000000
          166              C       7.312853      19.311136      26.715741      -0.104551      33.762201 0.41093649E+03  0.95674340E+04                                 9.233952                            6.885824      -0.038841       1.978743                    0.999383      28.709003      83.305695       0.608019       0.432682      -1.049492       0.010910      -0.017332      -0.001797       0.020559       0.068760       0.038733      -0.000005       0.073277      -0.075944      -0.074587      -0.024985       0.099573             10.945641       8.574243      -3.071776      -4.197393       9.165687       0.306984      15.096992          -0.000001
          167              C       6.863969      19.466157      28.017919       0.056072      37.514780 0.45542965E+03  0.10813920E+05                                 9.896049                            7.261169      -0.175008       1.949841                    0.999286      27.393982      78.708624       0.594184       0.434133      -1.054960      -0.001777       0.010492      -0.007133       0.012811      -0.001595      -0.003748       0.012216      -0.004292      -0.065826      -0.026055       0.008298       0.017757             11.829448       9.185273      -3.775855      -3.093807      10.736186      -0.853527      15.566886          -0.000000
          168              C       8.552175      18.002074      24.967447       0.595858      24.309330 0.25263344E+03  0.52304771E+04                                 7.731966                            5.611101      -0.088492       2.023243                    0.999424      22.282260      61.826668       0.633022       0.467344      -1.025088       0.002799      -0.002678      -0.030042       0.030290       0.013638       0.083584      -0.009906       0.095423      -0.256825      -0.120720      -0.003777       0.124497              9.670679       6.783856      -0.567083      -4.230272       8.409821      -0.196475      13.818360           0.000000
          169              C       4.777302      18.098039       9.917047       0.679904      21.652618 0.22458142E+03  0.45235385E+04                                 7.242407                            5.346482      -0.069295       2.059268                    0.999111      20.958787      57.720694       0.637101       0.477302      -1.017745       0.014634      -0.015376      -0.076265       0.079164      -0.061420       0.016671       0.006510      -0.105077      -0.250746      -0.089866      -0.032756       0.122621              9.038984       7.887426       1.234808      -1.944431       4.644460       0.177052      14.585067           0.000000
          170              C       4.361798      18.056208      11.381997       0.003993      36.181463 0.38438363E+03  0.86575431E+04                                 9.378872                            6.412317       0.239470       2.100298                    0.999239      25.621645      69.302715       0.677922       0.401140      -1.087266      -0.016833      -0.005776       0.051814       0.054785      -0.001321       0.014040       0.003215      -0.013282      -0.086563      -0.033834       0.012542       0.021293             12.485320      11.562318       1.648123      -3.410973       5.134613       0.237457      20.759030          -0.000000
          171              C       3.095272      17.672347      11.728641      -0.119245      35.221450 0.41522040E+03  0.96901802E+04                                 9.468176                            6.899188      -0.112058       1.942597                    0.999471      29.272720      84.982618       0.610526       0.429881      -1.051423       0.018767       0.005065       0.002087       0.019551      -0.037187       0.027456      -0.000591      -0.130505      -0.118673      -0.075105      -0.020222       0.095328             11.588457      12.891221       1.772534      -4.634080       5.277523       0.298618      16.596626          -0.000000
          172              C       2.710313      17.751088      13.051919       0.052521      38.003685 0.43475769E+03  0.10179868E+05                                 9.912944                            7.040719      -0.092135       1.979083                    0.999398      26.960015      76.332694       0.611777       0.427581      -1.061477      -0.013285       0.002524      -0.006674       0.015079       0.002217      -0.017636      -0.016930       0.009318      -0.058842      -0.032989       0.006665       0.026324             12.445591      15.788439       2.255611      -2.517540       5.516847       0.918047      16.031487           0.000000
          173              C       3.562089      18.179240      14.058695       0.018763      41.808675 0.48112320E+03  0.11634372E+05                                10.766397                            7.546174      -0.404916       1.855327                    0.998453      28.982216      85.287060       0.570678       0.443842      -1.044404      -0.010792      -0.003582       0.032232       0.034179      -0.027761      -0.020591      -0.005708      -0.054928       0.048279      -0.053559       0.021839       0.031719             13.885589      15.716205       1.725520      -3.694507       6.261349       0.811950      19.679213          -0.000001
          174              C       4.832742      18.531112      13.636693       0.046022      38.807198 0.43439798E+03  0.10190069E+05                                10.105766                            7.079769      -0.169613       1.956418                    0.999284      27.025146      77.098231       0.603441       0.432695      -1.056174       0.014087      -0.010380      -0.000940       0.017523      -0.009398       0.026914       0.017972      -0.030983       0.018033      -0.041717       0.010982       0.030735             12.846097      16.745098       2.385016      -1.527085       5.492145       0.762559      16.301048          -0.000000
          175              C       5.249919      18.474517      12.325473      -0.107989      34.003520 0.41020777E+03  0.95314912E+04                                 9.226072                            6.837515       0.021904       1.993218                    0.999568      28.682799      82.728299       0.616773       0.427390      -1.054354      -0.009379      -0.015507      -0.007843       0.019747      -0.030281      -0.018366      -0.026772      -0.109679      -0.199324      -0.080696      -0.018007       0.098703             11.128699      11.144242       1.420804      -0.658247       4.874883       0.978750      17.366971          -0.000001
          176              C       3.137475      18.321957      15.490488       0.002836      39.711025 0.47754809E+03  0.11538978E+05                                10.477784                            7.574883      -0.390140       1.859016                    0.998381      29.193852      86.182895       0.562587       0.450574      -1.039348      -0.000805      -0.009371      -0.036341       0.037539       0.016309      -0.006412       0.013079       0.080587       0.061332      -0.056274       0.021805       0.034469             13.041519       8.730406      -1.733458      -4.632872      10.922894      -0.929637      19.471258          -0.000001
          177              C       3.231412      17.313093      16.418892       0.037552      35.953853 0.42886988E+03  0.10019789E+05                                 9.554877                            6.999257      -0.024764       2.000547                    0.999533      26.985808      76.619421       0.612017       0.428361      -1.059728      -0.004399      -0.009625       0.004034       0.011326      -0.004531      -0.007011       0.021459       0.005789      -0.063670      -0.032998       0.008771       0.024227             11.392728       7.283566      -2.414212      -3.364328      11.349650      -1.373903      15.544970          -0.000001
          178              C       2.770485      17.433665      17.718055      -0.112909      34.406098 0.42595930E+03  0.10005026E+05                                 9.358892                            7.010805      -0.072893       1.961504                    0.999378      29.113229      84.807871       0.602639       0.432712      -1.049640      -0.010788       0.015065      -0.000055       0.018529       0.035381       0.038607      -0.011712       0.116173      -0.059001      -0.069424      -0.019407       0.088831             11.111058       7.352017      -2.099728      -4.312639       9.861011       0.095691      16.120146          -0.000001
          179              C       2.302687      18.661526      18.155129       0.025415      35.050803 0.38924752E+03  0.88249179E+04                                 9.297391                            6.543740       0.233470       2.106525                    0.999265      25.621159      70.313051       0.654883       0.412532      -1.075983       0.014398      -0.002891      -0.032945       0.036070       0.011261       0.015921      -0.000574      -0.021999      -0.083808      -0.035089       0.004758       0.030331             12.003757       7.721391      -1.455642      -5.325608       9.234305      -0.601092      19.055574          -0.000000
          180              C       2.264357      19.722064      17.287011      -0.109747      33.718215 0.42422692E+03  0.99774012E+04                                 9.291218                            7.036329      -0.179031       1.927505                    0.999262      29.349294      86.204966       0.595061       0.437648      -1.044233       0.007304      -0.008038       0.012846       0.016822       0.019679       0.027316       0.037849       0.086997      -0.129040      -0.072561      -0.007273       0.079833             11.051250       6.926890      -0.701506      -3.536248       9.245896      -1.716560      16.980964          -0.000000
          181              C       2.669889      19.547358      15.975790       0.036462      37.439887 0.47074549E+03  0.11285267E+05                                 9.901908                            7.388939      -0.303873       1.900080                    0.999032      28.031002      81.275193       0.587450       0.434920      -1.053093      -0.007793       0.012097       0.003720       0.014863       0.010588       0.016449      -0.014702      -0.021150       0.031619      -0.031010       0.006976       0.024034             11.800369       7.900856      -2.156235      -3.683173      11.645737      -0.928229      15.854513           0.000000
          182              C       1.754356      18.814086      19.550750       0.590997      25.371440 0.26383962E+03  0.55172159E+04                                 7.955949                            5.730447      -0.063261       2.027994                    0.999478      22.496514      62.552713       0.627564       0.466733      -1.026328      -0.011667       0.003654       0.029854       0.032261      -0.003369       0.080373      -0.014172       0.087894      -0.265226      -0.120709       0.000877       0.119831             10.099763       6.774877      -0.143007      -4.477847       8.410584      -0.320689      15.113827           0.000000
          183              C      -1.167329      16.001570      22.757965       0.643196      23.023035 0.23321178E+03  0.47463891E+04                                 7.531486                            5.439135      -0.082130       2.043799                    0.999430      21.561037      59.874544       0.632634       0.475708      -1.017625      -0.036857       0.040118      -0.009207       0.055251       0.042633       0.025981       0.034944      -0.031671       0.389048      -0.110329      -0.031139       0.141468              9.541014      10.654888      -4.485215      -1.103521      12.527226      -1.300225       5.440927           0.000000
          184              C      -0.055166      14.995166      22.779065       0.008733      37.107356 0.39461725E+03  0.89550571E+04                                 9.575491                            6.528572       0.205084       2.090441                    0.999196      25.737707      70.094301       0.666380       0.405034      -1.083620       0.029705      -0.034306      -0.012764       0.047140       0.022663      -0.002500      -0.000527      -0.004476       0.037290      -0.029042       0.011618       0.017424             12.821494      13.815648      -7.790141      -1.692181      16.349768      -2.369296       8.299067           0.000000
          185              C       1.013085      15.066525      21.886832      -0.128424      37.221824 0.43750471E+03  0.10355646E+05                                 9.890613                            7.127314      -0.157187       1.930903                    0.999115      29.584915      86.801621       0.594308       0.435412      -1.046946      -0.020841      -0.017042       0.004677       0.027325       0.033617       0.066835       0.024322       0.005684       0.106530      -0.066499      -0.028604       0.095102             12.311623      13.362936      -6.098644      -2.699408      14.522430      -2.153797       9.049502          -0.000001
          186              C       1.951231      14.067503      21.889847       0.036304      39.452260 0.44478009E+03  0.10476593E+05                                10.137361                            7.110844      -0.160593       1.951592                    0.999114      27.259180      77.470672       0.609962       0.426313      -1.062008      -0.006392       0.009610      -0.006181       0.013092       0.008793      -0.011777       0.013525       0.028791       0.037128      -0.029550       0.006641       0.022909             12.858381      12.521345      -5.106537      -2.564077      15.589313      -3.767518      10.464484           0.000000
          187              C       1.929827      12.987281      22.779065       0.011237      44.444899 0.50268061E+03  0.12269159E+05                                11.124656                            7.632860      -0.412873       1.848937                    0.998244      29.187174      85.822284       0.577391       0.434624      -1.051648       0.024076      -0.024952      -0.001061       0.034690      -0.016899       0.032195       0.024300       0.002144      -0.054603      -0.053438       0.022198       0.031240             14.821777      15.178506      -7.569261      -2.159732      19.101129      -2.807870      10.185696           0.000000
          188              C       0.881444      13.002044      23.686369       0.031248      36.824055 0.42559485E+03  0.98987745E+04                                 9.642857                            6.931771      -0.002626       2.010177                    0.999584      26.772867      75.210780       0.622010       0.423373      -1.065569      -0.015998      -0.002634       0.003919       0.016680       0.008589       0.014828      -0.016786      -0.034157      -0.009927      -0.031094       0.003295       0.027800             11.932396      11.868366      -4.590292      -2.921243      14.028278      -2.944758       9.900544           0.000001
          189              C      -0.102875      13.966617      23.686369      -0.113170      34.355885 0.40683965E+03  0.94244260E+04                                 9.267989                            6.796827      -0.017580       1.976228                    0.999595      28.775794      82.602282       0.620946       0.425814      -1.056373       0.001629       0.002618      -0.018327       0.018585       0.041772       0.017223       0.061884       0.031988       0.006186      -0.075481      -0.005354       0.080835             11.389992      10.685271      -5.612588      -1.030954      15.225773      -3.138284       8.258931          -0.000000
          190              C       2.980105      11.907058      22.797151       0.007769      44.347798 0.50008238E+03  0.12184901E+05                                11.077005                            7.593019      -0.401294       1.851354                    0.998278      29.185238      85.627585       0.581443       0.432333      -1.053473      -0.017914       0.028531       0.005584       0.034148      -0.027744      -0.025756      -0.024599      -0.002085       0.006171      -0.052180       0.025433       0.026747             14.773033      15.931901      -6.375913       2.528324      20.093160       2.062535       8.294038           0.000000
          191              C       4.187027      12.032551      23.475368       0.029712      37.540375 0.43006741E+03  0.10027879E+05                                 9.753853                            6.960777      -0.033956       1.997668                    0.999443      26.927571      75.713070       0.621761       0.422484      -1.066246       0.009291       0.002561      -0.000195       0.009639       0.009625      -0.011955       0.014672      -0.043738      -0.001245      -0.031326       0.001762       0.029564             12.174373      12.796667      -2.992713       3.325549      16.273885       2.229562       7.452566           0.000001
          192              C       5.108063      11.026147      23.595940      -0.106090      34.764253 0.41333033E+03  0.96047948E+04                                 9.342950                            6.854086      -0.023680       1.974593                    0.999508      28.757129      82.454834       0.618418       0.426219      -1.056996      -0.003963      -0.019113      -0.010633       0.022227       0.024302      -0.028010      -0.050918       0.052865       0.130982      -0.072616      -0.009967       0.082583             11.534915      10.578749      -4.381660       1.808151      17.450580       2.010859       6.575416          -0.000000
          193              C       4.831312       9.788443      22.971980       0.009376      36.619820 0.38865921E+03  0.87796296E+04                                 9.478086                            6.462942       0.258114       2.109381                    0.999229      25.586005      69.348026       0.672785       0.403016      -1.085807      -0.028404       0.034821      -0.007116       0.045496       0.028302      -0.008451       0.005772      -0.007267       0.038081      -0.036960       0.014575       0.022385             12.794927      13.178495      -6.838331       2.552681      18.403806       0.975636       6.802480          -0.000000
          194              C       3.679757       9.638344      22.290749      -0.113386      36.281595 0.42039102E+03  0.98592646E+04                                 9.748978                            7.000579      -0.190404       1.925983                    0.999092      29.183337      85.440800       0.597406       0.437165      -1.045103       0.008059       0.014794       0.003573       0.017222       0.018272      -0.066999      -0.019613      -0.020113       0.195206      -0.075992      -0.026446       0.102439             12.203649      13.659091      -5.581550       2.991191      15.580448       1.312922       7.371407          -0.000001
          195              C       2.773069      10.684118      22.179219       0.042958      39.174337 0.43652451E+03  0.10237601E+05                                10.106336                            7.056559      -0.163200       1.954273                    0.999250      27.066805      76.843231       0.610531       0.427768      -1.060739       0.002170      -0.020312      -0.005572       0.021174       0.005377       0.007601      -0.010841       0.034339       0.031807      -0.027113       0.007904       0.019209             12.907566      13.243169      -3.992962       3.087243      17.297341       2.874607       8.182188           0.000000
          196              C       5.834477       8.668850      23.119681       0.653332      22.854821 0.23502180E+03  0.47904449E+04                                 7.505677                            5.466590      -0.124723       2.031730                    0.999172      21.489178      59.637158       0.630206       0.476822      -1.017463       0.031404      -0.049617       0.006307       0.059058       0.038388      -0.032634      -0.002108      -0.000352       0.393748      -0.106052      -0.030804       0.136857              9.507135       9.980120      -4.084716       1.511749      13.430028       0.131607       5.111258           0.000000
          197              C      11.460648      18.248138      19.641179       0.672945      22.349078 0.23209428E+03  0.47074662E+04                                 7.370358                            5.416637      -0.090131       2.046491                    0.999097      21.163172      58.243098       0.637026       0.474052      -1.020787       0.014520      -0.005378       0.072938       0.074563      -0.062388      -0.007557       0.000334      -0.090491      -0.275473      -0.092594      -0.030451       0.123045              9.294223       7.446944       1.453181       1.494114       4.932096      -0.144244      15.503628          -0.000000
          198              C      11.168951      18.211228      18.152115       0.001241      36.933494 0.39146873E+03  0.88528252E+04                                 9.503612                            6.465513       0.238238       2.098241                    0.999301      25.721491      69.594048       0.676365       0.400442      -1.088310      -0.007184       0.001491      -0.052945       0.053451       0.001796      -0.012131      -0.002363      -0.004174      -0.087916      -0.032633       0.013919       0.018713             12.797778      10.050189       2.416576       3.267305       6.037643      -0.072080      22.305502          -0.000001
          199              C      -1.642718      18.850996      17.256868      -0.107384      34.516441 0.41976318E+03  0.98247413E+04                                 9.358288                            6.946866      -0.077395       1.958438                    0.999522      29.074067      84.581061       0.606994       0.431127      -1.050465      -0.022474      -0.006816       0.011654       0.026217      -0.055568       0.009754       0.036204      -0.066861      -0.182541      -0.080079      -0.019782       0.099861             11.330698       9.858266       2.111645       0.778501       5.751177      -1.415234      18.382650          -0.000002
          200              C      11.718372      18.868220      15.924547       0.044367      38.643384 0.44896949E+03  0.10620632E+05                                10.069885                            7.190137      -0.231799       1.931893                    0.999110      27.399458      78.531289       0.599631       0.431806      -1.056566       0.009260       0.005987       0.002648       0.011340       0.002426      -0.022200      -0.009230      -0.026122      -0.007421      -0.030197       0.006426       0.023771             12.588311      13.998377       3.771941       1.671395       6.837031      -0.953282      16.929525          -0.000000
          201              C      10.584221      18.216150      15.388001       0.024690      41.912463 0.49043872E+03  0.11929361E+05                                10.868543                            7.687834      -0.400813       1.854574                    0.998479      29.255031      86.644219       0.557210       0.451913      -1.038600      -0.003217      -0.004024      -0.036988       0.037345      -0.039489       0.011619       0.011461      -0.022124       0.056545      -0.054030       0.021999       0.032031             13.862106      13.949106       3.032182       3.840107       7.722334      -1.167442      19.914879          -0.000001
          202              C       9.803444      17.566540      16.325449       0.054387      37.490460 0.43502618E+03  0.10209197E+05                                 9.873724                            7.082445      -0.216087       1.942368                    0.999073      27.083666      77.299215       0.603598       0.432397      -1.056283      -0.004726      -0.014286       0.006513       0.016397      -0.002374       0.018900       0.013760      -0.002323      -0.071311      -0.035878       0.014486       0.021392             12.166184      12.712834       4.011280       2.424929       7.244887      -0.482671      16.540830           0.000000
          203              C      10.053791      17.576382      17.678869      -0.116659      34.406799 0.40765982E+03  0.94648341E+04                                 9.302011                            6.817271      -0.041342       1.967233                    0.999473      29.035911      83.924762       0.617073       0.427518      -1.053462       0.013492       0.005463      -0.004306       0.015180      -0.053597      -0.031950      -0.001384      -0.090519      -0.113487      -0.075199      -0.015086       0.090286             11.308749      10.702541       2.772406       4.185690       6.083516       0.599193      17.140189          -0.000001
          204              C      10.168707      18.395777      13.950180       0.016210      39.837965 0.47659960E+03  0.11535721E+05                                10.651731                            7.686485      -0.486969       1.832018                    0.998350      29.304656      87.209075       0.544355       0.464872      -1.028993       0.007589      -0.007733       0.035933       0.037531       0.035165       0.002237      -0.015849       0.069287       0.050192      -0.060826       0.019100       0.041726             13.309867      10.331321      -2.914883       4.478397      10.223902       0.264465      19.374378          -0.000001
          205              C       9.453934      19.495685      13.522150       0.030535      36.125613 0.44948251E+03  0.10638042E+05                                 9.632558                            7.198732      -0.215866       1.937442                    0.999131      27.472161      78.813346       0.598586       0.432345      -1.056015      -0.010348       0.005573      -0.007320       0.013846       0.014966      -0.010210       0.018532      -0.025366       0.023221      -0.031568       0.004381       0.027187             11.445882       8.942535      -3.236258       3.027682      10.044182       0.559002      15.350930           0.000000
          206              C       9.045034      19.677772      12.213944      -0.119150      33.241707 0.41991230E+03  0.98449656E+04                                 9.168452                            6.980500      -0.120695       1.942880                    0.999528      29.327438      85.841693       0.600350       0.435157      -1.046335       0.013880      -0.006326      -0.005294       0.016146       0.041522      -0.006949      -0.041356       0.054158      -0.152180      -0.076163      -0.004289       0.080452             10.790080       7.106481      -1.437610       2.901542       8.571419       1.371867      16.692340           0.000000
          207              C       9.279646      18.715661      11.294582       0.030376      34.182976 0.37670642E+03  0.84780701E+04                                 9.152839                            6.449219       0.215591       2.105274                    0.999248      25.375281      69.573591       0.657309       0.414040      -1.074099       0.014972      -0.011087       0.031513       0.036608       0.014407      -0.015706       0.004828      -0.021367      -0.088851      -0.037385       0.004504       0.032881             11.682656       8.485673      -2.373537       4.975771       8.642135       0.234933      17.920161          -0.000000
          208              C       9.978158      17.598528      11.644241      -0.104551      33.762198 0.41093659E+03  0.95674370E+04                                 9.233951                            6.885824      -0.038841       1.978743                    0.999383      28.709004      83.305698       0.608019       0.432682      -1.049492      -0.010910       0.017332      -0.001797       0.020559       0.068760      -0.038733       0.000005       0.073277      -0.075944      -0.074587      -0.024985       0.099573             10.945638       8.574239      -3.071775       4.197389       9.165690      -0.306983      15.096984          -0.000001
          209              C      10.427042      17.443507      12.946419       0.056072      37.514775 0.45542984E+03  0.10813926E+05                                 9.896048                            7.261171      -0.175008       1.949841                    0.999286      27.393982      78.708624       0.594184       0.434133      -1.054960       0.001777      -0.010492      -0.007133       0.012811      -0.001595       0.003748      -0.012216      -0.004292      -0.065826      -0.026055       0.008298       0.017757             11.829445       9.185272      -3.775855       3.093806      10.736187       0.853526      15.566876          -0.000000
          210              C       8.738836      18.907591       9.895947       0.595858      24.309322 0.25263339E+03  0.52304759E+04                                 7.731965                            5.611100      -0.088492       2.023243                    0.999424      22.282260      61.826667       0.633022       0.467344      -1.025088      -0.002799       0.002678      -0.030042       0.030290       0.013638      -0.083584       0.009906       0.095423      -0.256825      -0.120720      -0.003777       0.124497              9.670676       6.783855      -0.567082       4.230270       8.409822       0.196472      13.818351           0.000000
          211              C      -1.138291      18.811626      24.988547       0.679904      21.652610 0.22458135E+03  0.45235368E+04                                 7.242405                            5.346481      -0.069295       2.059268                    0.999111      20.958787      57.720694       0.637101       0.477302      -1.017745      -0.014634       0.015376      -0.076265       0.079164      -0.061420      -0.016671      -0.006510      -0.105077      -0.250746      -0.089866      -0.032756       0.122621              9.038981       7.887424       1.234810       1.944434       4.644460      -0.177051      14.585059           0.000000
          212              C      -0.722786      18.853457      26.453497       0.003993      36.181464 0.38438366E+03  0.86575439E+04                                 9.378873                            6.412318       0.239470       2.100298                    0.999239      25.621644      69.302713       0.677922       0.401140      -1.087266       0.016833       0.005776       0.051814       0.054785      -0.001321      -0.014040      -0.003215      -0.013282      -0.086563      -0.033834       0.012542       0.021293             12.485320      11.562324       1.648124       3.410981       5.134613      -0.237457      20.759023          -0.000000
          213              C       0.543740      19.237317      26.800141      -0.119245      35.221449 0.41522028E+03  0.96901765E+04                                 9.468176                            6.899186      -0.112058       1.942597                    0.999471      29.272719      84.982611       0.610526       0.429881      -1.051423      -0.018767      -0.005065       0.002087       0.019551      -0.037187      -0.027456       0.000591      -0.130505      -0.118673      -0.075105      -0.020222       0.095328             11.588456      12.891225       1.772534       4.634084       5.277521      -0.298616      16.596623          -0.000000
          214              C       0.928699      19.158577      28.123419       0.052521      38.003688 0.43475756E+03  0.10179864E+05                                 9.912944                            7.040718      -0.092135       1.979083                    0.999398      26.960015      76.332694       0.611777       0.427581      -1.061477       0.013285      -0.002524      -0.006674       0.015079       0.002217       0.017636       0.016930       0.009318      -0.058842      -0.032989       0.006665       0.026324             12.445593      15.788449       2.255614       2.517546       5.516848      -0.918044      16.031482           0.000000
          215              C       0.076923      18.730424      29.130195       0.018763      41.808677 0.48112323E+03  0.11634373E+05                                10.766398                            7.546175      -0.404916       1.855327                    0.998453      28.982216      85.287061       0.570678       0.443842      -1.044404       0.010792       0.003582       0.032232       0.034179      -0.027761       0.020591       0.005708      -0.054928       0.048279      -0.053559       0.021839       0.031719             13.885589      15.716204       1.725520       3.694503       6.261350      -0.811954      19.679212          -0.000001
          216              C      -1.193730      18.378552      28.708193       0.046022      38.807199 0.43439805E+03  0.10190071E+05                                10.105766                            7.079770      -0.169613       1.956418                    0.999284      27.025146      77.098231       0.603441       0.432695      -1.056174      -0.014087       0.010380      -0.000940       0.017523      -0.009398      -0.026914      -0.017972      -0.030983       0.018033      -0.041717       0.010982       0.030735             12.846098      16.745103       2.385014       1.527088       5.492144      -0.762557      16.301046          -0.000000
          217              C      -1.610907      18.435147      27.396973      -0.107989      34.003519 0.41020786E+03  0.95314937E+04                                 9.226072                            6.837515       0.021904       1.993218                    0.999568      28.682799      82.728300       0.616773       0.427390      -1.054354       0.009379       0.015507      -0.007843       0.019747      -0.030281       0.018366       0.026772      -0.109679      -0.199325      -0.080696      -0.018007       0.098703             11.128698      11.144242       1.420805       0.658250       4.874884      -0.978750      17.366968          -0.000001
          218              C       0.501536      18.587707       0.418988       0.002836      39.711024 0.47754801E+03  0.11538976E+05                                10.477784                            7.574882      -0.390140       1.859016                    0.998381      29.193852      86.182896       0.562587       0.450574      -1.039348       0.000805       0.009371      -0.036341       0.037539       0.016309       0.006412      -0.013079       0.080587       0.061332      -0.056274       0.021805       0.034469             13.041518       8.730403      -1.733458       4.632868      10.922895       0.929638      19.471257          -0.000001
          219              C       0.407599      19.596571       1.347392       0.037552      35.953855 0.42887003E+03  0.10019793E+05                                 9.554878                            6.999258      -0.024764       2.000547                    0.999533      26.985808      76.619421       0.612017       0.428361      -1.059728       0.004399       0.009625       0.004034       0.011326      -0.004531       0.007011      -0.021459       0.005789      -0.063670      -0.032998       0.008771       0.024227             11.392728       7.283564      -2.414207       3.364325      11.349648       1.373913      15.544972          -0.000000
          220              C       0.868526      19.476000       2.646555      -0.112909      34.406099 0.42595951E+03  0.10005031E+05                                 9.358892                            7.010806      -0.072893       1.961504                    0.999378      29.113229      84.807868       0.602639       0.432712      -1.049640       0.010788      -0.015065      -0.000055       0.018529       0.035381      -0.038607       0.011712       0.116173      -0.059001      -0.069424      -0.019407       0.088831             11.111056       7.352015      -2.099722       4.312638       9.861011      -0.095682      16.120144          -0.000001
          221              C       1.336324      18.248138       3.083629       0.025415      35.050809 0.38924780E+03  0.88249257E+04                                 9.297392                            6.543743       0.233470       2.106525                    0.999265      25.621159      70.313049       0.654883       0.412532      -1.075983      -0.014398       0.002891      -0.032945       0.036070       0.011261      -0.015921       0.000574      -0.021999      -0.083808      -0.035089       0.004758       0.030331             12.003757       7.721392      -1.455641       5.325608       9.234305       0.601094      19.055574          -0.000000
          222              C       1.374654      17.187600       2.215511      -0.109747      33.718202 0.42422670E+03  0.99773949E+04                                 9.291216                            7.036327      -0.179031       1.927505                    0.999262      29.349294      86.204966       0.595061       0.437648      -1.044233      -0.007304       0.008038       0.012846       0.016822       0.019679      -0.027316      -0.037849       0.086997      -0.129040      -0.072561      -0.007273       0.079833             11.051248       6.926890      -0.701506       3.536250       9.245889       1.716557      16.980963          -0.000000
          223              C       0.969122      17.362306       0.904290       0.036462      37.439886 0.47074532E+03  0.11285262E+05                                 9.901908                            7.388937      -0.303873       1.900080                    0.999032      28.031002      81.275193       0.587450       0.434920      -1.053093       0.007793      -0.012097       0.003720       0.014863       0.010588      -0.016449       0.014702      -0.021150       0.031619      -0.031010       0.006976       0.024034             11.800369       7.900854      -2.156235       3.683172      11.645736       0.928231      15.854517           0.000000
          224              C       1.884656      18.095578       4.479250       0.590997      25.371420 0.26383942E+03  0.55172108E+04                                 7.955945                            5.730445      -0.063261       2.027994                    0.999478      22.496514      62.552713       0.627564       0.466733      -1.026328       0.011667      -0.003654       0.029854       0.032261      -0.003369      -0.080373       0.014172       0.087894      -0.265226      -0.120709       0.000877       0.119831             10.099756       6.774874      -0.143005       4.477844       8.410581       0.320688      15.113813           0.000000
          225              N      10.903291       1.840562      24.346501       0.597594      18.275674 0.18422515E+03  0.34631026E+04                                 5.864593                            4.487063       0.004820       2.138937                    0.998752      18.986560      47.392770       0.795029       0.409833      -1.078121       0.032526       0.001987       0.046218       0.056551       0.021259      -0.061771      -0.027880       0.061234       0.073948      -0.052992      -0.039321       0.092313              6.656103       5.588046      -0.821023       1.921906       8.230861       1.865600       6.149403           0.000000
          226              N       6.497655      24.261953      20.494226       0.570212      18.307044 0.19449990E+03  0.36894045E+04                                 5.825007                            4.572818       0.203659       2.206876                    0.999490      19.049848      47.062561       0.800921       0.403162      -1.087480      -0.011603      -0.042624      -0.033431       0.055399       0.030785      -0.060466      -0.011981       0.085262      -0.040248      -0.053476      -0.040753       0.094229              6.504289       4.856785      -1.129989       1.937855       7.705818       1.035244       6.950265           0.000001
          227              N      12.445213       1.011325      21.079000       0.558771      18.900990 0.20331130E+03  0.38971199E+04                                 5.962703                            4.678971       0.180834       2.195580                    0.999500      19.261709      47.740323       0.791322       0.403804      -1.087712       0.016870       0.048396      -0.019366       0.054789       0.009277       0.069457       0.004233       0.066057       0.048280      -0.050303      -0.040542       0.090845              6.706721       5.796935      -0.085658      -2.406296       8.559182      -1.002133       5.764045           0.000001
          228              N       7.322661      22.770802      23.812970       0.586247      18.195352 0.18929283E+03  0.35800210E+04                                 5.847900                            4.544590       0.043029       2.150272                    0.998888      19.088058      47.679100       0.791531       0.409154      -1.079341      -0.041422      -0.009313       0.034235       0.054539      -0.000318       0.054552      -0.005294       0.044510       0.168240      -0.050886      -0.037136       0.088022              6.558862       6.424508      -0.021944      -2.106658       8.427971      -0.899813       4.824107           0.000000
          229              N       6.863319       7.283507       0.048229       0.536529      19.249447 0.22126791E+03  0.43434495E+04                                 6.036881                            4.881370       0.030497       2.129955                    0.999390      19.995247      50.585257       0.772669       0.403828      -1.084832       0.031434       0.030203       0.031954       0.054050      -0.046165      -0.006024       0.006154      -0.019780      -0.085868      -0.033082      -0.029250       0.062332              6.657506       7.779401       2.368063       0.151242       4.720473       0.012970       7.472644          -0.000000
          230              N       2.828539       4.507900      29.302010       0.529767      19.935558 0.23061316E+03  0.45661954E+04                                 6.206682                            5.001079      -0.011681       2.116472                    0.999298      20.050795      50.663747       0.760608       0.406700      -1.084751      -0.044344      -0.035136       0.015123       0.058563      -0.031841      -0.026120       0.038159      -0.049075      -0.039504      -0.041975      -0.029638       0.071613              6.864996       8.841556       1.951548       0.275809       4.726302      -0.988203       7.027129           0.000000
          231              N       3.315335       8.277607       0.605874       0.571836      17.760932 0.19889111E+03  0.38086148E+04                                 5.748308                            4.661200       0.065385       2.149502                    0.999144      19.458400      48.918312       0.780806       0.409648      -1.078941      -0.013953       0.042303      -0.034310       0.056226       0.053303       0.033066       0.024679       0.010701      -0.070195      -0.044501      -0.036890       0.081391              6.211886       5.620822      -1.572660      -1.379000       5.916851      -0.971545       7.097985           0.000000
          232              N       5.434548       3.924728       1.808580       0.543913      20.034159 0.22676323E+03  0.44868448E+04                                 6.246676                            4.980233      -0.176011       2.059002                    0.999033      20.200738      51.613832       0.754710       0.410164      -1.078658       0.027930      -0.048062      -0.011222       0.056710       0.040918       0.015178       0.017146       0.033374      -0.081473      -0.037295      -0.025930       0.063224              6.804769       5.652152      -2.141084      -0.986674       7.242232      -0.994094       7.519922           0.000000
          233              N      10.239644       7.202306      16.783622       0.530806      19.376987 0.21848707E+03  0.42609099E+04                                 6.055470                            4.830608       0.162740       2.180511                    0.999438      19.715670      49.169795       0.784188       0.400506      -1.090752       0.058052       0.010341      -0.013125       0.060409      -0.014806      -0.003668       0.004132      -0.098216      -0.100162      -0.037162      -0.031034       0.068196              6.858323       9.799304       1.177702      -0.385573       3.483561      -0.025170       7.292103           0.000000
          234              N       5.703849       5.580741      15.547759       0.574914      17.939898 0.19018301E+03  0.36079185E+04                                 5.815324                            4.550453       0.042529       2.149758                    0.998875      19.250709      48.458739       0.790774       0.408290      -1.077864      -0.038617      -0.006272      -0.037212       0.053994       0.023869      -0.009798      -0.058210      -0.071047      -0.028904      -0.049740      -0.034545       0.084285              6.611094       9.446937      -0.384620       0.704028       4.150604       1.586843       6.235740          -0.000000
          235              N       7.739207       8.602412      14.073767       0.559109      18.798058 0.20522205E+03  0.39542146E+04                                 5.944669                            4.717159       0.110174       2.171608                    0.999520      19.437976      48.754363       0.781811       0.406601      -1.082745      -0.024335       0.047624       0.011626       0.054730       0.010172       0.060371       0.016416       0.076936       0.028683      -0.049740      -0.036043       0.085783              6.453435       5.289441      -0.608430      -2.143245       7.787657      -1.015249       6.283208           0.000000
          236              N       8.974453       3.877975      15.053414       0.536920      19.586775 0.22947222E+03  0.45583919E+04                                 6.165579                            5.025075      -0.213242       2.043005                    0.998977      20.401350      52.396052       0.747203       0.412654      -1.075976       0.010954      -0.044538       0.033296       0.056677       0.002044      -0.019442      -0.004159       0.092346      -0.067485      -0.036385      -0.025603       0.061988              6.651000       3.951780      -0.110041       0.139347       8.288472      -0.195202       7.712747           0.000000
          237              N       8.512379      10.462660       9.275001       0.597594      18.275673 0.18422518E+03  0.34631034E+04                                 5.864593                            4.487063       0.004820       2.138937                    0.998752      18.986560      47.392771       0.795029       0.409833      -1.078121      -0.032526      -0.001987       0.046218       0.056551       0.021259       0.061771       0.027880       0.061234       0.073948      -0.052992      -0.039321       0.092313              6.656103       5.588046      -0.821028      -1.921903       8.230863      -1.865598       6.149400           0.000000
          238              N      10.793356      12.647712       5.422726       0.570212      18.307036 0.19449978E+03  0.36894017E+04                                 5.825005                            4.572816       0.203659       2.206876                    0.999490      19.049848      47.062560       0.800921       0.403162      -1.087480       0.011603       0.042624      -0.033431       0.055399       0.030785       0.060466       0.011981       0.085262      -0.040248      -0.053476      -0.040753       0.094229              6.504287       4.856784      -1.129989      -1.937855       7.705817      -1.035243       6.950260           0.000001
          239              N       6.970458      11.291897       6.007500       0.558771      18.901000 0.20331138E+03  0.38971220E+04                                 5.962706                            4.678973       0.180834       2.195580                    0.999500      19.261709      47.740326       0.791322       0.403804      -1.087712      -0.016870      -0.048396      -0.019366       0.054789       0.009277      -0.069457      -0.004233       0.066057       0.048280      -0.050303      -0.040542       0.090845              6.706725       5.796937      -0.085651       2.406298       8.559188       1.002140       5.764049           0.000001
          240              N       9.968350      14.138862       8.741470       0.586247      18.195344 0.18929268E+03  0.35800174E+04                                 5.847899                            4.544588       0.043029       2.150272                    0.998888      19.088058      47.679099       0.791532       0.409154      -1.079341       0.041422       0.009313       0.034235       0.054539      -0.000318      -0.054552       0.005294       0.044510       0.168240      -0.050886      -0.037136       0.088022              6.558860       6.424512      -0.021943       2.106661       8.427962       0.899812       4.824108           0.000000
          241              N      12.552352       5.019714      15.119729       0.536529      19.249453 0.22126804E+03  0.43434526E+04                                 6.036883                            4.881371       0.030497       2.129955                    0.999390      19.995247      50.585258       0.772669       0.403828      -1.084832      -0.031434      -0.030203       0.031954       0.054050      -0.046165       0.006024      -0.006154      -0.019780      -0.085868      -0.033082      -0.029250       0.062332              6.657508       7.779404       2.368065      -0.151241       4.720475      -0.012970       7.472644          -0.000000
          242              N       2.935132       7.795321      14.230510       0.529767      19.935552 0.23061305E+03  0.45661927E+04                                 6.206680                            5.001078      -0.011681       2.116472                    0.999298      20.050796      50.663749       0.760608       0.406700      -1.084751       0.044344       0.035136       0.015123       0.058563      -0.031841       0.026120      -0.038159      -0.049075      -0.039504      -0.041975      -0.029638       0.071613              6.864994       8.841551       1.951548      -0.275809       4.726300       0.988200       7.027129           0.000000
          243              N       2.448335       4.025614      15.677374       0.571836      17.760933 0.19889114E+03  0.38086156E+04                                 5.748308                            4.661200       0.065385       2.149502                    0.999144      19.458400      48.918312       0.780806       0.409648      -1.078941       0.013953      -0.042303      -0.034310       0.056226       0.053303      -0.033066      -0.024679       0.010701      -0.070195      -0.044501      -0.036890       0.081391              6.211886       5.620819      -1.572658       1.378998       5.916850       0.971548       7.097989           0.000000
          244              N       0.329123       8.378494      16.880080       0.543913      20.034153 0.22676313E+03  0.44868421E+04                                 6.246674                            4.980231      -0.176011       2.059002                    0.999033      20.200739      51.613833       0.754710       0.410164      -1.078658      -0.027930       0.048062      -0.011222       0.056710       0.040918      -0.015178      -0.017146       0.033374      -0.081473      -0.037295      -0.025930       0.063224              6.804766       5.652148      -2.141080       0.986676       7.242224       0.994094       7.519926           0.000000
          245              N       9.176027       5.100916       1.712122       0.530806      19.376990 0.21848701E+03  0.42609084E+04                                 6.055471                            4.830607       0.162740       2.180511                    0.999438      19.715671      49.169799       0.784189       0.400506      -1.090752      -0.058052      -0.010341      -0.013125       0.060409      -0.014806       0.003668      -0.004132      -0.098216      -0.100162      -0.037162      -0.031034       0.068196              6.858325       9.799310       1.177704       0.385576       3.483561       0.025169       7.292103           0.000000
          246              N       0.059822       6.722480       0.476259       0.574914      17.939891 0.19018291E+03  0.36079164E+04                                 5.815322                            4.550452       0.042529       2.149758                    0.998875      19.250709      48.458740       0.790774       0.408290      -1.077864       0.038617       0.006272      -0.037212       0.053994       0.023869       0.009798       0.058210      -0.071047      -0.028904      -0.049740      -0.034545       0.084285              6.611092       9.446937      -0.384622      -0.704024       4.150602      -1.586842       6.235736          -0.000000
          247              N      11.676464       3.700809      29.145267       0.559109      18.798051 0.20522199E+03  0.39542131E+04                                 5.944668                            4.717159       0.110174       2.171608                    0.999520      19.437976      48.754365       0.781811       0.406601      -1.082744       0.024335      -0.047624       0.011626       0.054730       0.010172      -0.060371      -0.016416       0.076936       0.028683      -0.049740      -0.036043       0.085783              6.453434       5.289440      -0.608427       2.143245       7.787653       1.015251       6.283208           0.000000
          248              N      10.441218       8.425246      -0.018086       0.536920      19.586783 0.22947235E+03  0.45583951E+04                                 6.165581                            5.025076      -0.213242       2.043005                    0.998977      20.401350      52.396052       0.747203       0.412654      -1.075976      -0.010954       0.044538       0.033296       0.056677       0.002044       0.019442       0.004159       0.092346      -0.067485      -0.036385      -0.025603       0.061988              6.651002       3.951780      -0.110043      -0.139348       8.288475       0.195206       7.712750           0.000000
          249              N       0.624050      22.765881       5.796499       0.597594      18.275674 0.18422515E+03  0.34631026E+04                                 5.864593                            4.487063       0.004820       2.138937                    0.998752      18.986560      47.392769       0.795029       0.409833      -1.078121      -0.032526      -0.001987      -0.046218       0.056551       0.021259      -0.061771      -0.027880       0.061234       0.073948      -0.052992      -0.039321       0.092313              6.656103       5.588046      -0.821023       1.921906       8.230861       1.865600       6.149403           0.000000
          250              N       5.029686       0.344490       9.648774       0.570212      18.307044 0.19449989E+03  0.36894044E+04                                 5.825007                            4.572818       0.203659       2.206876                    0.999490      19.049848      47.062562       0.800921       0.403162      -1.087480       0.011603       0.042624       0.033431       0.055399       0.030785      -0.060466      -0.011981       0.085262      -0.040248      -0.053476      -0.040753       0.094229              6.504289       4.856785      -1.129989       1.937855       7.705818       1.035244       6.950265           0.000001
          251              N      -0.917872      23.595118       9.064000       0.558771      18.900990 0.20331130E+03  0.38971200E+04                                 5.962704                            4.678972       0.180834       2.195580                    0.999500      19.261709      47.740325       0.791322       0.403804      -1.087712      -0.016870      -0.048396       0.019366       0.054789       0.009277       0.069457       0.004233       0.066057       0.048280      -0.050303      -0.040542       0.090845              6.706721       5.796935      -0.085658      -2.406296       8.559183      -1.002133       5.764045           0.000001
          252              N       4.204680       1.835641       6.330030       0.586247      18.195352 0.18929282E+03  0.35800208E+04                                 5.847900                            4.544590       0.043029       2.150272                    0.998888      19.088057      47.679097       0.791531       0.409154      -1.079341       0.041422       0.009313      -0.034235       0.054539      -0.000318       0.054552      -0.005294       0.044510       0.168240      -0.050886      -0.037136       0.088022              6.558862       6.424509      -0.021944      -2.106658       8.427971      -0.899813       4.824107           0.000000
          253              N       4.664022      17.322936      30.094771       0.536529      19.249448 0.22126793E+03  0.43434499E+04                                 6.036881                            4.881370       0.030497       2.129955                    0.999390      19.995248      50.585259       0.772669       0.403828      -1.084832      -0.031434      -0.030203      -0.031954       0.054050      -0.046165      -0.006024       0.006154      -0.019780      -0.085868      -0.033082      -0.029250       0.062332              6.657506       7.779401       2.368063       0.151243       4.720473       0.012970       7.472645          -0.000000
          254              N       8.698802      20.098543       0.840990       0.529767      19.935560 0.23061317E+03  0.45661956E+04                                 6.206682                            5.001080      -0.011681       2.116472                    0.999298      20.050795      50.663747       0.760608       0.406701      -1.084751       0.044344       0.035136      -0.015123       0.058563      -0.031841      -0.026120       0.038159      -0.049075      -0.039504      -0.041975      -0.029638       0.071613              6.864996       8.841557       1.951548       0.275808       4.726302      -0.988203       7.027129           0.000000
          255              N       8.212006      16.328836      29.537126       0.571836      17.760932 0.19889111E+03  0.38086148E+04                                 5.748308                            4.661200       0.065385       2.149502                    0.999144      19.458400      48.918313       0.780806       0.409648      -1.078941       0.013953      -0.042303       0.034310       0.056226       0.053303       0.033066       0.024679       0.010701      -0.070195      -0.044501      -0.036890       0.081391              6.211886       5.620822      -1.572660      -1.379000       5.916851      -0.971544       7.097986           0.000000
          256              N       6.092793      20.681715      28.334420       0.543913      20.034160 0.22676323E+03  0.44868448E+04                                 6.246676                            4.980233      -0.176011       2.059002                    0.999033      20.200738      51.613832       0.754710       0.410164      -1.078658      -0.027930       0.048062       0.011222       0.056710       0.040918       0.015178       0.017146       0.033374      -0.081473      -0.037295      -0.025930       0.063224              6.804769       5.652152      -2.141084      -0.986674       7.242232      -0.994094       7.519923           0.000000
          257              N       1.287697      17.404137      13.359378       0.530806      19.376987 0.21848707E+03  0.42609099E+04                                 6.055470                            4.830608       0.162740       2.180511                    0.999438      19.715670      49.169796       0.784188       0.400506      -1.090752      -0.058052      -0.010341       0.013125       0.060409      -0.014806      -0.003668       0.004132      -0.098216      -0.100162      -0.037162      -0.031034       0.068196              6.858323       9.799305       1.177702      -0.385573       3.483561      -0.025170       7.292103           0.000000
          258              N       5.823492      19.025702      14.595241       0.574914      17.939898 0.19018301E+03  0.36079186E+04                                 5.815324                            4.550453       0.042529       2.149758                    0.998875      19.250709      48.458739       0.790774       0.408290      -1.077864       0.038617       0.006272       0.037212       0.053994       0.023869      -0.009798      -0.058210      -0.071047      -0.028904      -0.049740      -0.034545       0.084285              6.611094       9.446937      -0.384620       0.704028       4.150604       1.586843       6.235740          -0.000000
          259              N       3.788134      16.004031      16.069233       0.559109      18.798058 0.20522205E+03  0.39542145E+04                                 5.944669                            4.717159       0.110174       2.171608                    0.999520      19.437976      48.754364       0.781811       0.406601      -1.082745       0.024335      -0.047624      -0.011626       0.054730       0.010172       0.060371       0.016416       0.076936       0.028683      -0.049740      -0.036043       0.085783              6.453436       5.289441      -0.608430      -2.143245       7.787657      -1.015249       6.283208           0.000000
          260              N       2.552888      20.728468      15.089586       0.536920      19.586776 0.22947224E+03  0.45583924E+04                                 6.165579                            5.025074      -0.213242       2.043005                    0.998977      20.401351      52.396052       0.747203       0.412654      -1.075976      -0.010954       0.044538      -0.033296       0.056677       0.002044      -0.019442      -0.004159       0.092346      -0.067485      -0.036385      -0.025603       0.061988              6.650999       3.951780      -0.110041       0.139347       8.288472      -0.195201       7.712746           0.000000
          261              N       3.014962      14.143783      20.867999       0.597594      18.275674 0.18422519E+03  0.34631035E+04                                 5.864593                            4.487063       0.004820       2.138937                    0.998752      18.986560      47.392768       0.795029       0.409833      -1.078121       0.032526       0.001987      -0.046218       0.056551       0.021259       0.061771       0.027880       0.061234       0.073948      -0.052992      -0.039321       0.092313              6.656103       5.588046      -0.821028      -1.921903       8.230862      -1.865598       6.149400           0.000000
          262              N       0.733985      11.958731      24.720274       0.570212      18.307036 0.19449977E+03  0.36894017E+04                                 5.825005                            4.572817       0.203659       2.206876                    0.999490      19.049848      47.062561       0.800921       0.403162      -1.087480      -0.011603      -0.042624       0.033431       0.055399       0.030785       0.060466       0.011981       0.085262      -0.040248      -0.053476      -0.040753       0.094229              6.504287       4.856784      -1.129989      -1.937855       7.705817      -1.035243       6.950260           0.000001
          263              N       4.556883      13.314546      24.135500       0.558771      18.901000 0.20331138E+03  0.38971219E+04                                 5.962706                            4.678972       0.180834       2.195580                    0.999500      19.261709      47.740325       0.791322       0.403804      -1.087712       0.016870       0.048396       0.019366       0.054789       0.009277      -0.069457      -0.004233       0.066057       0.048280      -0.050303      -0.040542       0.090845              6.706724       5.796937      -0.085651       2.406298       8.559187       1.002140       5.764049           0.000001
          264              N       1.558991      10.467581      21.401530       0.586247      18.195344 0.18929266E+03  0.35800172E+04                                 5.847899                            4.544588       0.043029       2.150272                    0.998888      19.088057      47.679097       0.791532       0.409154      -1.079341      -0.041422      -0.009313      -0.034235       0.054539      -0.000318      -0.054552       0.005294       0.044510       0.168240      -0.050886      -0.037136       0.088022              6.558861       6.424512      -0.021942       2.106662       8.427962       0.899812       4.824108           0.000000
          265              N      -1.025011      19.586729      15.023271       0.536529      19.249453 0.22126804E+03  0.43434526E+04                                 6.036883                            4.881372       0.030497       2.129955                    0.999390      19.995247      50.585258       0.772669       0.403828      -1.084832       0.031434       0.030203      -0.031954       0.054050      -0.046165       0.006024      -0.006154      -0.019780      -0.085868      -0.033082      -0.029250       0.062332              6.657508       7.779404       2.368065      -0.151241       4.720475      -0.012970       7.472644          -0.000000
          266              N       8.592209      16.811122      15.912490       0.529767      19.935553 0.23061305E+03  0.45661927E+04                                 6.206680                            5.001078      -0.011681       2.116472                    0.999298      20.050795      50.663747       0.760608       0.406700      -1.084751      -0.044344      -0.035136      -0.015123       0.058563      -0.031841       0.026120      -0.038159      -0.049075      -0.039504      -0.041975      -0.029638       0.071613              6.864994       8.841553       1.951548      -0.275808       4.726301       0.988201       7.027130           0.000000
          267              N       9.079006      20.580829      14.465626       0.571836      17.760933 0.19889114E+03  0.38086155E+04                                 5.748308                            4.661200       0.065385       2.149502                    0.999144      19.458400      48.918313       0.780806       0.409648      -1.078941      -0.013953       0.042303       0.034310       0.056226       0.053303      -0.033066      -0.024679       0.010701      -0.070195      -0.044501      -0.036890       0.081391              6.211887       5.620820      -1.572658       1.378998       5.916851       0.971548       7.097989           0.000000
          268              N      11.198218      16.227949      13.262920       0.543913      20.034151 0.22676308E+03  0.44868411E+04                                 6.246674                            4.980231      -0.176011       2.059002                    0.999033      20.200738      51.613833       0.754710       0.410164      -1.078657       0.027930      -0.048062       0.011222       0.056710       0.040918      -0.015178      -0.017146       0.033374      -0.081473      -0.037295      -0.025930       0.063224              6.804767       5.652148      -2.141080       0.986674       7.242227       0.994097       7.519925           0.000000
          269              N       2.351314      19.505527      28.430878       0.530806      19.376989 0.21848699E+03  0.42609081E+04                                 6.055471                            4.830607       0.162740       2.180511                    0.999438      19.715670      49.169797       0.784188       0.400506      -1.090752       0.058052       0.010341       0.013125       0.060409      -0.014806       0.003668      -0.004132      -0.098216      -0.100162      -0.037162      -0.031034       0.068196              6.858325       9.799310       1.177704       0.385576       3.483561       0.025169       7.292103           0.000000
          270              N      11.467519      17.883963      29.666741       0.574914      17.939891 0.19018290E+03  0.36079161E+04                                 5.815322                            4.550452       0.042529       2.149758                    0.998875      19.250709      48.458739       0.790774       0.408290      -1.077864      -0.038617      -0.006272       0.037212       0.053994       0.023869       0.009798       0.058210      -0.071047      -0.028904      -0.049740      -0.034545       0.084285              6.611092       9.446938      -0.384622      -0.704027       4.150602      -1.586841       6.235736          -0.000000
          271              N      -0.149123      20.905634       0.997733       0.559109      18.798051 0.20522198E+03  0.39542129E+04                                 5.944668                            4.717158       0.110174       2.171608                    0.999520      19.437976      48.754365       0.781811       0.406601      -1.082744      -0.024335       0.047624      -0.011626       0.054730       0.010172      -0.060371      -0.016416       0.076936       0.028683      -0.049740      -0.036043       0.085783              6.453433       5.289440      -0.608427       2.143245       7.787652       1.015251       6.283208           0.000000
          272              N       1.086123      16.181197       0.018086       0.536920      19.586784 0.22947237E+03  0.45583954E+04                                 6.165581                            5.025076      -0.213242       2.043005                    0.998977      20.401351      52.396053       0.747203       0.412654      -1.075976       0.010954      -0.044538      -0.033296       0.056677       0.002044       0.019442       0.004159       0.092346      -0.067485      -0.036385      -0.025603       0.061988              6.651001       3.951780      -0.110043      -0.139348       8.288475       0.195205       7.712748           0.000000
          273              O       5.604886       3.390768      22.001376      -0.577954      27.299103 0.41029929E+03  0.92001566E+04                                 7.029751                            6.126141       0.669124       2.268293                    0.998476      26.807854      67.604623       0.796356       0.343008      -1.154391       0.035489      -0.057539      -0.049026       0.083509       0.045437       0.021427      -0.017823       0.089366       0.164864      -0.095305       0.030606       0.064699              7.718980      10.678856      -0.938106       2.282245       6.674969      -0.016658       5.803114          -0.000001
          274              O       6.939992       4.830245      22.944852      -0.743231      51.853832 0.82531100E+03  0.22122948E+05                                11.154044                            9.002822      -0.098802       1.951799                    0.997794      31.993833      89.318467       0.620454       0.368274      -1.129756      -0.001441      -0.101007       0.021414       0.103262       0.022425      -0.022896      -0.022729      -0.096303       0.281408      -0.101631      -0.001289       0.102920             13.582621       8.982904      -2.933170       0.118633      20.808392       4.559122      10.956566           0.000000
          275              O      -0.887832      21.255045      21.727074      -0.590584      27.879113 0.42372559E+03  0.95752023E+04                                 7.127925                            6.227939       0.647665       2.257766                    0.998419      27.039543      68.388440       0.789601       0.343270      -1.154509      -0.037449       0.066634      -0.036181       0.084567       0.038521      -0.011196      -0.004515       0.103289       0.161363      -0.091326       0.031130       0.060197              7.809499      10.513045      -1.221871      -2.042841       7.116355       0.294076       5.799096          -0.000000
          276              O      11.214726      19.815569      22.366106      -0.726412      49.532023 0.78931994E+03  0.20925868E+05                                10.817745                            8.801566      -0.080914       1.961976                    0.997839      31.592868      87.744004       0.627737       0.368043      -1.129813       0.007743       0.100119       0.011158       0.101036       0.028065       0.033792       0.007366      -0.060143       0.299903      -0.095438      -0.011879       0.107318             13.065278       8.289357      -1.784580      -0.508575      21.251716      -2.407564       9.654759           0.000000
          277              O      11.063191       2.834662      24.898118      -0.320474      23.868424 0.28863686E+03  0.59363708E+04                                 6.548686                            5.230543       0.937344       2.427780                    0.998175      23.162517      56.221181       0.837845       0.355446      -1.142415      -0.010575      -0.063503      -0.013858       0.065852       0.060013      -0.101876       0.053225      -0.097267       0.016577      -0.159833       0.073499       0.086334              7.575489       4.712635       0.574314       0.919737      10.374376       4.443934       7.639456           0.000000
          278              O      11.546793       0.917820      24.584631      -0.335071      20.975427 0.29253898E+03  0.60504566E+04                                 5.971173                            5.278790       0.699279       2.333034                    0.998041      23.684369      58.074511       0.829059       0.357204      -1.138442      -0.029576       0.053753       0.009346       0.062061      -0.069842      -0.091523      -0.078657      -0.023095      -0.089338      -0.164222       0.078494       0.085728              6.352769       5.686589      -2.365863       0.812154       8.440021      -0.019986       4.931698           0.000001
          279              O       5.804459      24.463726      19.568836      -0.307116      19.574085 0.25627955E+03  0.51086662E+04                                 5.604232                            4.838529       0.951793       2.417866                    0.999484      23.056652      54.820947       0.896950       0.342566      -1.154774       0.028124      -0.034432       0.041010       0.060484       0.020260       0.011527      -0.074030       0.241859       0.191371      -0.177651       0.083372       0.094279              5.976579       5.482852      -0.331159       2.665035       4.537976      -0.077766       7.908909           0.000002
          280              O       6.952281      23.186651      20.690155      -0.346272      21.731576 0.31395954E+03  0.66009409E+04                                 6.119785                            5.475973       0.911121       2.399812                    0.998636      23.978121      59.036880       0.813380       0.358163      -1.139107      -0.033796       0.040491      -0.018122       0.055768      -0.045751      -0.073737      -0.092078      -0.010843      -0.293633      -0.175249       0.073877       0.101372              6.513540       5.307187      -1.943088       0.912045       9.227281      -0.252593       5.006152          -0.000001
          281              O      11.950210       2.032492      21.443730      -0.345299      21.734640 0.31924165E+03  0.67378611E+04                                 6.109803                            5.516004       0.798989       2.358013                    0.998147      24.105057      59.400573       0.811975       0.357405      -1.140080       0.032417      -0.039533      -0.023567       0.056295      -0.086302       0.075419       0.100623      -0.000158      -0.056858      -0.176137       0.071871       0.104265              6.428837       5.637234      -1.513250      -1.203354       8.760472       0.760673       4.888805          -0.000001
          282              O      13.293852       1.001482      20.244039      -0.314492      19.688889 0.25958228E+03  0.51867997E+04                                 5.612442                            4.850104       0.943222       2.408446                    0.999525      23.235950      55.163538       0.902035       0.339827      -1.158052      -0.035325       0.018295       0.038194       0.055149       0.002572      -0.012639       0.017058       0.270118       0.262625      -0.179960       0.077458       0.102502              6.028095       6.588284       0.655874      -2.937703       4.794200      -0.896297       6.701803           0.000001
          283              O       6.659594      23.619725      24.162629      -0.304652      20.125220 0.27827417E+03  0.56854527E+04                                 5.812783                            5.156286       0.824016       2.385354                    0.998701      23.192420      56.570603       0.836723       0.358288      -1.137277       0.024478      -0.068328      -0.004233       0.072703      -0.097548       0.063405       0.046793      -0.019023       0.161473      -0.154472       0.067615       0.086856              6.152625       5.741123      -1.996434      -1.171360       7.990259       0.395739       4.726493           0.000001
          284              O       6.967362      21.636445      23.990814      -0.355678      24.178438 0.31570567E+03  0.66348305E+04                                 6.580070                            5.455381       0.961941       2.415480                    0.998517      23.983520      58.689239       0.824441       0.353508      -1.144911       0.008433       0.048959       0.011997       0.051108       0.065973       0.092969      -0.047493      -0.186574       0.019746      -0.175975       0.060404       0.115571              7.423793       5.394191       1.729999      -0.926994      11.259652      -2.731522       5.617536           0.000000
          285              O       4.868111       5.393732      24.834818      -0.672426      34.108095 0.50787707E+03  0.12005964E+05                                 8.216188                            6.839127       0.567865       2.203787                    0.998884      28.528844      73.748012       0.750229       0.345362      -1.153004       0.051791      -0.009482       0.086501       0.101265      -0.034653       0.025398       0.013328      -0.052389      -0.146039      -0.066157      -0.001626       0.067783              9.667068       7.283572       0.977698       2.306977       6.051395       1.715005      15.666237          -0.000001
          286              O       6.755649       6.569920      25.235720      -0.634778      39.870557 0.63900200E+03  0.16011406E+05                                 9.295376                            7.868670       0.179390       2.091147                    0.996352      28.875020      77.052299       0.672740       0.363355      -1.137532      -0.034262       0.001361       0.061391       0.070317      -0.019385       0.008614      -0.004590      -0.036644      -0.268042      -0.090051       0.018342       0.071709             10.663459      12.048865       1.698723      -3.643930       6.852035      -1.849982      13.089475          -0.000000
          287              O       2.849003       5.583202       5.892956      -0.641382      37.184917 0.54224761E+03  0.13044836E+05                                 8.788572                            7.139962       0.406536       2.152059                    0.997456      28.764297      75.288875       0.722170       0.352554      -1.145778       0.050213      -0.050646      -0.089252       0.114247       0.035730       0.026312      -0.059647       0.028128      -0.198010      -0.107171       0.034156       0.073016             10.303608       7.398764       0.473522      -2.487480      11.323740      -4.710621      12.188319          -0.000000
          288              O       2.637884       7.743648       5.531241      -0.620037      30.686819 0.45900525E+03  0.10596016E+05                                 7.645486                            6.508661       0.631390       2.233036                    0.998812      27.941972      71.739890       0.766627       0.346096      -1.150611       0.026617       0.034142      -0.098157       0.107280      -0.024841       0.029605       0.030969       0.000756      -0.259345      -0.101729       0.033657       0.068072              8.580898       7.296980      -1.180493      -2.345588       9.760361       2.530108       8.685354           0.000000
          289              O       7.690751       8.009397      29.660712      -0.331767      23.837601 0.34041032E+03  0.72985512E+04                                 6.572013                            5.735193       0.703660       2.336607                    0.997087      24.057007      59.687668       0.788402       0.362347      -1.136538      -0.028022      -0.015415       0.032400       0.045526       0.002637      -0.084586      -0.060446      -0.000140      -0.317912      -0.156875       0.050502       0.106373              7.107785      10.161227       2.774302      -1.420826       5.909714      -0.788430       5.252416           0.000000
          290              O       6.763058       7.148172       1.247920      -0.316955      22.960249 0.36435190E+03  0.79626889E+04                                 6.443577                            6.004104       0.570444       2.287262                    0.997071      24.359015      61.443675       0.755372       0.371028      -1.127426       0.007900       0.006822      -0.033974       0.035541      -0.105139      -0.039420      -0.037614      -0.033497       0.280765      -0.164718       0.059480       0.105239              6.648991       6.588434       0.417182      -0.364067       4.334354      -0.269404       9.024185          -0.000001
          291              O       1.931426       4.367644      28.509249      -0.312854      21.358038 0.29912651E+03  0.62055781E+04                                 6.009844                            5.296162       0.934685       2.400773                    0.999577      23.773288      57.902610       0.839614       0.351640      -1.145803       0.028347      -0.009439       0.047955       0.056501      -0.073566       0.082788       0.092586       0.066038      -0.050023      -0.170863       0.069904       0.100959              6.355095       9.043711       1.075790       2.045721       4.176283       0.617821       5.845292           0.000001
          292              O       2.866150       3.961637       0.283344      -0.328036      21.970810 0.34699013E+03  0.74775858E+04                                 6.180783                            5.786687       0.649173       2.307389                    0.997865      24.382959      60.710653       0.785394       0.361888      -1.136553      -0.007257       0.009201      -0.023583       0.026334      -0.103736      -0.013228      -0.036731      -0.164077       0.329854      -0.189854       0.062535       0.127319              6.266357       5.447954       0.291111       0.094831       5.420872      -1.679458       7.930243           0.000001
          293              O       3.734723       8.321899      29.669755      -0.326820      21.700972 0.31581953E+03  0.66681552E+04                                 6.174072                            5.552691       0.678360       2.329804                    0.997283      23.889741      59.475024       0.792392       0.366100      -1.129774      -0.035872       0.008292       0.051088       0.062973       0.103792      -0.033942       0.057384       0.074425       0.208922      -0.163998       0.073717       0.090280              6.488383       5.752856      -0.277745      -2.371576       4.849867      -0.545658       8.862428           0.000000
          294              O       2.479073       9.045328       0.958547      -0.346603      20.828582 0.29217604E+03  0.60257309E+04                                 5.873278                            5.209556       0.881260       2.380985                    0.999269      23.887021      58.004047       0.852615       0.348328      -1.148543       0.037925      -0.027150      -0.033652       0.057514      -0.016404       0.001723       0.108475       0.083793      -0.337739      -0.175123       0.070273       0.104850              6.122660       6.790589      -2.288930      -0.906492       6.972803       0.581650       4.604589           0.000002
          295              O       5.892898       3.754943       0.699318      -0.333418      23.368439 0.36459240E+03  0.79795262E+04                                 6.511680                            5.986657       0.352905       2.198971                    0.997376      24.890574      63.094889       0.759179       0.368631      -1.127801      -0.010105      -0.013042       0.037787       0.041232       0.077883      -0.045940       0.055550       0.118902       0.286262      -0.164708       0.046593       0.118115              6.683808       6.364329      -0.701923      -1.796834       5.205709       0.281198       8.481386           0.000001
          296              O       5.642122       3.117636       2.694784      -0.331037      23.849090 0.32913030E+03  0.70055958E+04                                 6.543613                            5.610045       0.691986       2.315561                    0.998452      24.361346      60.451292       0.802477       0.358588      -1.138188      -0.000591       0.022668      -0.044100       0.049588       0.073386       0.089010      -0.099382       0.003943      -0.011479      -0.175236       0.074613       0.100623              6.994435       5.080849      -0.991273       0.419989       8.230016      -3.397236       7.672440           0.000002
          297              O       5.681078       5.986748      20.521354      -0.598572      37.635338 0.59100020E+03  0.14542106E+05                                 8.952137                            7.591748       0.159424       2.097116                    0.996451      28.117675      74.684363       0.680674       0.365702      -1.134158       0.028159       0.023204      -0.048441       0.060646      -0.028435       0.010461      -0.001874      -0.056773      -0.257147      -0.086804       0.003571       0.083233             10.126793      12.666439       1.756212      -3.373489       6.435213      -1.349775      11.278727          -0.000000
          298              O       7.596838       6.978387      21.057900      -0.723895      38.502896 0.59457833E+03  0.14617874E+05                                 8.946994                            7.428074       0.399206       2.133280                    0.999344      29.815650      78.556256       0.715906       0.347996      -1.151017      -0.063229       0.023858      -0.090376       0.112849      -0.026422       0.031664       0.017362      -0.056963      -0.109594      -0.065357       0.007969       0.057389             10.644144       7.859954       0.664833       2.409564       6.442752       1.733054      17.629727           0.000000
          299              O       9.969896       4.618629      10.152162      -0.630205      29.721486 0.45048988E+03  0.10336308E+05                                 7.428313                            6.398449       0.692638       2.249451                    0.998855      27.998266      71.337085       0.783303       0.340797      -1.156685      -0.021170      -0.039667       0.101050       0.110602      -0.024911       0.027539       0.038668      -0.015296      -0.250404      -0.102046       0.032374       0.069672              8.258681       6.612633      -0.701722      -1.936885       9.249730       2.571730       8.913681          -0.000000
          300              O      10.032088       6.823367       9.917047      -0.637122      38.436649 0.55752539E+03  0.13500888E+05                                 9.013292                            7.250817       0.384939       2.145860                    0.997510      28.762321      75.440851       0.715266       0.353623      -1.145333      -0.029314       0.048144       0.093884       0.109505       0.033282       0.019944      -0.060637       0.028660      -0.187721      -0.102946       0.032086       0.070860             10.747735       7.493686       0.636533      -2.901150      11.418626      -5.037380      13.330893          -0.000000
          301              O      10.559521       7.308114      15.605031      -0.314944      22.919659 0.36508603E+03  0.79625697E+04                                 6.419456                            5.993420       0.913602       2.415121                    0.997098      23.955793      59.868322       0.761137       0.368965      -1.131860       0.004587       0.000774       0.035250       0.035556      -0.033496      -0.055668      -0.006327      -0.185640       0.275918      -0.157219       0.052489       0.104730              6.693164       7.435343       0.343183      -1.547090       4.152128      -0.256946       8.492021          -0.000001
          302              O      11.012555       7.310574      17.727098      -0.303470      21.547890 0.30386643E+03  0.63142047E+04                                 6.047218                            5.336963       1.070222       2.459697                    0.999016      23.427048      56.678668       0.838558       0.351509      -1.148547      -0.006484      -0.001520      -0.045141       0.045629      -0.031116       0.122633       0.023990      -0.085278      -0.036233      -0.155113       0.055991       0.099122              6.473065       9.084897       0.804400       2.170002       3.916950       0.561233       6.417348          -0.000000
          303              O       5.969358       5.019714      14.625384      -0.258078      19.297000 0.27592805E+03  0.56355604E+04                                 5.711473                            5.200224       0.956098       2.444308                    0.998531      22.662641      55.589104       0.815991       0.367519      -1.128070      -0.036421       0.043990       0.044366       0.072318       0.019575      -0.074678      -0.017662      -0.199525       0.102026      -0.148060       0.048526       0.099535              5.888839       6.031221      -0.474873      -1.194317       4.874482       2.004586       6.760816          -0.000001
          304              O       4.561307       6.085173      15.659288      -0.408002      36.258842 0.52784542E+03  0.12601288E+05                                 8.862247                            7.267953       0.428737       2.220212                    0.994594      25.932328      67.408181       0.683674       0.375274      -1.129093       0.033211      -0.001889      -0.033715       0.047363      -0.062786      -0.045195      -0.084434       0.065647      -0.339017      -0.171346       0.043848       0.127498             10.504666      19.837347      -2.212004       0.431170       5.746995      -0.119817       5.929657          -0.000001
          305              O       8.047855       9.549761      13.434735      -0.305720      21.529800 0.28606213E+03  0.58740573E+04                                 6.058304                            5.189850       0.899986       2.399518                    0.999167      23.485048      57.079376       0.844788       0.353086      -1.143577      -0.022407      -0.037728       0.036426       0.057029       0.097366       0.076436      -0.087072       0.002556       0.012772      -0.174440       0.077349       0.097091              6.460950       4.387774       0.821585      -0.897673       8.906569      -2.777877       6.088508           0.000003
          306              O       7.001633       8.654086      15.029300      -0.343288      23.563528 0.35823397E+03  0.78053067E+04                                 6.565001                            5.949680       0.706605       2.327258                    0.997244      24.622521      62.258810       0.758632       0.370554      -1.126429       0.019054       0.007779      -0.036815       0.042178       0.035448      -0.030668       0.012627       0.247005       0.305417      -0.180401       0.058984       0.121417              6.809319       7.360215      -0.426813      -2.878297       5.294787      -0.244583       7.772954           0.000001
          307              O       8.970158       2.805135      14.534955      -0.286637      20.676449 0.27770302E+03  0.56604648E+04                                 5.889197                            5.101716       0.805211       2.372861                    0.998789      23.294696      56.413906       0.854971       0.351466      -1.144857       0.012123       0.040111       0.026521       0.049590       0.017898      -0.040404       0.112153       0.046339      -0.315121      -0.176265       0.081725       0.094540              6.259503       4.237610       0.353530      -0.016447       9.690782       1.456226       4.850117           0.000003
          308              O       9.131473       4.067445      16.250091      -0.353901      24.425296 0.39412176E+03  0.87982294E+04                                 6.742487                            6.265019       0.448200       2.230749                    0.996400      25.239424      64.683369       0.734675       0.373461      -1.123776       0.007477      -0.014211      -0.034895       0.038413       0.013983       0.012931       0.066850       0.206536       0.320942      -0.173240       0.046991       0.126249              6.915949       5.211798      -0.313387       0.144193       5.529234       0.047795      10.006813          -0.000001
          309              O       0.158785       8.912454       6.929876      -0.577954      27.299116 0.41029969E+03  0.92001674E+04                                 7.029754                            6.126145       0.669124       2.268293                    0.998476      26.807855      67.604626       0.796355       0.343008      -1.154391      -0.035489       0.057539      -0.049026       0.083509       0.045437      -0.021427       0.017823       0.089365       0.164864      -0.095305       0.030606       0.064699              7.718982      10.678859      -0.938104      -2.282244       6.674973       0.016657       5.803115          -0.000000
          310              O      12.475678       7.472977       7.873352      -0.743231      51.853814 0.82531031E+03  0.22122925E+05                                11.154041                            9.002818      -0.098802       1.951799                    0.997794      31.993833      89.318468       0.620454       0.368274      -1.129756       0.001441       0.101007       0.021414       0.103262       0.022425       0.022896       0.022729      -0.096303       0.281408      -0.101631      -0.001289       0.102920             13.582617       8.982901      -2.933168      -0.118634      20.808388      -4.559122      10.956561          -0.000000
          311              O       4.526843      15.654619       6.655574      -0.590584      27.879123 0.42372590E+03  0.95752109E+04                                 7.127927                            6.227941       0.647666       2.257766                    0.998419      27.039543      68.388441       0.789601       0.343270      -1.154509       0.037449      -0.066634      -0.036181       0.084567       0.038521       0.011196       0.004515       0.103289       0.161363      -0.091326       0.031130       0.060197              7.809501      10.513050      -1.221874       2.042840       7.116357      -0.294077       5.799097          -0.000000
          312              O       6.076286      17.094096       7.294606      -0.726412      49.532050 0.78932053E+03  0.20925887E+05                                10.817749                            8.801569      -0.080914       1.961976                    0.997839      31.592868      87.744004       0.627737       0.368043      -1.129813      -0.007743      -0.100119       0.011158       0.101036       0.028065      -0.033792      -0.007366      -0.060143       0.299903      -0.095438      -0.011879       0.107318             13.065284       8.289359      -1.784584       0.508575      21.251730       2.407564       9.654763           0.000000
          313              O       8.352480       9.468559       9.826618      -0.320474      23.868431 0.28863705E+03  0.59363757E+04                                 6.548687                            5.230545       0.937344       2.427780                    0.998175      23.162517      56.221181       0.837845       0.355446      -1.142415       0.010575       0.063503      -0.013858       0.065852       0.060013       0.101876      -0.053225      -0.097267       0.016577      -0.159833       0.073499       0.086334              7.575491       4.712635       0.574309      -0.919733      10.374381      -4.443934       7.639456           0.000000
          314              O       7.868877      11.385401       9.513131      -0.335071      20.975422 0.29253880E+03  0.60504522E+04                                 5.971172                            5.278789       0.699278       2.333034                    0.998041      23.684370      58.074515       0.829059       0.357204      -1.138441       0.029576      -0.053753       0.009346       0.062061      -0.069842       0.091523       0.078657      -0.023095      -0.089337      -0.164222       0.078494       0.085728              6.352768       5.686590      -2.365864      -0.812155       8.440016       0.019986       4.931697           0.000001
          315              O      11.486553      12.445939       4.497336      -0.307116      19.574089 0.25627964E+03  0.51086685E+04                                 5.604233                            4.838530       0.951793       2.417866                    0.999484      23.056652      54.820945       0.896950       0.342566      -1.154774      -0.028124       0.034432       0.041010       0.060484       0.020260      -0.011527       0.074030       0.241859       0.191371      -0.177651       0.083372       0.094279              5.976580       5.482855      -0.331160      -2.665036       4.537977       0.077767       7.908908           0.000002
          316              O      10.338731      13.723013       5.618655      -0.346272      21.731566 0.31395921E+03  0.66009324E+04                                 6.119783                            5.475970       0.911121       2.399812                    0.998636      23.978121      59.036881       0.813381       0.358163      -1.139107       0.033796      -0.040491      -0.018122       0.055768      -0.045751       0.073737       0.092078      -0.010843      -0.293633      -0.175249       0.073877       0.101372              6.513538       5.307184      -1.943088      -0.912045       9.227280       0.252593       5.006149          -0.000001
          317              O       7.465461      10.270729       6.372230      -0.345300      21.734646 0.31924192E+03  0.67378681E+04                                 6.109805                            5.516006       0.798989       2.358013                    0.998147      24.105058      59.400577       0.811975       0.357405      -1.140080      -0.032417       0.039533      -0.023567       0.056295      -0.086302      -0.075419      -0.100623      -0.000158      -0.056859      -0.176137       0.071871       0.104265              6.428838       5.637234      -1.513248       1.203352       8.760475      -0.760671       4.888806          -0.000001
          318              O       6.121819      11.301739       5.172539      -0.314492      19.688891 0.25958228E+03  0.51867998E+04                                 5.612443                            4.850104       0.943222       2.408446                    0.999525      23.235949      55.163537       0.902035       0.339827      -1.158052       0.035325      -0.018295       0.038194       0.055149       0.002572       0.012639      -0.017058       0.270118       0.262625      -0.179960       0.077458       0.102502              6.028097       6.588285       0.655877       2.937704       4.794201       0.896300       6.701805           0.000001
          319              O      10.631417      13.289940       9.091129      -0.304652      20.125210 0.27827391E+03  0.56854461E+04                                 5.812781                            5.156284       0.824016       2.385354                    0.998701      23.192418      56.570596       0.836723       0.358288      -1.137277      -0.024478       0.068328      -0.004233       0.072703      -0.097548      -0.063405      -0.046793      -0.019023       0.161473      -0.154472       0.067615       0.086856              6.152623       5.741123      -1.996434       1.171362       7.990254      -0.395740       4.726491           0.000001
          320              O      10.323650      15.273219       8.919314      -0.355678      24.178439 0.31570573E+03  0.66348318E+04                                 6.580070                            5.455381       0.961941       2.415480                    0.998517      23.983519      58.689236       0.824441       0.353508      -1.144911      -0.008433      -0.048959       0.011997       0.051108       0.065973      -0.092969       0.047493      -0.186574       0.019746      -0.175975       0.060404       0.115571              7.423794       5.394193       1.730003       0.926995      11.259651       2.731522       5.617537           0.000000
          321              O       0.895559       6.909489       9.763318      -0.672426      34.108089 0.50787692E+03  0.12005960E+05                                 8.216187                            6.839126       0.567865       2.203787                    0.998884      28.528844      73.748013       0.750229       0.345362      -1.153004      -0.051791       0.009481       0.086501       0.101265      -0.034653      -0.025398      -0.013328      -0.052389      -0.146039      -0.066157      -0.001626       0.067783              9.667067       7.283572       0.977698      -2.306978       6.051393      -1.715004      15.666235          -0.000001
          322              O      12.660022       5.733301      10.164220      -0.634778      39.870549 0.63900185E+03  0.16011401E+05                                 9.295375                            7.868669       0.179390       2.091147                    0.996352      28.875020      77.052300       0.672740       0.363355      -1.137532       0.034262      -0.001361       0.061391       0.070317      -0.019385      -0.008614       0.004590      -0.036644      -0.268042      -0.090051       0.018342       0.071709             10.663456      12.048858       1.698726       3.643927       6.852038       1.849984      13.089473          -0.000000
          323              O       2.914668       6.720020      20.964457      -0.641382      37.184942 0.54224820E+03  0.13044853E+05                                 8.788576                            7.139967       0.406536       2.152059                    0.997456      28.764296      75.288872       0.722170       0.352554      -1.145778      -0.050213       0.050646      -0.089252       0.114247       0.035730      -0.026312       0.059647       0.028128      -0.198010      -0.107171       0.034156       0.073015             10.303613       7.398768       0.473522       2.487480      11.323747       4.710624      12.188324          -0.000000
          324              O       3.125786       4.559574      20.602740      -0.620037      30.686793 0.45900467E+03  0.10596000E+05                                 7.645482                            6.508657       0.631390       2.233036                    0.998812      27.941971      71.739888       0.766627       0.346096      -1.150611      -0.026617      -0.034142      -0.098157       0.107280      -0.024841      -0.029605      -0.030969       0.000756      -0.259345      -0.101729       0.033657       0.068072              8.580892       7.296972      -1.180491       2.345584       9.760357      -2.530105       8.685349           0.000000
          325              O      11.724919       4.293824      14.589212      -0.331766      23.837608 0.34041048E+03  0.72985554E+04                                 6.572015                            5.735194       0.703660       2.336607                    0.997087      24.057007      59.687667       0.788402       0.362347      -1.136538       0.028022       0.015415       0.032400       0.045526       0.002637       0.084586       0.060446      -0.000140      -0.317912      -0.156875       0.050502       0.106373              7.107787      10.161233       2.774303       1.420826       5.909715       0.788429       5.252415           0.000000
          326              O      12.652613       5.155050      16.319420      -0.316955      22.960250 0.36435198E+03  0.79626910E+04                                 6.443578                            6.004105       0.570444       2.287262                    0.997071      24.359015      61.443678       0.755372       0.371028      -1.127426      -0.007900      -0.006822      -0.033974       0.035541      -0.105139       0.039420       0.037614      -0.033497       0.280765      -0.164718       0.059480       0.105239              6.648991       6.588435       0.417183       0.364067       4.334355       0.269406       9.024184          -0.000001
          327              O       3.832244       7.935578      13.437749      -0.312853      21.358037 0.29912642E+03  0.62055758E+04                                 6.009844                            5.296161       0.934685       2.400773                    0.999577      23.773288      57.902613       0.839614       0.351640      -1.145803      -0.028347       0.009439       0.047955       0.056501      -0.073566      -0.082788      -0.092586       0.066038      -0.050023      -0.170863       0.069904       0.100959              6.355095       9.043707       1.075792      -2.045722       4.176284      -0.617822       5.845294           0.000001
          328              O       2.897521       8.341584      15.354844      -0.328036      21.970814 0.34699019E+03  0.74775874E+04                                 6.180784                            5.786687       0.649173       2.307389                    0.997865      24.382960      60.710657       0.785394       0.361888      -1.136553       0.007257      -0.009201      -0.023583       0.026334      -0.103736       0.013228       0.036731      -0.164077       0.329854      -0.189854       0.062535       0.127319              6.266358       5.447955       0.291110      -0.094832       5.420872       1.679458       7.930246           0.000001
          329              O       2.028948       3.981322      14.598255      -0.326820      21.700967 0.31581943E+03  0.66681524E+04                                 6.174071                            5.552690       0.678360       2.329804                    0.997283      23.889741      59.475024       0.792392       0.366100      -1.129774       0.035872      -0.008292       0.051088       0.062973       0.103792       0.033942      -0.057384       0.074425       0.208922      -0.163998       0.073717       0.090280              6.488382       5.752852      -0.277744       2.371573       4.849866       0.545660       8.862429           0.000000
          330              O       3.284598       3.257893      16.030047      -0.346603      20.828588 0.29217625E+03  0.60257360E+04                                 5.873280                            5.209558       0.881260       2.380985                    0.999269      23.887021      58.004049       0.852615       0.348328      -1.148543      -0.037925       0.027150      -0.033652       0.057514      -0.016404      -0.001723      -0.108475       0.083793      -0.337739      -0.175123       0.070273       0.104850              6.122661       6.790591      -2.288930       0.906491       6.972803      -0.581649       4.604590           0.000002
          331              O      -0.129227       8.548278      15.770818      -0.333418      23.368442 0.36459233E+03  0.79795242E+04                                 6.511680                            5.986656       0.352905       2.198971                    0.997376      24.890574      63.094887       0.759179       0.368631      -1.127801       0.010105       0.013042       0.037787       0.041232       0.077883       0.045940      -0.055550       0.118902       0.286262      -0.164708       0.046593       0.118115              6.683809       6.364329      -0.701921       1.796836       5.205708      -0.281195       8.481390           0.000000
          332              O       0.121549       9.185585      17.766284      -0.331037      23.849080 0.32913007E+03  0.70055897E+04                                 6.543611                            5.610043       0.691986       2.315561                    0.998452      24.361345      60.451287       0.802478       0.358588      -1.138188       0.000591      -0.022668      -0.044100       0.049588       0.073386      -0.089010       0.099382       0.003943      -0.011479      -0.175236       0.074613       0.100623              6.994432       5.080847      -0.991273      -0.419988       8.230011       3.397234       7.672439           0.000002
          333              O       0.082592       6.316474       5.449854      -0.598572      37.635329 0.59099998E+03  0.14542099E+05                                 8.952135                            7.591747       0.159424       2.097116                    0.996451      28.117675      74.684364       0.680674       0.365702      -1.134158      -0.028159      -0.023204      -0.048441       0.060646      -0.028435      -0.010461       0.001874      -0.056773      -0.257147      -0.086804       0.003571       0.083233             10.126791      12.666433       1.756217       3.373487       6.435216       1.349779      11.278724          -0.000000
          334              O      11.818833       5.324834       5.986400      -0.723895      38.502891 0.59457836E+03  0.14617875E+05                                 8.946993                            7.428074       0.399206       2.133280                    0.999344      29.815651      78.556258       0.715906       0.347996      -1.151017       0.063229      -0.023858      -0.090376       0.112849      -0.026422      -0.031664      -0.017362      -0.056963      -0.109594      -0.065358       0.007969       0.057389             10.644142       7.859952       0.664833      -2.409561       6.442752      -1.733056      17.629722           0.000000
          335              O       9.445775       7.684592      25.223662      -0.630205      29.721477 0.45048961E+03  0.10336300E+05                                 7.428312                            6.398447       0.692638       2.249451                    0.998855      27.998267      71.337091       0.783304       0.340797      -1.156685       0.021170       0.039667       0.101050       0.110602      -0.024911      -0.027539      -0.038668      -0.015296      -0.250404      -0.102046       0.032374       0.069672              8.258680       6.612630      -0.701719       1.936884       9.249728      -2.571731       8.913681          -0.000000
          336              O       9.383582       5.479855      24.988547      -0.637122      38.436645 0.55752540E+03  0.13500888E+05                                 9.013291                            7.250817       0.384939       2.145860                    0.997510      28.762321      75.440851       0.715266       0.353623      -1.145333       0.029314      -0.048144       0.093884       0.109505       0.033282      -0.019944       0.060637       0.028660      -0.187721      -0.102946       0.032086       0.070860             10.747733       7.493687       0.636533       2.901149      11.418626       5.037377      13.330887          -0.000000
          337              O       8.856150       4.995108       0.533531      -0.314944      22.919663 0.36508606E+03  0.79625703E+04                                 6.419457                            5.993420       0.913602       2.415121                    0.997098      23.955793      59.868323       0.761137       0.368965      -1.131860      -0.004587      -0.000774       0.035250       0.035556      -0.033496       0.055668       0.006327      -0.185640       0.275918      -0.157219       0.052489       0.104730              6.693166       7.435346       0.343183       1.547094       4.152128       0.256946       8.492024          -0.000001
          338              O       8.403116       4.992647       2.655598      -0.303470      21.547897 0.30386651E+03  0.63142068E+04                                 6.047220                            5.336964       1.070222       2.459697                    0.999016      23.427048      56.678671       0.838558       0.351509      -1.148547       0.006484       0.001520      -0.045141       0.045629      -0.031116      -0.122633      -0.023990      -0.085278      -0.036233      -0.155113       0.055991       0.099122              6.473067       9.084903       0.804403      -2.170002       3.916951      -0.561235       6.417348          -0.000000
          339              O      -0.205687       7.283507      29.696884      -0.258078      19.296998 0.27592801E+03  0.56355595E+04                                 5.711472                            5.200224       0.956098       2.444309                    0.998531      22.662640      55.589100       0.815991       0.367519      -1.128070       0.036421      -0.043990       0.044366       0.072318       0.019575       0.074678       0.017662      -0.199525       0.102026      -0.148060       0.048526       0.099535              5.888839       6.031220      -0.474873       1.194317       4.874481      -2.004586       6.760816          -0.000001
          340              O       1.202363       6.218048       0.587789      -0.408002      36.258831 0.52784510E+03  0.12601278E+05                                 8.862245                            7.267951       0.428737       2.220212                    0.994594      25.932328      67.408182       0.683674       0.375274      -1.129093      -0.033211       0.001889      -0.033715       0.047363      -0.062786       0.045195       0.084434       0.065647      -0.339017      -0.171346       0.043848       0.127498             10.504663      19.837340      -2.212005      -0.431164       5.746993       0.119815       5.929657          -0.000001
          341              O      11.367816       2.753461      28.506235      -0.305720      21.529792 0.28606193E+03  0.58740523E+04                                 6.058302                            5.189849       0.899987       2.399518                    0.999167      23.485047      57.079374       0.844788       0.353086      -1.143577       0.022407       0.037728       0.036426       0.057029       0.097366      -0.076436       0.087072       0.002556       0.012772      -0.174440       0.077349       0.097091              6.460949       4.387774       0.821585       0.897675       8.906563       2.777877       6.088509           0.000003
          342              O      12.414038       3.649135      30.100800      -0.343288      23.563525 0.35823392E+03  0.78053052E+04                                 6.565000                            5.949680       0.706605       2.327258                    0.997244      24.622520      62.258805       0.758632       0.370554      -1.126429      -0.019054      -0.007779      -0.036815       0.042178       0.035448       0.030669      -0.012627       0.247005       0.305417      -0.180401       0.058984       0.121417              6.809318       7.360214      -0.426812       2.878296       5.294786       0.244583       7.772953           0.000001
          343              O      10.445512       9.498087      29.606455      -0.286637      20.676453 0.27770318E+03  0.56604686E+04                                 5.889198                            5.101717       0.805211       2.372861                    0.998789      23.294695      56.413902       0.854971       0.351466      -1.144857      -0.012123      -0.040111       0.026521       0.049590       0.017898       0.040404      -0.112153       0.046339      -0.315121      -0.176265       0.081725       0.094540              6.259504       4.237611       0.353527       0.016448       9.690786      -1.456225       4.850116           0.000003
          344              O      10.284197       8.235776       1.178591      -0.353901      24.425295 0.39412181E+03  0.87982307E+04                                 6.742487                            6.265020       0.448200       2.230749                    0.996400      25.239424      64.683370       0.734675       0.373461      -1.123776      -0.007477       0.014211      -0.034895       0.038413       0.013983      -0.012931      -0.066850       0.206536       0.320941      -0.173240       0.046991       0.126249              6.915949       5.211799      -0.313387      -0.144196       5.529235      -0.047794      10.006812          -0.000001
          345              O       5.922455      21.215675       8.141624      -0.577954      27.299110 0.41029941E+03  0.92001600E+04                                 7.029752                            6.126143       0.669123       2.268293                    0.998476      26.807856      67.604632       0.796356       0.343008      -1.154391      -0.035489       0.057539       0.049026       0.083509       0.045437       0.021427      -0.017823       0.089366       0.164864      -0.095305       0.030606       0.064699              7.718982      10.678859      -0.938106       2.282246       6.674971      -0.016658       5.803115          -0.000001
          346              O       4.587349      19.776198       7.198148      -0.743231      51.853835 0.82531104E+03  0.22122949E+05                                11.154044                            9.002822      -0.098802       1.951799                    0.997794      31.993834      89.318469       0.620454       0.368274      -1.129756       0.001441       0.101007      -0.021414       0.103262       0.022425      -0.022896      -0.022729      -0.096302       0.281408      -0.101631      -0.001289       0.102920             13.582621       8.982905      -2.933170       0.118633      20.808392       4.559122      10.956566           0.000000
          347              O      12.415173       3.351398       8.415926      -0.590584      27.879109 0.42372550E+03  0.95751998E+04                                 7.127924                            6.227938       0.647666       2.257766                    0.998419      27.039542      68.388434       0.789601       0.343269      -1.154509       0.037449      -0.066634       0.036181       0.084567       0.038521      -0.011196      -0.004515       0.103289       0.161363      -0.091326       0.031130       0.060197              7.809498      10.513044      -1.221871      -2.042840       7.116354       0.294076       5.799095          -0.000000
          348              O       0.312615       4.790874       7.776894      -0.726412      49.532022 0.78931993E+03  0.20925868E+05                                10.817744                            8.801566      -0.080914       1.961976                    0.997839      31.592868      87.744003       0.627737       0.368043      -1.129813      -0.007743      -0.100119      -0.011158       0.101036       0.028065       0.033792       0.007366      -0.060143       0.299903      -0.095438      -0.011879       0.107318             13.065277       8.289357      -1.784581      -0.508575      21.251716      -2.407564       9.654759           0.000000
          349              O       0.464150      21.771781       5.244882      -0.320474      23.868422 0.28863683E+03  0.59363701E+04                                 6.548685                            5.230543       0.937345       2.427780                    0.998175      23.162516      56.221178       0.837845       0.355446      -1.142415       0.010575       0.063503       0.013858       0.065852       0.060013      -0.101876       0.053225      -0.097267       0.016577      -0.159833       0.073499       0.086334              7.575489       4.712635       0.574314       0.919737      10.374375       4.443934       7.639456           0.000000
          350              O      -0.019452      23.688623       5.558369      -0.335071      20.975425 0.29253893E+03  0.60504553E+04                                 5.971172                            5.278790       0.699279       2.333034                    0.998041      23.684369      58.074508       0.829059       0.357204      -1.138442       0.029576      -0.053753      -0.009346       0.062061      -0.069842      -0.091523      -0.078657      -0.023095      -0.089338      -0.164222       0.078494       0.085728              6.352769       5.686589      -2.365863       0.812154       8.440019      -0.019986       4.931698           0.000001
          351              O       5.722882       0.142717      10.574164      -0.307116      19.574085 0.25627955E+03  0.51086662E+04                                 5.604232                            4.838529       0.951793       2.417866                    0.999484      23.056652      54.820947       0.896950       0.342566      -1.154774      -0.028124       0.034432      -0.041010       0.060484       0.020260       0.011527      -0.074031       0.241859       0.191371      -0.177651       0.083372       0.094279              5.976579       5.482852      -0.331159       2.665035       4.537976      -0.077766       7.908909           0.000002
          352              O       4.575060       1.419792       9.452845      -0.346272      21.731582 0.31395965E+03  0.66009438E+04                                 6.119787                            5.475975       0.911121       2.399812                    0.998636      23.978122      59.036888       0.813380       0.358163      -1.139107       0.033796      -0.040491       0.018122       0.055768      -0.045751      -0.073737      -0.092078      -0.010843      -0.293633      -0.175249       0.073877       0.101372              6.513542       5.307189      -1.943089       0.912046       9.227283      -0.252593       5.006153          -0.000001
          353              O      -0.422869      22.573951       8.699270      -0.345300      21.734641 0.31924166E+03  0.67378614E+04                                 6.109803                            5.516004       0.798989       2.358013                    0.998147      24.105058      59.400575       0.811975       0.357405      -1.140080      -0.032417       0.039533       0.023567       0.056295      -0.086302       0.075419       0.100623      -0.000158      -0.056859      -0.176137       0.071871       0.104265              6.428837       5.637234      -1.513250      -1.203354       8.760472       0.760673       4.888805          -0.000001
          354              O      -1.766511      23.604961       9.898961      -0.314492      19.688890 0.25958230E+03  0.51868002E+04                                 5.612442                            4.850104       0.943222       2.408446                    0.999525      23.235950      55.163539       0.902035       0.339827      -1.158052       0.035325      -0.018295      -0.038194       0.055149       0.002572      -0.012639       0.017058       0.270118       0.262625      -0.179960       0.077458       0.102502              6.028096       6.588284       0.655874      -2.937703       4.794200      -0.896297       6.701803           0.000001
          355              O       4.867747       0.986718       5.980371      -0.304653      20.125213 0.27827405E+03  0.56854494E+04                                 5.812782                            5.156285       0.824016       2.385354                    0.998701      23.192418      56.570592       0.836723       0.358288      -1.137277      -0.024478       0.068328       0.004233       0.072703      -0.097548       0.063405       0.046793      -0.019023       0.161473      -0.154472       0.067615       0.086856              6.152623       5.741121      -1.996433      -1.171360       7.990257       0.395739       4.726492           0.000001
          356              O       4.559979       2.969998       6.152186      -0.355678      24.178434 0.31570560E+03  0.66348286E+04                                 6.580069                            5.455380       0.961942       2.415480                    0.998517      23.983518      58.689232       0.824441       0.353508      -1.144911      -0.008433      -0.048959      -0.011997       0.051108       0.065973       0.092969      -0.047493      -0.186574       0.019746      -0.175975       0.060404       0.115571              7.423792       5.394191       1.729999      -0.926994      11.259650      -2.731522       5.617536           0.000000
          357              O       6.659230      19.212711       5.308182      -0.672426      34.108097 0.50787708E+03  0.12005964E+05                                 8.216188                            6.839127       0.567865       2.203787                    0.998884      28.528844      73.748012       0.750229       0.345362      -1.153004      -0.051791       0.009481      -0.086501       0.101265      -0.034653       0.025398       0.013328      -0.052389      -0.146039      -0.066157      -0.001626       0.067783              9.667069       7.283573       0.977698       2.306977       6.051396       1.715005      15.666239          -0.000001
          358              O       4.771692      18.036523       4.907280      -0.634778      39.870559 0.63900200E+03  0.16011406E+05                                 9.295376                            7.868670       0.179390       2.091147                    0.996352      28.875020      77.052299       0.672740       0.363355      -1.137532       0.034262      -0.001361      -0.061391       0.070317      -0.019385       0.008614      -0.004590      -0.036644      -0.268042      -0.090051       0.018342       0.071709             10.663459      12.048866       1.698724      -3.643931       6.852036      -1.849982      13.089477          -0.000000
          359              O       8.678338      19.023241      24.250043      -0.641382      37.184923 0.54224779E+03  0.13044841E+05                                 8.788573                            7.139964       0.406536       2.152059                    0.997456      28.764296      75.288870       0.722170       0.352554      -1.145778      -0.050213       0.050646       0.089252       0.114247       0.035730       0.026312      -0.059647       0.028128      -0.198010      -0.107171       0.034156       0.073015             10.303609       7.398765       0.473522      -2.487480      11.323740      -4.710622      12.188323          -0.000000
          360              O       8.889457      16.862795      24.611759      -0.620037      30.686821 0.45900532E+03  0.10596018E+05                                 7.645487                            6.508662       0.631390       2.233036                    0.998812      27.941973      71.739896       0.766627       0.346096      -1.150611      -0.026617      -0.034142       0.098157       0.107280      -0.024841       0.029604       0.030969       0.000756      -0.259345      -0.101729       0.033657       0.068072              8.580899       7.296981      -1.180493      -2.345588       9.760360       2.530108       8.685356           0.000000
          361              O       3.836590      16.597046       0.482288      -0.331767      23.837602 0.34041036E+03  0.72985525E+04                                 6.572014                            5.735193       0.703660       2.336607                    0.997087      24.057008      59.687672       0.788402       0.362347      -1.136538       0.028022       0.015415      -0.032400       0.045526       0.002637      -0.084586      -0.060446      -0.000140      -0.317912      -0.156875       0.050502       0.106373              7.107786      10.161227       2.774302      -1.420825       5.909714      -0.788429       5.252415           0.000000
          362              O       4.764283      17.458271      28.895080      -0.316955      22.960252 0.36435195E+03  0.79626903E+04                                 6.443578                            6.004105       0.570444       2.287262                    0.997071      24.359016      61.443679       0.755372       0.371028      -1.127426      -0.007900      -0.006822       0.033974       0.035541      -0.105139      -0.039420      -0.037614      -0.033497       0.280765      -0.164718       0.059480       0.105239              6.648992       6.588434       0.417182      -0.364067       4.334355      -0.269404       9.024186          -0.000001
          363              O       9.595915      20.238799       1.633751      -0.312854      21.358039 0.29912654E+03  0.62055787E+04                                 6.009844                            5.296162       0.934685       2.400773                    0.999577      23.773289      57.902613       0.839614       0.351640      -1.145803      -0.028347       0.009439      -0.047955       0.056501      -0.073566       0.082788       0.092586       0.066038      -0.050023      -0.170863       0.069904       0.100959              6.355095       9.043711       1.075790       2.045720       4.176283       0.617821       5.845292           0.000001
          364              O       8.661191      20.644806      29.859656      -0.328036      21.970807 0.34699004E+03  0.74775834E+04                                 6.180782                            5.786686       0.649173       2.307389                    0.997865      24.382958      60.710647       0.785394       0.361888      -1.136553       0.007257      -0.009201       0.023583       0.026334      -0.103736      -0.013228      -0.036731      -0.164077       0.329854      -0.189854       0.062535       0.127319              6.266356       5.447953       0.291111       0.094831       5.420872      -1.679459       7.930243           0.000001
          365              O       7.792618      16.284544       0.473245      -0.326820      21.700972 0.31581954E+03  0.66681554E+04                                 6.174072                            5.552691       0.678360       2.329804                    0.997283      23.889742      59.475026       0.792392       0.366100      -1.129774       0.035872      -0.008292      -0.051088       0.062973       0.103793      -0.033942       0.057384       0.074425       0.208922      -0.163998       0.073717       0.090280              6.488383       5.752856      -0.277745      -2.371576       4.849867      -0.545658       8.862428           0.000000
          366              O       9.048268      15.561115      29.184453      -0.346603      20.828584 0.29217608E+03  0.60257319E+04                                 5.873279                            5.209557       0.881260       2.380985                    0.999269      23.887021      58.004049       0.852615       0.348328      -1.148543      -0.037925       0.027150       0.033652       0.057514      -0.016404       0.001723       0.108475       0.083793      -0.337739      -0.175123       0.070273       0.104850              6.122661       6.790590      -2.288930      -0.906492       6.972803       0.581650       4.604590           0.000002
          367              O       5.634443      20.851500      29.443682      -0.333418      23.368437 0.36459234E+03  0.79795245E+04                                 6.511679                            5.986656       0.352905       2.198971                    0.997376      24.890574      63.094886       0.759179       0.368631      -1.127801       0.010105       0.013042      -0.037787       0.041232       0.077883      -0.045940       0.055550       0.118902       0.286262      -0.164708       0.046593       0.118115              6.683807       6.364328      -0.701923      -1.796834       5.205709       0.281197       8.481385           0.000000
          368              O       5.885219      21.488807      27.448216      -0.331037      23.849095 0.32913037E+03  0.70055976E+04                                 6.543614                            5.610046       0.691986       2.315561                    0.998452      24.361347      60.451297       0.802477       0.358588      -1.138188       0.000591      -0.022668       0.044100       0.049588       0.073386       0.089010      -0.099382       0.003943      -0.011479      -0.175236       0.074613       0.100623              6.994436       5.080850      -0.991273       0.419989       8.230018      -3.397236       7.672441           0.000002
          369              O       5.846263      18.619695       9.621646      -0.598572      37.635340 0.59100022E+03  0.14542107E+05                                 8.952137                            7.591749       0.159424       2.097116                    0.996451      28.117675      74.684365       0.680674       0.365702      -1.134158      -0.028159      -0.023204       0.048441       0.060646      -0.028435       0.010461      -0.001874      -0.056773      -0.257147      -0.086804       0.003571       0.083233             10.126793      12.666440       1.756212      -3.373489       6.435213      -1.349776      11.278728           0.000000
          370              O       3.930503      17.628056       9.085100      -0.723895      38.502895 0.59457832E+03  0.14617874E+05                                 8.946994                            7.428074       0.399206       2.133280                    0.999344      29.815649      78.556254       0.715906       0.347996      -1.151017       0.063229      -0.023858       0.090376       0.112849      -0.026422       0.031664       0.017362      -0.056963      -0.109594      -0.065357       0.007969       0.057389             10.644144       7.859954       0.664833       2.409564       6.442752       1.733054      17.629727           0.000000
          371              O       1.557445      19.987814      19.990838      -0.630205      29.721487 0.45048992E+03  0.10336309E+05                                 7.428314                            6.398450       0.692638       2.249451                    0.998855      27.998266      71.337087       0.783303       0.340797      -1.156685       0.021170       0.039667      -0.101050       0.110602      -0.024911       0.027539       0.038668      -0.015296      -0.250404      -0.102046       0.032374       0.069672              8.258682       6.612634      -0.701722      -1.936885       9.249730       2.571730       8.913682          -0.000000
          372              O       1.495253      17.783076      20.225953      -0.637122      38.436652 0.55752544E+03  0.13500890E+05                                 9.013293                            7.250818       0.384939       2.145860                    0.997510      28.762321      75.440854       0.715266       0.353623      -1.145333       0.029314      -0.048144      -0.093884       0.109505       0.033282       0.019944      -0.060637       0.028660      -0.187721      -0.102946       0.032086       0.070860             10.747736       7.493687       0.636533      -2.901150      11.418628      -5.037381      13.330894          -0.000000
          373              O       0.967820      17.298329      14.537969      -0.314944      22.919658 0.36508601E+03  0.79625691E+04                                 6.419456                            5.993419       0.913602       2.415121                    0.997098      23.955793      59.868321       0.761137       0.368965      -1.131860      -0.004587      -0.000774      -0.035250       0.035556      -0.033496      -0.055668      -0.006327      -0.185640       0.275918      -0.157219       0.052489       0.104730              6.693164       7.435343       0.343183      -1.547091       4.152127      -0.256946       8.492021          -0.000001
          374              O       0.514786      17.295869      12.415902      -0.303470      21.547891 0.30386645E+03  0.63142052E+04                                 6.047218                            5.336963       1.070222       2.459697                    0.999016      23.427048      56.678669       0.838558       0.351509      -1.148547       0.006484       0.001520       0.045141       0.045629      -0.031116       0.122633       0.023990      -0.085278      -0.036233      -0.155113       0.055991       0.099122              6.473065       9.084898       0.804400       2.170002       3.916950       0.561233       6.417348          -0.000000
          375              O       5.557983      19.586729      15.517616      -0.258078      19.296999 0.27592803E+03  0.56355599E+04                                 5.711472                            5.200224       0.956098       2.444308                    0.998531      22.662641      55.589103       0.815991       0.367519      -1.128070       0.036421      -0.043990      -0.044366       0.072318       0.019575      -0.074678      -0.017662      -0.199525       0.102026      -0.148060       0.048526       0.099535              5.888839       6.031220      -0.474873      -1.194317       4.874482       2.004586       6.760816          -0.000001
          376              O       6.966034      18.521270      14.483712      -0.408002      36.258842 0.52784542E+03  0.12601287E+05                                 8.862247                            7.267953       0.428737       2.220212                    0.994594      25.932328      67.408181       0.683674       0.375274      -1.129093      -0.033211       0.001889       0.033715       0.047363      -0.062786      -0.045195      -0.084434       0.065647      -0.339018      -0.171346       0.043848       0.127498             10.504666      19.837347      -2.212004       0.431171       5.746994      -0.119817       5.929657          -0.000001
          377              O       3.479486      15.056682      16.708265      -0.305720      21.529807 0.28606225E+03  0.58740603E+04                                 6.058306                            5.189852       0.899986       2.399518                    0.999167      23.485050      57.079386       0.844788       0.353086      -1.143577       0.022407       0.037728      -0.036426       0.057029       0.097366       0.076436      -0.087072       0.002556       0.012772      -0.174440       0.077349       0.097091              6.460952       4.387775       0.821585      -0.897673       8.906572      -2.777878       6.088510           0.000003
          378              O       4.525708      15.952357      15.113700      -0.343288      23.563525 0.35823392E+03  0.78053053E+04                                 6.565000                            5.949679       0.706605       2.327258                    0.997244      24.622521      62.258807       0.758632       0.370554      -1.126429      -0.019054      -0.007779       0.036815       0.042178       0.035448      -0.030669       0.012627       0.247005       0.305417      -0.180401       0.058984       0.121417              6.809318       7.360215      -0.426813      -2.878297       5.294787      -0.244583       7.772953           0.000001
          379              O       2.557183      21.801308      15.608045      -0.286637      20.676448 0.27770299E+03  0.56604641E+04                                 5.889197                            5.101715       0.805211       2.372861                    0.998789      23.294695      56.413903       0.854971       0.351466      -1.144857      -0.012123      -0.040111      -0.026521       0.049590       0.017898      -0.040404       0.112153       0.046339      -0.315121      -0.176265       0.081725       0.094540              6.259503       4.237610       0.353530      -0.016447       9.690781       1.456227       4.850118           0.000003
          380              O       2.395868      20.538998      13.892909      -0.353901      24.425294 0.39412174E+03  0.87982287E+04                                 6.742486                            6.265019       0.448200       2.230749                    0.996400      25.239424      64.683368       0.734676       0.373461      -1.123776      -0.007477       0.014211       0.034895       0.038413       0.013983       0.012931       0.066850       0.206536       0.320941      -0.173240       0.046991       0.126249              6.915948       5.211798      -0.313387       0.144193       5.529234       0.047795      10.006812          -0.000001
          381              O      11.368556      15.693989      23.213124      -0.577954      27.299121 0.41029977E+03  0.92001699E+04                                 7.029755                            6.126146       0.669123       2.268293                    0.998476      26.807856      67.604632       0.796355       0.343008      -1.154391       0.035489      -0.057539       0.049026       0.083509       0.045437      -0.021427       0.017823       0.089366       0.164864      -0.095305       0.030606       0.064699              7.718984      10.678861      -0.938105      -2.282245       6.674974       0.016657       5.803116          -0.000000
          382              O      -0.948337      17.133466      22.269648      -0.743231      51.853817 0.82531034E+03  0.22122926E+05                                11.154041                            9.002818      -0.098802       1.951799                    0.997794      31.993834      89.318470       0.620454       0.368274      -1.129756      -0.001441      -0.101007      -0.021414       0.103262       0.022425       0.022896       0.022729      -0.096303       0.281408      -0.101631      -0.001289       0.102920             13.582617       8.982902      -2.933168      -0.118634      20.808389      -4.559123      10.956561           0.000000
          383              O       7.000498       8.951824      23.487426      -0.590584      27.879116 0.42372576E+03  0.95752069E+04                                 7.127925                            6.227940       0.647666       2.257766                    0.998419      27.039542      68.388433       0.789601       0.343270      -1.154509      -0.037449       0.066634       0.036181       0.084567       0.038521       0.011196       0.004515       0.103289       0.161363      -0.091326       0.031130       0.060197              7.809500      10.513048      -1.221874       2.042839       7.116355      -0.294077       5.799096          -0.000000
          384              O       5.451055       7.512347      22.848394      -0.726412      49.532047 0.78932051E+03  0.20925887E+05                                10.817748                            8.801569      -0.080914       1.961976                    0.997839      31.592868      87.744002       0.627737       0.368043      -1.129813       0.007743       0.100119      -0.011158       0.101036       0.028065      -0.033792      -0.007366      -0.060143       0.299903      -0.095438      -0.011879       0.107318             13.065284       8.289359      -1.784585       0.508574      21.251729       2.407563       9.654763           0.000000
          385              O       3.174861      15.137884      20.316382      -0.320474      23.868427 0.28863701E+03  0.59363746E+04                                 6.548686                            5.230545       0.937345       2.427780                    0.998175      23.162516      56.221177       0.837845       0.355446      -1.142415      -0.010575      -0.063503       0.013858       0.065852       0.060013       0.101876      -0.053225      -0.097267       0.016577      -0.159833       0.073499       0.086334              7.575490       4.712634       0.574309      -0.919733      10.374380      -4.443933       7.639455           0.000000
          386              O       3.658464      13.221042      20.629869      -0.335071      20.975417 0.29253873E+03  0.60504501E+04                                 5.971170                            5.278788       0.699279       2.333034                    0.998041      23.684369      58.074509       0.829059       0.357204      -1.138442      -0.029576       0.053753      -0.009346       0.062061      -0.069842       0.091523       0.078657      -0.023095      -0.089338      -0.164222       0.078494       0.085728              6.352767       5.686589      -2.365863      -0.812155       8.440014       0.019986       4.931696           0.000000
          387              O       0.040788      12.160504      25.645664      -0.307116      19.574088 0.25627964E+03  0.51086683E+04                                 5.604233                            4.838530       0.951793       2.417866                    0.999484      23.056651      54.820943       0.896950       0.342566      -1.154774       0.028124      -0.034432      -0.041010       0.060484       0.020260      -0.011527       0.074030       0.241859       0.191371      -0.177651       0.083372       0.094279              5.976580       5.482856      -0.331160      -2.665036       4.537977       0.077767       7.908908           0.000002
          388              O       1.188610      10.883430      24.524345      -0.346272      21.731568 0.31395925E+03  0.66009335E+04                                 6.119784                            5.475971       0.911121       2.399812                    0.998636      23.978121      59.036883       0.813380       0.358163      -1.139107      -0.033796       0.040491       0.018122       0.055768      -0.045751       0.073737       0.092078      -0.010843      -0.293633      -0.175249       0.073877       0.101372              6.513539       5.307185      -1.943088      -0.912046       9.227282       0.252593       5.006150          -0.000001
          389              O       4.061880      14.335714      23.770770      -0.345300      21.734646 0.31924194E+03  0.67378686E+04                                 6.109805                            5.516007       0.798989       2.358013                    0.998147      24.105058      59.400578       0.811975       0.357405      -1.140080       0.032417      -0.039533       0.023567       0.056295      -0.086302      -0.075419      -0.100623      -0.000158      -0.056859      -0.176137       0.071871       0.104265              6.428839       5.637234      -1.513248       1.203353       8.760475      -0.760671       4.888806          -0.000001
          390              O       5.405522      13.304704      24.970461      -0.314492      19.688892 0.25958230E+03  0.51868002E+04                                 5.612443                            4.850104       0.943222       2.408446                    0.999525      23.235949      55.163538       0.902035       0.339827      -1.158052      -0.035325       0.018295      -0.038194       0.055149       0.002572       0.012639      -0.017058       0.270118       0.262625      -0.179960       0.077458       0.102502              6.028097       6.588286       0.655877       2.937704       4.794201       0.896300       6.701805           0.000001
          391              O       0.895924      11.316503      21.051871      -0.304653      20.125207 0.27827387E+03  0.56854450E+04                                 5.812780                            5.156283       0.824016       2.385354                    0.998701      23.192418      56.570593       0.836723       0.358288      -1.137277       0.024478      -0.068328       0.004233       0.072703      -0.097548      -0.063405      -0.046793      -0.019023       0.161473      -0.154472       0.067615       0.086856              6.152622       5.741122      -1.996434       1.171362       7.990253      -0.395740       4.726491           0.000001
          392              O       1.203691       9.333224      21.223686      -0.355678      24.178435 0.31570565E+03  0.66348298E+04                                 6.580069                            5.455380       0.961942       2.415480                    0.998517      23.983518      58.689230       0.824441       0.353508      -1.144911       0.008433       0.048959      -0.011997       0.051108       0.065973      -0.092969       0.047493      -0.186574       0.019746      -0.175975       0.060404       0.115571              7.423792       5.394192       1.730002       0.926995      11.259649       2.731521       5.617536           0.000000
          393              O      10.631782      17.696954      20.379682      -0.672426      34.108089 0.50787689E+03  0.12005959E+05                                 8.216187                            6.839126       0.567865       2.203787                    0.998884      28.528844      73.748012       0.750229       0.345362      -1.153004       0.051791      -0.009482      -0.086501       0.101265      -0.034653      -0.025398      -0.013328      -0.052389      -0.146039      -0.066157      -0.001626       0.067783              9.667067       7.283572       0.977698      -2.306978       6.051393      -1.715004      15.666235          -0.000001
          394              O      -1.132681      18.873142      19.978780      -0.634778      39.870549 0.63900185E+03  0.16011401E+05                                 9.295375                            7.868669       0.179390       2.091147                    0.996352      28.875020      77.052300       0.672740       0.363355      -1.137532      -0.034262       0.001361      -0.061391       0.070317      -0.019385      -0.008614       0.004590      -0.036644      -0.268042      -0.090051       0.018342       0.071709             10.663457      12.048858       1.698726       3.643927       6.852038       1.849984      13.089474          -0.000000
          395              O       8.612673      17.886423       9.178543      -0.641382      37.184938 0.54224821E+03  0.13044853E+05                                 8.788575                            7.139966       0.406536       2.152059                    0.997456      28.764297      75.288874       0.722170       0.352554      -1.145778       0.050213      -0.050646       0.089252       0.114247       0.035730      -0.026312       0.059647       0.028128      -0.198010      -0.107171       0.034156       0.073015             10.303612       7.398768       0.473521       2.487480      11.323747       4.710622      12.188321          -0.000000
          396              O       8.401555      20.046869       9.540259      -0.620037      30.686798 0.45900478E+03  0.10596003E+05                                 7.645483                            6.508658       0.631390       2.233036                    0.998812      27.941971      71.739888       0.766627       0.346096      -1.150611       0.026617       0.034142       0.098157       0.107280      -0.024841      -0.029605      -0.030969       0.000756      -0.259345      -0.101729       0.033657       0.068072              8.580894       7.296974      -1.180490       2.345586       9.760356      -2.530107       8.685352           0.000000
          397              O      -0.197578      20.312619      15.553788      -0.331766      23.837608 0.34041048E+03  0.72985554E+04                                 6.572015                            5.735194       0.703660       2.336607                    0.997087      24.057007      59.687667       0.788402       0.362347      -1.136538      -0.028022      -0.015415      -0.032400       0.045526       0.002637       0.084586       0.060446      -0.000140      -0.317912      -0.156875       0.050502       0.106373              7.107787      10.161232       2.774302       1.420826       5.909715       0.788428       5.252415           0.000000
          398              O      -1.125272      19.451393      13.823580      -0.316955      22.960250 0.36435197E+03  0.79626909E+04                                 6.443577                            6.004105       0.570444       2.287262                    0.997071      24.359016      61.443679       0.755372       0.371028      -1.127426       0.007900       0.006822       0.033974       0.035541      -0.105139       0.039420       0.037614      -0.033497       0.280765      -0.164718       0.059480       0.105239              6.648991       6.588435       0.417183       0.364067       4.334355       0.269406       9.024183          -0.000001
          399              O       7.695097      16.670865      16.705251      -0.312853      21.358029 0.29912631E+03  0.62055728E+04                                 6.009842                            5.296159       0.934685       2.400773                    0.999577      23.773288      57.902607       0.839615       0.351640      -1.145803       0.028347      -0.009439      -0.047955       0.056501      -0.073566      -0.082788      -0.092586       0.066038      -0.050023      -0.170863       0.069904       0.100959              6.355093       9.043704       1.075792      -2.045721       4.176282      -0.617822       5.845292           0.000001
          400              O       8.629820      16.264859      14.788156      -0.328036      21.970808 0.34699005E+03  0.74775836E+04                                 6.180782                            5.786686       0.649173       2.307389                    0.997865      24.382958      60.710647       0.785394       0.361888      -1.136553      -0.007257       0.009201       0.023583       0.026334      -0.103736       0.013228       0.036731      -0.164077       0.329854      -0.189854       0.062535       0.127319              6.266356       5.447953       0.291110      -0.094831       5.420870       1.679458       7.930245           0.000001
          401              O       9.498393      20.625121      15.544745      -0.326820      21.700970 0.31581947E+03  0.66681536E+04                                 6.174072                            5.552691       0.678360       2.329804                    0.997283      23.889742      59.475028       0.792392       0.366100      -1.129774      -0.035872       0.008292      -0.051088       0.062973       0.103792       0.033942      -0.057384       0.074425       0.208922      -0.163998       0.073717       0.090280              6.488383       5.752853      -0.277744       2.371573       4.849867       0.545660       8.862430           0.000000
          402              O       8.242743      21.348550      14.112953      -0.346603      20.828587 0.29217623E+03  0.60257356E+04                                 5.873279                            5.209558       0.881261       2.380985                    0.999269      23.887021      58.004048       0.852615       0.348328      -1.148543       0.037925      -0.027150       0.033652       0.057514      -0.016404      -0.001723      -0.108475       0.083794      -0.337739      -0.175123       0.070273       0.104850              6.122661       6.790591      -2.288930       0.906491       6.972803      -0.581649       4.604590           0.000002
          403              O      11.656568      16.058165      14.372182      -0.333418      23.368436 0.36459225E+03  0.79795219E+04                                 6.511678                            5.986655       0.352905       2.198971                    0.997376      24.890573      63.094881       0.759179       0.368631      -1.127801      -0.010105      -0.013042      -0.037787       0.041232       0.077883       0.045940      -0.055550       0.118902       0.286262      -0.164708       0.046593       0.118115              6.683807       6.364327      -0.701921       1.796835       5.205707      -0.281194       8.481388           0.000000
          404              O      11.405792      15.420858      12.376716      -0.331037      23.849091 0.32913020E+03  0.70055932E+04                                 6.543613                            5.610044       0.691986       2.315561                    0.998452      24.361347      60.451297       0.802477       0.358588      -1.138188      -0.000591       0.022668       0.044100       0.049588       0.073386      -0.089010       0.099382       0.003943      -0.011479      -0.175236       0.074613       0.100623              6.994435       5.080849      -0.991274      -0.419989       8.230015       3.397236       7.672443           0.000002
          405              O      11.444749      18.289969      24.693146      -0.598572      37.635329 0.59099998E+03  0.14542099E+05                                 8.952135                            7.591747       0.159424       2.097116                    0.996451      28.117675      74.684364       0.680674       0.365702      -1.134158       0.028159       0.023204       0.048441       0.060646      -0.028435      -0.010461       0.001874      -0.056773      -0.257147      -0.086804       0.003571       0.083233             10.126791      12.666433       1.756217       3.373487       6.435216       1.349779      11.278724          -0.000000
          406              O      -0.291492      19.281609      24.156600      -0.723895      38.502891 0.59457836E+03  0.14617875E+05                                 8.946994                            7.428075       0.399206       2.133280                    0.999344      29.815650      78.556257       0.715906       0.347996      -1.151017      -0.063229       0.023858       0.090376       0.112849      -0.026422      -0.031664      -0.017362      -0.056963      -0.109594      -0.065357       0.007969       0.057388             10.644142       7.859952       0.664833      -2.409561       6.442752      -1.733056      17.629722           0.000000
          407              O       2.081566      16.921851       4.919338      -0.630205      29.721476 0.45048960E+03  0.10336300E+05                                 7.428312                            6.398447       0.692638       2.249451                    0.998855      27.998266      71.337089       0.783303       0.340797      -1.156685      -0.021170      -0.039667      -0.101050       0.110602      -0.024911      -0.027539      -0.038668      -0.015296      -0.250404      -0.102046       0.032374       0.069672              8.258680       6.612630      -0.701719       1.936884       9.249728      -2.571730       8.913681          -0.000000
          408              O       2.143759      19.126588       5.154453      -0.637122      38.436645 0.55752538E+03  0.13500888E+05                                 9.013291                            7.250817       0.384939       2.145860                    0.997510      28.762320      75.440849       0.715266       0.353623      -1.145333      -0.029314       0.048144      -0.093884       0.109505       0.033282      -0.019944       0.060637       0.028660      -0.187721      -0.102946       0.032086       0.070860             10.747733       7.493687       0.636533       2.901149      11.418626       5.037377      13.330887          -0.000000
          409              O       2.671191      19.611335      29.609469      -0.314944      22.919662 0.36508606E+03  0.79625703E+04                                 6.419457                            5.993420       0.913602       2.415121                    0.997098      23.955793      59.868323       0.761137       0.368965      -1.131860       0.004587       0.000774      -0.035250       0.035556      -0.033496       0.055668       0.006327      -0.185640       0.275918      -0.157219       0.052489       0.104730              6.693166       7.435346       0.343183       1.547094       4.152128       0.256946       8.492024          -0.000001
          410              O       3.124225      19.613796      27.487402      -0.303470      21.547895 0.30386647E+03  0.63142056E+04                                 6.047219                            5.336963       1.070222       2.459697                    0.999016      23.427047      56.678667       0.838558       0.351509      -1.148547      -0.006484      -0.001520       0.045141       0.045629      -0.031116      -0.122633      -0.023990      -0.085278      -0.036233      -0.155113       0.055991       0.099122              6.473067       9.084902       0.804403      -2.170002       3.916951      -0.561235       6.417348          -0.000000
          411              O      11.733028      17.322936       0.446116      -0.258078      19.296997 0.27592801E+03  0.56355594E+04                                 5.711472                            5.200224       0.956098       2.444309                    0.998531      22.662640      55.589100       0.815991       0.367519      -1.128070      -0.036421       0.043990      -0.044366       0.072318       0.019575       0.074678       0.017662      -0.199525       0.102026      -0.148060       0.048526       0.099535              5.888839       6.031221      -0.474873       1.194317       4.874481      -2.004586       6.760814          -0.000001
          412              O      10.324978      18.388395      29.555212      -0.408002      36.258831 0.52784505E+03  0.12601277E+05                                 8.862245                            7.267951       0.428737       2.220212                    0.994594      25.932328      67.408182       0.683674       0.375274      -1.129093       0.033211      -0.001889       0.033715       0.047363      -0.062786       0.045195       0.084434       0.065647      -0.339017      -0.171346       0.043848       0.127498             10.504663      19.837340      -2.212007      -0.431168       5.746994       0.119816       5.929656          -0.000001
          413              O       0.159525      21.852982       1.636765      -0.305720      21.529797 0.28606201E+03  0.58740544E+04                                 6.058303                            5.189849       0.899986       2.399518                    0.999167      23.485049      57.079382       0.844788       0.353086      -1.143577      -0.022407      -0.037728      -0.036426       0.057029       0.097366      -0.076436       0.087072       0.002556       0.012772      -0.174440       0.077349       0.097091              6.460950       4.387775       0.821586       0.897675       8.906565       2.777877       6.088510           0.000003
          414              O      -0.886697      20.957308       0.042200      -0.343288      23.563528 0.35823398E+03  0.78053070E+04                                 6.565001                            5.949680       0.706605       2.327258                    0.997244      24.622521      62.258810       0.758632       0.370554      -1.126429       0.019054       0.007779       0.036815       0.042178       0.035448       0.030669      -0.012627       0.247005       0.305417      -0.180401       0.058984       0.121417              6.809318       7.360215      -0.426812       2.878297       5.294787       0.244583       7.772954           0.000001
          415              O       1.081829      15.108356       0.536545      -0.286637      20.676454 0.27770318E+03  0.56604686E+04                                 5.889198                            5.101717       0.805211       2.372861                    0.998789      23.294695      56.413902       0.854971       0.351466      -1.144857       0.012123       0.040111      -0.026521       0.049590       0.017898       0.040404      -0.112153       0.046339      -0.315121      -0.176265       0.081725       0.094540              6.259505       4.237611       0.353527       0.016448       9.690786      -1.456225       4.850117           0.000003
          416              O       1.243144      16.370667      28.964409      -0.353901      24.425297 0.39412187E+03  0.87982324E+04                                 6.742487                            6.265021       0.448200       2.230749                    0.996400      25.239424      64.683373       0.734675       0.373461      -1.123776       0.007477      -0.014211       0.034895       0.038413       0.013983      -0.012931      -0.066850       0.206536       0.320942      -0.173240       0.046991       0.126249              6.915949       5.211800      -0.313387      -0.144196       5.529235      -0.047794      10.006812          -0.000001

******************************************************
Auxiliary information for the entire system
The total spin magnetic moment of the unit cell is   0.000003
The total net atomic charge of the unit cell is   0.000008
Accuracy of reproducing the electrostatic potential in the unit cell:
  The inner radius (bohr) =    5.0000
  The outer radius (bohr) =   12.0000
  Valid grid points have density less than (e/(bohr^3)) =    0.0001
  The number of valid grid points were=       822380
  The rms potential error without charges in kcal/mol is=     11.49666
  The rms potential error with partial charges in kcal/mol is=      1.87265
  The RRMSE value at monopole order=      0.16289
  The rms potential error with partial charges and cloud penetration in kcal/mol is=      1.87464
  The RRMSE value at monopole order with cloud penetration is=      0.16306
  The rms potential error with partial charges and atomic dipoles in kcal/mol is=      0.90804
  The RRMSE value at dipole order=      0.07898
  The rms potential error with partial charges, atomic dipoles and cloud penetration in kcal/mol is=      0.89852
  The RRMSE value at dipole order with cloud penetration=      0.07815

******************************************************
The electron densities and ab initio electrostatic potential were computed in VASP using the PBE functional and
projector augmented wave method. See the main text of the journal article for a description of computational details.
The atomic charges, dipoles, and quadrupoles were computed with the DDEC6 method as described in
(a) T. A. Manz and N. Gabaldon Limas, RSC Adv. 6 (2016) 47771-47801 DOI: 10.1039/c6ra04656h
(b) N. Gabaldon Limas and T. A. Manz, RSC Adv. 8 (2018) 2678-2707 DOI: 10.1039/c7ra11829e.
For each atom in the material, the electron cloud parameters were fit to the spherically averaged atom-in-material
electron density using radial positions for which this density was between 10^-4 and 10^-2 electrons per cubic bohr.
The polarizabilities, dispersion coefficients, and quantum Drude oscillator (QDO) parameters were fit using the MCLF method.
The magnetic structure of the system was optimized in VASP from the default ferromagnetic initial guess using spin polarization.
The atomic spin moments (ASMs) were computed on this optimized magnetic structure using the DDEC6 partition as inputs
to the method of T. A. Manz and D. S. Sholl, J. Chem. Theory Comput. 7 (2011) 4146-4164 DOI: 10.1021/ct200539n.
The RMSE and RRMSE were computed using a uniform grid with Ewald summation.
