# Supplementary material for: A collection of forcefield precursors for metal–organic frameworks
Source: RSC Adv. 2019 Nov 13;9(63):36492–507. doi: 10.1039/c9ra07327b (PMC9075174; doi:10.1039/c9ra07327b)
Supplement: RA-009-C9RA07327B-s6143 [file RA-009-C9RA07327B-s6143.xyz]

  208
jmolscript: load "" {1 1 1} spacegroup "x,y,z" unitcell [{     13.362000     0.000000     0.000000 }, {     -1.033242    19.459388     0.000000 }, {     -1.033242    -4.079116    19.027049 }]
Gd     3.211427     5.556424    18.327995     2.014704
Gd     1.403089    -1.375772     9.752124     2.014704
Gd     8.084089     9.823848     0.699054     2.014704
Gd     9.892427    16.756044     9.274925     2.014704
H      7.000598     6.707738     3.748329     0.142880
H      3.557005     6.058316     1.876067     0.132721
H      3.112796     3.017877     8.451815     0.149125
H      4.149924     0.160904     5.875553     0.145320
H      7.672432     2.996558    17.737015     0.140352
H      5.464896     3.467917    14.449141     0.153838
H     10.975918    13.121311    11.682608     0.142880
H      1.057511    14.815843    12.710069     0.132721
H      1.501720     7.748848    14.304535     0.149125
H      0.464592     9.668988    17.638074     0.145320
H     10.304084    -1.334526    12.378998     0.140352
H     -0.850380     1.979106    12.607323     0.153838
H      4.294918     8.672534    15.278720     0.142880
H      7.738511     9.321956    17.150982     0.132721
H      8.182720    12.362395    10.575234     0.149125
H      7.145592    15.219368    13.151496     0.145320
H      3.623084    12.383714     1.290034     0.140352
H      5.830620    11.912355     4.577908     0.153838
H      0.319598     2.258961     7.344441     0.142880
H     10.238005     0.564429     6.316980     0.132721
H      9.793796     7.631424     4.722514     0.149125
H     10.830924     5.711284     1.388975     0.145320
H      0.991432    16.714798     6.648051     0.140352
H     12.145896    13.401166     6.419726     0.153838
C      5.629692     7.669259     1.668672     0.678210
C      5.333345     6.527080     2.648565    -0.003483
C      6.209116     6.229973     3.653193    -0.091895
C      5.889957     5.200966     4.522730     0.020755
C      4.727288     4.428676     4.458038     0.026091
C      3.813552     4.864352     3.451507     0.036750
C      4.149999     5.847660     2.559138    -0.109871
C      4.371183     3.385773     5.474082     0.000591
C      3.816361     3.699169     6.689910     0.036461
C      3.427678     2.751330     7.616528    -0.104672
C      3.507404     1.414075     7.300679     0.016245
C      4.080216     1.058403     6.109585    -0.107320
C      4.560036     2.046860     5.247660     0.042467
C      2.947604     0.371106     8.244420     0.608101
C      5.422297     4.139098    17.036820     0.636639
C      6.455863     3.441275    16.207240     0.015385
C      7.567209     2.923910    16.814203    -0.137276
C      8.546775     2.284626    16.047413     0.021792
C      8.446955     2.204073    14.662244     0.001264
C      7.256567     2.652361    14.114265     0.056666
C      6.269011     3.225764    14.852514    -0.101564
C     -1.015176    15.356319    11.178391     0.678210
C     -0.718829    14.158771    12.089787    -0.003483
C     11.767400    13.114183    12.169701    -0.091895
C     -1.275441    12.048263    12.993572     0.020755
C     -0.112772    11.949629    13.762265     0.026091
C      0.800964    13.025124    13.547259     0.036750
C      0.464517    14.103790    12.772858    -0.109870
C      0.243333    10.737543    14.569011     0.000591
C      0.798155     9.614422    14.007713     0.036461
C      1.186838     8.509704    14.740255    -0.104672
C      1.107112     8.538217    16.114008     0.016245
C      0.534300     9.628291    16.711457    -0.107320
C      0.054480    10.678269    15.925640     0.042467
C      1.666912     7.396814    16.935976     0.608101
C     12.554219    -0.410386    11.408619     0.636639
C     11.520653     0.254483    12.264836     0.015385
C     10.409307    -0.447446    12.643474    -0.137276
C      9.429741     0.168300    13.429291     0.021792
C      9.529561     1.505809    13.798416     0.001264
C     10.719949     2.135584    13.474956     0.056666
C     11.707505     1.533935    12.759539    -0.101564
C      5.665824     7.711013    17.358377     0.678210
C      5.962171     8.853192    16.378484    -0.003483
C      5.086400     9.150299    15.373856    -0.091895
C      5.405559    10.179306    14.504319     0.020755
C      6.568228    10.951596    14.569011     0.026091
C      7.481964    10.515920    15.575542     0.036750
C      7.145517     9.532612    16.467911    -0.109871
C      6.924333    11.994499    13.552967     0.000591
C      7.479155    11.681103    12.337139     0.036461
C      7.867838    12.628942    11.410521    -0.104672
C      7.788112    13.966197    11.726370     0.016245
C      7.215300    14.321869    12.917464    -0.107320
C      6.735480    13.333412    13.779389     0.042467
C      8.347912    15.009166    10.782629     0.608101
C      5.873219    11.241174     1.990229     0.636639
C      4.839653    11.938997     2.819809     0.015385
C      3.728307    12.456362     2.212846    -0.137276
C      2.748741    13.095646     2.979636     0.021792
C      2.848561    13.176199     4.364805     0.001264
C      4.038949    12.727911     4.912784     0.056666
C      5.026505    12.154508     4.174535    -0.101564
C     12.310692     0.023953     7.848658     0.678210
C     12.014345     1.221501     6.937262    -0.003483
C     -0.471884     2.266089     6.857348    -0.091895
C     12.570957     3.332009     6.033477     0.020755
C     11.408288     3.430643     5.264784     0.026091
C     10.494552     2.355148     5.479790     0.036750
C     10.830999     1.276482     6.254191    -0.109871
C     11.052183     4.642729     4.458038     0.000591
C     10.497361     5.765850     5.019336     0.036461
C     10.108678     6.870568     4.286794    -0.104672
C     10.188404     6.842055     2.913041     0.016245
C     10.761216     5.751981     2.315592    -0.107320
C     11.241036     4.702003     3.101409     0.042467
C      9.628604     7.983458     2.091073     0.608101
C     -1.258703    15.790658     7.618430     0.636639
C     -0.225137    15.125789     6.762213     0.015385
C      0.886209    15.827718     6.383575    -0.137276
C      1.865775    15.211972     5.597758     0.021792
C      1.765955    13.874463     5.228633     0.001264
C      0.575567    13.244688     5.552093     0.056666
C     -0.411989    13.846337     6.267510    -0.101564
N      6.842152     4.947994     5.630104     0.597335
N      2.539358     4.212015     3.299290     0.569684
N      3.657826     5.140916     7.144657     0.527148
N      5.190952     1.611277     4.029929     0.555664
N      9.724503     1.752669    16.713360     0.605348
N      7.077843     2.593207    12.611128     0.540618
N     11.134364    10.912463    13.008793     0.597335
N      2.075158    13.037215    14.217011     0.569684
N      0.956690     9.472001    12.502674     0.527148
N     -0.576436    11.777637    16.606808     0.555664
N      8.252013    -0.594361    13.809832     0.605348
N     10.898673     3.592925    13.847886     0.540618
N      4.453364    10.432278    13.396945     0.597335
N      8.756158    11.168257    15.727759     0.569684
N      7.637690    10.239356    11.882392     0.527148
N      6.104564    13.768995    14.997120     0.555664
N      1.571013    13.627603     2.313689     0.605348
N      4.217673    12.787065     6.415921     0.540618
N      0.161152     4.467809     6.018256     0.597335
N      9.220358     2.343057     4.810038     0.569684
N     10.338826     5.908271     6.524375     0.527148
N     11.871952     3.602635     2.420241     0.555664
N      3.043503    15.974633     5.217217     0.605348
N      0.396843    11.787347     5.179163     0.540618
O      4.731150     7.928651     0.858120    -0.679246
O      6.727411     8.239399     1.868456    -0.614557
O      2.696734     0.692848     9.403168    -0.612370
O      2.684643    -0.728503     7.745912    -0.648930
O      7.572606     5.850548     5.904093    -0.391803
O      6.736027     4.176787     6.404505    -0.285621
O      1.692581     4.752919     2.673300    -0.323856
O      2.282657     3.220281     3.940502    -0.349382
O      3.520060     5.965192     6.277023    -0.324017
O      3.643477     5.348510     8.354777    -0.299315
O      5.699894     2.363747     3.261236    -0.331404
O      5.400908     0.416244     3.894837    -0.346885
O      4.245865     4.217003    16.555435    -0.584297
O      5.761793     4.664783    18.115653    -0.728004
O      9.678240     1.521416    17.828345    -0.314068
O     10.757540     1.812839    16.214851    -0.352814
O      8.037914     2.546839    11.865268    -0.336080
O      5.968317     2.605017    12.202047    -0.293426
O     -0.116634    16.203237    11.094672    -0.679246
O     11.249105    15.280488    10.579039    -0.614557
O      1.917782     6.331255    16.378484    -0.612370
O      1.929873     7.653745    18.115653    -0.648930
O     10.403910    10.833757    12.068857    -0.391803
O     11.240489     9.993606    13.600535    -0.285621
O      2.921935    13.762682    13.819346    -0.323856
O      2.331859    12.202360    15.052298    -0.349382
O      1.094456    10.493144    11.878587    -0.324017
O      0.971039     8.332282    12.046025    -0.299315
O     -1.085378    12.686986    16.032191    -0.331404
O     -0.786392    11.659222    17.803610    -0.346885
O      0.368651     0.076634    11.433354    -0.584297
O     12.214723    -1.355056    10.668466    -0.728004
O      8.298276    -1.733049    13.802221    -0.314068
O      7.218976    -0.094315    13.855497    -0.352813
O      9.938602     4.312494    14.049573    -0.336080
O     12.008199     3.995393    13.922092    -0.293426
O      6.564366     7.451621    18.168929    -0.679246
O      4.568105     7.140873    17.158593    -0.614557
O      8.598782    14.687424     9.623881    -0.612370
O      8.610873    16.108775    11.281137    -0.648930
O      3.722910     9.529724    13.122956    -0.391803
O      4.559489    11.203485    12.622544    -0.285621
O      9.602935    10.627353    16.353749    -0.323856
O      9.012859    12.159991    15.086547    -0.349383
O      7.775456     9.415080    12.750026    -0.324017
O      7.652039    10.031762    10.672272    -0.299315
O      5.595622    13.016525    15.765813    -0.331404
O      5.894608    14.964028    15.132212    -0.346885
O      7.049651    11.163269     2.471614    -0.584297
O      5.533723    10.715489     0.911396    -0.728004
O      1.617276    13.858856     1.198704    -0.314068
O      0.537976    13.567433     2.812198    -0.352814
O      3.257602    12.833433     7.161781    -0.336080
O      5.327199    12.775255     6.825002    -0.293426
O     11.412150    -0.822965     7.932377    -0.679246
O      0.046411     0.099784     8.448010    -0.614557
O      9.377734     9.049017     2.648565    -0.612370
O      9.365643     7.726527     0.911396    -0.648930
O      0.891606     4.546515     6.958192    -0.391803
O      0.055027     5.386666     5.426514    -0.285621
O      8.373581     1.617590     5.207703    -0.323856
O      8.963657     3.177912     3.974751    -0.349383
O     10.201060     4.887128     7.148462    -0.324017
O     10.324477     7.047990     6.981024    -0.299315
O     12.380894     2.693286     2.994858    -0.331404
O     12.081908     3.721050     1.223439    -0.346885
O     10.926865    15.303638     7.593695    -0.584297
O     -0.919207    16.735328     8.358583    -0.728004
O      2.997240    17.113321     5.224828    -0.314068
O      4.076540    15.474587     5.171552    -0.352814
O      1.356914    11.067778     4.977476    -0.336080
O     -0.712683    11.384879     5.104957    -0.293426

The following XYZ coordinates are in angstroms. Other properties are in atomic units.
The sperically averaged electron density of each atom fit to a function of the form exp(a - br)
eigen_1, eigen_2 and eigen_3 are the three eigenvalues of traceless quadrupole moment tensor
  atom number  atomic symbol              X              Y              Z     net charge C6 coefficient C8 coefficient C10 coefficient fluctuating dipole atomic polarizability isotropic forcefield polarizability              a              b squared Pearson coefficient          <r^3>          <r^4>         wp_QDO          m_QDO          q_QDO       dipole_x       dipole_y       dipole_z         dipole            Qxy            Qxz            Qyz     Q(x^2-y^2)  Q(3z^2 - R^2)        eigen_1        eigen_2        eigen_3 static polarizability      alpha(xx)      alpha(xy)      alpha(xz)      alpha(yy)      alpha(yz)      alpha(zz) atomic spin moment
            1             Gd       3.211427       5.556424      18.327995       2.014704     130.624305 0.29355807E+04  0.99747010E+05                                17.496406                           14.928239       1.880881       2.315785                    0.998058      78.920672     190.950207       0.633207       0.284678      -1.305351      -0.008003      -0.015910       0.015305       0.023483       0.180334      -0.082278       0.031458       0.085774      -0.137148      -0.200696      -0.015744       0.216440             21.486398      18.869491      -5.660166       2.382284      24.286518      -6.765426      21.303183          -0.000000
            2             Gd       1.403089      -1.375772       9.752124       2.014704     130.624288 0.29355803E+04  0.99746996E+05                                17.496404                           14.928238       1.880881       2.315785                    0.998058      78.920671     190.950202       0.633207       0.284678      -1.305351       0.008003      -0.018300       0.012349       0.023483      -0.118252       0.159080       0.023429       0.123228      -0.024787      -0.200696      -0.015744       0.216440             21.486394      18.869491       3.515850      -5.035030      24.207616      -6.782337      21.382076          -0.000000
            3             Gd       8.084089       9.823848       0.699054       2.014704     130.624283 0.29355801E+04  0.99746986E+05                                17.496404                           14.928238       1.880881       2.315785                    0.998058      78.920670     190.950195       0.633207       0.284678      -1.305351       0.008003       0.015910      -0.015305       0.023483       0.180334      -0.082278       0.031458       0.085774      -0.137148      -0.200696      -0.015744       0.216440             21.486394      18.869489      -5.660165       2.382283      24.286514      -6.765424      21.303180          -0.000000
            4             Gd       9.892427      16.756044       9.274925       2.014704     130.624278 0.29355801E+04  0.99746984E+05                                17.496403                           14.928237       1.880882       2.315785                    0.998058      78.920670     190.950195       0.633207       0.284678      -1.305351      -0.008003       0.018300      -0.012349       0.023482      -0.118252       0.159080       0.023429       0.123228      -0.024787      -0.200696      -0.015744       0.216440             21.486393      18.869489       3.515850      -5.035029      24.207614      -6.782337      21.382074          -0.000000
            5              H       7.000598       6.707738       3.748329       0.142880       1.011424 0.72268518E+01  0.69441668E+02                                 1.683433                            1.584844      -1.227138       2.312841                    0.996311       3.458588       9.703642       0.489080       1.303332      -0.702912       0.031176       0.026918      -0.000616       0.041194       0.009270      -0.004121       0.006746      -0.000998      -0.038903      -0.017154       0.001222       0.015932              1.736940       2.133358       0.375614       0.055985       1.623362      -0.154951       1.454099          -0.000000
            6              H       3.557005       6.058316       1.876067       0.132721       1.171044 0.87224475E+01  0.86461415E+02                                 1.750534                            1.661116      -1.255858       2.291015                    0.996172       3.399314       9.196331       0.520870       1.186295      -0.731182      -0.019962       0.010643      -0.031944       0.039143      -0.006033       0.009983       0.002229      -0.002448       0.031440      -0.014874      -0.000242       0.015116              1.777527       1.823575       0.000843       0.324731       1.583190      -0.317799       1.925817           0.000000
            7              H       3.112796       3.017877       8.451815       0.149125       1.127188 0.83623950E+01  0.82651692E+02                                 1.771615                            1.679695      -1.169264       2.350395                    0.996634       3.322748       9.202682       0.489805       1.265207      -0.714035      -0.014290       0.006885       0.042633       0.045488      -0.005089      -0.009819       0.003469       0.010366       0.041776      -0.014239      -0.005314       0.019553              1.807262       1.582870      -0.005608      -0.261478       1.670126       0.104814       2.168791          -0.000000
            8              H       4.149924       0.160904       5.875553       0.145320       1.070617 0.75346500E+01  0.73279284E+02                                 1.754621                            1.621544      -1.433947       2.218223                    0.993611       3.567734      10.125103       0.481240       1.308657      -0.701035      -0.002012      -0.039246      -0.004680       0.039576      -0.001153       0.007346      -0.001476      -0.009358      -0.017495      -0.011432       0.003097       0.008334              1.836127       1.426982       0.018461      -0.134343       2.573716       0.121155       1.507683           0.000000
            9              H       7.672432       2.996558      17.737015       0.140352       1.106847 0.77645087E+01  0.76303396E+02                                 1.812234                            1.658118      -1.471502       2.193802                    0.993117       3.686562      10.616083       0.469384       1.327847      -0.696482      -0.002149      -0.002511       0.040669       0.040803       0.006239      -0.005606      -0.003878       0.015640       0.030493      -0.015227       0.000532       0.014695              1.927668       1.558290      -0.142847       0.031506       1.455239       0.177437       2.769475           0.000000
           10              H       5.464896       3.467917      14.449141       0.153838       1.043540 0.74181467E+01  0.70371772E+02                                 1.608621                            1.523792      -1.106239       2.381261                    0.997970       3.095598       8.101091       0.550068       1.173781      -0.735652      -0.039295       0.011345      -0.012923       0.042893      -0.005611       0.007648      -0.007178       0.012934      -0.030980      -0.014999      -0.002225       0.017224              1.644071       1.940249      -0.271312       0.211322       1.393174       0.000317       1.598790           0.000000
           11              H      10.975918      13.121311      11.682608       0.142880       1.011424 0.72268523E+01  0.69441674E+02                                 1.683433                            1.584844      -1.227138       2.312841                    0.996311       3.458588       9.703642       0.489080       1.303332      -0.702912      -0.031176       0.006245      -0.026191       0.041194      -0.005973       0.008200       0.002064       0.020841       0.026615      -0.017154       0.001222       0.015932              1.736940       2.133358      -0.023996       0.379005       1.525055      -0.176026       1.552406          -0.000000
           12              H       1.057511      14.815843      12.710069       0.132721       1.171044 0.87224469E+01  0.86461403E+02                                 1.750533                            1.661115      -1.255858       2.291015                    0.996172       3.399314       9.196329       0.520870       1.186295      -0.731182       0.019962       0.033465      -0.003711       0.039143       0.011026      -0.003807       0.005004      -0.015393      -0.007396      -0.014874      -0.000242       0.015116              1.777527       1.823574       0.317340       0.068895       2.041036      -0.219643       1.467969           0.000000
           13              H       1.501720       7.748848      14.304535       0.149125       1.127189 0.83624048E+01  0.82651814E+02                                 1.771616                            1.679697      -1.169264       2.350395                    0.996634       3.322748       9.202684       0.489805       1.265208      -0.714035       0.014290      -0.040242      -0.015669       0.045488      -0.008534      -0.007035       0.008507      -0.013138      -0.028734      -0.014239      -0.005314       0.019553              1.807263       1.582870      -0.254493      -0.060295       2.103914       0.197812       1.735005          -0.000000
           14              H       0.464592       9.668988      17.638074       0.145320       1.070617 0.75346502E+01  0.73279285E+02                                 1.754620                            1.621544      -1.433947       2.218223                    0.993611       3.567734      10.125102       0.481240       1.308657      -0.701035       0.002012      -0.003651       0.039355       0.039576       0.007424       0.000412      -0.004098       0.002873       0.019199      -0.011432       0.003097       0.008334              1.836127       1.426982      -0.135228      -0.010111       1.504861      -0.107991       2.576538           0.000000
           15              H      10.304084      -1.334526      12.378998       0.140352       1.106847 0.77645042E+01  0.76303342E+02                                 1.812234                            1.658117      -1.471502       2.193802                    0.993117       3.686562      10.616083       0.469384       1.327847      -0.696482       0.002149      -0.040292      -0.006070       0.040803      -0.006790       0.004926       0.001190      -0.008003      -0.040436      -0.015227       0.000532       0.014695              1.927667       1.558290       0.060750      -0.133069       2.638987       0.431215       1.585725           0.000000
           16              H      -0.850380       1.979106      12.607323       0.153838       1.043540 0.74181451E+01  0.70371756E+02                                 1.608621                            1.523792      -1.106239       2.381261                    0.997970       3.095598       8.101092       0.550067       1.173781      -0.735652       0.039295       0.015014      -0.008384       0.042893       0.008654      -0.003884      -0.008397       0.018618      -0.013927      -0.014999      -0.002225       0.017224              1.644071       1.940250       0.263500      -0.220986       1.589625       0.042434       1.402338           0.000000
           17              H       4.294918       8.672534      15.278720       0.142880       1.011424 0.72268518E+01  0.69441668E+02                                 1.683433                            1.584844      -1.227138       2.312841                    0.996311       3.458588       9.703642       0.489080       1.303332      -0.702912      -0.031176      -0.026918       0.000616       0.041194       0.009270      -0.004121       0.006746      -0.000998      -0.038903      -0.017154       0.001222       0.015932              1.736940       2.133358       0.375614       0.055985       1.623362      -0.154951       1.454099          -0.000000
           18              H       7.738511       9.321956      17.150982       0.132721       1.171044 0.87224417E+01  0.86461338E+02                                 1.750533                            1.661115      -1.255858       2.291015                    0.996172       3.399313       9.196326       0.520870       1.186295      -0.731182       0.019962      -0.010643       0.031944       0.039143      -0.006033       0.009983       0.002229      -0.002448       0.031440      -0.014874      -0.000242       0.015116              1.777526       1.823574       0.000843       0.324731       1.583189      -0.317799       1.925816           0.000000
           19              H       8.182720      12.362395      10.575234       0.149125       1.127188 0.83623952E+01  0.82651699E+02                                 1.771616                            1.679696      -1.169264       2.350395                    0.996634       3.322748       9.202684       0.489805       1.265208      -0.714035       0.014290      -0.006885      -0.042633       0.045488      -0.005089      -0.009819       0.003469       0.010366       0.041776      -0.014239      -0.005314       0.019553              1.807263       1.582870      -0.005608      -0.261478       1.670126       0.104814       2.168792          -0.000000
           20              H       7.145592      15.219368      13.151496       0.145320       1.070617 0.75346494E+01  0.73279279E+02                                 1.754621                            1.621545      -1.433948       2.218222                    0.993611       3.567734      10.125104       0.481240       1.308658      -0.701035       0.002012       0.039246       0.004680       0.039576      -0.001153       0.007346      -0.001476      -0.009358      -0.017495      -0.011432       0.003097       0.008334              1.836127       1.426982       0.018461      -0.134343       2.573717       0.121155       1.507683           0.000000
           21              H       3.623084      12.383714       1.290034       0.140352       1.106847 0.77645042E+01  0.76303346E+02                                 1.812234                            1.658118      -1.471502       2.193802                    0.993117       3.686561      10.616082       0.469384       1.327847      -0.696482       0.002149       0.002511      -0.040669       0.040803       0.006239      -0.005606      -0.003878       0.015640       0.030493      -0.015227       0.000532       0.014695              1.927668       1.558290      -0.142847       0.031506       1.455239       0.177437       2.769475           0.000000
           22              H       5.830620      11.912355       4.577908       0.153838       1.043540 0.74181471E+01  0.70371779E+02                                 1.608621                            1.523792      -1.106239       2.381261                    0.997970       3.095598       8.101092       0.550067       1.173781      -0.735652       0.039295      -0.011345       0.012923       0.042893      -0.005611       0.007648      -0.007178       0.012934      -0.030980      -0.014999      -0.002225       0.017224              1.644071       1.940250      -0.271313       0.211323       1.393174       0.000317       1.598790           0.000000
           23              H       0.319598       2.258961       7.344441       0.142880       1.011424 0.72268523E+01  0.69441674E+02                                 1.683433                            1.584844      -1.227138       2.312841                    0.996311       3.458588       9.703642       0.489080       1.303332      -0.702912       0.031176      -0.006245       0.026191       0.041194      -0.005973       0.008200       0.002064       0.020841       0.026615      -0.017154       0.001222       0.015932              1.736940       2.133358      -0.023996       0.379005       1.525055      -0.176026       1.552406          -0.000000
           24              H      10.238005       0.564429       6.316980       0.132721       1.171044 0.87224454E+01  0.86461382E+02                                 1.750533                            1.661115      -1.255858       2.291015                    0.996172       3.399314       9.196328       0.520870       1.186294      -0.731183      -0.019962      -0.033465       0.003711       0.039143       0.011026      -0.003807       0.005004      -0.015393      -0.007396      -0.014874      -0.000242       0.015116              1.777526       1.823574       0.317340       0.068895       2.041036      -0.219643       1.467969           0.000000
           25              H       9.793796       7.631424       4.722514       0.149125       1.127189 0.83624049E+01  0.82651818E+02                                 1.771617                            1.679697      -1.169264       2.350395                    0.996634       3.322748       9.202685       0.489805       1.265208      -0.714035      -0.014290       0.040242       0.015669       0.045488      -0.008534      -0.007035       0.008507      -0.013138      -0.028734      -0.014239      -0.005314       0.019553              1.807264       1.582871      -0.254493      -0.060295       2.103914       0.197812       1.735006          -0.000000
           26              H      10.830924       5.711284       1.388975       0.145320       1.070617 0.75346496E+01  0.73279280E+02                                 1.754620                            1.621544      -1.433948       2.218222                    0.993611       3.567734      10.125103       0.481240       1.308657      -0.701035      -0.002012       0.003651      -0.039355       0.039576       0.007424       0.000412      -0.004098       0.002873       0.019199      -0.011432       0.003097       0.008334              1.836127       1.426982      -0.135228      -0.010111       1.504861      -0.107991       2.576538           0.000000
           27              H       0.991432      16.714798       6.648051       0.140352       1.106846 0.77644997E+01  0.76303293E+02                                 1.812234                            1.658117      -1.471502       2.193802                    0.993117       3.686561      10.616082       0.469384       1.327847      -0.696482      -0.002149       0.040292       0.006070       0.040803      -0.006790       0.004926       0.001190      -0.008003      -0.040436      -0.015227       0.000532       0.014695              1.927667       1.558290       0.060750      -0.133069       2.638987       0.431215       1.585725           0.000000
           28              H      12.145896      13.401166       6.419726       0.153838       1.043540 0.74181435E+01  0.70371736E+02                                 1.608620                            1.523791      -1.106239       2.381261                    0.997970       3.095598       8.101091       0.550068       1.173781      -0.735652      -0.039295      -0.015014       0.008384       0.042893       0.008654      -0.003884      -0.008397       0.018618      -0.013927      -0.014999      -0.002225       0.017224              1.644071       1.940249       0.263500      -0.220986       1.589624       0.042434       1.402338           0.000000
           29              C       5.629692       7.669259       1.668672       0.678210      21.562442 0.22564849E+03  0.45467109E+04                                 7.194483                            5.347037      -0.052127       2.062608                    0.999110      20.989607      57.662427       0.639758       0.475144      -1.019730       0.011209       0.053446      -0.053830       0.076680      -0.041761      -0.035100       0.095314      -0.008508       0.064232      -0.090087      -0.034555       0.124642              8.941687       7.756683       1.660995       0.155478       9.790074      -4.960644       9.278302           0.000000
           30              C       5.333345       6.527080       2.648565      -0.003483      36.373667 0.38828317E+03  0.87626611E+04                                 9.396860                            6.436420       0.261040       2.105916                    0.999264      25.691857      69.436742       0.678340       0.400103      -1.088567      -0.011614      -0.037171       0.032665       0.050829      -0.006762       0.009043       0.026916       0.026313      -0.014903      -0.037211       0.016358       0.020853             12.505504      10.567461       3.574016      -0.345692      14.070856      -7.887092      12.878195           0.000001
           31              C       6.209116       6.229973       3.653193      -0.091895      33.938758 0.41279681E+03  0.96157116E+04                                 9.240180                            6.881384      -0.054173       1.967651                    0.999469      28.790273      83.396032       0.611244       0.430176      -1.051661      -0.018749       0.000588      -0.004056       0.019192      -0.023863      -0.056774       0.067777      -0.037514      -0.057596      -0.085149      -0.017233       0.102382             11.120203      10.170324       1.704141       1.205594      11.189785      -6.228693      12.000501           0.000001
           32              C       5.889957       5.200966       4.522730       0.020755      39.124526 0.45790770E+03  0.10875820E+05                                10.137866                            7.260717      -0.197320       1.945372                    0.998850      27.477948      78.684148       0.597324       0.431730      -1.057561       0.006803       0.013225      -0.005475       0.015848      -0.018391       0.016157       0.000567      -0.003840       0.077148      -0.034038       0.001842       0.032196             12.605690      14.123630       3.801849       1.562582      11.812532      -5.216538      11.880909           0.000000
           33              C       4.727288       4.428676       4.458038       0.026091      42.072972 0.50157501E+03  0.12246663E+05                                10.842908                            7.735183      -0.358794       1.864904                    0.998365      29.236972      86.242432       0.560774       0.447339      -1.043137      -0.010497      -0.028244       0.016884       0.034540      -0.009487      -0.028449      -0.000808      -0.061531       0.026139      -0.050147       0.020901       0.029246             13.737176      13.938518       4.377519      -0.093329      14.547122      -6.527987      12.725888           0.000001
           34              C       3.813552       4.864352       3.451507       0.036750      38.146591 0.43585376E+03  0.10208621E+05                                 9.900935                            7.039646      -0.117924       1.972059                    0.999305      26.958427      76.258278       0.613321       0.426375      -1.062574      -0.010474       0.006205      -0.001061       0.012220       0.016363      -0.007778       0.015133       0.013930      -0.049310      -0.030296       0.004194       0.026102             12.287621      14.737441       4.124815       0.703031      11.432303      -5.040495      10.693120           0.000000
           35              C       4.149999       5.847660       2.559138      -0.109871      34.656085 0.40524774E+03  0.93994675E+04                                 9.352842                            6.807999      -0.080796       1.953968                    0.999540      29.031413      84.003755       0.615707       0.428894      -1.052103       0.018710       0.005857       0.008540       0.021385      -0.057152      -0.014465       0.056650      -0.043631       0.089063      -0.080730      -0.013798       0.094528             11.395746      11.598084       4.933481      -1.243036      12.319324      -5.643479      10.269831           0.000001
           36              C       4.371183       3.385773       5.474082       0.000591      38.878639 0.46429777E+03  0.11165296E+05                                10.396993                            7.522979      -0.410249       1.850166                    0.998415      29.384660      87.178282       0.557209       0.457103      -1.033285       0.004110       0.026947      -0.025490       0.037320       0.018436       0.011386      -0.035661       0.028499      -0.021761      -0.051172       0.021134       0.030039             12.841087       8.543327       1.763948      -4.144507      16.664311      -3.799074      13.315622           0.000000
           37              C       3.816361       3.699169       6.689910       0.036461      36.886573 0.46651213E+03  0.11160069E+05                                 9.814480                            7.363047      -0.306320       1.902069                    0.998901      27.946124      80.979117       0.587515       0.435796      -1.052420      -0.005985       0.006397       0.008078       0.011916      -0.008509       0.019957      -0.001258      -0.046587      -0.037403      -0.035329       0.003688       0.031641             11.606658       8.020659       1.311289      -4.194484      14.391474      -1.687854      12.407840          -0.000000
           38              C       3.427678       2.751330       7.616528      -0.104672      33.484614 0.42625452E+03  0.10038313E+05                                 9.246601                            7.054760      -0.164085       1.931598                    0.999319      29.351454      86.303726       0.594002       0.437851      -1.043980       0.011360      -0.015656      -0.000328       0.019346      -0.000878       0.027454       0.001368       0.138180       0.020307      -0.072513      -0.004001       0.076514             10.887091       6.917708       2.116951      -2.706492      15.388552      -2.953066      10.355013          -0.000000
           39              C       3.507404       1.414075       7.300679       0.016245      35.089102 0.38902226E+03  0.88165919E+04                                 9.293460                            6.535212       0.256372       2.114045                    0.999314      25.617679      70.240104       0.656453       0.411696      -1.076767       0.009305       0.024538      -0.023248       0.035060       0.000057       0.018931       0.030448       0.009585       0.009343      -0.036544       0.000549       0.035996             11.966887       8.285643       3.499653      -4.689139      15.833025      -4.395662      11.781992           0.000000
           40              C       4.080216       1.058403       6.109585      -0.107320      34.778727 0.42523777E+03  0.99938438E+04                                 9.453231                            7.024527      -0.071582       1.963086                    0.999369      29.119280      85.127844       0.598924       0.435145      -1.047122      -0.011279       0.014097       0.008049       0.019767       0.001779       0.067978      -0.005341       0.082239      -0.113258      -0.073210      -0.021642       0.094852             11.270183       8.095358       2.180477      -4.752806      13.724895      -3.033706      11.990298           0.000001
           41              C       4.560036       2.046860       5.247660       0.042467      36.997521 0.43569700E+03  0.10243256E+05                                 9.802270                            7.099464      -0.218878       1.938062                    0.999240      27.278232      78.282551       0.600558       0.433808      -1.053941       0.000203      -0.016311       0.001987       0.016433       0.000752      -0.009876       0.009273       0.031109       0.047222      -0.025777       0.002235       0.023542             11.746541       8.283026       0.622830      -4.562368      15.380556      -1.734314      11.576042          -0.000000
           42              C       2.947604       0.371106       8.244420       0.608101      23.493201 0.24285386E+03  0.49837931E+04                                 7.574682                            5.511471      -0.102735       2.021470                    0.999393      22.106193      61.275368       0.636312       0.469052      -1.023091      -0.013069      -0.019597       0.014284       0.027548      -0.070394       0.049215       0.040864       0.131593      -0.126522      -0.119448      -0.003598       0.123046              9.474613       6.732239       3.418544      -2.667483      11.817544      -2.427298       9.874056           0.000000
           43              C       5.422297       4.139098      17.036820       0.636639      23.548043 0.24122697E+03  0.49468393E+04                                 7.630269                            5.523752      -0.085960       2.039233                    0.999378      21.736614      60.418307       0.629695       0.474323      -1.019259      -0.032487       0.023135       0.042628       0.058376       0.043493       0.017468      -0.096423      -0.138861       0.032045      -0.110760      -0.029469       0.140230              9.678141      10.323505      -3.549216      -2.420041       7.851023       4.039610      10.859895          -0.000000
           44              C       6.455863       3.441275      16.207240       0.015385      36.689289 0.38765838E+03  0.87607146E+04                                 9.509957                            6.468264       0.219582       2.096329                    0.999240      25.629257      69.722321       0.669666       0.404723      -1.083505       0.019887      -0.024903      -0.034526       0.046986       0.018248       0.014903      -0.010794      -0.008504      -0.007228      -0.029852       0.009862       0.019991             12.820376      13.057658      -6.038320      -4.211563       9.665785       4.976575      15.737686          -0.000000
           45              C       7.567209       2.923910      16.814203      -0.137276      37.024390 0.44776887E+03  0.10661985E+05                                 9.853974                            7.195775      -0.160892       1.922724                    0.999235      29.995371      88.316428       0.593184       0.433643      -1.047839      -0.010746      -0.016582      -0.018361       0.026973       0.064604      -0.024037      -0.017843      -0.031667      -0.005387      -0.066682      -0.011247       0.077929             12.185727      13.585750      -5.604603      -2.653850       8.652463       2.865928      14.318967           0.000001
           46              C       8.546775       2.284626      16.047413       0.021792      38.294527 0.43361840E+03  0.10140270E+05                                 9.919922                            7.007268      -0.002850       2.008133                    0.999657      27.005266      76.258197       0.616798       0.424640      -1.063967      -0.006037       0.011202       0.020402       0.024045      -0.001418       0.016208      -0.008647       0.028064      -0.051602      -0.025887      -0.003045       0.028933             12.512425      12.916150      -4.662884      -1.337273       7.894036       2.516582      16.727088          -0.000001
           47              C       8.446955       2.204073      14.662244       0.001264      44.774816 0.51698400E+03  0.12698343E+05                                11.162545                            7.721848      -0.417291       1.844969                    0.998298      29.422608      86.593716       0.576553       0.432511      -1.053655       0.027076      -0.005672      -0.024008       0.036629       0.005674      -0.040062       0.008424      -0.026834      -0.092191      -0.058835       0.028875       0.029960             14.874229      15.602960      -5.789875      -3.780225      10.333016       4.629434      18.686711          -0.000001
           48              C       7.256567       2.652361      14.114265       0.056666      38.720708 0.44364142E+03  0.10444937E+05                                10.017330                            7.112379      -0.196017       1.939389                    0.999165      27.253982      77.483012       0.608420       0.427591      -1.061024      -0.016628       0.003045      -0.010252       0.019771       0.025175       0.000953      -0.006474      -0.010236       0.060728      -0.036228       0.013037       0.023190             12.630014      13.020140      -4.677046      -1.555230       8.349093       2.969456      16.520809          -0.000001
           49              C       6.269011       3.225764      14.852514      -0.101564      34.219827 0.39355171E+03  0.90412341E+04                                 9.257941                            6.697987      -0.009407       1.989643                    0.999465      28.265976      80.802479       0.623680       0.427482      -1.055342       0.000059      -0.004830       0.024913       0.025377       0.037502       0.001625      -0.039770      -0.070974      -0.187359      -0.075906      -0.015470       0.091376             11.532082      11.111777      -4.004095      -3.062716       7.865807       4.194431      15.618662          -0.000000
           50              C      -1.015176      15.356319      11.178391       0.678210      21.562440 0.22564850E+03  0.45467112E+04                                 7.194483                            5.347037      -0.052127       2.062608                    0.999110      20.989606      57.662425       0.639758       0.475144      -1.019730      -0.011209       0.063837      -0.040975       0.076680      -0.025566      -0.048191       0.092648       0.003926       0.101535      -0.090087      -0.034555       0.124642              8.941686       7.756683      -0.196158       1.656685      11.334302      -4.629584       7.734073           0.000000
           51              C      -0.718829      14.158771      12.089787      -0.003483      36.373663 0.38828322E+03  0.87626624E+04                                 9.396860                            6.436420       0.261040       2.105916                    0.999264      25.691856      69.436736       0.678340       0.400103      -1.088567       0.011614      -0.039731       0.029498       0.050829       0.010259      -0.004716       0.025720       0.031892       0.001835      -0.037211       0.016358       0.020853             12.505502      10.567458      -1.087203       3.422144      16.163751      -7.438405      10.785298           0.000001
           52              C      11.767400      13.114183      12.169701      -0.091895      33.938755 0.41279675E+03  0.96157101E+04                                 9.240180                            6.881384      -0.054173       1.967651                    0.999469      28.790273      83.396033       0.611244       0.430176      -1.051661       0.018749       0.004090       0.000275       0.019192      -0.050511      -0.035233       0.052073       0.035735       0.162151      -0.085149      -0.017233       0.102382             11.120202      10.170323       0.821581       1.919000      14.518198      -5.515130       8.672086           0.000001
           53              C      -1.275441      12.048263      12.993572       0.020755      39.124521 0.45790774E+03  0.10875821E+05                                10.137865                            7.260717      -0.197320       1.945372                    0.998850      27.477948      78.684146       0.597324       0.431730      -1.057561      -0.006803       0.008126      -0.011783       0.015848       0.019654      -0.014596       0.008030      -0.038651      -0.027284      -0.034038       0.001842       0.032196             12.605689      14.123626       0.730910       4.044934      14.016314      -4.744080       9.677126           0.000000
           54              C      -0.112772      11.949629      13.762265       0.026091      42.072958 0.50157492E+03  0.12246660E+05                                10.842906                            7.735182      -0.358794       1.864904                    0.998365      29.236972      86.242431       0.560774       0.447339      -1.043137       0.010497      -0.022430       0.024077       0.034540      -0.025829      -0.015239      -0.004364      -0.044944       0.075900      -0.050147       0.020901       0.029246             13.737172      13.938512      -1.008877       4.260692      15.481927      -6.327576      11.791076           0.000001
           55              C       0.800964      13.025124      13.547259       0.036750      38.146586 0.43585372E+03  0.10208620E+05                                 9.900934                            7.039645      -0.117924       1.972059                    0.999305      26.958427      76.258273       0.613321       0.426375      -1.062574       0.010474       0.002338      -0.005844       0.012220      -0.011035       0.014369       0.010177       0.037046       0.020038      -0.030296       0.004194       0.026102             12.287619      14.737439      -0.177240       4.180540      12.791846      -4.749028       9.333573           0.000000
           56              C       0.464517      14.103790      12.772858      -0.109870      34.656079 0.40524773E+03  0.93994670E+04                                 9.352840                            6.807998      -0.080795       1.953968                    0.999540      29.031411      84.003744       0.615707       0.428894      -1.052103      -0.018710      -0.007123      -0.007517       0.021385      -0.002163      -0.058914       0.056327      -0.042127       0.093576      -0.080730      -0.013798       0.094528             11.395744      11.598080      -2.249583       4.563301      12.673315      -5.567587       9.915836           0.000001
           57              C       0.243333      10.737543      14.569011       0.000591      38.878637 0.46429796E+03  0.11165301E+05                                10.396993                            7.522981      -0.410250       1.850165                    0.998415      29.384659      87.178280       0.557209       0.457103      -1.033285      -0.004110       0.030573      -0.021005       0.037320       0.007268       0.020413      -0.031837       0.010659      -0.075279      -0.051172       0.021134       0.030039             12.841086       8.543328      -4.422189       0.855975      15.020125      -4.151561      14.959806           0.000000
           58              C       0.798155       9.614422      14.007713       0.036461      36.886571 0.46651209E+03  0.11160068E+05                                 9.814480                            7.363047      -0.306320       1.902069                    0.998901      27.946124      80.979118       0.587515       0.435796      -1.052420       0.005985      -0.006558      -0.007948       0.011916       0.021297      -0.004137      -0.009755      -0.006953       0.081499      -0.035329       0.003688       0.031641             11.606657       8.020655      -4.376161       0.402899      13.186894      -1.946097      13.612421          -0.000000
           59              C       1.186838       8.509704      14.740255      -0.104672      33.484643 0.42625482E+03  0.10038321E+05                                 9.246606                            7.054762      -0.164086       1.931598                    0.999319      29.351455      86.303729       0.594002       0.437851      -1.043980      -0.011360      -0.002961       0.015377       0.019346       0.027028       0.004897       0.017490       0.062979      -0.205296      -0.072512      -0.004001       0.076514             10.887097       6.917709      -3.090119       1.502579      11.786744      -3.725246      13.956839          -0.000000
           60              C       1.107112       8.538217      16.114008       0.016245      35.089101 0.38902210E+03  0.88165876E+04                                 9.293460                            6.535210       0.256371       2.114045                    0.999314      25.617679      70.240106       0.656453       0.411696      -1.076767      -0.009305       0.027876      -0.019120       0.035060       0.018498       0.004024       0.029712       0.013018       0.019644      -0.036544       0.000549       0.035996             11.966887       8.285643      -5.318562       2.438952      13.761912      -4.839678      13.853107           0.000000
           61              C       0.534300       9.628291      16.711457      -0.107320      34.778727 0.42523767E+03  0.99938407E+04                                 9.453230                            7.024526      -0.071582       1.963086                    0.999369      29.119280      85.127842       0.598924       0.435145      -1.047122       0.011279      -0.004915      -0.015471       0.019767       0.066095       0.015989      -0.008051       0.094878      -0.075343      -0.073210      -0.021642       0.094852             11.270183       8.095359      -5.104290       1.135738      13.310128      -3.122624      12.405064           0.000001
           62              C       0.054480      10.678269      15.925640       0.042467      36.997520 0.43569698E+03  0.10243255E+05                                 9.802270                            7.099464      -0.218878       1.938062                    0.999240      27.278232      78.282550       0.600558       0.433808      -1.053941      -0.000203      -0.005362       0.015532       0.016433      -0.009814      -0.001335       0.016485      -0.002534      -0.053708      -0.025777       0.002235       0.023542             11.746541       8.283027      -4.591566      -0.347380      12.454170      -2.361690      14.502426          -0.000000
           63              C       1.666912       7.396814      16.935976       0.608101      23.493203 0.24285387E+03  0.49837935E+04                                 7.574683                            5.511471      -0.102735       2.021470                    0.999393      22.106194      61.275371       0.636312       0.469052      -1.023091       0.013069      -0.018074       0.016168       0.027548       0.062878      -0.058513       0.037792       0.145920      -0.083540      -0.119448      -0.003598       0.123046              9.474613       6.732239      -3.324820       2.783428      10.954482      -2.612325      10.737119           0.000000
           64              C      12.554219      -0.410386      11.408619       0.636639      23.548057 0.24122712E+03  0.49468430E+04                                 7.630272                            5.523754      -0.085960       2.039233                    0.999378      21.736615      60.418312       0.629695       0.474323      -1.019259       0.032487      -0.036831      -0.031556       0.058376       0.007963       0.046189      -0.098896      -0.127326       0.066649      -0.110760      -0.029469       0.140230              9.678146      10.323514      -1.622283      -3.977660       9.071728       4.301312       9.639196          -0.000000
           65              C      11.520653       0.254483      12.264836       0.015385      36.689298 0.38765845E+03  0.87607167E+04                                 9.509959                            6.468265       0.219582       2.096329                    0.999240      25.629258      69.722325       0.669666       0.404723      -1.083505      -0.019887       0.028539       0.031587       0.046986       0.010746       0.020966      -0.011458      -0.005408       0.002059      -0.029852       0.009862       0.019991             12.820379      13.057665      -2.852228      -6.787004      13.430832       5.783744      11.972639          -0.000000
           66              C      10.409307      -0.447446      12.643474      -0.137276      37.024379 0.44776875E+03  0.10661981E+05                                 9.853972                            7.195775      -0.160892       1.922724                    0.999235      29.995372      88.316433       0.593184       0.433643      -1.047839       0.010746       0.014477       0.020062       0.026973      -0.037045       0.058130      -0.020072      -0.021268       0.025809      -0.066682      -0.011247       0.077929             12.185724      13.585749      -1.420038      -6.036388      12.895139       3.775494      10.076285           0.000001
           67              C       9.429741       0.168300      13.429291       0.021792      38.294538 0.43361861E+03  0.10140276E+05                                 9.919924                            7.007270      -0.002850       2.008133                    0.999657      27.005266      76.258198       0.616798       0.424640      -1.063967       0.006037      -0.017600      -0.015230       0.024045       0.016145       0.002011      -0.010299       0.035771      -0.028480      -0.025887      -0.003045       0.028933             12.512427      12.916153      -0.330118      -4.839609      15.307333       4.105882       9.313796          -0.000001
           68              C       9.529561       1.505809      13.798416       0.001264      44.774826 0.51698419E+03  0.12698349E+05                                11.162546                            7.721850      -0.417291       1.844969                    0.998298      29.422608      86.593715       0.576553       0.432511      -1.053655      -0.027076       0.022285       0.010579       0.036629      -0.040362      -0.002850      -0.004514       0.033516       0.088861      -0.058835       0.028875       0.029960             14.874231      15.602965      -2.482552      -6.453660      16.421894       5.934797      12.597834          -0.000001
           69              C      10.719949       2.135584      13.474956       0.056666      38.720711 0.44364143E+03  0.10444937E+05                                10.017330                            7.112379      -0.196017       1.939389                    0.999165      27.253982      77.483009       0.608420       0.427591      -1.061024       0.016628       0.010662      -0.000828       0.019771      -0.004345       0.024815      -0.000730      -0.037026      -0.019643      -0.036228       0.013037       0.023190             12.630014      13.020142      -0.540267      -4.899147      14.944462       4.383405       9.925439          -0.000001
           70              C      11.707505       1.533935      12.759539      -0.101564      34.219819 0.39355163E+03  0.90412318E+04                                 9.257940                            6.697986      -0.009407       1.989643                    0.999465      28.265975      80.802473       0.623680       0.427482      -1.055342      -0.000059      -0.025372      -0.000499       0.025377      -0.006273       0.037010      -0.062749       0.036214       0.134204      -0.075906      -0.015470       0.091376             11.532081      11.111777      -2.155326      -4.557147      13.558567       5.414876       9.925898          -0.000000
           71              C       5.665824       7.711013      17.358377       0.678210      21.562441 0.22564847E+03  0.45467106E+04                                 7.194483                            5.347037      -0.052127       2.062608                    0.999110      20.989606      57.662424       0.639758       0.475144      -1.019730      -0.011209      -0.053446       0.053830       0.076680      -0.041761      -0.035100       0.095314      -0.008508       0.064232      -0.090087      -0.034555       0.124642              8.941686       7.756683       1.660995       0.155478       9.790074      -4.960644       9.278302           0.000000
           72              C       5.962171       8.853192      16.378484      -0.003483      36.373664 0.38828315E+03  0.87626604E+04                                 9.396860                            6.436420       0.261040       2.105916                    0.999264      25.691856      69.436739       0.678340       0.400103      -1.088567       0.011614       0.037171      -0.032665       0.050829      -0.006762       0.009043       0.026916       0.026313      -0.014903      -0.037211       0.016358       0.020853             12.505504      10.567460       3.574016      -0.345693      14.070856      -7.887092      12.878195           0.000001
           73              C       5.086400       9.150299      15.373856      -0.091895      33.938757 0.41279679E+03  0.96157111E+04                                 9.240180                            6.881384      -0.054173       1.967651                    0.999469      28.790272      83.396030       0.611244       0.430176      -1.051661       0.018749      -0.000588       0.004056       0.019192      -0.023863      -0.056774       0.067777      -0.037514      -0.057596      -0.085149      -0.017233       0.102382             11.120203      10.170323       1.704141       1.205593      11.189786      -6.228693      12.000501           0.000001
           74              C       5.405559      10.179306      14.504319       0.020755      39.124524 0.45790768E+03  0.10875819E+05                                10.137866                            7.260717      -0.197320       1.945372                    0.998850      27.477947      78.684145       0.597324       0.431730      -1.057561      -0.006803      -0.013225       0.005475       0.015848      -0.018391       0.016157       0.000567      -0.003840       0.077148      -0.034038       0.001842       0.032196             12.605690      14.123630       3.801849       1.562581      11.812531      -5.216538      11.880909           0.000000
           75              C       6.568228      10.951596      14.569011       0.026091      42.072972 0.50157501E+03  0.12246663E+05                                10.842908                            7.735183      -0.358794       1.864904                    0.998365      29.236972      86.242431       0.560774       0.447339      -1.043137       0.010497       0.028244      -0.016884       0.034540      -0.009487      -0.028449      -0.000808      -0.061531       0.026139      -0.050147       0.020901       0.029246             13.737176      13.938518       4.377519      -0.093329      14.547122      -6.527986      12.725888           0.000001
           76              C       7.481964      10.515920      15.575542       0.036750      38.146590 0.43585377E+03  0.10208621E+05                                 9.900935                            7.039646      -0.117924       1.972059                    0.999305      26.958427      76.258276       0.613321       0.426375      -1.062574       0.010474      -0.006205       0.001061       0.012220       0.016363      -0.007778       0.015133       0.013930      -0.049310      -0.030296       0.004194       0.026102             12.287621      14.737441       4.124814       0.703031      11.432302      -5.040494      10.693119           0.000000
           77              C       7.145517       9.532612      16.467911      -0.109871      34.656081 0.40524770E+03  0.93994663E+04                                 9.352841                            6.807998      -0.080796       1.953968                    0.999540      29.031411      84.003743       0.615707       0.428894      -1.052103      -0.018710      -0.005857      -0.008540       0.021385      -0.057152      -0.014465       0.056650      -0.043631       0.089064      -0.080730      -0.013798       0.094528             11.395745      11.598083       4.933480      -1.243036      12.319322      -5.643478      10.269829           0.000001
           78              C       6.924333      11.994499      13.552967       0.000591      38.878637 0.46429774E+03  0.11165295E+05                                10.396993                            7.522979      -0.410249       1.850166                    0.998415      29.384659      87.178280       0.557209       0.457103      -1.033285      -0.004110      -0.026947       0.025490       0.037320       0.018436       0.011386      -0.035661       0.028499      -0.021761      -0.051172       0.021134       0.030039             12.841087       8.543327       1.763948      -4.144507      16.664311      -3.799073      13.315622           0.000000
           79              C       7.479155      11.681103      12.337139       0.036461      36.886574 0.46651213E+03  0.11160069E+05                                 9.814480                            7.363047      -0.306320       1.902069                    0.998901      27.946124      80.979117       0.587515       0.435796      -1.052420       0.005985      -0.006397      -0.008078       0.011916      -0.008510       0.019957      -0.001258      -0.046587      -0.037403      -0.035329       0.003688       0.031641             11.606658       8.020659       1.311289      -4.194484      14.391474      -1.687853      12.407840          -0.000000
           80              C       7.867838      12.628942      11.410521      -0.104672      33.484613 0.42625452E+03  0.10038312E+05                                 9.246601                            7.054760      -0.164085       1.931598                    0.999319      29.351454      86.303725       0.594002       0.437851      -1.043980      -0.011360       0.015656       0.000328       0.019346      -0.000878       0.027454       0.001368       0.138180       0.020307      -0.072513      -0.004001       0.076514             10.887090       6.917707       2.116950      -2.706491      15.388551      -2.953065      10.355012          -0.000000
           81              C       7.788112      13.966197      11.726370       0.016245      35.089102 0.38902226E+03  0.88165919E+04                                 9.293461                            6.535212       0.256372       2.114045                    0.999314      25.617679      70.240105       0.656453       0.411696      -1.076767      -0.009305      -0.024538       0.023248       0.035060       0.000057       0.018931       0.030448       0.009585       0.009343      -0.036544       0.000549       0.035996             11.966887       8.285644       3.499653      -4.689139      15.833026      -4.395662      11.781992           0.000000
           82              C       7.215300      14.321869      12.917464      -0.107320      34.778730 0.42523782E+03  0.99938452E+04                                 9.453231                            7.024527      -0.071582       1.963085                    0.999369      29.119282      85.127850       0.598924       0.435145      -1.047122       0.011279      -0.014097      -0.008049       0.019767       0.001779       0.067978      -0.005341       0.082239      -0.113258      -0.073210      -0.021642       0.094852             11.270184       8.095358       2.180477      -4.752807      13.724895      -3.033706      11.990298           0.000001
           83              C       6.735480      13.333412      13.779389       0.042467      36.997520 0.43569697E+03  0.10243255E+05                                 9.802270                            7.099464      -0.218878       1.938062                    0.999240      27.278231      78.282550       0.600558       0.433808      -1.053941      -0.000203       0.016311      -0.001987       0.016433       0.000752      -0.009876       0.009273       0.031109       0.047222      -0.025777       0.002235       0.023542             11.746542       8.283026       0.622830      -4.562368      15.380557      -1.734314      11.576042          -0.000000
           84              C       8.347912      15.009166      10.782629       0.608101      23.493203 0.24285387E+03  0.49837935E+04                                 7.574682                            5.511471      -0.102735       2.021470                    0.999393      22.106194      61.275371       0.636312       0.469052      -1.023091       0.013069       0.019597      -0.014284       0.027548      -0.070394       0.049215       0.040864       0.131593      -0.126522      -0.119448      -0.003598       0.123046              9.474613       6.732239       3.418544      -2.667483      11.817544      -2.427298       9.874056           0.000000
           85              C       5.873219      11.241174       1.990229       0.636639      23.548043 0.24122697E+03  0.49468393E+04                                 7.630269                            5.523752      -0.085960       2.039233                    0.999378      21.736614      60.418308       0.629695       0.474323      -1.019259       0.032487      -0.023135      -0.042628       0.058376       0.043493       0.017468      -0.096423      -0.138861       0.032045      -0.110760      -0.029469       0.140230              9.678141      10.323505      -3.549216      -2.420041       7.851023       4.039610      10.859895          -0.000000
           86              C       4.839653      11.938997       2.819809       0.015385      36.689289 0.38765838E+03  0.87607146E+04                                 9.509957                            6.468264       0.219582       2.096329                    0.999240      25.629257      69.722321       0.669666       0.404723      -1.083505      -0.019887       0.024903       0.034526       0.046986       0.018248       0.014903      -0.010794      -0.008504      -0.007228      -0.029852       0.009862       0.019991             12.820376      13.057658      -6.038320      -4.211563       9.665785       4.976575      15.737686          -0.000000
           87              C       3.728307      12.456362       2.212846      -0.137276      37.024391 0.44776890E+03  0.10661986E+05                                 9.853974                            7.195776      -0.160892       1.922724                    0.999235      29.995371      88.316429       0.593184       0.433643      -1.047839       0.010746       0.016582       0.018361       0.026973       0.064604      -0.024037      -0.017843      -0.031667      -0.005387      -0.066682      -0.011247       0.077929             12.185727      13.585750      -5.604603      -2.653850       8.652463       2.865928      14.318968           0.000001
           88              C       2.748741      13.095646       2.979636       0.021792      38.294526 0.43361839E+03  0.10140270E+05                                 9.919922                            7.007268      -0.002850       2.008133                    0.999657      27.005266      76.258195       0.616798       0.424640      -1.063967       0.006037      -0.011202      -0.020402       0.024045      -0.001418       0.016207      -0.008647       0.028064      -0.051602      -0.025887      -0.003045       0.028933             12.512424      12.916150      -4.662883      -1.337273       7.894036       2.516582      16.727087          -0.000001
           89              C       2.848561      13.176199       4.364805       0.001264      44.774816 0.51698400E+03  0.12698343E+05                                11.162545                            7.721848      -0.417291       1.844969                    0.998298      29.422608      86.593715       0.576553       0.432511      -1.053655      -0.027076       0.005672       0.024008       0.036629       0.005674      -0.040062       0.008424      -0.026834      -0.092191      -0.058835       0.028875       0.029960             14.874229      15.602960      -5.789874      -3.780225      10.333016       4.629434      18.686711          -0.000001
           90              C       4.038949      12.727911       4.912784       0.056666      38.720708 0.44364143E+03  0.10444937E+05                                10.017330                            7.112379      -0.196017       1.939389                    0.999165      27.253982      77.483010       0.608420       0.427591      -1.061024       0.016628      -0.003045       0.010252       0.019771       0.025175       0.000953      -0.006474      -0.010236       0.060728      -0.036228       0.013037       0.023190             12.630013      13.020140      -4.677046      -1.555230       8.349093       2.969456      16.520808          -0.000001
           91              C       5.026505      12.154508       4.174535      -0.101564      34.219826 0.39355169E+03  0.90412337E+04                                 9.257940                            6.697987      -0.009407       1.989643                    0.999465      28.265976      80.802477       0.623680       0.427482      -1.055342      -0.000059       0.004830      -0.024913       0.025377       0.037502       0.001625      -0.039770      -0.070974      -0.187359      -0.075906      -0.015470       0.091376             11.532081      11.111777      -4.004095      -3.062716       7.865806       4.194431      15.618661          -0.000000
           92              C      12.310692       0.023953       7.848658       0.678210      21.562441 0.22564850E+03  0.45467112E+04                                 7.194483                            5.347037      -0.052127       2.062608                    0.999110      20.989606      57.662425       0.639758       0.475144      -1.019730       0.011209      -0.063837       0.040975       0.076680      -0.025566      -0.048191       0.092648       0.003926       0.101535      -0.090087      -0.034555       0.124642              8.941686       7.756684      -0.196159       1.656685      11.334303      -4.629584       7.734073           0.000000
           93              C      12.014345       1.221501       6.937262      -0.003483      36.373664 0.38828323E+03  0.87626626E+04                                 9.396860                            6.436421       0.261040       2.105916                    0.999264      25.691856      69.436738       0.678340       0.400103      -1.088567      -0.011614       0.039731      -0.029498       0.050829       0.010259      -0.004716       0.025720       0.031892       0.001834      -0.037211       0.016358       0.020853             12.505503      10.567458      -1.087203       3.422144      16.163752      -7.438406      10.785299           0.000001
           94              C      -0.471884       2.266089       6.857348      -0.091895      33.938755 0.41279675E+03  0.96157100E+04                                 9.240180                            6.881384      -0.054174       1.967651                    0.999469      28.790273      83.396033       0.611244       0.430176      -1.051661      -0.018749      -0.004090      -0.000275       0.019192      -0.050511      -0.035233       0.052073       0.035735       0.162150      -0.085149      -0.017233       0.102382             11.120202      10.170323       0.821581       1.919000      14.518198      -5.515130       8.672086           0.000001
           95              C      12.570957       3.332009       6.033477       0.020755      39.124521 0.45790774E+03  0.10875821E+05                                10.137865                            7.260717      -0.197320       1.945372                    0.998850      27.477948      78.684148       0.597324       0.431730      -1.057561       0.006803      -0.008126       0.011783       0.015848       0.019654      -0.014596       0.008030      -0.038651      -0.027284      -0.034038       0.001842       0.032196             12.605689      14.123626       0.730910       4.044935      14.016315      -4.744080       9.677126           0.000000
           96              C      11.408288       3.430643       5.264784       0.026091      42.072957 0.50157490E+03  0.12246660E+05                                10.842906                            7.735182      -0.358794       1.864904                    0.998365      29.236972      86.242432       0.560774       0.447339      -1.043137      -0.010497       0.022430      -0.024077       0.034540      -0.025829      -0.015239      -0.004364      -0.044944       0.075900      -0.050147       0.020901       0.029246             13.737172      13.938512      -1.008877       4.260692      15.481927      -6.327576      11.791076           0.000001
           97              C      10.494552       2.355148       5.479790       0.036750      38.146587 0.43585372E+03  0.10208620E+05                                 9.900934                            7.039645      -0.117924       1.972059                    0.999305      26.958427      76.258276       0.613321       0.426375      -1.062574      -0.010474      -0.002338       0.005844       0.012220      -0.011035       0.014369       0.010177       0.037046       0.020038      -0.030296       0.004194       0.026102             12.287620      14.737440      -0.177240       4.180540      12.791847      -4.749029       9.333573           0.000000
           98              C      10.830999       1.276482       6.254191      -0.109871      34.656080 0.40524774E+03  0.93994673E+04                                 9.352841                            6.807999      -0.080796       1.953968                    0.999540      29.031411      84.003745       0.615707       0.428894      -1.052103       0.018710       0.007123       0.007517       0.021385      -0.002163      -0.058914       0.056327      -0.042127       0.093577      -0.080730      -0.013798       0.094528             11.395745      11.598081      -2.249583       4.563301      12.673316      -5.567587       9.915837           0.000001
           99              C      11.052183       4.642729       4.458038       0.000591      38.878638 0.46429797E+03  0.11165301E+05                                10.396993                            7.522981      -0.410249       1.850166                    0.998415      29.384659      87.178279       0.557209       0.457103      -1.033285       0.004110      -0.030573       0.021005       0.037320       0.007268       0.020413      -0.031837       0.010659      -0.075279      -0.051172       0.021134       0.030039             12.841086       8.543328      -4.422189       0.855975      15.020125      -4.151560      14.959807           0.000000
          100              C      10.497361       5.765850       5.019336       0.036461      36.886572 0.46651209E+03  0.11160068E+05                                 9.814480                            7.363047      -0.306320       1.902069                    0.998901      27.946124      80.979119       0.587515       0.435796      -1.052420      -0.005985       0.006558       0.007948       0.011916       0.021297      -0.004137      -0.009755      -0.006953       0.081499      -0.035329       0.003688       0.031641             11.606657       8.020655      -4.376161       0.402898      13.186894      -1.946096      13.612422          -0.000000
          101              C      10.108678       6.870568       4.286794      -0.104672      33.484642 0.42625480E+03  0.10038321E+05                                 9.246606                            7.054762      -0.164086       1.931598                    0.999319      29.351454      86.303729       0.594002       0.437851      -1.043980       0.011360       0.002961      -0.015377       0.019346       0.027028       0.004897       0.017490       0.062979      -0.205296      -0.072512      -0.004001       0.076514             10.887098       6.917709      -3.090119       1.502579      11.786744      -3.725246      13.956840          -0.000000
          102              C      10.188404       6.842055       2.913041       0.016245      35.089100 0.38902210E+03  0.88165874E+04                                 9.293460                            6.535210       0.256372       2.114045                    0.999314      25.617679      70.240103       0.656453       0.411695      -1.076767       0.009305      -0.027876       0.019120       0.035060       0.018498       0.004024       0.029712       0.013018       0.019644      -0.036544       0.000549       0.035996             11.966886       8.285642      -5.318561       2.438951      13.761911      -4.839677      13.853106           0.000000
          103              C      10.761216       5.751981       2.315592      -0.107320      34.778727 0.42523768E+03  0.99938411E+04                                 9.453231                            7.024526      -0.071582       1.963086                    0.999369      29.119280      85.127844       0.598924       0.435145      -1.047122      -0.011279       0.004915       0.015471       0.019767       0.066095       0.015989      -0.008051       0.094878      -0.075343      -0.073210      -0.021642       0.094852             11.270184       8.095359      -5.104290       1.135738      13.310128      -3.122624      12.405064           0.000001
          104              C      11.241036       4.702003       3.101409       0.042467      36.997519 0.43569694E+03  0.10243255E+05                                 9.802270                            7.099464      -0.218878       1.938062                    0.999240      27.278231      78.282550       0.600558       0.433808      -1.053941       0.000203       0.005362      -0.015532       0.016433      -0.009814      -0.001335       0.016485      -0.002534      -0.053708      -0.025777       0.002235       0.023542             11.746542       8.283027      -4.591566      -0.347380      12.454171      -2.361690      14.502427          -0.000000
          105              C       9.628604       7.983458       2.091073       0.608101      23.493202 0.24285386E+03  0.49837932E+04                                 7.574683                            5.511471      -0.102735       2.021470                    0.999393      22.106193      61.275369       0.636312       0.469052      -1.023091      -0.013069       0.018074      -0.016168       0.027548       0.062878      -0.058513       0.037792       0.145920      -0.083540      -0.119448      -0.003598       0.123046              9.474613       6.732239      -3.324820       2.783428      10.954481      -2.612325      10.737119           0.000000
          106              C      -1.258703      15.790658       7.618430       0.636639      23.548057 0.24122713E+03  0.49468431E+04                                 7.630272                            5.523754      -0.085960       2.039233                    0.999378      21.736615      60.418308       0.629695       0.474322      -1.019259      -0.032487       0.036831       0.031556       0.058376       0.007963       0.046189      -0.098896      -0.127326       0.066649      -0.110760      -0.029469       0.140230              9.678145      10.323513      -1.622282      -3.977660       9.071728       4.301312       9.639196          -0.000000
          107              C      -0.225137      15.125789       6.762213       0.015385      36.689295 0.38765842E+03  0.87607157E+04                                 9.509958                            6.468264       0.219582       2.096329                    0.999240      25.629257      69.722319       0.669666       0.404723      -1.083505       0.019887      -0.028539      -0.031587       0.046986       0.010746       0.020966      -0.011458      -0.005408       0.002059      -0.029852       0.009862       0.019991             12.820377      13.057663      -2.852227      -6.787003      13.430830       5.783743      11.972638          -0.000000
          108              C       0.886209      15.827718       6.383575      -0.137276      37.024377 0.44776874E+03  0.10661981E+05                                 9.853972                            7.195774      -0.160892       1.922724                    0.999235      29.995371      88.316428       0.593184       0.433643      -1.047839      -0.010746      -0.014477      -0.020062       0.026973      -0.037045       0.058130      -0.020072      -0.021268       0.025809      -0.066682      -0.011247       0.077929             12.185723      13.585747      -1.420038      -6.036387      12.895139       3.775494      10.076284           0.000001
          109              C       1.865775      15.211972       5.597758       0.021792      38.294536 0.43361861E+03  0.10140276E+05                                 9.919924                            7.007270      -0.002850       2.008133                    0.999657      27.005266      76.258195       0.616798       0.424640      -1.063967      -0.006037       0.017600       0.015230       0.024045       0.016145       0.002011      -0.010299       0.035771      -0.028480      -0.025887      -0.003045       0.028933             12.512426      12.916152      -0.330118      -4.839608      15.307332       4.105882       9.313795          -0.000000
          110              C       1.765955      13.874463       5.228633       0.001264      44.774826 0.51698420E+03  0.12698349E+05                                11.162546                            7.721850      -0.417291       1.844969                    0.998298      29.422608      86.593714       0.576553       0.432511      -1.053655       0.027076      -0.022285      -0.010579       0.036629      -0.040362      -0.002850      -0.004514       0.033516       0.088861      -0.058835       0.028875       0.029960             14.874231      15.602964      -2.482551      -6.453660      16.421894       5.934797      12.597834          -0.000001
          111              C       0.575567      13.244688       5.552093       0.056666      38.720711 0.44364142E+03  0.10444937E+05                                10.017330                            7.112379      -0.196017       1.939389                    0.999165      27.253982      77.483009       0.608420       0.427591      -1.061024      -0.016628      -0.010662       0.000828       0.019771      -0.004345       0.024815      -0.000730      -0.037026      -0.019643      -0.036228       0.013037       0.023190             12.630014      13.020141      -0.540267      -4.899146      14.944462       4.383405       9.925439          -0.000001
          112              C      -0.411989      13.846337       6.267510      -0.101564      34.219820 0.39355165E+03  0.90412324E+04                                 9.257940                            6.697987      -0.009407       1.989643                    0.999465      28.265975      80.802474       0.623680       0.427482      -1.055342       0.000059       0.025372       0.000499       0.025377      -0.006273       0.037010      -0.062749       0.036214       0.134204      -0.075906      -0.015470       0.091376             11.532081      11.111778      -2.155326      -4.557147      13.558568       5.414876       9.925899          -0.000000
          113              N       6.842152       4.947994       5.630104       0.597335      16.351077 0.18249038E+03  0.34303646E+04                                 5.469308                            4.474680       0.071306       2.163401                    0.999089      19.042887      47.895337       0.791937       0.411448      -1.074556       0.024229       0.004589       0.051063       0.056706      -0.044686      -0.037553       0.037825       0.038298      -0.013073      -0.052042      -0.030436       0.082479              5.963204       6.663837       1.153761       1.664717       5.502490      -1.295228       5.723285           0.000000
          114              N       2.539358       4.212015       3.299290       0.569684      18.134071 0.19545484E+03  0.37183634E+04                                 5.811338                            4.582406       0.158934       2.188827                    0.999603      19.196580      47.758282       0.799151       0.402877      -1.085829      -0.050384      -0.023792      -0.002213       0.055763      -0.011751      -0.025987       0.051469      -0.027937       0.114153      -0.044168      -0.035190       0.079358              6.540442       9.068841       1.320756       0.990850       5.838952      -1.603075       4.713531           0.000000
          115              N       3.657826       5.140916       7.144657       0.527148      19.601241 0.23542545E+03  0.46925260E+04                                 6.143417                            5.075389      -0.057114       2.100438                    0.999211      20.255523      51.599198       0.748921       0.410314      -1.080760      -0.012272       0.057523       0.016680       0.061136       0.017174      -0.011049      -0.004504       0.092800      -0.108593      -0.038367      -0.030505       0.068872              6.583379       3.974663      -0.275051      -0.065315       7.677060       0.329911       8.098414           0.000000
          116              N       5.190952       1.611277       4.029929       0.555664      18.997686 0.20874389E+03  0.40484578E+04                                 6.027257                            4.772095      -0.049449       2.110916                    0.999260      19.756788      50.088687       0.771960       0.409106      -1.078616       0.030911      -0.017041      -0.038943       0.052559       0.004541       0.046164       0.003500       0.076515      -0.004297      -0.037878      -0.031589       0.069467              6.558594       5.123502      -0.216743      -2.280393       8.036618       0.186013       6.515663           0.000000
          117              N       9.724503       1.752669      16.713360       0.605348      17.419137 0.17343710E+03  0.32077923E+04                                 5.646494                            4.324171       0.185603       2.205367                    0.999281      18.625190      45.941543       0.819119       0.404292      -1.083043       0.046306      -0.007643       0.026204       0.053752       0.009533       0.010872       0.042946      -0.133421      -0.129126      -0.060084      -0.041969       0.102053              6.395391       6.786961      -0.884705      -0.024100       3.554247      -1.094770       8.844966           0.000000
          118              N       7.077843       2.593207      12.611128       0.540618      19.865455 0.21964400E+03  0.42984423E+04                                 6.205987                            4.895427      -0.028335       2.115713                    0.999215      19.829555      49.892304       0.764929       0.409160      -1.082588      -0.005097       0.011628      -0.057940       0.059315      -0.001111      -0.003785      -0.004317      -0.127936      -0.106182      -0.047502      -0.034330       0.081831              6.982155       7.934558      -0.458075       0.552514       3.661727       0.317030       9.350179           0.000000
          119              N      11.134364      10.912463      13.008793       0.597335      16.351078 0.18249042E+03  0.34303655E+04                                 5.469308                            4.474680       0.071306       2.163401                    0.999089      19.042887      47.895337       0.791937       0.411448      -1.074556      -0.024229      -0.048967      -0.015191       0.056706      -0.027351      -0.051565       0.037086       0.041745      -0.002731      -0.052042      -0.030436       0.082479              5.963204       6.663835       1.385875       1.477090       6.244533      -1.136146       4.981244           0.000000
          120              N       2.075158      13.037215      14.217011       0.569684      18.134060 0.19545467E+03  0.37183594E+04                                 5.811336                            4.582404       0.158934       2.188827                    0.999603      19.196580      47.758281       0.799151       0.402876      -1.085829       0.050384      -0.002823       0.023727       0.055763      -0.022946      -0.016937       0.055781      -0.048052       0.053808      -0.044168      -0.035190       0.079358              6.540439       9.068837       0.691976       1.499115       5.420129      -1.692863       5.132349           0.000000
          121              N       0.956690       9.472001      12.502674       0.527148      19.601239 0.23542534E+03  0.46925235E+04                                 6.143416                            5.075388      -0.057114       2.100438                    0.999211      20.255523      51.599197       0.748922       0.410314      -1.080760       0.012272      -0.004251      -0.059741       0.061136      -0.014404       0.014476      -0.005727       0.098503      -0.091483      -0.038367      -0.030505       0.068872              6.583378       3.974662      -0.006207      -0.282632       7.944658       0.387275       7.830815           0.000000
          122              N      -0.576436      11.777637      16.606808       0.555664      18.997699 0.20874408E+03  0.40484624E+04                                 6.027260                            4.772098      -0.049449       2.110916                    0.999260      19.756787      50.088685       0.771959       0.409106      -1.078616      -0.030911       0.034506       0.024825       0.052559       0.044187       0.014117       0.010594       0.043427      -0.103559      -0.037878      -0.031589       0.069467              6.558598       5.123506      -2.184296      -0.689948       6.506249      -0.142077       8.046040           0.000000
          123              N       8.252013      -0.594361      13.809832       0.605348      17.419128 0.17343698E+03  0.32077895E+04                                 5.646491                            4.324169       0.185603       2.205367                    0.999281      18.625190      45.941542       0.819119       0.404292      -1.083043      -0.046306      -0.027224       0.001980       0.053752       0.008632       0.011600       0.012265       0.009689       0.300204      -0.060084      -0.041969       0.102053              6.395388       6.786959       0.161889      -0.870101       9.061258       0.085854       3.337949           0.000000
          124              N      10.898673       3.592925      13.847886       0.540618      19.865455 0.21964401E+03  0.42984425E+04                                 6.205987                            4.895427      -0.028335       2.115713                    0.999215      19.829555      49.892303       0.764929       0.409160      -1.082588       0.005097       0.059090       0.000776       0.059315      -0.003468      -0.001880      -0.027930      -0.017791       0.224255      -0.047502      -0.034330       0.081831              6.982155       7.934556       0.636261      -0.332076       8.970261       1.455102       4.041646           0.000000
          125              N       4.453364      10.432278      13.396945       0.597335      16.351078 0.18249039E+03  0.34303647E+04                                 5.469308                            4.474680       0.071306       2.163401                    0.999089      19.042887      47.895337       0.791937       0.411448      -1.074556      -0.024229      -0.004589      -0.051063       0.056706      -0.044686      -0.037553       0.037825       0.038298      -0.013073      -0.052042      -0.030436       0.082479              5.963204       6.663837       1.153761       1.664717       5.502491      -1.295228       5.723285           0.000000
          126              N       8.756158      11.168257      15.727759       0.569684      18.134071 0.19545484E+03  0.37183634E+04                                 5.811339                            4.582406       0.158934       2.188827                    0.999603      19.196580      47.758282       0.799151       0.402877      -1.085829       0.050384       0.023792       0.002213       0.055763      -0.011751      -0.025987       0.051469      -0.027937       0.114153      -0.044168      -0.035190       0.079358              6.540442       9.068841       1.320756       0.990850       5.838952      -1.603075       4.713531           0.000000
          127              N       7.637690      10.239356      11.882392       0.527148      19.601240 0.23542543E+03  0.46925256E+04                                 6.143417                            5.075389      -0.057114       2.100438                    0.999211      20.255523      51.599200       0.748921       0.410314      -1.080760       0.012272      -0.057523      -0.016680       0.061136       0.017174      -0.011049      -0.004504       0.092800      -0.108593      -0.038367      -0.030505       0.068872              6.583379       3.974663      -0.275051      -0.065315       7.677060       0.329911       8.098414           0.000000
          128              N       6.104564      13.768995      14.997120       0.555664      18.997684 0.20874385E+03  0.40484571E+04                                 6.027257                            4.772095      -0.049449       2.110916                    0.999260      19.756787      50.088686       0.771959       0.409106      -1.078616      -0.030911       0.017041       0.038943       0.052559       0.004541       0.046164       0.003500       0.076515      -0.004297      -0.037878      -0.031589       0.069467              6.558594       5.123502      -0.216743      -2.280393       8.036618       0.186013       6.515663           0.000000
          129              N       1.571013      13.627603       2.313689       0.605348      17.419137 0.17343710E+03  0.32077923E+04                                 5.646493                            4.324171       0.185603       2.205367                    0.999281      18.625190      45.941541       0.819119       0.404292      -1.083043      -0.046306       0.007643      -0.026204       0.053752       0.009533       0.010872       0.042945      -0.133421      -0.129126      -0.060084      -0.041969       0.102053              6.395391       6.786960      -0.884705      -0.024100       3.554246      -1.094769       8.844966           0.000000
          130              N       4.217673      12.787065       6.415921       0.540618      19.865455 0.21964400E+03  0.42984421E+04                                 6.205987                            4.895427      -0.028335       2.115713                    0.999215      19.829555      49.892303       0.764929       0.409160      -1.082588       0.005097      -0.011628       0.057940       0.059315      -0.001111      -0.003785      -0.004317      -0.127936      -0.106182      -0.047502      -0.034330       0.081831              6.982154       7.934558      -0.458075       0.552514       3.661727       0.317030       9.350179           0.000000
          131              N       0.161152       4.467809       6.018256       0.597335      16.351078 0.18249043E+03  0.34303656E+04                                 5.469308                            4.474680       0.071306       2.163401                    0.999089      19.042887      47.895338       0.791937       0.411448      -1.074556       0.024229       0.048967       0.015191       0.056706      -0.027351      -0.051565       0.037086       0.041745      -0.002731      -0.052042      -0.030436       0.082479              5.963204       6.663835       1.385875       1.477090       6.244533      -1.136146       4.981244           0.000000
          132              N       9.220358       2.343057       4.810038       0.569684      18.134061 0.19545468E+03  0.37183597E+04                                 5.811336                            4.582404       0.158934       2.188827                    0.999603      19.196581      47.758282       0.799151       0.402876      -1.085829      -0.050384       0.002823      -0.023727       0.055763      -0.022946      -0.016937       0.055781      -0.048052       0.053808      -0.044168      -0.035190       0.079358              6.540438       9.068837       0.691976       1.499115       5.420129      -1.692863       5.132349           0.000000
          133              N      10.338826       5.908271       6.524375       0.527148      19.601237 0.23542532E+03  0.46925230E+04                                 6.143416                            5.075388      -0.057114       2.100438                    0.999211      20.255523      51.599201       0.748921       0.410314      -1.080760      -0.012272       0.004251       0.059741       0.061136      -0.014404       0.014476      -0.005727       0.098503      -0.091483      -0.038367      -0.030505       0.068872              6.583379       3.974662      -0.006207      -0.282632       7.944659       0.387275       7.830815           0.000000
          134              N      11.871952       3.602635       2.420241       0.555664      18.997699 0.20874408E+03  0.40484624E+04                                 6.027259                            4.772097      -0.049449       2.110916                    0.999260      19.756788      50.088687       0.771959       0.409106      -1.078616       0.030911      -0.034506      -0.024825       0.052559       0.044187       0.014117       0.010594       0.043427      -0.103559      -0.037878      -0.031589       0.069467              6.558598       5.123505      -2.184296      -0.689948       6.506249      -0.142077       8.046039           0.000000
          135              N       3.043503      15.974633       5.217217       0.605348      17.419128 0.17343698E+03  0.32077894E+04                                 5.646491                            4.324169       0.185603       2.205367                    0.999281      18.625190      45.941541       0.819119       0.404292      -1.083043       0.046306       0.027224      -0.001980       0.053752       0.008632       0.011600       0.012265       0.009689       0.300204      -0.060084      -0.041969       0.102053              6.395388       6.786959       0.161889      -0.870101       9.061258       0.085854       3.337949           0.000000
          136              N       0.396843      11.787347       5.179163       0.540618      19.865455 0.21964401E+03  0.42984425E+04                                 6.205987                            4.895427      -0.028335       2.115713                    0.999215      19.829555      49.892304       0.764929       0.409160      -1.082588      -0.005097      -0.059090      -0.000776       0.059315      -0.003468      -0.001880      -0.027930      -0.017790       0.224255      -0.047502      -0.034330       0.081831              6.982155       7.934557       0.636262      -0.332076       8.970262       1.455102       4.041646           0.000000
          137              O       4.731150       7.928651       0.858120      -0.679246      35.430527 0.52788636E+03  0.12602994E+05                                 8.449075                            6.995763       0.526942       2.189321                    0.998955      28.702093      74.619410       0.737924       0.347665      -1.150826       0.045319      -0.070371       0.053767       0.099482      -0.036002      -0.005314       0.050180       0.006416       0.047583      -0.062074      -0.002896       0.064971             10.021144       7.871274      -1.486826       2.401473      10.070678      -5.277748      12.121482           0.000000
          138              O       6.727411       8.239399       1.868456      -0.614557      38.271830 0.60621386E+03  0.14994256E+05                                 9.032651                            7.667733       0.176468       2.100940                    0.996214      28.315079      75.121437       0.680876       0.363697      -1.137027      -0.027165      -0.045780       0.044819       0.069588      -0.022024      -0.002294       0.075957       0.043828       0.002502      -0.089696       0.018267       0.071428             10.229330      12.417279       3.433746      -1.126714      10.584671      -2.667022       7.686039          -0.000001
          139              O       2.696734       0.692848       9.403168      -0.612370      29.974870 0.44438535E+03  0.10171409E+05                                 7.507860                            6.395094       0.682667       2.255746                    0.998865      27.586041      70.424472       0.775388       0.345116      -1.151928       0.014999       0.105600      -0.026289       0.109852      -0.041798       0.001412       0.045343       0.104877       0.087777      -0.096699       0.034788       0.061911              8.366723       6.957462       1.241892      -1.891288       6.561389      -0.485166      11.581318          -0.000001
          140              O       2.684643      -0.728503       7.745912      -0.648930      36.757347 0.53586777E+03  0.12858265E+05                                 8.730955                            7.099611       0.438981       2.163744                    0.997495      28.705072      75.132663       0.723667       0.352730      -1.145189       0.025543       0.061947      -0.098052       0.118761      -0.005763       0.039247       0.059917       0.042537      -0.157120      -0.099224       0.032607       0.066617             10.325775       7.558812       3.111924      -0.981088      16.338228       0.952147       7.080285           0.000001
          141              O       7.572606       5.850548       5.904093      -0.391803      24.312941 0.35514731E+03  0.77001199E+04                                 6.651310                            5.856854       0.781547       2.351375                    0.997553      24.549788      61.368640       0.779948       0.362203      -1.135988      -0.039935      -0.043543       0.035587       0.068972       0.046124      -0.037452       0.098203       0.029146      -0.261641      -0.157549       0.056986       0.100563              7.145629       9.886806       3.032992       1.212982       6.632562       0.506061       4.917521          -0.000001
          142              O       6.736027       4.176787       6.404505      -0.285621      19.918610 0.29382601E+03  0.61041289E+04                                 5.872518                            5.409379       0.894986       2.420858                    0.997745      23.002329      57.148444       0.789472       0.373453      -1.122092       0.021843       0.081284      -0.020350       0.086593      -0.070482      -0.090370      -0.026780      -0.045308       0.004012      -0.134760       0.040068       0.094692              6.038956       5.717061       0.668546      -0.102967       6.343509      -2.278078       6.056298          -0.000000
          143              O       1.692581       4.752919       2.673300      -0.323856      21.825303 0.30087081E+03  0.62445044E+04                                 6.112095                            5.318874       1.033047       2.444470                    0.999104      23.512460      57.090348       0.836946       0.352607      -1.146180       0.021940      -0.044592       0.040135       0.063880      -0.109463       0.042634       0.044641       0.047662       0.142244      -0.154484       0.065094       0.089390              6.573179       9.641943      -1.025331       2.296002       4.585861      -1.123525       5.491732          -0.000001
          144              O       2.282657       3.220281       3.940502      -0.349382      22.393639 0.35060211E+03  0.75742337E+04                                 6.289380                            5.843978       0.997164       2.434734                    0.997842      24.139923      60.160173       0.776154       0.365287      -1.134016      -0.004243       0.035053      -0.025015       0.043272       0.004866      -0.067358      -0.025480      -0.221812       0.165263      -0.159622       0.053796       0.105826              6.502541       6.578938       1.211090      -0.383559       7.395294      -2.152741       5.533392           0.000000
          145              O       3.520060       5.965192       6.277023      -0.324017      22.291714 0.35325866E+03  0.76683061E+04                                 6.297698                            5.895876       0.667343       2.312857                    0.997994      24.499517      61.786999       0.764653       0.369008      -1.127862      -0.008083      -0.022481       0.036873       0.043936       0.005939       0.018559      -0.137111       0.123684      -0.006246      -0.172788       0.061595       0.111194              6.398355       4.976297      -0.291045      -0.161365       7.398376      -1.950082       6.820391           0.000001
          146              O       3.643477       5.348510       8.354777      -0.299315      21.224743 0.29096756E+03  0.59908600E+04                                 5.977741                            5.206545       0.905226       2.397252                    0.999213      23.589161      57.116935       0.851482       0.349370      -1.148400      -0.015740      -0.001064      -0.035103       0.038485       0.042866      -0.010382       0.032198       0.239523       0.339579      -0.187531       0.070136       0.117395              6.379334       4.311508       0.155622       0.191323       5.178939       1.940529       9.647554          -0.000004
          147              O       5.699894       2.363747       3.261236      -0.331404      22.913243 0.34898666E+03  0.75577679E+04                                 6.427688                            5.856754       0.481481       2.248335                    0.997128      24.612278      62.138027       0.767335       0.368584      -1.127409      -0.002428      -0.051300       0.025170       0.057193       0.077098       0.029607      -0.106280       0.075026       0.031557      -0.158764       0.052893       0.105872              6.609743       6.043769       1.184234      -1.781235       7.094077      -1.715683       6.691384          -0.000002
          148              O       5.400908       0.416244       3.894837      -0.346885      24.470299 0.33844721E+03  0.72562317E+04                                 6.674489                            5.700043       0.664987       2.303898                    0.998300      24.573078      61.249419       0.793577       0.359995      -1.136781       0.008405       0.050185       0.002711       0.050956      -0.034525       0.106553       0.030394      -0.090057      -0.317832      -0.176822       0.066834       0.109988              7.156324       4.997332      -0.776281      -0.621676      11.454909       1.374310       5.016732          -0.000002
          149              O       4.245865       4.217003      16.555435      -0.584297      27.413237 0.41692077E+03  0.93744062E+04                                 7.019760                            6.152325       0.708297       2.276250                    0.998455      26.980263      67.855747       0.800128       0.340452      -1.157997       0.029484      -0.019123      -0.088456       0.095181       0.012958       0.053404      -0.061659       0.029345      -0.077345      -0.096891       0.026201       0.070689              7.675734      10.626057      -1.960146       0.629287       6.218328       0.634166       6.182817          -0.000001
          150              O       5.761793       4.664783      18.115653      -0.728004      51.845006 0.81970310E+03  0.21942423E+05                                11.172267                            8.986389      -0.151185       1.937795                    0.997947      31.820753      88.869666       0.619346       0.369441      -1.128491      -0.011606      -0.075227      -0.057341       0.095299       0.034150       0.001548      -0.049995      -0.160338       0.072042      -0.100343      -0.004383       0.104725             13.670247       8.698857      -1.686311      -1.286304      11.749640       5.350488      20.562242          -0.000001
          151              O       9.678240       1.521416      17.828345      -0.314068      24.254274 0.28740273E+03  0.58948362E+04                                 6.594402                            5.197420       0.908530       2.416264                    0.998606      22.996247      55.438932       0.847245       0.352465      -1.146730       0.040369       0.027640      -0.058171       0.076010       0.015952      -0.007478       0.012523      -0.253996       0.238187      -0.167969       0.071209       0.096760              7.720172       4.631348      -0.397843       0.255932       4.510895      -1.826120      14.018274           0.000001
          152              O      10.757540       1.812839      16.214851      -0.352814      21.049688 0.29711676E+03  0.61664100E+04                                 5.988313                            5.322122       0.846249       2.382136                    0.998461      23.739369      58.228954       0.825519       0.357498      -1.138692      -0.042750       0.000168       0.050820       0.066410       0.038251      -0.097728       0.054763      -0.036122      -0.239468      -0.159579       0.075466       0.084113              6.337876       8.063807      -0.123545      -2.151468       3.865801      -0.017096       7.084020          -0.000002
          153              O       8.037914       2.546839      11.865268      -0.336080      21.784804 0.32691918E+03  0.69390084E+04                                 6.107937                            5.573598       0.705891       2.321337                    0.998091      24.298423      59.989768       0.809817       0.356338      -1.141263      -0.039389       0.019877       0.009888       0.045214      -0.011093      -0.140496      -0.012977      -0.032676      -0.243912      -0.179807       0.058161       0.121646              6.371359       7.281175      -0.532429      -2.035011       4.277781      -0.055871       7.555121           0.000000
          154              O       5.968317       2.605017      12.202047      -0.293426      20.187829 0.26371890E+03  0.52924606E+04                                 5.733088                            4.911338       0.899110       2.400399                    0.999383      23.073433      54.969624       0.889816       0.342997      -1.154901       0.060510       0.005474       0.003680       0.060869       0.003278       0.079108      -0.008843      -0.020785      -0.445285      -0.175011       0.084928       0.090083              6.244768       8.573536      -0.206558       2.742128       3.908143       0.073170       6.252623          -0.000000
          155              O      -0.116634      16.203237      11.094672      -0.679246      35.430523 0.52788638E+03  0.12602995E+05                                 8.449075                            6.995764       0.526942       2.189321                    0.998955      28.702092      74.619408       0.737924       0.347665      -1.150826      -0.045319      -0.067324       0.057536       0.099482       0.002351      -0.036316       0.051304       0.001173       0.031854      -0.062074      -0.002896       0.064971             10.021143       7.871274       2.659788      -0.950389      14.194869      -4.393580       7.997287           0.000000
          156              O      11.249105      15.280488      10.579039      -0.614557      38.271830 0.60621385E+03  0.14994255E+05                                 9.032651                            7.667733       0.176468       2.100940                    0.996214      28.315079      75.121438       0.680876       0.363697      -1.137027       0.027165      -0.053420       0.035368       0.069588       0.002373      -0.022015       0.074030       0.052818       0.029472      -0.089696       0.018267       0.071428             10.229330      12.417278      -1.821470       3.121272       8.906700      -3.026754       9.364011          -0.000001
          157              O       1.917782       6.331255      16.378484      -0.612370      29.974863 0.44438509E+03  0.10171402E+05                                 7.507858                            6.395092       0.682667       2.255746                    0.998865      27.586041      70.424471       0.775389       0.345116      -1.151928      -0.014999       0.047841      -0.097743       0.109852       0.010142      -0.040573       0.061102       0.031370      -0.132743      -0.096699       0.034788       0.061911              8.366722       6.957461      -2.109597       0.817845      11.559620       0.586379       6.583085          -0.000001
          158              O       1.929873       7.653745      18.115653      -0.648930      36.757352 0.53586799E+03  0.12858271E+05                                 8.730956                            7.099612       0.438981       2.163744                    0.997495      28.705072      75.132663       0.723667       0.352730      -1.145189      -0.025543       0.108859      -0.040016       0.118761       0.039583       0.002593       0.042909       0.121873       0.080888      -0.099224       0.032607       0.066617             10.325775       7.558812      -1.611617       2.837126       7.096779      -1.029077      16.321735           0.000001
          159              O      10.403910      10.833757      12.068857      -0.391803      24.312942 0.35514738E+03  0.77001217E+04                                 6.651310                            5.856854       0.781547       2.351375                    0.997553      24.549788      61.368639       0.779948       0.362203      -1.135988       0.039935      -0.043924       0.035115       0.068972      -0.046289       0.037249       0.065746       0.180542       0.192545      -0.157549       0.056986       0.100563              7.145629       9.886803       0.550250       3.219874       4.785433       0.110064       6.764651          -0.000001
          160              O      11.240489       9.993606      13.600535      -0.285621      19.918608 0.29382595E+03  0.61041274E+04                                 5.872518                            5.409379       0.894986       2.420858                    0.997745      23.002329      57.148443       0.789472       0.373453      -1.122092      -0.021843       0.036937      -0.075212       0.086593      -0.073588      -0.087860      -0.028658      -0.036545       0.030301      -0.134760       0.040068       0.094692              6.038956       5.717061      -0.240821       0.632108       7.002766      -2.136743       5.397040          -0.000000
          161              O       2.921935      13.762682      13.819346      -0.323856      21.825299 0.30087068E+03  0.62445011E+04                                 6.112094                            5.318873       1.033047       2.444471                    0.999104      23.512459      57.090344       0.836946       0.352607      -1.146180      -0.021940      -0.048591       0.035188       0.063880       0.064633      -0.098094       0.060180      -0.024819      -0.075198      -0.154484       0.065094       0.089390              6.573178       9.641942       2.459923      -0.521259       5.912492      -0.839115       4.165100          -0.000001
          162              O       2.331859      12.202360      15.052298      -0.349382      22.393632 0.35060189E+03  0.75742278E+04                                 6.289379                            5.843976       0.997164       2.434734                    0.997842      24.139923      60.160173       0.776154       0.365287      -1.134016       0.004243       0.031807      -0.029030       0.043272      -0.066882      -0.009362      -0.029036      -0.205225       0.215024      -0.159622       0.053796       0.105826              6.502540       6.578936      -0.628908       1.103780       6.497679      -2.345177       6.431004           0.000000
          163              O       1.094456      10.493144      11.878587      -0.324017      22.291707 0.35325833E+03  0.76682972E+04                                 6.297696                            5.895873       0.667343       2.312857                    0.997994      24.499517      61.786995       0.764653       0.369007      -1.127862       0.008083      -0.040767       0.014252       0.043936       0.016901       0.009697      -0.113026       0.011339      -0.343281      -0.172788       0.061595       0.111193              6.398353       4.976295      -0.096770      -0.318405       7.645182      -1.897172       6.573583           0.000001
          164              O       0.971039       8.332282      12.046025      -0.299315      21.224748 0.29096770E+03  0.59908636E+04                                 5.977742                            5.206546       0.905226       2.397252                    0.999213      23.589161      57.116933       0.851482       0.349370      -1.148400       0.015740       0.034100       0.008399       0.038485      -0.019137       0.039737       0.088716      -0.024105      -0.451307      -0.187531       0.070136       0.117395              6.379335       4.311508       0.154451       0.192271       8.655720       2.685898       6.170776          -0.000004
          165              O      -1.085378      12.686986      16.032191      -0.331404      22.913237 0.34898655E+03  0.75577650E+04                                 6.427687                            5.856753       0.481481       2.248335                    0.997128      24.612276      62.138017       0.767335       0.368584      -1.127409       0.002428      -0.035364       0.044884       0.057193       0.012787       0.081591      -0.086017      -0.019492      -0.251994      -0.158765       0.052893       0.105872              6.609742       6.043769      -1.989901       0.784536       7.412386      -1.647440       6.373071          -0.000002
          166              O      -0.786392      11.659222      17.803610      -0.346885      24.470314 0.33844763E+03  0.72562427E+04                                 6.674493                            5.700047       0.664987       2.303897                    0.998300      24.573080      61.249425       0.793577       0.359995      -1.136781      -0.008404       0.007870      -0.049639       0.050956       0.111423      -0.011422      -0.014079       0.117385       0.304495      -0.176822       0.066834       0.109988              7.156327       4.997335      -0.445139      -0.889351       4.736266      -0.066067      11.735381          -0.000002
          167              O       0.368651       0.076634      11.433354      -0.584297      27.413244 0.41692090E+03  0.93744099E+04                                 7.019762                            6.152326       0.708296       2.276250                    0.998455      26.980265      67.855759       0.800128       0.340452      -1.157997      -0.029484       0.082482       0.037240       0.095181       0.049502       0.023865      -0.061160       0.027014      -0.084336      -0.096891       0.026201       0.070689              7.675736      10.626062       1.026195      -1.784685       5.924415       0.571156       6.476732          -0.000001
          168              O      12.214723      -1.355056      10.668466      -0.728004      51.845032 0.81970379E+03  0.21942445E+05                                11.172272                            8.986393      -0.151185       1.937795                    0.997947      31.820752      88.869666       0.619345       0.369441      -1.128491       0.011606       0.040298       0.085576       0.095299      -0.005645       0.033716      -0.054650      -0.138624       0.137183      -0.100343      -0.004383       0.104725             13.670253       8.698861      -0.904240      -1.918485      17.981694       6.686547      14.330206          -0.000001
          169              O       8.298276      -1.733049      13.802221      -0.314068      24.254268 0.28740258E+03  0.58948327E+04                                 6.594401                            5.197419       0.908530       2.416264                    0.998606      22.996247      55.438932       0.847245       0.352465      -1.146730      -0.040369       0.062672      -0.014832       0.076010      -0.010656       0.014030       0.009802      -0.241305       0.276259      -0.167969       0.071209       0.096760              7.720171       4.631348       0.333642      -0.335355      14.349084       0.283044       4.180081           0.000001
          170              O       7.218976      -0.094315      13.855497      -0.352813      21.049686 0.29711669E+03  0.61664082E+04                                 5.988313                            5.322121       0.846250       2.382136                    0.998461      23.739367      58.228949       0.825519       0.357498      -1.138692       0.042750      -0.049655      -0.010817       0.066410      -0.103575       0.016915       0.021707       0.118067       0.223099      -0.159579       0.075466       0.084113              6.337876       8.063808      -2.077771      -0.571795       6.949615       0.644027       4.000205          -0.000002
          171              O       9.938602       4.312494      14.049573      -0.336080      21.784806 0.32691925E+03  0.69390102E+04                                 6.107937                            5.573599       0.705891       2.321337                    0.998091      24.298423      59.989771       0.809817       0.356338      -1.141263       0.039389      -0.005501      -0.021508       0.045214      -0.135050      -0.040298      -0.040182       0.094222       0.136780      -0.179807       0.058161       0.121646              6.371360       7.281176      -1.878189      -0.947184       7.434014       0.620779       4.398890           0.000000
          172              O      12.008199       3.995393      13.922092      -0.293426      20.187828 0.26371891E+03  0.52924608E+04                                 5.733088                            4.911338       0.899110       2.400399                    0.999383      23.073433      54.969623       0.889816       0.342997      -1.154901      -0.060510      -0.002451      -0.006124       0.060869       0.076663       0.019788      -0.055829       0.198386       0.212226      -0.175011       0.084928       0.090083              6.244767       8.573536       2.724505       0.372845       6.119609       0.547277       4.041158          -0.000000
          173              O       6.564366       7.451621      18.168929      -0.679246      35.430519 0.52788622E+03  0.12602990E+05                                 8.449074                            6.995762       0.526942       2.189321                    0.998955      28.702091      74.619401       0.737924       0.347665      -1.150826      -0.045319       0.070371      -0.053767       0.099482      -0.036002      -0.005314       0.050180       0.006416       0.047583      -0.062074      -0.002896       0.064971             10.021142       7.871273      -1.486826       2.401472      10.070675      -5.277746      12.121479           0.000000
          174              O       4.568105       7.140873      17.158593      -0.614557      38.271831 0.60621387E+03  0.14994256E+05                                 9.032651                            7.667733       0.176468       2.100940                    0.996214      28.315079      75.121438       0.680875       0.363697      -1.137027       0.027165       0.045780      -0.044819       0.069588      -0.022024      -0.002294       0.075957       0.043828       0.002502      -0.089696       0.018267       0.071428             10.229330      12.417279       3.433746      -1.126714      10.584672      -2.667022       7.686039          -0.000001
          175              O       8.598782      14.687424       9.623881      -0.612370      29.974871 0.44438538E+03  0.10171410E+05                                 7.507860                            6.395094       0.682666       2.255746                    0.998865      27.586042      70.424475       0.775388       0.345116      -1.151928      -0.014999      -0.105600       0.026289       0.109852      -0.041798       0.001412       0.045343       0.104877       0.087777      -0.096699       0.034788       0.061911              8.366723       6.957463       1.241892      -1.891288       6.561389      -0.485166      11.581319          -0.000001
          176              O       8.610873      16.108775      11.281137      -0.648930      36.757348 0.53586779E+03  0.12858265E+05                                 8.730955                            7.099611       0.438981       2.163744                    0.997495      28.705072      75.132664       0.723667       0.352730      -1.145189      -0.025543      -0.061947       0.098052       0.118761      -0.005763       0.039247       0.059917       0.042537      -0.157120      -0.099224       0.032607       0.066617             10.325775       7.558812       3.111925      -0.981088      16.338228       0.952148       7.080285           0.000001
          177              O       3.722910       9.529724      13.122956      -0.391803      24.312937 0.35514723E+03  0.77001178E+04                                 6.651309                            5.856853       0.781547       2.351375                    0.997553      24.549787      61.368635       0.779948       0.362202      -1.135988       0.039935       0.043543      -0.035587       0.068972       0.046124      -0.037452       0.098203       0.029146      -0.261641      -0.157549       0.056986       0.100563              7.145628       9.886804       3.032992       1.212981       6.632561       0.506061       4.917520          -0.000001
          178              O       4.559489      11.203485      12.622544      -0.285621      19.918609 0.29382598E+03  0.61041282E+04                                 5.872518                            5.409379       0.894986       2.420858                    0.997745      23.002328      57.148441       0.789472       0.373453      -1.122092      -0.021843      -0.081284       0.020350       0.086593      -0.070482      -0.090370      -0.026780      -0.045308       0.004012      -0.134760       0.040068       0.094692              6.038956       5.717061       0.668546      -0.102967       6.343509      -2.278078       6.056298          -0.000000
          179              O       9.602935      10.627353      16.353749      -0.323856      21.825301 0.30087078E+03  0.62445035E+04                                 6.112095                            5.318874       1.033047       2.444470                    0.999104      23.512460      57.090347       0.836946       0.352607      -1.146180      -0.021940       0.044592      -0.040135       0.063880      -0.109463       0.042634       0.044641       0.047662       0.142244      -0.154484       0.065094       0.089390              6.573178       9.641942      -1.025331       2.296002       4.585861      -1.123525       5.491732          -0.000001
          180              O       9.012859      12.159991      15.086547      -0.349383      22.393639 0.35060211E+03  0.75742337E+04                                 6.289380                            5.843978       0.997164       2.434734                    0.997842      24.139923      60.160173       0.776154       0.365287      -1.134016       0.004243      -0.035053       0.025015       0.043272       0.004866      -0.067358      -0.025480      -0.221812       0.165263      -0.159622       0.053796       0.105826              6.502541       6.578938       1.211089      -0.383559       7.395294      -2.152741       5.533392           0.000000
          181              O       7.775456       9.415080      12.750026      -0.324017      22.291719 0.35325877E+03  0.76683092E+04                                 6.297700                            5.895878       0.667343       2.312857                    0.997994      24.499518      61.787006       0.764653       0.369008      -1.127862       0.008083       0.022481      -0.036873       0.043936       0.005939       0.018559      -0.137111       0.123684      -0.006246      -0.172788       0.061595       0.111194              6.398356       4.976298      -0.291045      -0.161365       7.398378      -1.950082       6.820393           0.000001
          182              O       7.652039      10.031762      10.672272      -0.299315      21.224755 0.29096776E+03  0.59908652E+04                                 5.977743                            5.206547       0.905225       2.397252                    0.999213      23.589165      57.116952       0.851482       0.349370      -1.148400       0.015740       0.001064       0.035103       0.038485       0.042866      -0.010382       0.032198       0.239524       0.339579      -0.187531       0.070136       0.117395              6.379337       4.311509       0.155623       0.191324       5.178941       1.940530       9.647559          -0.000004
          183              O       5.595622      13.016525      15.765813      -0.331404      22.913245 0.34898668E+03  0.75577686E+04                                 6.427689                            5.856754       0.481480       2.248335                    0.997128      24.612279      62.138030       0.767335       0.368584      -1.127409       0.002428       0.051300      -0.025170       0.057193       0.077098       0.029607      -0.106280       0.075026       0.031558      -0.158765       0.052893       0.105872              6.609744       6.043770       1.184234      -1.781235       7.094078      -1.715683       6.691384          -0.000002
          184              O       5.894608      14.964028      15.132212      -0.346885      24.470316 0.33844749E+03  0.72562394E+04                                 6.674493                            5.700046       0.664986       2.303897                    0.998300      24.573082      61.249440       0.793577       0.359995      -1.136781      -0.008405      -0.050185      -0.002711       0.050956      -0.034525       0.106553       0.030394      -0.090057      -0.317832      -0.176822       0.066834       0.109988              7.156328       4.997334      -0.776282      -0.621677      11.454916       1.374311       5.016735          -0.000002
          185              O       7.049651      11.163269       2.471614      -0.584297      27.413238 0.41692080E+03  0.93744069E+04                                 7.019760                            6.152325       0.708297       2.276250                    0.998455      26.980264      67.855750       0.800128       0.340452      -1.157997      -0.029484       0.019123       0.088456       0.095181       0.012958       0.053404      -0.061659       0.029345      -0.077345      -0.096891       0.026201       0.070689              7.675734      10.626057      -1.960146       0.629287       6.218328       0.634166       6.182817          -0.000001
          186              O       5.533723      10.715489       0.911396      -0.728004      51.845005 0.81970306E+03  0.21942422E+05                                11.172267                            8.986389      -0.151185       1.937795                    0.997947      31.820752      88.869665       0.619345       0.369441      -1.128491       0.011606       0.075227       0.057341       0.095299       0.034150       0.001548      -0.049995      -0.160338       0.072042      -0.100343      -0.004383       0.104725             13.670247       8.698857      -1.686311      -1.286304      11.749641       5.350488      20.562242          -0.000001
          187              O       1.617276      13.858856       1.198704      -0.314068      24.254269 0.28740266E+03  0.58948345E+04                                 6.594401                            5.197420       0.908531       2.416264                    0.998606      22.996246      55.438927       0.847245       0.352465      -1.146730      -0.040369      -0.027640       0.058171       0.076010       0.015952      -0.007478       0.012523      -0.253996       0.238187      -0.167969       0.071209       0.096760              7.720171       4.631347      -0.397843       0.255932       4.510894      -1.826120      14.018271           0.000001
          188              O       0.537976      13.567433       2.812198      -0.352814      21.049687 0.29711675E+03  0.61664098E+04                                 5.988313                            5.322122       0.846249       2.382136                    0.998461      23.739368      58.228952       0.825519       0.357498      -1.138692       0.042750      -0.000168      -0.050820       0.066410       0.038251      -0.097728       0.054763      -0.036122      -0.239468      -0.159579       0.075466       0.084113              6.337876       8.063807      -0.123545      -2.151468       3.865801      -0.017096       7.084020          -0.000002
          189              O       3.257602      12.833433       7.161781      -0.336080      21.784804 0.32691918E+03  0.69390083E+04                                 6.107937                            5.573598       0.705891       2.321337                    0.998091      24.298423      59.989768       0.809817       0.356338      -1.141263       0.039389      -0.019876      -0.009888       0.045214      -0.011093      -0.140496      -0.012977      -0.032675      -0.243912      -0.179807       0.058161       0.121646              6.371359       7.281175      -0.532429      -2.035011       4.277781      -0.055871       7.555121           0.000000
          190              O       5.327199      12.775255       6.825002      -0.293426      20.187832 0.26371896E+03  0.52924620E+04                                 5.733089                            4.911339       0.899110       2.400399                    0.999383      23.073433      54.969627       0.889815       0.342997      -1.154901      -0.060510      -0.005474      -0.003680       0.060869       0.003278       0.079108      -0.008843      -0.020785      -0.445285      -0.175011       0.084928       0.090083              6.244769       8.573538      -0.206558       2.742129       3.908144       0.073170       6.252624          -0.000000
          191              O      11.412150      -0.822965       7.932377      -0.679246      35.430523 0.52788637E+03  0.12602994E+05                                 8.449074                            6.995763       0.526942       2.189321                    0.998955      28.702093      74.619409       0.737924       0.347665      -1.150826       0.045319       0.067324      -0.057536       0.099482       0.002351      -0.036316       0.051304       0.001173       0.031854      -0.062074      -0.002896       0.064971             10.021143       7.871273       2.659788      -0.950389      14.194868      -4.393580       7.997287           0.000000
          192              O       0.046411       0.099784       8.448010      -0.614557      38.271829 0.60621383E+03  0.14994255E+05                                 9.032651                            7.667732       0.176468       2.100940                    0.996214      28.315079      75.121437       0.680876       0.363697      -1.137027      -0.027165       0.053420      -0.035368       0.069588       0.002373      -0.022015       0.074030       0.052818       0.029472      -0.089696       0.018267       0.071428             10.229329      12.417278      -1.821470       3.121272       8.906700      -3.026754       9.364011          -0.000001
          193              O       9.377734       9.049017       2.648565      -0.612370      29.974864 0.44438511E+03  0.10171402E+05                                 7.507859                            6.395092       0.682667       2.255746                    0.998865      27.586041      70.424472       0.775388       0.345116      -1.151928       0.014999      -0.047841       0.097743       0.109852       0.010142      -0.040573       0.061102       0.031371      -0.132743      -0.096699       0.034788       0.061911              8.366723       6.957462      -2.109597       0.817845      11.559621       0.586379       6.583086          -0.000001
          194              O       9.365643       7.726527       0.911396      -0.648930      36.757349 0.53586794E+03  0.12858269E+05                                 8.730955                            7.099612       0.438981       2.163744                    0.997495      28.705072      75.132660       0.723667       0.352730      -1.145189       0.025543      -0.108859       0.040016       0.118761       0.039583       0.002593       0.042909       0.121873       0.080887      -0.099224       0.032607       0.066617             10.325774       7.558811      -1.611617       2.837125       7.096779      -1.029077      16.321733           0.000001
          195              O       0.891606       4.546515       6.958192      -0.391803      24.312937 0.35514729E+03  0.77001192E+04                                 6.651309                            5.856853       0.781548       2.351375                    0.997553      24.549787      61.368633       0.779948       0.362202      -1.135988      -0.039935       0.043924      -0.035115       0.068972      -0.046289       0.037249       0.065746       0.180542       0.192545      -0.157549       0.056986       0.100563              7.145628       9.886801       0.550250       3.219873       4.785432       0.110064       6.764650          -0.000001
          196              O       0.055027       5.386666       5.426514      -0.285621      19.918607 0.29382593E+03  0.61041270E+04                                 5.872517                            5.409379       0.894986       2.420858                    0.997745      23.002329      57.148442       0.789472       0.373453      -1.122092       0.021843      -0.036937       0.075212       0.086593      -0.073588      -0.087860      -0.028658      -0.036545       0.030301      -0.134760       0.040068       0.094692              6.038955       5.717061      -0.240821       0.632108       7.002766      -2.136742       5.397039          -0.000000
          197              O       8.373581       1.617590       5.207703      -0.323856      21.825296 0.30087063E+03  0.62444998E+04                                 6.112094                            5.318872       1.033047       2.444471                    0.999104      23.512458      57.090340       0.836946       0.352607      -1.146180       0.021940       0.048591      -0.035188       0.063880       0.064633      -0.098094       0.060180      -0.024819      -0.075198      -0.154484       0.065094       0.089390              6.573177       9.641941       2.459923      -0.521259       5.912491      -0.839115       4.165099          -0.000001
          198              O       8.963657       3.177912       3.974751      -0.349383      22.393636 0.35060196E+03  0.75742297E+04                                 6.289380                            5.843977       0.997164       2.434734                    0.997842      24.139924      60.160178       0.776154       0.365287      -1.134016      -0.004243      -0.031807       0.029030       0.043272      -0.066882      -0.009362      -0.029036      -0.205225       0.215024      -0.159622       0.053796       0.105826              6.502541       6.578938      -0.628909       1.103780       6.497680      -2.345177       6.431005           0.000000
          199              O      10.201060       4.887128       7.148462      -0.324017      22.291713 0.35325846E+03  0.76683009E+04                                 6.297698                            5.895875       0.667343       2.312857                    0.997994      24.499518      61.787003       0.764653       0.369007      -1.127862      -0.008083       0.040767      -0.014252       0.043936       0.016901       0.009697      -0.113026       0.011339      -0.343281      -0.172788       0.061595       0.111194              6.398355       4.976296      -0.096770      -0.318405       7.645185      -1.897172       6.573585           0.000001
          200              O      10.324477       7.047990       6.981024      -0.299315      21.224762 0.29096794E+03  0.59908698E+04                                 5.977745                            5.206549       0.905225       2.397252                    0.999213      23.589165      57.116952       0.851482       0.349370      -1.148400      -0.015740      -0.034100      -0.008399       0.038485      -0.019137       0.039737       0.088716      -0.024105      -0.451308      -0.187531       0.070136       0.117395              6.379338       4.311511       0.154451       0.192271       8.655725       2.685900       6.170780          -0.000004
          201              O      12.380894       2.693286       2.994858      -0.331404      22.913247 0.34898673E+03  0.75577699E+04                                 6.427689                            5.856755       0.481481       2.248335                    0.997128      24.612280      62.138033       0.767335       0.368584      -1.127409      -0.002428       0.035364      -0.044884       0.057193       0.012787       0.081591      -0.086017      -0.019492      -0.251994      -0.158765       0.052893       0.105872              6.609744       6.043771      -1.989902       0.784536       7.412389      -1.647441       6.373073          -0.000002
          202              O      12.081908       3.721050       1.223439      -0.346885      24.470330 0.33844789E+03  0.72562497E+04                                 6.674496                            5.700050       0.664986       2.303897                    0.998300      24.573083      61.249443       0.793577       0.359995      -1.136781       0.008405      -0.007869       0.049639       0.050956       0.111423      -0.011422      -0.014079       0.117385       0.304495      -0.176822       0.066834       0.109988              7.156332       4.997337      -0.445139      -0.889351       4.736269      -0.066067      11.735389          -0.000002
          203              O      10.926865      15.303638       7.593695      -0.584297      27.413239 0.41692079E+03  0.93744067E+04                                 7.019760                            6.152325       0.708297       2.276250                    0.998455      26.980264      67.855752       0.800128       0.340452      -1.157997       0.029484      -0.082482      -0.037240       0.095181       0.049502       0.023865      -0.061160       0.027014      -0.084336      -0.096891       0.026201       0.070689              7.675735      10.626059       1.026195      -1.784685       5.924414       0.571156       6.476731          -0.000001
          204              O      -0.919207      16.735328       8.358583      -0.728004      51.845031 0.81970378E+03  0.21942445E+05                                11.172271                            8.986393      -0.151185       1.937795                    0.997947      31.820752      88.869664       0.619345       0.369441      -1.128491      -0.011606      -0.040298      -0.085576       0.095299      -0.005645       0.033716      -0.054650      -0.138624       0.137183      -0.100343      -0.004383       0.104725             13.670253       8.698860      -0.904240      -1.918485      17.981693       6.686547      14.330205          -0.000001
          205              O       2.997240      17.113321       5.224828      -0.314068      24.254266 0.28740255E+03  0.58948319E+04                                 6.594401                            5.197419       0.908530       2.416264                    0.998606      22.996246      55.438929       0.847245       0.352465      -1.146730       0.040369      -0.062672       0.014832       0.076010      -0.010656       0.014030       0.009802      -0.241305       0.276259      -0.167969       0.071209       0.096760              7.720170       4.631348       0.333642      -0.335355      14.349083       0.283044       4.180081           0.000001
          206              O       4.076540      15.474587       5.171552      -0.352814      21.049687 0.29711670E+03  0.61664086E+04                                 5.988313                            5.322121       0.846249       2.382136                    0.998461      23.739368      58.228951       0.825519       0.357498      -1.138692      -0.042750       0.049655       0.010817       0.066410      -0.103575       0.016915       0.021707       0.118067       0.223099      -0.159579       0.075466       0.084113              6.337876       8.063808      -2.077771      -0.571795       6.949615       0.644027       4.000205          -0.000002
          207              O       1.356914      11.067778       4.977476      -0.336080      21.784805 0.32691922E+03  0.69390094E+04                                 6.107937                            5.573599       0.705891       2.321337                    0.998091      24.298423      59.989770       0.809817       0.356338      -1.141263      -0.039389       0.005501       0.021508       0.045214      -0.135050      -0.040298      -0.040182       0.094222       0.136780      -0.179807       0.058161       0.121646              6.371359       7.281176      -1.878189      -0.947183       7.434014       0.620779       4.398889           0.000000
          208              O      -0.712683      11.384879       5.104957      -0.293426      20.187830 0.26371893E+03  0.52924613E+04                                 5.733088                            4.911339       0.899110       2.400399                    0.999383      23.073433      54.969624       0.889816       0.342997      -1.154901       0.060510       0.002451       0.006124       0.060869       0.076663       0.019788      -0.055829       0.198386       0.212226      -0.175011       0.084928       0.090083              6.244768       8.573536       2.724505       0.372845       6.119609       0.547277       4.041158          -0.000000

******************************************************
Auxiliary information for the entire system
The total spin magnetic moment of the unit cell is   -0.000025
The total net atomic charge of the unit cell is   -0.000008
Accuracy of reproducing the electrostatic potential in the unit cell:
  The inner radius (bohr) =    5.0000
  The outer radius (bohr) =   12.0000
  Valid grid points have density less than (e/(bohr^3)) =    0.0001
  The number of valid grid points were=       397330
  The rms potential error without charges in kcal/mol is=     12.90406
  The rms potential error with partial charges in kcal/mol is=      2.35532
  The RRMSE value at monopole order=      0.18253
  The rms potential error with partial charges and cloud penetration in kcal/mol is=      2.35622
  The RRMSE value at monopole order with cloud penetration is=      0.18259
  The rms potential error with partial charges and atomic dipoles in kcal/mol is=      0.85119
  The RRMSE value at dipole order=      0.06596
  The rms potential error with partial charges, atomic dipoles and cloud penetration in kcal/mol is=      0.84000
  The RRMSE value at dipole order with cloud penetration=      0.06510

******************************************************
The electron densities and ab initio electrostatic potential were computed in VASP using the PBE functional and
projector augmented wave method. See the main text of the journal article for a description of computational details.
The atomic charges, dipoles, and quadrupoles were computed with the DDEC6 method as described in
(a) T. A. Manz and N. Gabaldon Limas, RSC Adv. 6 (2016) 47771-47801 DOI: 10.1039/c6ra04656h
(b) N. Gabaldon Limas and T. A. Manz, RSC Adv. 8 (2018) 2678-2707 DOI: 10.1039/c7ra11829e.
For each atom in the material, the electron cloud parameters were fit to the spherically averaged atom-in-material
electron density using radial positions for which this density was between 10^-4 and 10^-2 electrons per cubic bohr.
The polarizabilities, dispersion coefficients, and quantum Drude oscillator (QDO) parameters were fit using the MCLF method.
The magnetic structure of the system was optimized in VASP from the default ferromagnetic initial guess using spin polarization.
The atomic spin moments (ASMs) were computed on this optimized magnetic structure using the DDEC6 partition as inputs
to the method of T. A. Manz and D. S. Sholl, J. Chem. Theory Comput. 7 (2011) 4146-4164 DOI: 10.1021/ct200539n.
The RMSE and RRMSE were computed using a uniform grid with Ewald summation.
