# Supplementary material for: A collection of forcefield precursors for metal–organic frameworks
Source: RSC Adv. 2019 Nov 13;9(63):36492–507. doi: 10.1039/c9ra07327b (PMC9075174; doi:10.1039/c9ra07327b)
Supplement: RA-009-C9RA07327B-s6144 [file RA-009-C9RA07327B-s6144.xyz]

  260
jmolscript: load "" {1 1 1} spacegroup "x,y,z" unitcell [{     14.392000     0.000000     0.000000 }, {     -1.481779    16.603009     0.000000 }, {     -2.150083    -5.450891    18.742377 }]
Gd     9.129135    10.689579    17.665627     1.927429
Gd     3.471242     4.945506     9.191262     1.955110
Gd     1.631003     0.462539     1.076750     1.927429
Gd     7.288896     6.206612     9.551115     1.955110
H     11.355316    -2.273528    15.284408     0.143170
H     -0.152947    -1.093511    17.792138     0.135777
H      1.882446     0.805824    11.192948     0.146848
H     -0.007813     4.018894    12.647356     0.143348
H     11.006651     1.303968     1.385062     0.148891
H     12.648582    -0.031751     4.801797     0.153011
H      7.985639     4.476187     6.964667     0.139068
H      5.515263     1.426186     6.336798     0.150766
H      8.053701     3.429812    12.720451     0.132902
H      4.253457     2.152521    12.727948     0.139391
H      8.419599    -3.508893    14.142998     0.144359
H      7.661450    -1.917321    17.724666     0.148106
H      7.375523     9.594981    14.939549     0.094588
H      6.903675     7.904952    13.483266     0.120440
H      7.718535     5.787221    13.914341     0.123121
H      9.604025     7.350400    17.085551     0.094505
H     10.124877     5.083692    16.498914     0.075161
H      3.336827     8.518885     8.923246     0.087588
H      1.963984    10.341214     8.645859     0.132173
H     -0.315964    10.046300     8.660852     0.114856
H      0.272380     6.150078     9.395554     0.092773
H     12.137460     8.912438     9.185639     0.041375
H     -0.595178    13.425646     3.457969     0.143170
H     10.913085    12.245629     0.950239     0.135777
H      8.877692    10.346294     7.549429     0.146848
H     10.767951     7.133224     6.095021     0.143348
H     -0.246513     9.848150    17.357315     0.148891
H     -1.888444    11.183869    13.940580     0.153011
H      2.774499     6.675931    11.777710     0.139068
H      5.244875     9.725932    12.405579     0.150765
H      2.706437     7.722306     6.021926     0.132902
H      6.506681     8.999597     6.014429     0.139391
H      2.340539    14.661011     4.599379     0.144358
H      3.098688    13.069439     1.017711     0.148106
H      3.384615     1.557137     3.802828     0.094588
H      3.856463     3.247166     5.259111     0.120440
H      3.041603     5.364897     4.828036     0.123121
H      1.156113     3.801718     1.656826     0.094505
H      0.635261     6.068426     2.243463     0.075161
H      7.423311     2.633233     9.819131     0.087588
H      8.796154     0.810904    10.096518     0.132173
H     11.076102     1.105818    10.081525     0.114856
H     10.487758     5.002040     9.346823     0.092773
H     -1.377322     2.239680     9.556738     0.041376
C     -2.041005    -2.965446    17.617834     0.647900
C     -1.647790    -1.862751    16.680716    -0.001372
C     12.080734    -1.729733    15.481203    -0.103622
C     -1.892473    -0.781916    14.562827     0.036176
C     -0.789362     0.049235    14.787735     0.023381
C     -0.156007    -0.127890    16.024732     0.055106
C     -0.581395    -1.031349    16.961851    -0.116476
C     -0.200557     0.941041    13.719420     0.009006
C      0.686912     0.405489    12.763559     0.050581
C      1.297527     1.198178    11.807698    -0.115368
C      1.053757     2.537321    11.770213     0.018867
C      0.169106     3.100377    12.688589    -0.116792
C     -0.441509     2.307689    13.644450     0.044440
C      1.767121     3.396171    10.758124     0.585649
C     13.373212     0.524957     2.305312     0.631560
C     12.029943     0.644182     2.980038     0.013553
C     10.958098     1.139268     2.305312    -0.116316
C      9.766265     1.408171     3.036265     0.056559
C      9.630394     1.214693     4.329489    -0.004391
C     10.735080     0.542424     4.985472     0.038720
C     11.923146     0.329282     4.348231    -0.120707
C      8.538463     1.799553     5.172896    -0.004169
C      8.724497     2.992022     5.753910     0.037750
C      7.799343     3.643294     6.597317    -0.129438
C      6.616476     2.996778     6.822225     0.019557
C      6.344759     1.826363     6.222469    -0.126770
C      7.302861     1.230601     5.416547     0.041685
C      5.596370     3.626247     7.740602     0.630625
C      5.721388     4.114106    11.657758     0.657255
C      6.078039     2.994808    12.594877    -0.007464
C      7.406054     2.813927    12.988467    -0.124096
C      7.754753     1.727084    13.756905     0.057999
C      6.840414     0.738107    14.131752     0.017029
C      5.538887     0.974247    13.719420     0.010236
C      5.144862     2.055640    12.969725    -0.104787
C      7.262303    -0.537321    14.806478     0.004576
C      7.722272    -1.636374    14.075525     0.032337
C      8.143871    -2.790380    14.675281    -0.113977
C      8.152452    -2.917196    16.024732     0.025098
C      7.675272    -1.845648    16.793170    -0.104873
C      7.258787    -0.719397    16.174671     0.045672
C      8.743268    -4.120761    16.680716     0.593375
C      7.743544     8.756165    15.106356     0.131647
C      7.439101     7.750528    14.225464    -0.114022
C      7.935875     6.506304    14.450373    -0.042192
C      8.773526     6.372785    15.537431    -0.007088
C      9.035316     7.461187    16.362095     0.058824
C      9.477579     5.106757    15.837309     0.254087
C      2.411817     8.391117     8.940114     0.068420
C      1.600192     9.497317     8.790175    -0.094750
C      0.257861     9.320385     8.827660    -0.071993
C     -0.234249     8.131671     9.090053    -0.044535
C      0.652300     6.992265     9.239992     0.088006
C     -1.733971     8.148774     9.202507     0.345082
C     12.801143    14.117564     1.124543     0.647900
C     12.407928    13.014869     2.061661    -0.001372
C     -1.320596    12.881851     3.261174    -0.103622
C     12.652611    11.934034     4.179550     0.036176
C     11.549500    11.102883     3.954642     0.023381
C     10.916145    11.280008     2.717645     0.055106
C     11.341533    12.183467     1.780526    -0.116476
C     10.960695    10.211077     5.022957     0.009006
C     10.073226    10.746629     5.978818     0.050581
C      9.462611     9.953940     6.934679    -0.115368
C      9.706381     8.614797     6.972164     0.018867
C     10.591032     8.051741     6.053788    -0.116792
C     11.201647     8.844429     5.097927     0.044440
C      8.993017     7.755947     7.984253     0.585649
C     -2.613074    10.627161    16.437065     0.631560
C     -1.269805    10.507936    15.762339     0.013553
C     -0.197960    10.012850    16.437065    -0.116316
C      0.993873     9.743947    15.706112     0.056559
C      1.129744     9.937425    14.412888    -0.004391
C      0.025058    10.609694    13.756905     0.038720
C     -1.163008    10.822836    14.394146    -0.120707
C      2.221675     9.352565    13.569481    -0.004169
C      2.035641     8.160096    12.988467     0.037750
C      2.960795     7.508824    12.145060    -0.129439
C      4.143662     8.155340    11.920152     0.019557
C      4.415379     9.325755    12.519908    -0.126770
C      3.457277     9.921517    13.325830     0.041685
C      5.163768     7.525871    11.001775     0.630625
C      5.038750     7.038012     7.084619     0.657255
C      4.682099     8.157310     6.147500    -0.007464
C      3.354084     8.338191     5.753910    -0.124096
C      3.005385     9.425034     4.985472     0.057999
C      3.919724    10.414011     4.610625     0.017029
C      5.221251    10.177871     5.022957     0.010236
C      5.615276     9.096478     5.772652    -0.104787
C      3.497835    11.689439     3.935899     0.004576
C      3.037866    12.788492     4.666852     0.032337
C      2.616267    13.942498     4.067096    -0.113977
C      2.607686    14.069314     2.717645     0.025098
C      3.084866    12.997766     1.949207    -0.104873
C      3.501351    11.871515     2.567706     0.045672
C      2.016870    15.272879     2.061661     0.593375
C      3.016594     2.395953     3.636021     0.131647
C      3.321037     3.401590     4.516913    -0.114022
C      2.824263     4.645814     4.292004    -0.042192
C      1.986612     4.779333     3.204946    -0.007088
C      1.724822     3.690931     2.380282     0.058824
C      1.282559     6.045361     2.905068     0.254087
C      8.348321     2.761001     9.802263     0.068420
C      9.159946     1.654801     9.952202    -0.094750
C     10.502277     1.831733     9.914717    -0.071993
C     10.994387     3.020447     9.652324    -0.044536
C     10.107838     4.159853     9.502385     0.088006
C     12.494109     3.003344     9.539870     0.345082
N     11.765709    -0.710110    13.288345     0.544826
N      0.967153     0.726066    16.399580     0.548494
N      0.992831    -1.028071    12.726074     0.538609
N     -1.387505     2.942608    14.544085     0.564227
N      8.686333     1.980321     2.267828     0.542848
N     10.672806     0.255530     6.428635     0.550078
N     10.020069     3.738406     5.585228     0.552794
N      7.001304    -0.089241     4.816791     0.605383
N      9.182835     1.540252    14.056783     0.536274
N      4.459641     0.029628    14.113010     0.614393
N      7.758619    -1.615378    12.576135     0.540065
N      6.718935     0.363804    17.074305     0.545589
N      8.511386     8.628097    16.174671    -0.322016
N      1.966795     7.085931     9.146280    -0.352088
N     -1.005571    11.862228     5.454032     0.544826
N      9.792985    10.426052     2.342797     0.548494
N      9.767307    12.180189     6.016303     0.538609
N     12.147643     8.209510     4.198292     0.564227
N      2.073805     9.171797    16.474549     0.542848
N      0.087332    10.896588    12.313742     0.550078
N      0.740069     7.413712    13.157149     0.552794
N      3.758834    11.241359    13.925586     0.605383
N      1.577303     9.611866     4.685594     0.536274
N      6.300497    11.122490     4.629367     0.614393
N      3.001519    12.767496     6.166242     0.540065
N      4.041203    10.788314     1.668072     0.545589
N      2.248752     2.524021     2.567706    -0.322016
N      8.793343     4.066187     9.596097    -0.352088
O     11.421293    -3.717605    17.235490    -0.607231
O     -1.374768    -3.095694    18.693647    -0.672692
O      2.422982     2.816511     9.839748    -0.614301
O      1.756550     4.645168    10.859333    -0.631346
O     10.663103    -1.197298    13.250861    -0.316361
O     12.325390    -0.255183    12.294999    -0.337784
O      1.826614     0.264436    17.130533    -0.335195
O      1.049962     1.869922    16.005990    -0.323407
O      0.964744    -1.693136    13.756905    -0.346592
O      1.231837    -1.508863    11.639016    -0.312318
O     -1.929414     2.304547    15.424976    -0.343687
O     -1.576109     4.104318    14.431630    -0.321651
O     13.379738     0.364321     1.030831    -0.737196
O      0.014773     0.649633     2.961296    -0.548192
O      5.990362     4.452521     8.610248    -0.722149
O      4.397492     3.276789     7.686249    -0.579396
O      9.006823     2.812167     1.405678    -0.313386
O      7.552919     1.688169     2.530221    -0.325418
O     11.685660     0.319244     7.065876    -0.326886
O      9.609889    -0.052224     6.915937    -0.330978
O     10.466404     3.794110     4.423201    -0.372702
O     10.594549     4.107678     6.484862    -0.249761
O      7.753793    -0.804923     4.423201    -0.304515
O      5.881575    -0.339037     4.648109    -0.357891
O      6.615774     4.926107    11.434724    -0.653036
O      4.561660     4.067495    11.132972    -0.638433
O      8.775748    -4.182755    17.921461    -0.607658
O      7.762965    11.586792    15.934769    -0.628390
O      9.999295     2.018234    13.269603    -0.331591
O      9.483468     0.930447    15.068871    -0.318070
O      4.648914    -0.881034    14.675281    -0.281670
O      3.344678     0.428101    14.113010    -0.402429
O      7.703562    -0.566441    11.995121    -0.334524
O      7.975950    -2.680474    12.013864    -0.325857
O      6.673699     1.491056    16.680716    -0.321606
O      6.361808     0.042202    18.180106    -0.315984
O      9.227092     4.080068    15.200068    -0.344148
O     12.292717     7.197453     9.333704    -0.305359
O     -0.661155    14.869723     1.506887    -0.607231
O     12.134906    14.247812     0.048730    -0.672692
O      8.337156     8.335607     8.902629    -0.614301
O      9.003588     6.506950     7.883044    -0.631346
O      0.097035    12.349416     5.491516    -0.316361
O     -1.565252    11.407301     6.447378    -0.337784
O      8.933524    10.887682     1.611844    -0.335196
O      9.710176     9.282196     2.736387    -0.323407
O      9.795394    12.845254     4.985472    -0.346592
O      9.528301    12.660981     7.103361    -0.312318
O     12.689552     8.847571     3.317401    -0.343688
O     12.336247     7.047800     4.310747    -0.321650
O     -2.619600    10.787797    17.711546    -0.737196
O     10.745365    10.502485    15.781081    -0.548192
O      4.769776     6.699597    10.132129    -0.722149
O      6.362646     7.875329    11.056128    -0.579396
O      1.753315     8.339951    17.336699    -0.313386
O      3.207219     9.463949    16.212156    -0.325417
O     -0.925522    10.832874    11.676501    -0.326886
O      1.150249    11.204342    11.826440    -0.330978
O      0.293734     7.358008    14.319176    -0.372701
O      0.165589     7.044440    12.257515    -0.249761
O      3.006345    11.957041    14.319176    -0.304515
O      4.878563    11.491155    14.094268    -0.357891
O      4.144364     6.226011     7.307653    -0.653036
O      6.198478     7.084623     7.609405    -0.638433
O      1.984390    15.334873     0.820916    -0.607658
O      2.997173    -0.434674     2.807608    -0.628390
O      0.760843     9.133884     5.472774    -0.331591
O      1.276670    10.221671     3.673506    -0.318070
O      6.111224    12.033152     4.067096    -0.281669
O      7.415460    10.724017     4.629367    -0.402430
O      3.056576    11.718559     6.747256    -0.334524
O      2.784188    13.832592     6.728513    -0.325857
O      4.086439     9.661062     2.061661    -0.321607
O      4.398330    11.109916     0.562271    -0.315984
O      1.533046     7.072050     3.542309    -0.344148
O     -1.532579     3.954665     9.408673    -0.305359

The following XYZ coordinates are in angstroms. Other properties are in atomic units.
The sperically averaged electron density of each atom fit to a function of the form exp(a - br)
eigen_1, eigen_2 and eigen_3 are the three eigenvalues of traceless quadrupole moment tensor
  atom number  atomic symbol              X              Y              Z     net charge C6 coefficient C8 coefficient C10 coefficient fluctuating dipole atomic polarizability isotropic forcefield polarizability              a              b squared Pearson coefficient          <r^3>          <r^4>         wp_QDO          m_QDO          q_QDO       dipole_x       dipole_y       dipole_z         dipole            Qxy            Qxz            Qyz     Q(x^2-y^2)  Q(3z^2 - R^2)        eigen_1        eigen_2        eigen_3 static polarizability      alpha(xx)      alpha(xy)      alpha(xz)      alpha(yy)      alpha(yz)      alpha(zz) atomic spin moment
            1             Gd       9.129135      10.689579      17.665627       1.927429     160.086947 0.38841883E+04  0.14150886E+06                                20.048768                           17.297219       1.640508       2.209228                    0.997994      83.061027     207.902668       0.582022       0.288857      -1.300975       0.016057       0.040213       0.048998       0.065389       0.061312      -0.113883      -0.092319       0.120389      -0.004539      -0.130235      -0.061987       0.192222             23.587714      21.148163      -2.521630       2.986833      27.513555      -1.677261      22.101424          -0.000006
            2             Gd       3.471242       4.945506       9.191262       1.955110     159.267956 0.37583531E+04  0.13549679E+06                                19.886583                           16.905451       1.847672       2.283926                    0.997599      81.463444     201.354198       0.595782       0.285159      -1.308111       0.011448      -0.035351      -0.010715       0.038672       0.076319       0.159996       0.035630       0.152980       0.259851      -0.157631      -0.080980       0.238611             24.097439      24.087306      -0.737527      -5.730044      22.874044      -4.603996      25.330966          -0.000007
            3             Gd       1.631003       0.462539       1.076750       1.927429     160.086953 0.38841885E+04  0.14150886E+06                                20.048769                           17.297220       1.640508       2.209228                    0.997994      83.061029     207.902674       0.582022       0.288857      -1.300975      -0.016057      -0.040213      -0.048998       0.065389       0.061312      -0.113883      -0.092319       0.120388      -0.004539      -0.130235      -0.061987       0.192222             23.587715      21.148164      -2.521631       2.986833      27.513556      -1.677261      22.101425          -0.000006
            4             Gd       7.288896       6.206612       9.551115       1.955110     159.267963 0.37583533E+04  0.13549680E+06                                19.886583                           16.905452       1.847672       2.283926                    0.997599      81.463444     201.354202       0.595782       0.285159      -1.308111      -0.011448       0.035351       0.010715       0.038672       0.076319       0.159996       0.035630       0.152980       0.259851      -0.157631      -0.080980       0.238611             24.097440      24.087307      -0.737527      -5.730044      22.874045      -4.603996      25.330968          -0.000007
            5              H      11.355316      -2.273528      15.284408       0.143170       0.971779 0.70241177E+01  0.67241877E+02                                 1.664360                            1.582968      -1.190867       2.333711                    0.996713       3.448873       9.765435       0.478271       1.337777      -0.695989      -0.031350      -0.027447      -0.005221       0.041993       0.009417      -0.001096       0.011655       0.000157      -0.018235      -0.016272       0.000730       0.015542              1.699847       1.946622       0.393833       0.123196       1.693946      -0.090186       1.458972          -0.000000
            6              H      -0.152947      -1.093511      17.792138       0.135777       1.106893 0.81120564E+01  0.79910985E+02                                 1.761504                            1.658955      -1.328117       2.261101                    0.995319       3.520454       9.870751       0.488721       1.272241      -0.710008       0.014590      -0.003525       0.036512       0.039477      -0.003566       0.008047       0.003554      -0.005195       0.033192      -0.013134      -0.001132       0.014266              1.799336       1.562503       0.082039       0.291776       1.499626      -0.184620       2.335881           0.000001
            7              H       1.882446       0.805824      11.192948       0.146848       1.140288 0.85907905E+01  0.85456158E+02                                 1.781217                            1.699100      -1.190218       2.337995                    0.996411       3.365677       9.341967       0.488607       1.260190      -0.714969       0.028379      -0.013882      -0.031303       0.044474      -0.009774      -0.009212       0.006265       0.014548       0.007526      -0.013630      -0.004930       0.018560              1.806763       1.861655      -0.142303      -0.380118       1.724954       0.090915       1.833680           0.000002
            8              H      -0.007813       4.018894      12.647356       0.143348       1.026873 0.74930494E+01  0.72978277E+02                                 1.728983                            1.635981      -1.377067       2.243290                    0.994763       3.572267      10.238536       0.469507       1.339458      -0.695017      -0.002764       0.039347      -0.006214       0.039930       0.000072       0.008673      -0.004298      -0.014293      -0.011950      -0.013663       0.002749       0.010914              1.768787       1.493431      -0.058891      -0.101762       2.330304      -0.142907       1.482626          -0.000001
            9              H      11.006651       1.303968       1.385062       0.148891       1.027276 0.70079162E+01  0.67254264E+02                                 1.733980                            1.581761      -1.466453       2.197425                    0.993416       3.636657      10.413922       0.476707       1.338826      -0.693719       0.006685       0.010642      -0.038534       0.040532       0.010718      -0.001070      -0.005192       0.009967       0.007851      -0.014027       0.001976       0.012051              1.837507       1.528693      -0.074232      -0.174808       1.342311      -0.150573       2.641517          -0.000001
           10              H      12.648582      -0.031751       4.801797       0.153011       1.059376 0.78549248E+01  0.76254331E+02                                 1.684932                            1.617067      -1.107531       2.383966                    0.997659       3.219111       8.769656       0.505403       1.248376      -0.718083       0.036015      -0.017069       0.017282       0.043441      -0.009734       0.008812      -0.007054       0.009244      -0.025006      -0.013071      -0.006407       0.019478              1.698019       1.935101      -0.311109       0.143093       1.528327      -0.140758       1.630628          -0.000001
           11              H       7.985639       4.476187       6.964667       0.139068       1.025540 0.73428387E+01  0.71959614E+02                                 1.798794                            1.672645      -1.452436       2.204973                    0.993089       3.812666      11.371970       0.437428       1.428811      -0.676232       0.005826       0.035821       0.009973       0.037637       0.002591      -0.001728      -0.001912      -0.007494      -0.016662      -0.006220      -0.001528       0.007748              1.885609       1.594960       0.115119       0.004857       2.370354       0.459436       1.691514          -0.000001
           12              H       5.515263       1.426186       6.336798       0.150766       1.040644 0.74687779E+01  0.71511410E+02                                 1.651785                            1.564591      -1.152065       2.356762                    0.997603       3.208437       8.646325       0.520472       1.229088      -0.721754      -0.038099      -0.014753       0.010506       0.042185       0.008728      -0.003837      -0.008820       0.019614      -0.019832      -0.015855      -0.002518       0.018373              1.690003       2.046286       0.243687      -0.069072       1.603041       0.093893       1.420683          -0.000000
           13              H       8.053701       3.429812      12.720451       0.132902       1.141616 0.87838550E+01  0.89666318E+02                                 1.905370                            1.809956      -1.560638       2.152218                    0.991841       3.902853      11.726769       0.429022       1.398563      -0.682582       0.027504       0.029642      -0.012700       0.042384       0.015260      -0.006260      -0.007659       0.003153      -0.026357      -0.012876      -0.009895       0.022771              1.958711       1.999141       0.320861      -0.090057       2.102235      -0.230445       1.774756          -0.000001
           14              H       4.253457       2.152521      12.727948       0.139391       1.000641 0.70723392E+01  0.67566350E+02                                 1.666170                            1.563055      -1.302019       2.276925                    0.995393       3.470751       9.698273       0.494905       1.295438      -0.704235      -0.036622       0.011069      -0.013089       0.040436      -0.008904       0.008467       0.007087       0.010837      -0.011600      -0.016966       0.003398       0.013569              1.719126       2.310913      -0.070200       0.231560       1.447372      -0.178388       1.399094           0.000000
           15              H       8.419599      -3.508893      14.142998       0.144359       1.221214 0.92208208E+01  0.94087345E+02                                 1.911370                            1.793628      -1.424818       2.224163                    0.993060       3.626713      10.456923       0.458794       1.308357      -0.702825       0.014194      -0.036393      -0.018494       0.043220      -0.007916      -0.009706       0.011317      -0.011140      -0.019450      -0.015269      -0.005506       0.020774              1.976810       1.673956      -0.141150      -0.014869       2.379946       0.249382       1.876527           0.000001
           16              H       7.661450      -1.917321      17.724666       0.148106       1.097286 0.78065837E+01  0.76313645E+02                                 1.763453                            1.636287      -1.385988       2.241633                    0.994270       3.491837       9.814309       0.487165       1.286142      -0.706724       0.002957      -0.007651       0.039782       0.040618       0.007088       0.006788      -0.000165       0.000716       0.031282      -0.013345       0.000005       0.013340              1.827666       1.392938      -0.103993      -0.027876       1.588433      -0.236770       2.501627           0.000001
           17              H       7.375523       9.594981      14.939549       0.094588       1.188790 0.81094084E+01  0.79700711E+02                                 1.830645                            1.643207      -1.087385       2.355155                    0.996600       3.588022       9.975772       0.499122       1.248609      -0.714934      -0.016092       0.043100      -0.014471       0.048228      -0.004776       0.005618      -0.007403      -0.008740       0.000587      -0.008222      -0.004698       0.012920              1.940859       1.674913      -0.436250       0.167673       2.672483      -0.006890       1.475181          -0.000001
           18              H       6.903675       7.904952      13.483266       0.120440       0.979435 0.64853520E+01  0.60534613E+02                                 1.630172                            1.486018      -1.033643       2.389680                    0.997454       3.442162       9.458027       0.513914       1.276868      -0.707905      -0.017681       0.003868      -0.028735       0.033961      -0.002009       0.010225       0.001342      -0.017065      -0.014020      -0.015900       0.004796       0.011105              1.717660       1.749138      -0.130485       0.624334       1.367075      -0.054729       2.036767          -0.000001
           19              H       7.718535       5.787221      13.914341       0.123121       0.984773 0.66660501E+01  0.62686154E+02                                 1.644389                            1.514248      -1.042060       2.393561                    0.997664       3.412401       9.428863       0.504947       1.289902      -0.705705      -0.013069      -0.028282      -0.021564       0.037890       0.004190       0.003321       0.007161      -0.000634      -0.001475      -0.007179      -0.002853       0.010031              1.721799       1.356756       0.161425       0.234803       2.089214       0.537077       1.719427           0.000000
           20              H       9.604025       7.350400      17.085551       0.094505       1.194396 0.83720252E+01  0.82727098E+02                                 1.817157                            1.656167      -1.170109       2.314429                    0.996317       3.584123       9.908336       0.504522       1.228595      -0.719675       0.028409      -0.002546       0.033192       0.043764      -0.004023       0.010374      -0.006701       0.006565      -0.005748      -0.011026      -0.004030       0.015055              1.903164       1.748797      -0.008894       0.590884       1.577761       0.081239       2.382934           0.000000
           21              H      10.124877       5.083692      16.498914       0.075161       1.274486 0.95631243E+01  0.96177571E+02                                 1.811051                            1.711120      -0.796953       2.495145                    0.999283       3.351174       8.881336       0.530444       1.148133      -0.743492       0.034711      -0.015053       0.029454       0.047948      -0.003076       0.006851      -0.005506      -0.001978       0.001948      -0.007551      -0.002951       0.010502              1.823211       1.906068      -0.066283       0.499149       1.573022       0.076855       1.990543           0.000002
           22              H       3.336827       8.518885       8.923246       0.087588       1.152987 0.86561115E+01  0.86857079E+02                                 1.831766                            1.732074      -0.974502       2.408914                    0.996770       3.655482      10.419137       0.469659       1.299695      -0.704671       0.048784       0.011112      -0.001087       0.050045       0.010936       0.001145      -0.001862       0.011290      -0.067949      -0.022868      -0.000763       0.023631              1.889367       2.547020      -0.029026      -0.041255       1.480764      -0.057204       1.640318          -0.000001
           23              H       1.963984      10.341214       8.645859       0.132173       1.034927 0.74735123E+01  0.72199755E+02                                 1.704640                            1.612318      -0.865192       2.483640                    0.999256       3.332768       9.284356       0.486057       1.304391      -0.704882       0.008930       0.037624      -0.005917       0.039120      -0.002804       0.003046       0.000226       0.003066      -0.051024      -0.017359       0.005439       0.011920              1.739731       1.538381       0.329722      -0.115674       2.142063      -0.243600       1.538749           0.000000
           24              H      -0.315964      10.046300       8.660852       0.114856       1.235982 0.94222203E+01  0.96969820E+02                                 1.952842                            1.835220      -1.236516       2.299906                    0.994212       3.725844      10.901097       0.443985       1.340461      -0.696369      -0.015247       0.032189      -0.010069       0.037013      -0.000677       0.000878      -0.001767      -0.006540      -0.048208      -0.016216       0.004718       0.011498              1.992710       2.048868      -0.476443       0.176673       2.204569      -0.254955       1.724693           0.000000
           25              H       0.272380       6.150078       9.395554       0.092773       1.300781 0.96210112E+01  0.99787100E+02                                 2.016231                            1.846216      -1.475508       2.169284                    0.992207       4.025057      11.920850       0.444505       1.328543      -0.696155      -0.021194      -0.038389       0.012010       0.045466       0.002796      -0.004152      -0.003247      -0.005505      -0.002801      -0.005816      -0.001388       0.007204              2.104801       1.968785       0.461661      -0.036264       2.700167      -0.284804       1.645450          -0.000002
           26              H      12.137460       8.912438       9.185639       0.041375       1.370569 0.10253546E+02  0.10567782E+03                                 1.938742                            1.801659      -0.752534       2.489966                    0.999538       3.630207       9.966656       0.500603       1.187142      -0.732119      -0.034206       0.015660       0.006561       0.038188      -0.003819      -0.006155      -0.000233       0.012455      -0.010074      -0.007436      -0.003917       0.011353              1.973441       2.099139      -0.518892       0.120723       2.264646      -0.084256       1.556538          -0.000002
           27              H      -0.595178      13.425646       3.457969       0.143170       0.971779 0.70241229E+01  0.67241935E+02                                 1.664360                            1.582968      -1.190867       2.333711                    0.996713       3.448874       9.765436       0.478272       1.337776      -0.695989       0.031350       0.027447       0.005221       0.041993       0.009417      -0.001096       0.011655       0.000157      -0.018235      -0.016272       0.000730       0.015542              1.699847       1.946622       0.393833       0.123196       1.693946      -0.090186       1.458972          -0.000000
           28              H      10.913085      12.245629       0.950239       0.135777       1.106893 0.81120551E+01  0.79910970E+02                                 1.761503                            1.658955      -1.328117       2.261101                    0.995319       3.520454       9.870751       0.488721       1.272241      -0.710008      -0.014590       0.003525      -0.036512       0.039477      -0.003566       0.008047       0.003554      -0.005195       0.033192      -0.013134      -0.001132       0.014266              1.799336       1.562503       0.082039       0.291776       1.499626      -0.184620       2.335881           0.000001
           29              H       8.877692      10.346294       7.549429       0.146848       1.140287 0.85907850E+01  0.85456088E+02                                 1.781216                            1.699099      -1.190217       2.337995                    0.996411       3.365676       9.341963       0.488607       1.260190      -0.714969      -0.028379       0.013882       0.031303       0.044474      -0.009774      -0.009212       0.006265       0.014548       0.007526      -0.013630      -0.004930       0.018560              1.806762       1.861654      -0.142303      -0.380118       1.724953       0.090915       1.833680           0.000002
           30              H      10.767951       7.133224       6.095021       0.143348       1.026873 0.74930501E+01  0.72978286E+02                                 1.728983                            1.635981      -1.377067       2.243290                    0.994763       3.572267      10.238537       0.469507       1.339458      -0.695017       0.002764      -0.039347       0.006214       0.039930       0.000072       0.008673      -0.004298      -0.014293      -0.011950      -0.013663       0.002749       0.010914              1.768787       1.493431      -0.058891      -0.101762       2.330304      -0.142907       1.482626          -0.000001
           31              H      -0.246513       9.848150      17.357315       0.148891       1.027276 0.70079162E+01  0.67254264E+02                                 1.733980                            1.581761      -1.466453       2.197425                    0.993416       3.636657      10.413922       0.476707       1.338826      -0.693719      -0.006685      -0.010642       0.038534       0.040532       0.010718      -0.001070      -0.005192       0.009967       0.007851      -0.014027       0.001976       0.012051              1.837507       1.528693      -0.074232      -0.174808       1.342311      -0.150574       2.641517          -0.000001
           32              H      -1.888444      11.183869      13.940580       0.153011       1.059375 0.78549233E+01  0.76254312E+02                                 1.684932                            1.617067      -1.107531       2.383966                    0.997659       3.219111       8.769655       0.505404       1.248376      -0.718084      -0.036015       0.017069      -0.017282       0.043441      -0.009734       0.008812      -0.007054       0.009244      -0.025006      -0.013071      -0.006407       0.019478              1.698018       1.935101      -0.311109       0.143093       1.528326      -0.140758       1.630628          -0.000001
           33              H       2.774499       6.675931      11.777710       0.139068       1.025540 0.73428374E+01  0.71959599E+02                                 1.798794                            1.672645      -1.452436       2.204973                    0.993089       3.812666      11.371970       0.437428       1.428811      -0.676232      -0.005826      -0.035821      -0.009973       0.037637       0.002591      -0.001728      -0.001912      -0.007494      -0.016662      -0.006220      -0.001528       0.007748              1.885609       1.594959       0.115119       0.004857       2.370354       0.459436       1.691514          -0.000001
           34              H       5.244875       9.725932      12.405579       0.150765       1.040644 0.74687791E+01  0.71511429E+02                                 1.651786                            1.564591      -1.152066       2.356762                    0.997603       3.208437       8.646327       0.520471       1.229089      -0.721754       0.038099       0.014753      -0.010506       0.042185       0.008728      -0.003837      -0.008820       0.019614      -0.019832      -0.015855      -0.002518       0.018373              1.690004       2.046287       0.243687      -0.069072       1.603041       0.093893       1.420684          -0.000001
           35              H       2.706437       7.722306       6.021926       0.132902       1.141616 0.87838558E+01  0.89666329E+02                                 1.905370                            1.809956      -1.560638       2.152218                    0.991841       3.902853      11.726770       0.429022       1.398564      -0.682582      -0.027503      -0.029642       0.012700       0.042384       0.015260      -0.006260      -0.007659       0.003153      -0.026357      -0.012876      -0.009895       0.022771              1.958711       1.999142       0.320861      -0.090057       2.102235      -0.230445       1.774757          -0.000001
           36              H       6.506681       8.999597       6.014429       0.139391       1.000641 0.70723392E+01  0.67566350E+02                                 1.666170                            1.563055      -1.302019       2.276925                    0.995393       3.470751       9.698273       0.494905       1.295438      -0.704235       0.036622      -0.011069       0.013089       0.040436      -0.008904       0.008467       0.007087       0.010837      -0.011600      -0.016966       0.003398       0.013569              1.719126       2.310913      -0.070200       0.231560       1.447372      -0.178388       1.399094           0.000000
           37              H       2.340539      14.661011       4.599379       0.144358       1.221214 0.92208250E+01  0.94087395E+02                                 1.911370                            1.793628      -1.424818       2.224162                    0.993060       3.626714      10.456925       0.458794       1.308357      -0.702825      -0.014194       0.036393       0.018494       0.043220      -0.007916      -0.009706       0.011317      -0.011140      -0.019450      -0.015269      -0.005506       0.020774              1.976810       1.673956      -0.141150      -0.014869       2.379947       0.249382       1.876528           0.000001
           38              H       3.098688      13.069439       1.017711       0.148106       1.097286 0.78065833E+01  0.76313642E+02                                 1.763454                            1.636287      -1.385988       2.241633                    0.994270       3.491837       9.814310       0.487165       1.286142      -0.706724      -0.002957       0.007651      -0.039782       0.040618       0.007088       0.006788      -0.000165       0.000716       0.031282      -0.013345       0.000005       0.013340              1.827666       1.392939      -0.103993      -0.027876       1.588433      -0.236770       2.501627           0.000001
           39              H       3.384615       1.557137       3.802828       0.094588       1.188790 0.81094088E+01  0.79700720E+02                                 1.830646                            1.643207      -1.087386       2.355155                    0.996600       3.588022       9.975774       0.499122       1.248609      -0.714934       0.016092      -0.043100       0.014471       0.048228      -0.004776       0.005618      -0.007403      -0.008740       0.000587      -0.008222      -0.004698       0.012920              1.940860       1.674914      -0.436250       0.167673       2.672483      -0.006890       1.475182          -0.000001
           40              H       3.856463       3.247166       5.259111       0.120440       0.979435 0.64853520E+01  0.60534613E+02                                 1.630172                            1.486018      -1.033643       2.389680                    0.997454       3.442162       9.458027       0.513914       1.276868      -0.707905       0.017681      -0.003868       0.028735       0.033961      -0.002009       0.010225       0.001342      -0.017065      -0.014020      -0.015900       0.004796       0.011105              1.717660       1.749138      -0.130485       0.624334       1.367075      -0.054729       2.036766          -0.000001
           41              H       3.041603       5.364897       4.828036       0.123121       0.984773 0.66660501E+01  0.62686154E+02                                 1.644389                            1.514248      -1.042060       2.393561                    0.997664       3.412401       9.428863       0.504947       1.289902      -0.705705       0.013069       0.028282       0.021564       0.037890       0.004191       0.003321       0.007161      -0.000634      -0.001475      -0.007179      -0.002853       0.010031              1.721799       1.356756       0.161425       0.234803       2.089214       0.537077       1.719427           0.000000
           42              H       1.156113       3.801718       1.656826       0.094505       1.194396 0.83720252E+01  0.82727097E+02                                 1.817157                            1.656167      -1.170109       2.314429                    0.996317       3.584123       9.908336       0.504522       1.228595      -0.719675      -0.028409       0.002546      -0.033192       0.043764      -0.004023       0.010374      -0.006701       0.006565      -0.005748      -0.011026      -0.004030       0.015055              1.903164       1.748797      -0.008894       0.590884       1.577761       0.081239       2.382934           0.000000
           43              H       0.635261       6.068426       2.243463       0.075161       1.274486 0.95631296E+01  0.96177637E+02                                 1.811051                            1.711120      -0.796953       2.495144                    0.999283       3.351175       8.881339       0.530444       1.148133      -0.743492      -0.034711       0.015053      -0.029454       0.047948      -0.003076       0.006851      -0.005506      -0.001978       0.001948      -0.007551      -0.002951       0.010502              1.823211       1.906068      -0.066283       0.499149       1.573022       0.076855       1.990543           0.000002
           44              H       7.423311       2.633233       9.819131       0.087588       1.152987 0.86561121E+01  0.86857090E+02                                 1.831766                            1.732074      -0.974502       2.408914                    0.996770       3.655482      10.419139       0.469658       1.299695      -0.704671      -0.048784      -0.011112       0.001087       0.050045       0.010936       0.001145      -0.001862       0.011290      -0.067949      -0.022868      -0.000763       0.023631              1.889368       2.547021      -0.029026      -0.041255       1.480764      -0.057204       1.640319          -0.000001
           45              H       8.796154       0.810904      10.096518       0.132173       1.034927 0.74735125E+01  0.72199756E+02                                 1.704640                            1.612317      -0.865192       2.483640                    0.999256       3.332768       9.284355       0.486057       1.304390      -0.704882      -0.008930      -0.037624       0.005917       0.039120      -0.002804       0.003046       0.000226       0.003066      -0.051024      -0.017359       0.005439       0.011920              1.739731       1.538381       0.329722      -0.115674       2.142063      -0.243600       1.538749           0.000001
           46              H      11.076102       1.105818      10.081525       0.114856       1.235983 0.94222263E+01  0.96969895E+02                                 1.952842                            1.835220      -1.236516       2.299906                    0.994212       3.725845      10.901100       0.443985       1.340461      -0.696369       0.015247      -0.032189       0.010069       0.037013      -0.000677       0.000878      -0.001767      -0.006540      -0.048208      -0.016216       0.004718       0.011498              1.992710       2.048869      -0.476443       0.176673       2.204569      -0.254955       1.724693           0.000000
           47              H      10.487758       5.002040       9.346823       0.092773       1.300781 0.96210112E+01  0.99787101E+02                                 2.016231                            1.846216      -1.475508       2.169284                    0.992207       4.025057      11.920850       0.444505       1.328543      -0.696155       0.021194       0.038389      -0.012010       0.045466       0.002796      -0.004152      -0.003247      -0.005505      -0.002801      -0.005816      -0.001388       0.007204              2.104801       1.968785       0.461661      -0.036264       2.700167      -0.284804       1.645450          -0.000002
           48              H      -1.377322       2.239680       9.556738       0.041376       1.370569 0.10253545E+02  0.10567781E+03                                 1.938741                            1.801659      -0.752534       2.489966                    0.999538       3.630207       9.966655       0.500604       1.187141      -0.732119       0.034206      -0.015660      -0.006561       0.038188      -0.003819      -0.006155      -0.000233       0.012455      -0.010074      -0.007436      -0.003917       0.011353              1.973440       2.099138      -0.518892       0.120723       2.264645      -0.084256       1.556537          -0.000002
           49              C      -2.041005      -2.965446      17.617834       0.647900      22.940731 0.23361213E+03  0.47512184E+04                                 7.446168                            5.410218      -0.026137       2.061079                    0.999248      21.493140      59.445906       0.640960       0.469857      -1.021930      -0.030258      -0.039369       0.059182       0.077253      -0.057095      -0.050780       0.062745       0.045031       0.000955      -0.077281      -0.037538       0.114819              9.138013       7.103984       2.589666       0.766574       9.970155      -3.783351      10.339900          -0.000000
           50              C      -1.647790      -1.862751      16.680716      -0.001372      35.879440 0.39877554E+03  0.90805556E+04                                 9.359382                            6.565033       0.223810       2.091472                    0.999296      26.005955      71.135467       0.663660       0.405300      -1.082561       0.012152       0.041453      -0.030072       0.052633      -0.011245       0.005917       0.025935       0.028308      -0.017692      -0.037412       0.015420       0.021991             11.895449       8.880448       4.074476      -0.031445      13.569691      -6.502927      13.236208          -0.000001
           51              C      12.080734      -1.729733      15.481203      -0.103622      33.905035 0.42849931E+03  0.10080425E+05                                 9.265341                            7.024790      -0.071219       1.960235                    0.999521      29.124833      84.929133       0.602878       0.431865      -1.050075       0.007880       0.007523       0.016480       0.019756      -0.032680      -0.040718       0.058607      -0.016510      -0.118689      -0.078320      -0.013775       0.092096             10.940544       8.803522       2.352404       0.926008      10.810825      -5.694837      13.207285           0.000000
           52              C      -1.892473      -0.781916      14.562827       0.036176      37.389348 0.45332507E+03  0.10751378E+05                                 9.870691                            7.236230      -0.234599       1.932234                    0.998883      27.486570      78.925808       0.596219       0.433158      -1.055564      -0.016099      -0.001577       0.001386       0.016236      -0.009375       0.006797       0.005878       0.000926       0.085124      -0.025071      -0.004821       0.029892             11.855553      12.032769       3.789616       1.686619      10.771478      -4.350325      12.762414           0.000001
           53              C      -0.789362       0.049235      14.787735       0.023381      40.263227 0.48667506E+03  0.11822426E+05                                10.656366                            7.709880      -0.388279       1.859566                    0.998525      29.268465      86.804723       0.550492       0.458023      -1.034472       0.007919       0.026943      -0.018989       0.033900      -0.021519      -0.037117      -0.014579      -0.026700      -0.018471      -0.054670       0.023056       0.031614             13.092974      12.418935       4.872694      -0.637154      12.399308      -5.289737      14.460680           0.000002
           54              C      -0.156007      -0.127890      16.024732       0.055106      36.720577 0.43804575E+03  0.10305486E+05                                 9.745619                            7.117865      -0.221797       1.937801                    0.999138      27.183274      77.867631       0.600269       0.433722      -1.054694       0.008493      -0.001135       0.008281       0.011916       0.005532      -0.010251       0.017992       0.009244      -0.079642      -0.036584       0.015948       0.020637             11.499759      10.661666       4.425963       0.938502      10.928610      -3.879302      12.909000           0.000002
           55              C      -0.581395      -1.031349      16.961851      -0.116476      34.728083 0.42521830E+03  0.99857636E+04                                 9.381432                            6.982451      -0.062227       1.959312                    0.999500      29.330752      85.503180       0.606599       0.429967      -1.051049      -0.015695      -0.008054      -0.010027       0.020291      -0.070129      -0.016887       0.039493      -0.020327      -0.007331      -0.072561      -0.017775       0.090336             10.979567       9.331479       4.812159      -0.629996      11.724075      -4.487682      11.883147           0.000002
           56              C      -0.200557       0.941041      13.719420       0.009006      40.138447 0.48348162E+03  0.11737561E+05                                10.677675                            7.719838      -0.416067       1.853901                    0.998530      29.343480      87.291964       0.545809       0.462240      -1.031047      -0.013850      -0.018953       0.022876       0.032777       0.031052       0.022589      -0.025141       0.057818       0.033848      -0.062270       0.019751       0.042518             13.146853      10.767891       1.037588      -5.192497      15.835205      -4.281072      12.837464           0.000002
           57              C       0.686912       0.405489      12.763559       0.050581      38.256302 0.46480935E+03  0.11117728E+05                                10.080187                            7.372729      -0.319143       1.902906                    0.999022      27.795517      80.739640       0.583918       0.438544      -1.049960       0.011294      -0.010135      -0.003303       0.015530      -0.003146       0.020665      -0.001282      -0.040067       0.007412      -0.033313       0.013171       0.020142             12.117499      10.327422       0.156606      -4.688190      15.353536      -2.687842      10.671539           0.000002
           58              C       1.297527       1.198178      11.807698      -0.115368      34.688279 0.43333484E+03  0.10261684E+05                                 9.490233                            7.124364      -0.240474       1.903445                    0.999197      29.789454      88.241292       0.588859       0.439238      -1.041680      -0.002112       0.016193       0.001106       0.016368       0.012801       0.032014       0.027002       0.096726       0.075490      -0.068840       0.000104       0.068735             11.239287       8.732073       1.480540      -3.536809      15.050075      -4.349537       9.935712           0.000003
           59              C       1.053757       2.537321      11.770213       0.018867      37.327906 0.41235981E+03  0.95113123E+04                                 9.781274                            6.796076       0.137145       2.073094                    0.999178      26.176065      73.123238       0.632223       0.420021      -1.068158      -0.008989      -0.020707       0.033060       0.040032      -0.010623       0.013728       0.028548       0.000117      -0.002971      -0.036807       0.008354       0.028453             12.626593      10.954744       2.724138      -5.821638      14.868316      -5.242114      12.056719          -0.000000
           60              C       0.169106       3.100377      12.688589      -0.116792      34.366220 0.43679844E+03  0.10324150E+05                                 9.332701                            7.079290      -0.013984       1.977805                    0.999498      29.324066      85.686961       0.602287       0.430259      -1.051146       0.024471      -0.011222       0.003484       0.027146       0.020106       0.075206       0.006856       0.038007      -0.010994      -0.068850      -0.019641       0.088491             10.960335      10.180694       1.233029      -5.464399      11.316917      -3.158986      11.383394           0.000000
           61              C      -0.441509       2.307689      13.644450       0.044440      37.041468 0.44044438E+03  0.10379072E+05                                 9.806075                            7.136785      -0.091490       1.977263                    0.999495      27.294484      78.324820       0.599368       0.433656      -1.054429       0.007359       0.016492       0.008603       0.020004       0.003780      -0.006158       0.018454       0.025744      -0.001853      -0.027100       0.010732       0.016368             11.717902      10.259946      -0.587963      -5.083467      13.842893      -2.426930      11.050867           0.000001
           62              C       1.767121       3.396171      10.758124       0.585649      25.412476 0.26313163E+03  0.55159669E+04                                 8.016199                            5.746690      -0.101983       2.015414                    0.999460      22.734878      63.944245       0.620817       0.470645      -1.020985       0.023412       0.023817      -0.018956       0.038402      -0.031763       0.079829       0.028450       0.077252      -0.040212      -0.096132      -0.005661       0.101793             10.100720       8.817699       2.875656      -4.188772      11.977790      -3.269018       9.506670           0.000000
           63              C      13.373212       0.524957       2.305312       0.631560      22.644820 0.23827248E+03  0.48769745E+04                                 7.448969                            5.500585      -0.011034       2.067336                    0.999470      21.706095      60.509037       0.628426       0.476184      -1.017060       0.044042       0.005639      -0.039986       0.059753      -0.015009       0.021349      -0.043166      -0.213868      -0.078785      -0.100015      -0.033624       0.133639              9.126605      12.434864      -0.918539      -3.094978       4.637510       1.208583      10.307439          -0.000001
           64              C      12.029943       0.644182       2.980038       0.013553      35.874389 0.40290394E+03  0.92046381E+04                                 9.404750                            6.623813       0.183852       2.082392                    0.999289      25.940038      71.233538       0.656531       0.408363      -1.079772      -0.031763       0.013248       0.032485       0.047325       0.013193       0.016568       0.000029      -0.045345       0.034109      -0.037214       0.014035       0.023178             11.996133      16.468139      -2.806729      -5.544418       5.853823      -0.242673      13.666436          -0.000001
           65              C      10.958098       1.139268       2.305312      -0.116316      36.932940 0.44889944E+03  0.10695188E+05                                 9.898866                            7.252443      -0.231045       1.911578                    0.998627      29.528314      86.954630       0.585081       0.439391      -1.044440      -0.002726       0.019485       0.020528       0.028434       0.067135      -0.005282       0.011674      -0.081680      -0.089821      -0.066552      -0.027467       0.094019             11.955056      15.721889      -3.701735      -3.791062       6.346076       0.079954      13.797201          -0.000001
           66              C       9.766265       1.408171       3.036265       0.056559      36.626237 0.41421472E+03  0.96257751E+04                                 9.745918                            6.925811      -0.231098       1.936220                    0.999356      27.011410      77.327290       0.606944       0.434257      -1.052586       0.012487       0.011082      -0.026766       0.031546       0.001999       0.017860       0.003515      -0.000316      -0.098326      -0.038728       0.015349       0.023379             11.891225      13.781820      -3.130981      -2.760812       6.170758      -0.310765      15.721097          -0.000001
           67              C       9.630394       1.214693       4.329489      -0.004391      41.355602 0.48219989E+03  0.11690371E+05                                10.740365                            7.580027      -0.456668       1.838486                    0.998344      29.335120      87.005070       0.565404       0.446833      -1.040561      -0.023297       0.012270       0.031241       0.040857       0.005035      -0.023238       0.021554       0.018167      -0.120169      -0.054584       0.018280       0.036304             13.567374      15.201116      -4.608079      -5.094683       8.432749       1.444476      17.068256           0.000000
           68              C      10.735080       0.542424       4.985472       0.038720      37.399820 0.46141343E+03  0.10991971E+05                                 9.893956                            7.320767      -0.126935       1.966677                    0.999235      27.556419      79.308919       0.590292       0.435566      -1.054076      -0.006357      -0.017635       0.001317       0.018792       0.007558      -0.001174      -0.009544      -0.023344       0.073734      -0.026247      -0.001784       0.028031             11.771222      13.422970      -3.408971      -3.174058       7.024607      -0.982877      14.866089          -0.000000
           69              C      11.923146       0.329282       4.348231      -0.120707      34.074062 0.43117578E+03  0.10160063E+05                                 9.294486                            7.051016      -0.075070       1.956716                    0.999489      29.394591      85.810248       0.601151       0.432395      -1.049663       0.005945       0.005306      -0.026751       0.027913       0.027580       0.028704       0.012739      -0.068685      -0.159667      -0.067103      -0.007358       0.074461             10.950158      12.757686      -2.456918      -4.830058       6.165755      -0.318022      13.927035          -0.000002
           70              C       8.538463       1.799553       5.172896      -0.004169      40.391973 0.46285786E+03  0.11114542E+05                                10.562639                            7.411485      -0.437831       1.848954                    0.998414      29.041195      85.907675       0.573150       0.445035      -1.040921       0.027712      -0.017554      -0.026093       0.041915      -0.039191      -0.002520      -0.018630       0.026879       0.101263      -0.061246       0.020076       0.041169             13.458930      16.155846      -0.959576      -5.619398      12.427443       5.125105      11.793500           0.000001
           71              C       8.724497       2.992022       5.753910       0.037750      35.525216 0.43145630E+03  0.10106160E+05                                 9.535722                            7.050721       0.018432       2.018382                    0.999531      27.045974      77.157524       0.605195       0.432077      -1.056313      -0.004505       0.015528      -0.000675       0.016183       0.011504      -0.001405      -0.023834       0.042369       0.000926      -0.038059       0.010976       0.027083             11.549728      12.268041      -0.124078      -3.749834      12.415219       5.115697       9.965924           0.000000
           72              C       7.799343       3.643294       6.597317      -0.129438      34.766507 0.46079593E+03  0.11077359E+05                                 9.543664                            7.358761      -0.281379       1.889668                    0.998296      30.167447      89.941714       0.578158       0.440689      -1.041154      -0.007535      -0.006157      -0.012484       0.015829      -0.019102       0.032022      -0.042782      -0.050513       0.070815      -0.050845      -0.022925       0.073770             11.317713      12.914876      -0.825496      -4.205900      11.043855       4.281778       9.994408          -0.000002
           73              C       6.616476       2.996778       6.822225       0.019557      34.865672 0.39428042E+03  0.89900072E+04                                 9.291122                            6.608233       0.082809       2.054115                    0.999240      25.956125      72.015176       0.646777       0.415333      -1.071508       0.029362      -0.024674      -0.022495       0.044463       0.009882       0.020611      -0.019129      -0.010896       0.020897      -0.033722       0.006782       0.026940             11.918825      12.574785      -1.769649      -4.523788      11.799737       5.956467      11.381954          -0.000001
           74              C       6.344759       1.826363       6.222469      -0.126770      34.080270 0.40745918E+03  0.94597361E+04                                 9.234159                            6.817495      -0.007539       1.981146                    0.999556      28.950061      83.695612       0.616757       0.427757      -1.053235       0.012226       0.010096       0.013240       0.020656      -0.007792       0.016932      -0.073309       0.017228       0.092046      -0.075031      -0.010230       0.085261             11.169505      10.881417      -1.140758      -2.864658      12.539278       5.909914      10.087819          -0.000000
           75              C       7.302861       1.230601       5.416547       0.041685      39.777949 0.45111998E+03  0.10666554E+05                                10.215301                            7.183240      -0.134243       1.959151                    0.999097      27.309140      77.831495       0.603940       0.428924      -1.060094      -0.012228      -0.000154       0.010478       0.016104       0.002499       0.012735       0.001525      -0.045946       0.002943      -0.028949       0.006065       0.022883             12.809728      13.982919       1.388670      -2.922111      14.583401       5.457335       9.862864           0.000001
           76              C       5.596370       3.626247       7.740602       0.630625      22.598450 0.23917409E+03  0.49089971E+04                                 7.474351                            5.535023      -0.061844       2.050649                    0.999318      21.868307      61.410369       0.621257       0.480348      -1.012999      -0.030590       0.019967       0.048051       0.060360       0.013785       0.031984      -0.093601      -0.121557       0.043924      -0.098706      -0.031405       0.130111              9.238954      10.710266      -1.632470      -2.429379       7.529055       3.962771       9.477542          -0.000000
           77              C       5.721388       4.114106      11.657758       0.657255      21.543298 0.22817609E+03  0.46262609E+04                                 7.194639                            5.388972      -0.068568       2.050483                    0.999240      21.494744      59.899220       0.632955       0.477280      -1.015109      -0.018254       0.057926      -0.038612       0.071969      -0.023427      -0.044029       0.085044      -0.016307       0.050943      -0.080105      -0.031990       0.112095              8.673619       8.991437      -0.633830       2.008831       9.178337      -3.887812       7.851082          -0.000001
           78              C       6.078039       2.994808      12.594877      -0.007464      36.789791 0.40932440E+03  0.93921061E+04                                 9.533727                            6.672097       0.194662       2.081448                    0.999386      26.256005      72.352701       0.654519       0.407839      -1.079687       0.013694      -0.034295       0.034931       0.050832       0.011878      -0.003283       0.026827       0.024545       0.004208      -0.036305       0.012228       0.024078             12.119043      11.773483      -0.995150       2.239118      14.099034      -7.047694      10.484613          -0.000000
           79              C       7.406054       2.813927      12.988467      -0.124096      37.224131 0.47575572E+03  0.11562127E+05                                10.014315                            7.504888      -0.447387       1.827206                    0.998669      30.984558      93.764380       0.567697       0.443952      -1.036231      -0.025716      -0.000074       0.007796       0.026872       0.011027      -0.029534       0.042344      -0.037863       0.099708      -0.059261      -0.006973       0.066234             12.000994      12.851550      -1.973722       3.179113      13.293503      -5.481719       9.857931           0.000001
           80              C       7.754753       1.727084      13.756905       0.057999      39.308151 0.45859106E+03  0.10969001E+05                                10.361722                            7.381559      -0.442033       1.865426                    0.998631      27.982671      82.182415       0.574729       0.445556      -1.042288       0.009461       0.013760       0.011058       0.020028      -0.013406       0.011253       0.012649       0.042405       0.028058      -0.035126       0.010072       0.025054             12.771570      15.044394       0.172582       1.899608      14.496411      -5.281143       8.773906           0.000002
           81              C       6.840414       0.738107      14.131752       0.017029      42.578924 0.48403493E+03  0.11729861E+05                                10.935756                            7.605482      -0.375335       1.861461                    0.998341      29.183743      86.149669       0.564004       0.448134      -1.041236       0.008637      -0.021760       0.023708       0.033320      -0.029332      -0.007268       0.000883      -0.054969       0.074289      -0.053092       0.022645       0.030447             13.930662      14.975832      -1.500352       2.130429      17.108936      -6.433029       9.707217           0.000002
           82              C       5.538887       0.974247      13.719420       0.010236      38.207210 0.43722008E+03  0.10234670E+05                                 9.858263                            7.014181      -0.027866       1.998705                    0.999434      27.045612      76.142666       0.620079       0.421973      -1.066788      -0.006932       0.014256       0.004919       0.016598       0.023259      -0.020803      -0.002486      -0.028194      -0.014883      -0.035033       0.000884       0.034149             12.061649      15.793908       0.130368       1.267399      12.355527      -4.967176       8.035513           0.000003
           83              C       5.144862       2.055640      12.969725      -0.104787      34.151413 0.41595602E+03  0.97001218E+04                                 9.218526                            6.876413      -0.051514       1.961871                    0.999350      29.005484      83.849667       0.616125       0.426293      -1.054881       0.016968       0.013225       0.003597       0.021812      -0.033797       0.001891       0.066816       0.002391       0.171746      -0.083202      -0.012044       0.095246             10.814334      11.424625       0.674141       0.605756      12.812385      -5.525384       8.205993           0.000002
           84              C       7.262303      -0.537321      14.806478       0.004576      40.526958 0.48129996E+03  0.11655888E+05                                10.657210                            7.626596      -0.398904       1.853938                    0.998342      29.345827      86.813859       0.558084       0.453186      -1.037537      -0.004492       0.030713      -0.011452       0.033085       0.001398       0.009336      -0.031108       0.009134      -0.107207      -0.051919       0.022253       0.029667             13.319601       8.064109      -4.497105       1.116208      17.928732      -4.565272      13.965963           0.000002
           85              C       7.722272      -1.636374      14.075525       0.032337      37.365492 0.46249744E+03  0.11054630E+05                                 9.958418                            7.365367      -0.290908       1.914523                    0.998451      27.894724      81.142565       0.582587       0.439856      -1.048608       0.009133      -0.010828      -0.011001       0.017935       0.010548       0.000826      -0.009620      -0.000603       0.089536      -0.026453      -0.005424       0.031877             11.930813       6.889077      -3.574863       0.439464      15.645098      -2.581357      13.258264           0.000002
           86              C       8.143871      -2.790380      14.675281      -0.113977      35.600393 0.44120964E+03  0.10533506E+05                                 9.748217                            7.245167      -0.432036       1.840161                    0.998938      30.357947      91.369509       0.575036       0.446152      -1.033858      -0.002769       0.006392       0.016231       0.017663       0.017108      -0.012117       0.016629       0.079967      -0.173507      -0.065278      -0.007704       0.072981             11.761722       6.772249      -2.747133       1.834006      15.231463      -4.233539      13.281454           0.000002
           87              C       8.152452      -2.917196      16.024732       0.025098      36.172096 0.40220607E+03  0.92264256E+04                                 9.612375                            6.730349       0.081893       2.060186                    0.999020      25.962705      72.507296       0.632213       0.422336      -1.065887      -0.022278       0.028838      -0.010624       0.037958       0.017801      -0.015203       0.021764       0.027668       0.015017      -0.040321       0.016623       0.023697             12.304661       7.915293      -5.305292       2.297121      16.276983      -4.352386      12.721709           0.000001
           88              C       7.675272      -1.845648      16.793170      -0.104873      33.733946 0.41373662E+03  0.96553939E+04                                 9.239913                            6.912823      -0.025258       1.981421                    0.999465      28.848145      83.990020       0.605957       0.433130      -1.048525       0.003050      -0.018390      -0.013741       0.023158       0.065517       0.019152      -0.004317       0.105971      -0.092810      -0.072468      -0.029070       0.101537             10.852604       6.717733      -4.268409       0.497069      14.612531      -2.479883      11.227547           0.000002
           89              C       7.258787      -0.719397      16.174671       0.045672      36.225837 0.43341948E+03  0.10153024E+05                                 9.604650                            7.039547      -0.128491       1.965294                    0.999193      27.072607      76.972823       0.609827       0.428758      -1.059462       0.003223       0.003161       0.012379       0.013176       0.003883      -0.005173       0.025899      -0.010608      -0.061427      -0.035032       0.005907       0.029125             11.393845       6.647953      -3.823905       0.144119      13.965307      -2.398435      13.568276           0.000002
           90              C       8.743268      -4.120761      16.680716       0.593375      24.723049 0.25319064E+03  0.52553381E+04                                 7.837770                            5.623563      -0.089532       2.021248                    0.999424      22.463768      62.816036       0.630008       0.468389      -1.022482       0.006863      -0.034842       0.012445       0.037629       0.083482      -0.017848       0.038951       0.104989      -0.082363      -0.107660      -0.004761       0.112421              9.754092       7.031309      -3.808592       1.736592      11.700791      -2.486170      10.530175           0.000000
           91              C       7.743544       8.756165      15.106356       0.131647      26.633756 0.30462541E+03  0.65742116E+04                                 7.869570                            5.906451       0.125358       2.073027                    0.999747      25.025364      69.682647       0.660861       0.429456      -1.052526       0.044246      -0.025678       0.026695       0.057703       0.007933      -0.044851      -0.052220       0.051381      -0.066149      -0.078007       0.003474       0.074533              9.125926       7.236795      -0.656810       3.471699      11.175644       2.142575       8.965340          -0.000001
           92              C       7.439101       7.750528      14.225464      -0.114022      30.806137 0.38259523E+03  0.86903665E+04                                 8.491905                            6.499663       0.335759       2.105326                    0.999745      27.557839      77.243265       0.651230       0.414070      -1.068357       0.012988      -0.012910       0.001725       0.018394       0.009343       0.002152      -0.006948      -0.001773       0.002959      -0.012852       0.002202       0.010650              9.711853       7.642608      -0.965529       3.790597      11.577534       2.043845       9.915417          -0.000003
           93              C       7.935875       6.506304      14.450373      -0.042192      28.580510 0.37254827E+03  0.84333061E+04                                 8.181248                            6.496611       0.112468       2.036407                    0.999685      27.335671      77.302992       0.636896       0.424837      -1.058091      -0.004689       0.008083       0.003762       0.010074       0.020649      -0.032536      -0.003013       0.050711       0.007446      -0.036610      -0.015405       0.052015              9.038881       6.996915      -1.208599       3.201454      11.444781       1.420768       8.674947          -0.000001
           94              C       8.773526       6.372785      15.537431      -0.007088      33.578996 0.40158026E+03  0.91463492E+04                                 8.886421                            6.595044       0.155652       2.064072                    0.999049      25.990265      70.742942       0.662120       0.406157      -1.083658      -0.018913       0.001270      -0.019369       0.027101      -0.009256       0.000050      -0.000593      -0.027648      -0.053794      -0.017941      -0.007670       0.025610             10.379098       7.309955      -2.004976       2.934848      14.642925       2.220038       9.184415           0.000001
           95              C       9.035316       7.461187      16.362095       0.058824      27.991581 0.32910454E+03  0.72490199E+04                                 8.100267                            6.129728       0.037703       2.020539                    0.999603      26.429596      74.614512       0.649503       0.428134      -1.052183      -0.020497       0.050618      -0.016392       0.057017       0.026937      -0.028757      -0.044905       0.130713       0.043536      -0.092932       0.007465       0.085467              9.331325       6.339958      -0.671922       2.842213      12.217265       2.413917       9.436752           0.000001
           96              C       9.477579       5.106757      15.837309       0.254087      23.646258 0.27107952E+03  0.56613796E+04                                 7.181990                            5.542366       0.165801       2.093375                    0.999548      23.772904      64.346409       0.690169       0.424937      -1.059170      -0.001233      -0.025968      -0.014390       0.029714       0.031206      -0.089550      -0.052450       0.116779       0.115589      -0.097944      -0.046275       0.144219              8.057635       5.885314      -1.454770       1.494026      12.059697       1.911563       6.227894           0.000004
           97              C       2.411817       8.391117       8.940114       0.068420      25.694259 0.37769820E+03  0.86355873E+04                                 7.779432                            6.656818      -0.045871       1.992138                    0.999068      27.342847      79.388272       0.608891       0.439967      -1.042036      -0.039725      -0.058665      -0.000466       0.070851       0.038703      -0.002407       0.004425       0.053089       0.034594      -0.053089       0.011924       0.041165              8.330054      10.319018      -1.194198      -0.038037       9.039379      -1.494835       5.631763          -0.000001
           98              C       1.600192       9.497317       8.790175      -0.094750      27.825988 0.40155421E+03  0.92971786E+04                                 8.107910                            6.796476       0.108295       2.036015                    0.998724      28.238205      81.769870       0.613260       0.431375      -1.050059      -0.034473       0.004078      -0.008379       0.035710       0.001476       0.001396       0.000402      -0.014197       0.018966      -0.010519       0.003970       0.006549              8.645731      11.004026      -0.382110      -0.267739       9.320295      -1.436166       5.612871           0.000002
           99              C       0.257861       9.320385       8.827660      -0.071993      27.351644 0.38889854E+03  0.89882571E+04                                 8.095722                            6.743606      -0.141793       1.946421                    0.998826      28.863184      85.224786       0.604349       0.438510      -1.039258       0.039131       0.019267      -0.016955       0.046796      -0.002813       0.005296       0.014313      -0.030581       0.146412      -0.040468      -0.011902       0.052370              8.612462      11.349203       0.612149      -0.133668       8.993408      -1.531272       5.494776           0.000001
          100              C      -0.234249       8.131671       9.090053      -0.044535      32.916968 0.43983372E+03  0.10314587E+05                                 8.977407                            7.055972       0.089972       2.041762                    0.999501      26.993099      76.145494       0.615299       0.424479      -1.064861       0.019368      -0.039495       0.000199       0.043989       0.031126      -0.004328      -0.002427       0.021305      -0.026583      -0.028483      -0.009367       0.037850             10.159472      15.132502       0.388299      -0.003189       9.936399      -1.544959       5.409514          -0.000002
          101              C       0.652300       6.992265       9.239992       0.088006      27.105754 0.36087018E+03  0.81661650E+04                                 8.036879                            6.494563      -0.182315       1.949169                    0.998914      27.187211      78.807636       0.617531       0.438309      -1.041895       0.033307       0.031981       0.000986       0.046186       0.036009       0.005614       0.002265      -0.028955       0.210581      -0.073987       0.003338       0.070649              8.848637      11.679462      -0.297115       0.075928       9.721207      -1.475664       5.145242          -0.000003
          102              C      -1.733971       8.148774       9.202507       0.345082      17.398580 0.19413562E+03  0.37743423E+04                                 6.074712                            4.853560       0.121624       2.124084                    0.998837      21.780638      59.131316       0.692346       0.455037      -1.028909      -0.003266      -0.003403       0.002814       0.005492      -0.024936       0.009779       0.028146       0.033797       0.464521      -0.110811      -0.047393       0.158204              6.692488       9.424733       0.725335       0.159642       6.930060      -0.508410       3.722671          -0.000003
          103              C      12.801143      14.117564       1.124543       0.647900      22.940731 0.23361213E+03  0.47512184E+04                                 7.446168                            5.410218      -0.026137       2.061079                    0.999248      21.493140      59.445906       0.640960       0.469857      -1.021930       0.030258       0.039369      -0.059182       0.077253      -0.057095      -0.050780       0.062745       0.045031       0.000955      -0.077281      -0.037538       0.114819              9.138013       7.103984       2.589666       0.766574       9.970155      -3.783351      10.339900          -0.000000
          104              C      12.407928      13.014869       2.061661      -0.001372      35.879440 0.39877554E+03  0.90805555E+04                                 9.359382                            6.565033       0.223810       2.091472                    0.999296      26.005955      71.135466       0.663660       0.405300      -1.082561      -0.012152      -0.041453       0.030072       0.052633      -0.011245       0.005917       0.025935       0.028308      -0.017692      -0.037412       0.015420       0.021991             11.895449       8.880448       4.074476      -0.031445      13.569691      -6.502926      13.236207          -0.000001
          105              C      -1.320596      12.881851       3.261174      -0.103622      33.905034 0.42849929E+03  0.10080424E+05                                 9.265341                            7.024791      -0.071219       1.960235                    0.999521      29.124833      84.929134       0.602878       0.431865      -1.050074      -0.007880      -0.007523      -0.016480       0.019756      -0.032680      -0.040718       0.058607      -0.016510      -0.118689      -0.078320      -0.013775       0.092096             10.940544       8.803522       2.352404       0.926008      10.810825      -5.694837      13.207285           0.000000
          106              C      12.652611      11.934034       4.179550       0.036176      37.389348 0.45332507E+03  0.10751378E+05                                 9.870691                            7.236230      -0.234599       1.932234                    0.998883      27.486570      78.925807       0.596219       0.433158      -1.055564       0.016099       0.001577      -0.001386       0.016236      -0.009375       0.006797       0.005878       0.000926       0.085124      -0.025071      -0.004821       0.029892             11.855553      12.032769       3.789616       1.686619      10.771478      -4.350325      12.762414           0.000001
          107              C      11.549500      11.102883       3.954642       0.023381      40.263228 0.48667506E+03  0.11822426E+05                                10.656366                            7.709880      -0.388279       1.859566                    0.998525      29.268465      86.804723       0.550492       0.458023      -1.034472      -0.007919      -0.026943       0.018989       0.033900      -0.021519      -0.037117      -0.014579      -0.026700      -0.018471      -0.054670       0.023056       0.031615             13.092974      12.418935       4.872694      -0.637154      12.399308      -5.289737      14.460679           0.000002
          108              C      10.916145      11.280008       2.717645       0.055106      36.720577 0.43804576E+03  0.10305486E+05                                 9.745618                            7.117864      -0.221797       1.937802                    0.999138      27.183274      77.867628       0.600269       0.433722      -1.054694      -0.008493       0.001135      -0.008281       0.011916       0.005532      -0.010251       0.017992       0.009244      -0.079642      -0.036584       0.015948       0.020637             11.499758      10.661666       4.425963       0.938503      10.928610      -3.879301      12.908999           0.000002
          109              C      11.341533      12.183467       1.780526      -0.116476      34.728083 0.42521830E+03  0.99857637E+04                                 9.381432                            6.982451      -0.062227       1.959312                    0.999500      29.330752      85.503178       0.606599       0.429967      -1.051049       0.015695       0.008054       0.010027       0.020291      -0.070129      -0.016887       0.039493      -0.020327      -0.007331      -0.072561      -0.017775       0.090336             10.979567       9.331478       4.812159      -0.629996      11.724075      -4.487682      11.883147           0.000002
          110              C      10.960695      10.211077       5.022957       0.009006      40.138449 0.48348166E+03  0.11737562E+05                                10.677675                            7.719838      -0.416067       1.853901                    0.998530      29.343481      87.291967       0.545809       0.462240      -1.031047       0.013850       0.018953      -0.022876       0.032777       0.031052       0.022589      -0.025141       0.057818       0.033848      -0.062270       0.019751       0.042518             13.146853      10.767891       1.037588      -5.192497      15.835205      -4.281072      12.837464           0.000002
          111              C      10.073226      10.746629       5.978818       0.050581      38.256302 0.46480935E+03  0.11117728E+05                                10.080187                            7.372729      -0.319143       1.902906                    0.999022      27.795517      80.739643       0.583918       0.438544      -1.049959      -0.011294       0.010135       0.003303       0.015530      -0.003146       0.020664      -0.001282      -0.040067       0.007412      -0.033313       0.013171       0.020142             12.117499      10.327422       0.156605      -4.688190      15.353536      -2.687841      10.671539           0.000002
          112              C       9.462611       9.953940       6.934679      -0.115368      34.688278 0.43333485E+03  0.10261684E+05                                 9.490233                            7.124364      -0.240474       1.903446                    0.999197      29.789453      88.241288       0.588859       0.439238      -1.041680       0.002112      -0.016193      -0.001106       0.016368       0.012801       0.032014       0.027002       0.096727       0.075490      -0.068840       0.000104       0.068735             11.239287       8.732073       1.480540      -3.536808      15.050075      -4.349537       9.935712           0.000003
          113              C       9.706381       8.614797       6.972164       0.018867      37.327904 0.41235978E+03  0.95113115E+04                                 9.781274                            6.796076       0.137145       2.073094                    0.999178      26.176064      73.123235       0.632223       0.420021      -1.068158       0.008989       0.020707      -0.033060       0.040032      -0.010623       0.013728       0.028548       0.000117      -0.002971      -0.036807       0.008354       0.028453             12.626592      10.954744       2.724138      -5.821637      14.868315      -5.242114      12.056719          -0.000000
          114              C      10.591032       8.051741       6.053788      -0.116792      34.366221 0.43679846E+03  0.10324150E+05                                 9.332700                            7.079290      -0.013984       1.977805                    0.999498      29.324067      85.686962       0.602287       0.430259      -1.051146      -0.024471       0.011222      -0.003484       0.027146       0.020106       0.075206       0.006856       0.038007      -0.010994      -0.068850      -0.019641       0.088491             10.960334      10.180693       1.233029      -5.464399      11.316917      -3.158986      11.383394           0.000000
          115              C      11.201647       8.844429       5.097927       0.044440      37.041469 0.44044440E+03  0.10379073E+05                                 9.806075                            7.136785      -0.091490       1.977263                    0.999495      27.294485      78.324823       0.599368       0.433656      -1.054429      -0.007359      -0.016492      -0.008603       0.020004       0.003780      -0.006158       0.018454       0.025744      -0.001853      -0.027100       0.010732       0.016368             11.717902      10.259947      -0.587962      -5.083467      13.842893      -2.426930      11.050867           0.000001
          116              C       8.993017       7.755947       7.984253       0.585649      25.412477 0.26313164E+03  0.55159671E+04                                 8.016199                            5.746690      -0.101983       2.015414                    0.999460      22.734878      63.944244       0.620817       0.470645      -1.020985      -0.023412      -0.023817       0.018956       0.038402      -0.031763       0.079829       0.028450       0.077252      -0.040212      -0.096132      -0.005661       0.101793             10.100720       8.817700       2.875656      -4.188772      11.977790      -3.269018       9.506670           0.000000
          117              C      -2.613074      10.627161      16.437065       0.631560      22.644822 0.23827250E+03  0.48769749E+04                                 7.448969                            5.500585      -0.011034       2.067336                    0.999470      21.706096      60.509039       0.628426       0.476184      -1.017060      -0.044042      -0.005639       0.039986       0.059753      -0.015009       0.021349      -0.043166      -0.213868      -0.078786      -0.100015      -0.033624       0.133639              9.126605      12.434864      -0.918539      -3.094978       4.637510       1.208583      10.307440          -0.000001
          118              C      -1.269805      10.507936      15.762339       0.013553      35.874392 0.40290397E+03  0.92046389E+04                                 9.404751                            6.623813       0.183852       2.082392                    0.999289      25.940039      71.233542       0.656531       0.408363      -1.079772       0.031763      -0.013248      -0.032485       0.047325       0.013193       0.016568       0.000029      -0.045345       0.034109      -0.037214       0.014035       0.023178             11.996134      16.468141      -2.806729      -5.544418       5.853823      -0.242673      13.666437          -0.000001
          119              C      -0.197960      10.012850      16.437065      -0.116316      36.932939 0.44889942E+03  0.10695187E+05                                 9.898865                            7.252443      -0.231045       1.911578                    0.998627      29.528314      86.954626       0.585081       0.439391      -1.044440       0.002726      -0.019485      -0.020528       0.028434       0.067135      -0.005282       0.011674      -0.081680      -0.089822      -0.066552      -0.027467       0.094019             11.955055      15.721888      -3.701734      -3.791062       6.346076       0.079954      13.797200          -0.000001
          120              C       0.993873       9.743947      15.706112       0.056559      36.626237 0.41421472E+03  0.96257751E+04                                 9.745918                            6.925811      -0.231098       1.936220                    0.999356      27.011410      77.327290       0.606944       0.434257      -1.052586      -0.012487      -0.011082       0.026766       0.031546       0.001999       0.017860       0.003515      -0.000316      -0.098326      -0.038728       0.015349       0.023379             11.891225      13.781819      -3.130981      -2.760812       6.170758      -0.310765      15.721097          -0.000001
          121              C       1.129744       9.937425      14.412888      -0.004391      41.355604 0.48219992E+03  0.11690372E+05                                10.740366                            7.580027      -0.456668       1.838486                    0.998344      29.335121      87.005074       0.565404       0.446833      -1.040561       0.023297      -0.012270      -0.031241       0.040857       0.005035      -0.023238       0.021554       0.018167      -0.120169      -0.054584       0.018280       0.036304             13.567374      15.201117      -4.608079      -5.094684       8.432749       1.444476      17.068257           0.000000
          122              C       0.025058      10.609694      13.756905       0.038720      37.399822 0.46141346E+03  0.10991971E+05                                 9.893957                            7.320767      -0.126935       1.966677                    0.999235      27.556420      79.308923       0.590292       0.435566      -1.054076       0.006357       0.017635      -0.001317       0.018792       0.007558      -0.001174      -0.009544      -0.023344       0.073734      -0.026247      -0.001784       0.028031             11.771223      13.422971      -3.408971      -3.174059       7.024608      -0.982877      14.866090          -0.000000
          123              C      -1.163008      10.822836      14.394146      -0.120707      34.074063 0.43117578E+03  0.10160064E+05                                 9.294486                            7.051016      -0.075071       1.956716                    0.999489      29.394591      85.810247       0.601151       0.432395      -1.049663      -0.005945      -0.005306       0.026751       0.027913       0.027580       0.028704       0.012739      -0.068685      -0.159667      -0.067103      -0.007358       0.074461             10.950159      12.757686      -2.456918      -4.830058       6.165755      -0.318022      13.927035          -0.000002
          124              C       2.221675       9.352565      13.569481      -0.004169      40.391973 0.46285785E+03  0.11114542E+05                                10.562639                            7.411485      -0.437831       1.848954                    0.998414      29.041195      85.907676       0.573150       0.445035      -1.040921      -0.027712       0.017554       0.026093       0.041915      -0.039191      -0.002520      -0.018630       0.026879       0.101263      -0.061246       0.020076       0.041170             13.458930      16.155846      -0.959576      -5.619399      12.427443       5.125105      11.793500           0.000001
          125              C       2.035641       8.160096      12.988467       0.037750      35.525216 0.43145629E+03  0.10106160E+05                                 9.535723                            7.050721       0.018432       2.018382                    0.999531      27.045974      77.157526       0.605195       0.432077      -1.056313       0.004505      -0.015528       0.000675       0.016183       0.011504      -0.001405      -0.023834       0.042369       0.000926      -0.038059       0.010976       0.027083             11.549729      12.268041      -0.124078      -3.749834      12.415220       5.115697       9.965925           0.000000
          126              C       2.960795       7.508824      12.145060      -0.129439      34.766513 0.46079603E+03  0.11077362E+05                                 9.543666                            7.358763      -0.281379       1.889668                    0.998296      30.167450      89.941729       0.578158       0.440689      -1.041154       0.007535       0.006157       0.012484       0.015829      -0.019102       0.032022      -0.042782      -0.050513       0.070815      -0.050845      -0.022925       0.073770             11.317715      12.914879      -0.825496      -4.205901      11.043857       4.281779       9.994410          -0.000002
          127              C       4.143662       8.155340      11.920152       0.019557      34.865670 0.39428039E+03  0.89900064E+04                                 9.291122                            6.608233       0.082809       2.054116                    0.999240      25.956124      72.015173       0.646777       0.415333      -1.071508      -0.029362       0.024674       0.022495       0.044463       0.009882       0.020611      -0.019129      -0.010896       0.020897      -0.033722       0.006782       0.026940             11.918825      12.574784      -1.769649      -4.523787      11.799737       5.956466      11.381953          -0.000001
          128              C       4.415379       9.325755      12.519908      -0.126770      34.080263 0.40745910E+03  0.94597335E+04                                 9.234158                            6.817494      -0.007538       1.981146                    0.999556      28.950058      83.695601       0.616757       0.427757      -1.053235      -0.012226      -0.010096      -0.013240       0.020656      -0.007792       0.016932      -0.073309       0.017228       0.092046      -0.075031      -0.010230       0.085261             11.169503      10.881416      -1.140757      -2.864657      12.539276       5.909912      10.087817          -0.000000
          129              C       3.457277       9.921517      13.325830       0.041685      39.777949 0.45111999E+03  0.10666554E+05                                10.215301                            7.183240      -0.134243       1.959151                    0.999097      27.309140      77.831495       0.603940       0.428924      -1.060094       0.012228       0.000154      -0.010478       0.016104       0.002499       0.012735       0.001525      -0.045946       0.002943      -0.028949       0.006065       0.022883             12.809728      13.982919       1.388670      -2.922111      14.583400       5.457335       9.862864           0.000000
          130              C       5.163768       7.525871      11.001775       0.630625      22.598448 0.23917407E+03  0.49089966E+04                                 7.474351                            5.535023      -0.061844       2.050649                    0.999318      21.868306      61.410367       0.621257       0.480348      -1.012999       0.030590      -0.019967      -0.048051       0.060360       0.013785       0.031984      -0.093601      -0.121557       0.043924      -0.098706      -0.031405       0.130111              9.238954      10.710266      -1.632470      -2.429379       7.529055       3.962771       9.477542          -0.000000
          131              C       5.038750       7.038012       7.084619       0.657255      21.543299 0.22817611E+03  0.46262613E+04                                 7.194639                            5.388973      -0.068568       2.050483                    0.999240      21.494745      59.899225       0.632955       0.477280      -1.015109       0.018254      -0.057926       0.038612       0.071969      -0.023427      -0.044029       0.085044      -0.016307       0.050943      -0.080105      -0.031990       0.112095              8.673620       8.991437      -0.633830       2.008832       9.178338      -3.887812       7.851083          -0.000001
          132              C       4.682099       8.157310       6.147500      -0.007464      36.789795 0.40932446E+03  0.93921077E+04                                 9.533727                            6.672097       0.194661       2.081447                    0.999386      26.256007      72.352708       0.654519       0.407839      -1.079687      -0.013694       0.034295      -0.034931       0.050832       0.011878      -0.003283       0.026827       0.024545       0.004208      -0.036305       0.012228       0.024078             12.119045      11.773484      -0.995151       2.239119      14.099036      -7.047694      10.484614          -0.000000
          133              C       3.354084       8.338191       5.753910      -0.124096      37.224128 0.47575566E+03  0.11562126E+05                                10.014314                            7.504887      -0.447386       1.827206                    0.998669      30.984556      93.764371       0.567697       0.443952      -1.036231       0.025716       0.000074      -0.007796       0.026872       0.011027      -0.029534       0.042344      -0.037863       0.099708      -0.059261      -0.006973       0.066234             12.000993      12.851549      -1.973722       3.179113      13.293501      -5.481718       9.857930           0.000001
          134              C       3.005385       9.425034       4.985472       0.057999      39.308149 0.45859103E+03  0.10969000E+05                                10.361722                            7.381559      -0.442033       1.865426                    0.998631      27.982670      82.182413       0.574728       0.445556      -1.042288      -0.009461      -0.013760      -0.011058       0.020028      -0.013406       0.011253       0.012649       0.042405       0.028058      -0.035126       0.010072       0.025054             12.771570      15.044394       0.172582       1.899608      14.496411      -5.281143       8.773906           0.000002
          135              C       3.919724      10.414011       4.610625       0.017029      42.578922 0.48403490E+03  0.11729860E+05                                10.935756                            7.605482      -0.375335       1.861461                    0.998341      29.183742      86.149667       0.564004       0.448134      -1.041236      -0.008637       0.021760      -0.023708       0.033320      -0.029332      -0.007268       0.000883      -0.054969       0.074289      -0.053092       0.022645       0.030447             13.930662      14.975832      -1.500352       2.130429      17.108937      -6.433029       9.707217           0.000003
          136              C       5.221251      10.177871       5.022957       0.010236      38.207208 0.43722005E+03  0.10234669E+05                                 9.858262                            7.014181      -0.027866       1.998705                    0.999434      27.045611      76.142662       0.620079       0.421973      -1.066788       0.006932      -0.014256      -0.004919       0.016598       0.023259      -0.020803      -0.002486      -0.028194      -0.014883      -0.035033       0.000884       0.034149             12.061649      15.793907       0.130368       1.267399      12.355527      -4.967176       8.035512           0.000003
          137              C       5.615276       9.096478       5.772652      -0.104787      34.151412 0.41595601E+03  0.97001216E+04                                 9.218526                            6.876413      -0.051514       1.961871                    0.999350      29.005484      83.849666       0.616125       0.426293      -1.054881      -0.016968      -0.013225      -0.003597       0.021812      -0.033797       0.001891       0.066816       0.002391       0.171746      -0.083202      -0.012044       0.095246             10.814334      11.424625       0.674141       0.605756      12.812385      -5.525384       8.205993           0.000002
          138              C       3.497835      11.689439       3.935899       0.004576      40.526957 0.48129995E+03  0.11655888E+05                                10.657211                            7.626596      -0.398904       1.853938                    0.998342      29.345827      86.813860       0.558084       0.453186      -1.037537       0.004492      -0.030713       0.011452       0.033085       0.001398       0.009336      -0.031108       0.009134      -0.107207      -0.051919       0.022253       0.029667             13.319602       8.064109      -4.497105       1.116208      17.928733      -4.565272      13.965963           0.000002
          139              C       3.037866      12.788492       4.666852       0.032337      37.365495 0.46249747E+03  0.11054631E+05                                 9.958418                            7.365367      -0.290909       1.914523                    0.998451      27.894725      81.142567       0.582587       0.439856      -1.048608      -0.009133       0.010828       0.011001       0.017935       0.010548       0.000826      -0.009620      -0.000603       0.089536      -0.026453      -0.005424       0.031877             11.930813       6.889077      -3.574863       0.439464      15.645098      -2.581357      13.258264           0.000002
          140              C       2.616267      13.942498       4.067096      -0.113977      35.600393 0.44120964E+03  0.10533506E+05                                 9.748217                            7.245167      -0.432036       1.840161                    0.998938      30.357948      91.369515       0.575036       0.446152      -1.033858       0.002769      -0.006392      -0.016231       0.017663       0.017108      -0.012117       0.016629       0.079967      -0.173507      -0.065278      -0.007704       0.072981             11.761723       6.772249      -2.747133       1.834006      15.231463      -4.233539      13.281455           0.000002
          141              C       2.607686      14.069314       2.717645       0.025098      36.172098 0.40220609E+03  0.92264263E+04                                 9.612375                            6.730349       0.081893       2.060186                    0.999020      25.962706      72.507300       0.632213       0.422336      -1.065887       0.022278      -0.028838       0.010624       0.037958       0.017801      -0.015203       0.021764       0.027668       0.015017      -0.040321       0.016623       0.023697             12.304662       7.915293      -5.305292       2.297122      16.276983      -4.352386      12.721710           0.000000
          142              C       3.084866      12.997766       1.949207      -0.104873      33.733947 0.41373664E+03  0.96553947E+04                                 9.239913                            6.912823      -0.025258       1.981421                    0.999465      28.848146      83.990025       0.605957       0.433130      -1.048525      -0.003050       0.018390       0.013741       0.023158       0.065517       0.019152      -0.004317       0.105971      -0.092810      -0.072468      -0.029070       0.101537             10.852604       6.717733      -4.268409       0.497069      14.612532      -2.479884      11.227548           0.000002
          143              C       3.501351      11.871515       2.567706       0.045672      36.225841 0.43341953E+03  0.10153025E+05                                 9.604650                            7.039548      -0.128491       1.965293                    0.999193      27.072609      76.972830       0.609827       0.428758      -1.059462      -0.003223      -0.003161      -0.012379       0.013176       0.003883      -0.005173       0.025899      -0.010608      -0.061427      -0.035032       0.005907       0.029125             11.393846       6.647954      -3.823906       0.144120      13.965308      -2.398435      13.568277           0.000002
          144              C       2.016870      15.272879       2.061661       0.593375      24.723050 0.25319066E+03  0.52553386E+04                                 7.837771                            5.623564      -0.089532       2.021248                    0.999424      22.463769      62.816041       0.630008       0.468389      -1.022482      -0.006863       0.034842      -0.012445       0.037629       0.083482      -0.017848       0.038951       0.104989      -0.082363      -0.107660      -0.004761       0.112421              9.754093       7.031310      -3.808593       1.736592      11.700792      -2.486171      10.530176           0.000000
          145              C       3.016594       2.395953       3.636021       0.131647      26.633752 0.30462536E+03  0.65742102E+04                                 7.869569                            5.906450       0.125358       2.073027                    0.999747      25.025362      69.682638       0.660861       0.429456      -1.052526      -0.044246       0.025677      -0.026695       0.057703       0.007933      -0.044851      -0.052220       0.051381      -0.066149      -0.078007       0.003474       0.074533              9.125925       7.236793      -0.656810       3.471698      11.175643       2.142574       8.965338          -0.000001
          146              C       3.321037       3.401590       4.516913      -0.114022      30.806140 0.38259528E+03  0.86903680E+04                                 8.491906                            6.499663       0.335759       2.105326                    0.999745      27.557841      77.243271       0.651230       0.414070      -1.068357      -0.012988       0.012910      -0.001725       0.018394       0.009343       0.002152      -0.006948      -0.001773       0.002959      -0.012852       0.002202       0.010650              9.711853       7.642608      -0.965529       3.790597      11.577535       2.043845       9.915417          -0.000003
          147              C       2.824263       4.645814       4.292004      -0.042192      28.580507 0.37254824E+03  0.84333049E+04                                 8.181247                            6.496610       0.112468       2.036407                    0.999685      27.335670      77.302985       0.636896       0.424837      -1.058091       0.004689      -0.008083      -0.003762       0.010074       0.020649      -0.032536      -0.003013       0.050711       0.007446      -0.036610      -0.015405       0.052015              9.038880       6.996914      -1.208599       3.201453      11.444779       1.420768       8.674946          -0.000001
          148              C       1.986612       4.779333       3.204946      -0.007088      33.578995 0.40158024E+03  0.91463486E+04                                 8.886421                            6.595044       0.155653       2.064072                    0.999049      25.990264      70.742940       0.662119       0.406157      -1.083658       0.018913      -0.001270       0.019369       0.027101      -0.009256       0.000050      -0.000593      -0.027648      -0.053794      -0.017941      -0.007670       0.025610             10.379098       7.309955      -2.004976       2.934848      14.642925       2.220038       9.184415           0.000001
          149              C       1.724822       3.690931       2.380282       0.058824      27.991582 0.32910456E+03  0.72490204E+04                                 8.100267                            6.129728       0.037703       2.020539                    0.999603      26.429597      74.614514       0.649503       0.428134      -1.052183       0.020497      -0.050618       0.016392       0.057017       0.026937      -0.028757      -0.044905       0.130713       0.043536      -0.092932       0.007465       0.085467              9.331325       6.339958      -0.671922       2.842213      12.217266       2.413917       9.436752           0.000001
          150              C       1.282559       6.045361       2.905068       0.254087      23.646259 0.27107953E+03  0.56613799E+04                                 7.181990                            5.542366       0.165801       2.093375                    0.999548      23.772905      64.346414       0.690169       0.424937      -1.059170       0.001233       0.025968       0.014390       0.029714       0.031206      -0.089550      -0.052450       0.116779       0.115589      -0.097944      -0.046275       0.144219              8.057636       5.885314      -1.454770       1.494026      12.059698       1.911563       6.227895           0.000004
          151              C       8.348321       2.761001       9.802263       0.068420      25.694256 0.37769815E+03  0.86355857E+04                                 7.779432                            6.656817      -0.045871       1.992138                    0.999068      27.342845      79.388266       0.608891       0.439967      -1.042036       0.039725       0.058665       0.000466       0.070851       0.038703      -0.002407       0.004425       0.053089       0.034594      -0.053089       0.011924       0.041165              8.330053      10.319018      -1.194198      -0.038037       9.039378      -1.494835       5.631763          -0.000001
          152              C       9.159946       1.654801       9.952202      -0.094750      27.825989 0.40155422E+03  0.92971786E+04                                 8.107910                            6.796475       0.108295       2.036015                    0.998724      28.238205      81.769868       0.613260       0.431375      -1.050059       0.034473      -0.004078       0.008379       0.035710       0.001476       0.001396       0.000402      -0.014197       0.018966      -0.010519       0.003971       0.006549              8.645731      11.004026      -0.382110      -0.267739       9.320295      -1.436166       5.612871           0.000002
          153              C      10.502277       1.831733       9.914717      -0.071993      27.351646 0.38889856E+03  0.89882576E+04                                 8.095722                            6.743607      -0.141793       1.946421                    0.998826      28.863186      85.224795       0.604349       0.438510      -1.039258      -0.039131      -0.019267       0.016955       0.046796      -0.002813       0.005296       0.014313      -0.030581       0.146412      -0.040468      -0.011902       0.052370              8.612462      11.349203       0.612148      -0.133668       8.993408      -1.531272       5.494776           0.000001
          154              C      10.994387       3.020447       9.652324      -0.044536      32.916971 0.43983378E+03  0.10314589E+05                                 8.977408                            7.055973       0.089971       2.041762                    0.999501      26.993101      76.145506       0.615299       0.424479      -1.064861      -0.019368       0.039495      -0.000199       0.043989       0.031126      -0.004328      -0.002427       0.021305      -0.026583      -0.028483      -0.009367       0.037850             10.159473      15.132504       0.388299      -0.003189       9.936401      -1.544959       5.409515          -0.000002
          155              C      10.107838       4.159853       9.502385       0.088006      27.105751 0.36087013E+03  0.81661634E+04                                 8.036879                            6.494562      -0.182315       1.949170                    0.998914      27.187209      78.807627       0.617531       0.438309      -1.041895      -0.033307      -0.031981      -0.000986       0.046186       0.036009       0.005614       0.002265      -0.028955       0.210581      -0.073987       0.003338       0.070649              8.848636      11.679461      -0.297115       0.075928       9.721206      -1.475664       5.145242          -0.000003
          156              C      12.494109       3.003344       9.539870       0.345082      17.398581 0.19413564E+03  0.37743428E+04                                 6.074713                            4.853561       0.121623       2.124084                    0.998837      21.780639      59.131320       0.692346       0.455037      -1.028909       0.003266       0.003403      -0.002814       0.005492      -0.024936       0.009779       0.028146       0.033797       0.464521      -0.110811      -0.047393       0.158204              6.692489       9.424734       0.725335       0.159642       6.930061      -0.508410       3.722671          -0.000003
          157              N      11.765709      -0.710110      13.288345       0.544826      19.465367 0.21657427E+03  0.42261623E+04                                 6.068043                            4.821780       0.001333       2.121931                    0.999257      19.833784      49.934474       0.779700       0.402568      -1.086303      -0.023923      -0.003046      -0.048078       0.053788      -0.029526      -0.007413       0.020441      -0.081481      -0.084566      -0.036379      -0.032876       0.069255              6.703310       8.496801       1.381903       0.708084       4.346464      -1.260666       7.266664           0.000002
          158              N       0.967153       0.726066      16.399580       0.548494      18.739740 0.21637116E+03  0.42253363E+04                                 5.964823                            4.858856      -0.055702       2.112051                    0.999121      19.732309      49.856367       0.766557       0.409166      -1.080840       0.040581       0.031269       0.013232       0.052912      -0.009357      -0.047756       0.031038       0.022028       0.125388      -0.047251      -0.031950       0.079201              6.330037       7.107908       1.289695       1.706157       6.880849      -0.895560       5.001354           0.000003
          159              N       0.992831      -1.028071      12.726074       0.538609      19.491824 0.22863027E+03  0.45260712E+04                                 6.117992                            4.987591      -0.164418       2.062719                    0.998882      20.135858      51.201979       0.758297       0.408018      -1.081743       0.015291      -0.051882      -0.001817       0.054119       0.018359       0.007592      -0.002227       0.092371      -0.104032      -0.037630      -0.029894       0.067524              6.601586       4.033433      -0.921750      -0.631845       8.786885      -0.287854       6.984440           0.000002
          160              N      -1.387505       2.942608      14.544085       0.564227      18.747477 0.21000965E+03  0.40783380E+04                                 5.965105                            4.786050      -0.118641       2.086182                    0.999113      19.733835      50.030001       0.771109       0.409022      -1.078891      -0.029086       0.028277       0.034961       0.053552       0.021077       0.044411       0.017329       0.063179       0.024080      -0.042637      -0.027667       0.070305              6.444678       5.969170      -1.075156      -2.237305       7.684054      -0.272928       5.680810           0.000001
          161              N       8.686333       1.980321       2.267828       0.542848      19.676114 0.21504955E+03  0.41890562E+04                                 6.129485                            4.821933       0.014332       2.132377                    0.999377      19.703851      49.565885       0.775521       0.405448      -1.084355      -0.037902       0.016822      -0.026821       0.049386      -0.011437      -0.007089       0.062159      -0.060243       0.049997      -0.044624      -0.038243       0.082868              6.704678       8.122247       0.219442      -0.024913       4.914068      -2.307543       7.077720           0.000000
          162              N      10.672806       0.255530       6.428635       0.550078      18.384539 0.21720278E+03  0.42497354E+04                                 5.902206                            4.879605       0.025301       2.138222                    0.999391      19.818613      50.280431       0.761508       0.411088      -1.078535       0.002810      -0.026487       0.049945       0.056603      -0.027252      -0.007594       0.021689      -0.100657      -0.083143      -0.043737      -0.032400       0.076137              6.298802       6.776458       0.351697      -0.009572       3.708963      -0.723057       8.410986           0.000000
          163              N      10.020069       3.738406       5.585228       0.552794      17.855297 0.20340014E+03  0.39085637E+04                                 5.713919                            4.687383       0.066242       2.156569                    0.999260      19.413195      48.552805       0.786863       0.405080      -1.084264       0.042092       0.034229      -0.006039       0.054588      -0.053938      -0.008471      -0.008267      -0.077258      -0.153119      -0.058401      -0.033548       0.091949              6.146351       6.176999       1.776289      -0.123624       4.768127       1.070920       7.493927           0.000000
          164              N       7.001304      -0.089241       4.816791       0.605383      17.500267 0.17487593E+03  0.32526449E+04                                 5.732214                            4.370301      -0.088295       2.104247                    0.998235      18.978787      47.494402       0.804036       0.409566      -1.075705      -0.016778      -0.050035      -0.018263       0.055844       0.008912       0.000467      -0.051993      -0.048437       0.203891      -0.060943      -0.033153       0.094097              6.602104       7.526138       1.071189       0.380767       8.109951       2.222601       4.170223           0.000001
          165              N       9.182835       1.540252      14.056783       0.536274      19.972529 0.23537766E+03  0.47108480E+04                                 6.264541                            5.086467      -0.247779       2.032120                    0.998850      20.502214      53.049180       0.742461       0.412191      -1.075056       0.052768       0.005015       0.016187       0.055422       0.001205       0.002638       0.032227      -0.062200      -0.035978      -0.028862      -0.024264       0.053126              6.896582       9.201329      -0.120946       0.342831       5.262395      -1.889755       6.226024           0.000002
          166              N       4.459641       0.029628      14.113010       0.614393      16.226899 0.16235978E+03  0.29578227E+04                                 5.395364                            4.179222       0.265779       2.239038                    0.999188      18.376711      45.188931       0.833429       0.403407      -1.082152      -0.044167      -0.024245       0.029190       0.058229       0.013715       0.009784       0.064376      -0.026611       0.185408      -0.057816      -0.041539       0.099355              6.075156       8.513548       0.186089      -0.198696       6.061787      -1.589185       3.650133           0.000003
          167              N       7.758619      -1.615378      12.576135       0.540065      19.683444 0.22066338E+03  0.43298573E+04                                 6.155912                            4.903115      -0.007551       2.121680                    0.999361      19.967661      50.552546       0.764043       0.408550      -1.081375       0.010937       0.002043      -0.054994       0.056108       0.007883       0.011214      -0.002499       0.102019      -0.116450      -0.041149      -0.030964       0.072113              6.780280       3.679919      -0.298070      -0.079266       8.735555      -0.627589       7.925367           0.000002
          168              N       6.718935       0.363804      17.074305       0.545589      18.745232 0.20994917E+03  0.40595716E+04                                 5.910656                            4.754543       0.131741       2.177578                    0.999352      19.497048      48.642617       0.784522       0.403771      -1.086994      -0.016001       0.042126       0.036107       0.057744       0.013264       0.045156       0.007290       0.105849      -0.085041      -0.046868      -0.040003       0.086872              6.320937       3.951906      -0.744482      -1.461279       7.391635      -0.309942       7.619270           0.000003
          169              N       8.511386       8.628097      16.174671      -0.322016      39.101922 0.52606156E+03  0.12732542E+05                                 9.528244                            7.383226       0.202182       2.061797                    0.999012      29.063491      79.782324       0.651239       0.388586      -1.103080      -0.019927      -0.183854      -0.159556       0.244249      -0.023923      -0.007780      -0.136435       0.135560      -0.047984      -0.178201       0.074381       0.103819             11.002848       8.982071      -1.411032       4.240633      13.443536       0.841538      10.582938          -0.000002
          170              N       1.966795       7.085931       9.146280      -0.352088      39.563673 0.63598282E+03  0.16148586E+05                                 9.643264                            8.169625       0.106522       2.019686                    0.998222      30.494154      85.873944       0.612953       0.393541      -1.099064      -0.129817       0.193496      -0.008491       0.233164       0.120243      -0.010454      -0.005628       0.060166       0.163952      -0.151294       0.051626       0.099667             10.640103      14.060687       0.349448      -0.560584      10.892775      -1.691674       6.966845          -0.000002
          171              N      -1.005571      11.862228       5.454032       0.544826      19.465367 0.21657427E+03  0.42261623E+04                                 6.068043                            4.821780       0.001333       2.121931                    0.999257      19.833784      49.934474       0.779700       0.402568      -1.086303       0.023923       0.003046       0.048078       0.053788      -0.029526      -0.007413       0.020441      -0.081481      -0.084566      -0.036379      -0.032876       0.069255              6.703310       8.496801       1.381903       0.708084       4.346464      -1.260666       7.266664           0.000002
          172              N       9.792985      10.426052       2.342797       0.548494      18.739739 0.21637114E+03  0.42253359E+04                                 5.964823                            4.858855      -0.055702       2.112051                    0.999121      19.732309      49.856367       0.766557       0.409166      -1.080840      -0.040581      -0.031269      -0.013232       0.052912      -0.009357      -0.047756       0.031038       0.022028       0.125388      -0.047251      -0.031950       0.079201              6.330036       7.107907       1.289695       1.706157       6.880848      -0.895560       5.001353           0.000003
          173              N       9.767307      12.180189       6.016303       0.538609      19.491823 0.22863025E+03  0.45260707E+04                                 6.117991                            4.987591      -0.164418       2.062719                    0.998882      20.135857      51.201976       0.758297       0.408018      -1.081743      -0.015291       0.051882       0.001817       0.054119       0.018359       0.007592      -0.002227       0.092371      -0.104032      -0.037630      -0.029894       0.067524              6.601586       4.033432      -0.921750      -0.631845       8.786885      -0.287854       6.984440           0.000002
          174              N      12.147643       8.209510       4.198292       0.564227      18.747477 0.21000965E+03  0.40783380E+04                                 5.965106                            4.786051      -0.118642       2.086182                    0.999113      19.733835      50.030005       0.771109       0.409022      -1.078891       0.029086      -0.028277      -0.034961       0.053552       0.021077       0.044411       0.017329       0.063179       0.024080      -0.042637      -0.027667       0.070305              6.444678       5.969171      -1.075156      -2.237306       7.684054      -0.272928       5.680810           0.000001
          175              N       2.073805       9.171797      16.474549       0.542848      19.676115 0.21504955E+03  0.41890563E+04                                 6.129485                            4.821933       0.014332       2.132377                    0.999377      19.703851      49.565886       0.775521       0.405448      -1.084355       0.037902      -0.016822       0.026821       0.049386      -0.011437      -0.007089       0.062159      -0.060243       0.049997      -0.044624      -0.038243       0.082868              6.704679       8.122248       0.219442      -0.024913       4.914068      -2.307543       7.077720           0.000000
          176              N       0.087332      10.896588      12.313742       0.550078      18.384537 0.21720274E+03  0.42497346E+04                                 5.902206                            4.879605       0.025301       2.138222                    0.999391      19.818612      50.280429       0.761508       0.411088      -1.078535      -0.002810       0.026487      -0.049945       0.056603      -0.027252      -0.007594       0.021689      -0.100657      -0.083143      -0.043737      -0.032400       0.076137              6.298802       6.776457       0.351697      -0.009572       3.708962      -0.723057       8.410986           0.000000
          177              N       0.740069       7.413712      13.157149       0.552794      17.855300 0.20340018E+03  0.39085648E+04                                 5.713919                            4.687384       0.066242       2.156569                    0.999260      19.413197      48.552810       0.786863       0.405080      -1.084264      -0.042092      -0.034229       0.006039       0.054588      -0.053938      -0.008471      -0.008267      -0.077258      -0.153119      -0.058401      -0.033548       0.091949              6.146352       6.177000       1.776289      -0.123624       4.768128       1.070921       7.493928           0.000000
          178              N       3.758834      11.241359      13.925586       0.605383      17.500267 0.17487593E+03  0.32526450E+04                                 5.732214                            4.370301      -0.088295       2.104247                    0.998235      18.978787      47.494404       0.804036       0.409566      -1.075705       0.016778       0.050035       0.018263       0.055844       0.008912       0.000467      -0.051993      -0.048437       0.203891      -0.060943      -0.033153       0.094097              6.602104       7.526138       1.071189       0.380767       8.109952       2.222602       4.170223           0.000001
          179              N       1.577303       9.611866       4.685594       0.536274      19.972529 0.23537766E+03  0.47108480E+04                                 6.264541                            5.086467      -0.247779       2.032120                    0.998850      20.502214      53.049179       0.742461       0.412191      -1.075056      -0.052768      -0.005015      -0.016187       0.055422       0.001205       0.002638       0.032227      -0.062200      -0.035978      -0.028862      -0.024264       0.053126              6.896582       9.201328      -0.120946       0.342831       5.262395      -1.889755       6.226023           0.000002
          180              N       6.300497      11.122490       4.629367       0.614393      16.226899 0.16235978E+03  0.29578228E+04                                 5.395364                            4.179222       0.265779       2.239038                    0.999188      18.376711      45.188931       0.833429       0.403407      -1.082152       0.044167       0.024245      -0.029190       0.058229       0.013715       0.009784       0.064376      -0.026611       0.185408      -0.057816      -0.041539       0.099355              6.075156       8.513549       0.186089      -0.198696       6.061787      -1.589185       3.650134           0.000003
          181              N       3.001519      12.767496       6.166242       0.540065      19.683444 0.22066337E+03  0.43298572E+04                                 6.155913                            4.903115      -0.007551       2.121680                    0.999361      19.967661      50.552550       0.764043       0.408550      -1.081375      -0.010937      -0.002042       0.054994       0.056108       0.007883       0.011214      -0.002499       0.102019      -0.116450      -0.041149      -0.030964       0.072113              6.780281       3.679920      -0.298070      -0.079266       8.735556      -0.627589       7.925367           0.000002
          182              N       4.041203      10.788314       1.668072       0.545589      18.745233 0.20994918E+03  0.40595717E+04                                 5.910656                            4.754543       0.131741       2.177578                    0.999352      19.497048      48.642616       0.784522       0.403771      -1.086994       0.016001      -0.042126      -0.036107       0.057744       0.013264       0.045156       0.007290       0.105849      -0.085041      -0.046868      -0.040003       0.086872              6.320937       3.951906      -0.744482      -1.461279       7.391635      -0.309942       7.619270           0.000003
          183              N       2.248752       2.524021       2.567706      -0.322016      39.101923 0.52606157E+03  0.12732542E+05                                 9.528245                            7.383227       0.202182       2.061797                    0.999012      29.063491      79.782324       0.651239       0.388586      -1.103080       0.019927       0.183854       0.159556       0.244249      -0.023923      -0.007780      -0.136435       0.135560      -0.047984      -0.178201       0.074381       0.103819             11.002848       8.982071      -1.411032       4.240633      13.443536       0.841538      10.582938          -0.000002
          184              N       8.793343       4.066187       9.596097      -0.352088      39.563674 0.63598284E+03  0.16148586E+05                                 9.643264                            8.169626       0.106522       2.019686                    0.998222      30.494154      85.873947       0.612952       0.393541      -1.099064       0.129817      -0.193496       0.008491       0.233164       0.120243      -0.010454      -0.005628       0.060166       0.163952      -0.151294       0.051626       0.099667             10.640103      14.060689       0.349448      -0.560584      10.892776      -1.691675       6.966845          -0.000002
          185              O      11.421293      -3.717605      17.235490      -0.607231      41.829680 0.64955925E+03  0.16369988E+05                                 9.663004                            7.992480      -0.037560       2.029124                    0.995462      28.658974      77.114750       0.659023       0.368787      -1.131435       0.004281       0.057393       0.007652       0.058059      -0.022862      -0.022113       0.062524       0.055123      -0.036145      -0.079525       0.007417       0.072108             11.041310      12.797626       5.003005       0.722517      13.061393      -0.945749       7.264912          -0.000001
          186              O      -1.374768      -3.095694      18.693647      -0.672692      43.467086 0.64268538E+03  0.16110947E+05                                 9.788205                            7.819823       0.239044       2.098980                    0.997021      29.260561      77.847291       0.684789       0.356801      -1.143849      -0.073632       0.058451      -0.017833       0.095688      -0.040591      -0.001579       0.040838       0.040895       0.110598      -0.074704       0.013481       0.061223             11.578999       7.849949      -0.259033       3.975705       9.518684      -3.168151      17.368363          -0.000001
          187              O       2.422982       2.816511       9.839748      -0.614301      30.763796 0.47280761E+03  0.10983715E+05                                 7.650063                            6.599209       0.672892       2.248046                    0.999074      27.888118      71.570691       0.763327       0.345407      -1.152450      -0.005423      -0.068192       0.035559       0.077098      -0.037061       0.001901       0.052000       0.091736       0.079899      -0.093174       0.032234       0.060940              8.534688       9.026883       0.289718      -3.661500       6.695485       0.251854       9.881696          -0.000002
          188              O       1.756550       4.645168      10.859333      -0.631346      43.898604 0.64929299E+03  0.16368036E+05                                10.014420                            7.974149       0.088700       2.062871                    0.994036      29.064326      78.317358       0.661593       0.367248      -1.132173      -0.043715      -0.022099       0.053122       0.072259      -0.010434       0.063632       0.003390      -0.039300      -0.124036      -0.087840       0.036798       0.051042             11.893844       8.783435       1.892606      -1.320809      19.132143      -2.298194       7.765954          -0.000003
          189              O      10.663103      -1.197298      13.250861      -0.316361      25.425104 0.35440685E+03  0.76685421E+04                                 6.859408                            5.868907       0.648569       2.320783                    0.996803      23.924125      59.452081       0.776697       0.364455      -1.135932       0.046689       0.014799      -0.007094       0.049490       0.007580      -0.016138       0.038459       0.017888      -0.480965      -0.167687       0.075782       0.091905              7.443041      12.128763       2.116462       0.705929       5.340781      -0.170197       4.859578           0.000002
          190              O      12.325390      -0.255183      12.294999      -0.337784      23.539977 0.35866081E+03  0.77851361E+04                                 6.495988                            5.895671       0.992108       2.427136                    0.998404      24.232320      60.347666       0.776444       0.363424      -1.136537      -0.021042      -0.020374       0.021434       0.036294      -0.022653      -0.122635      -0.040976      -0.123609       0.026369      -0.165144       0.056982       0.108162              6.795591       6.655991       0.989869      -1.210746       5.325008      -2.007018       8.405774           0.000003
          191              O       1.826614       0.264436      17.130533      -0.335195      21.972837 0.32371483E+03  0.68489020E+04                                 6.124133                            5.526814       0.862897       2.368619                    0.999446      24.238528      59.597863       0.818143       0.353849      -1.144132      -0.013969       0.039460      -0.032743       0.053144      -0.123394       0.015468      -0.009469       0.173514       0.234947      -0.190004       0.070395       0.119610              6.201234       7.774727      -0.744163       2.282958       4.546248      -0.845199       6.282726           0.000009
          192              O       1.049962       1.869922      16.005990      -0.323407      21.738931 0.33708701E+03  0.72146536E+04                                 6.138724                            5.712110       0.758319       2.350493                    0.997947      24.078687      59.826120       0.788407       0.362980      -1.135245       0.012436      -0.036002       0.022972       0.044480      -0.038358      -0.102905      -0.035581      -0.220761       0.055701      -0.183523       0.069204       0.114319              6.140792       4.854797       0.576504       0.226608       8.434703      -1.254892       5.132877           0.000007
          193              O       0.964744      -1.693136      13.756905      -0.346592      24.257085 0.38746085E+03  0.85708756E+04                                 6.615003                            6.131982       0.797848       2.347416                    0.999181      24.692801      61.999071       0.760858       0.363919      -1.136597       0.011788       0.015864      -0.030127       0.036031       0.036811       0.020878      -0.121495       0.144351       0.166806      -0.174627       0.052544       0.122083              6.792554       5.086679      -0.357000      -0.475941       7.833201      -2.451702       7.457783           0.000001
          194              O       1.231837      -1.508863      11.639016      -0.312318      20.251487 0.28749761E+03  0.58978787E+04                                 5.747868                            5.154599       0.955579       2.409954                    0.999559      23.577515      56.864723       0.861505       0.346567      -1.151459      -0.008311       0.009029       0.040909       0.042710       0.035071      -0.017555       0.100875       0.196466       0.188015      -0.179019       0.072970       0.106050              5.917460       4.158458      -0.682431      -0.859638       6.301065       2.164941       7.292855           0.000007
          195              O      -1.929414       2.304547      15.424976      -0.343687      23.379994 0.37031606E+03  0.81222149E+04                                 6.482386                            6.014665       0.476990       2.240079                    0.997806      24.826933      62.642628       0.762294       0.366338      -1.131538       0.006046       0.032626      -0.017368       0.037452       0.097812       0.011305      -0.089996       0.071153       0.192902      -0.165212       0.041501       0.123711              6.581004       6.607342       0.534856      -1.836511       6.391597      -1.529461       6.744074           0.000004
          196              O      -1.576109       4.104318      14.431630      -0.321651      22.836417 0.32035686E+03  0.67633975E+04                                 6.319529                            5.529506       0.894258       2.395062                    0.998924      23.803317      58.555373       0.810598       0.357907      -1.140338       0.005449      -0.061939       0.021894       0.065920      -0.002464       0.118059       0.000206      -0.076755      -0.191806      -0.156697       0.070155       0.086542              6.601174       5.245635      -1.384262      -0.483502      10.216651       0.006163       4.341236          -0.000003
          197              O      13.379738       0.364321       1.030831      -0.737196      52.361029 0.84562761E+03  0.22788203E+05                                11.215928                            9.098635      -0.102322       1.954294                    0.997768      31.894345      89.052845       0.619114       0.367117      -1.131517      -0.020655       0.056382       0.063559       0.087438      -0.025348      -0.004568      -0.009519      -0.170037       0.047577      -0.096955       0.015004       0.081952             13.520281      10.249071      -1.033868      -3.991584       8.502206       1.885052      21.809567          -0.000002
          198              O       0.014773       0.649633       2.961296      -0.548192      28.863593 0.44881483E+03  0.10296079E+05                                 7.357893                            6.488698       0.626892       2.263019                    0.998304      26.671056      68.117757       0.758966       0.351787      -1.146676      -0.022761      -0.005625       0.045135       0.050862      -0.001354       0.065533      -0.023201      -0.068621      -0.146381      -0.099726       0.031462       0.068264              7.941681      11.673596       0.630018       1.150416       5.563838       0.620546       6.587610          -0.000003
          199              O       5.990362       4.452521       8.610248      -0.722149      53.314820 0.89094177E+03  0.24391738E+05                                11.462751                            9.443877      -0.357807       1.874702                    0.996227      32.273598      91.646527       0.595978       0.375390      -1.122139       0.002482      -0.072542      -0.032270       0.079435       0.003880       0.029376      -0.037314      -0.123656       0.155599      -0.094714       0.010173       0.084540             13.694781      10.878268      -0.989769       0.297165      13.708491       6.124012      16.497586          -0.000002
          200              O       4.397492       3.276789       7.686249      -0.579396      30.306606 0.45939209E+03  0.10583531E+05                                 7.585515                            6.524660       0.700765       2.284998                    0.997932      26.862031      68.397039       0.765060       0.347507      -1.152010       0.019334      -0.059972      -0.007879       0.063502       0.020665       0.024948      -0.074818       0.025996      -0.072073      -0.096816       0.033612       0.063204              8.453751      12.036834       0.307441      -0.865000       5.910941       1.088334       7.413478          -0.000002
          201              O       9.006823       2.812167       1.405678      -0.313386      25.338703 0.34406577E+03  0.73699368E+04                                 6.786401                            5.709323       0.876102       2.388528                    0.998385      23.906774      58.590259       0.804868       0.355270      -1.146295      -0.009777      -0.018509       0.020567       0.029345       0.045262      -0.085771      -0.011896      -0.264304       0.207644      -0.199889       0.074702       0.125187              7.408972       4.998107       0.508973      -1.091108       6.868903      -3.743487      10.359907          -0.000000
          202              O       7.552919       1.688169       2.530221      -0.325418      22.433031 0.32588564E+03  0.69101466E+04                                 6.251006                            5.583280       0.745096       2.344134                    0.998164      23.976464      59.124697       0.805266       0.358711      -1.139610       0.047519       0.013099      -0.016764       0.052064       0.073932      -0.080381       0.103860       0.066874      -0.120778      -0.182102       0.077759       0.104343              6.526888       9.800085       1.318692      -0.956905       4.392112      -0.495994       5.388466          -0.000004
          203              O      11.685660       0.319244       7.065876      -0.326886      20.696279 0.30086484E+03  0.62462856E+04                                 5.850422                            5.304825       1.073920       2.451719                    0.999419      23.710461      57.638228       0.841112       0.350753      -1.147335      -0.050221      -0.024829      -0.013506       0.057629      -0.031324       0.103487       0.066952      -0.008255      -0.237987      -0.166077       0.068073       0.098004              6.012864       6.699886      -0.055448       2.305271       4.172745       0.434922       7.165961          -0.000004
          204              O       9.609889      -0.052224       6.915937      -0.330978      22.005002 0.34955416E+03  0.75515067E+04                                 6.195535                            5.830385       0.827631       2.369540                    0.998015      24.278302      60.650476       0.777456       0.364679      -1.133652       0.043556      -0.007144      -0.001451       0.044162       0.021870      -0.100434       0.011913       0.013686      -0.378676      -0.170202       0.053844       0.116358              6.247783       7.544497       0.655511      -1.646421       4.939567      -0.551919       6.259285           0.000002
          205              O      10.466404       3.794110       4.423201      -0.372702      23.831573 0.37047224E+03  0.80954320E+04                                 6.471877                            5.940381       0.817041       2.348861                    0.998396      24.820898      61.733702       0.784725       0.357194      -1.143080       0.006834       0.006193       0.020650       0.022616      -0.089942      -0.096665      -0.024190      -0.129943       0.324041      -0.196151       0.051880       0.144270              6.681916       5.291735       0.486398      -2.106231       5.487353       0.393957       9.266659          -0.000001
          206              O      10.594549       4.107678       6.484862      -0.249761      21.368465 0.29380213E+03  0.60788279E+04                                 6.097353                            5.363630       1.142305       2.514359                    0.998587      22.568367      55.220500       0.806208       0.367193      -1.131419      -0.025376      -0.002612      -0.060304       0.065477      -0.072387       0.088598       0.042697      -0.112506      -0.010097      -0.154142       0.060777       0.093366              6.451250       5.594876       1.321455       2.006401       5.520412       1.923883       8.238460          -0.000005
          207              O       7.753793      -0.804923       4.423201      -0.304515      20.810495 0.29621002E+03  0.61475992E+04                                 5.962540                            5.354341       0.757691       2.358425                    0.999311      23.284186      57.255461       0.813124       0.362947      -1.133526      -0.075080       0.017737       0.010762       0.077894      -0.084300      -0.056117      -0.046083      -0.036090       0.193872      -0.143817       0.053891       0.089926              6.207758       6.801726      -1.485525      -0.844497       7.605128       1.270628       4.216420           0.000001
          208              O       5.881575      -0.339037       4.648109      -0.357891      27.888501 0.35824314E+03  0.77471606E+04                                 7.270812                            5.841121       1.040766       2.454188                    0.998320      23.691387      58.233989       0.793041       0.357146      -1.145425       0.068942      -0.024535      -0.014916       0.074682       0.057710       0.040451      -0.076331       0.157533       0.088554      -0.152432       0.061245       0.091187              8.437537      12.349127       4.022991       2.009025       7.996030       1.427768       4.967454           0.000001
          209              O       6.615774       4.926107      11.434724      -0.653036      40.101664 0.65142451E+03  0.16448073E+05                                 9.369550                            7.990762       0.081956       2.054883                    0.996137      29.249139      79.079971       0.659951       0.367573      -1.131039      -0.039893      -0.036347       0.052567       0.075338       0.004547      -0.031601       0.060472      -0.016259      -0.008356      -0.069118       0.000425       0.068693             10.614834       9.335005       1.943342      -1.140414      12.412949      -3.389641      10.096549          -0.000002
          210              O       4.561660       4.067495      11.132972      -0.638433      41.394578 0.63357552E+03  0.15832759E+05                                 9.492761                            7.804135       0.336684       2.141880                    0.997245      28.779219      76.553290       0.679932       0.360481      -1.140431       0.019848      -0.022334       0.053627       0.061389      -0.003023      -0.004574       0.066012       0.056480      -0.011605      -0.082049       0.028888       0.053161             11.044061      15.791216      -1.983632       4.404184       7.780267      -2.397317       9.560701          -0.000001
          211              O       8.775748      -4.182755      17.921461      -0.607658      35.695102 0.51339107E+03  0.12173450E+05                                 8.547980                            6.938295       0.505731       2.199335                    0.997735      27.916461      72.359347       0.734602       0.351632      -1.147421      -0.039095       0.076531      -0.007649       0.086278       0.064139       0.011883       0.011254       0.110373       0.148757      -0.109582       0.038509       0.071073              9.878512       6.833424      -1.110360       0.638365       6.725623      -2.142465      16.076490          -0.000001
          212              O       7.762965      11.586792      15.934769      -0.628390      40.014265 0.58575710E+03  0.14375679E+05                                 9.357346                            7.506387       0.238841       2.115525                    0.995400      28.552421      75.648753       0.691862       0.360724      -1.138474      -0.037433       0.040913      -0.065030       0.085464       0.010861      -0.033856       0.069147       0.024179      -0.112343      -0.096950       0.034552       0.062399             11.067357       9.313185      -3.685985       0.544653      15.768055       2.245705       8.120830          -0.000000
          213              O       9.999295       2.018234      13.269603      -0.331591      26.138632 0.41197199E+03  0.92495501E+04                                 6.997216                            6.364754       0.821226       2.372607                    0.995805      24.484318      61.839060       0.739821       0.368746      -1.133393      -0.021010      -0.003379       0.041841       0.046941       0.064185      -0.112390       0.026880      -0.090635       0.020141      -0.159259       0.056419       0.102840              7.310299       9.419877       1.068710      -2.198815       5.531560      -1.261401       6.979460          -0.000000
          214              O       9.483468       0.930447      15.068871      -0.318070      24.081214 0.38427740E+03  0.85127270E+04                                 6.682347                            6.184806       0.545117       2.277983                    0.996105      24.580357      62.472458       0.740702       0.373283      -1.125449       0.001844       0.030767      -0.017967       0.035677      -0.019225       0.055664      -0.020757      -0.206317       0.269194      -0.161346       0.048193       0.113153              6.922358       6.808615      -0.797829       1.336993       6.547178      -2.315787       7.411282           0.000005
          215              O       4.648914      -0.881034      14.675281      -0.281670      19.874627 0.27633462E+03  0.56364186E+04                                 5.795931                            5.185266       1.089803       2.490306                    0.999352      22.541038      54.950480       0.823000       0.364870      -1.132021      -0.046062       0.073867      -0.016805       0.088659      -0.022896       0.043238       0.034544      -0.170237       0.251867      -0.140335       0.033449       0.106886              6.022209       5.725698      -0.923680       0.660521       7.824834      -2.041105       4.516096           0.000004
          216              O       3.344678       0.428101      14.113010      -0.402429      30.750749 0.41811530E+03  0.94113507E+04                                 7.810881                            6.381678       0.869621       2.379451                    0.996990      24.760711      62.379630       0.744981       0.365262      -1.137405       0.049206      -0.036876       0.042736       0.074883      -0.059438       0.020590       0.091690       0.161099       0.043151      -0.158111       0.062991       0.095120              8.915834      16.504006      -1.536706       0.327092       5.480587      -0.508097       4.762911           0.000004
          217              O       7.703562      -0.566441      11.995121      -0.334524      25.143280 0.36561331E+03  0.79880048E+04                                 6.853439                            5.991762       0.691789       2.328628                    0.996827      24.333893      61.142385       0.761327       0.368229      -1.130857       0.017215      -0.042815       0.019816       0.050221       0.015167       0.016339      -0.102616      -0.002271      -0.341821      -0.163872       0.056940       0.106932              7.440975       4.648199      -0.079993      -0.171732      10.296090      -3.079470       7.378635           0.000002
          218              O       7.975950      -2.680474      12.013864      -0.325857      21.718162 0.30148005E+03  0.62602681E+04                                 6.045950                            5.289017       0.738741       2.332009                    0.998688      23.955883      58.180116       0.847713       0.347955      -1.150000       0.009451       0.035776       0.023423       0.043794      -0.023968       0.003823       0.111330       0.010605      -0.401279      -0.184890       0.064303       0.120588              6.407551       4.227818      -0.015582      -0.109859       8.760353       2.259302       6.234480           0.000006
          219              O       6.673699       1.491056      16.680716      -0.321606      21.714514 0.32700178E+03  0.69481830E+04                                 6.132094                            5.620601       0.872626       2.386242                    0.998938      23.999457      59.478362       0.795680       0.362282      -1.135411       0.004836      -0.040615       0.028259       0.049714       0.034863       0.085044      -0.090486      -0.034678      -0.295442      -0.178540       0.071873       0.106667              6.202271       4.130376      -0.226398      -0.178944       8.884882      -1.128079       5.591555           0.000012
          220              O       6.361808       0.042202      18.180106      -0.315984      22.426558 0.30782327E+03  0.64337679E+04                                 6.233482                            5.398178       0.886454       2.388606                    0.999135      23.823889      58.297250       0.825502       0.354997      -1.142756       0.013989       0.020348      -0.038654       0.045868       0.054600       0.008419      -0.069821       0.220381       0.248106      -0.182749       0.079105       0.103644              6.541973       4.720004       0.070504      -1.868419       4.877072      -0.990300      10.028844           0.000006
          221              O       9.227092       4.080068      15.200068      -0.344148      29.991516 0.41004972E+03  0.91816430E+04                                 7.689904                            6.283572       0.778073       2.345808                    0.998086      24.673470      61.924240       0.757555       0.361084      -1.141094       0.019814       0.066527       0.042956       0.081631       0.083988      -0.104363       0.050753      -0.027964       0.058909      -0.164804       0.057185       0.107620              8.664460       5.341350       0.883085       0.819756      13.670430       4.473758       6.981601           0.000001
          222              O      12.292717       7.197453       9.333704      -0.305359      21.063925 0.27035401E+03  0.54970460E+04                                 6.064991                            5.120654       1.180870       2.515509                    0.999448      22.718736      55.715541       0.828248       0.363705      -1.130310       0.076074       0.089829      -0.016868       0.118916      -0.007169       0.034303       0.030371      -0.065492       0.488331      -0.120024      -0.050851       0.170875              6.606759       7.331719       3.009455       0.097135       8.316649      -0.677843       4.171909          -0.000007
          223              O      -0.661155      14.869723       1.506887      -0.607231      41.829683 0.64955929E+03  0.16369989E+05                                 9.663005                            7.992480      -0.037560       2.029124                    0.995462      28.658975      77.114753       0.659023       0.368787      -1.131435      -0.004281      -0.057393      -0.007652       0.058059      -0.022862      -0.022113       0.062524       0.055123      -0.036145      -0.079525       0.007417       0.072108             11.041311      12.797627       5.003005       0.722517      13.061393      -0.945750       7.264912          -0.000001
          224              O      12.134906      14.247812       0.048730      -0.672692      43.467086 0.64268537E+03  0.16110947E+05                                 9.788205                            7.819823       0.239044       2.098980                    0.997021      29.260560      77.847290       0.684789       0.356802      -1.143849       0.073632      -0.058451       0.017833       0.095688      -0.040591      -0.001579       0.040838       0.040895       0.110598      -0.074704       0.013481       0.061223             11.578999       7.849949      -0.259033       3.975705       9.518684      -3.168151      17.368363          -0.000001
          225              O       8.337156       8.335607       8.902629      -0.614301      30.763790 0.47280750E+03  0.10983712E+05                                 7.650062                            6.599208       0.672892       2.248046                    0.999074      27.888117      71.570684       0.763327       0.345407      -1.152450       0.005423       0.068192      -0.035559       0.077098      -0.037061       0.001901       0.052000       0.091736       0.079899      -0.093174       0.032234       0.060940              8.534686       9.026881       0.289718      -3.661499       6.695484       0.251854       9.881694          -0.000002
          226              O       9.003588       6.506950       7.883044      -0.631346      43.898603 0.64929297E+03  0.16368035E+05                                10.014419                            7.974149       0.088700       2.062871                    0.994036      29.064326      78.317356       0.661593       0.367248      -1.132173       0.043715       0.022099      -0.053122       0.072259      -0.010434       0.063632       0.003390      -0.039300      -0.124037      -0.087840       0.036798       0.051042             11.893843       8.783435       1.892606      -1.320809      19.132142      -2.298194       7.765954          -0.000003
          227              O       0.097035      12.349416       5.491516      -0.316361      25.425108 0.35440692E+03  0.76685438E+04                                 6.859408                            5.868908       0.648568       2.320783                    0.996803      23.924127      59.452087       0.776697       0.364455      -1.135932      -0.046689      -0.014799       0.007094       0.049490       0.007580      -0.016138       0.038459       0.017888      -0.480965      -0.167687       0.075782       0.091905              7.443041      12.128764       2.116462       0.705929       5.340781      -0.170197       4.859578           0.000002
          228              O      -1.565252      11.407301       6.447378      -0.337784      23.539975 0.35866078E+03  0.77851352E+04                                 6.495987                            5.895670       0.992109       2.427136                    0.998404      24.232320      60.347664       0.776444       0.363424      -1.136537       0.021042       0.020374      -0.021433       0.036294      -0.022653      -0.122635      -0.040976      -0.123609       0.026369      -0.165144       0.056982       0.108162              6.795590       6.655990       0.989869      -1.210746       5.325008      -2.007018       8.405773           0.000003
          229              O       8.933524      10.887682       1.611844      -0.335196      21.972850 0.32371507E+03  0.68489085E+04                                 6.124136                            5.526817       0.862896       2.368619                    0.999446      24.238532      59.597882       0.818143       0.353849      -1.144132       0.013969      -0.039460       0.032743       0.053145      -0.123394       0.015468      -0.009469       0.173514       0.234947      -0.190004       0.070395       0.119610              6.201237       7.774731      -0.744163       2.282959       4.546250      -0.845199       6.282730           0.000009
          230              O       9.710176       9.282196       2.736387      -0.323407      21.738933 0.33708706E+03  0.72146548E+04                                 6.138725                            5.712110       0.758319       2.350493                    0.997947      24.078687      59.826122       0.788407       0.362980      -1.135245      -0.012436       0.036002      -0.022972       0.044480      -0.038358      -0.102905      -0.035581      -0.220761       0.055700      -0.183523       0.069204       0.114319              6.140793       4.854797       0.576504       0.226608       8.434704      -1.254892       5.132877           0.000007
          231              O       9.795394      12.845254       4.985472      -0.346592      24.257081 0.38746077E+03  0.85708734E+04                                 6.615002                            6.131981       0.797848       2.347416                    0.999181      24.692800      61.999065       0.760858       0.363919      -1.136597      -0.011788      -0.015864       0.030127       0.036031       0.036811       0.020878      -0.121495       0.144351       0.166806      -0.174627       0.052544       0.122083              6.792553       5.086678      -0.357000      -0.475941       7.833200      -2.451702       7.457782           0.000001
          232              O       9.528301      12.660981       7.103361      -0.312318      20.251492 0.28749769E+03  0.58978808E+04                                 5.747869                            5.154600       0.955578       2.409954                    0.999559      23.577517      56.864731       0.861505       0.346567      -1.151459       0.008311      -0.009029      -0.040909       0.042710       0.035072      -0.017555       0.100875       0.196466       0.188015      -0.179020       0.072970       0.106050              5.917461       4.158459      -0.682431      -0.859638       6.301067       2.164941       7.292856           0.000007
          233              O      12.689552       8.847571       3.317401      -0.343688      23.380000 0.37031618E+03  0.81222182E+04                                 6.482387                            6.014666       0.476990       2.240079                    0.997806      24.826935      62.642637       0.762294       0.366338      -1.131538      -0.006046      -0.032626       0.017368       0.037452       0.097812       0.011305      -0.089996       0.071153       0.192902      -0.165212       0.041501       0.123711              6.581005       6.607344       0.534856      -1.836512       6.391598      -1.529461       6.744075           0.000004
          234              O      12.336247       7.047800       4.310747      -0.321650      22.836412 0.32035678E+03  0.67633954E+04                                 6.319527                            5.529505       0.894259       2.395062                    0.998924      23.803316      58.555367       0.810598       0.357907      -1.140338      -0.005449       0.061939      -0.021894       0.065920      -0.002464       0.118059       0.000206      -0.076755      -0.191806      -0.156697       0.070155       0.086542              6.601173       5.245634      -1.384262      -0.483502      10.216649       0.006163       4.341236          -0.000003
          235              O      -2.619600      10.787797      17.711546      -0.737196      52.361029 0.84562760E+03  0.22788203E+05                                11.215928                            9.098635      -0.102322       1.954294                    0.997768      31.894345      89.052845       0.619114       0.367117      -1.131517       0.020655      -0.056382      -0.063559       0.087438      -0.025348      -0.004568      -0.009519      -0.170037       0.047577      -0.096955       0.015004       0.081952             13.520281      10.249071      -1.033868      -3.991584       8.502206       1.885052      21.809567          -0.000002
          236              O      10.745365      10.502485      15.781081      -0.548192      28.863595 0.44881488E+03  0.10296080E+05                                 7.357893                            6.488698       0.626892       2.263019                    0.998304      26.671058      68.117762       0.758966       0.351787      -1.146676       0.022761       0.005625      -0.045135       0.050862      -0.001354       0.065533      -0.023201      -0.068621      -0.146381      -0.099726       0.031462       0.068264              7.941682      11.673596       0.630018       1.150416       5.563839       0.620546       6.587610          -0.000003
          237              O       4.769776       6.699597      10.132129      -0.722149      53.314820 0.89094178E+03  0.24391738E+05                                11.462751                            9.443877      -0.357807       1.874702                    0.996227      32.273598      91.646526       0.595978       0.375390      -1.122139      -0.002482       0.072542       0.032270       0.079435       0.003880       0.029376      -0.037314      -0.123656       0.155599      -0.094714       0.010173       0.084540             13.694781      10.878267      -0.989769       0.297165      13.708491       6.124012      16.497586          -0.000002
          238              O       6.362646       7.875329      11.056128      -0.579396      30.306605 0.45939207E+03  0.10583531E+05                                 7.585515                            6.524659       0.700765       2.284998                    0.997932      26.862031      68.397038       0.765060       0.347507      -1.152010      -0.019334       0.059972       0.007879       0.063502       0.020665       0.024948      -0.074817       0.025996      -0.072073      -0.096816       0.033612       0.063204              8.453751      12.036834       0.307441      -0.865000       5.910941       1.088334       7.413478          -0.000002
          239              O       1.753315       8.339951      17.336699      -0.313386      25.338704 0.34406578E+03  0.73699371E+04                                 6.786401                            5.709323       0.876101       2.388527                    0.998385      23.906774      58.590260       0.804868       0.355270      -1.146295       0.009777       0.018509      -0.020567       0.029345       0.045262      -0.085771      -0.011896      -0.264304       0.207644      -0.199889       0.074702       0.125187              7.408972       4.998107       0.508973      -1.091108       6.868903      -3.743487      10.359907          -0.000000
          240              O       3.207219       9.463949      16.212156      -0.325417      22.433028 0.32588558E+03  0.69101450E+04                                 6.251005                            5.583279       0.745096       2.344134                    0.998164      23.976464      59.124694       0.805266       0.358711      -1.139610      -0.047519      -0.013099       0.016764       0.052064       0.073932      -0.080381       0.103860       0.066874      -0.120778      -0.182102       0.077758       0.104343              6.526887       9.800084       1.318691      -0.956905       4.392112      -0.495994       5.388465          -0.000004
          241              O      -0.925522      10.832874      11.676501      -0.326886      20.696284 0.30086494E+03  0.62462881E+04                                 5.850424                            5.304826       1.073920       2.451719                    0.999419      23.710461      57.638233       0.841112       0.350753      -1.147335       0.050221       0.024829       0.013506       0.057629      -0.031324       0.103487       0.066952      -0.008255      -0.237987      -0.166077       0.068073       0.098004              6.012866       6.699888      -0.055448       2.305272       4.172746       0.434922       7.165963          -0.000004
          242              O       1.150249      11.204342      11.826440      -0.330978      22.005008 0.34955427E+03  0.75515098E+04                                 6.195536                            5.830387       0.827631       2.369540                    0.998015      24.278304      60.650485       0.777456       0.364680      -1.133652      -0.043556       0.007144       0.001451       0.044162       0.021870      -0.100434       0.011913       0.013686      -0.378676      -0.170202       0.053844       0.116358              6.247784       7.544499       0.655511      -1.646421       4.939568      -0.551919       6.259287           0.000002
          243              O       0.293734       7.358008      14.319176      -0.372701      23.831570 0.37047218E+03  0.80954303E+04                                 6.471876                            5.940381       0.817041       2.348861                    0.998396      24.820897      61.733698       0.784725       0.357194      -1.143080      -0.006834      -0.006193      -0.020650       0.022616      -0.089942      -0.096665      -0.024190      -0.129943       0.324041      -0.196151       0.051880       0.144270              6.681915       5.291734       0.486398      -2.106230       5.487353       0.393957       9.266658          -0.000001
          244              O       0.165589       7.044440      12.257515      -0.249761      21.368459 0.29380202E+03  0.60788249E+04                                 6.097351                            5.363629       1.142306       2.514360                    0.998587      22.568366      55.220491       0.806208       0.367193      -1.131419       0.025376       0.002612       0.060304       0.065477      -0.072387       0.088598       0.042697      -0.112506      -0.010097      -0.154142       0.060777       0.093366              6.451248       5.594875       1.321455       2.006400       5.520411       1.923882       8.238457          -0.000005
          245              O       3.006345      11.957041      14.319176      -0.304515      20.810495 0.29621002E+03  0.61475992E+04                                 5.962540                            5.354341       0.757691       2.358425                    0.999311      23.284186      57.255461       0.813124       0.362947      -1.133526       0.075080      -0.017738      -0.010762       0.077894      -0.084300      -0.056117      -0.046083      -0.036090       0.193872      -0.143817       0.053891       0.089926              6.207758       6.801726      -1.485525      -0.844497       7.605128       1.270628       4.216420           0.000001
          246              O       4.878563      11.491155      14.094268      -0.357891      27.888498 0.35824310E+03  0.77471596E+04                                 7.270812                            5.841121       1.040766       2.454188                    0.998320      23.691386      58.233986       0.793041       0.357146      -1.145425      -0.068942       0.024535       0.014916       0.074682       0.057710       0.040451      -0.076331       0.157533       0.088554      -0.152432       0.061245       0.091187              8.437536      12.349126       4.022990       2.009025       7.996029       1.427768       4.967453           0.000001
          247              O       4.144364       6.226011       7.307653      -0.653036      40.101664 0.65142450E+03  0.16448073E+05                                 9.369550                            7.990762       0.081956       2.054883                    0.996137      29.249139      79.079970       0.659951       0.367573      -1.131039       0.039893       0.036347      -0.052567       0.075338       0.004547      -0.031601       0.060472      -0.016259      -0.008356      -0.069118       0.000425       0.068693             10.614834       9.335005       1.943342      -1.140414      12.412949      -3.389641      10.096548          -0.000002
          248              O       6.198478       7.084623       7.609405      -0.638433      41.394578 0.63357551E+03  0.15832759E+05                                 9.492761                            7.804135       0.336684       2.141880                    0.997245      28.779219      76.553290       0.679932       0.360481      -1.140431      -0.019848       0.022334      -0.053627       0.061389      -0.003023      -0.004574       0.066012       0.056479      -0.011605      -0.082049       0.028888       0.053161             11.044061      15.791216      -1.983632       4.404184       7.780267      -2.397317       9.560701          -0.000001
          249              O       1.984390      15.334873       0.820916      -0.607658      35.695104 0.51339111E+03  0.12173451E+05                                 8.547980                            6.938295       0.505731       2.199335                    0.997735      27.916462      72.359350       0.734602       0.351632      -1.147421       0.039095      -0.076531       0.007649       0.086278       0.064139       0.011883       0.011254       0.110373       0.148757      -0.109582       0.038509       0.071073              9.878513       6.833424      -1.110360       0.638365       6.725624      -2.142465      16.076491          -0.000001
          250              O       2.997173      -0.434674       2.807608      -0.628390      40.014265 0.58575710E+03  0.14375680E+05                                 9.357346                            7.506387       0.238841       2.115525                    0.995400      28.552422      75.648754       0.691862       0.360724      -1.138474       0.037433      -0.040913       0.065030       0.085464       0.010861      -0.033856       0.069147       0.024179      -0.112343      -0.096950       0.034552       0.062399             11.067356       9.313185      -3.685985       0.544653      15.768055       2.245705       8.120830          -0.000000
          251              O       0.760843       9.133884       5.472774      -0.331591      26.138634 0.41197203E+03  0.92495510E+04                                 6.997216                            6.364754       0.821226       2.372607                    0.995805      24.484320      61.839064       0.739821       0.368746      -1.133393       0.021010       0.003379      -0.041841       0.046941       0.064185      -0.112390       0.026880      -0.090635       0.020141      -0.159259       0.056419       0.102840              7.310299       9.419876       1.068710      -2.198815       5.531560      -1.261401       6.979460          -0.000000
          252              O       1.276670      10.221671       3.673506      -0.318070      24.081216 0.38427744E+03  0.85127281E+04                                 6.682348                            6.184806       0.545117       2.277983                    0.996105      24.580357      62.472460       0.740702       0.373283      -1.125449      -0.001844      -0.030767       0.017967       0.035677      -0.019225       0.055664      -0.020757      -0.206317       0.269194      -0.161346       0.048193       0.113153              6.922359       6.808616      -0.797829       1.336993       6.547179      -2.315787       7.411282           0.000005
          253              O       6.111224      12.033152       4.067096      -0.281669      19.874624 0.27633457E+03  0.56364172E+04                                 5.795930                            5.185266       1.089803       2.490306                    0.999352      22.541037      54.950475       0.823001       0.364870      -1.132021       0.046062      -0.073867       0.016805       0.088659      -0.022896       0.043238       0.034544      -0.170237       0.251867      -0.140335       0.033449       0.106886              6.022208       5.725697      -0.923680       0.660521       7.824833      -2.041105       4.516095           0.000004
          254              O       7.415460      10.724017       4.629367      -0.402430      30.750748 0.41811529E+03  0.94113503E+04                                 7.810881                            6.381678       0.869621       2.379451                    0.996990      24.760711      62.379629       0.744981       0.365262      -1.137405      -0.049206       0.036876      -0.042736       0.074883      -0.059438       0.020590       0.091690       0.161099       0.043151      -0.158111       0.062991       0.095120              8.915834      16.504005      -1.536706       0.327092       5.480587      -0.508097       4.762911           0.000004
          255              O       3.056576      11.718559       6.747256      -0.334524      25.143280 0.36561330E+03  0.79880044E+04                                 6.853439                            5.991762       0.691789       2.328628                    0.996827      24.333893      61.142384       0.761327       0.368229      -1.130857      -0.017215       0.042815      -0.019816       0.050221       0.015167       0.016339      -0.102616      -0.002271      -0.341821      -0.163872       0.056940       0.106932              7.440975       4.648199      -0.079993      -0.171732      10.296091      -3.079470       7.378635           0.000002
          256              O       2.784188      13.832592       6.728513      -0.325857      21.718178 0.30148033E+03  0.62602755E+04                                 6.045953                            5.289020       0.738740       2.332009                    0.998688      23.955890      58.180143       0.847713       0.347955      -1.150000      -0.009451      -0.035776      -0.023424       0.043794      -0.023968       0.003824       0.111330       0.010605      -0.401279      -0.184890       0.064303       0.120588              6.407554       4.227820      -0.015582      -0.109859       8.760359       2.259303       6.234484           0.000006
          257              O       4.086439       9.661062       2.061661      -0.321607      21.714511 0.32700173E+03  0.69481816E+04                                 6.132093                            5.620600       0.872626       2.386242                    0.998938      23.999457      59.478359       0.795680       0.362282      -1.135411      -0.004836       0.040615      -0.028259       0.049714       0.034863       0.085044      -0.090485      -0.034678      -0.295442      -0.178540       0.071873       0.106667              6.202270       4.130376      -0.226398      -0.178944       8.884881      -1.128079       5.591555           0.000013
          258              O       4.398330      11.109916       0.562271      -0.315984      22.426552 0.30782316E+03  0.64337650E+04                                 6.233481                            5.398177       0.886454       2.388607                    0.999135      23.823886      58.297239       0.825502       0.354997      -1.142756      -0.013989      -0.020348       0.038654       0.045868       0.054600       0.008418      -0.069821       0.220381       0.248106      -0.182749       0.079105       0.103644              6.541972       4.720004       0.070504      -1.868419       4.877071      -0.990300      10.028841           0.000006
          259              O       1.533046       7.072050       3.542309      -0.344148      29.991516 0.41004971E+03  0.91816429E+04                                 7.689904                            6.283572       0.778073       2.345808                    0.998086      24.673469      61.924239       0.757555       0.361084      -1.141094      -0.019814      -0.066527      -0.042956       0.081631       0.083988      -0.104363       0.050754      -0.027964       0.058909      -0.164804       0.057185       0.107620              8.664461       5.341350       0.883085       0.819756      13.670430       4.473758       6.981601           0.000001
          260              O      -1.532579       3.954665       9.408673      -0.305359      21.063920 0.27035394E+03  0.54970440E+04                                 6.064990                            5.120653       1.180870       2.515510                    0.999448      22.718733      55.715531       0.828248       0.363705      -1.130310      -0.076074      -0.089829       0.016868       0.118916      -0.007169       0.034303       0.030371      -0.065492       0.488330      -0.120024      -0.050851       0.170875              6.606758       7.331718       3.009454       0.097135       8.316648      -0.677843       4.171908          -0.000006

******************************************************
Auxiliary information for the entire system
The total spin magnetic moment of the unit cell is   0.000115
The total net atomic charge of the unit cell is   0.000001
Accuracy of reproducing the electrostatic potential in the unit cell:
  The inner radius (bohr) =    5.0000
  The outer radius (bohr) =   12.0000
  Valid grid points have density less than (e/(bohr^3)) =    0.0001
  The number of valid grid points were=       155113
  The rms potential error without charges in kcal/mol is=      8.69919
  The rms potential error with partial charges in kcal/mol is=      2.58115
  The RRMSE value at monopole order=      0.29671
  The rms potential error with partial charges and cloud penetration in kcal/mol is=      2.58454
  The RRMSE value at monopole order with cloud penetration is=      0.29710
  The rms potential error with partial charges and atomic dipoles in kcal/mol is=      1.12213
  The RRMSE value at dipole order=      0.12899
  The rms potential error with partial charges, atomic dipoles and cloud penetration in kcal/mol is=      1.11100
  The RRMSE value at dipole order with cloud penetration=      0.12771

******************************************************
The electron densities and ab initio electrostatic potential were computed in VASP using the PBE functional and
projector augmented wave method. See the main text of the journal article for a description of computational details.
The atomic charges, dipoles, and quadrupoles were computed with the DDEC6 method as described in
(a) T. A. Manz and N. Gabaldon Limas, RSC Adv. 6 (2016) 47771-47801 DOI: 10.1039/c6ra04656h
(b) N. Gabaldon Limas and T. A. Manz, RSC Adv. 8 (2018) 2678-2707 DOI: 10.1039/c7ra11829e.
For each atom in the material, the electron cloud parameters were fit to the spherically averaged atom-in-material
electron density using radial positions for which this density was between 10^-4 and 10^-2 electrons per cubic bohr.
The polarizabilities, dispersion coefficients, and quantum Drude oscillator (QDO) parameters were fit using the MCLF method.
The magnetic structure of the system was optimized in VASP from the default ferromagnetic initial guess using spin polarization.
The atomic spin moments (ASMs) were computed on this optimized magnetic structure using the DDEC6 partition as inputs
to the method of T. A. Manz and D. S. Sholl, J. Chem. Theory Comput. 7 (2011) 4146-4164 DOI: 10.1021/ct200539n.
The RMSE and RRMSE were computed using a uniform grid with Ewald summation.
