# Supplementary material for: A collection of forcefield precursors for metal–organic frameworks
Source: RSC Adv. 2019 Nov 13;9(63):36492–507. doi: 10.1039/c9ra07327b (PMC9075174; doi:10.1039/c9ra07327b)
Supplement: RA-009-C9RA07327B-s6145 [file RA-009-C9RA07327B-s6145.xyz]

  260
jmolscript: load "" {1 1 1} spacegroup "x,y,z" unitcell [{     14.636000     0.000000     0.000000 }, {     -0.907562    19.244812     0.000000 }, {     -0.907562    -3.802654    18.865381 }]
Gd     4.092187     5.025592    18.534671     1.963250
Gd     1.410689    -1.734058    10.276539     1.963250
Gd     8.728689    10.416566     0.330710     1.963250
Gd    11.410187    17.176216     8.588842     1.963250
H      6.147549     5.450090     2.492117     0.139265
H      9.674849     7.195982     3.120334     0.136629
H     10.825268     0.217321     4.488074     0.152171
H      9.308360     1.761393     7.883843     0.149421
H      8.864969     5.015750    16.218568     0.148253
H      6.555684     1.764848    15.877105     0.152808
H      0.749246     5.630968    18.789919     0.084361
H     -0.998774     7.033808    18.589946     0.131612
H      1.618112    10.067204    18.444683     0.141313
H      3.300769     8.534259    18.640883     0.082898
H     -0.827187    10.605252    18.429591     0.063651
H     -0.644673    14.076079    13.030319     0.139265
H     10.464027    13.805225    11.194717     0.136629
H      9.313608    11.085512    17.765529     0.152171
H     10.830516     8.061793    15.580918     0.149421
H     11.273907     0.534436    10.743834     0.148253
H     13.583192     0.226809    13.998113     0.152808
H      4.753630    -1.864656     9.632664     0.084361
H      6.501650    -1.391433     8.296995     0.131612
H      3.884764    -0.649654     5.352109     0.141313
H      2.202107    -1.144886     6.816062     0.082898
H      6.330063    -0.528544     4.827651     0.063651
H      6.673327     9.992068    16.373264     0.139265
H      3.146027     8.246176    15.745047     0.136629
H      1.995608    15.224837    14.377307     0.152171
H      3.512516    13.680765    10.981538     0.149421
H      3.955907    10.426408     2.646813     0.148253
H      6.265192    13.677310     2.988276     0.152808
H     12.071630     9.811190     0.075462     0.084361
H     13.819650     8.408350     0.275435     0.131612
H     11.202764     5.374954     0.420698     0.141313
H      9.520107     6.907899     0.224498     0.082898
H     13.648063     4.836906     0.435790     0.063651
H     13.465549     1.366079     5.835062     0.139265
H      2.356849     1.636933     7.670664     0.136629
H      3.507268     4.356646     1.099852     0.152171
H      1.990360     7.380365     3.284463     0.149421
H      1.546969    14.907722     8.121547     0.148253
H     -0.762316    15.215349     4.867268     0.152808
H      8.067246    17.306814     9.232717     0.084361
H      6.319226    16.833591    10.568386     0.131612
H      8.936112    16.091812    13.513272     0.141313
H     10.618769    16.587044    12.049319     0.082898
H      6.490813    15.970702    14.037730     0.063651
C      7.415601     7.731803     1.884652     0.663200
C      7.837219     6.546723     2.675111     0.000338
C      7.010496     5.441704     2.839240    -0.097996
C      7.483498     4.308734     3.533486     0.028014
C      8.735469     4.236970     4.090015     0.026708
C      9.543143     5.338025     3.878722     0.046763
C      9.100887     6.471825     3.209001    -0.122886
C      9.213759     2.996345     4.831424     0.005524
C      9.903026     1.998812     4.252257     0.041422
C     10.383539     0.902004     4.938957    -0.114115
C     10.198998     0.831493     6.319903     0.028045
C      9.475546     1.814576     6.970758    -0.116159
C      9.010179     2.867386     6.235008     0.050714
C     10.819144    -0.291980     7.119795     0.590210
C      6.488128     4.090257    17.076943     0.646514
C      7.565987     3.483793    16.190270     0.015319
C      8.717593     4.154339    15.899743    -0.117995
C      9.672351     3.504985    15.101737     0.038373
C      9.536828     2.249042    14.620670     0.007755
C      8.354862     1.585457    14.924403     0.031834
C      7.353064     2.207039    15.697884    -0.122441
C      0.930487     6.539898    18.710685     0.096203
C     -0.129451     7.367147    18.597493    -0.142861
C      0.117813     8.737123    18.493733     0.087237
C      1.415461     9.162860    18.510712    -0.148971
C      2.423401     8.225535    18.625791     0.109027
C     -1.017596     9.695445    18.465435     0.263788
C     12.723275    15.122420    10.913623     0.663200
C     12.301657    14.113381    11.919148     0.000338
C     13.128380    13.734143    12.969949    -0.097996
C     12.655378    12.829717    13.943403     0.028014
C     11.403407    12.269981    13.903786     0.026708
C     10.595733    12.694669    12.866190     0.046763
C     11.037989    13.575217    11.887077    -0.122886
C     10.925117    11.298049    14.973453     0.005524
C     10.235850    11.668691    16.065758     0.041422
C      9.755337    10.778808    17.005254    -0.114115
C      9.939878     9.411156    16.801508     0.028045
C     10.663330     8.967384    15.709203    -0.116160
C     11.128697     9.896656    14.822530     0.050714
C      9.319732     8.405044    17.744777     0.590210
C     13.650748    -0.489887    11.481471     0.646514
C     12.572889     0.259471    12.251178     0.015319
C     11.421283     0.676765    11.651259    -0.117995
C     10.466525     1.330729    12.445492     0.038373
C     10.602048     1.554145    13.771728     0.007756
C     11.784014     1.125281    14.362215     0.031834
C     12.785812     0.489871    13.600053    -0.122441
C      4.572389    -1.607385     8.757310     0.096203
C      5.632327    -1.332965     7.968737    -0.142861
C      5.385063    -0.960552     6.646274     0.087237
C      4.087415    -0.893073     6.225576    -0.148971
C      3.079475    -1.191093     7.121681     0.109027
C      6.520472    -0.743454     5.712437     0.263788
C      5.405275     7.710355    16.980729     0.663199
C      4.983657     8.895435    16.190270     0.000338
C      5.810380    10.000454    16.026141    -0.097996
C      5.337378    11.133424    15.331895     0.028014
C      4.085407    11.205188    14.775366     0.026708
C      3.277733    10.104133    14.986659     0.046763
C      3.719989     8.970333    15.656380    -0.122886
C      3.607117    12.445813    14.033957     0.005524
C      2.917850    13.443346    14.613124     0.041422
C      2.437337    14.540154    13.926424    -0.114115
C      2.621878    14.610665    12.545478     0.028045
C      3.345330    13.627582    11.894623    -0.116159
C      3.810697    12.574772    12.630373     0.050714
C      2.001732    15.734138    11.745586     0.590210
C      6.332748    11.351901     1.788438     0.646514
C      5.254889    11.958365     2.675111     0.015319
C      4.103283    11.287819     2.965638    -0.117995
C      3.148525    11.937173     3.763644     0.038373
C      3.284048    13.193116     4.244711     0.007755
C      4.466014    13.856701     3.940978     0.031834
C      5.467812    13.235119     3.167497    -0.122441
C     11.890389     8.902260     0.154696     0.096203
C     12.950327     8.075011     0.267888    -0.142861
C     12.703063     6.705035     0.371648     0.087237
C     11.405415     6.279298     0.354669    -0.148971
C     10.397475     7.216623     0.239590     0.109027
C     13.838472     5.746713     0.399946     0.263788
C      0.097601     0.319738     7.951758     0.663199
C      0.519219     1.328777     6.946233     0.000338
C     -0.307504     1.708015     5.895432    -0.097996
C      0.165498     2.612441     4.921978     0.028014
C      1.417469     3.172177     4.961595     0.026708
C      2.225143     2.747489     5.999191     0.046763
C      1.782887     1.866941     6.978304    -0.122886
C      1.895759     4.144109     3.891928     0.005524
C      2.585026     3.773467     2.799623     0.041422
C      3.065539     4.663350     1.860127    -0.114115
C      2.880998     6.031002     2.063873     0.028045
C      2.157546     6.474774     3.156178    -0.116160
C      1.692179     5.545502     4.042851     0.050714
C      3.501144     7.037114     1.120604     0.590210
C     -0.829872    15.932045     7.383910     0.646514
C      0.247987    15.182687     6.614203     0.015319
C      1.399593    14.765393     7.214122    -0.117995
C      2.354351    14.111429     6.419889     0.038373
C      2.218828    13.888013     5.093653     0.007756
C      1.036862    14.316877     4.503166     0.031834
C      0.035064    14.952287     5.265328    -0.122441
C      8.248487    17.049543    10.108071     0.096203
C      7.188549    16.775123    10.896644    -0.142861
C      7.435813    16.402710    12.219107     0.087237
C      8.733461    16.335231    12.639805    -0.148971
C      9.741401    16.633251    11.743700     0.109027
C      6.300404    16.185612    13.152944     0.263788
N      6.492841     3.200580     3.674976     0.545597
N     10.945308     5.366862     4.337151     0.536025
N     10.201297     1.993679     2.788303     0.524031
N      8.204062     3.849087     6.950006     0.531661
N     10.882365     4.325594    14.792345     0.545259
N      8.106835     0.202039    14.569734     0.575254
N      2.231402     6.907877    18.718231    -0.335568
N     -0.989965    12.472052    15.001751     0.545597
N      9.193568    12.250976    12.747338     0.536025
N      9.937579    13.102767    16.360058     0.524031
N     11.934814     9.389733    13.718905     0.531661
N      9.256511     1.796169    11.702196     0.545259
N     12.032041     1.199603    15.788437     0.575254
N      3.271474    -1.542071     8.395095    -0.335568
N      6.328035    12.241578    15.190405     0.545597
N      1.875568    10.075296    14.528230     0.536025
N      2.619579    13.448479    16.077078     0.524031
N      4.616814    11.593071    11.915375     0.531661
N      1.938511    11.116564     4.073036     0.545259
N      4.714041    15.240119     4.295647     0.575254
N     10.589474     8.534281     0.147150    -0.335568
N     13.810841     2.970106     3.863630     0.545597
N      3.627308     3.191182     6.118043     0.536025
N      2.883297     2.339391     2.505323     0.524031
N      0.886062     6.052425     5.146476     0.531661
N      3.564365    13.645989     7.163185     0.545259
N      0.788835    14.242555     3.076944     0.575254
N      9.549402    16.984229    10.470286    -0.335568
O      6.327280     7.618701     1.280959    -0.628609
O      8.187275     8.702479     1.871446    -0.665186
O     10.763750    -0.244257     8.372456    -0.635202
O     11.330034    -1.240353     6.497237    -0.602191
O      5.637854     3.099184     2.822261    -0.329181
O      6.597836     2.479314     4.627678    -0.321384
O     11.674671     6.257927     3.878722    -0.329830
O     11.320376     4.501154     5.089880    -0.314724
O     10.118191     3.080716     2.197817    -0.357342
O     10.561266     0.948576     2.273278    -0.289485
O      8.154178     5.003541     6.540628    -0.335467
O      7.620964     3.483631     7.970623    -0.321085
O      6.833139     5.008992    17.856083    -0.721593
O      5.345031     3.645090    16.984503    -0.581061
O     11.272712     5.066679    15.641287    -0.305888
O     11.451334     4.118268    13.749090    -0.325825
O      9.095045    -0.552288    14.598032    -0.393367
O      7.076242    -0.223976    14.439563    -0.267319
O     12.453808     9.350629    18.486187    -0.336712
O     -0.824404    15.691862    11.143781    -0.628609
O     11.951601    15.327165     9.964694    -0.665186
O      9.375126     7.186509    17.450477    -0.635202
O      8.808842     8.827934    18.797466    -0.602191
O     -0.134978    13.287920    15.269639    -0.329181
O     -1.094960    11.395616    15.520549    -0.321384
O      8.464205    12.876435    11.964425    -0.329830
O      8.818500    11.342030    13.447244    -0.314724
O     10.020685    13.896403    15.411130    -0.357342
O      9.577610    13.401132    17.486322    -0.289484
O     11.984698    10.019154    12.668103    -0.335468
O     12.517912     8.317027    13.875488    -0.321085
O     13.305737    -1.072129    10.426896    -0.721593
O      0.157845    -0.487231    11.936127    -0.581061
O      8.866164     1.110398    10.807977    -0.305888
O      8.687542     2.777889    12.111575    -0.325825
O     11.043831     1.022812    16.522301    -0.393367
O     13.062634     1.243029    16.231774    -0.267319
O      7.685068    -0.831930     6.046355    -0.336712
O      6.493596     7.823457    17.584422    -0.628609
O      4.633601     6.739679    16.993935    -0.665186
O      2.057126    15.686415    10.492925    -0.635202
O      1.490842    16.682511    12.368144    -0.602191
O      7.183022    12.342974    16.043120    -0.329181
O      6.223040    12.962844    14.237703    -0.321384
O      1.146205     9.184231    14.986659    -0.329831
O      1.500500    10.941004    13.775501    -0.314724
O      2.702685    12.361442    16.667564    -0.357342
O      2.259610    14.493582    16.592103    -0.289485
O      4.666698    10.438617    12.324753    -0.335468
O      5.199912    11.958527    10.894758    -0.321085
O      5.987737    10.433166     1.009298    -0.721593
O      7.475845    11.797068     1.880878    -0.581061
O      1.548164    10.375479     3.224094    -0.305888
O      1.369542    11.323890     5.116291    -0.325825
O      3.725831    15.994446     4.267349    -0.393367
O      5.744634    15.666134     4.425818    -0.267319
O      0.367068     6.091529     0.379194    -0.336712
O     13.645280    -0.249704     7.721600    -0.628609
O      0.869275     0.114993     8.900687    -0.665186
O      3.445750     8.255649     1.414904    -0.635202
O      4.012034     6.614224     0.067915    -0.602191
O     12.955854     2.154238     3.595742    -0.329181
O     13.915836     4.046542     3.344832    -0.321384
O      4.356671     2.565723     6.900956    -0.329831
O      4.002376     4.100128     5.418137    -0.314724
O      2.800191     1.545755     3.454251    -0.357342
O      3.243266     2.041026     1.379059    -0.289484
O      0.836178     5.423004     6.197278    -0.335468
O      0.302964     7.125131     4.989893    -0.321085
O     -0.484861    16.514287     8.438485    -0.721593
O     12.663031    15.929389     6.929254    -0.581061
O      3.954712    14.331760     8.057404    -0.305888
O      4.133334    12.664269     6.753806    -0.325825
O      1.777045    14.419346     2.343080    -0.393367
O     -0.241758    14.199129     2.633607    -0.267319
O      5.135808    16.274088    12.819026    -0.336712

The following XYZ coordinates are in angstroms. Other properties are in atomic units.
The sperically averaged electron density of each atom fit to a function of the form exp(a - br)
eigen_1, eigen_2 and eigen_3 are the three eigenvalues of traceless quadrupole moment tensor
  atom number  atomic symbol              X              Y              Z     net charge C6 coefficient C8 coefficient C10 coefficient fluctuating dipole atomic polarizability isotropic forcefield polarizability              a              b squared Pearson coefficient          <r^3>          <r^4>         wp_QDO          m_QDO          q_QDO       dipole_x       dipole_y       dipole_z         dipole            Qxy            Qxz            Qyz     Q(x^2-y^2)  Q(3z^2 - R^2)        eigen_1        eigen_2        eigen_3 static polarizability      alpha(xx)      alpha(xy)      alpha(xz)      alpha(yy)      alpha(yz)      alpha(zz) atomic spin moment
            1             Gd       4.092187       5.025592      18.534671       1.963250     159.741350 0.35918891E+04  0.12816709E+06                                19.996350                           16.551263       1.833030       2.277731                    0.998027      81.329118     200.652719       0.600181       0.286003      -1.305818       0.020117      -0.025597      -0.018302       0.037348       0.073865       0.177528       0.032176       0.117869       0.389807      -0.174262      -0.089978       0.264240             25.286098      26.676670      -1.485125      -5.338764      28.312232      -5.958631      20.869393           0.000001
            2             Gd       1.410689      -1.734058      10.276539       1.963250     159.741336 0.35918889E+04  0.12816708E+06                                19.996349                           16.551262       1.833030       2.277731                    0.998027      81.329117     200.652714       0.600181       0.286003      -1.305818      -0.020117       0.012883       0.028709       0.037348       0.159433       0.107487       0.078831      -0.113593      -0.304579      -0.174262      -0.089978       0.264240             25.286096      26.676664      -4.940053      -2.510746      23.468337      -6.935006      25.713286           0.000001
            3             Gd       8.728689      10.416566       0.330710       1.963250     159.741343 0.35918889E+04  0.12816708E+06                                19.996350                           16.551262       1.833030       2.277731                    0.998027      81.329117     200.652714       0.600181       0.286003      -1.305818      -0.020117       0.025597       0.018302       0.037348       0.073865       0.177528       0.032176       0.117869       0.389807      -0.174262      -0.089978       0.264240             25.286097      26.676669      -1.485125      -5.338764      28.312231      -5.958631      20.869392           0.000001
            4             Gd      11.410187      17.176216       8.588842       1.963250     159.741334 0.35918889E+04  0.12816708E+06                                19.996349                           16.551262       1.833030       2.277731                    0.998027      81.329116     200.652712       0.600181       0.286003      -1.305818       0.020117      -0.012883      -0.028709       0.037348       0.159433       0.107487       0.078831      -0.113593      -0.304579      -0.174262      -0.089978       0.264240             25.286096      26.676664      -4.940053      -2.510746      23.468337      -6.935006      25.713286           0.000001
            5              H       6.147549       5.450090       2.492117       0.139265       0.966613 0.68438671E+01  0.65140669E+02                                 1.658414                            1.561256      -1.287870       2.287506                    0.995346       3.493050       9.886273       0.481812       1.335605      -0.695750      -0.037709       0.006613      -0.017536       0.042109      -0.003652       0.004459       0.001467       0.020574       0.009144      -0.012763       0.001282       0.011480              1.712951       2.236877      -0.018910       0.281890       1.500587      -0.164221       1.401390          -0.000000
            6              H       9.674849       7.195982       3.120334       0.136629       1.166909 0.88210466E+01  0.88266486E+02                                 1.790581                            1.704874      -1.357887       2.244544                    0.995362       3.497651       9.714595       0.495375       1.235651      -0.719000       0.019033       0.037360      -0.000374       0.041931       0.013595      -0.001817       0.003355      -0.016475      -0.010161      -0.015102      -0.002685       0.017787              1.831119       1.876740       0.305035      -0.030621       2.065291      -0.263276       1.551325          -0.000000
            7              H      10.825268       0.217321       4.488074       0.152171       1.140117 0.85372063E+01  0.84980263E+02                                 1.796540                            1.706104      -1.194603       2.340154                    0.996370       3.375343       9.440671       0.481257       1.278576      -0.710793       0.020122      -0.036745      -0.015751       0.044757      -0.008735      -0.006816       0.010165      -0.009707      -0.031604      -0.015444      -0.004687       0.020131              1.832634       1.734842      -0.303617      -0.146113       1.975765       0.134142       1.787295          -0.000000
            8              H       9.308360       1.761393       7.883843       0.149421       1.022664 0.72901811E+01  0.70280175E+02                                 1.705169                            1.599494      -1.361051       2.258024                    0.994670       3.453372       9.739724       0.482784       1.316007      -0.700445      -0.004802      -0.007362       0.038312       0.039307       0.009029       0.001101       0.000551      -0.007595       0.029662      -0.014754       0.004635       0.010119              1.770854       1.429873      -0.086724      -0.067630       1.494255      -0.220136       2.388432           0.000000
            9              H       8.864969       5.015750      16.218568       0.148253       1.059115 0.75302593E+01  0.73774016E+02                                 1.797499                            1.663455      -1.448513       2.215419                    0.993410       3.646328      10.642149       0.453700       1.377982      -0.686905       0.001097       0.038717       0.011749       0.040475      -0.001578       0.000822      -0.001889      -0.014889      -0.011127      -0.005949      -0.003803       0.009752              1.907817       1.564734       0.066846      -0.051125       2.517444       0.448916       1.641273           0.000000
           10              H       6.555684       1.764848      15.877105       0.152808       1.029268 0.74487381E+01  0.70796692E+02                                 1.598200                            1.531064      -1.134434       2.368620                    0.997619       3.112632       8.176789       0.546060       1.180145      -0.734015      -0.039465      -0.015443       0.010848       0.043746       0.008542      -0.004893      -0.008774       0.012598      -0.018781      -0.013792      -0.003118       0.016910              1.614833       1.882982       0.224779      -0.202805       1.564450       0.074369       1.397066           0.000000
           11              H       0.749246       5.630968      18.789919       0.084361       1.302960 0.92937365E+01  0.94501968E+02                                 1.955022                            1.768736      -1.007136       2.389923                    0.997160       3.668410      10.372501       0.477187       1.262312      -0.713023      -0.015079      -0.042617       0.009296       0.046152       0.005785      -0.000736      -0.000946      -0.006533      -0.033959      -0.011382      -0.000982       0.012363              2.081100       1.777525       0.252329       0.038050       2.963468      -0.209683       1.502308           0.000000
           12              H      -0.998774       7.033808      18.589946       0.131612       0.994703 0.68047819E+01  0.64355684E+02                                 1.664967                            1.538406      -1.007708       2.410955                    0.997970       3.374367       9.366736       0.496563       1.304244      -0.703379      -0.032704      -0.015123      -0.001987       0.036086       0.011991       0.001185      -0.001429       0.002705      -0.023526      -0.009856      -0.006133       0.015988              1.749987       2.333249       0.408947       0.084292       1.633810      -0.021877       1.282900           0.000000
           13              H       1.618112      10.067204      18.444683       0.141313       0.973611 0.71282612E+01  0.68315368E+02                                 1.661829                            1.594874      -0.884509       2.485293                    0.998981       3.314981       9.313419       0.477607       1.338136      -0.697725       0.010288       0.038875      -0.001971       0.040261       0.004411       0.003905      -0.000817      -0.002041      -0.042591      -0.015039       0.003283       0.011757              1.688729       1.479788       0.147333      -0.058940       2.116214      -0.150387       1.470186           0.000000
           14              H       3.300769       8.534259      18.640883       0.082898       1.172572 0.86732143E+01  0.87155985E+02                                 1.856652                            1.735766      -1.016781       2.386501                    0.996227       3.707506      10.608641       0.467902       1.302668      -0.703587       0.042433       0.018788       0.001064       0.046419       0.008168       0.002986       0.000422       0.003284      -0.066701      -0.022489       0.002882       0.019607              1.937514       2.631378       0.211533      -0.088810       1.564410      -0.079930       1.616754           0.000000
           15              H      -0.827187      10.605252      18.429591       0.063651       1.496625 0.12119685E+02  0.13050812E+03                                 2.090836                            1.985585      -1.085999       2.351336                    0.995527       3.716655      10.499532       0.466276       1.219880      -0.725681      -0.003666       0.050027      -0.002800       0.050239      -0.007123      -0.001169       0.003238      -0.014506      -0.050707      -0.017234      -0.001713       0.018947              2.121856       1.820680       0.126387       0.068857       2.742535      -0.135678       1.802353          -0.000000
           16              H      -0.644673      14.076079      13.030319       0.139265       0.966613 0.68438674E+01  0.65140672E+02                                 1.658414                            1.561256      -1.287870       2.287506                    0.995346       3.493050       9.886273       0.481812       1.335605      -0.695750       0.037709       0.018497      -0.003017       0.042109       0.005093      -0.002698       0.004231       0.006864      -0.031988      -0.012763       0.001282       0.011480              1.712951       2.236877       0.280069       0.037164       1.468881      -0.170611       1.433096          -0.000000
           17              H      10.464027      13.805225      11.194717       0.136629       1.166909 0.88210461E+01  0.88266478E+02                                 1.790581                            1.704874      -1.357887       2.244545                    0.995362       3.497650       9.714592       0.495375       1.235651      -0.719000      -0.019033       0.007749      -0.036550       0.041931      -0.004467       0.012968       0.000513      -0.002378       0.032132      -0.015102      -0.002685       0.017787              1.831119       1.876740      -0.090290       0.292971       1.673384      -0.342272       1.943233          -0.000000
           18              H       9.313608      11.085512      17.765529       0.152171       1.140117 0.85372028E+01  0.84980220E+02                                 1.796540                            1.706104      -1.194603       2.340154                    0.996370       3.375343       9.440671       0.481257       1.278576      -0.710793      -0.020122       0.008179       0.039133       0.044757      -0.004955      -0.009910       0.005370       0.014080       0.039757      -0.015444      -0.004687       0.020131              1.832634       1.734842      -0.083239      -0.326502       1.742687       0.087161       2.020372          -0.000000
           19              H      10.830516       8.061793      15.580918       0.149421       1.022663 0.72901795E+01  0.70280157E+02                                 1.705169                            1.599494      -1.361051       2.258025                    0.994670       3.453372       9.739724       0.482784       1.316007      -0.700445       0.004802      -0.039011      -0.000353       0.039307      -0.000705       0.009068       0.002646      -0.017984      -0.001505      -0.014754       0.004635       0.010119              1.770854       1.429873      -0.049161      -0.098378       2.438801      -0.029746       1.443887           0.000000
           20              H      11.273907       0.534436      10.743834       0.148253       1.059115 0.75302572E+01  0.73773991E+02                                 1.797499                            1.663455      -1.448512       2.215419                    0.993410       3.646328      10.642149       0.453700       1.377982      -0.686905      -0.001097      -0.003867      -0.040275       0.040475       0.001118      -0.001384      -0.004262      -0.003121       0.024178      -0.005949      -0.003803       0.009752              1.907817       1.564734      -0.063325       0.055426       1.501573       0.244148       2.657144           0.000000
           21              H      13.583192       0.226809      13.998113       0.152808       1.029268 0.74487393E+01  0.70796708E+02                                 1.598201                            1.531065      -1.134433       2.368620                    0.997619       3.112632       8.176790       0.546060       1.180146      -0.734015       0.039465      -0.013686       0.012995       0.043746      -0.006484       0.007406      -0.008688       0.012170      -0.020065      -0.013792      -0.003118       0.016910              1.614833       1.882982      -0.243222       0.180274       1.374791       0.036140       1.586725           0.000000
           22              H       4.753630      -1.864656       9.632664       0.084361       1.302960 0.92937421E+01  0.94502038E+02                                 1.955023                            1.768736      -1.007136       2.389923                    0.997160       3.668410      10.372501       0.477187       1.262312      -0.713023       0.015079      -0.017533       0.039940       0.046152      -0.001865       0.005526      -0.004794       0.012556       0.023309      -0.011382      -0.000982       0.012363              2.081101       1.777526      -0.012559       0.254872       1.640588      -0.476334       2.825190           0.000000
           23              H       6.501650      -1.391433       8.296995       0.131612       0.994703 0.68047819E+01  0.64355684E+02                                 1.664967                            1.538406      -1.007708       2.410955                    0.997970       3.374367       9.366736       0.496563       1.304244      -0.703379       0.032704      -0.001041       0.015218       0.036086      -0.001208       0.011989      -0.003334       0.012155       0.004824      -0.009856      -0.006133       0.015988              1.749987       2.333249       0.001824       0.417540       1.305076      -0.088139       1.611635           0.000000
           24              H       3.884764      -0.649654       5.352109       0.141313       0.973611 0.71282597E+01  0.68315351E+02                                 1.661829                            1.594873      -0.884509       2.485293                    0.998981       3.314981       9.313419       0.477607       1.338136      -0.697725      -0.010288       0.009613      -0.037719       0.040261       0.002957       0.005096      -0.005076       0.019087       0.020793      -0.015039       0.003283       0.011757              1.688729       1.479788      -0.086890       0.132782       1.553668      -0.263778       2.032732           0.000000
           25              H       2.202107      -1.144886       6.816062       0.082898       1.172571 0.86731992E+01  0.87155798E+02                                 1.856651                            1.735765      -1.016782       2.386501                    0.996227       3.707503      10.608631       0.467902       1.302668      -0.703587      -0.042433       0.002669      -0.018628       0.046419       0.001313       0.008597      -0.005752       0.033917       0.025200      -0.022488       0.002881       0.019607              1.937512       2.631376      -0.128856       0.189813       1.645674      -0.063549       1.535488           0.000000
           26              H       6.330063      -0.528544       4.827651       0.063651       1.496624 0.12119677E+02  0.13050801E+03                                 2.090836                            1.985584      -1.085999       2.351336                    0.995527       3.716655      10.499532       0.466276       1.219880      -0.725681       0.003666       0.012630      -0.048487       0.050239       0.000262      -0.007214      -0.003331       0.018082       0.047057      -0.017234      -0.001713       0.018947              2.121856       1.820680       0.042526       0.137500       1.891622      -0.307196       2.653265          -0.000000
           27              H       6.673327       9.992068      16.373264       0.139265       0.966613 0.68438671E+01  0.65140669E+02                                 1.658414                            1.561256      -1.287870       2.287506                    0.995346       3.493050       9.886273       0.481812       1.335605      -0.695750       0.037709      -0.006613       0.017536       0.042109      -0.003652       0.004459       0.001467       0.020574       0.009144      -0.012763       0.001282       0.011480              1.712951       2.236877      -0.018910       0.281890       1.500587      -0.164221       1.401390          -0.000000
           28              H       3.146027       8.246176      15.745047       0.136629       1.166909 0.88210466E+01  0.88266485E+02                                 1.790581                            1.704874      -1.357887       2.244545                    0.995362       3.497651       9.714595       0.495375       1.235651      -0.719000      -0.019033      -0.037360       0.000374       0.041931       0.013595      -0.001817       0.003355      -0.016475      -0.010161      -0.015102      -0.002685       0.017787              1.831119       1.876740       0.305035      -0.030621       2.065291      -0.263276       1.551325          -0.000000
           29              H       1.995608      15.224837      14.377307       0.152171       1.140117 0.85372077E+01  0.84980282E+02                                 1.796541                            1.706104      -1.194603       2.340154                    0.996370       3.375343       9.440672       0.481257       1.278576      -0.710793      -0.020122       0.036745       0.015751       0.044757      -0.008735      -0.006816       0.010165      -0.009707      -0.031604      -0.015444      -0.004687       0.020131              1.832635       1.734843      -0.303618      -0.146113       1.975766       0.134142       1.787295          -0.000000
           30              H       3.512516      13.680765      10.981538       0.149421       1.022664 0.72901855E+01  0.70280221E+02                                 1.705168                            1.599494      -1.361051       2.258024                    0.994670       3.453373       9.739724       0.482785       1.316006      -0.700445       0.004802       0.007362      -0.038312       0.039307       0.009029       0.001101       0.000551      -0.007595       0.029662      -0.014754       0.004635       0.010119              1.770853       1.429873      -0.086724      -0.067630       1.494255      -0.220136       2.388432           0.000000
           31              H       3.955907      10.426408       2.646813       0.148253       1.059115 0.75302600E+01  0.73774023E+02                                 1.797499                            1.663455      -1.448512       2.215419                    0.993410       3.646328      10.642148       0.453701       1.377981      -0.686905      -0.001097      -0.038717      -0.011749       0.040475      -0.001578       0.000822      -0.001889      -0.014889      -0.011127      -0.005949      -0.003803       0.009752              1.907817       1.564734       0.066846      -0.051125       2.517444       0.448916       1.641273           0.000000
           32              H       6.265192      13.677310       2.988276       0.152808       1.029268 0.74487399E+01  0.70796710E+02                                 1.598200                            1.531064      -1.134434       2.368620                    0.997619       3.112633       8.176790       0.546060       1.180145      -0.734015       0.039465       0.015443      -0.010848       0.043746       0.008542      -0.004893      -0.008774       0.012598      -0.018781      -0.013792      -0.003118       0.016910              1.614832       1.882981       0.224779      -0.202805       1.564450       0.074369       1.397066           0.000000
           33              H      12.071630       9.811190       0.075462       0.084361       1.302960 0.92937365E+01  0.94501968E+02                                 1.955022                            1.768736      -1.007136       2.389923                    0.997160       3.668410      10.372501       0.477187       1.262312      -0.713023       0.015079       0.042617      -0.009296       0.046152       0.005785      -0.000736      -0.000946      -0.006533      -0.033959      -0.011382      -0.000982       0.012363              2.081100       1.777525       0.252329       0.038050       2.963468      -0.209683       1.502308           0.000000
           34              H      13.819650       8.408350       0.275435       0.131612       0.994703 0.68047826E+01  0.64355694E+02                                 1.664967                            1.538406      -1.007708       2.410955                    0.997970       3.374367       9.366737       0.496563       1.304244      -0.703379       0.032704       0.015123       0.001987       0.036086       0.011991       0.001185      -0.001429       0.002705      -0.023526      -0.009856      -0.006133       0.015988              1.749987       2.333250       0.408947       0.084292       1.633811      -0.021877       1.282901           0.000000
           35              H      11.202764       5.374954       0.420698       0.141313       0.973611 0.71282612E+01  0.68315368E+02                                 1.661829                            1.594874      -0.884509       2.485293                    0.998981       3.314981       9.313419       0.477607       1.338136      -0.697725      -0.010288      -0.038875       0.001971       0.040261       0.004411       0.003905      -0.000817      -0.002041      -0.042591      -0.015039       0.003283       0.011757              1.688729       1.479788       0.147333      -0.058940       2.116214      -0.150387       1.470186           0.000000
           36              H       9.520107       6.907899       0.224498       0.082898       1.172572 0.86732143E+01  0.87155985E+02                                 1.856652                            1.735766      -1.016781       2.386501                    0.996227       3.707506      10.608641       0.467902       1.302668      -0.703587      -0.042433      -0.018788      -0.001064       0.046419       0.008168       0.002986       0.000422       0.003284      -0.066701      -0.022489       0.002882       0.019607              1.937514       2.631378       0.211533      -0.088810       1.564410      -0.079930       1.616754           0.000000
           37              H      13.648063       4.836906       0.435790       0.063651       1.496625 0.12119685E+02  0.13050812E+03                                 2.090836                            1.985585      -1.086000       2.351336                    0.995527       3.716655      10.499532       0.466276       1.219880      -0.725681       0.003666      -0.050027       0.002800       0.050239      -0.007123      -0.001169       0.003238      -0.014506      -0.050707      -0.017234      -0.001713       0.018947              2.121856       1.820680       0.126387       0.068857       2.742535      -0.135678       1.802353          -0.000000
           38              H      13.465549       1.366079       5.835062       0.139265       0.966613 0.68438667E+01  0.65140666E+02                                 1.658414                            1.561256      -1.287870       2.287506                    0.995346       3.493050       9.886274       0.481812       1.335606      -0.695750      -0.037709      -0.018497       0.003017       0.042109       0.005093      -0.002698       0.004231       0.006864      -0.031988      -0.012763       0.001282       0.011480              1.712951       2.236877       0.280069       0.037164       1.468881      -0.170611       1.433096          -0.000000
           39              H       2.356849       1.636933       7.670664       0.136629       1.166910 0.88210503E+01  0.88266528E+02                                 1.790581                            1.704875      -1.357887       2.244544                    0.995362       3.497651       9.714594       0.495376       1.235651      -0.719000       0.019033      -0.007749       0.036550       0.041931      -0.004467       0.012968       0.000513      -0.002378       0.032132      -0.015102      -0.002685       0.017787              1.831119       1.876740      -0.090290       0.292971       1.673384      -0.342272       1.943233          -0.000000
           40              H       3.507268       4.356646       1.099852       0.152171       1.140117 0.85372042E+01  0.84980240E+02                                 1.796541                            1.706104      -1.194603       2.340154                    0.996370       3.375343       9.440672       0.481257       1.278576      -0.710793       0.020122      -0.008179      -0.039133       0.044757      -0.004955      -0.009910       0.005370       0.014080       0.039757      -0.015444      -0.004687       0.020131              1.832634       1.734843      -0.083239      -0.326503       1.742687       0.087161       2.020373          -0.000000
           41              H       1.990360       7.380365       3.284463       0.149421       1.022663 0.72901795E+01  0.70280157E+02                                 1.705169                            1.599494      -1.361051       2.258025                    0.994670       3.453372       9.739724       0.482784       1.316007      -0.700445      -0.004802       0.039011       0.000353       0.039307      -0.000705       0.009068       0.002646      -0.017984      -0.001505      -0.014754       0.004635       0.010119              1.770854       1.429873      -0.049161      -0.098378       2.438801      -0.029746       1.443887           0.000000
           42              H       1.546969      14.907722       8.121547       0.148253       1.059115 0.75302579E+01  0.73773998E+02                                 1.797498                            1.663455      -1.448512       2.215419                    0.993410       3.646328      10.642148       0.453701       1.377981      -0.686905       0.001097       0.003867       0.040275       0.040475       0.001118      -0.001384      -0.004262      -0.003121       0.024178      -0.005949      -0.003803       0.009752              1.907817       1.564734      -0.063325       0.055426       1.501573       0.244148       2.657143           0.000000
           43              H      -0.762316      15.215349       4.867268       0.152808       1.029268 0.74487393E+01  0.70796708E+02                                 1.598201                            1.531065      -1.134433       2.368620                    0.997619       3.112632       8.176790       0.546060       1.180146      -0.734015      -0.039465       0.013686      -0.012995       0.043746      -0.006484       0.007406      -0.008688       0.012170      -0.020065      -0.013792      -0.003118       0.016910              1.614833       1.882982      -0.243222       0.180274       1.374791       0.036140       1.586725           0.000000
           44              H       8.067246      17.306814       9.232717       0.084361       1.302960 0.92937423E+01  0.94502038E+02                                 1.955023                            1.768736      -1.007136       2.389923                    0.997160       3.668410      10.372500       0.477187       1.262312      -0.713023      -0.015079       0.017533      -0.039940       0.046152      -0.001865       0.005526      -0.004794       0.012556       0.023309      -0.011382      -0.000982       0.012363              2.081101       1.777526      -0.012559       0.254872       1.640587      -0.476334       2.825189           0.000000
           45              H       6.319226      16.833591      10.568386       0.131612       0.994703 0.68047825E+01  0.64355693E+02                                 1.664967                            1.538406      -1.007708       2.410955                    0.997970       3.374367       9.366737       0.496563       1.304244      -0.703379      -0.032704       0.001041      -0.015218       0.036086      -0.001208       0.011989      -0.003334       0.012155       0.004824      -0.009856      -0.006133       0.015988              1.749987       2.333250       0.001824       0.417540       1.305076      -0.088139       1.611635           0.000000
           46              H       8.936112      16.091812      13.513272       0.141313       0.973611 0.71282597E+01  0.68315351E+02                                 1.661829                            1.594873      -0.884509       2.485293                    0.998981       3.314981       9.313419       0.477607       1.338136      -0.697725       0.010288      -0.009613       0.037719       0.040261       0.002957       0.005096      -0.005076       0.019087       0.020793      -0.015039       0.003283       0.011757              1.688729       1.479788      -0.086890       0.132782       1.553668      -0.263778       2.032732           0.000000
           47              H      10.618769      16.587044      12.049319       0.082898       1.172571 0.86731992E+01  0.87155798E+02                                 1.856651                            1.735765      -1.016782       2.386501                    0.996226       3.707503      10.608631       0.467902       1.302668      -0.703587       0.042433      -0.002669       0.018628       0.046419       0.001313       0.008597      -0.005752       0.033917       0.025200      -0.022488       0.002881       0.019607              1.937512       2.631376      -0.128856       0.189813       1.645674      -0.063549       1.535488           0.000000
           48              H       6.490813      15.970702      14.037730       0.063651       1.496624 0.12119676E+02  0.13050800E+03                                 2.090835                            1.985584      -1.085999       2.351336                    0.995527       3.716655      10.499531       0.466276       1.219879      -0.725681      -0.003666      -0.012630       0.048487       0.050239       0.000262      -0.007214      -0.003331       0.018082       0.047057      -0.017234      -0.001713       0.018947              2.121855       1.820679       0.042526       0.137500       1.891621      -0.307195       2.653265          -0.000000
           49              C       7.415601       7.731803       1.884652       0.663200      21.740097 0.22378985E+03  0.45126070E+04                                 7.251255                            5.336702      -0.102052       2.042545                    0.999065      21.270788      58.995532       0.636476       0.477240      -1.015751      -0.024319       0.061763      -0.021332       0.069722      -0.021243      -0.060603       0.071277       0.028255       0.121100      -0.080866      -0.035207       0.116074              9.044548       8.816828      -1.030095       1.992270      11.245261      -4.154035       7.071554           0.000000
           50              C       7.837219       6.546723       2.675111       0.000338      36.773641 0.39288376E+03  0.89091500E+04                                 9.496624                            6.504178       0.185732       2.081973                    0.999331      25.834869      70.416569       0.668932       0.403787      -1.084062       0.009953      -0.031279       0.033934       0.047212       0.013493      -0.001560       0.034129       0.022552       0.018223      -0.042495       0.009010       0.033485             12.620291      11.527295      -1.889068       2.908630      16.622460      -7.316334       9.711117          -0.000000
           51              C       7.010496       5.441704       2.839240      -0.097996      35.429083 0.43434950E+03  0.10229814E+05                                 9.491208                            7.041999      -0.000242       1.981597                    0.999493      29.028893      84.080740       0.607427       0.428138      -1.054712       0.012419       0.011023       0.005871       0.017612      -0.033796      -0.023141       0.042519       0.045092       0.182569      -0.076986      -0.009739       0.086725             11.545414      11.134335       0.437617       1.452045      15.411466      -5.762973       8.090440           0.000000
           52              C       7.483498       4.308734       3.533486       0.028014      39.240804 0.45092500E+03  0.10662915E+05                                10.139142                            7.188103      -0.104087       1.974652                    0.999215      27.354650      78.015488       0.602808       0.429690      -1.059409      -0.012820      -0.000557       0.000333       0.012837       0.019173      -0.014617      -0.000244      -0.039081      -0.010312      -0.032083       0.001898       0.030184             12.694903      15.525157       0.852147       2.757914      14.199358      -4.875713       8.360193          -0.000000
           53              C       8.735469       4.236970       4.090015       0.026708      41.681022 0.47495100E+03  0.11460753E+05                                10.799268                            7.547780      -0.414561       1.851665                    0.998367      29.015172      85.601628       0.564314       0.449802      -1.039779       0.013308      -0.024952       0.019375       0.034279      -0.031013      -0.015258      -0.000150      -0.051171       0.083854      -0.056471       0.021641       0.034829             13.891437      14.723290      -1.229339       3.162662      16.599145      -6.548469      10.351877          -0.000000
           54              C       9.543143       5.338025       3.878722       0.046763      38.477175 0.44344128E+03  0.10453089E+05                                10.025994                            7.137529      -0.165154       1.953114                    0.999207      27.257061      77.880725       0.603124       0.430815      -1.057611       0.009298       0.007237       0.004008       0.012446      -0.013595       0.015433       0.013855       0.030949       0.028410      -0.033561       0.008008       0.025553             12.481196      14.395582       0.027333       2.567197      14.476291      -5.303052       8.571715          -0.000000
           55              C       9.100887       6.471825       3.209001      -0.122886      35.645316 0.43256014E+03  0.10214938E+05                                 9.595754                            7.072027      -0.167356       1.921469                    0.999441      29.752956      87.343875       0.598197       0.433583      -1.047496      -0.026219      -0.001173       0.015890       0.030680       0.003054      -0.039709       0.063017      -0.060407       0.140062      -0.076849      -0.022197       0.099046             11.752041      12.432216      -2.485682       3.481093      13.616355      -5.764340       9.207551          -0.000000
           56              C       9.213759       2.996345       4.831424       0.005524      40.070052 0.47911802E+03  0.11584630E+05                                10.564740                            7.601555      -0.384218       1.860768                    0.998464      29.182541      86.134842       0.560109       0.452266      -1.038534      -0.015612       0.028666      -0.013743       0.035417       0.014945       0.030025      -0.028679       0.003867      -0.070758      -0.056120       0.025572       0.030548             13.291528       9.721129      -5.036636       0.482218      15.780513      -5.206265      14.372943          -0.000000
           57              C       9.903026       1.998812       4.252257       0.041422      35.722774 0.43428974E+03  0.10220012E+05                                 9.629719                            7.112194      -0.211021       1.939909                    0.999200      27.509082      79.441587       0.595903       0.436776      -1.050284       0.013627      -0.009108      -0.009467       0.018928       0.019073       0.007028      -0.009967       0.003776       0.072629      -0.033800       0.006958       0.026842             11.583621       8.418921      -4.114049      -0.626042      12.594821      -3.071777      13.737123          -0.000001
           58              C      10.383539       0.902004       4.938957      -0.114115      35.607539 0.44989157E+03  0.10756724E+05                                 9.703696                            7.288491      -0.340813       1.871530                    0.998599      30.029184      89.451560       0.578542       0.442791      -1.039330      -0.013037      -0.002485       0.011324       0.017446       0.032669       0.009348       0.021605       0.031922      -0.176924      -0.064926      -0.003913       0.068838             11.775543       7.904682      -3.111468       0.717078      12.381033      -5.112303      15.040915          -0.000000
           59              C      10.198998       0.831493       6.319903       0.028045      38.123940 0.42644376E+03  0.99276177E+04                                 9.981439                            6.943268      -0.030247       2.017887                    0.998668      26.392558      74.277945       0.620619       0.423933      -1.064771      -0.033705       0.019264      -0.020788       0.044037       0.018397      -0.011997       0.024317       0.011340      -0.000503      -0.038130       0.015135       0.022995             13.200570       9.734176      -5.445885       2.399847      14.350309      -6.381288      15.517225          -0.000000
           60              C       9.475546       1.814576       6.970758      -0.116159      33.779269 0.42654148E+03  0.10046124E+05                                 9.297245                            7.047899      -0.151746       1.936447                    0.999153      29.381823      86.379677       0.595497       0.436706      -1.044730       0.003745      -0.021582      -0.004928       0.022452       0.073694       0.029498       0.010657       0.050135      -0.062172      -0.069177      -0.026861       0.096037             11.017337       8.325753      -4.661571       0.898248      12.858773      -3.839454      11.867484           0.000000
           61              C       9.010179       2.867386       6.235008       0.050714      36.607496 0.44540975E+03  0.10516309E+05                                 9.716330                            7.160927      -0.160636       1.952681                    0.999273      27.340934      78.308958       0.600886       0.431728      -1.056531      -0.002274       0.001454       0.005724       0.006329       0.000465      -0.007703       0.023173      -0.021599      -0.052300      -0.030404      -0.000539       0.030943             11.601747       8.389477      -4.321491      -0.339328      12.541874      -3.507131      13.873891          -0.000000
           62              C      10.819144      -0.291980       7.119795       0.590210      25.134370 0.25701992E+03  0.53624655E+04                                 7.997600                            5.702251      -0.109683       2.017973                    0.999448      22.609295      63.680421       0.618801       0.474414      -1.017778       0.009158      -0.026625       0.022049       0.035761       0.076357      -0.023293       0.036262       0.113700      -0.093229      -0.104655      -0.006235       0.110890             10.336630       7.996983      -3.939145       2.237621      10.535133      -4.024556      12.477774           0.000000
           63              C       6.488128       4.090257      17.076943       0.646514      22.106938 0.23112368E+03  0.46992015E+04                                 7.359066                            5.437532      -0.085667       2.048414                    0.999029      21.524637      59.988280       0.627966       0.479723      -1.014220      -0.035807       0.031519       0.034373       0.058797       0.003879       0.039677      -0.094511      -0.124370       0.068545      -0.100981      -0.033961       0.134943              9.230864      11.083285      -1.818291      -3.351569       8.094888       3.759538       8.514419           0.000000
           64              C       7.565987       3.483793      16.190270       0.015319      35.370223 0.39829644E+03  0.90747861E+04                                 9.332279                            6.596996       0.136206       2.068943                    0.999280      25.872858      70.992250       0.656083       0.409748      -1.078675       0.025345      -0.017143      -0.034056       0.045783       0.011544       0.029563      -0.009070      -0.016817       0.004701      -0.038527       0.012278       0.026248             12.349583      13.245411      -2.709738      -5.879694      12.656453       5.681671      11.146886          -0.000000
           65              C       8.717593       4.154339      15.899743      -0.117995      34.168361 0.43765770E+03  0.10370303E+05                                 9.376614                            7.130824      -0.212121       1.915655                    0.998812      29.572804      87.089878       0.593298       0.435689      -1.045758      -0.014430      -0.006036      -0.015031       0.021693      -0.030982       0.042075      -0.039192      -0.046513       0.105486      -0.062716      -0.021410       0.084126             11.360805      12.249616      -1.252395      -4.710778      11.985117       4.232966       9.847682           0.000000
           66              C       9.672351       3.504985      15.101737       0.038373      37.788896 0.43984809E+03  0.10352330E+05                                 9.933253                            7.118938      -0.148503       1.960441                    0.999348      27.269149      77.978090       0.602298       0.432075      -1.056328      -0.005779       0.019658      -0.002959       0.020702       0.011940      -0.003137      -0.021056       0.039964      -0.008445      -0.034372       0.006468       0.027904             12.549416      11.584490      -0.424571      -4.065824      15.587547       5.803772      10.476211          -0.000000
           67              C       9.536828       2.249042      14.620670       0.007755      42.088494 0.48261881E+03  0.11705820E+05                                10.897804                            7.618759      -0.481894       1.827966                    0.998396      29.409363      87.312029       0.559903       0.451020      -1.037894       0.021082      -0.017155      -0.016048       0.031564      -0.035945      -0.003115      -0.000378       0.044921       0.062125      -0.052786       0.020209       0.032577             14.338015      13.474139      -2.033303      -5.405071      16.429225       7.174827      13.110680          -0.000000
           68              C       8.354862       1.585457      14.924403       0.031834      38.039517 0.44797782E+03  0.10569567E+05                                 9.896990                            7.149321      -0.164562       1.953429                    0.999298      27.256920      77.498795       0.606738       0.427863      -1.061172      -0.001016      -0.010722       0.009006       0.014039      -0.006406       0.006237       0.006931      -0.049688       0.000716      -0.027611       0.000636       0.026976             12.318562      11.571517       0.091322      -3.678951      15.811841       5.211106       9.572327          -0.000000
           69              C       7.353064       2.207039      15.697884      -0.122441      34.389745 0.42041520E+03  0.98045537E+04                                 9.260510                            6.894375       0.069634       2.003485                    0.999565      28.891374      82.809791       0.619461       0.423977      -1.059090       0.004595       0.020432       0.002232       0.021060      -0.014157       0.028855      -0.066906       0.037516       0.072997      -0.075924      -0.006558       0.082482             11.440435      10.443085      -2.155754      -4.093497      13.687207       6.023847      10.191012           0.000001
           70              C       0.930487       6.539898      18.710685       0.096203      26.500595 0.32348186E+03  0.71057841E+04                                 7.825813                            6.071482       0.091051       2.040910                    0.999715      26.226818      74.324648       0.652489       0.427337      -1.051008       0.037738       0.039647       0.017624       0.057504       0.038427       0.000701      -0.006505      -0.042545       0.152889      -0.069531       0.017619       0.051912              8.937394      11.593398      -0.298313       0.720862      10.721244      -1.081123       4.497539           0.000001
           71              C      -0.129451       7.367147      18.597493      -0.142861      30.654564 0.41234591E+03  0.95727710E+04                                 8.532196                            6.805973       0.193997       2.051294                    0.999658      28.570074      81.783404       0.626297       0.421260      -1.060474      -0.000691       0.007965      -0.005958       0.009971       0.019484       0.001758      -0.001537       0.008719       0.117274      -0.039579       0.000416       0.039163              9.557260      12.050622      -0.590138       1.053131      11.801278      -1.023552       4.819881           0.000001
           72              C       0.117813       8.737123      18.493733       0.087237      31.671161 0.40793746E+03  0.94188870E+04                                 8.895311                            6.887876      -0.120272       1.988863                    0.999161      26.023796      73.622412       0.608263       0.436122      -1.054238       0.009146      -0.017754      -0.009612       0.022164      -0.007242       0.006348      -0.004942      -0.004433       0.041172      -0.014628      -0.002829       0.017456             10.270362      14.367861      -2.225495       0.895298      11.294924      -0.987910       5.148302          -0.000000
           73              C       1.415461       9.162860      18.510712      -0.148971      30.249880 0.43049096E+03  0.10123926E+05                                 8.511055                            6.995849       0.121398       2.028212                    0.999310      29.003456      84.150527       0.610904       0.426332      -1.055036       0.007988      -0.004048      -0.000379       0.008963       0.017871       0.007100       0.003181      -0.037569       0.066973      -0.037583       0.011925       0.025658              9.417758      13.017669      -1.252708       0.210654       9.712833      -1.003733       5.522773          -0.000000
           74              C       2.423401       8.225535      18.625791       0.109027      25.209859 0.34014314E+03  0.75940138E+04                                 7.735262                            6.350571      -0.110374       1.986038                    0.998790      26.476031      76.554860       0.617023       0.444626      -1.036825      -0.033139      -0.036671       0.001214       0.049442       0.034980      -0.003593       0.006372       0.019160       0.114231      -0.055866       0.017183       0.038683              8.638385      11.218349      -1.032003       0.001767       9.607032      -1.192711       5.089773          -0.000000
           75              C      -1.017596       9.695445      18.465435       0.263788      23.634211 0.28587366E+03  0.60886009E+04                                 7.362174                            5.807533      -0.102934       2.011669                    0.998686      24.266661      67.715590       0.650013       0.442426      -1.041929      -0.026005      -0.008061      -0.009072       0.028697      -0.010811       0.001062       0.003040      -0.048713       0.427104      -0.097844      -0.044576       0.142420              8.348655      12.126260      -1.673053       1.305215       8.051835      -0.621278       4.867871          -0.000000
           76              C      12.723275      15.122420      10.913623       0.663200      21.740099 0.22378984E+03  0.45126069E+04                                 7.251256                            5.336702      -0.102051       2.042545                    0.999065      21.270787      58.995531       0.636476       0.477240      -1.015750       0.024319       0.033116      -0.056330       0.069722      -0.055210      -0.032799       0.080176      -0.015894      -0.011348      -0.080866      -0.035207       0.116074              9.044549       8.816828       2.156530      -0.616125       8.843768      -4.638101       9.473052           0.000000
           77              C      12.301657      14.113381      11.919148       0.000338      36.773646 0.39288372E+03  0.89091489E+04                                 9.496625                            6.504177       0.185732       2.081973                    0.999331      25.834868      70.416566       0.668932       0.403787      -1.084062      -0.009953      -0.039445       0.023957       0.047212      -0.004196       0.012919       0.035413       0.016182      -0.000887      -0.042495       0.009010       0.033485             12.620294      11.527294       3.224555      -1.277101      12.815285      -8.083745      13.518304          -0.000000
           78              C      13.128380      13.734143      12.969949      -0.097996      35.429075 0.43434944E+03  0.10229812E+05                                 9.491206                            7.041999      -0.000242       1.981597                    0.999493      29.028893      84.080739       0.607427       0.428138      -1.054712      -0.012419      -0.003577      -0.011966       0.017612      -0.016006      -0.037702       0.061247      -0.047823      -0.096175      -0.076986      -0.009739       0.086725             11.545411      11.134334       1.336944       0.715908      10.608826      -6.731027      12.893074           0.000000
           79              C      12.655378      12.829717      13.943403       0.028014      39.240803 0.45092498E+03  0.10662915E+05                                10.139142                            7.188103      -0.104087       1.974652                    0.999215      27.354650      78.015487       0.602808       0.429690      -1.059409       0.012820      -0.000436       0.000480       0.012837      -0.018117       0.015907      -0.005008      -0.015443       0.060602      -0.032083       0.001898       0.030184             12.694903      15.525160       2.535158       1.380293      10.477003      -5.626020      12.082546          -0.000000
           80              C      11.403407      12.269981      13.903786       0.026708      41.681009 0.47495083E+03  0.11460748E+05                                10.799266                            7.547779      -0.414561       1.851665                    0.998367      29.015171      85.601625       0.564314       0.449802      -1.039779      -0.013308      -0.023923       0.020631       0.034279      -0.008829      -0.033416       0.003027      -0.066932       0.036570      -0.056471       0.021641       0.034829             13.891434      14.723292       3.343215      -0.580178      13.132633      -7.247201      13.818378          -0.000000
           81              C      10.595733      12.694669      12.866190       0.046763      38.477160 0.44344096E+03  0.10453080E+05                                10.025991                            7.137526      -0.165154       1.953114                    0.999207      27.257060      77.880721       0.603124       0.430815      -1.057611      -0.009298      -0.002499      -0.007886       0.012446       0.017815      -0.010278       0.018522       0.007796      -0.041051      -0.033561       0.008008       0.025553             12.481192      14.395580       2.511180       0.534059      10.856624      -6.032655      12.191373          -0.000000
           82              C      11.037989      13.575217      11.887077      -0.122886      35.645330 0.43256020E+03  0.10214939E+05                                 9.595755                            7.072027      -0.167356       1.921470                    0.999441      29.752954      87.343863       0.598197       0.433583      -1.047496       0.026219      -0.015809      -0.001990       0.030680      -0.039530      -0.004852       0.065811      -0.074267       0.098481      -0.076849      -0.022197       0.099046             11.752044      12.432214       3.903617      -1.748835      11.612772      -6.168204      11.211145          -0.000000
           83              C      10.925117      11.298049      14.973453       0.005524      40.070061 0.47911824E+03  0.11584636E+05                                10.564741                            7.601557      -0.384218       1.860768                    0.998464      29.182541      86.134841       0.560109       0.452266      -1.038534       0.015612       0.019137      -0.025386       0.035417       0.026480       0.020583      -0.032918       0.024897      -0.007669      -0.056120       0.025573       0.030548             13.291531       9.721131       1.467917      -4.842051      16.444789      -5.072369      13.708672          -0.000000
           84              C      10.235850      11.668691      16.065758       0.041422      35.722762 0.43428953E+03  0.10220006E+05                                 9.629717                            7.112192      -0.211021       1.939909                    0.999200      27.509082      79.441588       0.595903       0.436776      -1.050284      -0.013627       0.007480       0.010799       0.018928       0.003120       0.020086      -0.001789      -0.036796      -0.049087      -0.033800       0.006958       0.026842             11.583619       8.418919       0.199210      -4.156638      14.882514      -2.610650      11.449424          -0.000001
           85              C       9.755337      10.778808      17.005254      -0.114115      35.607529 0.44989146E+03  0.10756721E+05                                 9.703695                            7.288491      -0.340813       1.871530                    0.998599      30.029184      89.451560       0.578542       0.442791      -1.039330       0.013037      -0.011591       0.000199       0.017446       0.002708       0.033872       0.005874       0.109962       0.057197      -0.064926      -0.003913       0.068839             11.775541       7.904681       1.317747      -2.908433      16.917545      -4.197885      10.504397          -0.000000
           86              C       9.939878       9.411156      16.801508       0.028045      38.123941 0.42644372E+03  0.99276166E+04                                 9.981439                            6.943268      -0.030247       2.017887                    0.998668      26.392558      74.277944       0.620620       0.423933      -1.064771       0.033705       0.024184      -0.014776       0.044037      -0.015396       0.015663       0.023468       0.015554       0.012137      -0.038130       0.015135       0.022995             13.200570       9.734178       3.428603      -4.864322      17.943745      -5.656964      11.923787          -0.000000
           87              C      10.663330       8.967384      15.709203      -0.116160      33.779257 0.42654115E+03  0.10046115E+05                                 9.297243                            7.047896      -0.151746       1.936447                    0.999153      29.381824      86.379679       0.595497       0.436706      -1.044730      -0.003745       0.000566       0.022130       0.022452       0.014355       0.078070       0.008659       0.060047      -0.032436      -0.069177      -0.026861       0.096037             11.017334       8.325753       1.801635      -4.392175      13.393571      -3.731654      11.332679           0.000000
           88              C      11.128697       9.896656      14.822530       0.050714      36.607495 0.44540972E+03  0.10516308E+05                                 9.716330                            7.160927      -0.160636       1.952681                    0.999273      27.340933      78.308956       0.600886       0.431728      -1.056531       0.002274      -0.005324      -0.002556       0.006329      -0.007643      -0.001066       0.014206       0.022885       0.081152      -0.030404      -0.000539       0.030943             11.601747       8.389479       0.521264      -4.303341      15.180527      -2.975264      11.235236          -0.000000
           89              C       9.319732       8.405044      17.744777       0.590210      25.134394 0.25702018E+03  0.53624722E+04                                 7.997605                            5.702254      -0.109683       2.017973                    0.999448      22.609295      63.680422       0.618801       0.474414      -1.017778      -0.009158      -0.026875       0.021743       0.035761      -0.037922       0.070249       0.035413       0.117912      -0.080594      -0.104655      -0.006235       0.110890             10.336639       7.996992       2.971862      -3.419348      13.961030      -3.334016       9.051896           0.000000
           90              C      13.650748      -0.489887      11.481471       0.646514      22.106943 0.23112375E+03  0.46992031E+04                                 7.359067                            5.437533      -0.085667       2.048414                    0.999029      21.524637      59.988281       0.627966       0.479723      -1.014220       0.035807      -0.027467      -0.037689       0.058797       0.038128       0.011642      -0.092537      -0.134160       0.039174      -0.100981      -0.033961       0.134943              9.230866      11.083288      -2.926207      -2.444690       7.041610       3.547231       9.567699           0.000000
           91              C      12.572889       0.259471      12.251178       0.015319      35.370240 0.39829667E+03  0.90747928E+04                                 9.332282                            6.596998       0.136207       2.068943                    0.999280      25.872862      70.992264       0.656083       0.409748      -1.078675      -0.025345       0.029997       0.023534       0.045783       0.026699       0.017157      -0.009535      -0.014509       0.011625      -0.038527       0.012279       0.026248             12.349587      13.245422      -5.228348      -3.818108       9.004771       4.945610      14.798568          -0.000000
           92              C      11.421283       0.676765      11.651259      -0.117995      34.168361 0.43765764E+03  0.10370302E+05                                 9.376614                            7.130824      -0.212121       1.915655                    0.998812      29.572807      87.089893       0.593298       0.435689      -1.045757       0.014430       0.013542       0.008887       0.021693       0.047368      -0.022057      -0.030420      -0.090031      -0.025067      -0.062716      -0.021410       0.084125             11.360807      12.249618      -4.370434      -2.158526       8.291299       3.488412      13.541503           0.000000
           93              C      10.466525       1.330729      12.445492       0.038373      37.788907 0.43984805E+03  0.10352329E+05                                 9.933255                            7.118938      -0.148503       1.960441                    0.999348      27.269150      77.978094       0.602298       0.432075      -1.056328       0.005779       0.006784      -0.018685       0.020702      -0.005434       0.011085      -0.016359       0.016663      -0.078348      -0.034372       0.006468       0.027904             12.549421      11.584491      -3.901770      -1.219586       8.427419       4.360526      17.636354          -0.000000
           94              C      10.602048       1.554145      13.771728       0.007756      42.088496 0.48261865E+03  0.11705815E+05                                10.897804                            7.618758      -0.481894       1.827966                    0.998396      29.409363      87.312031       0.559903       0.451020      -1.037894      -0.021082       0.012342       0.019988       0.031564       0.004049      -0.035852       0.010019      -0.006659      -0.092613      -0.052786       0.020208       0.032577             14.338015      13.474136      -4.896732      -3.061218      10.460744       5.971774      19.079165          -0.000000
           95              C      11.784014       1.125281      14.362215       0.031834      38.039511 0.44797761E+03  0.10569561E+05                                 9.896988                            7.149319      -0.164562       1.953429                    0.999298      27.256919      77.498785       0.606738       0.427863      -1.061172       0.001016      -0.010947       0.008731       0.014039       0.007380      -0.005048       0.001647      -0.023473       0.079361      -0.027611       0.000636       0.026976             12.318558      11.571512      -3.624454      -0.637407       7.797170       3.595604      17.586994          -0.000000
           96              C      12.785812       0.489871      13.600053      -0.122441      34.389764 0.42041560E+03  0.98045653E+04                                 9.260514                            6.894379       0.069632       2.003484                    0.999565      28.891375      82.809798       0.619461       0.423977      -1.059090      -0.004595       0.001849      -0.020470       0.021060       0.031084      -0.008176      -0.050978      -0.041502      -0.164056      -0.075924      -0.006558       0.082482             11.440440      10.443089      -3.586827      -2.922105       7.993904       4.876263      15.884326           0.000001
           97              C       4.572389      -1.607385       8.757310       0.096203      26.500608 0.32348208E+03  0.71057900E+04                                 7.825816                            6.071484       0.091051       2.040910                    0.999715      26.226817      74.324647       0.652489       0.427337      -1.051008      -0.037738      -0.009443      -0.042348       0.057504      -0.006905       0.037808       0.004690      -0.098083      -0.013725      -0.069531       0.017619       0.051912              8.937397      11.593400       0.765594      -0.149995       5.159359      -2.202224      10.059432           0.000001
           98              C       5.632327      -1.332965       7.968737      -0.142861      30.654564 0.41234588E+03  0.95727704E+04                                 8.532196                            6.805973       0.193997       2.051294                    0.999658      28.570074      81.783407       0.626297       0.421260      -1.060474       0.000691       0.007415      -0.006630       0.009971      -0.002127       0.019448       0.010786      -0.052413      -0.066123      -0.039579       0.000416       0.039163              9.557261      12.050622       1.148974      -0.370409       5.488979      -2.295911      11.132182           0.000001
           99              C       5.385063      -0.960552       6.646274       0.087237      31.671160 0.40793749E+03  0.94188880E+04                                 8.895311                            6.887877      -0.120272       1.988863                    0.999161      26.023796      73.622413       0.608263       0.436122      -1.054238      -0.009146       0.005914       0.019303       0.022164       0.007654      -0.005845      -0.000998      -0.024000      -0.017529      -0.014628      -0.002829       0.017456             10.270362      14.367858       1.317388      -2.004710       5.770999      -2.101356      10.672228          -0.000000
          100              C       4.087415      -0.893073       6.225576      -0.148971      30.249871 0.43049071E+03  0.10123919E+05                                 8.511053                            6.995846       0.121398       2.028212                    0.999310      29.003456      84.150526       0.610904       0.426332      -1.055036      -0.007988      -0.000428       0.004043       0.008963       0.003429       0.018921       0.005780      -0.050465       0.028286      -0.037583       0.011925       0.025658              9.417756      13.017668       0.454028      -1.186385       6.075207      -1.736961       9.160394          -0.000000
          101              C       3.079475      -1.191093       7.121681       0.109027      25.209865 0.34014325E+03  0.75940169E+04                                 7.735264                            6.350572      -0.110374       1.986038                    0.998790      26.476035      76.554875       0.617023       0.444626      -1.036825       0.033139      -0.008436       0.035708       0.049442      -0.010434       0.033581       0.018793      -0.042463      -0.070638      -0.055866       0.017183       0.038683              8.638386      11.218353       0.205653      -1.011310       5.728194      -1.974559       8.968611          -0.000000
          102              C       6.520472      -0.743454       5.712437       0.263788      23.634201 0.28587364E+03  0.60886002E+04                                 7.362173                            5.807533      -0.102934       2.011669                    0.998686      24.266661      67.715593       0.650013       0.442426      -1.041929       0.026005       0.007301       0.009695       0.028697       0.003177      -0.010388       0.039450      -0.229344      -0.114789      -0.097844      -0.044576       0.142420              8.348653      12.126253       1.610065      -1.382160       5.232864      -1.189492       7.686842          -0.000000
          103              C       5.405275       7.710355      16.980729       0.663199      21.740097 0.22378984E+03  0.45126069E+04                                 7.251255                            5.336702      -0.102051       2.042545                    0.999065      21.270788      58.995533       0.636476       0.477240      -1.015751       0.024319      -0.061763       0.021332       0.069722      -0.021243      -0.060603       0.071277       0.028255       0.121100      -0.080866      -0.035207       0.116074              9.044548       8.816828      -1.030095       1.992270      11.245261      -4.154035       7.071554           0.000000
          104              C       4.983657       8.895435      16.190270       0.000338      36.773639 0.39288373E+03  0.89091493E+04                                 9.496624                            6.504178       0.185732       2.081973                    0.999331      25.834868      70.416567       0.668932       0.403787      -1.084062      -0.009953       0.031279      -0.033934       0.047212       0.013493      -0.001560       0.034129       0.022552       0.018223      -0.042495       0.009010       0.033485             12.620291      11.527295      -1.889068       2.908630      16.622460      -7.316334       9.711117          -0.000000
          105              C       5.810380      10.000454      16.026141      -0.097996      35.429083 0.43434950E+03  0.10229814E+05                                 9.491208                            7.041999      -0.000242       1.981597                    0.999493      29.028893      84.080740       0.607427       0.428138      -1.054712      -0.012419      -0.011023      -0.005871       0.017612      -0.033796      -0.023141       0.042519       0.045092       0.182569      -0.076986      -0.009739       0.086725             11.545414      11.134335       0.437617       1.452045      15.411466      -5.762973       8.090440           0.000000
          106              C       5.337378      11.133424      15.331895       0.028014      39.240803 0.45092500E+03  0.10662915E+05                                10.139142                            7.188103      -0.104087       1.974652                    0.999215      27.354650      78.015487       0.602808       0.429690      -1.059409       0.012820       0.000557      -0.000333       0.012837       0.019173      -0.014617      -0.000244      -0.039081      -0.010312      -0.032083       0.001898       0.030184             12.694902      15.525157       0.852147       2.757914      14.199357      -4.875713       8.360193          -0.000000
          107              C       4.085407      11.205188      14.775366       0.026708      41.681020 0.47495098E+03  0.11460752E+05                                10.799268                            7.547780      -0.414561       1.851665                    0.998367      29.015171      85.601624       0.564314       0.449802      -1.039779      -0.013308       0.024952      -0.019375       0.034279      -0.031013      -0.015258      -0.000150      -0.051171       0.083854      -0.056471       0.021641       0.034829             13.891437      14.723290      -1.229339       3.162662      16.599144      -6.548469      10.351877          -0.000000
          108              C       3.277733      10.104133      14.986659       0.046763      38.477174 0.44344125E+03  0.10453089E+05                                10.025994                            7.137529      -0.165154       1.953114                    0.999207      27.257060      77.880723       0.603124       0.430815      -1.057611      -0.009298      -0.007237      -0.004008       0.012446      -0.013595       0.015433       0.013855       0.030949       0.028410      -0.033561       0.008008       0.025553             12.481196      14.395582       0.027334       2.567196      14.476291      -5.303051       8.571715          -0.000000
          109              C       3.719989       8.970333      15.656380      -0.122886      35.645314 0.43256011E+03  0.10214937E+05                                 9.595753                            7.072027      -0.167356       1.921470                    0.999441      29.752955      87.343870       0.598197       0.433583      -1.047496       0.026219       0.001173      -0.015890       0.030681       0.003054      -0.039709       0.063017      -0.060407       0.140062      -0.076849      -0.022197       0.099046             11.752040      12.432215      -2.485682       3.481093      13.616354      -5.764340       9.207551          -0.000000
          110              C       3.607117      12.445813      14.033957       0.005524      40.070053 0.47911802E+03  0.11584630E+05                                10.564739                            7.601555      -0.384218       1.860768                    0.998464      29.182541      86.134841       0.560109       0.452266      -1.038534       0.015612      -0.028666       0.013743       0.035417       0.014945       0.030025      -0.028679       0.003867      -0.070758      -0.056120       0.025572       0.030548             13.291528       9.721129      -5.036636       0.482218      15.780513      -5.206265      14.372943          -0.000000
          111              C       2.917850      13.443346      14.613124       0.041422      35.722774 0.43428974E+03  0.10220012E+05                                 9.629719                            7.112194      -0.211021       1.939909                    0.999200      27.509082      79.441588       0.595903       0.436776      -1.050284      -0.013627       0.009108       0.009467       0.018928       0.019073       0.007028      -0.009967       0.003776       0.072629      -0.033800       0.006958       0.026842             11.583622       8.418921      -4.114050      -0.626042      12.594821      -3.071777      13.737123          -0.000001
          112              C       2.437337      14.540154      13.926424      -0.114115      35.607538 0.44989156E+03  0.10756723E+05                                 9.703696                            7.288491      -0.340813       1.871530                    0.998599      30.029184      89.451562       0.578542       0.442791      -1.039330       0.013037       0.002485      -0.011324       0.017446       0.032669       0.009348       0.021605       0.031922      -0.176924      -0.064926      -0.003913       0.068838             11.775543       7.904682      -3.111468       0.717078      12.381033      -5.112303      15.040915          -0.000000
          113              C       2.621878      14.610665      12.545478       0.028045      38.123940 0.42644376E+03  0.99276177E+04                                 9.981438                            6.943268      -0.030247       2.017887                    0.998668      26.392558      74.277944       0.620620       0.423933      -1.064771       0.033705      -0.019264       0.020788       0.044037       0.018397      -0.011997       0.024317       0.011340      -0.000503      -0.038130       0.015135       0.022995             13.200570       9.734176      -5.445884       2.399847      14.350309      -6.381288      15.517225          -0.000000
          114              C       3.345330      13.627582      11.894623      -0.116159      33.779270 0.42654149E+03  0.10046124E+05                                 9.297246                            7.047899      -0.151746       1.936447                    0.999153      29.381824      86.379679       0.595497       0.436706      -1.044730      -0.003745       0.021582       0.004928       0.022452       0.073694       0.029498       0.010657       0.050135      -0.062172      -0.069177      -0.026861       0.096037             11.017337       8.325754      -4.661571       0.898248      12.858774      -3.839454      11.867484           0.000000
          115              C       3.810697      12.574772      12.630373       0.050714      36.607496 0.44540975E+03  0.10516309E+05                                 9.716330                            7.160927      -0.160636       1.952681                    0.999273      27.340934      78.308957       0.600886       0.431728      -1.056531       0.002274      -0.001454      -0.005724       0.006329       0.000465      -0.007703       0.023173      -0.021599      -0.052300      -0.030404      -0.000539       0.030943             11.601747       8.389476      -4.321491      -0.339328      12.541874      -3.507131      13.873890          -0.000000
          116              C       2.001732      15.734138      11.745586       0.590210      25.134370 0.25701992E+03  0.53624656E+04                                 7.997600                            5.702251      -0.109683       2.017973                    0.999448      22.609295      63.680422       0.618801       0.474414      -1.017778      -0.009158       0.026625      -0.022049       0.035761       0.076357      -0.023293       0.036262       0.113700      -0.093229      -0.104655      -0.006235       0.110890             10.336630       7.996983      -3.939145       2.237621      10.535133      -4.024556      12.477775           0.000000
          117              C       6.332748      11.351901       1.788438       0.646514      22.106938 0.23112368E+03  0.46992015E+04                                 7.359066                            5.437532      -0.085666       2.048414                    0.999029      21.524637      59.988278       0.627966       0.479723      -1.014220       0.035807      -0.031519      -0.034373       0.058797       0.003879       0.039677      -0.094511      -0.124370       0.068546      -0.100981      -0.033961       0.134943              9.230864      11.083285      -1.818291      -3.351569       8.094888       3.759538       8.514419           0.000000
          118              C       5.254889      11.958365       2.675111       0.015319      35.370221 0.39829641E+03  0.90747854E+04                                 9.332279                            6.596996       0.136207       2.068943                    0.999280      25.872857      70.992248       0.656083       0.409748      -1.078675      -0.025345       0.017143       0.034056       0.045783       0.011544       0.029563      -0.009070      -0.016817       0.004701      -0.038527       0.012278       0.026248             12.349583      13.245411      -2.709739      -5.879694      12.656452       5.681671      11.146886          -0.000000
          119              C       4.103283      11.287819       2.965638      -0.117995      34.168362 0.43765771E+03  0.10370303E+05                                 9.376614                            7.130825      -0.212121       1.915655                    0.998812      29.572804      87.089881       0.593298       0.435689      -1.045757       0.014430       0.006036       0.015031       0.021693      -0.030982       0.042075      -0.039192      -0.046513       0.105486      -0.062716      -0.021410       0.084126             11.360806      12.249617      -1.252395      -4.710779      11.985117       4.232966       9.847683           0.000000
          120              C       3.148525      11.937173       3.763644       0.038373      37.788896 0.43984809E+03  0.10352330E+05                                 9.933252                            7.118938      -0.148503       1.960441                    0.999348      27.269149      77.978089       0.602298       0.432075      -1.056328       0.005779      -0.019658       0.002959       0.020702       0.011940      -0.003137      -0.021056       0.039964      -0.008445      -0.034372       0.006468       0.027904             12.549416      11.584490      -0.424571      -4.065824      15.587547       5.803772      10.476211          -0.000000
          121              C       3.284048      13.193116       4.244711       0.007755      42.088494 0.48261881E+03  0.11705820E+05                                10.897804                            7.618759      -0.481894       1.827966                    0.998396      29.409363      87.312028       0.559903       0.451020      -1.037894      -0.021082       0.017155       0.016048       0.031564      -0.035945      -0.003115      -0.000378       0.044921       0.062125      -0.052786       0.020209       0.032577             14.338014      13.474138      -2.033303      -5.405071      16.429224       7.174827      13.110680          -0.000000
          122              C       4.466014      13.856701       3.940978       0.031834      38.039517 0.44797781E+03  0.10569567E+05                                 9.896990                            7.149321      -0.164562       1.953429                    0.999298      27.256920      77.498796       0.606738       0.427863      -1.061172       0.001016       0.010722      -0.009006       0.014039      -0.006406       0.006237       0.006931      -0.049688       0.000716      -0.027611       0.000636       0.026976             12.318562      11.571517       0.091322      -3.678951      15.811841       5.211106       9.572327          -0.000000
          123              C       5.467812      13.235119       3.167497      -0.122441      34.389746 0.42041519E+03  0.98045536E+04                                 9.260511                            6.894376       0.069634       2.003485                    0.999565      28.891373      82.809792       0.619461       0.423977      -1.059090      -0.004595      -0.020431      -0.002232       0.021060      -0.014157       0.028855      -0.066906       0.037516       0.072997      -0.075924      -0.006558       0.082482             11.440436      10.443086      -2.155755      -4.093497      13.687208       6.023848      10.191013           0.000001
          124              C      11.890389       8.902260       0.154696       0.096203      26.500594 0.32348184E+03  0.71057836E+04                                 7.825813                            6.071482       0.091051       2.040910                    0.999715      26.226817      74.324646       0.652489       0.427337      -1.051008      -0.037738      -0.039647      -0.017624       0.057504       0.038427       0.000701      -0.006505      -0.042545       0.152890      -0.069531       0.017619       0.051912              8.937394      11.593399      -0.298314       0.720862      10.721244      -1.081123       4.497540           0.000001
          125              C      12.950327       8.075011       0.267888      -0.142861      30.654563 0.41234587E+03  0.95727700E+04                                 8.532196                            6.805972       0.193997       2.051294                    0.999658      28.570073      81.783400       0.626297       0.421260      -1.060474       0.000691      -0.007965       0.005958       0.009971       0.019484       0.001758      -0.001537       0.008719       0.117274      -0.039579       0.000416       0.039163              9.557260      12.050622      -0.590138       1.053131      11.801277      -1.023552       4.819881           0.000001
          126              C      12.703063       6.705035       0.371648       0.087237      31.671161 0.40793746E+03  0.94188871E+04                                 8.895311                            6.887876      -0.120273       1.988863                    0.999161      26.023796      73.622414       0.608263       0.436122      -1.054238      -0.009146       0.017754       0.009612       0.022164      -0.007242       0.006348      -0.004942      -0.004433       0.041172      -0.014628      -0.002829       0.017456             10.270363      14.367861      -2.225495       0.895298      11.294924      -0.987910       5.148302          -0.000000
          127              C      11.405415       6.279298       0.354669      -0.148971      30.249881 0.43049099E+03  0.10123927E+05                                 8.511055                            6.995849       0.121398       2.028212                    0.999310      29.003457      84.150529       0.610904       0.426332      -1.055036      -0.007988       0.004048       0.000379       0.008963       0.017871       0.007100       0.003181      -0.037569       0.066973      -0.037583       0.011925       0.025658              9.417758      13.017669      -1.252708       0.210654       9.712833      -1.003733       5.522773          -0.000000
          128              C      10.397475       7.216623       0.239590       0.109027      25.209859 0.34014314E+03  0.75940137E+04                                 7.735263                            6.350571      -0.110374       1.986038                    0.998790      26.476031      76.554862       0.617023       0.444626      -1.036825       0.033139       0.036671      -0.001214       0.049442       0.034980      -0.003593       0.006372       0.019160       0.114231      -0.055866       0.017183       0.038683              8.638385      11.218349      -1.032003       0.001767       9.607032      -1.192711       5.089774          -0.000000
          129              C      13.838472       5.746713       0.399946       0.263788      23.634211 0.28587366E+03  0.60886009E+04                                 7.362174                            5.807533      -0.102934       2.011669                    0.998686      24.266661      67.715591       0.650013       0.442426      -1.041929       0.026005       0.008061       0.009072       0.028697      -0.010811       0.001062       0.003040      -0.048713       0.427104      -0.097844      -0.044576       0.142420              8.348656      12.126261      -1.673053       1.305215       8.051835      -0.621278       4.867871          -0.000000
          130              C       0.097601       0.319738       7.951758       0.663199      21.740100 0.22378985E+03  0.45126072E+04                                 7.251256                            5.336702      -0.102052       2.042545                    0.999065      21.270788      58.995534       0.636476       0.477240      -1.015750      -0.024319      -0.033116       0.056330       0.069722      -0.055210      -0.032799       0.080176      -0.015894      -0.011348      -0.080866      -0.035207       0.116074              9.044550       8.816829       2.156530      -0.616125       8.843768      -4.638102       9.473053           0.000000
          131              C       0.519219       1.328777       6.946233       0.000338      36.773649 0.39288374E+03  0.89091496E+04                                 9.496626                            6.504178       0.185732       2.081973                    0.999331      25.834869      70.416570       0.668932       0.403787      -1.084062       0.009953       0.039445      -0.023957       0.047212      -0.004196       0.012919       0.035413       0.016182      -0.000887      -0.042495       0.009010       0.033485             12.620295      11.527295       3.224555      -1.277101      12.815286      -8.083745      13.518305          -0.000000
          132              C      -0.307504       1.708015       5.895432      -0.097996      35.429076 0.43434946E+03  0.10229812E+05                                 9.491206                            7.041999      -0.000242       1.981597                    0.999493      29.028893      84.080742       0.607427       0.428138      -1.054712       0.012419       0.003577       0.011966       0.017612      -0.016006      -0.037702       0.061247      -0.047823      -0.096175      -0.076986      -0.009739       0.086725             11.545412      11.134335       1.336944       0.715908      10.608827      -6.731027      12.893074           0.000000
          133              C       0.165498       2.612441       4.921978       0.028014      39.240803 0.45092498E+03  0.10662915E+05                                10.139143                            7.188103      -0.104087       1.974652                    0.999215      27.354650      78.015489       0.602808       0.429690      -1.059409      -0.012820       0.000436      -0.000480       0.012837      -0.018117       0.015907      -0.005008      -0.015443       0.060602      -0.032083       0.001898       0.030184             12.694903      15.525160       2.535158       1.380293      10.477003      -5.626020      12.082546          -0.000000
          134              C       1.417469       3.172177       4.961595       0.026708      41.681010 0.47495083E+03  0.11460748E+05                                10.799266                            7.547779      -0.414561       1.851665                    0.998367      29.015171      85.601625       0.564314       0.449802      -1.039779       0.013308       0.023923      -0.020631       0.034279      -0.008829      -0.033416       0.003027      -0.066932       0.036570      -0.056471       0.021641       0.034829             13.891435      14.723292       3.343215      -0.580178      13.132634      -7.247201      13.818378          -0.000000
          135              C       2.225143       2.747489       5.999191       0.046763      38.477159 0.44344093E+03  0.10453079E+05                                10.025991                            7.137526      -0.165154       1.953114                    0.999207      27.257059      77.880720       0.603124       0.430815      -1.057611       0.009298       0.002499       0.007886       0.012446       0.017815      -0.010278       0.018522       0.007796      -0.041051      -0.033561       0.008008       0.025553             12.481193      14.395581       2.511180       0.534059      10.856624      -6.032655      12.191373          -0.000000
          136              C       1.782887       1.866941       6.978304      -0.122886      35.645332 0.43256022E+03  0.10214940E+05                                 9.595756                            7.072028      -0.167356       1.921469                    0.999441      29.752955      87.343871       0.598197       0.433583      -1.047496      -0.026219       0.015809       0.001990       0.030680      -0.039530      -0.004852       0.065811      -0.074267       0.098481      -0.076849      -0.022197       0.099046             11.752045      12.432216       3.903618      -1.748836      11.612774      -6.168205      11.211146          -0.000000
          137              C       1.895759       4.144109       3.891928       0.005524      40.070062 0.47911824E+03  0.11584636E+05                                10.564741                            7.601557      -0.384218       1.860768                    0.998464      29.182541      86.134841       0.560109       0.452266      -1.038534      -0.015612      -0.019137       0.025386       0.035417       0.026480       0.020583      -0.032918       0.024897      -0.007669      -0.056120       0.025573       0.030548             13.291531       9.721131       1.467917      -4.842051      16.444790      -5.072370      13.708672          -0.000000
          138              C       2.585026       3.773467       2.799623       0.041422      35.722762 0.43428953E+03  0.10220006E+05                                 9.629717                            7.112192      -0.211021       1.939909                    0.999200      27.509082      79.441589       0.595903       0.436776      -1.050284       0.013627      -0.007480      -0.010799       0.018928       0.003120       0.020086      -0.001789      -0.036796      -0.049087      -0.033800       0.006958       0.026842             11.583619       8.418919       0.199211      -4.156638      14.882514      -2.610650      11.449424          -0.000001
          139              C       3.065539       4.663350       1.860127      -0.114115      35.607529 0.44989145E+03  0.10756720E+05                                 9.703695                            7.288491      -0.340813       1.871530                    0.998599      30.029184      89.451562       0.578542       0.442791      -1.039330      -0.013037       0.011591      -0.000199       0.017446       0.002708       0.033872       0.005874       0.109962       0.057197      -0.064926      -0.003913       0.068839             11.775541       7.904681       1.317746      -2.908433      16.917545      -4.197885      10.504398          -0.000000
          140              C       2.880998       6.031002       2.063873       0.028045      38.123941 0.42644372E+03  0.99276166E+04                                 9.981439                            6.943268      -0.030247       2.017887                    0.998668      26.392558      74.277945       0.620620       0.423933      -1.064771      -0.033705      -0.024184       0.014776       0.044037      -0.015396       0.015663       0.023468       0.015554       0.012137      -0.038130       0.015135       0.022995             13.200570       9.734178       3.428603      -4.864322      17.943746      -5.656964      11.923787          -0.000000
          141              C       2.157546       6.474774       3.156178      -0.116160      33.779257 0.42654116E+03  0.10046115E+05                                 9.297243                            7.047896      -0.151746       1.936447                    0.999153      29.381824      86.379681       0.595497       0.436706      -1.044730       0.003745      -0.000566      -0.022130       0.022452       0.014355       0.078070       0.008659       0.060047      -0.032436      -0.069177      -0.026861       0.096037             11.017335       8.325753       1.801635      -4.392175      13.393572      -3.731654      11.332679           0.000000
          142              C       1.692179       5.545502       4.042851       0.050714      36.607495 0.44540972E+03  0.10516308E+05                                 9.716330                            7.160927      -0.160636       1.952681                    0.999273      27.340933      78.308956       0.600886       0.431728      -1.056531      -0.002274       0.005324       0.002556       0.006329      -0.007643      -0.001066       0.014206       0.022885       0.081152      -0.030404      -0.000539       0.030943             11.601747       8.389479       0.521264      -4.303341      15.180527      -2.975264      11.235235          -0.000000
          143              C       3.501144       7.037114       1.120604       0.590210      25.134394 0.25702019E+03  0.53624723E+04                                 7.997605                            5.702254      -0.109683       2.017973                    0.999448      22.609295      63.680421       0.618801       0.474414      -1.017778       0.009158       0.026875      -0.021743       0.035761      -0.037922       0.070249       0.035413       0.117912      -0.080594      -0.104655      -0.006235       0.110890             10.336639       7.996992       2.971862      -3.419348      13.961030      -3.334016       9.051896           0.000000
          144              C      -0.829872      15.932045       7.383910       0.646514      22.106943 0.23112374E+03  0.46992031E+04                                 7.359068                            5.437533      -0.085666       2.048414                    0.999029      21.524637      59.988282       0.627966       0.479723      -1.014220      -0.035807       0.027467       0.037689       0.058797       0.038128       0.011642      -0.092537      -0.134160       0.039174      -0.100981      -0.033961       0.134943              9.230866      11.083288      -2.926207      -2.444690       7.041611       3.547232       9.567699           0.000000
          145              C       0.247987      15.182687       6.614203       0.015319      35.370238 0.39829665E+03  0.90747922E+04                                 9.332282                            6.596998       0.136207       2.068943                    0.999280      25.872861      70.992263       0.656083       0.409749      -1.078675       0.025345      -0.029997      -0.023534       0.045783       0.026699       0.017157      -0.009535      -0.014509       0.011625      -0.038527       0.012279       0.026248             12.349588      13.245423      -5.228348      -3.818108       9.004772       4.945610      14.798568          -0.000000
          146              C       1.399593      14.765393       7.214122      -0.117995      34.168362 0.43765766E+03  0.10370302E+05                                 9.376614                            7.130824      -0.212121       1.915655                    0.998812      29.572808      87.089895       0.593298       0.435689      -1.045757      -0.014430      -0.013542      -0.008887       0.021693       0.047368      -0.022057      -0.030420      -0.090031      -0.025067      -0.062716      -0.021410       0.084125             11.360807      12.249618      -4.370434      -2.158526       8.291299       3.488412      13.541502           0.000000
          147              C       2.354351      14.111429       6.419889       0.038373      37.788906 0.43984802E+03  0.10352328E+05                                 9.933255                            7.118938      -0.148503       1.960441                    0.999348      27.269149      77.978093       0.602298       0.432075      -1.056328      -0.005779      -0.006784       0.018685       0.020702      -0.005434       0.011085      -0.016359       0.016663      -0.078348      -0.034372       0.006468       0.027904             12.549421      11.584491      -3.901770      -1.219586       8.427419       4.360526      17.636354          -0.000000
          148              C       2.218828      13.888013       5.093653       0.007756      42.088496 0.48261865E+03  0.11705816E+05                                10.897804                            7.618758      -0.481894       1.827966                    0.998396      29.409363      87.312030       0.559903       0.451020      -1.037894       0.021082      -0.012342      -0.019988       0.031564       0.004049      -0.035852       0.010019      -0.006659      -0.092613      -0.052786       0.020208       0.032577             14.338015      13.474136      -4.896732      -3.061217      10.460744       5.971774      19.079165          -0.000000
          149              C       1.036862      14.316877       4.503166       0.031834      38.039509 0.44797758E+03  0.10569560E+05                                 9.896988                            7.149318      -0.164562       1.953429                    0.999298      27.256918      77.498782       0.606738       0.427863      -1.061172      -0.001016       0.010947      -0.008731       0.014039       0.007380      -0.005048       0.001647      -0.023473       0.079361      -0.027611       0.000636       0.026976             12.318558      11.571511      -3.624454      -0.637407       7.797170       3.595604      17.586993          -0.000000
          150              C       0.035064      14.952287       5.265328      -0.122441      34.389762 0.42041557E+03  0.98045645E+04                                 9.260513                            6.894379       0.069633       2.003484                    0.999565      28.891374      82.809794       0.619461       0.423977      -1.059090       0.004595      -0.001849       0.020470       0.021060       0.031084      -0.008176      -0.050978      -0.041502      -0.164056      -0.075924      -0.006558       0.082482             11.440439      10.443089      -3.586827      -2.922105       7.993904       4.876263      15.884325           0.000001
          151              C       8.248487      17.049543      10.108071       0.096203      26.500607 0.32348207E+03  0.71057898E+04                                 7.825815                            6.071484       0.091051       2.040910                    0.999715      26.226817      74.324643       0.652489       0.427337      -1.051008       0.037738       0.009443       0.042348       0.057504      -0.006905       0.037808       0.004690      -0.098083      -0.013725      -0.069531       0.017619       0.051912              8.937397      11.593399       0.765594      -0.149995       5.159359      -2.202224      10.059432           0.000001
          152              C       7.188549      16.775123      10.896644      -0.142861      30.654563 0.41234587E+03  0.95727700E+04                                 8.532196                            6.805972       0.193997       2.051294                    0.999658      28.570074      81.783405       0.626297       0.421260      -1.060474      -0.000691      -0.007415       0.006630       0.009971      -0.002127       0.019448       0.010786      -0.052413      -0.066122      -0.039579       0.000416       0.039163              9.557260      12.050622       1.148974      -0.370409       5.488978      -2.295910      11.132181           0.000001
          153              C       7.435813      16.402710      12.219107       0.087237      31.671160 0.40793749E+03  0.94188880E+04                                 8.895311                            6.887877      -0.120272       1.988863                    0.999161      26.023796      73.622413       0.608263       0.436122      -1.054238       0.009146      -0.005914      -0.019303       0.022164       0.007654      -0.005845      -0.000998      -0.024000      -0.017529      -0.014628      -0.002829       0.017456             10.270362      14.367859       1.317388      -2.004710       5.770999      -2.101356      10.672228          -0.000000
          154              C       8.733461      16.335231      12.639805      -0.148971      30.249871 0.43049071E+03  0.10123919E+05                                 8.511053                            6.995847       0.121398       2.028212                    0.999310      29.003456      84.150528       0.610904       0.426332      -1.055036       0.007988       0.000428      -0.004043       0.008963       0.003429       0.018921       0.005780      -0.050465       0.028286      -0.037583       0.011925       0.025658              9.417757      13.017669       0.454028      -1.186385       6.075207      -1.736961       9.160395          -0.000000
          155              C       9.741401      16.633251      11.743700       0.109027      25.209865 0.34014325E+03  0.75940168E+04                                 7.735264                            6.350572      -0.110374       1.986037                    0.998790      26.476035      76.554877       0.617023       0.444626      -1.036825      -0.033139       0.008436      -0.035708       0.049442      -0.010434       0.033581       0.018793      -0.042463      -0.070638      -0.055866       0.017183       0.038683              8.638386      11.218353       0.205653      -1.011310       5.728194      -1.974559       8.968612          -0.000000
          156              C       6.300404      16.185612      13.152944       0.263788      23.634203 0.28587365E+03  0.60886007E+04                                 7.362173                            5.807534      -0.102934       2.011669                    0.998686      24.266662      67.715595       0.650013       0.442426      -1.041929      -0.026005      -0.007301      -0.009695       0.028697       0.003177      -0.010388       0.039450      -0.229344      -0.114789      -0.097844      -0.044576       0.142420              8.348653      12.126253       1.610065      -1.382160       5.232864      -1.189492       7.686842          -0.000000
          157              N       6.492841       3.200580       3.674976       0.545597      19.262602 0.21078834E+03  0.40863230E+04                                 6.018524                            4.745028       0.054367       2.141690                    0.999254      19.737012      49.560246       0.788783       0.400555      -1.087447      -0.036681      -0.038752       0.005543       0.053647      -0.043793      -0.030916       0.036464      -0.009754      -0.039020      -0.039331      -0.036847       0.076179              6.756694       7.836680       1.837582       1.354280       6.366057      -1.821194       6.067346           0.000000
          158              N      10.945308       5.366862       4.337151       0.536025      19.573790 0.21886372E+03  0.42796272E+04                                 6.104308                            4.855486       0.042809       2.139267                    0.999368      19.840108      49.908254       0.775445       0.403946      -1.085998       0.050951       0.001643       0.020986       0.055128      -0.015787      -0.018390       0.049750      -0.036723       0.072173      -0.036245      -0.035248       0.071493              6.795849       8.728429       0.476037       1.032376       6.431238      -2.272465       5.227880          -0.000000
          159              N      10.201297       1.993679       2.788303       0.524031      20.266103 0.23391257E+03  0.46521957E+04                                 6.274365                            5.040112      -0.008773       2.111872                    0.999300      20.288736      51.530817       0.756212       0.407247      -1.083410       0.015136       0.004593      -0.052838       0.055155       0.011604       0.025572      -0.000932       0.083816      -0.089123      -0.038268      -0.026794       0.065061              6.899423       4.274486      -0.925995      -0.938767       8.001911      -0.388306       8.421872           0.000000
          160              N       8.204062       3.849087       6.950006       0.531661      19.414489 0.22510140E+03  0.44367473E+04                                 6.077693                            4.939963       0.016898       2.127009                    0.999386      20.033634      50.749577       0.764397       0.406537      -1.083256      -0.028895       0.037748       0.027794       0.055066       0.015562       0.052853       0.012929       0.060531      -0.008082      -0.041304      -0.032684       0.073988              6.429750       5.159723      -1.001149      -1.904402       7.246221      -0.780938       6.883306          -0.000000
          161              N      10.882365       4.325594      14.792345       0.545259      18.781616 0.20848888E+03  0.40248701E+04                                 5.907473                            4.736105       0.146896       2.181847                    0.999436      19.474947      48.570679       0.786405       0.403451      -1.087057       0.038154       0.039252      -0.014269       0.056569      -0.052948       0.024531      -0.039018      -0.033027      -0.090286      -0.049069      -0.039292       0.088361              6.493549       5.731311       1.734476      -0.799711       6.639849       2.141717       7.109488           0.000000
          162              N       8.106835       0.202039      14.569734       0.575254      17.972692 0.19456611E+03  0.36967339E+04                                 5.782012                            4.583924       0.148199       2.187369                    0.999550      19.088919      47.438861       0.796006       0.404985      -1.084562      -0.005428      -0.052850       0.005986       0.053464      -0.001658      -0.018702      -0.017828      -0.016584       0.254396      -0.054137      -0.035654       0.089791              6.512867       6.727534       0.988481       0.350864       8.885156       1.947018       3.925912           0.000000
          163              N       2.231402       6.907877      18.718231      -0.335568      39.988183 0.60646891E+03  0.15209633E+05                                 9.734009                            7.978515       0.149604       2.039987                    0.998372      29.924249      83.610531       0.620482       0.393611      -1.099572      -0.174632       0.158332       0.011628       0.236010       0.127735      -0.005119      -0.010545      -0.013010       0.206812      -0.162424       0.064656       0.097768             11.164454      14.059286       0.735791       0.071011      13.228432      -1.505959       6.205645           0.000000
          164              N      -0.989965      12.472052      15.001751       0.545597      19.262605 0.21078839E+03  0.40863241E+04                                 6.018525                            4.745029       0.054367       2.141690                    0.999254      19.737012      49.560245       0.788783       0.400555      -1.087447       0.036681      -0.013091       0.036893       0.053647      -0.021654      -0.049038       0.028893       0.027807       0.073663      -0.039331      -0.036847       0.076179              6.756695       7.836680       0.964483       2.068950       6.784533      -1.736845       5.648872           0.000000
          165              N       9.193568      12.250976      12.747338       0.536025      19.573784 0.21886359E+03  0.42796241E+04                                 6.104307                            4.855484       0.042809       2.139267                    0.999368      19.840108      49.908252       0.775445       0.403946      -1.085998      -0.050951      -0.020248      -0.005757       0.055128      -0.014908      -0.019109       0.049299      -0.034483       0.078894      -0.036245      -0.035248       0.071493              6.795847       8.728428       0.917958       0.670644       6.155203      -2.328103       5.503911          -0.000000
          166              N       9.937579      13.102767      16.360058       0.524031      20.266105 0.23391259E+03  0.46521964E+04                                 6.274365                            5.040112      -0.008773       2.111871                    0.999300      20.288737      51.530820       0.756212       0.407247      -1.083410      -0.015136       0.052704       0.005938       0.055155       0.022775       0.016428      -0.001374       0.086005      -0.082556      -0.038268      -0.026794       0.065061              6.899424       4.274486      -0.737288      -1.093232       8.555907      -0.276640       7.867877           0.000000
          167              N      11.934814       9.389733      13.718905       0.531661      19.414492 0.22510143E+03  0.44367481E+04                                 6.077694                            4.939963       0.016898       2.127009                    0.999386      20.033635      50.749583       0.764397       0.406537      -1.083256       0.028895      -0.019787      -0.042495       0.055066       0.048736       0.025699       0.016999       0.040339      -0.068658      -0.041304      -0.032684       0.073988              6.429751       5.159725      -1.669035      -1.357708       7.200012      -0.790255       6.929517          -0.000000
          168              N       9.256511       1.796169      11.702196       0.545259      18.781618 0.20848892E+03  0.40248709E+04                                 5.907473                            4.736106       0.146896       2.181847                    0.999436      19.474947      48.570678       0.786405       0.403451      -1.087057      -0.038154       0.021744      -0.035659       0.056569       0.034510      -0.047057      -0.047914       0.011107       0.042116      -0.049069      -0.039292       0.088361              6.493549       5.731310      -1.126665       1.542260       6.261462       2.065446       7.487876           0.000000
          169              N      12.032041       1.199603      15.788437       0.575254      17.972699 0.19456615E+03  0.36967347E+04                                 5.782014                            4.583925       0.148199       2.187369                    0.999550      19.088919      47.438861       0.796006       0.404985      -1.084562       0.005428      -0.016311       0.050625       0.053464      -0.018006      -0.005320       0.006596      -0.137754      -0.109113      -0.054137      -0.035654       0.089791              6.512870       6.727532       0.148628       1.038322       3.365271       0.834387       9.445808           0.000000
          170              N       3.271474      -1.542071       8.395095      -0.335568      39.988185 0.60646907E+03  0.15209638E+05                                 9.734009                            7.978516       0.149604       2.039987                    0.998372      29.924249      83.610531       0.620482       0.393611      -1.099572       0.174632       0.019887      -0.157508       0.236010      -0.030258       0.124205       0.009048      -0.110213      -0.084796      -0.162424       0.064656       0.097768             11.164454      14.059286      -0.075780       0.735314       7.063239      -2.748663      12.370837           0.000000
          171              N       6.328035      12.241578      15.190405       0.545597      19.262602 0.21078834E+03  0.40863231E+04                                 6.018524                            4.745029       0.054367       2.141690                    0.999254      19.737012      49.560247       0.788783       0.400555      -1.087447       0.036681       0.038752      -0.005543       0.053647      -0.043793      -0.030916       0.036464      -0.009754      -0.039020      -0.039331      -0.036847       0.076179              6.756694       7.836680       1.837583       1.354280       6.366057      -1.821194       6.067346           0.000000
          172              N       1.875568      10.075296      14.528230       0.536025      19.573790 0.21886372E+03  0.42796272E+04                                 6.104308                            4.855486       0.042809       2.139267                    0.999368      19.840108      49.908255       0.775445       0.403946      -1.085998      -0.050951      -0.001643      -0.020986       0.055128      -0.015787      -0.018390       0.049750      -0.036723       0.072173      -0.036245      -0.035248       0.071493              6.795849       8.728429       0.476037       1.032376       6.431238      -2.272465       5.227880          -0.000000
          173              N       2.619579      13.448479      16.077078       0.524031      20.266103 0.23391257E+03  0.46521958E+04                                 6.274365                            5.040112      -0.008773       2.111872                    0.999300      20.288736      51.530818       0.756212       0.407247      -1.083410      -0.015136      -0.004593       0.052838       0.055155       0.011604       0.025572      -0.000932       0.083816      -0.089123      -0.038268      -0.026794       0.065061              6.899423       4.274486      -0.925995      -0.938767       8.001911      -0.388306       8.421872           0.000000
          174              N       4.616814      11.593071      11.915375       0.531661      19.414489 0.22510140E+03  0.44367473E+04                                 6.077693                            4.939963       0.016898       2.127009                    0.999386      20.033634      50.749577       0.764397       0.406537      -1.083256       0.028895      -0.037748      -0.027794       0.055066       0.015562       0.052853       0.012929       0.060531      -0.008082      -0.041304      -0.032684       0.073988              6.429750       5.159723      -1.001149      -1.904402       7.246221      -0.780938       6.883306          -0.000000
          175              N       1.938511      11.116564       4.073036       0.545259      18.781616 0.20848888E+03  0.40248699E+04                                 5.907473                            4.736105       0.146896       2.181847                    0.999436      19.474947      48.570679       0.786405       0.403451      -1.087057      -0.038154      -0.039252       0.014269       0.056569      -0.052948       0.024531      -0.039018      -0.033027      -0.090286      -0.049069      -0.039292       0.088361              6.493549       5.731311       1.734476      -0.799711       6.639849       2.141717       7.109487           0.000000
          176              N       4.714041      15.240119       4.295647       0.575254      17.972692 0.19456611E+03  0.36967339E+04                                 5.782012                            4.583924       0.148199       2.187369                    0.999550      19.088919      47.438861       0.796006       0.404985      -1.084562       0.005428       0.052850      -0.005986       0.053464      -0.001658      -0.018702      -0.017828      -0.016584       0.254396      -0.054137      -0.035654       0.089791              6.512867       6.727534       0.988481       0.350864       8.885156       1.947018       3.925912           0.000000
          177              N      10.589474       8.534281       0.147150      -0.335568      39.988183 0.60646891E+03  0.15209633E+05                                 9.734009                            7.978515       0.149604       2.039987                    0.998372      29.924249      83.610531       0.620482       0.393611      -1.099572       0.174632      -0.158332      -0.011628       0.236010       0.127735      -0.005119      -0.010545      -0.013010       0.206812      -0.162424       0.064656       0.097768             11.164454      14.059286       0.735791       0.071011      13.228432      -1.505959       6.205645           0.000000
          178              N      13.810841       2.970106       3.863630       0.545597      19.262605 0.21078839E+03  0.40863242E+04                                 6.018525                            4.745029       0.054367       2.141690                    0.999254      19.737012      49.560246       0.788783       0.400555      -1.087447      -0.036681       0.013091      -0.036893       0.053647      -0.021654      -0.049038       0.028893       0.027807       0.073663      -0.039331      -0.036847       0.076179              6.756695       7.836680       0.964483       2.068950       6.784533      -1.736845       5.648873           0.000000
          179              N       3.627308       3.191182       6.118043       0.536025      19.573783 0.21886357E+03  0.42796236E+04                                 6.104306                            4.855484       0.042809       2.139267                    0.999368      19.840107      49.908250       0.775445       0.403946      -1.085998       0.050951       0.020248       0.005757       0.055128      -0.014908      -0.019109       0.049299      -0.034483       0.078894      -0.036245      -0.035248       0.071493              6.795847       8.728428       0.917958       0.670644       6.155202      -2.328103       5.503911          -0.000000
          180              N       2.883297       2.339391       2.505323       0.524031      20.266106 0.23391260E+03  0.46521966E+04                                 6.274365                            5.040112      -0.008773       2.111871                    0.999300      20.288737      51.530822       0.756212       0.407247      -1.083410       0.015136      -0.052704      -0.005938       0.055155       0.022775       0.016428      -0.001374       0.086005      -0.082556      -0.038268      -0.026794       0.065061              6.899424       4.274486      -0.737288      -1.093232       8.555908      -0.276640       7.867878           0.000000
          181              N       0.886062       6.052425       5.146476       0.531661      19.414492 0.22510142E+03  0.44367479E+04                                 6.077694                            4.939963       0.016898       2.127009                    0.999386      20.033634      50.749578       0.764397       0.406537      -1.083256      -0.028895       0.019787       0.042495       0.055066       0.048736       0.025699       0.016999       0.040339      -0.068658      -0.041304      -0.032684       0.073988              6.429751       5.159724      -1.669034      -1.357708       7.200012      -0.790255       6.929517          -0.000000
          182              N       3.564365      13.645989       7.163185       0.545259      18.781618 0.20848892E+03  0.40248709E+04                                 5.907473                            4.736106       0.146896       2.181847                    0.999436      19.474947      48.570679       0.786405       0.403451      -1.087057       0.038154      -0.021744       0.035659       0.056569       0.034510      -0.047057      -0.047914       0.011107       0.042116      -0.049069      -0.039292       0.088361              6.493549       5.731310      -1.126665       1.542260       6.261462       2.065446       7.487876           0.000000
          183              N       0.788835      14.242555       3.076944       0.575254      17.972698 0.19456613E+03  0.36967343E+04                                 5.782014                            4.583925       0.148199       2.187369                    0.999550      19.088918      47.438859       0.796006       0.404985      -1.084562      -0.005428       0.016311      -0.050625       0.053464      -0.018006      -0.005320       0.006596      -0.137754      -0.109113      -0.054137      -0.035654       0.089791              6.512870       6.727532       0.148628       1.038322       3.365271       0.834387       9.445808           0.000000
          184              N       9.549402      16.984229      10.470286      -0.335568      39.988185 0.60646907E+03  0.15209638E+05                                 9.734009                            7.978516       0.149604       2.039987                    0.998372      29.924249      83.610531       0.620482       0.393611      -1.099572      -0.174632      -0.019887       0.157508       0.236010      -0.030258       0.124205       0.009048      -0.110213      -0.084796      -0.162424       0.064656       0.097768             11.164454      14.059286      -0.075780       0.735313       7.063239      -2.748663      12.370837           0.000000
          185              O       6.327280       7.618701       1.280959      -0.628609      41.194314 0.62502047E+03  0.15585303E+05                                 9.512338                            7.783884       0.196418       2.098361                    0.996771      28.700864      76.572213       0.675702       0.363521      -1.136628       0.024996      -0.024849       0.048259       0.059760      -0.000700      -0.020805       0.065212       0.069175       0.071245      -0.086366       0.016520       0.069846             11.192283      15.877319      -2.525725       3.886989       8.876584      -2.809125       8.822946           0.000000
          186              O       8.187275       8.702479       1.871446      -0.665186      36.307448 0.56361350E+03  0.13726350E+05                                 8.706337                            7.339807       0.168811       2.074363                    0.997360      29.145243      77.414853       0.701638       0.358442      -1.138060      -0.043578      -0.050068       0.056397       0.087101       0.011355      -0.044599       0.053080       0.001474       0.038482      -0.073454       0.004901       0.068553             10.172093       8.654034       1.705230      -1.095813      14.253791      -3.541248       7.608454           0.000001
          187              O      10.763750      -0.244257       8.372456      -0.635202      43.668132 0.62719132E+03  0.15664083E+05                                 9.955396                            7.799821       0.232650       2.108501                    0.994894      28.938646      77.446324       0.674218       0.363748      -1.135647      -0.050805       0.060178      -0.018448       0.080888       0.058700      -0.004758       0.010071       0.081370       0.127759      -0.093623       0.043464       0.050159             12.482111       8.482930      -1.325640       0.934354       8.583954      -4.202964      20.379448           0.000000
          188              O      11.330034      -1.240353       6.497237      -0.602191      29.847722 0.45198567E+03  0.10399993E+05                                 7.523409                            6.477634       0.669206       2.255583                    0.998643      27.598970      70.880470       0.764642       0.348128      -1.148249      -0.017342       0.041415      -0.073961       0.086522       0.008723      -0.024523       0.060269       0.042378      -0.144787      -0.092773       0.039278       0.053495              8.370754       8.455788      -3.105938       0.162030       9.537159       0.344186       7.119314           0.000001
          189              O       5.637854       3.099184       2.822261      -0.329181      24.646256 0.34634510E+03  0.74556260E+04                                 6.713204                            5.787150       0.656613       2.316351                    0.997461      24.116982      59.895479       0.784656       0.362620      -1.136678       0.023384      -0.006324       0.033299       0.041178      -0.069415       0.068642       0.086904       0.116275       0.073126      -0.164962       0.060155       0.104808              7.253228      10.519146       0.810642       3.141873       4.866794       0.013951       6.373742          -0.000001
          190              O       6.597836       2.479314       4.627678      -0.321384      26.457962 0.41155840E+03  0.92449868E+04                                 7.097816                            6.396790       0.670716       2.324508                    0.996724      24.349570      61.667769       0.731320       0.372841      -1.129407      -0.007533       0.027077      -0.028738       0.040197      -0.102116      -0.042209      -0.047691      -0.076477       0.228076      -0.163121       0.063547       0.099574              7.566676       6.864128       0.416043       0.301742       7.893050      -3.540877       7.942851          -0.000000
          191              O      11.674671       6.257927       3.878722      -0.329830      22.734819 0.32960279E+03  0.69946291E+04                                 6.274849                            5.580802       1.078527       2.448821                    0.999395      24.030121      58.890103       0.814514       0.354351      -1.145417      -0.010669      -0.025770       0.023634       0.036558       0.082262      -0.111401       0.020407      -0.115715      -0.007402      -0.170727       0.052423       0.118304              6.619580       8.044790       2.390848      -0.941082       6.769342      -1.647437       5.044607          -0.000000
          192              O      11.320376       4.501154       5.089880      -0.314724      23.091785 0.35279196E+03  0.76506762E+04                                 6.486071                            5.910944       0.664304       2.326191                    0.996671      24.152053      60.751910       0.760499       0.371387      -1.126783      -0.011442       0.033909      -0.028937       0.046023      -0.080549      -0.002887      -0.019449      -0.200922       0.204055      -0.163141       0.059755       0.103386              6.819285       7.015130      -1.242925       1.392457       7.118023      -2.608736       6.324701          -0.000000
          193              O      10.118191       3.080716       2.197817      -0.357342      25.189257 0.39009645E+03  0.86633677E+04                                 6.851617                            6.185727       0.654535       2.299156                    0.997698      25.037588      63.455826       0.749809       0.367825      -1.131010       0.005807      -0.031121       0.022100       0.038608       0.021395       0.056406      -0.100617      -0.056119      -0.358246      -0.177619       0.049008       0.128611              7.287322       5.045061      -0.462750      -0.257216       9.358412      -2.856838       7.458493          -0.000000
          194              O      10.561266       0.948576       2.273278      -0.289485      21.154523 0.28890619E+03  0.59380091E+04                                 5.964604                            5.191008       0.811666       2.367665                    0.999047      23.490668      56.833518       0.852009       0.349766      -1.148045       0.002880       0.032750       0.019672       0.038312      -0.033898       0.031086       0.105014       0.020892      -0.394173      -0.185412       0.072281       0.113130              6.322948       4.607282      -0.995176      -0.692110       7.844906       2.440768       6.516656          -0.000003
          195              O       8.154178       5.003541       6.540628      -0.335467      22.006320 0.33837550E+03  0.72569118E+04                                 6.194910                            5.716374       0.741018       2.334663                    0.998063      24.479715      61.097560       0.788641       0.362138      -1.134689      -0.001962      -0.034522       0.023367       0.041733       0.046385       0.112306      -0.078104      -0.123825      -0.164475      -0.186275       0.062673       0.123602              6.239067       4.366065      -0.468870      -0.199587       8.675985      -1.456947       5.675152          -0.000002
          196              O       7.620964       3.483631       7.970623      -0.321085      23.560754 0.34112975E+03  0.73263899E+04                                 6.499505                            5.736613       0.691104       2.315049                    0.998328      24.430627      60.897971       0.788339       0.361762      -1.135670       0.014450       0.019621      -0.034335       0.042103       0.095974      -0.005816      -0.050821       0.202049       0.254232      -0.189179       0.070543       0.118636              6.749640       6.165202       0.359120      -2.333791       4.848920      -1.114394       9.234796          -0.000000
          197              O       6.833139       5.008992      17.856083      -0.721593      51.021927 0.85789514E+03  0.23260863E+05                                11.107281                            9.259232      -0.298438       1.894249                    0.996297      32.047026      90.497232       0.602792       0.374755      -1.122867       0.000440      -0.052323      -0.069075       0.086656       0.003485       0.035580      -0.054547      -0.125747       0.150997      -0.098858      -0.003267       0.102125             13.260042      10.633299      -1.813795      -1.289597      15.968740       5.750835      13.178087           0.000000
          198              O       5.345031       3.645090      16.984503      -0.581061      27.872487 0.40876358E+03  0.91603567E+04                                 7.141931                            6.118060       0.623094       2.255287                    0.998471      26.734544      67.477556       0.795938       0.343389      -1.153664       0.028593      -0.049713      -0.027724       0.063699       0.027186       0.028157      -0.066955       0.007797      -0.066336      -0.090442       0.029033       0.061409              7.986724      11.892732       0.330195      -1.814818       5.935563       0.866800       6.131876           0.000001
          199              O      11.272712       5.066679      15.641287      -0.305888      23.234660 0.31529903E+03  0.66192055E+04                                 6.399608                            5.479432       1.143368       2.489119                    0.999160      23.404057      57.101219       0.817040       0.357092      -1.142880      -0.019678      -0.018054      -0.044486       0.051886      -0.055947       0.107461       0.054043      -0.140662       0.051660      -0.173459       0.072537       0.100922              7.103320       5.223974       1.863333       1.261442       8.694401       3.242102       7.391586           0.000001
          200              O      11.451334       4.118268      13.749090      -0.325825      21.285693 0.31235458E+03  0.65577711E+04                                 6.006066                            5.447548       0.772043       2.347000                    0.998729      24.045667      59.130736       0.818865       0.356275      -1.140789      -0.015814       0.019478       0.030604       0.039574      -0.126356      -0.064046      -0.020200      -0.037125       0.277760      -0.187703       0.065126       0.122577              6.198172       5.086914      -0.028594      -2.069083       5.512721       1.261138       7.994881           0.000001
          201              O       9.095045      -0.552288      14.598032      -0.393367      23.175275 0.37870870E+03  0.83234903E+04                                 6.376156                            6.022488       0.910074       2.379790                    0.998659      24.932104      62.250265       0.775940       0.359152      -1.141182      -0.029261       0.003704       0.018937       0.035051      -0.141498      -0.019666      -0.031794       0.092715       0.097910      -0.172011       0.039352       0.132659              6.575886       6.748321      -1.747827      -0.441855       8.276668       1.196464       4.702670           0.000000
          202              O       7.076242      -0.223976      14.439563      -0.267319      18.367905 0.23798493E+03  0.46599760E+04                                 5.380118                            4.685610       1.160053       2.511312                    0.999692      22.195644      52.415382       0.904186       0.345951      -1.151192       0.077313      -0.004110       0.021209       0.080275       0.078369       0.000763      -0.011668       0.120667       0.285835      -0.147024       0.050821       0.096203              5.757916       7.239057       2.408253       0.783380       6.026540       1.196651       4.008149           0.000001
          203              O      12.453808       9.350629      18.486187      -0.336712      25.208100 0.34488413E+03  0.73872088E+04                                 6.726848                            5.654253       1.252205       2.500807                    0.999642      24.084710      58.904214       0.822603       0.347623      -1.153273       0.088226       0.037753      -0.005397       0.096116       0.047570      -0.000367       0.009588       0.183554       0.377081      -0.166522       0.040483       0.126039              7.602155      12.810284       0.872803       1.735712       4.893490      -0.147658       5.102693           0.000000
          204              O      -0.824404      15.691862      11.143781      -0.628609      41.194311 0.62502041E+03  0.15585301E+05                                 9.512338                            7.783884       0.196418       2.098361                    0.996771      28.700864      76.572215       0.675702       0.363521      -1.136628      -0.024996      -0.052217       0.014824       0.059760      -0.020256      -0.004797       0.073720       0.026969      -0.055372      -0.086366       0.016520       0.069846             11.192283      15.877318       4.309420      -1.707883       9.913283      -2.600161       7.786247           0.000000
          205              O      11.951601      15.327165       9.964694      -0.665186      36.307453 0.56361355E+03  0.13726351E+05                                 8.706338                            7.339808       0.168811       2.074363                    0.997360      29.145241      77.414849       0.701638       0.358442      -1.138060       0.043578      -0.065178       0.037937       0.087101      -0.045963       0.002319       0.052805       0.002840       0.042577      -0.073454       0.004901       0.068553             10.172095       8.654036      -1.411152       1.455085       9.239777      -4.551913      12.622474           0.000001
          206              O       9.375126       7.186509      17.450477      -0.635202      43.668151 0.62719195E+03  0.15664102E+05                                 9.955399                            7.799825       0.232650       2.108501                    0.994894      28.938646      77.446325       0.674218       0.363748      -1.135647       0.050805       0.029975      -0.055347       0.080888      -0.016263       0.056603       0.029538      -0.015211      -0.161982      -0.093623       0.043464       0.050159             12.482115       8.482934       1.177871      -1.114882      21.547130      -1.590008       7.416280           0.000000
          207              O       8.808842       8.827934      18.797466      -0.602191      29.847724 0.45198568E+03  0.10399993E+05                                 7.523409                            6.477634       0.669205       2.255583                    0.998643      27.598970      70.880470       0.764642       0.348128      -1.148249       0.017342       0.080686      -0.025984       0.086522      -0.025763       0.003706       0.045645       0.114931       0.072873      -0.092774       0.039278       0.053495              8.370755       8.455791       0.772552      -3.012687       7.080377      -0.151026       9.576098           0.000001
          208              O      -0.134978      13.287920      15.269639      -0.329181      24.646256 0.34634514E+03  0.74556271E+04                                 6.713204                            5.787151       0.656613       2.316351                    0.997461      24.116981      59.895476       0.784656       0.362620      -1.136678      -0.023384      -0.033892      -0.000381       0.041178       0.081005      -0.054483       0.098461       0.058938      -0.098885      -0.164962       0.060155       0.104808              7.253227      10.519146       2.919749       1.415473       6.309502       0.304753       4.931035          -0.000001
          209              O      -1.094960      11.395616      15.520549      -0.321384      26.457962 0.41155838E+03  0.92449863E+04                                 7.097816                            6.396790       0.670716       2.324509                    0.996724      24.349570      61.667767       0.731320       0.372841      -1.129407       0.007533       0.033522      -0.020865       0.040197      -0.021200      -0.108443      -0.029285      -0.167792      -0.045869      -0.163121       0.063547       0.099574              7.566676       6.864127       0.213585       0.467462       9.312627      -3.254737       6.523275          -0.000000
          210              O       8.464205      12.876435      11.964425      -0.329830      22.734812 0.32960253E+03  0.69946223E+04                                 6.274847                            5.580800       1.078528       2.448821                    0.999395      24.030120      58.890099       0.814514       0.354351      -1.145417       0.010669      -0.028260       0.020592       0.036558      -0.125459       0.058628       0.006889      -0.048654       0.193780      -0.170727       0.052423       0.118304              6.619578       8.044790      -1.394945       2.157759       5.750154      -1.852871       6.063791          -0.000000
          211              O       8.818500      11.342030      13.447244      -0.314724      23.091780 0.35279186E+03  0.76506733E+04                                 6.486069                            5.910943       0.664304       2.326191                    0.996671      24.152052      60.751903       0.760499       0.371387      -1.126783       0.011442       0.035066      -0.027523       0.046023       0.013085      -0.079532      -0.017627      -0.209962       0.176936      -0.163141       0.059755       0.103386              6.819283       7.015128       1.610595      -0.943279       7.366285      -2.558695       6.076437          -0.000000
          212              O      10.020685      13.896403      15.411130      -0.357342      25.189257 0.39009643E+03  0.86633672E+04                                 6.851617                            6.185727       0.654535       2.299156                    0.997698      25.037588      63.455830       0.749809       0.367825      -1.131010      -0.005807      -0.027813       0.026140       0.038608       0.051067       0.032118      -0.132891       0.103996       0.122098      -0.177619       0.049008       0.128611              7.287323       5.045061      -0.160708      -0.504451       8.639403      -3.001769       8.177504          -0.000000
          213              O       9.577610      13.401132      17.486322      -0.289484      21.154523 0.28890624E+03  0.59380105E+04                                 5.964604                            5.191008       0.811666       2.367665                    0.999047      23.490667      56.833514       0.852009       0.349766      -1.148045      -0.002880      -0.012813      -0.035991       0.038312       0.037171      -0.027088       0.060662       0.240928       0.265934      -0.185412       0.072281       0.113130              6.322948       4.607282      -0.481823      -1.112311       5.622971       1.992897       8.738590          -0.000003
          214              O      11.984698      10.019154      12.668103      -0.335468      22.006352 0.33837615E+03  0.72569295E+04                                 6.194918                            5.716381       0.741017       2.334662                    0.998063      24.479722      61.097598       0.788641       0.362138      -1.134688       0.001962      -0.029728       0.029224       0.041733       0.100927       0.067661      -0.099927      -0.015560       0.160320      -0.186275       0.062673       0.123602              6.239075       4.366070      -0.103006      -0.499063       6.356743      -1.924440       7.994413          -0.000002
          215              O      12.517912       8.317027      13.875488      -0.321085      23.560762 0.34112982E+03  0.73263920E+04                                 6.499506                            5.736614       0.691103       2.315048                    0.998328      24.430629      60.897982       0.788339       0.361762      -1.135670      -0.014450       0.037535      -0.012450       0.042103      -0.024665       0.092932      -0.002662      -0.036872      -0.462531      -0.189179       0.070543       0.118636              6.749642       6.165204      -2.358739      -0.109104       9.495273      -0.177838       4.588448          -0.000000
          216              O      13.305737      -1.072129      10.426896      -0.721593      51.021943 0.85789546E+03  0.23260874E+05                                11.107283                            9.259234      -0.298438       1.894249                    0.996297      32.047026      90.497233       0.602792       0.374755      -1.122867      -0.000440       0.057374       0.064940       0.086656       0.034190       0.010446      -0.047842      -0.159010       0.051208      -0.098858      -0.003267       0.102125             13.260047      10.633301      -0.905779      -2.032857      11.059196       4.761230      18.087643           0.000000
          217              O       0.157845      -0.487231      11.936127      -0.581061      27.872489 0.40876365E+03  0.91603586E+04                                 7.141931                            6.118060       0.623094       2.255287                    0.998471      26.734544      67.477557       0.795938       0.343389      -1.153664      -0.028593       0.017355       0.054211       0.063699       0.022230       0.032214      -0.067397       0.009985      -0.059770      -0.090442       0.029033       0.061409              7.986724      11.892731      -1.844279      -0.034910       5.788416       0.837140       6.279023           0.000001
          218              O       8.866164       1.110398      10.807977      -0.305888      23.234659 0.31529903E+03  0.66192055E+04                                 6.399608                            5.479432       1.143368       2.489119                    0.999160      23.404057      57.101219       0.817040       0.357092      -1.142880       0.019678       0.040042       0.026488       0.051886       0.116397      -0.033611       0.041203      -0.076963       0.242759      -0.173459       0.072537       0.100922              7.103320       5.223975       0.868389       2.075849       6.186477       2.736585       9.899508           0.000001
          219              O       8.687542       2.777889      12.111575      -0.325825      21.285697 0.31235465E+03  0.65577731E+04                                 6.006067                            5.447549       0.772043       2.347000                    0.998729      24.045668      59.130740       0.818865       0.356275      -1.140789       0.015814      -0.026152      -0.025141       0.039574      -0.037816      -0.136520       0.004683      -0.160570      -0.092576      -0.187703       0.065126       0.122577              6.198173       5.086914      -2.022639      -0.436868       7.409411       1.643450       6.098193           0.000001
          220              O      11.043831       1.022812      16.522301      -0.393367      23.175280 0.37870889E+03  0.83234952E+04                                 6.376157                            6.022489       0.910074       2.379790                    0.998659      24.932105      62.250267       0.775940       0.359152      -1.141182       0.029261      -0.017832      -0.007373       0.035051       0.008681      -0.142595      -0.010850      -0.011193      -0.213813      -0.172011       0.039352       0.132659              6.575888       6.748318      -0.087784      -1.800675       4.378707       0.410760       8.600639           0.000000
          221              O      13.062634       1.243029      16.231774      -0.267319      18.367908 0.23798497E+03  0.46599771E+04                                 5.380118                            4.685611       1.160053       2.511312                    0.999692      22.195645      52.415385       0.904186       0.345951      -1.151192      -0.077313      -0.021603      -0.000162       0.080275      -0.014737       0.076975       0.028613      -0.079168      -0.313671      -0.147024       0.050821       0.096203              5.757917       7.239057       0.292078       2.515564       3.623376       0.712250       6.411317           0.000001
          222              O       7.685068      -0.831930       6.046355      -0.336712      25.208098 0.34488415E+03  0.73872092E+04                                 6.726847                            5.654252       1.252205       2.500807                    0.999642      24.084710      58.904211       0.822603       0.347623      -1.153273      -0.088226       0.012750      -0.035942       0.096116      -0.009759       0.046559       0.063136      -0.082104      -0.419895      -0.166522       0.040483       0.126039              7.602154      12.810280       1.529030       1.198563       5.151726      -0.095605       4.844456           0.000000
          223              O       6.493596       7.823457      17.584422      -0.628609      41.194314 0.62502047E+03  0.15585303E+05                                 9.512338                            7.783884       0.196418       2.098361                    0.996771      28.700864      76.572213       0.675702       0.363521      -1.136628      -0.024996       0.024849      -0.048259       0.059760      -0.000700      -0.020805       0.065212       0.069175       0.071245      -0.086366       0.016520       0.069846             11.192283      15.877319      -2.525725       3.886989       8.876584      -2.809125       8.822946           0.000000
          224              O       4.633601       6.739679      16.993935      -0.665186      36.307448 0.56361351E+03  0.13726350E+05                                 8.706337                            7.339807       0.168811       2.074363                    0.997360      29.145243      77.414854       0.701638       0.358442      -1.138060       0.043578       0.050068      -0.056397       0.087101       0.011355      -0.044599       0.053080       0.001474       0.038482      -0.073454       0.004901       0.068553             10.172094       8.654034       1.705231      -1.095813      14.253792      -3.541248       7.608455           0.000001
          225              O       2.057126      15.686415      10.492925      -0.635202      43.668133 0.62719133E+03  0.15664083E+05                                 9.955396                            7.799821       0.232650       2.108501                    0.994894      28.938646      77.446325       0.674218       0.363748      -1.135647       0.050805      -0.060178       0.018448       0.080888       0.058700      -0.004758       0.010071       0.081370       0.127759      -0.093623       0.043464       0.050159             12.482111       8.482931      -1.325640       0.934354       8.583954      -4.202964      20.379448           0.000000
          226              O       1.490842      16.682511      12.368144      -0.602191      29.847720 0.45198563E+03  0.10399991E+05                                 7.523408                            6.477634       0.669206       2.255583                    0.998643      27.598970      70.880468       0.764642       0.348128      -1.148249       0.017342      -0.041415       0.073961       0.086522       0.008723      -0.024523       0.060269       0.042378      -0.144787      -0.092774       0.039278       0.053495              8.370753       8.455788      -3.105938       0.162030       9.537158       0.344186       7.119314           0.000001
          227              O       7.183022      12.342974      16.043120      -0.329181      24.646256 0.34634509E+03  0.74556257E+04                                 6.713203                            5.787150       0.656613       2.316351                    0.997461      24.116982      59.895478       0.784656       0.362620      -1.136678      -0.023384       0.006324      -0.033299       0.041178      -0.069415       0.068642       0.086904       0.116275       0.073126      -0.164962       0.060155       0.104808              7.253227      10.519146       0.810642       3.141873       4.866794       0.013951       6.373742          -0.000001
          228              O       6.223040      12.962844      14.237703      -0.321384      26.457961 0.41155838E+03  0.92449865E+04                                 7.097816                            6.396790       0.670716       2.324509                    0.996724      24.349570      61.667768       0.731320       0.372841      -1.129407       0.007533      -0.027077       0.028738       0.040197      -0.102116      -0.042209      -0.047691      -0.076477       0.228076      -0.163121       0.063547       0.099574              7.566676       6.864127       0.416043       0.301742       7.893050      -3.540877       7.942851          -0.000000
          229              O       1.146205       9.184231      14.986659      -0.329831      22.734824 0.32960288E+03  0.69946316E+04                                 6.274850                            5.580803       1.078527       2.448821                    0.999395      24.030122      58.890109       0.814514       0.354351      -1.145417       0.010669       0.025770      -0.023634       0.036558       0.082262      -0.111401       0.020407      -0.115715      -0.007402      -0.170727       0.052423       0.118304              6.619581       8.044791       2.390849      -0.941082       6.769344      -1.647437       5.044608          -0.000000
          230              O       1.500500      10.941004      13.775501      -0.314724      23.091784 0.35279195E+03  0.76506760E+04                                 6.486070                            5.910944       0.664304       2.326191                    0.996671      24.152054      60.751911       0.760499       0.371387      -1.126783       0.011442      -0.033909       0.028937       0.046023      -0.080549      -0.002887      -0.019449      -0.200922       0.204055      -0.163141       0.059755       0.103386              6.819284       7.015130      -1.242925       1.392456       7.118023      -2.608736       6.324701          -0.000001
          231              O       2.702685      12.361442      16.667564      -0.357342      25.189257 0.39009645E+03  0.86633677E+04                                 6.851617                            6.185727       0.654535       2.299156                    0.997698      25.037588      63.455826       0.749809       0.367825      -1.131010      -0.005807       0.031121      -0.022100       0.038608       0.021395       0.056406      -0.100617      -0.056119      -0.358246      -0.177619       0.049008       0.128611              7.287322       5.045061      -0.462750      -0.257216       9.358412      -2.856838       7.458493          -0.000000
          232              O       2.259610      14.493582      16.592103      -0.289485      21.154522 0.28890617E+03  0.59380088E+04                                 5.964604                            5.191008       0.811666       2.367665                    0.999047      23.490667      56.833516       0.852009       0.349766      -1.148045      -0.002880      -0.032750      -0.019672       0.038312      -0.033898       0.031086       0.105014       0.020892      -0.394173      -0.185412       0.072281       0.113130              6.322948       4.607282      -0.995176      -0.692110       7.844906       2.440768       6.516656          -0.000003
          233              O       4.666698      10.438617      12.324753      -0.335468      22.006323 0.33837555E+03  0.72569133E+04                                 6.194911                            5.716375       0.741018       2.334663                    0.998063      24.479716      61.097564       0.788641       0.362138      -1.134688       0.001962       0.034522      -0.023367       0.041733       0.046385       0.112306      -0.078104      -0.123825      -0.164475      -0.186275       0.062673       0.123602              6.239068       4.366065      -0.468870      -0.199587       8.675986      -1.456948       5.675152          -0.000002
          234              O       5.199912      11.958527      10.894758      -0.321085      23.560753 0.34112973E+03  0.73263894E+04                                 6.499504                            5.736613       0.691104       2.315049                    0.998328      24.430627      60.897970       0.788339       0.361762      -1.135670      -0.014450      -0.019621       0.034335       0.042103       0.095974      -0.005816      -0.050821       0.202049       0.254232      -0.189179       0.070543       0.118635              6.749639       6.165202       0.359120      -2.333791       4.848920      -1.114394       9.234796          -0.000000
          235              O       5.987737      10.433166       1.009298      -0.721593      51.021925 0.85789509E+03  0.23260862E+05                                11.107281                            9.259232      -0.298438       1.894249                    0.996297      32.047025      90.497231       0.602792       0.374755      -1.122867      -0.000440       0.052323       0.069075       0.086656       0.003485       0.035580      -0.054547      -0.125747       0.150997      -0.098858      -0.003267       0.102125             13.260042      10.633299      -1.813795      -1.289597      15.968741       5.750835      13.178087           0.000000
          236              O       7.475845      11.797068       1.880878      -0.581061      27.872487 0.40876359E+03  0.91603568E+04                                 7.141931                            6.118060       0.623095       2.255287                    0.998471      26.734544      67.477556       0.795938       0.343389      -1.153664      -0.028593       0.049713       0.027724       0.063699       0.027186       0.028157      -0.066955       0.007797      -0.066336      -0.090442       0.029033       0.061409              7.986724      11.892733       0.330195      -1.814818       5.935563       0.866800       6.131876           0.000001
          237              O       1.548164      10.375479       3.224094      -0.305888      23.234661 0.31529903E+03  0.66192057E+04                                 6.399608                            5.479432       1.143368       2.489119                    0.999160      23.404057      57.101219       0.817040       0.357092      -1.142880       0.019678       0.018054       0.044486       0.051886      -0.055947       0.107461       0.054043      -0.140662       0.051660      -0.173459       0.072537       0.100922              7.103320       5.223974       1.863333       1.261442       8.694401       3.242102       7.391586           0.000001
          238              O       1.369542      11.323890       5.116291      -0.325825      21.285701 0.31235471E+03  0.65577748E+04                                 6.006068                            5.447550       0.772043       2.347000                    0.998729      24.045669      59.130747       0.818865       0.356275      -1.140789       0.015814      -0.019478      -0.030604       0.039574      -0.126356      -0.064046      -0.020200      -0.037125       0.277760      -0.187703       0.065126       0.122577              6.198174       5.086915      -0.028594      -2.069083       5.512723       1.261139       7.994883           0.000001
          239              O       3.725831      15.994446       4.267349      -0.393367      23.175275 0.37870870E+03  0.83234903E+04                                 6.376156                            6.022488       0.910074       2.379790                    0.998659      24.932104      62.250265       0.775940       0.359152      -1.141182       0.029261      -0.003704      -0.018937       0.035051      -0.141498      -0.019666      -0.031794       0.092715       0.097910      -0.172011       0.039352       0.132659              6.575886       6.748321      -1.747827      -0.441855       8.276668       1.196464       4.702670           0.000000
          240              O       5.744634      15.666134       4.425818      -0.267319      18.367906 0.23798495E+03  0.46599766E+04                                 5.380118                            4.685610       1.160054       2.511312                    0.999692      22.195644      52.415383       0.904186       0.345951      -1.151192      -0.077313       0.004110      -0.021209       0.080275       0.078369       0.000763      -0.011668       0.120667       0.285834      -0.147024       0.050821       0.096203              5.757916       7.239058       2.408253       0.783380       6.026541       1.196651       4.008150           0.000001
          241              O       0.367068       6.091529       0.379194      -0.336712      25.208101 0.34488413E+03  0.73872090E+04                                 6.726848                            5.654253       1.252205       2.500807                    0.999642      24.084710      58.904214       0.822603       0.347623      -1.153273      -0.088226      -0.037753       0.005397       0.096116       0.047570      -0.000367       0.009588       0.183554       0.377081      -0.166522       0.040483       0.126039              7.602156      12.810284       0.872803       1.735712       4.893490      -0.147658       5.102693           0.000000
          242              O      13.645280      -0.249704       7.721600      -0.628609      41.194311 0.62502041E+03  0.15585301E+05                                 9.512338                            7.783884       0.196418       2.098361                    0.996771      28.700864      76.572215       0.675702       0.363521      -1.136628       0.024996       0.052217      -0.014824       0.059760      -0.020256      -0.004797       0.073720       0.026969      -0.055372      -0.086366       0.016520       0.069846             11.192283      15.877318       4.309420      -1.707883       9.913283      -2.600161       7.786247           0.000000
          243              O       0.869275       0.114993       8.900687      -0.665186      36.307455 0.56361360E+03  0.13726353E+05                                 8.706338                            7.339808       0.168811       2.074363                    0.997360      29.145243      77.414854       0.701638       0.358442      -1.138060      -0.043578       0.065178      -0.037937       0.087101      -0.045963       0.002319       0.052805       0.002840       0.042578      -0.073454       0.004901       0.068553             10.172096       8.654036      -1.411152       1.455085       9.239777      -4.551913      12.622474           0.000000
          244              O       3.445750       8.255649       1.414904      -0.635202      43.668151 0.62719195E+03  0.15664102E+05                                 9.955399                            7.799825       0.232650       2.108501                    0.994894      28.938646      77.446325       0.674218       0.363748      -1.135647      -0.050805      -0.029975       0.055347       0.080888      -0.016263       0.056603       0.029538      -0.015211      -0.161982      -0.093623       0.043464       0.050159             12.482115       8.482934       1.177871      -1.114882      21.547130      -1.590008       7.416280           0.000000
          245              O       4.012034       6.614224       0.067915      -0.602191      29.847721 0.45198562E+03  0.10399991E+05                                 7.523408                            6.477634       0.669206       2.255583                    0.998643      27.598970      70.880467       0.764642       0.348128      -1.148249      -0.017342      -0.080686       0.025984       0.086522      -0.025763       0.003706       0.045645       0.114931       0.072873      -0.092774       0.039278       0.053495              8.370754       8.455790       0.772552      -3.012686       7.080376      -0.151026       9.576097           0.000001
          246              O      12.955854       2.154238       3.595742      -0.329181      24.646254 0.34634511E+03  0.74556262E+04                                 6.713203                            5.787150       0.656613       2.316351                    0.997461      24.116981      59.895474       0.784656       0.362620      -1.136678       0.023384       0.033892       0.000381       0.041178       0.081005      -0.054483       0.098461       0.058938      -0.098885      -0.164962       0.060155       0.104808              7.253227      10.519145       2.919749       1.415473       6.309501       0.304753       4.931035          -0.000001
          247              O      13.915836       4.046542       3.344832      -0.321384      26.457963 0.41155839E+03  0.92449868E+04                                 7.097816                            6.396790       0.670716       2.324509                    0.996724      24.349570      61.667768       0.731320       0.372841      -1.129407      -0.007533      -0.033522       0.020865       0.040197      -0.021200      -0.108443      -0.029285      -0.167792      -0.045869      -0.163121       0.063547       0.099574              7.566677       6.864128       0.213585       0.467463       9.312628      -3.254737       6.523275          -0.000000
          248              O       4.356671       2.565723       6.900956      -0.329831      22.734816 0.32960260E+03  0.69946243E+04                                 6.274848                            5.580801       1.078527       2.448821                    0.999395      24.030121      58.890104       0.814514       0.354351      -1.145417      -0.010669       0.028260      -0.020592       0.036558      -0.125459       0.058628       0.006889      -0.048654       0.193780      -0.170727       0.052423       0.118304              6.619579       8.044791      -1.394945       2.157760       5.750155      -1.852872       6.063792          -0.000000
          249              O       4.002376       4.100128       5.418137      -0.314724      23.091781 0.35279188E+03  0.76506741E+04                                 6.486069                            5.910943       0.664304       2.326191                    0.996671      24.152053      60.751906       0.760499       0.371387      -1.126783      -0.011442      -0.035066       0.027523       0.046023       0.013085      -0.079532      -0.017627      -0.209962       0.176936      -0.163141       0.059755       0.103386              6.819284       7.015128       1.610595      -0.943279       7.366285      -2.558695       6.076437          -0.000001
          250              O       2.800191       1.545755       3.454251      -0.357342      25.189257 0.39009642E+03  0.86633670E+04                                 6.851617                            6.185727       0.654535       2.299156                    0.997698      25.037589      63.455831       0.749809       0.367825      -1.131010       0.005807       0.027813      -0.026140       0.038608       0.051067       0.032118      -0.132891       0.103996       0.122098      -0.177619       0.049008       0.128611              7.287322       5.045061      -0.160708      -0.504451       8.639403      -3.001769       8.177503          -0.000000
          251              O       3.243266       2.041026       1.379059      -0.289484      21.154522 0.28890623E+03  0.59380100E+04                                 5.964603                            5.191008       0.811666       2.367665                    0.999047      23.490667      56.833513       0.852009       0.349766      -1.148045       0.002880       0.012813       0.035991       0.038313       0.037171      -0.027088       0.060662       0.240928       0.265934      -0.185412       0.072281       0.113130              6.322947       4.607282      -0.481823      -1.112311       5.622971       1.992897       8.738589          -0.000003
          252              O       0.836178       5.423004       6.197278      -0.335468      22.006338 0.33837588E+03  0.72569220E+04                                 6.194914                            5.716378       0.741017       2.334662                    0.998063      24.479718      61.097577       0.788641       0.362138      -1.134688      -0.001962       0.029728      -0.029224       0.041733       0.100927       0.067661      -0.099926      -0.015560       0.160320      -0.186275       0.062673       0.123602              6.239072       4.366068      -0.103006      -0.499063       6.356739      -1.924439       7.994409          -0.000002
          253              O       0.302964       7.125131       4.989893      -0.321085      23.560761 0.34112980E+03  0.73263914E+04                                 6.499506                            5.736614       0.691103       2.315048                    0.998328      24.430629      60.897981       0.788339       0.361762      -1.135670       0.014450      -0.037535       0.012450       0.042103      -0.024665       0.092932      -0.002662      -0.036872      -0.462531      -0.189179       0.070543       0.118635              6.749641       6.165204      -2.358739      -0.109104       9.495272      -0.177838       4.588448          -0.000000
          254              O      -0.484861      16.514287       8.438485      -0.721593      51.021943 0.85789546E+03  0.23260874E+05                                11.107283                            9.259234      -0.298438       1.894249                    0.996297      32.047026      90.497234       0.602792       0.374755      -1.122867       0.000440      -0.057374      -0.064941       0.086656       0.034190       0.010446      -0.047842      -0.159010       0.051208      -0.098858      -0.003267       0.102125             13.260047      10.633301      -0.905779      -2.032856      11.059197       4.761230      18.087644           0.000000
          255              O      12.663031      15.929389       6.929254      -0.581061      27.872491 0.40876370E+03  0.91603599E+04                                 7.141932                            6.118061       0.623094       2.255287                    0.998471      26.734545      67.477561       0.795938       0.343389      -1.153664       0.028593      -0.017355      -0.054211       0.063700       0.022230       0.032214      -0.067397       0.009985      -0.059770      -0.090442       0.029033       0.061409              7.986724      11.892732      -1.844279      -0.034911       5.788417       0.837140       6.279024           0.000001
          256              O       3.954712      14.331760       8.057404      -0.305888      23.234660 0.31529903E+03  0.66192055E+04                                 6.399608                            5.479432       1.143368       2.489119                    0.999160      23.404057      57.101219       0.817040       0.357092      -1.142880      -0.019678      -0.040042      -0.026488       0.051886       0.116397      -0.033611       0.041203      -0.076963       0.242759      -0.173459       0.072537       0.100922              7.103320       5.223975       0.868389       2.075849       6.186477       2.736585       9.899508           0.000001
          257              O       4.133334      12.664269       6.753806      -0.325825      21.285698 0.31235468E+03  0.65577737E+04                                 6.006067                            5.447549       0.772043       2.347000                    0.998729      24.045669      59.130743       0.818865       0.356275      -1.140789      -0.015814       0.026152       0.025141       0.039574      -0.037816      -0.136520       0.004682      -0.160570      -0.092576      -0.187703       0.065126       0.122577              6.198173       5.086914      -2.022639      -0.436868       7.409412       1.643450       6.098194           0.000001
          258              O       1.777045      14.419346       2.343080      -0.393367      23.175279 0.37870887E+03  0.83234946E+04                                 6.376157                            6.022489       0.910074       2.379790                    0.998659      24.932105      62.250266       0.775940       0.359152      -1.141182      -0.029261       0.017832       0.007373       0.035051       0.008681      -0.142595      -0.010850      -0.011193      -0.213813      -0.172011       0.039352       0.132659              6.575888       6.748318      -0.087784      -1.800675       4.378707       0.410760       8.600638           0.000000
          259              O      -0.241758      14.199129       2.633607      -0.267319      18.367907 0.23798496E+03  0.46599767E+04                                 5.380118                            4.685610       1.160054       2.511312                    0.999692      22.195644      52.415382       0.904186       0.345951      -1.151192       0.077313       0.021603       0.000162       0.080275      -0.014737       0.076975       0.028613      -0.079168      -0.313671      -0.147024       0.050821       0.096203              5.757916       7.239056       0.292078       2.515564       3.623376       0.712250       6.411316           0.000001
          260              O       5.135808      16.274088      12.819026      -0.336712      25.208100 0.34488418E+03  0.73872101E+04                                 6.726848                            5.654253       1.252205       2.500807                    0.999642      24.084710      58.904213       0.822603       0.347623      -1.153273       0.088226      -0.012750       0.035942       0.096116      -0.009759       0.046559       0.063136      -0.082104      -0.419895      -0.166522       0.040483       0.126039              7.602155      12.810281       1.529031       1.198563       5.151727      -0.095605       4.844457           0.000000

******************************************************
Auxiliary information for the entire system
The total spin magnetic moment of the unit cell is   0.000003
The total net atomic charge of the unit cell is   0.000011
Accuracy of reproducing the electrostatic potential in the unit cell:
  The inner radius (bohr) =    5.0000
  The outer radius (bohr) =   12.0000
  Valid grid points have density less than (e/(bohr^3)) =    0.0001
  The number of valid grid points were=       358020
  The rms potential error without charges in kcal/mol is=      6.42688
  The rms potential error with partial charges in kcal/mol is=      1.87394
  The RRMSE value at monopole order=      0.29158
  The rms potential error with partial charges and cloud penetration in kcal/mol is=      1.87178
  The RRMSE value at monopole order with cloud penetration is=      0.29124
  The rms potential error with partial charges and atomic dipoles in kcal/mol is=      0.92067
  The RRMSE value at dipole order=      0.14325
  The rms potential error with partial charges, atomic dipoles and cloud penetration in kcal/mol is=      0.91075
  The RRMSE value at dipole order with cloud penetration=      0.14171

******************************************************
The electron densities and ab initio electrostatic potential were computed in VASP using the PBE functional and
projector augmented wave method. See the main text of the journal article for a description of computational details.
The atomic charges, dipoles, and quadrupoles were computed with the DDEC6 method as described in
(a) T. A. Manz and N. Gabaldon Limas, RSC Adv. 6 (2016) 47771-47801 DOI: 10.1039/c6ra04656h
(b) N. Gabaldon Limas and T. A. Manz, RSC Adv. 8 (2018) 2678-2707 DOI: 10.1039/c7ra11829e.
For each atom in the material, the electron cloud parameters were fit to the spherically averaged atom-in-material
electron density using radial positions for which this density was between 10^-4 and 10^-2 electrons per cubic bohr.
The polarizabilities, dispersion coefficients, and quantum Drude oscillator (QDO) parameters were fit using the MCLF method.
The magnetic structure of the system was optimized in VASP from the default ferromagnetic initial guess using spin polarization.
The atomic spin moments (ASMs) were computed on this optimized magnetic structure using the DDEC6 partition as inputs
to the method of T. A. Manz and D. S. Sholl, J. Chem. Theory Comput. 7 (2011) 4146-4164 DOI: 10.1021/ct200539n.
The RMSE and RRMSE were computed using a uniform grid with Ewald summation.
