# Supplementary material for: A collection of forcefield precursors for metal–organic frameworks
Source: RSC Adv. 2019 Nov 13;9(63):36492–507. doi: 10.1039/c9ra07327b (PMC9075174; doi:10.1039/c9ra07327b)
Supplement: RA-009-C9RA07327B-s6146 [file RA-009-C9RA07327B-s6146.xyz]

  208
jmolscript: load "" {1 1 1} spacegroup "x,y,z" unitcell [{     15.309000     0.000000     0.000000 }, {     -1.904567    18.678451     0.000000 }, {     -1.904567    -6.021159    17.681351 }]
Gd     8.343127    10.492340     0.271232     2.025890
Gd    10.811239    15.782835     7.661683     2.025890
Gd     3.156739     2.164952    17.410119     2.025890
Gd     0.688627    -3.125543    10.019668     2.025890
H      6.999564     4.967481     1.955557     0.145965
H     10.210004     7.228737     2.807799     0.142889
H     10.415232     1.403575     7.106135     0.149674
H     11.934694     0.040798     3.626445     0.150324
H      5.415639    12.990540     3.248064     0.145985
H      3.882271     9.360120     2.768900     0.139516
H     12.154802    12.407437    12.348656     0.145965
H      8.944362    12.329626     9.933383     0.142889
H      8.739134     6.382954    14.061978     0.149674
H      7.219672     9.237587    16.473715     0.150324
H     -1.570273    13.770229     4.337235     0.145985
H     -0.036905    13.053518     7.928318     0.139516
H      4.500302     7.689811    15.725794     0.145965
H      1.289862     5.428555    14.873552     0.142889
H      1.084634    11.253717    10.575216     0.149674
H     -0.434828    12.616494    14.054906     0.150324
H      6.084227    -0.333248    14.433287     0.145985
H      7.617595     3.297172    14.912451     0.139516
H     -0.654936     0.249855     5.332695     0.145965
H      2.555504     0.327666     7.747968     0.142889
H      2.760732     6.274338     3.619373     0.149674
H      4.280194     3.419705     1.207636     0.150324
H     13.070139    -1.112937    13.344116     0.145985
H     11.536771    -0.396226     9.753033     0.139516
C      7.876123     7.398108     1.520596     0.684422
C      8.538197     6.295829     2.250836    -0.000309
C      7.856001     5.057460     2.305648    -0.126929
C      8.504979     3.975996     2.897973     0.038458
C      9.785986     4.034815     3.460240     0.019640
C     10.375941     5.271856     3.398356     0.045714
C      9.767945     6.411887     2.809567    -0.112459
C     10.340869     2.875235     4.188712     0.005342
C     10.120814     2.645135     5.500668     0.048730
C     10.568130     1.496331     6.192009    -0.114042
C     11.252233     0.486864     5.475914     0.020574
C     11.489085     0.689056     4.119755    -0.122718
C     11.079330     1.819023     3.522125     0.055399
C     11.712559    -0.699050     6.188473     0.592790
C      6.011524    10.791606     1.971471     0.661271
C      4.857627    11.137130     2.882060     0.012894
C      4.729600    12.379609     3.396588    -0.113428
C      3.637614    12.787814     4.128595     0.056756
C      2.550004    11.897444     4.340772    -0.021889
C      2.681862    10.600688     3.870448     0.053574
C      3.821687    10.223326     3.113686    -0.103732
C     11.278243    13.602712    10.187994     0.684422
C     10.616169    12.556125    10.996032    -0.000309
C     11.298365    12.105041    12.150624    -0.126929
C     10.649387    11.195716    12.983416     0.038458
C      9.368380    10.682425    12.746486     0.019640
C      8.778425    11.139777    11.595430     0.045713
C      9.386421    12.064633    10.706058    -0.112459
C      8.813497     9.619040    13.609336     0.005342
C      9.033552     8.302944    13.404232     0.048730
C      8.586236     7.278182    14.268850    -0.114042
C      7.902133     7.630640    15.455269     0.020574
C      7.665281     8.979583    15.701040    -0.122718
C      8.075036     9.909564    14.824045     0.055399
C      7.441807     6.573830    16.348177     0.592790
C     -2.166158    14.269830     6.830306     0.661271
C     -1.012261    13.519232     6.209690     0.012894
C     -0.884234    13.432695     4.867676    -0.113428
C      0.207752    12.871352     4.245292     0.056756
C      1.295362    12.383484     5.019736    -0.021889
C      1.163504    12.410681     6.398881     0.053574
C      0.023679    13.005399     7.000047    -0.103732
C      3.623743     5.259184    16.160755     0.684422
C      2.961669     6.361463    15.430515    -0.000309
C      3.643865     7.599832    15.375703    -0.126929
C      2.994887     8.681296    14.783378     0.038458
C      1.713880     8.622477    14.221111     0.019640
C      1.123925     7.385436    14.282995     0.045714
C      1.731921     6.245405    14.871784    -0.112459
C      1.158997     9.782057    13.492639     0.005342
C      1.379052    10.012157    12.180683     0.048730
C      0.931736    11.160961    11.489342    -0.114042
C      0.247633    12.170428    12.205437     0.020574
C      0.010781    11.968236    13.561596    -0.122718
C      0.420536    10.838269    14.159226     0.055399
C     -0.212693    13.356342    11.492878     0.592790
C      5.488342     1.865686    15.709880     0.661271
C      6.642239     1.520162    14.799291     0.012894
C      6.770266     0.277683    14.284763    -0.113428
C      7.862252    -0.130522    13.552756     0.056756
C      8.949862     0.759848    13.340579    -0.021889
C      8.818004     2.056604    13.810903     0.053574
C      7.678179     2.433966    14.567665    -0.103732
C      0.221623    -0.945420     7.493357     0.684422
C      0.883697     0.101167     6.685319    -0.000309
C      0.201501     0.552251     5.530727    -0.126929
C      0.850479     1.461576     4.697935     0.038458
C      2.131486     1.974867     4.934865     0.019640
C      2.721441     1.517515     6.085921     0.045714
C      2.113445     0.592659     6.975293    -0.112459
C      2.686369     3.038252     4.072015     0.005342
C      2.466314     4.354348     4.277119     0.048730
C      2.913630     5.379110     3.412501    -0.114042
C      3.597733     5.026652     2.226082     0.020574
C      3.834585     3.677709     1.980311    -0.122718
C      3.424830     2.747728     2.857306     0.055399
C      4.058059     6.083462     1.333174     0.592790
C     13.666024    -1.612538    10.851045     0.661271
C     12.512127    -0.861940    11.471661     0.012894
C     12.384100    -0.775403    12.813675    -0.113428
C     11.292114    -0.214060    13.436059     0.056756
C     10.204504     0.273808    12.661615    -0.021889
C     10.336362     0.246611    11.282470     0.053574
C     11.476187    -0.348107    10.681304    -0.103733
N      7.725509     2.719293     2.874988     0.529671
N     11.700669     5.445830     4.011899     0.577125
N      9.310451     3.598469     6.315779     0.496093
N     11.392639     1.950580     2.088168     0.546385
N      3.652824    14.182621     4.678485     0.531388
N      1.546530     9.787650     4.201089     0.545064
N     11.428857    10.812365    14.180444     0.529671
N      7.453697    10.615068    11.232962     0.577125
N      9.843915     7.838662    12.239031     0.496093
N      7.761727    11.309382    15.161758     0.546385
N      0.192542    12.800445     2.747682     0.531388
N      2.298836    11.835600     7.061932     0.545064
N      3.774357     9.937999    14.806363     0.529671
N     -0.200803     7.211462    13.669452     0.577125
N      2.189415     9.058823    11.365572     0.496093
N      0.107227    10.706712    15.593183     0.546385
N      7.847042    -1.525329    13.002866     0.531387
N      9.953336     2.869642    13.480262     0.545065
N      0.071009     1.844927     3.500907     0.529671
N      4.046169     2.042224     6.448389     0.577125
N      1.655951     4.818630     5.442320     0.496093
N      3.738139     1.347910     2.519593     0.546385
N     11.307324    -0.143153    14.933669     0.531387
N      9.201030     0.821692    10.619419     0.545064
O      8.469944     8.502448     1.612539    -0.696760
O      6.820049     7.157137     0.928271    -0.621078
O     11.694303    -0.679167     7.473907    -0.659911
O     12.097807    -1.684161     5.532495    -0.605751
O      6.566654     2.739668     2.913887    -0.256108
O      8.416751     1.691839     2.540810    -0.358802
O     11.982706     6.538891     4.312482    -0.323151
O     12.398089     4.518411     4.250597    -0.333642
O      8.600512     3.155701     7.221064    -0.275783
O      9.582251     4.829930     6.094762    -0.340954
O     11.416589     3.068284     1.614307    -0.351524
O     11.633630     0.954878     1.485233    -0.292928
O      5.899911     9.800141     1.197027    -0.743748
O      7.009286    11.502002     2.024515    -0.575194
O      4.645481    14.827850     4.588311    -0.305438
O      3.090264    14.366824     5.744671    -0.345167
O      0.394165    10.011520     4.070247    -0.288391
O      1.825989     8.629781     4.003058    -0.331695
O     10.684422    13.871671     9.112968    -0.696760
O     -2.974683    14.085739    10.607042    -0.621078
O      7.460063     5.363425    15.914984    -0.659911
O      7.056559     6.877231    17.492161    -0.605751
O     -2.721288    10.782111    14.148617    -0.256108
O     10.737615    10.797495    15.260774    -0.358802
O      7.171660    10.682889    10.101356    -0.323151
O      6.756277    10.090151    12.033927    -0.333642
O     10.553854     6.838973    12.366337    -0.275783
O      9.572115     8.444852    11.144556    -0.340954
O      7.737777    12.118248    14.256473    -0.351524
O      7.520736    11.559157    16.298669    -0.292928
O     -2.054545    14.683324     8.018493    -0.743748
O     12.145080    14.448620     6.140733    -0.575194
O     -0.800115    13.093801     2.165965    -0.305438
O      0.755102    11.850554     2.229618    -0.345167
O      3.451201    12.031624     6.892191    -0.288390
O      2.019377    11.649811     8.221828    -0.331695
O      3.029922     4.154844    16.068812    -0.696760
O      4.679817     5.500155    16.753080    -0.621078
O     -0.194437    13.336459    10.207444    -0.659911
O     -0.597941    14.341453    12.148856    -0.605751
O      4.933212     9.917624    14.767464    -0.256108
O      3.083115    10.965453    15.140541    -0.358802
O     -0.482840     6.118401    13.368869    -0.323151
O     -0.898223     8.138881    13.430754    -0.333642
O      2.899354     9.501591    10.460287    -0.275783
O      1.917615     7.827362    11.586589    -0.340954
O      0.083277     9.589008    16.067044    -0.351524
O     -0.133764    11.702414    16.196118    -0.292928
O      5.599955     2.857151    16.484324    -0.743748
O      4.490580     1.155290    15.656836    -0.575194
O      6.854385    -2.170558    13.093040    -0.305438
O      8.409602    -1.709532    11.936680    -0.345167
O     11.105701     2.645772    13.611104    -0.288391
O      9.673877     4.027511    13.678293    -0.331695
O      0.815444    -1.214379     8.568383    -0.696760
O     -0.834451    -1.428447     7.074309    -0.621078
O      4.039803     7.293867     1.766367    -0.659911
O      4.443307     5.780061     0.189190    -0.605751
O     14.221154     1.875181     3.532734    -0.256108
O      0.762251     1.859797     2.420577    -0.358802
O      4.328206     1.974403     7.579995    -0.323151
O      4.743589     2.567141     5.647424    -0.333642
O      0.946012     5.818319     5.315014    -0.275783
O      1.927751     4.212440     6.536795    -0.340955
O      3.762089     0.539044     3.424878    -0.351524
O      3.979130     1.098135     1.382682    -0.292928
O     13.554411    -2.026032     9.662858    -0.743748
O     -0.645214    -1.791328    11.540618    -0.575194
O     12.299981    -0.436509    15.515386    -0.305438
O     10.744764     0.806738    15.451733    -0.345167
O      8.048665     0.625668    10.789160    -0.288390
O      9.480489     1.007481     9.459523    -0.331695

The following XYZ coordinates are in angstroms. Other properties are in atomic units.
The sperically averaged electron density of each atom fit to a function of the form exp(a - br)
eigen_1, eigen_2 and eigen_3 are the three eigenvalues of traceless quadrupole moment tensor
  atom number  atomic symbol              X              Y              Z     net charge C6 coefficient C8 coefficient C10 coefficient fluctuating dipole atomic polarizability isotropic forcefield polarizability              a              b squared Pearson coefficient          <r^3>          <r^4>         wp_QDO          m_QDO          q_QDO       dipole_x       dipole_y       dipole_z         dipole            Qxy            Qxz            Qyz     Q(x^2-y^2)  Q(3z^2 - R^2)        eigen_1        eigen_2        eigen_3 static polarizability      alpha(xx)      alpha(xy)      alpha(xz)      alpha(yy)      alpha(yz)      alpha(zz) atomic spin moment
            1             Gd       8.343127      10.492340       0.271232       2.025890     127.716447 0.28529405E+04  0.96231772E+05                                17.218250                           14.691582       1.939102       2.334361                    0.998274      78.502663     189.131177       0.640036       0.283711      -1.306703       0.015768      -0.011505       0.003507       0.019832      -0.052207       0.154804       0.085200       0.243558      -0.055218      -0.214015      -0.014159       0.228174             21.103308      17.754232       1.160202      -3.355571      24.580593      -7.057933      20.975098           0.000003
            2             Gd      10.811239      15.782835       7.661683       2.025890     127.716428 0.28529400E+04  0.96231750E+05                                17.218247                           14.691580       1.939102       2.334361                    0.998274      78.502663     189.131170       0.640036       0.283711      -1.306703      -0.015768      -0.007029       0.009760       0.019832       0.163369       0.000482       0.096229       0.211171      -0.152378      -0.214015      -0.014159       0.228174             21.103305      17.754230      -3.550444       0.016571      25.657225      -6.691296      19.898458           0.000003
            3             Gd       3.156739       2.164952      17.410119       2.025890     127.716431 0.28529401E+04  0.96231755E+05                                17.218248                           14.691580       1.939102       2.334362                    0.998274      78.502661     189.131167       0.640036       0.283711      -1.306703      -0.015768       0.011505      -0.003507       0.019832      -0.052207       0.154804       0.085200       0.243558      -0.055218      -0.214015      -0.014159       0.228174             21.103305      17.754230       1.160201      -3.355570      24.580591      -7.057932      20.975095           0.000003
            4             Gd       0.688627      -3.125543      10.019668       2.025890     127.716431 0.28529401E+04  0.96231753E+05                                17.218248                           14.691580       1.939102       2.334361                    0.998274      78.502663     189.131171       0.640036       0.283711      -1.306703       0.015768       0.007029      -0.009760       0.019832       0.163369       0.000482       0.096229       0.211171      -0.152378      -0.214015      -0.014159       0.228174             21.103305      17.754231      -3.550444       0.016571      25.657226      -6.691296      19.898459           0.000003
            5              H       6.999564       4.967481       1.955557       0.145965       0.963354 0.68267759E+01  0.64622890E+02                                 1.627951                            1.539271      -1.149305       2.356343                    0.996898       3.364568       9.347167       0.497153       1.301505      -0.703672      -0.038080       0.000113      -0.019205       0.042649      -0.001035       0.008646       0.009448       0.013869      -0.008256      -0.015567       0.001691       0.013875              1.676879       2.147775       0.008769       0.304331       1.492362      -0.111582       1.390501           0.000000
            6              H      10.210004       7.228737       2.807799       0.142889       1.150256 0.85065258E+01  0.83827887E+02                                 1.737804                            1.648050      -1.226991       2.312965                    0.996643       3.318893       8.964181       0.519099       1.197346      -0.729197       0.014123       0.037993      -0.000196       0.040533       0.008413      -0.007910       0.002408      -0.012742      -0.025915      -0.015714       0.000751       0.014963              1.767163       1.701198       0.254811       0.112892       2.163710      -0.127297       1.436581           0.000001
            7              H      10.415232       1.403575       7.106135       0.149674       1.074176 0.75660133E+01  0.73834225E+02                                 1.780291                            1.641929      -1.388142       2.246973                    0.993937       3.549944      10.169541       0.469724       1.336204      -0.695755      -0.003284      -0.007130       0.040844       0.041591       0.004962       0.000300       0.000812      -0.011106       0.017187      -0.010312       0.004118       0.006194              1.866766       1.460597      -0.105571      -0.170158       1.563571      -0.264540       2.576131          -0.000000
            8              H      11.934694       0.040798       3.626445       0.150324       1.105493 0.81286688E+01  0.79635695E+02                                 1.734576                            1.644052      -1.199991       2.336450                    0.996364       3.294452       9.032707       0.501389       1.246933      -0.717884       0.018595      -0.033790      -0.017906       0.042523      -0.008514      -0.006932       0.010106      -0.004618      -0.029243      -0.015003      -0.003919       0.018922              1.778152       1.671925      -0.324537      -0.154687       1.895468       0.176473       1.767064           0.000001
            9              H       5.415639      12.990540       3.248064       0.145985       1.097787 0.80296238E+01  0.78049111E+02                                 1.690390                            1.604877      -1.189482       2.333535                    0.997037       3.262921       8.772522       0.523858       1.202872      -0.727854       0.034344       0.020627      -0.009211       0.041107       0.011588      -0.001939      -0.007940       0.015322       0.005093      -0.016844       0.001412       0.015432              1.724462       1.890114       0.327032      -0.229039       1.805340       0.016801       1.477932           0.000001
           10              H       3.882271       9.360120       2.768900       0.139516       1.051199 0.72673142E+01  0.70428074E+02                                 1.766246                            1.614938      -1.472557       2.192764                    0.993145       3.691570      10.646483       0.469640       1.345764      -0.692353       0.007202      -0.039110      -0.011079       0.041282      -0.005773       0.006203       0.002660      -0.000042      -0.031701      -0.013777       0.002387       0.011390              1.878107       1.546821      -0.158488      -0.208967       2.511431       0.434098       1.576068          -0.000000
           11              H      12.154802      12.407437      12.348656       0.145965       0.963354 0.68267768E+01  0.64622899E+02                                 1.627951                            1.539271      -1.149305       2.356343                    0.996898       3.364568       9.347166       0.497153       1.301504      -0.703672       0.038080       0.018216       0.006084       0.042649       0.008518       0.001807       0.008341       0.017120       0.001497      -0.015567       0.001691       0.013875              1.676879       2.147775       0.285258       0.106406       1.469184      -0.119475       1.413678           0.000000
           12              H       8.944362      12.329626       9.933383       0.142889       1.150257 0.85065340E+01  0.83827987E+02                                 1.737805                            1.648051      -1.226991       2.312965                    0.996643       3.318894       8.964185       0.519099       1.197346      -0.729197      -0.014123       0.012433      -0.035901       0.040533      -0.010200       0.005414      -0.003991       0.006047       0.030453      -0.015714       0.000751       0.014963              1.767164       1.701199       0.024725       0.277600       1.589831      -0.322726       2.010462           0.000001
           13              H       8.739134       6.382954      14.061978       0.149674       1.074176 0.75660111E+01  0.73834197E+02                                 1.780291                            1.641928      -1.388142       2.246973                    0.993937       3.549944      10.169540       0.469724       1.336203      -0.695755       0.003284      -0.040962      -0.006417       0.041591      -0.001316       0.004794       0.001571      -0.013335       0.010501      -0.010312       0.004118       0.006194              1.866766       1.460597      -0.127043      -0.154787       2.632358       0.099422       1.507342          -0.000000
           14              H       7.219672       9.237587      16.473715       0.150324       1.105493 0.81286688E+01  0.79635704E+02                                 1.734577                            1.644053      -1.199991       2.336450                    0.996364       3.294452       9.032711       0.501388       1.246934      -0.717883      -0.018595       0.006057       0.037758       0.042523      -0.003818      -0.010294       0.002839       0.016721       0.034773      -0.015003      -0.003919       0.018922              1.778153       1.671926      -0.041812      -0.357078       1.672706       0.100613       1.989828           0.000001
           15              H      -1.570273      13.770229       4.337235       0.145985       1.097787 0.80296255E+01  0.78049131E+02                                 1.690390                            1.604877      -1.189482       2.333535                    0.997037       3.262921       8.772522       0.523858       1.202872      -0.727854      -0.034344       0.015368      -0.016557       0.041107      -0.005571       0.010344      -0.003175       0.001330      -0.036884      -0.016844       0.001412       0.015432              1.724462       1.890114      -0.322233       0.235742       1.501701      -0.086600       1.781572           0.000001
           16              H      -0.036905      13.053518       7.928318       0.139516       1.051200 0.72673206E+01  0.70428145E+02                                 1.766246                            1.614938      -1.472557       2.192764                    0.993145       3.691571      10.646484       0.469640       1.345764      -0.692353      -0.007202      -0.002120       0.040594       0.041282       0.007733      -0.003465      -0.002736       0.015803       0.015836      -0.013777       0.002387       0.011390              1.878107       1.546822      -0.146722      -0.217390       1.408336       0.058454       2.679165           0.000000
           17              H       4.500302       7.689811      15.725794       0.145965       0.963354 0.68267754E+01  0.64622886E+02                                 1.627951                            1.539271      -1.149305       2.356343                    0.996898       3.364568       9.347168       0.497152       1.301505      -0.703672       0.038080      -0.000113       0.019205       0.042649      -0.001035       0.008646       0.009448       0.013869      -0.008256      -0.015567       0.001691       0.013875              1.676879       2.147775       0.008769       0.304331       1.492362      -0.111582       1.390501           0.000000
           18              H       1.289862       5.428555      14.873552       0.142889       1.150257 0.85065335E+01  0.83827977E+02                                 1.737804                            1.648050      -1.226991       2.312965                    0.996643       3.318895       8.964186       0.519099       1.197346      -0.729197      -0.014123      -0.037992       0.000196       0.040533       0.008413      -0.007910       0.002408      -0.012742      -0.025915      -0.015714       0.000751       0.014963              1.767163       1.701199       0.254811       0.112892       2.163711      -0.127297       1.436581           0.000001
           19              H       1.084634      11.253717      10.575216       0.149674       1.074176 0.75660126E+01  0.73834215E+02                                 1.780291                            1.641928      -1.388141       2.246973                    0.993937       3.549944      10.169540       0.469724       1.336203      -0.695755       0.003284       0.007130      -0.040844       0.041591       0.004962       0.000300       0.000812      -0.011106       0.017187      -0.010312       0.004118       0.006194              1.866766       1.460597      -0.105571      -0.170158       1.563571      -0.264540       2.576130          -0.000000
           20              H      -0.434828      12.616494      14.054906       0.150324       1.105493 0.81286703E+01  0.79635718E+02                                 1.734577                            1.644053      -1.199991       2.336450                    0.996364       3.294452       9.032709       0.501389       1.246933      -0.717883      -0.018595       0.033790       0.017906       0.042523      -0.008514      -0.006932       0.010106      -0.004618      -0.029243      -0.015003      -0.003919       0.018922              1.778153       1.671926      -0.324538      -0.154687       1.895469       0.176473       1.767064           0.000001
           21              H       6.084227      -0.333248      14.433287       0.145985       1.097787 0.80296215E+01  0.78049087E+02                                 1.690390                            1.604877      -1.189482       2.333534                    0.997037       3.262920       8.772521       0.523858       1.202873      -0.727854      -0.034344      -0.020627       0.009211       0.041107       0.011588      -0.001939      -0.007940       0.015322       0.005093      -0.016844       0.001412       0.015432              1.724462       1.890115       0.327032      -0.229039       1.805340       0.016801       1.477932           0.000001
           22              H       7.617595       3.297172      14.912451       0.139516       1.051199 0.72673181E+01  0.70428118E+02                                 1.766246                            1.614938      -1.472557       2.192764                    0.993145       3.691571      10.646485       0.469640       1.345764      -0.692353      -0.007202       0.039110       0.011079       0.041282      -0.005773       0.006203       0.002660      -0.000042      -0.031701      -0.013777       0.002387       0.011390              1.878107       1.546821      -0.158488      -0.208967       2.511431       0.434099       1.576068          -0.000000
           23              H      -0.654936       0.249855       5.332695       0.145965       0.963354 0.68267763E+01  0.64622895E+02                                 1.627951                            1.539271      -1.149305       2.356343                    0.996898       3.364568       9.347167       0.497153       1.301505      -0.703672      -0.038080      -0.018216      -0.006084       0.042649       0.008518       0.001807       0.008341       0.017120       0.001497      -0.015567       0.001691       0.013875              1.676879       2.147775       0.285258       0.106406       1.469184      -0.119475       1.413679           0.000000
           24              H       2.555504       0.327666       7.747968       0.142889       1.150257 0.85065333E+01  0.83827975E+02                                 1.737804                            1.648050      -1.226991       2.312964                    0.996643       3.318894       8.964183       0.519099       1.197346      -0.729197       0.014123      -0.012433       0.035901       0.040533      -0.010200       0.005414      -0.003991       0.006047       0.030453      -0.015714       0.000751       0.014963              1.767164       1.701198       0.024724       0.277600       1.589831      -0.322726       2.010462           0.000001
           25              H       2.760732       6.274338       3.619373       0.149674       1.074175 0.75660069E+01  0.73834146E+02                                 1.780291                            1.641928      -1.388141       2.246973                    0.993937       3.549943      10.169537       0.469724       1.336204      -0.695755      -0.003284       0.040962       0.006417       0.041591      -0.001316       0.004794       0.001571      -0.013335       0.010501      -0.010312       0.004118       0.006194              1.866765       1.460596      -0.127042      -0.154787       2.632358       0.099422       1.507342           0.000000
           26              H       4.280194       3.419705       1.207636       0.150324       1.105493 0.81286687E+01  0.79635701E+02                                 1.734577                            1.644053      -1.199991       2.336450                    0.996364       3.294452       9.032710       0.501389       1.246934      -0.717883       0.018595      -0.006057      -0.037758       0.042523      -0.003818      -0.010294       0.002839       0.016721       0.034773      -0.015003      -0.003919       0.018922              1.778153       1.671926      -0.041812      -0.357078       1.672706       0.100613       1.989828           0.000001
           27              H      13.070139      -1.112937      13.344116       0.145985       1.097787 0.80296218E+01  0.78049088E+02                                 1.690390                            1.604877      -1.189482       2.333535                    0.997037       3.262920       8.772520       0.523858       1.202873      -0.727854       0.034344      -0.015368       0.016557       0.041107      -0.005571       0.010344      -0.003175       0.001330      -0.036884      -0.016844       0.001412       0.015432              1.724462       1.890113      -0.322233       0.235742       1.501701      -0.086600       1.781572           0.000001
           28              H      11.536771      -0.396226       9.753033       0.139516       1.051200 0.72673206E+01  0.70428146E+02                                 1.766246                            1.614938      -1.472557       2.192764                    0.993145       3.691571      10.646484       0.469640       1.345764      -0.692353       0.007202       0.002120      -0.040594       0.041282       0.007733      -0.003465      -0.002736       0.015803       0.015836      -0.013777       0.002387       0.011390              1.878107       1.546822      -0.146722      -0.217390       1.408336       0.058454       2.679165           0.000000
           29              C       7.876123       7.398108       1.520596       0.684422      21.436522 0.21940220E+03  0.44007944E+04                                 7.217127                            5.297370      -0.119383       2.042885                    0.999209      20.945122      57.874759       0.636656       0.479635      -1.014824      -0.034670       0.061186      -0.017695       0.072518      -0.004864      -0.076040       0.060299       0.045580       0.166925      -0.090664      -0.032887       0.123551              9.050608       8.536785      -2.080869       3.033864      11.683789      -3.551142       6.931249           0.000001
           30              C       8.538197       6.295829       2.250836      -0.000309      36.860283 0.39185250E+03  0.88746056E+04                                 9.515020                            6.485530       0.194055       2.083313                    0.999288      25.821507      70.198321       0.671862       0.402531      -1.085557       0.020985      -0.034211       0.034364       0.052836       0.017658      -0.011590       0.027033      -0.012915      -0.009646      -0.037742       0.006299       0.031442             12.758498      12.554767      -3.972205       5.020033      16.369174      -6.101457       9.351553           0.000000
           31              C       7.856001       5.057460       2.305648      -0.126929      34.861062 0.44131009E+03  0.10420766E+05                                 9.355937                            7.068839       0.047138       1.991203                    0.999564      29.292701      84.573337       0.610895       0.424604      -1.058358       0.012149       0.018831      -0.007763       0.023716      -0.021525      -0.016806       0.046824       0.039835       0.146782      -0.066927      -0.008619       0.075547             11.249918      10.870497      -1.568547       2.807696      15.609516      -4.446960       7.269740          -0.000001
           32              C       8.504979       3.975996       2.897973       0.038458      38.100861 0.44402008E+03  0.10446350E+05                                 9.901385                            7.102143      -0.039769       1.993148                    0.999504      27.145493      76.912598       0.611134       0.425998      -1.063004      -0.000502      -0.008324      -0.014356       0.016602       0.019108      -0.012297       0.004348      -0.040944      -0.003245      -0.032818       0.004264       0.028553             12.294071      14.843489      -0.873271       4.525014      14.211310      -3.236753       7.827413           0.000000
           33              C       9.785986       4.034815       3.460240       0.019640      42.626685 0.47854575E+03  0.11582883E+05                                10.947222                            7.549560      -0.481622       1.830940                    0.998285      29.165493      86.508198       0.566581       0.446633      -1.040395       0.016115      -0.037555       0.009244       0.041899      -0.034757      -0.016809      -0.003446      -0.015902       0.086657      -0.052983       0.017214       0.035769             14.261077      14.744813      -2.933005       5.093426      17.707201      -5.447729      10.331217           0.000001
           34              C      10.375941       5.271856       3.398356       0.045714      39.346648 0.45033761E+03  0.10644110E+05                                10.160441                            7.180382      -0.167136       1.950712                    0.999224      27.260667      77.695028       0.603597       0.429327      -1.059777       0.003193       0.020819      -0.003149       0.021297      -0.006351      -0.000128       0.014852       0.047384       0.025411      -0.033881       0.013054       0.020827             12.729306      14.379687      -1.212864       4.723583      15.213006      -3.831297       8.595225           0.000001
           35              C       9.767945       6.411887       2.809567      -0.112459      35.636496 0.41904412E+03  0.97930880E+04                                 9.548502                            6.929395      -0.053139       1.963221                    0.999438      29.133824      84.391514       0.609936       0.429697      -1.052477      -0.014380      -0.009342       0.007493       0.018714      -0.006958      -0.060656       0.027343      -0.028850       0.115215      -0.069101      -0.012443       0.081544             11.772802      13.168752      -3.362695       5.059400      13.465603      -4.385213       8.684051           0.000001
           36              C      10.340869       2.875235       4.188712       0.005342      43.086283 0.48948059E+03  0.11910267E+05                                11.033967                            7.643965      -0.441315       1.842448                    0.998259      29.375716      87.256851       0.562324       0.447644      -1.040190      -0.003609       0.030999      -0.027144       0.041361       0.009619       0.026918      -0.015462       0.002402      -0.116007      -0.053551       0.021456       0.032095             14.267742      10.572894      -6.392433       1.247890      16.803613      -4.928602      15.426721           0.000001
           37              C      10.120814       2.645135       5.500668       0.048730      36.555758 0.43326958E+03  0.10151224E+05                                 9.675181                            7.041512      -0.049474       1.992074                    0.999492      27.102258      77.127867       0.609173       0.429146      -1.058952       0.005593       0.006214       0.030541       0.031665      -0.004152       0.001001       0.026422      -0.005942      -0.064720      -0.035877       0.007503       0.028374             11.645097       7.870502      -4.279088      -0.615283      12.644900      -3.141317      14.419889           0.000001
           38              C      10.568130       1.496331       6.192009      -0.114042      36.176883 0.44963920E+03  0.10693918E+05                                 9.679177                            7.196397      -0.053535       1.964730                    0.999211      29.418804      85.942400       0.596261       0.431914      -1.051217       0.008186       0.002267      -0.011910       0.014629       0.061123       0.024032       0.003156       0.032081      -0.037544      -0.060278      -0.014281       0.074559             11.577682       8.275177      -5.137198       0.182739      13.991805      -3.445667      12.466064          -0.000001
           39              C      11.252233       0.486864       5.475914       0.020574      37.307211 0.39778203E+03  0.90674091E+04                                 9.680934                            6.613631       0.193862       2.091227                    0.999331      25.780388      70.941117       0.651631       0.412350      -1.076106      -0.013402       0.025009      -0.032329       0.043014       0.010960      -0.004833       0.029028       0.008720       0.042070      -0.034721       0.001598       0.033123             12.713740       8.240849      -5.237295       1.352834      15.369379      -6.043467      14.530992           0.000001
           40              C      11.489085       0.689056       4.119755      -0.122718      35.246176 0.42348947E+03  0.99689562E+04                                 9.586577                            7.049182      -0.248006       1.904523                    0.998970      29.593181      87.338191       0.591334       0.440014      -1.041443      -0.011733      -0.015990       0.023465       0.030724       0.041442       0.020459       0.033455       0.038611      -0.159026      -0.067947      -0.013700       0.081648             11.641171       7.774161      -3.599979       0.689264      12.512649      -4.827580      14.636704           0.000001
           41              C      11.079330       1.819023       3.522125       0.055399      39.961730 0.46663872E+03  0.11173450E+05                                10.381515                            7.390114      -0.341996       1.893356                    0.999138      27.853891      80.976217       0.582837       0.438887      -1.049660       0.003596       0.001607      -0.001917       0.004381       0.022461      -0.002840       0.002656       0.000751       0.052869      -0.031583       0.013647       0.017936             12.883050       9.669136      -5.341702      -0.563050      14.036351      -2.796272      14.943662           0.000002
           42              C      11.712559      -0.699050       6.188473       0.592790      25.408402 0.25734155E+03  0.53495860E+04                                 7.949745                            5.651035      -0.060538       2.028905                    0.999613      22.377394      62.102025       0.633167       0.465347      -1.026765       0.018087      -0.019329       0.022932       0.035023       0.058040      -0.014636       0.045694       0.176505      -0.070895      -0.118158       0.000708       0.117449             10.104177       6.540310      -3.762086       1.628122      12.261899      -3.737146      11.510323           0.000002
           43              C       6.011524      10.791606       1.971471       0.661271      22.369875 0.22872759E+03  0.46319680E+04                                 7.402024                            5.395734      -0.097057       2.044588                    0.999228      21.297542      58.969858       0.633644       0.477325      -1.016898       0.038670      -0.024368      -0.032502       0.056085      -0.030518       0.070281      -0.078013      -0.120103       0.040458      -0.108946      -0.027973       0.136920              9.307553      10.615235      -0.935398      -4.531226       7.935694       3.087054       9.371731           0.000002
           44              C       4.857627      11.137130       2.882060       0.012894      36.189903 0.38622284E+03  0.87208550E+04                                 9.424447                            6.460992       0.239749       2.104765                    0.999230      25.597812      69.624752       0.669258       0.405314      -1.083026      -0.021695       0.012466       0.036533       0.044280       0.013035       0.026868      -0.006680      -0.020754      -0.014584      -0.037287       0.014277       0.023010             12.515687      14.465335      -2.202872      -7.437274      11.571751       4.139543      11.509974           0.000001
           45              C       4.729600      12.379609       3.396588      -0.113428      34.713517 0.40439683E+03  0.93799845E+04                                 9.397632                            6.822318      -0.090304       1.955724                    0.999381      28.943278      83.901143       0.611821       0.431606      -1.049866       0.001911      -0.027862       0.008542       0.029205       0.010867       0.047976      -0.049944       0.048439       0.191518      -0.084759      -0.013918       0.098677             11.589861      12.149862      -2.359617      -5.600152      12.296101       4.635783      10.323620           0.000002
           46              C       3.637614      12.787814       4.128595       0.056756      38.342910 0.45051542E+03  0.10635166E+05                                 9.945101                            7.162627      -0.059596       1.984325                    0.999502      27.228992      77.219595       0.607582       0.427038      -1.062611       0.017750       0.015313       0.022428       0.032444      -0.007665       0.012527       0.022812      -0.019482      -0.018505      -0.030438       0.002390       0.028049             12.268164      13.423573       0.166450      -4.951908      13.351275       4.052621      10.029644           0.000003
           47              C       2.550004      11.897444       4.340772      -0.021889      44.945083 0.52806922E+03  0.13050435E+05                                11.178711                            7.789779      -0.453366       1.828123                    0.998497      29.921100      88.571328       0.575150       0.430914      -1.053754      -0.029721       0.021060       0.016845       0.040133      -0.032039      -0.005318      -0.014153       0.064372       0.084067      -0.061963       0.030344       0.031620             14.589251      17.640090      -2.103954      -6.543568      14.712485       4.609974      11.415177           0.000002
           48              C       2.681862      10.600688       3.870448       0.053574      38.816369 0.44017860E+03  0.10356160E+05                                10.064855                            7.098791      -0.107748       1.968997                    0.999529      27.300101      77.906765       0.606408       0.429310      -1.058627       0.000970      -0.044600      -0.027887       0.052610       0.033391       0.018948       0.006995      -0.003501      -0.016096      -0.034072      -0.008981       0.043053             12.604118      14.769625      -0.426792      -5.314223      14.114396       3.156246       8.928332           0.000002
           49              C       3.821687      10.223326       3.113686      -0.103732      37.741988 0.45871366E+03  0.10979732E+05                                10.024543                            7.320179      -0.211570       1.914981                    0.998554      29.652203      87.299995       0.584148       0.438059      -1.046045       0.003751       0.018838       0.016708       0.025458      -0.038220       0.063764      -0.013169       0.004714       0.047085      -0.068190      -0.014924       0.083114             12.330036      15.169105      -0.988285      -6.348518      12.226369       2.696830       9.594635          -0.000000
           50              C      11.278243      13.602712      10.187994       0.684422      21.436527 0.21940220E+03  0.44007946E+04                                 7.217129                            5.297371      -0.119383       2.042885                    0.999209      20.945122      57.874761       0.636656       0.479635      -1.014824       0.034670       0.036474      -0.052216       0.072518      -0.070413      -0.029117       0.080190      -0.012831      -0.008307      -0.090664      -0.032887       0.123551              9.050611       8.536788       3.542698      -0.991800       9.592378      -4.263351       9.022668           0.000001
           51              C      10.616169      12.556125      10.996032      -0.000309      36.860275 0.39185229E+03  0.88745999E+04                                 9.515019                            6.485528       0.194054       2.083313                    0.999288      25.821508      70.198327       0.671862       0.402531      -1.085557      -0.020985      -0.043558       0.021307       0.052836      -0.016663       0.012979       0.017973       0.013692       0.070174      -0.037742       0.006299       0.031442             12.758497      12.554769       6.032524      -2.141908      13.804507      -6.974819      11.916215           0.000000
           52              C      11.298365      12.105041      12.150624      -0.126929      34.861049 0.44130993E+03  0.10420762E+05                                 9.355934                            7.068838       0.047138       1.991203                    0.999564      29.292700      84.573332       0.610895       0.424604      -1.058358      -0.012149       0.013418      -0.015323       0.023716      -0.008970      -0.025794       0.065566      -0.015200      -0.018325      -0.066927      -0.008619       0.075546             11.249913      10.870496       3.163443      -0.579720      10.850342      -6.067627      12.028902          -0.000001
           53              C      10.649387      11.195716      12.983416       0.038458      38.100857 0.44402035E+03  0.10446358E+05                                 9.901384                            7.102145      -0.039769       1.993148                    0.999504      27.145492      76.912589       0.611134       0.425998      -1.063005       0.000502       0.010907       0.012507       0.016602      -0.017800       0.014124      -0.003298      -0.018491       0.064112      -0.032818       0.004264       0.028553             12.294069      14.843482       4.564965       0.632017      10.466191      -4.512110      11.572535           0.000000
           54              C       9.368380      10.682425      12.746486       0.019640      42.626682 0.47854583E+03  0.11582886E+05                                10.947221                            7.549561      -0.481622       1.830940                    0.998285      29.165493      86.508195       0.566581       0.446633      -1.040395      -0.016115      -0.020857       0.032570       0.041899      -0.004707      -0.038320       0.008065      -0.049707      -0.014756      -0.052983       0.017214       0.035769             14.261076      14.744807       5.767004      -1.134531      14.422447      -6.566316      13.615974           0.000001
           55              C       8.778425      11.139777      11.595430       0.045713      39.346652 0.45033758E+03  0.10644109E+05                                10.160442                            7.180382      -0.167136       1.950712                    0.999224      27.260669      77.695038       0.603597       0.429327      -1.059777      -0.003193       0.009693      -0.018693       0.021297       0.001926      -0.006053       0.022872       0.023833      -0.045242      -0.033881       0.013054       0.020827             12.729308      14.379690       4.862408       0.374564      11.621158      -5.054459      12.187077           0.000001
           56              C       9.386421      12.064633      10.706058      -0.112459      35.636516 0.41904417E+03  0.97930897E+04                                 9.548505                            6.929396      -0.053140       1.963221                    0.999438      29.133828      84.391535       0.609936       0.429697      -1.052477       0.014380      -0.010104       0.006428       0.018714      -0.055175      -0.026140       0.034838      -0.050857       0.049193      -0.069101      -0.012443       0.081543             11.772809      13.168762       5.873315      -1.552250      11.857229      -4.932931      10.292435           0.000001
           57              C       8.813497       9.619040      13.609336       0.005342      43.086301 0.48948092E+03  0.11910277E+05                                11.033970                            7.643968      -0.441315       1.842448                    0.998259      29.375716      87.256850       0.562324       0.447644      -1.040190       0.003609       0.035688      -0.020594       0.041361       0.022380       0.017783      -0.029582       0.043865       0.008382      -0.053551       0.021457       0.032095             14.267747      10.572898       3.241933      -5.648926      18.577732      -4.324451      13.652611           0.000001
           58              C       9.033552       8.302944      13.404232       0.048730      36.555757 0.43326962E+03  0.10151225E+05                                 9.675181                            7.041512      -0.049474       1.992074                    0.999492      27.102258      77.127867       0.609173       0.429146      -1.058952      -0.005593      -0.026908      -0.015727       0.031665       0.002286      -0.003608       0.010150       0.041843       0.078635      -0.035877       0.007503       0.028374             11.645097       7.870503       0.796967      -4.249004      16.152582      -1.946822      10.912204           0.000001
           59              C       8.586236       7.278182      14.268850      -0.114042      36.176867 0.44963895E+03  0.10693910E+05                                 9.679173                            7.196395      -0.053535       1.964730                    0.999211      29.418804      85.942397       0.596261       0.431914      -1.051217      -0.008186       0.012005       0.001693       0.014629       0.003045       0.065607       0.001666       0.036455      -0.024424      -0.060278      -0.014281       0.074559             11.577677       8.275173       1.829004      -4.804053      14.727498      -3.195133      11.730361          -0.000001
           60              C       7.902133       7.630640      15.455269       0.020574      37.307229 0.39778227E+03  0.90674159E+04                                 9.680938                            6.613633       0.193862       2.091227                    0.999331      25.780388      70.941117       0.651631       0.412350      -1.076106       0.013402       0.038665      -0.013252       0.043014      -0.008109       0.008817       0.030744       0.003680       0.026949      -0.034721       0.001598       0.033123             12.713745       8.240852       2.968907      -4.521621      18.306449      -5.043291      11.593934           0.000001
           61              C       7.665281       8.979583      15.701040      -0.122718      35.246167 0.42348928E+03  0.99689507E+04                                 9.586576                            7.049180      -0.248006       1.904523                    0.998970      29.593181      87.338193       0.591334       0.440014      -1.041443       0.011733      -0.027367       0.007572       0.030724       0.006008       0.045825       0.008130       0.112980       0.064081      -0.067948      -0.013700       0.081648             11.641169       7.774161       1.812957      -3.185615      17.362249      -3.176110       9.787097           0.000001
           62              C       8.075036       9.909564      14.824045       0.055399      39.961717 0.46663847E+03  0.11173443E+05                                10.381513                            7.390113      -0.341996       1.893356                    0.999138      27.853891      80.976220       0.582837       0.438887      -1.049660      -0.003596       0.002333      -0.000903       0.004381      -0.009929       0.020347       0.010285      -0.021652      -0.014340      -0.031583       0.013647       0.017936             12.883048       9.669135       1.188955      -5.238053      16.555942      -1.938265      12.424066           0.000002
           63              C       7.441807       6.573830      16.348177       0.592790      25.408407 0.25734165E+03  0.53495885E+04                                 7.949746                            5.651036      -0.060538       2.028905                    0.999613      22.377395      62.102028       0.633167       0.465347      -1.026765      -0.018087      -0.027938       0.010905       0.035023      -0.032564       0.050223       0.052311       0.157074      -0.129187      -0.118158       0.000708       0.117449             10.104178       6.540311       2.753949      -3.036420      13.869199      -3.189799       9.903023           0.000002
           64              C      -2.166158      14.269830       6.830306       0.661271      22.369873 0.22872767E+03  0.46319698E+04                                 7.402023                            5.395735      -0.097056       2.044588                    0.999228      21.297542      58.969855       0.633644       0.477325      -1.016898      -0.038670       0.022912       0.033544       0.056085       0.076367      -0.006233      -0.073952      -0.132030       0.004676      -0.108946      -0.027973       0.136920              9.307551      10.615226      -3.987801      -2.346142       7.338471       2.883676       9.968956           0.000002
           65              C      -1.012261      13.519232       6.209690       0.012894      36.189881 0.38622266E+03  0.87208498E+04                                 9.424443                            6.460990       0.239749       2.104766                    0.999230      25.597811      69.624748       0.669258       0.405314      -1.083026       0.021695      -0.030564      -0.023578       0.044280       0.021232       0.021000      -0.010684      -0.008998       0.020684      -0.037287       0.014277       0.023010             12.515679      14.465316      -6.330128      -4.482740       8.990018       3.260366      14.091702           0.000001
           66              C      -0.884234      13.432695       4.867676      -0.113428      34.713523 0.40439689E+03  0.93799863E+04                                 9.397632                            6.822318      -0.090304       1.955724                    0.999381      28.943278      83.901142       0.611821       0.431606      -1.049866      -0.001911      -0.017068       0.023621       0.029205       0.041912       0.025752      -0.002953      -0.089552      -0.222458      -0.084759      -0.013918       0.098677             11.589861      12.149851      -4.540554      -4.038910       7.699366       3.070425      14.920366           0.000002
           67              C       0.207752      12.871352       4.245292       0.056756      38.342915 0.45051561E+03  0.10635171E+05                                 9.945102                            7.162629      -0.059596       1.984325                    0.999502      27.228991      77.219592       0.607582       0.427038      -1.062611      -0.017750      -0.016294      -0.021726       0.032444       0.014329      -0.003218       0.012275       0.011460       0.074320      -0.030438       0.002390       0.028049             12.268165      13.423561      -4.741212      -1.438721       7.901491       2.196769      15.479443           0.000003
           68              C       1.295362      12.383484       5.019736      -0.021889      44.945086 0.52806929E+03  0.13050437E+05                                11.178712                            7.789779      -0.453366       1.828123                    0.998497      29.921100      88.571328       0.575150       0.430914      -1.053754       0.029721      -0.009156      -0.025366       0.040133       0.005294      -0.032043       0.011436      -0.010773      -0.141367      -0.061963       0.030344       0.031620             14.589251      17.640086      -5.516024      -4.101017       8.944343       2.645710      17.183325           0.000002
           69              C       1.163504      12.410681       6.398881       0.053574      38.816369 0.44017854E+03  0.10356158E+05                                10.064855                            7.098790      -0.107748       1.968997                    0.999529      27.300101      77.906765       0.606408       0.429310      -1.058627      -0.000970       0.012021       0.051209       0.052610       0.007172       0.037716       0.002551       0.009549       0.023052      -0.034072      -0.008981       0.043053             12.604118      14.769625      -4.892957      -2.117097       7.540983       0.917755      15.501745           0.000002
           70              C       0.023679      13.005399       7.000047      -0.103732      37.741994 0.45871369E+03  0.10979733E+05                                10.024544                            7.320179      -0.211570       1.914981                    0.998554      29.652203      87.299993       0.584148       0.438059      -1.046045      -0.003751      -0.009743      -0.023218       0.025458       0.072680      -0.015624      -0.002529      -0.026531      -0.046652      -0.068190      -0.014924       0.083114             12.330037      15.169103      -5.691034      -2.982027       8.222231       1.333274      13.598777          -0.000000
           71              C       3.623743       5.259184      16.160755       0.684422      21.436524 0.21940221E+03  0.44007948E+04                                 7.217128                            5.297370      -0.119383       2.042885                    0.999209      20.945123      57.874762       0.636656       0.479635      -1.014824       0.034670      -0.061186       0.017695       0.072518      -0.004864      -0.076040       0.060299       0.045580       0.166925      -0.090664      -0.032887       0.123551              9.050608       8.536786      -2.080869       3.033864      11.683789      -3.551142       6.931249           0.000001
           72              C       2.961669       6.361463      15.430515      -0.000309      36.860285 0.39185251E+03  0.88746059E+04                                 9.515021                            6.485531       0.194054       2.083313                    0.999288      25.821507      70.198325       0.671862       0.402531      -1.085557      -0.020985       0.034211      -0.034364       0.052836       0.017658      -0.011590       0.027033      -0.012915      -0.009646      -0.037742       0.006299       0.031442             12.758500      12.554769      -3.972206       5.020034      16.369176      -6.101458       9.351554           0.000000
           73              C       3.643865       7.599832      15.375703      -0.126929      34.861067 0.44131016E+03  0.10420769E+05                                 9.355937                            7.068840       0.047137       1.991203                    0.999564      29.292704      84.573347       0.610895       0.424604      -1.058358      -0.012149      -0.018831       0.007763       0.023716      -0.021525      -0.016806       0.046824       0.039835       0.146782      -0.066927      -0.008619       0.075547             11.249919      10.870498      -1.568547       2.807696      15.609517      -4.446961       7.269741          -0.000001
           74              C       2.994887       8.681296      14.783378       0.038458      38.100861 0.44402007E+03  0.10446350E+05                                 9.901385                            7.102143      -0.039769       1.993148                    0.999504      27.145493      76.912597       0.611134       0.425998      -1.063004       0.000502       0.008324       0.014356       0.016602       0.019108      -0.012297       0.004348      -0.040944      -0.003245      -0.032818       0.004264       0.028553             12.294071      14.843489      -0.873271       4.525014      14.211310      -3.236753       7.827413           0.000000
           75              C       1.713880       8.622477      14.221111       0.019640      42.626688 0.47854578E+03  0.11582884E+05                                10.947222                            7.549561      -0.481622       1.830940                    0.998285      29.165494      86.508200       0.566581       0.446633      -1.040395      -0.016115       0.037555      -0.009244       0.041899      -0.034757      -0.016809      -0.003446      -0.015902       0.086657      -0.052983       0.017214       0.035769             14.261078      14.744814      -2.933005       5.093426      17.707201      -5.447729      10.331217           0.000001
           76              C       1.123925       7.385436      14.282995       0.045714      39.346650 0.45033761E+03  0.10644110E+05                                10.160442                            7.180383      -0.167136       1.950712                    0.999224      27.260667      77.695031       0.603597       0.429327      -1.059777      -0.003193      -0.020819       0.003149       0.021297      -0.006351      -0.000128       0.014852       0.047384       0.025411      -0.033881       0.013054       0.020827             12.729307      14.379689      -1.212864       4.723584      15.213007      -3.831297       8.595226           0.000001
           77              C       1.731921       6.245405      14.871784      -0.112459      35.636497 0.41904412E+03  0.97930881E+04                                 9.548502                            6.929395      -0.053140       1.963221                    0.999438      29.133825      84.391520       0.609936       0.429697      -1.052477       0.014380       0.009342      -0.007493       0.018714      -0.006958      -0.060656       0.027343      -0.028850       0.115215      -0.069101      -0.012443       0.081544             11.772803      13.168754      -3.362696       5.059401      13.465603      -4.385213       8.684052           0.000001
           78              C       1.158997       9.782057      13.492639       0.005342      43.086286 0.48948062E+03  0.11910268E+05                                11.033967                            7.643965      -0.441315       1.842448                    0.998259      29.375717      87.256852       0.562324       0.447644      -1.040190       0.003609      -0.030999       0.027144       0.041361       0.009619       0.026918      -0.015462       0.002402      -0.116007      -0.053551       0.021456       0.032095             14.267742      10.572894      -6.392433       1.247890      16.803613      -4.928602      15.426721           0.000001
           79              C       1.379052      10.012157      12.180683       0.048730      36.555761 0.43326960E+03  0.10151225E+05                                 9.675181                            7.041512      -0.049474       1.992074                    0.999492      27.102259      77.127873       0.609173       0.429146      -1.058952      -0.005593      -0.006213      -0.030541       0.031665      -0.004152       0.001001       0.026422      -0.005942      -0.064720      -0.035877       0.007503       0.028374             11.645098       7.870502      -4.279088      -0.615284      12.644901      -3.141317      14.419891           0.000001
           80              C       0.931736      11.160961      11.489342      -0.114042      36.176889 0.44963928E+03  0.10693920E+05                                 9.679178                            7.196398      -0.053535       1.964730                    0.999211      29.418806      85.942411       0.596260       0.431914      -1.051217      -0.008186      -0.002267       0.011910       0.014629       0.061123       0.024032       0.003156       0.032081      -0.037544      -0.060278      -0.014281       0.074559             11.577684       8.275178      -5.137200       0.182739      13.991808      -3.445668      12.466066          -0.000001
           81              C       0.247633      12.170428      12.205437       0.020574      37.307211 0.39778203E+03  0.90674089E+04                                 9.680934                            6.613631       0.193862       2.091227                    0.999331      25.780388      70.941115       0.651631       0.412350      -1.076106       0.013402      -0.025009       0.032329       0.043014       0.010960      -0.004833       0.029028       0.008720       0.042070      -0.034721       0.001598       0.033123             12.713739       8.240848      -5.237295       1.352834      15.369379      -6.043466      14.530991           0.000001
           82              C       0.010781      11.968236      13.561596      -0.122718      35.246173 0.42348944E+03  0.99689552E+04                                 9.586577                            7.049182      -0.248006       1.904523                    0.998970      29.593180      87.338189       0.591334       0.440014      -1.041443       0.011733       0.015990      -0.023466       0.030724       0.041442       0.020459       0.033455       0.038611      -0.159026      -0.067947      -0.013700       0.081648             11.641170       7.774160      -3.599979       0.689264      12.512648      -4.827579      14.636703           0.000001
           83              C       0.420536      10.838269      14.159226       0.055399      39.961732 0.46663875E+03  0.11173451E+05                                10.381515                            7.390114      -0.341996       1.893356                    0.999138      27.853892      80.976219       0.582837       0.438887      -1.049660      -0.003596      -0.001607       0.001917       0.004381       0.022461      -0.002840       0.002656       0.000751       0.052869      -0.031583       0.013647       0.017936             12.883050       9.669136      -5.341702      -0.563050      14.036352      -2.796272      14.943662           0.000002
           84              C      -0.212693      13.356342      11.492878       0.592790      25.408402 0.25734154E+03  0.53495859E+04                                 7.949745                            5.651035      -0.060538       2.028905                    0.999613      22.377394      62.102026       0.633167       0.465347      -1.026765      -0.018087       0.019329      -0.022932       0.035023       0.058040      -0.014636       0.045694       0.176505      -0.070895      -0.118158       0.000708       0.117449             10.104177       6.540310      -3.762086       1.628122      12.261899      -3.737146      11.510323           0.000002
           85              C       5.488342       1.865686      15.709880       0.661271      22.369874 0.22872758E+03  0.46319678E+04                                 7.402023                            5.395734      -0.097056       2.044588                    0.999228      21.297541      58.969853       0.633644       0.477325      -1.016898      -0.038670       0.024368       0.032502       0.056085      -0.030518       0.070281      -0.078013      -0.120103       0.040458      -0.108946      -0.027973       0.136920              9.307553      10.615234      -0.935398      -4.531225       7.935694       3.087054       9.371730           0.000002
           86              C       6.642239       1.520162      14.799291       0.012894      36.189898 0.38622279E+03  0.87208534E+04                                 9.424446                            6.460991       0.239749       2.104766                    0.999230      25.597810      69.624744       0.669258       0.405314      -1.083026       0.021695      -0.012466      -0.036533       0.044280       0.013035       0.026868      -0.006680      -0.020754      -0.014584      -0.037287       0.014277       0.023010             12.515685      14.465332      -2.202872      -7.437273      11.571751       4.139542      11.509973           0.000001
           87              C       6.770266       0.277683      14.284763      -0.113428      34.713518 0.40439685E+03  0.93799851E+04                                 9.397631                            6.822317      -0.090304       1.955724                    0.999381      28.943279      83.901144       0.611821       0.431606      -1.049866      -0.001911       0.027862      -0.008542       0.029205       0.010867       0.047977      -0.049944       0.048439       0.191518      -0.084759      -0.013918       0.098677             11.589860      12.149861      -2.359616      -5.600152      12.296100       4.635783      10.323619           0.000002
           88              C       7.862252      -0.130522      13.552756       0.056756      38.342908 0.45051540E+03  0.10635165E+05                                 9.945101                            7.162627      -0.059596       1.984325                    0.999502      27.228991      77.219592       0.607582       0.427038      -1.062611      -0.017750      -0.015313      -0.022428       0.032444      -0.007665       0.012527       0.022812      -0.019482      -0.018505      -0.030438       0.002390       0.028049             12.268164      13.423573       0.166450      -4.951908      13.351275       4.052621      10.029643           0.000003
           89              C       8.949862       0.759848      13.340579      -0.021889      44.945083 0.52806921E+03  0.13050434E+05                                11.178711                            7.789779      -0.453366       1.828123                    0.998497      29.921100      88.571329       0.575150       0.430914      -1.053754       0.029721      -0.021060      -0.016845       0.040133      -0.032039      -0.005318      -0.014153       0.064372       0.084067      -0.061963       0.030344       0.031620             14.589251      17.640090      -2.103953      -6.543568      14.712485       4.609974      11.415177           0.000002
           90              C       8.818004       2.056604      13.810903       0.053574      38.816372 0.44017863E+03  0.10356160E+05                                10.064855                            7.098791      -0.107748       1.968997                    0.999529      27.300102      77.906769       0.606408       0.429310      -1.058627      -0.000970       0.044600       0.027887       0.052610       0.033391       0.018948       0.006995      -0.003501      -0.016096      -0.034072      -0.008981       0.043053             12.604118      14.769625      -0.426792      -5.314223      14.114397       3.156246       8.928333           0.000002
           91              C       7.678179       2.433966      14.567665      -0.103732      37.741986 0.45871363E+03  0.10979731E+05                                10.024542                            7.320178      -0.211570       1.914981                    0.998554      29.652203      87.299991       0.584148       0.438059      -1.046045      -0.003751      -0.018838      -0.016708       0.025458      -0.038220       0.063764      -0.013170       0.004714       0.047085      -0.068190      -0.014924       0.083114             12.330035      15.169103      -0.988285      -6.348517      12.226369       2.696830       9.594634          -0.000000
           92              C       0.221623      -0.945420       7.493357       0.684422      21.436527 0.21940220E+03  0.44007946E+04                                 7.217129                            5.297370      -0.119383       2.042885                    0.999209      20.945122      57.874760       0.636656       0.479635      -1.014824      -0.034670      -0.036474       0.052216       0.072518      -0.070413      -0.029117       0.080190      -0.012831      -0.008307      -0.090664      -0.032887       0.123551              9.050611       8.536788       3.542698      -0.991799       9.592378      -4.263351       9.022668           0.000001
           93              C       0.883697       0.101167       6.685319      -0.000309      36.860275 0.39185229E+03  0.88745999E+04                                 9.515019                            6.485528       0.194054       2.083313                    0.999288      25.821508      70.198327       0.671862       0.402531      -1.085557       0.020985       0.043558      -0.021307       0.052836      -0.016663       0.012979       0.017973       0.013692       0.070174      -0.037742       0.006299       0.031442             12.758497      12.554769       6.032524      -2.141908      13.804507      -6.974819      11.916215          -0.000000
           94              C       0.201501       0.552251       5.530727      -0.126929      34.861056 0.44131003E+03  0.10420765E+05                                 9.355936                            7.068839       0.047137       1.991203                    0.999564      29.292703      84.573347       0.610895       0.424604      -1.058358       0.012149      -0.013418       0.015323       0.023716      -0.008970      -0.025794       0.065566      -0.015200      -0.018325      -0.066927      -0.008619       0.075546             11.249916      10.870498       3.163443      -0.579720      10.850344      -6.067628      12.028905          -0.000001
           95              C       0.850479       1.461576       4.697935       0.038458      38.100860 0.44402038E+03  0.10446359E+05                                 9.901385                            7.102145      -0.039769       1.993148                    0.999504      27.145493      76.912597       0.611134       0.425998      -1.063004      -0.000502      -0.010907      -0.012507       0.016602      -0.017800       0.014124      -0.003298      -0.018491       0.064113      -0.032818       0.004264       0.028553             12.294071      14.843484       4.564966       0.632017      10.466192      -4.512110      11.572536           0.000000
           96              C       2.131486       1.974867       4.934865       0.019640      42.626685 0.47854585E+03  0.11582887E+05                                10.947222                            7.549561      -0.481622       1.830940                    0.998285      29.165494      86.508201       0.566581       0.446633      -1.040395       0.016115       0.020857      -0.032570       0.041899      -0.004707      -0.038320       0.008065      -0.049707      -0.014756      -0.052983       0.017214       0.035769             14.261077      14.744809       5.767005      -1.134531      14.422448      -6.566317      13.615975           0.000001
           97              C       2.721441       1.517515       6.085921       0.045714      39.346647 0.45033753E+03  0.10644108E+05                                10.160441                            7.180382      -0.167136       1.950712                    0.999224      27.260667      77.695031       0.603597       0.429327      -1.059777       0.003193      -0.009693       0.018693       0.021297       0.001926      -0.006053       0.022872       0.023833      -0.045242      -0.033881       0.013054       0.020827             12.729307      14.379689       4.862408       0.374564      11.621157      -5.054458      12.187075           0.000001
           98              C       2.113445       0.592659       6.975293      -0.112459      35.636513 0.41904414E+03  0.97930887E+04                                 9.548505                            6.929395      -0.053140       1.963221                    0.999438      29.133827      84.391528       0.609936       0.429697      -1.052477      -0.014380       0.010104      -0.006428       0.018714      -0.055175      -0.026140       0.034838      -0.050857       0.049193      -0.069101      -0.012443       0.081544             11.772808      13.168761       5.873314      -1.552250      11.857228      -4.932930      10.292434           0.000001
           99              C       2.686369       3.038252       4.072015       0.005342      43.086303 0.48948095E+03  0.11910278E+05                                11.033970                            7.643968      -0.441315       1.842448                    0.998259      29.375717      87.256853       0.562324       0.447644      -1.040190      -0.003609      -0.035688       0.020594       0.041361       0.022380       0.017783      -0.029582       0.043865       0.008382      -0.053551       0.021457       0.032095             14.267747      10.572899       3.241933      -5.648926      18.577732      -4.324452      13.652610           0.000001
          100              C       2.466314       4.354348       4.277119       0.048730      36.555754 0.43326960E+03  0.10151224E+05                                 9.675180                            7.041512      -0.049474       1.992074                    0.999492      27.102257      77.127864       0.609173       0.429146      -1.058952       0.005593       0.026908       0.015727       0.031665       0.002286      -0.003608       0.010150       0.041843       0.078635      -0.035877       0.007503       0.028374             11.645096       7.870502       0.796967      -4.249003      16.152582      -1.946822      10.912203           0.000000
          101              C       2.913630       5.379110       3.412501      -0.114042      36.176867 0.44963897E+03  0.10693911E+05                                 9.679173                            7.196395      -0.053535       1.964730                    0.999211      29.418804      85.942396       0.596261       0.431914      -1.051217       0.008186      -0.012005      -0.001693       0.014629       0.003045       0.065607       0.001666       0.036455      -0.024424      -0.060278      -0.014281       0.074559             11.577677       8.275173       1.829004      -4.804052      14.727498      -3.195133      11.730360          -0.000001
          102              C       3.597733       5.026652       2.226082       0.020574      37.307222 0.39778222E+03  0.90674141E+04                                 9.680936                            6.613632       0.193863       2.091227                    0.999331      25.780386      70.941107       0.651631       0.412350      -1.076106      -0.013402      -0.038665       0.013252       0.043014      -0.008109       0.008817       0.030744       0.003680       0.026949      -0.034721       0.001598       0.033123             12.713743       8.240850       2.968906      -4.521620      18.306446      -5.043290      11.593932           0.000001
          103              C       3.834585       3.677709       1.980311      -0.122718      35.246165 0.42348925E+03  0.99689497E+04                                 9.586575                            7.049180      -0.248006       1.904523                    0.998970      29.593180      87.338185       0.591334       0.440014      -1.041443      -0.011733       0.027367      -0.007572       0.030724       0.006008       0.045825       0.008130       0.112980       0.064081      -0.067948      -0.013700       0.081648             11.641168       7.774160       1.812957      -3.185615      17.362247      -3.176110       9.787096           0.000001
          104              C       3.424830       2.747728       2.857306       0.055399      39.961719 0.46663851E+03  0.11173444E+05                                10.381512                            7.390112      -0.341996       1.893356                    0.999138      27.853892      80.976219       0.582837       0.438887      -1.049660       0.003596      -0.002333       0.000903       0.004381      -0.009929       0.020347       0.010285      -0.021652      -0.014340      -0.031583       0.013647       0.017936             12.883047       9.669134       1.188955      -5.238052      16.555941      -1.938265      12.424065           0.000001
          105              C       4.058059       6.083462       1.333174       0.592790      25.408405 0.25734162E+03  0.53495879E+04                                 7.949746                            5.651036      -0.060538       2.028905                    0.999613      22.377393      62.102022       0.633167       0.465347      -1.026765       0.018087       0.027938      -0.010905       0.035023      -0.032564       0.050223       0.052311       0.157074      -0.129187      -0.118158       0.000708       0.117449             10.104177       6.540311       2.753949      -3.036420      13.869199      -3.189798       9.903022           0.000002
          106              C      13.666024      -1.612538      10.851045       0.661271      22.369873 0.22872767E+03  0.46319699E+04                                 7.402023                            5.395735      -0.097056       2.044588                    0.999228      21.297542      58.969855       0.633644       0.477325      -1.016898       0.038670      -0.022912      -0.033544       0.056085       0.076367      -0.006233      -0.073952      -0.132030       0.004676      -0.108946      -0.027973       0.136920              9.307551      10.615226      -3.987801      -2.346142       7.338471       2.883676       9.968956           0.000002
          107              C      12.512127      -0.861940      11.471661       0.012894      36.189881 0.38622266E+03  0.87208498E+04                                 9.424443                            6.460990       0.239749       2.104766                    0.999230      25.597811      69.624748       0.669258       0.405314      -1.083026      -0.021695       0.030564       0.023577       0.044280       0.021232       0.021000      -0.010684      -0.008998       0.020685      -0.037287       0.014277       0.023010             12.515679      14.465316      -6.330128      -4.482740       8.990018       3.260366      14.091702           0.000001
          108              C      12.384100      -0.775403      12.813675      -0.113428      34.713524 0.40439691E+03  0.93799869E+04                                 9.397632                            6.822318      -0.090304       1.955724                    0.999381      28.943278      83.901143       0.611821       0.431606      -1.049866       0.001911       0.017068      -0.023621       0.029205       0.041912       0.025752      -0.002953      -0.089552      -0.222458      -0.084759      -0.013918       0.098677             11.589862      12.149852      -4.540555      -4.038911       7.699366       3.070425      14.920367           0.000002
          109              C      11.292114      -0.214060      13.436059       0.056756      38.342912 0.45051557E+03  0.10635170E+05                                 9.945101                            7.162628      -0.059596       1.984325                    0.999502      27.228990      77.219587       0.607582       0.427038      -1.062611       0.017750       0.016294       0.021726       0.032444       0.014329      -0.003218       0.012275       0.011460       0.074320      -0.030438       0.002390       0.028049             12.268164      13.423560      -4.741212      -1.438721       7.901490       2.196769      15.479442           0.000003
          110              C      10.204504       0.273808      12.661615      -0.021889      44.945086 0.52806930E+03  0.13050437E+05                                11.178712                            7.789779      -0.453366       1.828123                    0.998497      29.921100      88.571328       0.575150       0.430914      -1.053754      -0.029721       0.009156       0.025366       0.040133       0.005294      -0.032043       0.011436      -0.010773      -0.141367      -0.061963       0.030344       0.031620             14.589251      17.640085      -5.516024      -4.101017       8.944344       2.645710      17.183325           0.000002
          111              C      10.336362       0.246611      11.282470       0.053574      38.816369 0.44017854E+03  0.10356158E+05                                10.064855                            7.098790      -0.107748       1.968997                    0.999529      27.300101      77.906765       0.606408       0.429310      -1.058627       0.000970      -0.012021      -0.051209       0.052610       0.007172       0.037716       0.002551       0.009549       0.023052      -0.034072      -0.008981       0.043053             12.604118      14.769625      -4.892957      -2.117097       7.540983       0.917755      15.501745           0.000002
          112              C      11.476187      -0.348107      10.681304      -0.103733      37.741995 0.45871370E+03  0.10979733E+05                                10.024545                            7.320180      -0.211570       1.914981                    0.998554      29.652203      87.299995       0.584148       0.438059      -1.046045       0.003751       0.009743       0.023218       0.025458       0.072680      -0.015624      -0.002529      -0.026531      -0.046652      -0.068190      -0.014924       0.083114             12.330038      15.169104      -5.691034      -2.982027       8.222232       1.333275      13.598778          -0.000000
          113              N       7.725509       2.719293       2.874988       0.529671      20.153491 0.21329878E+03  0.41356125E+04                                 6.169103                            4.760992       0.157760       2.177282                    0.999421      19.633622      48.853953       0.792715       0.398509      -1.091904      -0.030837      -0.044892      -0.016917       0.057030      -0.001186       0.011760      -0.026009      -0.016858       0.234087      -0.048654      -0.036321       0.084975              7.011062      10.519285       0.381371      -0.232936       7.048182       0.355917       3.465720           0.000002
          114              N      11.700669       5.445830       4.011899       0.577125      18.635507 0.19698066E+03  0.37631871E+04                                 5.945587                            4.635211      -0.005352       2.128441                    0.998878      19.364888      48.636536       0.783840       0.409022      -1.079283       0.049696       0.009137       0.022293       0.055228       0.006210      -0.047135      -0.014801       0.031628       0.191575      -0.049673      -0.037912       0.087585              6.652039       8.142633      -0.169155       1.988446       7.670620       0.202953       4.142863           0.000001
          115              N       9.310451       3.598469       6.315779       0.496093      20.404933 0.24027759E+03  0.47942785E+04                                 6.229732                            5.064428       0.198198       2.183523                    0.999590      20.221329      50.862098       0.766862       0.400294      -1.091872      -0.014481       0.036967       0.037777       0.054803      -0.007236       0.058513      -0.003666       0.059665       0.032505      -0.041975      -0.035104       0.077079              6.649957       5.613642      -0.180023      -2.571713       7.348023      -0.386519       6.988205           0.000002
          116              N      11.392639       1.950580       2.088168       0.546385      20.011378 0.22264259E+03  0.43960573E+04                                 6.282726                            4.960621      -0.244689       2.038093                    0.998549      20.259976      52.131678       0.748438       0.414472      -1.073177       0.014905       0.007568      -0.053387       0.055943       0.010865       0.027884      -0.003082       0.092272      -0.073929      -0.040054      -0.027783       0.067837              6.976331       4.254418      -0.879277      -1.054732       7.963375       0.281622       8.711199           0.000001
          117              N       3.652824      14.182621       4.678485       0.531388      18.284432 0.20475854E+03  0.39391311E+04                                 5.870943                            4.711067       0.090565       2.158970                    0.999367      19.644054      49.073000       0.783285       0.406469      -1.083910       0.022110       0.035098       0.046619       0.062403      -0.045440       0.043941      -0.033577      -0.005931      -0.006389      -0.049521      -0.032651       0.082171              6.526007       5.910813       1.359776      -1.423744       7.862936       1.584561       5.804274           0.000002
          118              N       1.546530       9.787650       4.201089       0.545064      18.709049 0.19797375E+03  0.37804672E+04                                 5.943466                            4.619802       0.093966       2.160804                    0.999556      19.432037      48.523309       0.793410       0.404269      -1.084288      -0.039118      -0.032159      -0.019730       0.054348       0.011548      -0.002332       0.001232      -0.009171       0.267185      -0.057003      -0.032107       0.089109              6.684565       7.746767       0.157453      -0.582545       8.829841       0.301146       3.477086           0.000002
          119              N      11.428857      10.812365      14.180444       0.529671      20.153484 0.21329871E+03  0.41356107E+04                                 6.169101                            4.760991       0.157761       2.177282                    0.999421      19.633621      48.853949       0.792715       0.398509      -1.091904       0.030837       0.001543       0.047949       0.057030       0.011515       0.002668       0.012540      -0.130059      -0.105515      -0.048654      -0.036321       0.084975              7.011060      10.519284      -0.343436       0.285917       3.620774      -0.811241       6.893122           0.000002
          120              N       7.453697      10.615068      11.232962       0.577125      18.635505 0.19698062E+03  0.37631862E+04                                 5.945586                            4.635210      -0.005352       2.128441                    0.998878      19.364888      48.636535       0.783840       0.409022      -1.079283      -0.049696      -0.018158      -0.015836       0.055228      -0.046621      -0.009316       0.022330      -0.077410      -0.135538      -0.049673      -0.037911       0.087585              6.652038       8.142631       1.936826       0.480867       4.385588      -0.915724       7.427895           0.000002
          121              N       9.843915       7.838662      12.239031       0.496093      20.404919 0.24027736E+03  0.47942730E+04                                 6.229729                            5.064425       0.198199       2.183523                    0.999590      20.221327      50.862087       0.766862       0.400294      -1.091872       0.014482      -0.023844      -0.047171       0.054803       0.057722       0.012012       0.011159       0.016132      -0.098096      -0.041975      -0.035104       0.077079              6.649953       5.613638      -2.376393      -0.999425       7.261482      -0.415992       7.074739           0.000002
          122              N       7.761727      11.309382      15.161758       0.546385      20.011378 0.22264262E+03  0.43960580E+04                                 6.282725                            4.960621      -0.244690       2.038093                    0.998549      20.259977      52.131680       0.748438       0.414472      -1.073177      -0.014905       0.052977       0.010046       0.055943       0.022894       0.019273       0.000357       0.082173      -0.104226      -0.040054      -0.027783       0.067837              6.976330       4.254418      -0.714984      -1.172340       8.461612       0.451283       8.212960           0.000001
          123              N       0.192542      12.800445       2.747682       0.531388      18.284435 0.20475851E+03  0.39391304E+04                                 5.870944                            4.711067       0.090565       2.158970                    0.999367      19.644054      49.072999       0.783285       0.406469      -1.083910      -0.022110      -0.032817      -0.048252       0.062403       0.056243      -0.028850      -0.028479      -0.020903      -0.051306      -0.049521      -0.032651       0.082171              6.526009       5.910812      -1.786077       0.828233       5.051141       0.627039       8.616072           0.000002
          124              N       2.298836      11.835600       7.061932       0.545064      18.709048 0.19797375E+03  0.37804671E+04                                 5.943465                            4.619801       0.093966       2.160804                    0.999556      19.432038      48.523311       0.793411       0.404269      -1.084288       0.039118       0.008311       0.036802       0.054348      -0.005930       0.010179       0.040343      -0.124020      -0.077361      -0.057003      -0.032107       0.089109              6.684564       7.746765      -0.602203      -0.038741       3.849528      -1.394835       8.457399           0.000002
          125              N       3.774357       9.937999      14.806363       0.529671      20.153492 0.21329879E+03  0.41356126E+04                                 6.169103                            4.760992       0.157760       2.177282                    0.999421      19.633622      48.853954       0.792715       0.398509      -1.091904       0.030837       0.044892       0.016917       0.057030      -0.001186       0.011760      -0.026009      -0.016858       0.234087      -0.048654      -0.036321       0.084975              7.011063      10.519286       0.381372      -0.232936       7.048182       0.355917       3.465720           0.000001
          126              N      -0.200803       7.211462      13.669452       0.577125      18.635507 0.19698065E+03  0.37631869E+04                                 5.945587                            4.635210      -0.005352       2.128441                    0.998878      19.364889      48.636540       0.783840       0.409022      -1.079283      -0.049696      -0.009137      -0.022293       0.055228       0.006210      -0.047135      -0.014801       0.031628       0.191575      -0.049673      -0.037911       0.087585              6.652039       8.142633      -0.169154       1.988446       7.670620       0.202953       4.142863           0.000002
          127              N       2.189415       9.058823      11.365572       0.496093      20.404934 0.24027760E+03  0.47942790E+04                                 6.229733                            5.064429       0.198198       2.183523                    0.999590      20.221330      50.862102       0.766862       0.400294      -1.091872       0.014481      -0.036967      -0.037777       0.054803      -0.007236       0.058513      -0.003666       0.059665       0.032505      -0.041975      -0.035104       0.077079              6.649957       5.613643      -0.180023      -2.571713       7.348024      -0.386519       6.988206           0.000001
          128              N       0.107227      10.706712      15.593183       0.546385      20.011381 0.22264262E+03  0.43960580E+04                                 6.282726                            4.960621      -0.244689       2.038093                    0.998549      20.259977      52.131679       0.748438       0.414472      -1.073177      -0.014905      -0.007568       0.053387       0.055943       0.010865       0.027884      -0.003082       0.092272      -0.073929      -0.040054      -0.027783       0.067837              6.976331       4.254418      -0.879277      -1.054732       7.963375       0.281622       8.711199           0.000001
          129              N       7.847042      -1.525329      13.002866       0.531387      18.284432 0.20475854E+03  0.39391312E+04                                 5.870943                            4.711067       0.090565       2.158970                    0.999367      19.644054      49.072999       0.783285       0.406469      -1.083910      -0.022110      -0.035098      -0.046619       0.062403      -0.045440       0.043941      -0.033577      -0.005931      -0.006389      -0.049521      -0.032651       0.082171              6.526008       5.910813       1.359776      -1.423744       7.862936       1.584561       5.804274           0.000002
          130              N       9.953336       2.869642      13.480262       0.545065      18.709049 0.19797375E+03  0.37804672E+04                                 5.943466                            4.619802       0.093966       2.160804                    0.999556      19.432037      48.523310       0.793410       0.404269      -1.084288       0.039118       0.032158       0.019730       0.054348       0.011548      -0.002332       0.001232      -0.009171       0.267185      -0.057003      -0.032107       0.089109              6.684565       7.746767       0.157453      -0.582545       8.829841       0.301146       3.477086           0.000002
          131              N       0.071009       1.844927       3.500907       0.529671      20.153486 0.21329873E+03  0.41356112E+04                                 6.169102                            4.760992       0.157760       2.177282                    0.999421      19.633622      48.853954       0.792715       0.398509      -1.091904      -0.030837      -0.001543      -0.047949       0.057030       0.011515       0.002668       0.012540      -0.130059      -0.105516      -0.048654      -0.036321       0.084975              7.011061      10.519285      -0.343437       0.285917       3.620775      -0.811241       6.893123           0.000002
          132              N       4.046169       2.042224       6.448389       0.577125      18.635507 0.19698065E+03  0.37631868E+04                                 5.945587                            4.635211      -0.005353       2.128441                    0.998878      19.364889      48.636540       0.783840       0.409022      -1.079283       0.049696       0.018158       0.015836       0.055228      -0.046621      -0.009316       0.022330      -0.077410      -0.135538      -0.049673      -0.037912       0.087585              6.652039       8.142632       1.936826       0.480867       4.385588      -0.915724       7.427895           0.000002
          133              N       1.655951       4.818630       5.442320       0.496093      20.404919 0.24027737E+03  0.47942729E+04                                 6.229728                            5.064425       0.198199       2.183524                    0.999590      20.221325      50.862077       0.766862       0.400294      -1.091872      -0.014481       0.023844       0.047171       0.054803       0.057722       0.012012       0.011159       0.016131      -0.098096      -0.041975      -0.035104       0.077078              6.649952       5.613637      -2.376393      -0.999425       7.261481      -0.415992       7.074738           0.000002
          134              N       3.738139       1.347910       2.519593       0.546385      20.011378 0.22264263E+03  0.43960581E+04                                 6.282726                            4.960621      -0.244690       2.038093                    0.998549      20.259977      52.131682       0.748438       0.414472      -1.073177       0.014905      -0.052977      -0.010046       0.055943       0.022894       0.019273       0.000357       0.082173      -0.104226      -0.040054      -0.027783       0.067837              6.976330       4.254418      -0.714984      -1.172340       8.461612       0.451283       8.212961           0.000001
          135              N      11.307324      -0.143153      14.933669       0.531387      18.284435 0.20475852E+03  0.39391306E+04                                 5.870944                            4.711067       0.090565       2.158970                    0.999367      19.644054      49.073000       0.783285       0.406469      -1.083910       0.022110       0.032817       0.048252       0.062403       0.056243      -0.028850      -0.028479      -0.020903      -0.051306      -0.049521      -0.032651       0.082171              6.526009       5.910813      -1.786077       0.828233       5.051142       0.627039       8.616073           0.000001
          136              N       9.201030       0.821692      10.619419       0.545064      18.709048 0.19797375E+03  0.37804671E+04                                 5.943465                            4.619802       0.093965       2.160804                    0.999556      19.432038      48.523312       0.793410       0.404269      -1.084288      -0.039118      -0.008311      -0.036802       0.054348      -0.005930       0.010179       0.040343      -0.124020      -0.077362      -0.057003      -0.032107       0.089109              6.684564       7.746766      -0.602203      -0.038741       3.849528      -1.394835       8.457399           0.000002
          137              O       8.469944       8.502448       1.612539      -0.696760      34.505490 0.52847048E+03  0.12611308E+05                                 8.269630                            6.964689       0.556447       2.192496                    0.998837      28.968625      75.117937       0.745680       0.344202      -1.154544      -0.031786      -0.077412       0.074661       0.112148       0.017706      -0.042594       0.039978      -0.007501       0.054013      -0.067099       0.008923       0.058177              9.687468       6.711259       0.260507       0.513957      15.456720      -3.048402       6.894424           0.000001
          138              O       6.820049       7.157137       0.928271      -0.621078      40.071228 0.62525474E+03  0.15609745E+05                                 9.374401                            7.824501       0.070845       2.061375                    0.996379      28.636049      76.719673       0.668159       0.367187      -1.132536       0.042386      -0.029499       0.045366       0.068738       0.013771      -0.043382       0.049070       0.056408       0.126198      -0.081709       0.000918       0.080790             10.790274      14.191219      -1.780268       3.959120       8.794575      -2.477865       9.385027           0.000000
          139              O      11.694303      -0.679167       7.473907      -0.659911      39.067579 0.56567184E+03  0.13726763E+05                                 9.093976                            7.270230       0.480545       2.175296                    0.997479      28.885865      75.463243       0.720343       0.350399      -1.149728      -0.012316       0.117404      -0.019188       0.119598       0.022361       0.008996       0.023371       0.119781       0.206064      -0.100992       0.025941       0.075051             10.961921       7.061021      -1.749375       0.639290       8.148628      -3.246211      17.676115           0.000000
          140              O      12.097807      -1.684161       5.532495      -0.605751      28.642071 0.42597454E+03  0.96386494E+04                                 7.239736                            6.216118       0.746970       2.273555                    0.999008      27.519694      69.645610       0.795770       0.340162      -1.157151       0.008652       0.064753      -0.083196       0.105780       0.000317      -0.017772       0.071655       0.066202      -0.133607      -0.102564       0.039281       0.063284              8.043744       6.617314      -2.560111       0.197149      10.706285       0.645189       6.807633           0.000002
          141              O       6.566654       2.739668       2.913887      -0.256108      26.664767 0.32728720E+03  0.69315564E+04                                 7.099379                            5.636426       0.937277       2.441912                    0.997935      22.792824      55.757108       0.794501       0.364007      -1.138024       0.060323      -0.020992      -0.011928       0.064975      -0.004087      -0.002705      -0.057882       0.213876       0.254884      -0.163027       0.064465       0.098562              8.274115      15.545084       0.884076      -0.492305       4.992189      -0.140125       4.285071          -0.000001
          142              O       8.416751       1.691839       2.540810      -0.358802      22.907794 0.35202285E+03  0.75942009E+04                                 6.310376                            5.771221       0.828158       2.353993                    0.998468      24.684079      60.988398       0.800201       0.354810      -1.145067      -0.008083       0.011167      -0.013255       0.019124      -0.171316      -0.033331       0.019214      -0.076681       0.182024      -0.206635       0.048210       0.158425              6.614471       7.467160      -2.231706      -0.176586       7.852870       1.058687       4.523384          -0.000002
          143              O      11.982706       6.538891       4.312482      -0.323151      20.336359 0.27004779E+03  0.54617032E+04                                 5.780657                            4.998068       0.906776       2.399473                    0.999343      23.358098      56.199765       0.873019       0.346892      -1.149535      -0.004238      -0.066283      -0.000305       0.066419       0.056915      -0.083773       0.032001      -0.164373       0.167522      -0.164302       0.070828       0.093474              6.113165       5.497693       1.943651       0.934037       8.566573       1.263277       4.275228           0.000001
          144              O      12.398089       4.518411       4.250597      -0.333642      24.818099 0.36161649E+03  0.78873993E+04                                 6.790001                            5.969114       0.528578       2.268268                    0.997440      24.432624      61.552688       0.760007       0.369490      -1.128688      -0.023714       0.047194      -0.005237       0.053076      -0.098539      -0.067366      -0.067394      -0.060975       0.090309      -0.164098       0.067803       0.096295              7.286236       9.065255      -2.768723       1.175260       8.244245      -0.857089       4.549208           0.000000
          145              O       8.600512       3.155701       7.221064      -0.275783      23.880546 0.33664154E+03  0.72096751E+04                                 6.598731                            5.728301       0.653623       2.311256                    0.998117      24.099402      60.085167       0.782425       0.365523      -1.132175       0.030226       0.016698      -0.016290       0.038181       0.060099       0.006734      -0.095591       0.225969       0.200468      -0.195469       0.081821       0.113648              6.946981       6.962812       0.647326      -2.912057       5.078353      -1.383401       8.799778          -0.000003
          146              O       9.582251       4.829930       6.094762      -0.340954      22.703546 0.36285504E+03  0.79058502E+04                                 6.322014                            5.917394       0.782404       2.341412                    0.998123      24.799882      62.050174       0.776840       0.361875      -1.136780       0.011628      -0.021733       0.013146       0.027934       0.087301       0.106400      -0.084144      -0.133288      -0.204245      -0.205783       0.056196       0.149587              6.334740       4.459398       0.562386      -0.439466       8.966048      -0.648207       5.578774           0.000003
          147              O      11.416589       3.068284       1.614307      -0.351524      24.750321 0.38352734E+03  0.85010113E+04                                 6.792283                            6.164636       0.440950       2.229582                    0.996405      25.069152      63.955234       0.743673       0.371578      -1.125539       0.008054      -0.040340       0.014656       0.043669       0.021447       0.049961      -0.083371      -0.047336      -0.421658      -0.180096       0.059105       0.120990              7.047070       5.099714      -0.509356      -0.437942       9.195159      -2.018523       6.846338          -0.000003
          148              O      11.633630       0.954878       1.485233      -0.292928      23.723580 0.31438253E+03  0.66089235E+04                                 6.539697                            5.488599       0.715742       2.343598                    0.997787      23.558567      57.910089       0.810845       0.359332      -1.138719      -0.014676       0.042213       0.016965       0.047803      -0.025156       0.039993       0.109062       0.037140      -0.301133      -0.171140       0.077718       0.093422              7.241196       4.860716      -1.185589      -0.899932       8.382986       3.589770       8.479885          -0.000001
          149              O       5.899911       9.800141       1.197027      -0.743748      52.408623 0.83306091E+03  0.22369548E+05                                11.227850                            9.037370      -0.091460       1.953651                    0.997971      31.998991      89.236099       0.620422       0.367653      -1.130908      -0.001374       0.028838       0.096278       0.100513      -0.035437       0.045971      -0.041780      -0.121611       0.118171      -0.099376      -0.000997       0.100373             13.731385       9.696104      -2.774118      -3.467108      17.079211       6.010138      14.418839           0.000001
          150              O       7.009286      11.502002       2.024515      -0.575194      26.552934 0.39709558E+03  0.88347472E+04                                 6.896163                            6.026526       0.644450       2.265012                    0.998384      26.568130      66.817058       0.802670       0.342981      -1.153999      -0.046978       0.051485       0.044532       0.082709       0.022432       0.043885      -0.057025      -0.035627      -0.059616      -0.087893       0.021574       0.066319              7.534149       9.746030       1.865419      -1.654535       6.439464       0.272211       6.416953           0.000002
          151              O       4.645481      14.827850       4.588311      -0.305438      20.541958 0.27573116E+03  0.56027898E+04                                 5.832122                            5.047685       0.871202       2.382698                    0.999491      23.438056      56.426341       0.869877       0.346521      -1.150453      -0.052355      -0.037947       0.067391       0.093395       0.031705       0.070500      -0.105966       0.064040      -0.277111      -0.180452       0.075854       0.104598              6.262916       7.191778       2.946920      -0.588225       7.342874      -0.065463       4.254097          -0.000002
          152              O       3.090264      14.366824       5.744671      -0.345167      22.161118 0.33811193E+03  0.72380350E+04                                 6.206100                            5.682928       0.735326       2.325895                    0.998873      24.438578      60.615528       0.798787       0.358191      -1.139658       0.078780      -0.011998      -0.015670       0.081215      -0.101275      -0.039217      -0.054609       0.079395       0.341918      -0.181075       0.051759       0.129316              6.485612       6.127775      -0.077227      -2.442928       5.652822       0.995395       7.676238           0.000000
          153              O       0.394165      10.011520       4.070247      -0.288391      19.722341 0.28242055E+03  0.57742975E+04                                 5.698217                            5.155044       0.952210       2.423383                    0.999345      23.114058      55.852905       0.848992       0.352858      -1.145037       0.046994      -0.047224      -0.043215       0.079411      -0.050900       0.021621      -0.009969       0.226438       0.224061      -0.161594       0.056811       0.104783              5.930167       8.468962      -0.947230      -0.025755       5.531693       0.187843       3.789844           0.000003
          154              O       1.825989       8.629781       4.003058      -0.331695      26.305649 0.33516520E+03  0.71364861E+04                                 6.999413                            5.630691       0.912551       2.401373                    0.998892      23.775514      58.203461       0.810933       0.354728      -1.146076      -0.049894       0.056728      -0.028243       0.080655      -0.071442      -0.036457       0.001679      -0.248394       0.279111      -0.194020       0.086057       0.107963              8.091654       5.255247      -1.272833      -0.465786      14.628902       0.770680       4.390813          -0.000001
          155              O      10.684422      13.871671       9.112968      -0.696760      34.505480 0.52847031E+03  0.12611303E+05                                 8.269628                            6.964687       0.556447       2.192496                    0.998837      28.968623      75.117929       0.745681       0.344202      -1.154544       0.031786      -0.095630       0.049212       0.112148      -0.046028       0.003030       0.038766      -0.003941       0.064691      -0.067099       0.008923       0.058177              9.687465       6.711259       0.402544       0.412280       9.644615      -5.027638      12.706522           0.000001
          156              O      -2.974683      14.085739      10.607042      -0.621078      40.071233 0.62525483E+03  0.15609747E+05                                 9.374402                            7.824501       0.070845       2.061375                    0.996379      28.636049      76.719674       0.668159       0.367187      -1.132536      -0.042386      -0.052454       0.013300       0.068738      -0.045505      -0.000949       0.066733       0.004540      -0.029406      -0.081709       0.000918       0.080790             10.790275      14.191221       4.321661      -0.408981      10.835916      -1.782714       7.343689           0.000000
          157              O       7.460063       5.363425      15.914984      -0.659911      39.067581 0.56567206E+03  0.13726770E+05                                 9.093977                            7.270232       0.480545       2.175296                    0.997479      28.885866      75.463251       0.720343       0.350399      -1.149728       0.012316       0.056010      -0.104952       0.119598       0.001308       0.024067       0.068230      -0.011948      -0.189122      -0.100992       0.025941       0.075051             10.961921       7.061022       1.169090      -1.449909      18.667227       0.335765       7.157514          -0.000000
          158              O       7.056559       6.877231      17.492161      -0.605751      28.642086 0.42597477E+03  0.96386560E+04                                 7.239739                            6.216121       0.746970       2.273554                    0.999008      27.519695      69.645618       0.795769       0.340162      -1.157151      -0.008652       0.099628      -0.034478       0.105780      -0.016925      -0.005428       0.046479       0.140133       0.088188      -0.102565       0.039281       0.063284              8.043748       6.617317       1.011900      -2.359894       6.819005      -0.678577      10.694922           0.000002
          159              O      -2.721288      10.782111      14.148617      -0.256108      26.664763 0.32728714E+03  0.69315548E+04                                 7.099378                            5.636426       0.937278       2.441912                    0.997935      22.792822      55.757102       0.794501       0.364007      -1.138024      -0.060323       0.004524       0.023716       0.064975      -0.001243      -0.004740       0.025669      -0.031474      -0.481165      -0.163026       0.064465       0.098562              8.274114      15.545083      -0.751011       0.678179       4.444069      -0.326780       4.833190          -0.000001
          160              O      10.737615      10.797495      15.260774      -0.358802      22.907787 0.35202254E+03  0.75941926E+04                                 6.310374                            5.771218       0.828158       2.353994                    0.998468      24.684079      60.988394       0.800201       0.354810      -1.145067       0.008083       0.016147      -0.006298       0.019124       0.023673      -0.172916       0.031293      -0.112153       0.075608      -0.206635       0.048210       0.158425              6.614470       7.467163       0.552251      -2.169498       4.223248      -0.177334       8.152999          -0.000002
          161              O       7.171660      10.682889      10.101356      -0.323151      20.336368 0.27004791E+03  0.54617064E+04                                 5.780659                            4.998069       0.906776       2.399473                    0.999343      23.358102      56.199782       0.873019       0.346893      -1.149535       0.004238      -0.021078       0.062843       0.066419      -0.097648       0.026871       0.025830      -0.146254       0.221879      -0.164302       0.070828       0.093474              6.113167       5.497695       0.257623       2.140990       3.950186      -0.308777       8.891619           0.000001
          162              O       6.756277      10.090151      12.033927      -0.333642      24.818097 0.36161643E+03  0.78873977E+04                                 6.790001                            5.969114       0.528579       2.268269                    0.997440      24.432620      61.552677       0.760007       0.369490      -1.128688       0.023713       0.020171      -0.042987       0.053076      -0.032005      -0.114995      -0.048912      -0.115248      -0.072510      -0.164098       0.067803       0.096295              7.286236       9.065254       2.005044      -2.242068       5.456260      -1.806503       7.337194           0.000000
          163              O      10.553854       6.838973      12.366337      -0.275783      23.880544 0.33664154E+03  0.72096749E+04                                 6.598730                            5.728301       0.653623       2.311256                    0.998117      24.099401      60.085161       0.782425       0.365523      -1.132175      -0.030226       0.020803      -0.010555       0.038181      -0.012999       0.059061      -0.010661      -0.023432      -0.547735      -0.195469       0.081821       0.113648              6.946980       6.962812      -2.965275      -0.325956       9.257355       0.039704       4.620774          -0.000003
          164              O       9.572115       8.444852      11.144556      -0.340954      22.703547 0.36285486E+03  0.79058458E+04                                 6.322015                            5.917393       0.782404       2.341412                    0.998123      24.799881      62.050177       0.776840       0.361875      -1.136780      -0.011628      -0.019450       0.016335       0.027934       0.072578       0.116939      -0.118156      -0.033412       0.095383      -0.205783       0.056196       0.149587              6.334741       4.459398      -0.597297       0.390699       6.326365      -1.547121       8.218461           0.000003
          165              O       7.737777      12.118248      14.256473      -0.351524      24.750315 0.38352708E+03  0.85010040E+04                                 6.792281                            6.164634       0.440950       2.229582                    0.996405      25.069151      63.955228       0.743673       0.371578      -1.125539      -0.008054      -0.026878       0.033462       0.043669       0.040381       0.036408      -0.137601       0.111912       0.056086      -0.180096       0.059105       0.120990              7.047069       5.099712      -0.250368      -0.623340       8.322319      -2.315758       7.719176          -0.000003
          166              O       7.520736      11.559157      16.298669      -0.292928      23.723585 0.31438270E+03  0.66089278E+04                                 6.539698                            5.488601       0.715741       2.343598                    0.997787      23.558569      57.910095       0.810845       0.359332      -1.138719       0.014676      -0.002452      -0.045428       0.047803       0.045967      -0.010921       0.046117       0.221981       0.253390      -0.171141       0.077718       0.093422              7.241196       4.860717      -0.469706      -1.412399       6.278977       2.873274      10.583896          -0.000001
          167              O      -2.054545      14.683324       8.018493      -0.743748      52.408615 0.83306068E+03  0.22369541E+05                                11.227849                            9.037368      -0.091460       1.953651                    0.997971      31.998991      89.236097       0.620422       0.367653      -1.130908       0.001374      -0.081842      -0.058335       0.100513       0.054941      -0.018726      -0.033622      -0.145568       0.046299      -0.099376      -0.000997       0.100373             13.731382       9.696102      -2.387762      -3.743679      11.027291       3.949229      20.470753           0.000001
          168              O      12.145080      14.448620       6.140733      -0.575194      26.552932 0.39709563E+03  0.88347483E+04                                 6.896163                            6.026526       0.644450       2.265012                    0.998384      26.568128      66.817053       0.802669       0.342981      -1.153999       0.046978      -0.025558      -0.063092       0.082709       0.034311       0.035381      -0.059705      -0.027757      -0.036005      -0.087893       0.021574       0.066319              7.534148       9.746026      -2.167546       1.232486       6.253163       0.208767       6.603257           0.000002
          169              O      -0.800115      13.093801       2.165965      -0.305438      20.541971 0.27573133E+03  0.56027941E+04                                 5.832125                            5.047687       0.871201       2.382698                    0.999491      23.438059      56.426352       0.869876       0.346521      -1.150453       0.052355      -0.076026       0.014197       0.093395       0.056516       0.052739      -0.116452       0.094834      -0.184729      -0.180452       0.075854       0.104598              6.262920       7.191780      -1.506791       2.599989       4.615022      -0.994401       6.981956          -0.000002
          170              O       0.755102      11.850554       2.229618      -0.345167      22.161117 0.33811189E+03  0.72380338E+04                                 6.206100                            5.682927       0.735327       2.325895                    0.998873      24.438576      60.615522       0.798787       0.358191      -1.139658      -0.078780       0.010966       0.016409       0.081215      -0.004477      -0.108511       0.021022      -0.142699      -0.324364      -0.181075       0.051759       0.129316              6.485612       6.127774      -2.287623      -0.860604       6.858484       1.405969       6.470577           0.000000
          171              O       3.451201      12.031624       6.892191      -0.288390      19.722335 0.28242045E+03  0.57742948E+04                                 5.698216                            5.155043       0.952210       2.423383                    0.999345      23.114056      55.852896       0.848992       0.352858      -1.145037      -0.046994       0.025685       0.058634       0.079411       0.036875      -0.041213       0.060838       0.018511      -0.399719      -0.161594       0.056811       0.104783              5.930165       8.468960       0.280968      -0.904966       3.856207      -0.382722       5.465328           0.000003
          172              O       2.019377      11.649811       8.221828      -0.331695      26.305649 0.33516518E+03  0.71364856E+04                                 6.999413                            5.630691       0.912551       2.401373                    0.998892      23.775514      58.203463       0.810933       0.354728      -1.146076       0.049894       0.045022      -0.044596       0.080655      -0.011481      -0.079380       0.006017      -0.261132       0.240899      -0.194020       0.086057       0.107962              8.091654       5.255247      -0.030613      -1.355037       4.984357      -2.513646      14.035357          -0.000001
          173              O       3.029922       4.154844      16.068812      -0.696760      34.505492 0.52847051E+03  0.12611309E+05                                 8.269630                            6.964689       0.556447       2.192496                    0.998837      28.968625      75.117938       0.745680       0.344202      -1.154544       0.031786       0.077412      -0.074661       0.112148       0.017706      -0.042594       0.039978      -0.007501       0.054013      -0.067099       0.008923       0.058177              9.687468       6.711260       0.260507       0.513957      15.456720      -3.048402       6.894425           0.000001
          174              O       4.679817       5.500155      16.753080      -0.621078      40.071230 0.62525476E+03  0.15609746E+05                                 9.374401                            7.824501       0.070845       2.061375                    0.996379      28.636049      76.719674       0.668159       0.367187      -1.132536      -0.042386       0.029499      -0.045366       0.068738       0.013771      -0.043382       0.049070       0.056409       0.126198      -0.081709       0.000918       0.080790             10.790274      14.191220      -1.780268       3.959120       8.794575      -2.477865       9.385027           0.000000
          175              O      -0.194437      13.336459      10.207444      -0.659911      39.067583 0.56567189E+03  0.13726765E+05                                 9.093977                            7.270231       0.480545       2.175296                    0.997479      28.885865      75.463246       0.720343       0.350399      -1.149728       0.012316      -0.117404       0.019188       0.119598       0.022361       0.008996       0.023371       0.119781       0.206064      -0.100992       0.025941       0.075051             10.961923       7.061022      -1.749376       0.639290       8.148629      -3.246211      17.676117          -0.000000
          176              O      -0.597941      14.341453      12.148856      -0.605751      28.642075 0.42597460E+03  0.96386511E+04                                 7.239737                            6.216119       0.746970       2.273555                    0.999008      27.519694      69.645613       0.795770       0.340162      -1.157151      -0.008652      -0.064753       0.083196       0.105780       0.000317      -0.017772       0.071655       0.066202      -0.133607      -0.102564       0.039281       0.063284              8.043745       6.617315      -2.560111       0.197149      10.706286       0.645189       6.807634           0.000002
          177              O       4.933212       9.917624      14.767464      -0.256108      26.664767 0.32728720E+03  0.69315564E+04                                 7.099379                            5.636426       0.937277       2.441912                    0.997935      22.792823      55.757107       0.794501       0.364007      -1.138024      -0.060323       0.020992       0.011928       0.064975      -0.004087      -0.002705      -0.057882       0.213876       0.254884      -0.163027       0.064465       0.098562              8.274115      15.545085       0.884076      -0.492305       4.992190      -0.140125       4.285071          -0.000001
          178              O       3.083115      10.965453      15.140541      -0.358802      22.907790 0.35202277E+03  0.75941986E+04                                 6.310375                            5.771220       0.828158       2.353993                    0.998468      24.684079      60.988394       0.800201       0.354810      -1.145067       0.008083      -0.011167       0.013255       0.019124      -0.171316      -0.033331       0.019214      -0.076681       0.182024      -0.206635       0.048210       0.158425              6.614470       7.467158      -2.231705      -0.176586       7.852869       1.058687       4.523383          -0.000002
          179              O      -0.482840       6.118401      13.368869      -0.323151      20.336378 0.27004810E+03  0.54617113E+04                                 5.780662                            4.998071       0.906775       2.399473                    0.999343      23.358104      56.199793       0.873019       0.346893      -1.149535       0.004238       0.066283       0.000305       0.066420       0.056915      -0.083773       0.032001      -0.164373       0.167522      -0.164302       0.070828       0.093474              6.113170       5.497697       1.943653       0.934038       8.566580       1.263278       4.275231           0.000002
          180              O      -0.898223       8.138881      13.430754      -0.333642      24.818108 0.36161665E+03  0.78874038E+04                                 6.790004                            5.969116       0.528578       2.268268                    0.997440      24.432624      61.552696       0.760007       0.369490      -1.128688       0.023713      -0.047194       0.005237       0.053076      -0.098539      -0.067366      -0.067394      -0.060975       0.090309      -0.164098       0.067803       0.096295              7.286238       9.065258      -2.768724       1.175261       8.244248      -0.857090       4.549209           0.000000
          181              O       2.899354       9.501591      10.460287      -0.275783      23.880560 0.33664179E+03  0.72096819E+04                                 6.598734                            5.728304       0.653622       2.311256                    0.998117      24.099405      60.085185       0.782425       0.365524      -1.132175      -0.030226      -0.016698       0.016290       0.038181       0.060099       0.006734      -0.095591       0.225969       0.200467      -0.195469       0.081822       0.113648              6.946985       6.962816       0.647326      -2.912059       5.078355      -1.383402       8.799783          -0.000003
          182              O       1.917615       7.827362      11.586589      -0.340954      22.703536 0.36285482E+03  0.79058443E+04                                 6.322012                            5.917391       0.782404       2.341412                    0.998123      24.799879      62.050159       0.776840       0.361875      -1.136780      -0.011628       0.021732      -0.013146       0.027934       0.087301       0.106400      -0.084144      -0.133289      -0.204246      -0.205783       0.056195       0.149587              6.334738       4.459396       0.562386      -0.439466       8.966045      -0.648207       5.578772           0.000003
          183              O       0.083277       9.589008      16.067044      -0.351524      24.750314 0.38352720E+03  0.85010073E+04                                 6.792281                            6.164635       0.440950       2.229582                    0.996405      25.069151      63.955225       0.743673       0.371578      -1.125539      -0.008054       0.040340      -0.014656       0.043669       0.021447       0.049961      -0.083371      -0.047336      -0.421658      -0.180095       0.059105       0.120990              7.047068       5.099712      -0.509356      -0.437941       9.195156      -2.018523       6.846336          -0.000003
          184              O      -0.133764      11.702414      16.196118      -0.292928      23.723576 0.31438248E+03  0.66089220E+04                                 6.539696                            5.488599       0.715742       2.343598                    0.997787      23.558567      57.910086       0.810845       0.359332      -1.138719       0.014676      -0.042213      -0.016965       0.047803      -0.025156       0.039993       0.109062       0.037140      -0.301133      -0.171140       0.077718       0.093422              7.241195       4.860715      -1.185588      -0.899932       8.382985       3.589769       8.479884          -0.000001
          185              O       5.599955       2.857151      16.484324      -0.743748      52.408622 0.83306090E+03  0.22369548E+05                                11.227850                            9.037370      -0.091460       1.953651                    0.997971      31.998991      89.236097       0.620422       0.367653      -1.130908       0.001374      -0.028838      -0.096278       0.100513      -0.035437       0.045971      -0.041780      -0.121611       0.118171      -0.099376      -0.000997       0.100373             13.731384       9.696103      -2.774118      -3.467108      17.079210       6.010138      14.418838           0.000001
          186              O       4.490580       1.155290      15.656836      -0.575194      26.552925 0.39709543E+03  0.88347428E+04                                 6.896161                            6.026524       0.644450       2.265012                    0.998384      26.568128      66.817047       0.802670       0.342981      -1.153999       0.046978      -0.051485      -0.044532       0.082709       0.022432       0.043885      -0.057025      -0.035627      -0.059616      -0.087893       0.021574       0.066319              7.534147       9.746027       1.865419      -1.654534       6.439462       0.272210       6.416951           0.000002
          187              O       6.854385      -2.170558      13.093040      -0.305438      20.541954 0.27573108E+03  0.56027878E+04                                 5.832121                            5.047684       0.871202       2.382698                    0.999491      23.438055      56.426335       0.869877       0.346521      -1.150453       0.052355       0.037947      -0.067391       0.093395       0.031705       0.070500      -0.105966       0.064040      -0.277111      -0.180452       0.075854       0.104598              6.262915       7.191776       2.946919      -0.588225       7.342872      -0.065463       4.254096          -0.000002
          188              O       8.409602      -1.709532      11.936680      -0.345167      22.161113 0.33811184E+03  0.72380323E+04                                 6.206098                            5.682927       0.735326       2.325895                    0.998873      24.438577      60.615521       0.798787       0.358191      -1.139658      -0.078780       0.011998       0.015670       0.081215      -0.101275      -0.039217      -0.054609       0.079395       0.341918      -0.181075       0.051759       0.129316              6.485610       6.127773      -0.077227      -2.442927       5.652821       0.995395       7.676236           0.000000
          189              O      11.105701       2.645772      13.611104      -0.288391      19.722344 0.28242060E+03  0.57742988E+04                                 5.698218                            5.155045       0.952210       2.423383                    0.999345      23.114059      55.852909       0.848992       0.352858      -1.145037      -0.046994       0.047224       0.043215       0.079411      -0.050900       0.021621      -0.009969       0.226438       0.224061      -0.161594       0.056811       0.104783              5.930167       8.468963      -0.947230      -0.025755       5.531694       0.187843       3.789844           0.000003
          190              O       9.673877       4.027511      13.678293      -0.331695      26.305652 0.33516523E+03  0.71364869E+04                                 6.999414                            5.630692       0.912551       2.401372                    0.998892      23.775514      58.203462       0.810933       0.354728      -1.146076       0.049894      -0.056728       0.028243       0.080655      -0.071442      -0.036457       0.001679      -0.248394       0.279111      -0.194020       0.086057       0.107962              8.091654       5.255247      -1.272833      -0.465786      14.628903       0.770680       4.390813          -0.000001
          191              O       0.815444      -1.214379       8.568383      -0.696760      34.505483 0.52847036E+03  0.12611305E+05                                 8.269628                            6.964688       0.556447       2.192496                    0.998837      28.968624      75.117934       0.745680       0.344202      -1.154544      -0.031786       0.095630      -0.049212       0.112148      -0.046028       0.003030       0.038766      -0.003941       0.064691      -0.067099       0.008923       0.058177              9.687466       6.711259       0.402544       0.412280       9.644616      -5.027639      12.706523           0.000001
          192              O      -0.834451      -1.428447       7.074309      -0.621078      40.071232 0.62525481E+03  0.15609747E+05                                 9.374402                            7.824501       0.070845       2.061375                    0.996379      28.636049      76.719672       0.668159       0.367187      -1.132536       0.042386       0.052454      -0.013300       0.068738      -0.045505      -0.000949       0.066733       0.004540      -0.029406      -0.081709       0.000918       0.080790             10.790275      14.191221       4.321661      -0.408981      10.835915      -1.782713       7.343689           0.000000
          193              O       4.039803       7.293867       1.766367      -0.659911      39.067571 0.56567189E+03  0.13726765E+05                                 9.093975                            7.270230       0.480545       2.175296                    0.997479      28.885864      75.463240       0.720343       0.350399      -1.149728      -0.012317      -0.056010       0.104952       0.119598       0.001308       0.024067       0.068230      -0.011948      -0.189122      -0.100992       0.025941       0.075051             10.961919       7.061021       1.169089      -1.449909      18.667222       0.335765       7.157513          -0.000000
          194              O       4.443307       5.780061       0.189190      -0.605751      28.642079 0.42597466E+03  0.96386527E+04                                 7.239737                            6.216119       0.746970       2.273555                    0.999008      27.519694      69.645611       0.795770       0.340162      -1.157151       0.008651      -0.099628       0.034478       0.105780      -0.016925      -0.005428       0.046479       0.140133       0.088188      -0.102565       0.039281       0.063284              8.043746       6.617316       1.011899      -2.359893       6.819003      -0.678577      10.694920           0.000002
          195              O      14.221154       1.875181       3.532734      -0.256108      26.664766 0.32728717E+03  0.69315557E+04                                 7.099379                            5.636426       0.937277       2.441912                    0.997935      22.792822      55.757104       0.794501       0.364007      -1.138024       0.060323      -0.004524      -0.023716       0.064975      -0.001243      -0.004740       0.025669      -0.031474      -0.481165      -0.163026       0.064465       0.098562              8.274115      15.545084      -0.751011       0.678179       4.444069      -0.326780       4.833191          -0.000001
          196              O       0.762251       1.859797       2.420577      -0.358802      22.907787 0.35202254E+03  0.75941925E+04                                 6.310374                            5.771217       0.828158       2.353994                    0.998468      24.684079      60.988394       0.800201       0.354810      -1.145067      -0.008083      -0.016147       0.006298       0.019124       0.023673      -0.172916       0.031293      -0.112153       0.075608      -0.206635       0.048210       0.158425              6.614470       7.467163       0.552251      -2.169498       4.223248      -0.177334       8.152999          -0.000002
          197              O       4.328206       1.974403       7.579995      -0.323151      20.336358 0.27004775E+03  0.54617023E+04                                 5.780657                            4.998067       0.906775       2.399473                    0.999343      23.358101      56.199772       0.873019       0.346892      -1.149535      -0.004238       0.021078      -0.062843       0.066419      -0.097648       0.026871       0.025830      -0.146254       0.221880      -0.164302       0.070828       0.093474              6.113164       5.497692       0.257622       2.140989       3.950184      -0.308777       8.891615           0.000001
          198              O       4.743589       2.567141       5.647424      -0.333642      24.818106 0.36161659E+03  0.78874021E+04                                 6.790003                            5.969116       0.528579       2.268268                    0.997440      24.432623      61.552691       0.760007       0.369490      -1.128688      -0.023713      -0.020171       0.042987       0.053076      -0.032005      -0.114995      -0.048912      -0.115248      -0.072510      -0.164098       0.067803       0.096295              7.286238       9.065257       2.005044      -2.242068       5.456261      -1.806503       7.337195           0.000000
          199              O       0.946012       5.818319       5.315014      -0.275783      23.880519 0.33664112E+03  0.72096635E+04                                 6.598724                            5.728296       0.653624       2.311257                    0.998117      24.099396      60.085132       0.782426       0.365523      -1.132175       0.030226      -0.020803       0.010555       0.038181      -0.012999       0.059061      -0.010661      -0.023432      -0.547734      -0.195469       0.081821       0.113647              6.946974       6.962806      -2.965272      -0.325955       9.257346       0.039704       4.620770          -0.000003
          200              O       1.927751       4.212440       6.536795      -0.340955      22.703521 0.36285433E+03  0.79058310E+04                                 6.322008                            5.917387       0.782405       2.341413                    0.998123      24.799876      62.050143       0.776841       0.361875      -1.136780       0.011628       0.019450      -0.016335       0.027934       0.072578       0.116939      -0.118155      -0.033412       0.095383      -0.205782       0.056195       0.149587              6.334735       4.459394      -0.597296       0.390699       6.326358      -1.547119       8.218452           0.000003
          201              O       3.762089       0.539044       3.424878      -0.351524      24.750314 0.38352706E+03  0.85010036E+04                                 6.792281                            6.164634       0.440950       2.229582                    0.996405      25.069151      63.955227       0.743673       0.371578      -1.125539       0.008054       0.026878      -0.033462       0.043669       0.040381       0.036408      -0.137601       0.111912       0.056086      -0.180096       0.059105       0.120990              7.047069       5.099712      -0.250368      -0.623340       8.322318      -2.315758       7.719176          -0.000003
          202              O       3.979130       1.098135       1.382682      -0.292928      23.723579 0.31438261E+03  0.66089253E+04                                 6.539696                            5.488600       0.715742       2.343598                    0.997787      23.558568      57.910088       0.810845       0.359332      -1.138719      -0.014676       0.002452       0.045428       0.047803       0.045967      -0.010921       0.046117       0.221981       0.253390      -0.171141       0.077718       0.093422              7.241194       4.860716      -0.469706      -1.412399       6.278975       2.873273      10.583893          -0.000001
          203              O      13.554411      -2.026032       9.662858      -0.743748      52.408615 0.83306068E+03  0.22369541E+05                                11.227849                            9.037368      -0.091460       1.953651                    0.997971      31.998991      89.236097       0.620422       0.367653      -1.130908      -0.001374       0.081842       0.058335       0.100513       0.054941      -0.018726      -0.033622      -0.145568       0.046299      -0.099376      -0.000997       0.100373             13.731382       9.696102      -2.387762      -3.743679      11.027291       3.949229      20.470752           0.000001
          204              O      -0.645214      -1.791328      11.540618      -0.575194      26.552929 0.39709556E+03  0.88347464E+04                                 6.896162                            6.026526       0.644450       2.265012                    0.998384      26.568127      66.817048       0.802670       0.342981      -1.153999      -0.046978       0.025558       0.063092       0.082709       0.034311       0.035381      -0.059705      -0.027757      -0.036005      -0.087893       0.021574       0.066319              7.534147       9.746024      -2.167546       1.232486       6.253162       0.208767       6.603256           0.000002
          205              O      12.299981      -0.436509      15.515386      -0.305438      20.541965 0.27573123E+03  0.56027917E+04                                 5.832124                            5.047686       0.871202       2.382698                    0.999491      23.438055      56.426340       0.869876       0.346521      -1.150453      -0.052355       0.076026      -0.014197       0.093395       0.056516       0.052739      -0.116452       0.094834      -0.184730      -0.180452       0.075854       0.104598              6.262918       7.191779      -1.506791       2.599988       4.615021      -0.994401       6.981955          -0.000002
          206              O      10.744764       0.806738      15.451733      -0.345167      22.161116 0.33811187E+03  0.72380332E+04                                 6.206099                            5.682927       0.735327       2.325895                    0.998873      24.438576      60.615521       0.798787       0.358191      -1.139658       0.078780      -0.010966      -0.016409       0.081215      -0.004477      -0.108511       0.021022      -0.142699      -0.324364      -0.181075       0.051759       0.129316              6.485611       6.127774      -2.287623      -0.860604       6.858484       1.405969       6.470577           0.000000
          207              O       8.048665       0.625668      10.789160      -0.288390      19.722334 0.28242043E+03  0.57742944E+04                                 5.698216                            5.155043       0.952210       2.423383                    0.999345      23.114056      55.852896       0.848992       0.352858      -1.145037       0.046994      -0.025685      -0.058634       0.079411       0.036875      -0.041213       0.060838       0.018511      -0.399719      -0.161594       0.056811       0.104783              5.930165       8.468959       0.280968      -0.904966       3.856207      -0.382722       5.465328           0.000003
          208              O       9.480489       1.007481       9.459523      -0.331695      26.305652 0.33516522E+03  0.71364867E+04                                 6.999414                            5.630692       0.912550       2.401372                    0.998892      23.775516      58.203469       0.810933       0.354728      -1.146076      -0.049894      -0.045022       0.044596       0.080655      -0.011481      -0.079380       0.006017      -0.261132       0.240899      -0.194020       0.086057       0.107962              8.091654       5.255247      -0.030613      -1.355037       4.984358      -2.513646      14.035358          -0.000001

******************************************************
Auxiliary information for the entire system
The total spin magnetic moment of the unit cell is   0.000162
The total net atomic charge of the unit cell is   0.000006
Accuracy of reproducing the electrostatic potential in the unit cell:
  The inner radius (bohr) =    5.0000
  The outer radius (bohr) =   12.0000
  Valid grid points have density less than (e/(bohr^3)) =    0.0001
  The number of valid grid points were=       414532
  The rms potential error without charges in kcal/mol is=     11.33306
  The rms potential error with partial charges in kcal/mol is=      1.32121
  The RRMSE value at monopole order=      0.11658
  The rms potential error with partial charges and cloud penetration in kcal/mol is=      1.32484
  The RRMSE value at monopole order with cloud penetration is=      0.11690
  The rms potential error with partial charges and atomic dipoles in kcal/mol is=      0.84020
  The RRMSE value at dipole order=      0.07414
  The rms potential error with partial charges, atomic dipoles and cloud penetration in kcal/mol is=      0.82950
  The RRMSE value at dipole order with cloud penetration=      0.07319

******************************************************
The electron densities and ab initio electrostatic potential were computed in VASP using the PBE functional and
projector augmented wave method. See the main text of the journal article for a description of computational details.
The atomic charges, dipoles, and quadrupoles were computed with the DDEC6 method as described in
(a) T. A. Manz and N. Gabaldon Limas, RSC Adv. 6 (2016) 47771-47801 DOI: 10.1039/c6ra04656h
(b) N. Gabaldon Limas and T. A. Manz, RSC Adv. 8 (2018) 2678-2707 DOI: 10.1039/c7ra11829e.
For each atom in the material, the electron cloud parameters were fit to the spherically averaged atom-in-material
electron density using radial positions for which this density was between 10^-4 and 10^-2 electrons per cubic bohr.
The polarizabilities, dispersion coefficients, and quantum Drude oscillator (QDO) parameters were fit using the MCLF method.
The magnetic structure of the system was optimized in VASP from the default ferromagnetic initial guess using spin polarization.
The atomic spin moments (ASMs) were computed on this optimized magnetic structure using the DDEC6 partition as inputs
to the method of T. A. Manz and D. S. Sholl, J. Chem. Theory Comput. 7 (2011) 4146-4164 DOI: 10.1021/ct200539n.
The RMSE and RRMSE were computed using a uniform grid with Ewald summation.
