# Supplementary material for: A collection of forcefield precursors for metal–organic frameworks
Source: RSC Adv. 2019 Nov 13;9(63):36492–507. doi: 10.1039/c9ra07327b (PMC9075174; doi:10.1039/c9ra07327b)
Supplement: RA-009-C9RA07327B-s6147 [file RA-009-C9RA07327B-s6147.xyz]

   32
jmolscript: load "" {1 1 1} spacegroup "x,y,z" unitcell [{      7.819800     0.000000     0.000000 }, {     -3.909914     7.474527     0.000000 }, {      0.000000     0.000000     9.490800 }]
Y      3.909894     3.096846     7.118100     1.842997
Y     -0.000008     4.376635     7.118100     1.850422
Y     -0.000008     4.377681     2.372700     1.843002
Y      3.909894     3.097892     2.372700     1.850426
C      4.686406    -0.016444     7.048817     0.518687
C     -1.525651     4.116969     4.750145     0.891392
C      3.133394     0.016444     2.303417     0.518687
C      5.435537     3.357558     0.004745     0.891392
C      3.133394    -0.016444     7.187383     0.515631
C      1.525635     4.116969    -0.004745     0.887839
C      4.686406     0.016444     2.441983     0.515631
C      2.384251     3.357558     4.740655     0.887839
O      5.241610     1.085301     6.994720    -0.559939
O      1.317624     6.320460     6.986178    -0.576155
O     -2.001094     3.788090     5.881449    -0.707564
O     -0.424624     4.780707     4.775771    -0.711133
O     -2.001094     3.776131     3.619791    -0.702129
O     -1.331724     6.389226     2.249320    -0.559940
O      2.592262     1.154067     2.240778    -0.576155
O     -1.908820     3.686437     1.136049    -0.707565
O      4.334510     2.693820     0.030371    -0.711133
O     -1.908820     3.698396     8.365191    -0.702129
O      2.578186     1.085301     7.241480    -0.557931
O     -1.317648     6.320460     7.250022    -0.575988
O      2.001080     3.788090     8.354751    -0.706211
O      0.424606     4.780707    -0.030371    -0.708251
O      2.001080     3.776131     1.125609    -0.701671
O      1.331700     6.389226     2.496080    -0.557932
O      5.227534     1.154067     2.504622    -0.575988
O      1.908806     3.686437     3.609351    -0.706211
O      3.485280     2.693820     4.715029    -0.708251
O      1.908806     3.698396     5.871009    -0.701671

The following XYZ coordinates are in angstroms. Other properties are in atomic units.
The sperically averaged electron density of each atom fit to a function of the form exp(a - br)
eigen_1, eigen_2 and eigen_3 are the three eigenvalues of traceless quadrupole moment tensor
  atom number  atomic symbol              X              Y              Z     net charge C6 coefficient C8 coefficient C10 coefficient fluctuating dipole atomic polarizability isotropic forcefield polarizability              a              b squared Pearson coefficient          <r^3>          <r^4>         wp_QDO          m_QDO          q_QDO       dipole_x       dipole_y       dipole_z         dipole            Qxy            Qxz            Qyz     Q(x^2-y^2)  Q(3z^2 - R^2)        eigen_1        eigen_2        eigen_3 static polarizability      alpha(xx)      alpha(xy)      alpha(xz)      alpha(yy)      alpha(yz)      alpha(zz) atomic spin moment
            1              Y       3.909894       3.096846       7.118100       1.842997     163.854498 0.42205111E+04  0.16227586E+06                                22.674067                           19.924646       0.389827       1.853852                    0.999832      69.850839     200.142580       0.451616       0.352734      -1.197261       0.000701       0.086951       0.000247       0.086955      -0.000124      -0.024382      -0.000039      -0.232237      -0.189792      -0.100466      -0.047284       0.147751             25.010923      26.287487      -0.000393       2.205193      19.661912      -0.002302      29.083369           0.000038
            2              Y      -0.000008       4.376635       7.118100       1.850422     160.385347 0.40430786E+04  0.15383084E+06                                22.317418                           19.461483       0.331347       1.846297                    0.999672      69.040479     196.941685       0.458252       0.351294      -1.198195      -0.000282      -0.069247      -0.000317       0.069249       0.000348      -0.027367       0.000315      -0.198318      -0.148618      -0.092021      -0.031909       0.123930             24.780562      25.882287       0.000059       2.433432      19.485069       0.000508      28.974330          -0.000005
            3              Y      -0.000008       4.377681       2.372700       1.843002     163.854006 0.42204948E+04  0.16227506E+06                                22.674018                           19.924604       0.389830       1.853854                    0.999832      69.850734     200.142125       0.451617       0.352734      -1.197261      -0.000701      -0.086951       0.000248       0.086955      -0.000125       0.024382       0.000038      -0.232241      -0.189795      -0.100468      -0.047285       0.147753             25.010868      26.287425      -0.000394      -2.205184      19.661878       0.002303      29.083302           0.000038
            4              Y       3.909894       3.097892       2.372700       1.850426     160.385042 0.40430686E+04  0.15383035E+06                                22.317388                           19.461457       0.331348       1.846298                    0.999672      69.040412     196.941395       0.458252       0.351294      -1.198195       0.000282       0.069247      -0.000317       0.069249       0.000348       0.027368      -0.000316      -0.198320      -0.148623      -0.092022      -0.031909       0.123932             24.780528      25.882245       0.000061      -2.433430      19.485049      -0.000509      28.974290           0.000027
            5              C       4.686406      -0.016444       7.048817       0.518687      22.668495 0.26420519E+03  0.55074697E+04                                 7.152338                            5.669432       0.251052       2.136613                    0.999497      22.461337      61.647917       0.644060       0.456214      -1.035811       0.150301      -0.000452      -0.015863       0.151137      -0.001846       0.020297       0.000195       0.011051       0.504303      -0.089929      -0.079831       0.169760              7.844284       7.104707       0.131441      -0.234056      12.438116       0.015825       3.990030          -0.000003
            6              C      -1.525651       4.116969       4.750145       0.891392      17.897356 0.17512893E+03  0.33408896E+04                                 6.378831                            4.757170       0.303081       2.186338                    0.999438      19.629605      53.975296       0.662569       0.484586      -1.005983      -0.031518       0.005673       0.001311       0.032051      -0.058524       0.000887       0.002067      -0.094083      -0.224615      -0.074960      -0.037574       0.112534              7.321381       7.027928       2.059228       0.134278       4.729619       0.115623      10.206595          -0.000004
            7              C       3.133394       0.016444       2.303417       0.518687      22.668498 0.26420520E+03  0.55074704E+04                                 7.152341                            5.669434       0.251051       2.136612                    0.999497      22.461342      61.647953       0.644060       0.456215      -1.035811      -0.150301       0.000452      -0.015863       0.151137      -0.001846      -0.020297      -0.000195       0.011051       0.504303      -0.089929      -0.079831       0.169760              7.844288       7.104710       0.131441       0.234056      12.438123      -0.015825       3.990031          -0.000003
            8              C       5.435537       3.357558       0.004745       0.891392      17.897360 0.17512898E+03  0.33408909E+04                                 6.378832                            4.757171       0.303080       2.186337                    0.999438      19.629611      53.975321       0.662569       0.484586      -1.005983       0.031518      -0.005673       0.001311       0.032051      -0.058524      -0.000887      -0.002067      -0.094083      -0.224615      -0.074960      -0.037574       0.112534              7.321382       7.027930       2.059229      -0.134278       4.729620      -0.115623      10.206596          -0.000004
            9              C       3.133394      -0.016444       7.187383       0.515631      22.712757 0.26482830E+03  0.55234798E+04                                 7.159527                            5.674762       0.248833       2.135386                    0.999458      22.490125      61.735390       0.644014       0.455997      -1.035978      -0.150707      -0.002479       0.016030       0.151577       0.002021       0.019635      -0.000215       0.010291       0.506545      -0.090019      -0.080374       0.170393              7.852320       7.111363      -0.131396      -0.234287      12.452176      -0.015600       3.993423          -0.000003
           10              C       1.525635       4.116969      -0.004745       0.887839      17.941023 0.17561861E+03  0.33522014E+04                                 6.384985                            4.761071       0.303165       2.186004                    0.999476      19.659054      54.052715       0.662944       0.484027      -1.006384       0.032008       0.005031      -0.002019       0.032464       0.059041       0.001919      -0.002514      -0.095102      -0.227343      -0.076000      -0.037710       0.113710              7.328803       7.035349      -2.061961       0.134055       4.733780      -0.115553      10.217280          -0.000005
           11              C       4.686406       0.016444       2.441983       0.515631      22.712751 0.26482821E+03  0.55234776E+04                                 7.159526                            5.674762       0.248833       2.135386                    0.999458      22.490123      61.735391       0.644014       0.455997      -1.035978       0.150707       0.002479       0.016030       0.151577       0.002021      -0.019635       0.000215       0.010291       0.506546      -0.090019      -0.080374       0.170393              7.852321       7.111364      -0.131396       0.234287      12.452175       0.015600       3.993422          -0.000003
           12              C       2.384251       3.357558       4.740655       0.887839      17.941020 0.17561857E+03  0.33522003E+04                                 6.384985                            4.761070       0.303165       2.186005                    0.999476      19.659050      54.052703       0.662943       0.484028      -1.006384      -0.032008      -0.005031      -0.002019       0.032464       0.059041      -0.001919       0.002515      -0.095102      -0.227343      -0.076000      -0.037710       0.113710              7.328803       7.035348      -2.061961      -0.134055       4.733780       0.115553      10.217280          -0.000004
           13              O       5.241610       1.085301       6.994720      -0.559939      32.705971 0.48205867E+03  0.11260605E+05                                 7.994618                            6.736548       0.457419       2.193132                    0.998660      27.273164      70.340849       0.742742       0.353026      -1.145407       0.035215      -0.084815      -0.009570       0.092332       0.030668       0.018452      -0.006329      -0.150972       0.253831      -0.125560       0.039024       0.086537              8.720946       6.615761       2.586669      -0.054841      14.306969      -0.171961       5.240108          -0.000029
           14              O       1.317624       6.320460       6.986178      -0.576155      33.824858 0.50526276E+03  0.11933496E+05                                 8.174173                            6.890490       0.448766       2.185684                    0.998768      27.564867      71.316641       0.735938       0.352382      -1.146763       0.032187       0.084934      -0.008136       0.091192      -0.032405       0.017341       0.007370      -0.169684       0.224380      -0.129870       0.052720       0.077149              8.936754       6.673392      -2.441356      -0.066424      14.755085       0.223804       5.381785          -0.000028
           15              O      -2.001094       3.788090       5.881449      -0.707564      46.620179 0.64877035E+03  0.16290715E+05                                10.186792                            7.825918       0.191997       2.104825                    0.995082      28.808034      76.536537       0.689043       0.354006      -1.146883      -0.010913      -0.012115      -0.033416       0.037182      -0.047214      -0.013060      -0.007112      -0.080875       0.082673      -0.078028       0.029590       0.048437             11.890538      10.737269       2.893725      -3.762209       7.429931      -2.555857      17.504413          -0.000006
           16              O      -0.424624       4.780707       4.775771      -0.711133      40.320001 0.67032843E+03  0.16967976E+05                                 9.229433                            7.949673       0.138429       2.074734                    0.994721      29.349807      78.257207       0.684418       0.353543      -1.147406       0.018986       0.069719       0.005775       0.072489       0.013328       0.002462       0.001673       0.021545      -0.357315      -0.119150       0.042417       0.076734             10.086908      12.171233       3.202695       0.173251       7.978196       0.123733      10.111294           0.000004
           17              O      -2.001094       3.776131       3.619791      -0.702129      46.964879 0.64677983E+03  0.16224076E+05                                10.238858                            7.815298       0.181489       2.103490                    0.994823      28.718717      76.195874       0.689504       0.354133      -1.147077      -0.019034      -0.022835       0.032359       0.043942      -0.045425       0.012581       0.010947      -0.080830       0.085900      -0.077522       0.029673       0.047849             12.005191      10.778808       2.951631       3.912052       7.532067       2.796642      17.704697          -0.000008
           18              O      -1.331724       6.389226       2.249320      -0.559940      32.706042 0.48205991E+03  0.11260642E+05                                 7.994632                            6.736559       0.457415       2.193131                    0.998660      27.273186      70.340944       0.742741       0.353026      -1.145407      -0.035215       0.084815      -0.009570       0.092332       0.030668      -0.018452       0.006329      -0.150973       0.253832      -0.125561       0.039024       0.086537              8.720962       6.615772       2.586674       0.054841      14.306999       0.171962       5.240116          -0.000030
           19              O       2.592262       1.154067       2.240778      -0.576155      33.824912 0.50526370E+03  0.11933525E+05                                 8.174184                            6.890498       0.448764       2.185683                    0.998768      27.564882      71.316709       0.735938       0.352383      -1.146763      -0.032187      -0.084934      -0.008135       0.091192      -0.032405      -0.017341      -0.007370      -0.169683       0.224380      -0.129870       0.052720       0.077149              8.936767       6.673400      -2.441359       0.066424      14.755109      -0.223804       5.381791          -0.000028
           20              O      -1.908820       3.686437       1.136049      -0.707565      46.620222 0.64877103E+03  0.16290737E+05                                10.186799                            7.825923       0.191997       2.104825                    0.995082      28.808048      76.536589       0.689042       0.354006      -1.146883       0.010913       0.012115      -0.033416       0.037182      -0.047214       0.013060       0.007112      -0.080874       0.082674      -0.078028       0.029591       0.048437             11.890546      10.737277       2.893729       3.762212       7.429936       2.555860      17.504425          -0.000008
           21              O       4.334510       2.693820       0.030371      -0.711133      40.320029 0.67032899E+03  0.16967994E+05                                 9.229438                            7.949677       0.138428       2.074733                    0.994721      29.349817      78.257249       0.684418       0.353543      -1.147406      -0.018986      -0.069719       0.005775       0.072489       0.013328      -0.002461      -0.001673       0.021545      -0.357314      -0.119150       0.042417       0.076734             10.086914      12.171240       3.202697      -0.173251       7.978201      -0.123733      10.111300           0.000003
           22              O      -1.908820       3.698396       8.365191      -0.702129      46.964893 0.64678004E+03  0.16224083E+05                                10.238860                            7.815300       0.181487       2.103490                    0.994823      28.718720      76.195891       0.689504       0.354133      -1.147077       0.019034       0.022835       0.032359       0.043942      -0.045425      -0.012581      -0.010947      -0.080829       0.085900      -0.077521       0.029673       0.047848             12.005194      10.778812       2.951632      -3.912053       7.532068      -2.796642      17.704701          -0.000007
           23              O       2.578186       1.085301       7.241480      -0.557931      32.669060 0.48135587E+03  0.11240094E+05                                 7.988699                            6.731757       0.453387       2.191799                    0.998566      27.255832      70.283493       0.742986       0.353038      -1.145396      -0.034012      -0.086543       0.009468       0.093467      -0.031240       0.018632       0.006299      -0.152274       0.251275      -0.125989       0.040273       0.085716              8.714261       6.611075      -2.584528      -0.054650      14.295017       0.171836       5.236690          -0.000030
           24              O      -1.317648       6.320460       7.250022      -0.575988      33.809039 0.50494643E+03  0.11924128E+05                                 8.171223                            6.888080       0.444708       2.184586                    0.998724      27.560696      71.299581       0.736110       0.352357      -1.146787      -0.032246       0.085275       0.007891       0.091509       0.032596       0.017914      -0.007145      -0.169793       0.226046      -0.130353       0.052690       0.077663              8.933369       6.670998       2.440475      -0.066413      14.748999      -0.223120       5.380108          -0.000029
           25              O       2.001080       3.788090       8.354751      -0.706211      46.527948 0.64718353E+03  0.16240154E+05                                10.172211                            7.815400       0.188230       2.104492                    0.995101      28.778237      76.420317       0.689663       0.353921      -1.147007       0.011405      -0.012135       0.033083       0.037039       0.047212      -0.012529       0.006959      -0.080950       0.082089      -0.077810       0.029244       0.048565             11.872857      10.718616      -2.887246      -3.755818       7.419086       2.551528      17.480870          -0.000007
           26              O       0.424606       4.780707      -0.030371      -0.708251      40.226718 0.66833282E+03  0.16904918E+05                                 9.216548                            7.938964       0.143553       2.077012                    0.994773      29.307900      78.117435       0.684730       0.353644      -1.147320      -0.016493       0.067875      -0.005135       0.070038      -0.014895       0.002640      -0.001742       0.023341      -0.359349      -0.119833       0.040970       0.078863             10.072417      12.155772      -3.198929       0.173904       7.968342      -0.124439      10.093136           0.000004
           27              O       2.001080       3.776131       1.125609      -0.701671      47.010697 0.64747835E+03  0.16247169E+05                                10.247959                            7.821831       0.180908       2.103203                    0.994835      28.730130      76.257434       0.688860       0.354342      -1.146823       0.019020      -0.022670      -0.032065       0.043633       0.045372       0.011749      -0.010555      -0.080049       0.083185      -0.076543       0.028653       0.047891             12.016073      10.790427      -2.955534       3.915315       7.538727      -2.799298      17.719064          -0.000007
           28              O       1.331700       6.389226       2.496080      -0.557932      32.669099 0.48135657E+03  0.11240115E+05                                 7.988706                            6.731763       0.453387       2.191799                    0.998566      27.255845      70.283546       0.742985       0.353038      -1.145396       0.034012       0.086543       0.009468       0.093467      -0.031240      -0.018632      -0.006299      -0.152274       0.251276      -0.125989       0.040273       0.085717              8.714269       6.611081      -2.584531       0.054650      14.295032      -0.171836       5.236694          -0.000031
           29              O       5.227534       1.154067       2.504622      -0.575988      33.809066 0.50494690E+03  0.11924142E+05                                 8.171228                            6.888084       0.444707       2.184586                    0.998724      27.560704      71.299615       0.736109       0.352357      -1.146787       0.032245      -0.085275       0.007892       0.091509       0.032596      -0.017913       0.007145      -0.169793       0.226047      -0.130354       0.052691       0.077663              8.933375       6.671003       2.440477       0.066414      14.749011       0.223120       5.380111          -0.000029
           30              O       1.908806       3.686437       3.609351      -0.706211      46.527943 0.64718345E+03  0.16240151E+05                                10.172210                            7.815399       0.188232       2.104493                    0.995101      28.778237      76.420311       0.689664       0.353921      -1.147007      -0.011406       0.012135       0.033084       0.037039       0.047212       0.012529      -0.006959      -0.080950       0.082089      -0.077810       0.029244       0.048566             11.872856      10.718613      -2.887246       3.755817       7.419086      -2.551527      17.480869          -0.000007
           31              O       3.485280       2.693820       4.715029      -0.708251      40.226694 0.66833233E+03  0.16904902E+05                                 9.216543                            7.938960       0.143556       2.077013                    0.994773      29.307893      78.117400       0.684731       0.353644      -1.147320       0.016493      -0.067875      -0.005135       0.070039      -0.014895      -0.002640       0.001742       0.023341      -0.359350      -0.119834       0.040970       0.078864             10.072411      12.155765      -3.198927      -0.173904       7.968338       0.124440      10.093131           0.000004
           32              O       1.908806       3.698396       5.871009      -0.701671      47.010689 0.64747823E+03  0.16247165E+05                                10.247959                            7.821830       0.180905       2.103202                    0.994835      28.730126      76.257424       0.688860       0.354342      -1.146823      -0.019020       0.022670      -0.032064       0.043633       0.045372      -0.011749       0.010555      -0.080048       0.083184      -0.076543       0.028653       0.047890             12.016072      10.790426      -2.955533      -3.915315       7.538726       2.799297      17.719063          -0.000008

******************************************************
Auxiliary information for the entire system
The total spin magnetic moment of the unit cell is   -0.000209
The total net atomic charge of the unit cell is   -0.000002
Accuracy of reproducing the electrostatic potential in the unit cell:
  The inner radius (bohr) =    5.0000
  The outer radius (bohr) =   12.0000
  Valid grid points have density less than (e/(bohr^3)) =    0.0001
  The number of valid grid points were=         9106
  The rms potential error without charges in kcal/mol is=      6.31188
  The rms potential error with partial charges in kcal/mol is=      0.96217
  The RRMSE value at monopole order=      0.15244
  The rms potential error with partial charges and cloud penetration in kcal/mol is=      0.97633
  The RRMSE value at monopole order with cloud penetration is=      0.15468
  The rms potential error with partial charges and atomic dipoles in kcal/mol is=      1.10615
  The RRMSE value at dipole order=      0.17525
  The rms potential error with partial charges, atomic dipoles and cloud penetration in kcal/mol is=      1.08895
  The RRMSE value at dipole order with cloud penetration=      0.17252

******************************************************
The electron densities and ab initio electrostatic potential were computed in VASP using the PBE functional and
projector augmented wave method. See the main text of the journal article for a description of computational details.
The atomic charges, dipoles, and quadrupoles were computed with the DDEC6 method as described in
(a) T. A. Manz and N. Gabaldon Limas, RSC Adv. 6 (2016) 47771-47801 DOI: 10.1039/c6ra04656h
(b) N. Gabaldon Limas and T. A. Manz, RSC Adv. 8 (2018) 2678-2707 DOI: 10.1039/c7ra11829e.
For each atom in the material, the electron cloud parameters were fit to the spherically averaged atom-in-material
electron density using radial positions for which this density was between 10^-4 and 10^-2 electrons per cubic bohr.
The polarizabilities, dispersion coefficients, and quantum Drude oscillator (QDO) parameters were fit using the MCLF method.
The magnetic structure of the system was optimized in VASP from the default ferromagnetic initial guess using spin polarization.
The atomic spin moments (ASMs) were computed on this optimized magnetic structure using the DDEC6 partition as inputs
to the method of T. A. Manz and D. S. Sholl, J. Chem. Theory Comput. 7 (2011) 4146-4164 DOI: 10.1021/ct200539n.
The RMSE and RRMSE were computed using a uniform grid with Ewald summation.
