# Supplementary material for: A collection of forcefield precursors for metal–organic frameworks
Source: RSC Adv. 2019 Nov 13;9(63):36492–507. doi: 10.1039/c9ra07327b (PMC9075174; doi:10.1039/c9ra07327b)
Supplement: RA-009-C9RA07327B-s6149 [file RA-009-C9RA07327B-s6149.xyz]

   32
jmolscript: load "" {1 1 1} spacegroup "x,y,z" unitcell [{      7.817700     0.000000     0.000000 }, {     -3.908822     7.471486     0.000000 }, {      0.000000     0.000000     9.484500 }]
Y      3.908862     3.090207     7.113375     1.874270
Y      0.000016     4.372314     7.113375     1.820965
Y      0.000016     4.381279     2.371125     1.874273
Y      3.908862     3.099172     2.371125     1.820965
C      0.781798     7.366885     7.084922     0.501407
C     -1.500983     4.109317     4.713796     0.858234
C      3.127080     0.104601     2.342672     0.501407
C      5.409861     3.362169    -0.028453     0.858234
C     -0.781742     7.366885     7.141829     0.502744
C      1.501014     4.109317     0.028454     0.856125
C      4.690620     0.104601     2.399579     0.502743
C      2.407864     3.362169     4.770704     0.856125
O      5.230045     1.060951     7.151313    -0.555022
O      1.297762     6.253634     6.800387    -0.562645
O      5.886741     3.541484     5.813999    -0.701695
O     -0.389304     4.705542     4.694828    -0.678151
O      5.706936     3.930002     3.575657    -0.710246
O     -1.321167     6.410535     2.409063    -0.555022
O      2.611116     1.217852     2.058137    -0.562646
O     -1.977863     3.930002     1.071749    -0.701695
O      4.298182     2.765944     9.437078    -0.678151
O     -1.798058     3.541484     8.317907    -0.710247
O      2.587663     1.060951     7.075437    -0.554953
O     -1.297715     6.253634     7.426364    -0.563806
O      1.930985     3.541484     8.412752    -0.700879
O      0.389339     4.705542     0.047423    -0.675347
O      2.110794     3.930002     1.166594    -0.711002
O      1.321215     6.410535     2.333187    -0.554953
O      5.206593     1.217852     2.684114    -0.563807
O      1.977893     3.930002     3.670502    -0.700878
O      3.519539     2.765944     4.789673    -0.675346
O      1.798084     3.541484     5.908844    -0.711002

The following XYZ coordinates are in angstroms. Other properties are in atomic units.
The sperically averaged electron density of each atom fit to a function of the form exp(a - br)
eigen_1, eigen_2 and eigen_3 are the three eigenvalues of traceless quadrupole moment tensor
  atom number  atomic symbol              X              Y              Z     net charge C6 coefficient C8 coefficient C10 coefficient fluctuating dipole atomic polarizability isotropic forcefield polarizability              a              b squared Pearson coefficient          <r^3>          <r^4>         wp_QDO          m_QDO          q_QDO       dipole_x       dipole_y       dipole_z         dipole            Qxy            Qxz            Qyz     Q(x^2-y^2)  Q(3z^2 - R^2)        eigen_1        eigen_2        eigen_3 static polarizability      alpha(xx)      alpha(xy)      alpha(xz)      alpha(yy)      alpha(yz)      alpha(zz) atomic spin moment
            1              Y       3.908862       3.090207       7.113375       1.874270     155.058395 0.39667856E+04  0.15030017E+06                                21.961024                           19.367902       0.338492       1.850962                    0.999662      68.638395     195.766379       0.455856       0.354616      -1.194670      -0.000209       0.062514       0.000507       0.062516      -0.000213      -0.043458       0.000038      -0.250567      -0.164598      -0.124841      -0.027876       0.152717             24.204196      25.356047      -0.000421       2.466610      18.185882      -0.001348      29.070658           0.000032
            2              Y       0.000016       4.372314       7.113375       1.820965     171.423397 0.43917637E+04  0.17055637E+06                                23.243845                           20.235497       0.307549       1.826984                    0.999920      70.567487     203.241891       0.451084       0.349639      -1.199842       0.000203      -0.080866      -0.000437       0.080867       0.000058      -0.026443       0.000275      -0.200326      -0.110103      -0.094014      -0.024501       0.118514             25.820242      26.609154      -0.001496       1.358308      21.150628       0.000297      29.700943           0.000034
            3              Y       0.000016       4.381279       2.371125       1.874273     155.058034 0.39667739E+04  0.15029961E+06                                21.960988                           19.367872       0.338494       1.850963                    0.999662      68.638313     195.766036       0.455856       0.354615      -1.194670       0.000209      -0.062514       0.000507       0.062516      -0.000213       0.043458      -0.000038      -0.250565      -0.164597      -0.124840      -0.027876       0.152716             24.204156      25.355998      -0.000419      -2.466610      18.185854       0.001348      29.070615          -0.000019
            4              Y       3.908862       3.099172       2.371125       1.820965     171.423361 0.43917626E+04  0.17055632E+06                                23.243839                           20.235493       0.307550       1.826984                    0.999920      70.567485     203.241868       0.451084       0.349639      -1.199842      -0.000203       0.080865      -0.000437       0.080867       0.000058       0.026445      -0.000275      -0.200327      -0.110108      -0.094014      -0.024501       0.118515             25.820236      26.609140      -0.001499      -1.358305      21.150625      -0.000297      29.700942           0.000043
            5              C       0.781798       7.366885       7.084922       0.501407      23.894229 0.28369700E+03  0.60094487E+04                                 7.379015                            5.851600       0.279097       2.137155                    0.999555      22.889848      62.969502       0.638852       0.452612      -1.039682       0.154312      -0.000424      -0.010885       0.154696      -0.001764       0.010269      -0.029658       0.007334       0.490299      -0.088899      -0.078461       0.167360              8.115679       7.117920       0.149598      -0.230249      12.970244       1.040952       4.258873          -0.000003
            6              C      -1.500983       4.109317       4.713796       0.858234      18.768921 0.18925530E+03  0.36767669E+04                                 6.566497                            4.931170       0.307615       2.179267                    0.999687      20.155830      55.715929       0.654342       0.481818      -1.008606      -0.027977      -0.002351      -0.003814       0.028334      -0.054591      -0.003811       0.009313      -0.094808      -0.232026      -0.077881      -0.033626       0.111507              7.513107       7.772666       2.237091       0.314843       4.952738      -0.676800       9.813918          -0.000003
            7              C       3.127080       0.104601       2.342672       0.501407      23.894234 0.28369709E+03  0.60094507E+04                                 7.379015                            5.851600       0.279097       2.137154                    0.999555      22.889851      62.969506       0.638852       0.452612      -1.039682      -0.154312       0.000424      -0.010885       0.154696      -0.001764      -0.010268       0.029658       0.007334       0.490298      -0.088899      -0.078461       0.167360              8.115678       7.117920       0.149598       0.230249      12.970242      -1.040952       4.258873          -0.000003
            8              C       5.409861       3.362169      -0.028453       0.858234      18.768920 0.18925529E+03  0.36767669E+04                                 6.566497                            4.931171       0.307614       2.179267                    0.999687      20.155828      55.715924       0.654342       0.481818      -1.008606       0.027977       0.002351      -0.003814       0.028334      -0.054591       0.003811      -0.009313      -0.094808      -0.232026      -0.077881      -0.033626       0.111507              7.513107       7.772665       2.237092      -0.314837       4.952739       0.676804       9.813918          -0.000003
            9              C      -0.781742       7.366885       7.141829       0.502744      23.883342 0.28354230E+03  0.60055964E+04                                 7.378321                            5.851093       0.283480       2.138394                    0.999516      22.882684      62.955125       0.638676       0.452780      -1.039543      -0.154338      -0.000859       0.011081       0.154738       0.002190       0.010553       0.030850       0.005412       0.486541      -0.087694      -0.078768       0.166462              8.114896       7.117272      -0.149056      -0.230228      12.968930      -1.040540       4.258486          -0.000004
           10              C       1.501014       4.109317       0.028454       0.856125      18.804987 0.18967568E+03  0.36865413E+04                                 6.570638                            4.933831       0.307228       2.178679                    0.999659      20.178451      55.769016       0.654803       0.481269      -1.009013       0.028866      -0.003822       0.004940       0.029534       0.054925      -0.003354      -0.009320      -0.096753      -0.234744      -0.078772      -0.034055       0.112827              7.518023       7.778432      -2.239267       0.314834       4.955640       0.677368       9.819996          -0.000003
           11              C       4.690620       0.104601       2.399579       0.502743      23.883354 0.28354246E+03  0.60056009E+04                                 7.378324                            5.851095       0.283477       2.138393                    0.999516      22.882693      62.955165       0.638675       0.452780      -1.039543       0.154338       0.000859       0.011081       0.154738       0.002190      -0.010553      -0.030850       0.005413       0.486541      -0.087694      -0.078768       0.166462              8.114900       7.117275      -0.149057       0.230228      12.968937       1.040540       4.258487          -0.000004
           12              C       2.407864       3.362169       4.770704       0.856125      18.804986 0.18967567E+03  0.36865411E+04                                 6.570639                            4.933832       0.307228       2.178679                    0.999659      20.178450      55.769019       0.654802       0.481270      -1.009013      -0.028865       0.003822       0.004940       0.029533       0.054926       0.003354       0.009320      -0.096753      -0.234744      -0.078772      -0.034055       0.112827              7.518024       7.778433      -2.239268      -0.314834       4.955641      -0.677369       9.819997          -0.000003
           13              O       5.230045       1.060951       7.151313      -0.555022      34.460280 0.51210250E+03  0.12126086E+05                                 8.291265                            6.944406       0.474114       2.196290                    0.998502      27.476899      70.994937       0.732483       0.353138      -1.147064       0.037042      -0.067558      -0.012100       0.077991       0.046762       0.013959      -0.003913      -0.173166       0.212935      -0.134913       0.062900       0.072013              9.113838       6.724092       2.667026       0.265330      15.130771       0.672106       5.486652          -0.000030
           14              O       1.297762       6.253634       6.800387      -0.562645      32.712798 0.49147344E+03  0.11535772E+05                                 8.001228                            6.803077       0.447591       2.191338                    0.998709      27.321049      70.625581       0.738954       0.353136      -1.145358       0.027152       0.091074      -0.037025       0.101993      -0.019670       0.007875       0.017703      -0.168149       0.248582      -0.128239       0.038695       0.089544              8.704706       6.510042      -2.194623      -0.473464      14.052490       1.394829       5.551585          -0.000028
           15              O       5.886741       3.541484       5.813999      -0.701695      45.473335 0.65860166E+03  0.16585085E+05                                10.024820                            7.879841       0.268445       2.126074                    0.994856      28.982629      76.886639       0.687967       0.353544      -1.148281      -0.006422      -0.072332      -0.048390       0.087262      -0.028028      -0.008574      -0.026082      -0.076470       0.097474      -0.066468       0.011335       0.055133             11.565355      10.485538       3.090207      -3.300564       7.897205      -3.351409      16.313320          -0.000007
           16              O      -0.389304       4.705542       4.694828      -0.678151      40.199375 0.64940412E+03  0.16336389E+05                                 9.263764                            7.869621      -0.011031       2.035563                    0.994724      28.928039      77.323311       0.680834       0.357622      -1.142168       0.033267       0.052332       0.006923       0.062396       0.006753      -0.003547       0.008848       0.014562      -0.356392      -0.119336       0.050006       0.069329             10.195349      12.856148       3.094596       0.216335       7.656467      -0.028403      10.073431           0.000005
           17              O       5.706936       3.930002       3.575657      -0.710246      47.442895 0.67485437E+03  0.17122762E+05                                10.343532                            8.002870       0.147966       2.086078                    0.994675      29.202993      78.128036       0.678312       0.355888      -1.144745      -0.027656       0.013021       0.041543       0.051578      -0.042699       0.023961      -0.003493      -0.073486       0.086443      -0.074783       0.023684       0.051099             12.025897      11.850219       2.907916       4.363200       7.385898       1.743521      16.841575          -0.000004
           18              O      -1.321167       6.410535       2.409063      -0.555022      34.460231 0.51210160E+03  0.12126059E+05                                 8.291255                            6.944399       0.474117       2.196291                    0.998502      27.476886      70.994875       0.732484       0.353138      -1.147064      -0.037043       0.067559      -0.012100       0.077992       0.046762      -0.013958       0.003912      -0.173165       0.212935      -0.134913       0.062899       0.072013              9.113828       6.724085       2.667023      -0.265330      15.130751      -0.672105       5.486647          -0.000029
           19              O       2.611116       1.217852       2.058137      -0.562646      32.712805 0.49147362E+03  0.11535777E+05                                 8.001229                            6.803078       0.447591       2.191337                    0.998709      27.321056      70.625603       0.738954       0.353136      -1.145358      -0.027152      -0.091074      -0.037025       0.101993      -0.019670      -0.007875      -0.017703      -0.168149       0.248580      -0.128238       0.038695       0.089544              8.704706       6.510043      -2.194623       0.473465      14.052489      -1.394829       5.551586          -0.000028
           20              O      -1.977863       3.930002       1.071749      -0.701695      45.473272 0.65860033E+03  0.16585043E+05                                10.024809                            7.879832       0.268447       2.126075                    0.994856      28.982614      76.886574       0.687968       0.353544      -1.148281       0.006422       0.072332      -0.048389       0.087262      -0.028028       0.008574       0.026082      -0.076471       0.097474      -0.066468       0.011335       0.055133             11.565342      10.485526       3.090205       3.300563       7.897199       3.351408      16.313301          -0.000006
           21              O       4.298182       2.765944       9.437078      -0.678151      40.199352 0.64940369E+03  0.16336376E+05                                 9.263760                            7.869618      -0.011031       2.035563                    0.994724      28.928028      77.323273       0.680834       0.357622      -1.142168      -0.033267      -0.052332       0.006924       0.062396       0.006753       0.003547      -0.008848       0.014562      -0.356391      -0.119335       0.050006       0.069329             10.195345      12.856142       3.094594      -0.216330       7.656464       0.028406      10.073427           0.000006
           22              O      -1.798058       3.541484       8.317907      -0.710247      47.442929 0.67485528E+03  0.17122791E+05                                10.343537                            8.002875       0.147967       2.086078                    0.994675      29.203003      78.128069       0.678312       0.355887      -1.144745       0.027656      -0.013021       0.041544       0.051578      -0.042699      -0.023961       0.003494      -0.073485       0.086443      -0.074783       0.023684       0.051099             12.025902      11.850223       2.907916      -4.363198       7.385901      -1.743520      16.841583          -0.000006
           23              O       2.587663       1.060951       7.075437      -0.554953      34.443939 0.51180875E+03  0.12117148E+05                                 8.288035                            6.941830       0.477657       2.197297                    0.998409      27.471087      70.969437       0.732726       0.353079      -1.147135      -0.037097      -0.067902       0.011746       0.078261      -0.046881       0.013565       0.004102      -0.173638       0.212428      -0.135046       0.063214       0.071832              9.110209       6.721567      -2.665730       0.265404      15.124468      -0.671654       5.484593          -0.000031
           24              O      -1.297715       6.253634       7.426364      -0.563806      32.747757 0.49214273E+03  0.11555569E+05                                 8.007110                            6.807872       0.438365       2.188220                    0.998649      27.336615      70.681447       0.738657       0.353153      -1.145328      -0.027352       0.090098       0.037574       0.101378       0.019090       0.007800      -0.016993      -0.165623       0.249587      -0.127029       0.037813       0.089216              8.711237       6.514590       2.196399      -0.473966      14.063885      -1.395417       5.555236          -0.000028
           25              O       1.930985       3.541484       8.412752      -0.700879      45.422071 0.65768336E+03  0.16556045E+05                                10.017363                            7.874567       0.262674       2.124600                    0.994750      28.964923      76.823852       0.688174       0.353564      -1.148275       0.007112      -0.071655       0.048457       0.086793       0.027943      -0.007745       0.026664      -0.077272       0.096241      -0.066331       0.010440       0.055891             11.556138      10.476228      -3.086591      -3.296434       7.891213       3.348349      16.300975          -0.000006
           26              O       0.389339       4.705542       0.047423      -0.675347      40.087199 0.64708321E+03  0.16263012E+05                                 9.246750                            7.855732       0.040258       2.052738                    0.994706      28.881523      77.156763       0.681429       0.357639      -1.142185      -0.031355       0.050997      -0.007073       0.060282      -0.007178      -0.004430      -0.008241       0.017135      -0.354716      -0.118762       0.048457       0.070306             10.176048      12.834296      -3.089641       0.216026       7.643909       0.027845      10.049938           0.000005
           27              O       2.110794       3.930002       1.166594      -0.711002      47.476862 0.67544451E+03  0.17141487E+05                                10.347560                            8.006058       0.145663       2.085332                    0.994569      29.217698      78.176016       0.678216       0.355860      -1.144767       0.028586       0.013076      -0.040781       0.051490       0.042791       0.022805       0.004109      -0.073682       0.083228      -0.073946       0.022778       0.051168             12.030343      11.855610      -2.909474       4.363449       7.388533      -1.743745      16.846886          -0.000004
           28              O       1.321215       6.410535       2.333187      -0.554953      34.443927 0.51180848E+03  0.12117140E+05                                 8.288033                            6.941828       0.477658       2.197297                    0.998409      27.471082      70.969417       0.732727       0.353079      -1.147135       0.037098       0.067902       0.011746       0.078262      -0.046881      -0.013565      -0.004102      -0.173637       0.212427      -0.135045       0.063213       0.071832              9.110208       6.721564      -2.665729      -0.265404      15.124466       0.671654       5.484592          -0.000029
           29              O       5.206593       1.217852       2.684114      -0.563807      32.747807 0.49214366E+03  0.11555597E+05                                 8.007120                            6.807880       0.438361       2.188219                    0.998649      27.336632      70.681521       0.738656       0.353153      -1.145328       0.027352      -0.090098       0.037573       0.101378       0.019090      -0.007800       0.016993      -0.165623       0.249584      -0.127029       0.037813       0.089216              8.711248       6.514598       2.196402       0.473967      14.063904       1.395419       5.555242          -0.000029
           30              O       1.977893       3.930002       3.670502      -0.700878      45.422027 0.65768262E+03  0.16556022E+05                                10.017357                            7.874562       0.262677       2.124601                    0.994750      28.964909      76.823799       0.688175       0.353564      -1.148275      -0.007112       0.071655       0.048456       0.086793       0.027944       0.007745      -0.026664      -0.077273       0.096241      -0.066332       0.010440       0.055892             11.556130      10.476219      -3.086588       3.296432       7.891208      -3.348346      16.300963          -0.000006
           31              O       3.519539       2.765944       4.789673      -0.675346      40.087194 0.64708311E+03  0.16263008E+05                                 9.246748                            7.855730       0.040259       2.052739                    0.994706      28.881522      77.156755       0.681429       0.357639      -1.142185       0.031355      -0.050997      -0.007073       0.060281      -0.007178       0.004430       0.008242       0.017135      -0.354717      -0.118763       0.048457       0.070306             10.176046      12.834294      -3.089641      -0.216026       7.643908      -0.027845      10.049936           0.000005
           32              O       1.798084       3.541484       5.908844      -0.711002      47.476884 0.67544490E+03  0.17141499E+05                                10.347562                            8.006060       0.145665       2.085333                    0.994569      29.217706      78.176044       0.678216       0.355860      -1.144767      -0.028586      -0.013075      -0.040781       0.051490       0.042791      -0.022805      -0.004109      -0.073681       0.083229      -0.073946       0.022778       0.051168             12.030346      11.855615      -2.909475      -4.363450       7.388535       1.743745      16.846889          -0.000005

******************************************************
Auxiliary information for the entire system
The total spin magnetic moment of the unit cell is   -0.000190
The total net atomic charge of the unit cell is   -0.000001
Accuracy of reproducing the electrostatic potential in the unit cell:
  The inner radius (bohr) =    5.0000
  The outer radius (bohr) =   12.0000
  Valid grid points have density less than (e/(bohr^3)) =    0.0001
  The number of valid grid points were=         8868
  The rms potential error without charges in kcal/mol is=      6.46847
  The rms potential error with partial charges in kcal/mol is=      0.97850
  The RRMSE value at monopole order=      0.15127
  The rms potential error with partial charges and cloud penetration in kcal/mol is=      0.99434
  The RRMSE value at monopole order with cloud penetration is=      0.15372
  The rms potential error with partial charges and atomic dipoles in kcal/mol is=      1.02901
  The RRMSE value at dipole order=      0.15908
  The rms potential error with partial charges, atomic dipoles and cloud penetration in kcal/mol is=      1.01368
  The RRMSE value at dipole order with cloud penetration=      0.15671

******************************************************
The electron densities and ab initio electrostatic potential were computed in VASP using the PBE functional and
projector augmented wave method. See the main text of the journal article for a description of computational details.
The atomic charges, dipoles, and quadrupoles were computed with the DDEC6 method as described in
(a) T. A. Manz and N. Gabaldon Limas, RSC Adv. 6 (2016) 47771-47801 DOI: 10.1039/c6ra04656h
(b) N. Gabaldon Limas and T. A. Manz, RSC Adv. 8 (2018) 2678-2707 DOI: 10.1039/c7ra11829e.
For each atom in the material, the electron cloud parameters were fit to the spherically averaged atom-in-material
electron density using radial positions for which this density was between 10^-4 and 10^-2 electrons per cubic bohr.
The polarizabilities, dispersion coefficients, and quantum Drude oscillator (QDO) parameters were fit using the MCLF method.
The magnetic structure of the system was optimized in VASP from the default ferromagnetic initial guess using spin polarization.
The atomic spin moments (ASMs) were computed on this optimized magnetic structure using the DDEC6 partition as inputs
to the method of T. A. Manz and D. S. Sholl, J. Chem. Theory Comput. 7 (2011) 4146-4164 DOI: 10.1021/ct200539n.
The RMSE and RRMSE were computed using a uniform grid with Ewald summation.
