# Supplementary material for: A collection of forcefield precursors for metal–organic frameworks
Source: RSC Adv. 2019 Nov 13;9(63):36492–507. doi: 10.1039/c9ra07327b (PMC9075174; doi:10.1039/c9ra07327b)
Supplement: RA-009-C9RA07327B-s6150 [file RA-009-C9RA07327B-s6150.xyz]

  108
jmolscript: load "" {1 1 1} spacegroup "x,y,z" unitcell [{      9.833900     0.000000     0.000000 }, {      0.000000    11.279000     0.000000 }, {      0.000000    -0.403274    14.760492 }]
Mg     0.737346     8.480857     1.991633     1.347336
Mg     8.683825     8.220794     4.517006     1.329451
Mg     5.654296     8.236006     5.388613     1.347336
Mg     3.766875     8.496069     2.863240     1.329451
Mg     9.096554     2.394869    12.768859     1.347336
Mg     1.150075     2.654932    10.243486     1.329451
Mg     4.179604     2.639720     9.371879     1.347336
Mg     6.067025     2.379657    11.897252     1.329451
Mg     0.000000     5.639500     0.000000     1.339017
Mg     4.916950    -0.201637     7.380246     1.339017
Mg     0.000000     0.000000     0.000000     1.347251
Mg     4.916950     5.437863     7.380246     1.347251
H      9.356956     5.257750     3.817063     0.031346
H      3.742782     6.286328     0.723264     0.028994
H      2.873466    -0.023978     0.340967     0.027945
H      2.300149     9.529621     5.449574     0.024864
H      8.243758     7.470989    13.755302     0.025412
H      7.761897    10.921477     3.260593     0.028217
H      4.440006     0.180113     3.563183     0.031346
H      8.659732    10.430535     6.656982     0.028994
H      7.790416     5.461841     7.039279     0.027945
H      7.217099     7.187242     1.930672     0.024864
H      3.326808     8.842600     8.385436     0.025412
H      2.844947     5.795386     4.119653     0.028217
H      0.476944     5.617976    10.943429     0.031346
H      6.091118     4.589398    14.037228     0.028994
H      6.960434    -0.379296    14.419525     0.027945
H      7.533751     1.346105     9.310918     0.024864
H      1.590142     3.404737     1.005190     0.025412
H      2.072003    -0.045751    11.499899     0.028217
H      5.393894    10.695613    11.197309     0.031346
H      1.174168     0.445191     8.103510     0.028994
H      2.043484     5.413885     7.721213     0.027945
H      2.616801     3.688484    12.829820     0.024864
H      6.507092     2.033126     6.375056     0.025412
H      6.988953     5.080340    10.640839     0.028217
C      9.601525     5.763137     3.050108     0.566189
C      2.818199     6.489759     0.807399     0.565852
C      2.683770    10.524056     0.917955     0.570422
C      1.615316     9.196968     4.881147     0.570604
C      8.825335     7.963836    14.322548     0.572756
C      8.427259    10.634296     2.646113     0.559225
C      4.684575    10.953726     4.330138     0.566189
C      7.735149    10.227104     6.572847     0.565852
C      7.600720     6.192807     6.462291     0.570422
C      6.532266     7.519895     2.499099     0.570604
C      3.908385     8.349753     7.818190     0.572756
C      3.510309     6.082567     4.734133     0.559225
C      0.232375     5.112589    11.710384     0.566189
C      7.015701     4.385967    13.953093     0.565852
C      7.150130     0.351670    13.842537     0.570422
C      8.218584     1.678758     9.879345     0.570604
C      1.008565     2.911890     0.437944     0.572756
C      1.406641     0.241430    12.114379     0.559225
C      5.149325    -0.078000    10.430354     0.566189
C      2.098751     0.648622     8.187645     0.565852
C      2.233180     4.682919     8.298201     0.570422
C      3.301634     3.355831    12.261393     0.570604
C      5.925515     2.525973     6.942302     0.572756
C      6.323591     4.793159    10.026359     0.559225
O      9.719237     7.022111     3.198303    -0.693250
O      9.776863     5.140754     1.997685    -0.576180
O      2.486895     7.375585     1.671183    -0.685417
O      2.033159     5.877952     0.073802    -0.571269
O      1.469676    10.126893     0.972716    -0.688836
O      3.635888    10.042359     1.548523    -0.583180
O      1.914660     9.014564     3.655879    -0.688807
O      0.508904     8.978486     5.397469    -0.580409
O      9.555306     7.698401     0.378607    -0.697132
O      8.814420     9.194129    14.211845    -0.577992
O      8.986808     9.505563     2.874753    -0.686207
O      8.676745     0.103566     1.695833    -0.563068
O      4.802287     9.694752     4.181943    -0.693250
O      4.859913     0.297109     5.382561    -0.576180
O      7.403845     9.341278     5.709063    -0.685417
O      6.950109    10.838911     7.306444    -0.571269
O      6.386626     6.589970     6.407530    -0.688836
O      8.552838     6.674504     5.831723    -0.583180
O      6.831610     7.702299     3.724367    -0.688807
O      5.425854     7.738377     1.982777    -0.580409
O      4.638356     9.018462     7.001639    -0.697132
O      3.897470     7.119460     7.928893    -0.577992
O      4.069858     7.211300     4.505493    -0.686207
O      3.759795     5.334297     5.684413    -0.563068
O      0.114663     3.853615    11.562189    -0.693250
O      0.057037     5.734972    12.762807    -0.576180
O      7.347005     3.500141    13.089309    -0.685417
O      7.800741     4.997774    14.686690    -0.571269
O      8.364224     0.748833    13.787776    -0.688836
O      6.198012     0.833367    13.211969    -0.583180
O      7.919240     1.861162    11.104613    -0.688807
O      9.324996     1.897240     9.363023    -0.580409
O      0.278594     3.177325    14.381885    -0.697132
O      1.019480     1.681597     0.548647    -0.577992
O      0.847092     1.370163    11.885739    -0.686207
O      1.157155    10.772160    13.064659    -0.563068
O      5.031613     1.180974    10.578549    -0.693250
O      4.973987    10.578617     9.377931    -0.576180
O      2.430055     1.534448     9.051429    -0.685417
O      2.883791     0.036815     7.454048    -0.571269
O      3.447274     4.285756     8.352962    -0.688836
O      1.281062     4.201222     8.928769    -0.583180
O      3.002290     3.173427    11.036125    -0.688807
O      4.408046     3.137349    12.777715    -0.580409
O      5.195544     1.857264     7.758853    -0.697132
O      5.936430     3.756266     6.831599    -0.577992
O      5.764042     3.664426    10.254999    -0.686207
O      6.074105     5.541429     9.076079    -0.563068

The following XYZ coordinates are in angstroms. Other properties are in atomic units.
The sperically averaged electron density of each atom fit to a function of the form exp(a - br)
eigen_1, eigen_2 and eigen_3 are the three eigenvalues of traceless quadrupole moment tensor
  atom number  atomic symbol              X              Y              Z     net charge C6 coefficient C8 coefficient C10 coefficient fluctuating dipole atomic polarizability isotropic forcefield polarizability              a              b squared Pearson coefficient          <r^3>          <r^4>         wp_QDO          m_QDO          q_QDO       dipole_x       dipole_y       dipole_z         dipole            Qxy            Qxz            Qyz     Q(x^2-y^2)  Q(3z^2 - R^2)        eigen_1        eigen_2        eigen_3 static polarizability      alpha(xx)      alpha(xy)      alpha(xz)      alpha(yy)      alpha(yz)      alpha(zz) atomic spin moment
            1             Mg       0.737346       8.480857       1.991633       1.347336      22.917778 0.37722644E+03  0.87360919E+04                                 9.376921                            8.550626      -0.912184       1.792881                    0.999216      20.940209      63.871780       0.363887       0.726817      -0.907147       0.001642       0.002043       0.000541       0.002677      -0.003981      -0.001624       0.000103       0.008153       0.004945      -0.006555       0.001059       0.005496             10.116758      10.813950       0.336018       0.103763       9.504398      -0.148955      10.031925           0.000003
            2             Mg       8.683825       8.220794       4.517006       1.329451      25.498679 0.38866693E+03  0.90536637E+04                                 9.984862                            8.636242      -0.860177       1.805384                    0.999173      21.119146      64.260472       0.365389       0.719620      -0.910899       0.000706       0.000510      -0.000299       0.000921      -0.014748       0.007915       0.002339       0.003347       0.024166      -0.020624       0.006059       0.014565             11.343979      12.993844       0.370798      -2.062777       9.517419      -0.016555      11.520672           0.000006
            3             Mg       5.654296       8.236006       5.388613       1.347336      22.917777 0.37722641E+03  0.87360910E+04                                 9.376921                            8.550626      -0.912184       1.792881                    0.999216      20.940208      63.871775       0.363887       0.726817      -0.907147       0.001642      -0.002043      -0.000541       0.002677       0.003981       0.001624       0.000103       0.008153       0.004945      -0.006555       0.001059       0.005496             10.116757      10.813950      -0.336018      -0.103763       9.504398      -0.148955      10.031924           0.000003
            4             Mg       3.766875       8.496069       2.863240       1.329451      25.498684 0.38866703E+03  0.90536663E+04                                 9.984863                            8.636242      -0.860176       1.805384                    0.999173      21.119148      64.260476       0.365390       0.719620      -0.910899       0.000706      -0.000510       0.000299       0.000921       0.014748      -0.007915       0.002339       0.003347       0.024166      -0.020624       0.006059       0.014565             11.343979      12.993845      -0.370798       2.062777       9.517420      -0.016555      11.520673           0.000006
            5             Mg       9.096554       2.394869      12.768859       1.347336      22.917779 0.37722645E+03  0.87360922E+04                                 9.376921                            8.550626      -0.912184       1.792881                    0.999216      20.940209      63.871778       0.363887       0.726817      -0.907147      -0.001642      -0.002043      -0.000541       0.002677      -0.003981      -0.001624       0.000103       0.008153       0.004945      -0.006555       0.001059       0.005496             10.116758      10.813950       0.336018       0.103763       9.504398      -0.148955      10.031925           0.000003
            6             Mg       1.150075       2.654932      10.243486       1.329451      25.498681 0.38866698E+03  0.90536651E+04                                 9.984863                            8.636242      -0.860177       1.805384                    0.999173      21.119147      64.260473       0.365390       0.719620      -0.910899      -0.000706      -0.000510       0.000299       0.000921      -0.014748       0.007915       0.002339       0.003347       0.024166      -0.020624       0.006058       0.014565             11.343979      12.993844       0.370798      -2.062777       9.517419      -0.016555      11.520672           0.000006
            7             Mg       4.179604       2.639720       9.371879       1.347336      22.917776 0.37722640E+03  0.87360909E+04                                 9.376921                            8.550626      -0.912184       1.792881                    0.999216      20.940208      63.871776       0.363887       0.726817      -0.907147      -0.001642       0.002043       0.000541       0.002677       0.003981       0.001624       0.000103       0.008153       0.004945      -0.006555       0.001059       0.005496             10.116757      10.813950      -0.336018      -0.103763       9.504398      -0.148955      10.031924           0.000003
            8             Mg       6.067025       2.379657      11.897252       1.329451      25.498680 0.38866695E+03  0.90536640E+04                                 9.984862                            8.636242      -0.860177       1.805384                    0.999173      21.119146      64.260469       0.365390       0.719620      -0.910899      -0.000706       0.000510      -0.000299       0.000921       0.014748      -0.007915       0.002339       0.003347       0.024166      -0.020624       0.006059       0.014565             11.343978      12.993844      -0.370798       2.062777       9.517419      -0.016555      11.520672           0.000006
            9             Mg       0.000000       5.639500       0.000000       1.339017      24.431427 0.37947024E+03  0.87840582E+04                                 9.744376                            8.566087      -0.842102       1.815681                    0.999062      20.845152      63.166323       0.364897       0.725134      -0.909433      -0.000000       0.000000       0.000000       0.000000      -0.013962      -0.020087      -0.020577      -0.012847      -0.034931      -0.038994       0.014559       0.024434             10.847142      10.029594       0.279217       0.520640      11.963356       1.907552      10.548476           0.000003
           10             Mg       4.916950      -0.201637       7.380246       1.339017      24.431425 0.37947020E+03  0.87840570E+04                                 9.744376                            8.566087      -0.842102       1.815681                    0.999062      20.845151      63.166321       0.364897       0.725134      -0.909433      -0.000000      -0.000000       0.000000       0.000000       0.013962       0.020087      -0.020577      -0.012847      -0.034931      -0.038994       0.014559       0.024434             10.847142      10.029594      -0.279216      -0.520640      11.963356       1.907551      10.548476           0.000003
           11             Mg       0.000000       0.000000       0.000000       1.347251      25.249418 0.37852275E+03  0.87647569E+04                                 9.999358                            8.598083      -0.902748       1.797675                    0.999242      20.820338      63.291601       0.361173       0.732390      -0.906333       0.000000       0.000000       0.000000       0.000000      -0.009824       0.011625       0.030375       0.040034      -0.012372      -0.045496       0.018841       0.026655             11.324214      10.265070       0.296905       0.132495      12.886137      -2.591152      10.821437           0.000005
           12             Mg       4.916950       5.437863       7.380246       1.347251      25.249413 0.37852266E+03  0.87647544E+04                                 9.999357                            8.598083      -0.902748       1.797675                    0.999242      20.820336      63.291596       0.361173       0.732390      -0.906333       0.000000       0.000000      -0.000000       0.000000       0.009824      -0.011625       0.030375       0.040034      -0.012372      -0.045496       0.018841       0.026655             11.324214      10.265069      -0.296905      -0.132495      12.886136      -2.591152      10.821436           0.000005
           13              H       9.356956       5.257750       3.817063       0.031346       1.323979 0.97536036E+01  0.98070708E+02                                 1.808072                            1.685841      -0.772256       2.479522                    0.999514       3.476904       9.059486       0.557484       1.092697      -0.756642      -0.017448      -0.041234       0.049412       0.066680       0.004739      -0.001181      -0.008479      -0.012250      -0.009071      -0.008313      -0.005240       0.013553              1.844810       1.504113       0.109999      -0.288154       1.735287      -0.412281       2.295030           0.000002
           14              H       3.742782       6.286328       0.723264       0.028994       1.330841 0.96259409E+01  0.97343371E+02                                 1.872477                            1.715495      -0.897812       2.419063                    0.998688       3.641946       9.801480       0.528295       1.146481      -0.740891       0.061284      -0.017202      -0.012618       0.064892      -0.009211      -0.004442      -0.000195       0.003435      -0.002795      -0.009958      -0.000840       0.010797              1.937905       2.757696      -0.192382      -0.067261       1.527109       0.155638       1.528911           0.000002
           15              H       2.873466      -0.023978       0.340967       0.027945       1.419107 0.10307987E+02  0.10639888E+03                                 1.976592                            1.791340      -1.087865       2.334362                    0.996762       3.788082      10.414074       0.508311       1.167383      -0.735064       0.021967       0.050369      -0.039321       0.067570       0.009572      -0.004156      -0.008763      -0.003462      -0.008182      -0.010160      -0.005730       0.015889              2.073946       1.691517       0.079909      -0.063629       2.392752      -0.789977       2.137569           0.000001
           16              H       2.300149       9.529621       5.449574       0.024864       1.267169 0.89756621E+01  0.91174070E+02                                 1.959230                            1.762444      -1.204671       2.279822                    0.994484       4.065177      11.780316       0.464628       1.297764      -0.702686       0.044175       0.023741       0.040552       0.064495       0.004316       0.004221      -0.005570       0.002948       0.003920      -0.009664       0.003894       0.005770              2.080108       2.450528       0.384048       0.673463       1.660113       0.357715       2.129683           0.000001
           17              H       8.243758       7.470989      13.755302       0.025412       1.456354 0.10892552E+02  0.11327195E+03                                 1.970993                            1.813778      -0.962821       2.389095                    0.997900       3.696459       9.990527       0.520048       1.132582      -0.745368      -0.043950      -0.026776      -0.045243       0.068523       0.001986       0.014071       0.001347       0.010773       0.009133      -0.010672      -0.007086       0.017758              2.037049       1.924116       0.402881       0.401178       2.230145       0.470624       1.956886           0.000001
           18              H       7.761897      10.921477       3.260593       0.028217       1.298279 0.94227693E+01  0.94971789E+02                                 1.863611                            1.714802      -0.705944       2.512122                    0.999636       3.594945       9.722221       0.519289       1.170256      -0.735625      -0.047118       0.024898       0.036207       0.064428      -0.005640      -0.005516       0.004986       0.002406      -0.010977      -0.007386      -0.003901       0.011287              1.930210       2.120762      -0.223739      -0.679147       1.556071       0.145500       2.113796           0.000002
           19              H       4.440006       0.180113       3.563183       0.031346       1.323979 0.97536001E+01  0.98070666E+02                                 1.808072                            1.685841      -0.772256       2.479522                    0.999514       3.476903       9.059484       0.557484       1.092697      -0.756642      -0.017448       0.041234      -0.049412       0.066680      -0.004739       0.001181      -0.008479      -0.012250      -0.009071      -0.008313      -0.005240       0.013553              1.844810       1.504113      -0.109999       0.288154       1.735287      -0.412281       2.295029           0.000002
           20              H       8.659732      10.430535       6.656982       0.028994       1.330841 0.96259454E+01  0.97343424E+02                                 1.872477                            1.715495      -0.897812       2.419063                    0.998688       3.641947       9.801482       0.528295       1.146480      -0.740891       0.061284       0.017202       0.012618       0.064892       0.009211       0.004442      -0.000195       0.003436      -0.002795      -0.009958      -0.000840       0.010797              1.937905       2.757696       0.192382       0.067261       1.527109       0.155638       1.528911           0.000002
           21              H       7.790416       5.461841       7.039279       0.027945       1.419107 0.10307987E+02  0.10639888E+03                                 1.976592                            1.791340      -1.087865       2.334362                    0.996762       3.788082      10.414074       0.508311       1.167383      -0.735064       0.021967      -0.050369       0.039321       0.067570      -0.009572       0.004156      -0.008763      -0.003462      -0.008182      -0.010160      -0.005730       0.015889              2.073946       1.691517      -0.079909       0.063629       2.392752      -0.789977       2.137569           0.000001
           22              H       7.217099       7.187242       1.930672       0.024864       1.267169 0.89756612E+01  0.91174061E+02                                 1.959230                            1.762444      -1.204671       2.279822                    0.994484       4.065177      11.780317       0.464628       1.297764      -0.702686       0.044175      -0.023741      -0.040552       0.064495      -0.004316      -0.004221      -0.005570       0.002948       0.003920      -0.009664       0.003894       0.005770              2.080108       2.450529      -0.384048      -0.673463       1.660113       0.357715       2.129683           0.000001
           23              H       3.326808       8.842600       8.385436       0.025412       1.456354 0.10892556E+02  0.11327202E+03                                 1.970994                            1.813779      -0.962822       2.389095                    0.997900       3.696459       9.990530       0.520048       1.132583      -0.745367      -0.043950       0.026776       0.045243       0.068523      -0.001986      -0.014071       0.001347       0.010773       0.009133      -0.010672      -0.007086       0.017758              2.037050       1.924117      -0.402882      -0.401178       2.230146       0.470624       1.956887           0.000001
           24              H       2.844947       5.795386       4.119653       0.028217       1.298279 0.94227692E+01  0.94971777E+02                                 1.863610                            1.714802      -0.705943       2.512123                    0.999636       3.594945       9.722217       0.519290       1.170255      -0.735626      -0.047118      -0.024898      -0.036207       0.064428       0.005640       0.005516       0.004986       0.002406      -0.010977      -0.007386      -0.003901       0.011287              1.930209       2.120761       0.223739       0.679146       1.556070       0.145500       2.113795           0.000002
           25              H       0.476944       5.617976      10.943429       0.031346       1.323979 0.97536065E+01  0.98070748E+02                                 1.808073                            1.685842      -0.772257       2.479522                    0.999514       3.476904       9.059488       0.557483       1.092697      -0.756642       0.017448       0.041234      -0.049412       0.066680       0.004739      -0.001181      -0.008479      -0.012250      -0.009071      -0.008313      -0.005240       0.013553              1.844811       1.504114       0.109999      -0.288154       1.735288      -0.412281       2.295031           0.000002
           26              H       6.091118       4.589398      14.037228       0.028994       1.330840 0.96259350E+01  0.97343295E+02                                 1.872476                            1.715494      -0.897811       2.419063                    0.998688       3.641945       9.801476       0.528295       1.146481      -0.740891      -0.061284       0.017202       0.012618       0.064892      -0.009211      -0.004442      -0.000195       0.003436      -0.002795      -0.009958      -0.000840       0.010797              1.937904       2.757695      -0.192382      -0.067261       1.527109       0.155637       1.528910           0.000002
           27              H       6.960434      -0.379296      14.419525       0.027945       1.419108 0.10307990E+02  0.10639892E+03                                 1.976592                            1.791340      -1.087865       2.334362                    0.996762       3.788083      10.414076       0.508311       1.167382      -0.735064      -0.021967      -0.050369       0.039321       0.067570       0.009572      -0.004156      -0.008763      -0.003462      -0.008182      -0.010160      -0.005730       0.015889              2.073946       1.691517       0.079909      -0.063629       2.392752      -0.789977       2.137569           0.000001
           28              H       7.533751       1.346105       9.310918       0.024864       1.267169 0.89756613E+01  0.91174061E+02                                 1.959230                            1.762444      -1.204671       2.279822                    0.994484       4.065177      11.780317       0.464628       1.297764      -0.702686      -0.044175      -0.023741      -0.040552       0.064495       0.004316       0.004221      -0.005570       0.002948       0.003920      -0.009664       0.003894       0.005770              2.080108       2.450529       0.384048       0.673463       1.660113       0.357715       2.129683           0.000001
           29              H       1.590142       3.404737       1.005190       0.025412       1.456354 0.10892553E+02  0.11327196E+03                                 1.970993                            1.813777      -0.962822       2.389095                    0.997900       3.696459       9.990526       0.520048       1.132582      -0.745368       0.043950       0.026776       0.045243       0.068523       0.001986       0.014071       0.001347       0.010773       0.009133      -0.010672      -0.007086       0.017758              2.037049       1.924116       0.402881       0.401178       2.230145       0.470623       1.956886           0.000001
           30              H       2.072003      -0.045751      11.499899       0.028217       1.298279 0.94227649E+01  0.94971731E+02                                 1.863610                            1.714802      -0.705943       2.512123                    0.999636       3.594944       9.722217       0.519289       1.170256      -0.735625       0.047118      -0.024898      -0.036207       0.064428      -0.005640      -0.005516       0.004986       0.002406      -0.010977      -0.007386      -0.003901       0.011287              1.930209       2.120761      -0.223739      -0.679146       1.556070       0.145500       2.113796           0.000002
           31              H       5.393894      10.695613      11.197309       0.031346       1.323979 0.97536045E+01  0.98070721E+02                                 1.808073                            1.685842      -0.772256       2.479522                    0.999514       3.476904       9.059487       0.557484       1.092697      -0.756642       0.017448      -0.041234       0.049412       0.066680      -0.004739       0.001181      -0.008479      -0.012250      -0.009071      -0.008313      -0.005240       0.013553              1.844810       1.504113      -0.109999       0.288154       1.735287      -0.412281       2.295030           0.000002
           32              H       1.174168       0.445191       8.103510       0.028994       1.330840 0.96259364E+01  0.97343317E+02                                 1.872477                            1.715494      -0.897811       2.419063                    0.998688       3.641945       9.801478       0.528294       1.146481      -0.740891      -0.061284      -0.017202      -0.012618       0.064892       0.009211       0.004442      -0.000195       0.003436      -0.002795      -0.009958      -0.000840       0.010797              1.937905       2.757696       0.192382       0.067261       1.527109       0.155638       1.528911           0.000002
           33              H       2.043484       5.413885       7.721213       0.027945       1.419107 0.10307987E+02  0.10639888E+03                                 1.976592                            1.791340      -1.087865       2.334362                    0.996762       3.788082      10.414074       0.508311       1.167383      -0.735064      -0.021967       0.050369      -0.039321       0.067570      -0.009572       0.004156      -0.008763      -0.003462      -0.008182      -0.010160      -0.005730       0.015889              2.073946       1.691517      -0.079909       0.063629       2.392752      -0.789977       2.137569           0.000001
           34              H       2.616801       3.688484      12.829820       0.024864       1.267170 0.89756666E+01  0.91174124E+02                                 1.959230                            1.762444      -1.204671       2.279822                    0.994484       4.065178      11.780318       0.464628       1.297763      -0.702686      -0.044175       0.023741       0.040552       0.064495      -0.004316      -0.004221      -0.005570       0.002947       0.003920      -0.009664       0.003894       0.005770              2.080109       2.450529      -0.384048      -0.673463       1.660113       0.357715       2.129683           0.000001
           35              H       6.507092       2.033126       6.375056       0.025412       1.456354 0.10892554E+02  0.11327198E+03                                 1.970993                            1.813778      -0.962822       2.389095                    0.997900       3.696459       9.990528       0.520048       1.132582      -0.745368       0.043950      -0.026776      -0.045243       0.068523      -0.001986      -0.014071       0.001347       0.010773       0.009133      -0.010672      -0.007086       0.017758              2.037049       1.924116      -0.402881      -0.401178       2.230145       0.470624       1.956886           0.000001
           36              H       6.988953       5.080340      10.640839       0.028217       1.298280 0.94227706E+01  0.94971805E+02                                 1.863611                            1.714803      -0.705944       2.512122                    0.999636       3.594945       9.722221       0.519289       1.170256      -0.735625       0.047118       0.024898       0.036207       0.064428       0.005640       0.005516       0.004986       0.002406      -0.010977      -0.007386      -0.003901       0.011287              1.930210       2.120762       0.223739       0.679147       1.556071       0.145500       2.113797           0.000002
           37              C       9.601525       5.763137       3.050108       0.566189      18.722366 0.20426411E+03  0.40307727E+04                                 6.372451                            4.988403       0.300272       2.162734                    0.999874      21.787943      60.014855       0.679434       0.456838      -1.025674       0.016825       0.042284      -0.043148       0.062712      -0.012957       0.046502      -0.022004       0.176707      -0.196124      -0.087513      -0.046145       0.133658              7.051606       4.123941      -0.097805      -1.121915       8.379329       1.722683       8.651548           0.000003
           38              C       2.818199       6.489759       0.807399       0.565852      19.432032 0.20138151E+03  0.39510633E+04                                 6.489207                            4.905714       0.440202       2.209683                    0.999599      21.553592      58.773240       0.696619       0.448142      -1.032892      -0.060471       0.034198       0.006053       0.069734      -0.002900      -0.028369      -0.110679      -0.100378       0.093865      -0.095336      -0.049797       0.145133              7.379605       8.022277       0.622384       1.109969       6.982370       3.529376       7.134169           0.000002
           39              C       2.683770      10.524056       0.917955       0.570422      19.631765 0.20936991E+03  0.41593486E+04                                 6.597607                            5.052461       0.192297       2.122593                    0.999730      21.984564      60.867163       0.674329       0.457218      -1.024908      -0.022436      -0.053081       0.033812       0.066815      -0.005558      -0.045525       0.105841      -0.080454       0.152424      -0.098335      -0.048852       0.147187              7.414925       9.078787      -0.558211       1.812216       6.698497      -2.846961       6.467492           0.000002
           40              C       1.615316       9.196968       4.881147       0.570604      19.058062 0.20962644E+03  0.41700336E+04                                 6.506908                            5.069841       0.265493       2.153723                    0.999798      21.887428      60.844221       0.669636       0.459805      -1.022405      -0.041802      -0.015243      -0.048643       0.065923      -0.049721       0.024735      -0.047995      -0.198346      -0.152702      -0.091438      -0.058661       0.150100              7.247614       9.548587       1.090243      -0.412985       4.089075       1.032050       8.105180           0.000002
           41              C       8.825335       7.963836      14.322548       0.572756      19.340275 0.20820830E+03  0.41373429E+04                                 6.565208                            5.059488       0.208485       2.129563                    0.999817      22.051859      61.391319       0.668554       0.461048      -1.021087       0.049289       0.023809       0.036364       0.065716      -0.007344      -0.088943       0.005440       0.155227       0.106882      -0.095793      -0.042037       0.137830              7.379918       5.186164      -0.058211       1.568259      11.259346      -0.435751       5.694245           0.000002
           42              C       8.427259      10.634296       2.646113       0.559225      18.710832 0.20199777E+03  0.39613518E+04                                 6.301123                            4.898983       0.550950       2.247281                    0.999639      21.480637      58.328305       0.700992       0.445550      -1.035652       0.047751      -0.030882      -0.033616       0.066060       0.058916       0.077457       0.071888       0.076214      -0.079763      -0.099740      -0.045837       0.145577              7.020384       5.638621      -0.897601      -1.793063       7.638021      -2.505013       7.784510           0.000002
           43              C       4.684575      10.953726       4.330138       0.566189      18.722367 0.20426412E+03  0.40307730E+04                                 6.372451                            4.988403       0.300272       2.162734                    0.999874      21.787943      60.014854       0.679434       0.456838      -1.025674       0.016825      -0.042284       0.043148       0.062712       0.012957      -0.046502      -0.022004       0.176707      -0.196124      -0.087513      -0.046145       0.133658              7.051606       4.123941       0.097805       1.121915       8.379329       1.722683       8.651548           0.000003
           44              C       7.735149      10.227104       6.572847       0.565852      19.432032 0.20138150E+03  0.39510632E+04                                 6.489207                            4.905714       0.440202       2.209683                    0.999599      21.553592      58.773241       0.696619       0.448142      -1.032892      -0.060471      -0.034198      -0.006053       0.069734       0.002900       0.028369      -0.110679      -0.100378       0.093865      -0.095336      -0.049797       0.145133              7.379606       8.022278      -0.622384      -1.109969       6.982371       3.529377       7.134169           0.000002
           45              C       7.600720       6.192807       6.462291       0.570422      19.631766 0.20936991E+03  0.41593487E+04                                 6.597607                            5.052461       0.192297       2.122593                    0.999730      21.984564      60.867165       0.674329       0.457218      -1.024908      -0.022436       0.053081      -0.033812       0.066815       0.005558       0.045525       0.105841      -0.080454       0.152424      -0.098335      -0.048852       0.147187              7.414926       9.078787       0.558211      -1.812216       6.698497      -2.846961       6.467492           0.000002
           46              C       6.532266       7.519895       2.499099       0.570604      19.058064 0.20962646E+03  0.41700341E+04                                 6.506909                            5.069841       0.265493       2.153723                    0.999798      21.887429      60.844224       0.669636       0.459805      -1.022405      -0.041802       0.015243       0.048643       0.065923       0.049721      -0.024735      -0.047995      -0.198346      -0.152702      -0.091438      -0.058661       0.150100              7.247614       9.548587      -1.090243       0.412985       4.089075       1.032050       8.105180           0.000002
           47              C       3.908385       8.349753       7.818190       0.572756      19.340275 0.20820830E+03  0.41373430E+04                                 6.565208                            5.059488       0.208485       2.129563                    0.999817      22.051860      61.391326       0.668554       0.461048      -1.021087       0.049289      -0.023809      -0.036364       0.065716       0.007344       0.088943       0.005440       0.155227       0.106882      -0.095793      -0.042037       0.137830              7.379919       5.186164       0.058211      -1.568259      11.259347      -0.435750       5.694246           0.000002
           48              C       3.510309       6.082567       4.734133       0.559225      18.710830 0.20199775E+03  0.39613512E+04                                 6.301122                            4.898983       0.550950       2.247281                    0.999639      21.480635      58.328298       0.700991       0.445550      -1.035652       0.047751       0.030882       0.033616       0.066060      -0.058916      -0.077457       0.071888       0.076214      -0.079763      -0.099740      -0.045837       0.145577              7.020384       5.638620       0.897601       1.793062       7.638021      -2.505013       7.784509           0.000003
           49              C       0.232375       5.112589      11.710384       0.566189      18.722365 0.20426410E+03  0.40307723E+04                                 6.372451                            4.988403       0.300272       2.162734                    0.999874      21.787942      60.014852       0.679434       0.456838      -1.025674      -0.016825      -0.042284       0.043148       0.062712      -0.012957       0.046502      -0.022004       0.176707      -0.196124      -0.087513      -0.046145       0.133658              7.051606       4.123941      -0.097805      -1.121915       8.379329       1.722683       8.651548           0.000003
           50              C       7.015701       4.385967      13.953093       0.565852      19.432032 0.20138152E+03  0.39510635E+04                                 6.489207                            4.905714       0.440202       2.209683                    0.999599      21.553592      58.773239       0.696619       0.448142      -1.032892       0.060471      -0.034198      -0.006053       0.069734      -0.002900      -0.028369      -0.110679      -0.100378       0.093865      -0.095336      -0.049797       0.145133              7.379605       8.022277       0.622384       1.109969       6.982371       3.529377       7.134169           0.000002
           51              C       7.150130       0.351670      13.842537       0.570422      19.631765 0.20936990E+03  0.41593486E+04                                 6.597607                            5.052461       0.192297       2.122593                    0.999730      21.984564      60.867166       0.674329       0.457218      -1.024908       0.022436       0.053081      -0.033812       0.066815      -0.005558      -0.045525       0.105841      -0.080454       0.152424      -0.098335      -0.048852       0.147187              7.414926       9.078788      -0.558212       1.812216       6.698497      -2.846961       6.467492           0.000002
           52              C       8.218584       1.678758       9.879345       0.570604      19.058062 0.20962644E+03  0.41700337E+04                                 6.506909                            5.069841       0.265493       2.153723                    0.999798      21.887428      60.844224       0.669636       0.459805      -1.022405       0.041802       0.015243       0.048643       0.065923      -0.049721       0.024735      -0.047995      -0.198346      -0.152702      -0.091438      -0.058661       0.150100              7.247614       9.548588       1.090243      -0.412985       4.089075       1.032050       8.105180           0.000002
           53              C       1.008565       2.911890       0.437944       0.572756      19.340277 0.20820831E+03  0.41373433E+04                                 6.565208                            5.059488       0.208485       2.129563                    0.999817      22.051860      61.391321       0.668554       0.461048      -1.021087      -0.049289      -0.023809      -0.036364       0.065716      -0.007344      -0.088943       0.005440       0.155227       0.106882      -0.095793      -0.042037       0.137830              7.379919       5.186164      -0.058211       1.568259      11.259346      -0.435751       5.694245           0.000002
           54              C       1.406641       0.241430      12.114379       0.559225      18.710829 0.20199774E+03  0.39613509E+04                                 6.301122                            4.898982       0.550951       2.247281                    0.999639      21.480634      58.328291       0.700992       0.445550      -1.035652      -0.047751       0.030882       0.033616       0.066060       0.058916       0.077457       0.071888       0.076214      -0.079763      -0.099740      -0.045837       0.145577              7.020383       5.638620      -0.897601      -1.793062       7.638020      -2.505012       7.784508           0.000002
           55              C       5.149325      -0.078000      10.430354       0.566189      18.722365 0.20426410E+03  0.40307724E+04                                 6.372451                            4.988403       0.300273       2.162734                    0.999874      21.787942      60.014849       0.679435       0.456838      -1.025674      -0.016825       0.042284      -0.043148       0.062712       0.012957      -0.046502      -0.022004       0.176707      -0.196124      -0.087513      -0.046145       0.133658              7.051606       4.123941       0.097805       1.121915       8.379328       1.722683       8.651548           0.000003
           56              C       2.098751       0.648622       8.187645       0.565852      19.432032 0.20138152E+03  0.39510635E+04                                 6.489207                            4.905714       0.440202       2.209683                    0.999599      21.553592      58.773239       0.696619       0.448142      -1.032892       0.060471       0.034198       0.006053       0.069734       0.002900       0.028369      -0.110679      -0.100378       0.093865      -0.095336      -0.049797       0.145133              7.379605       8.022277      -0.622384      -1.109968       6.982370       3.529376       7.134168           0.000002
           57              C       2.233180       4.682919       8.298201       0.570422      19.631766 0.20936991E+03  0.41593487E+04                                 6.597606                            5.052461       0.192297       2.122593                    0.999730      21.984564      60.867162       0.674329       0.457218      -1.024908       0.022436      -0.053081       0.033812       0.066815       0.005558       0.045525       0.105841      -0.080454       0.152424      -0.098335      -0.048852       0.147187              7.414925       9.078787       0.558211      -1.812216       6.698497      -2.846961       6.467492           0.000002
           58              C       3.301634       3.355831      12.261393       0.570604      19.058064 0.20962646E+03  0.41700340E+04                                 6.506909                            5.069841       0.265493       2.153723                    0.999798      21.887429      60.844227       0.669636       0.459805      -1.022405       0.041802      -0.015243      -0.048643       0.065923       0.049721      -0.024735      -0.047995      -0.198346      -0.152702      -0.091438      -0.058661       0.150100              7.247615       9.548588      -1.090243       0.412985       4.089075       1.032050       8.105181           0.000002
           59              C       5.925515       2.525973       6.942302       0.572756      19.340276 0.20820831E+03  0.41373432E+04                                 6.565208                            5.059488       0.208485       2.129563                    0.999817      22.051860      61.391323       0.668554       0.461048      -1.021087      -0.049289       0.023809       0.036364       0.065716       0.007344       0.088943       0.005440       0.155227       0.106882      -0.095793      -0.042037       0.137830              7.379919       5.186164       0.058211      -1.568259      11.259346      -0.435750       5.694246           0.000002
           60              C       6.323591       4.793159      10.026359       0.559225      18.710830 0.20199776E+03  0.39613514E+04                                 6.301122                            4.898983       0.550950       2.247281                    0.999639      21.480636      58.328301       0.700992       0.445550      -1.035652      -0.047751      -0.030882      -0.033616       0.066060      -0.058916      -0.077457       0.071888       0.076214      -0.079763      -0.099740      -0.045837       0.145577              7.020384       5.638621       0.897601       1.793063       7.638021      -2.505013       7.784509           0.000003
           61              O       9.719237       7.022111       3.198303      -0.693250      48.451298 0.79873279E+03  0.21262898E+05                                10.694108                            8.909064      -0.401817       1.889147                    0.994981      30.743362      85.885417       0.617435       0.372644      -1.125004       0.004662      -0.102570      -0.013752       0.103592      -0.003818       0.057780       0.017061      -0.017816      -0.233000      -0.104751       0.048120       0.056630             11.870557       8.852177      -0.017344      -1.696982      17.162155       2.480597       9.597338           0.000000
           62              O       9.776863       5.140754       1.997685      -0.576180      36.565600 0.51122396E+03  0.12108564E+05                                 8.713591                            6.953684       0.372789       2.170672                    0.997721      27.311322      70.738299       0.729079       0.354691      -1.145004      -0.010760       0.012788       0.068293       0.070308      -0.029291       0.018929       0.071050       0.117360      -0.014186      -0.113085       0.044994       0.068091              9.941348       5.704366      -0.993187      -1.395736       9.732019       5.267973      14.387657           0.000000
           63              O       2.486895       7.375585       1.671183      -0.685417      49.185129 0.76534093E+03  0.20096234E+05                                10.760733                            8.653492      -0.234797       1.949950                    0.993846      30.084009      82.641191       0.635751       0.366910      -1.132824       0.008692      -0.074968      -0.073609       0.105423      -0.007511      -0.040813      -0.008564      -0.134333       0.183359      -0.108199       0.035983       0.072217             12.362744      10.399309      -0.877386       0.491974      13.278746       6.790913      13.410177          -0.000001
           64              O       2.033159       5.877952       0.073802      -0.571269      37.168912 0.52117731E+03  0.12398176E+05                                 8.821822                            7.031402       0.436723       2.192749                    0.997871      27.256061      70.641209       0.723776       0.355737      -1.144695       0.060257       0.042629       0.018465       0.076086       0.055969       0.046417      -0.040877      -0.102159       0.088884      -0.114969       0.039819       0.075149             10.111985      10.836457       3.570621       3.504586       9.760296       4.538276       9.739203           0.000000
           65              O       1.469676      10.126893       0.972716      -0.688836      44.956533 0.73956990E+03  0.19266484E+05                                10.108322                            8.495133      -0.286507       1.930171                    0.994402      30.152364      82.677333       0.642526       0.365925      -1.132848       0.096314       0.023472      -0.004080       0.099217       0.022528      -0.024523       0.088603       0.063726       0.019764      -0.112961       0.035577       0.077384             11.146907      15.133696       1.388777       1.150039      10.221258      -2.853199       8.085766          -0.000000
           66              O       3.635888      10.042359       1.548523      -0.583180      35.357367 0.49476280E+03  0.11610028E+05                                 8.466501                            6.792340       0.458278       2.196468                    0.998703      27.183219      69.820684       0.746443       0.349682      -1.150385      -0.037502       0.039794      -0.047102       0.072170      -0.068386       0.041071       0.064582       0.004365       0.100298      -0.121687       0.044368       0.077319              9.617244      11.244391      -2.857661       4.392867       7.856620      -3.451631       9.750723           0.000001
           67              O       1.914660       9.014564       3.655879      -0.688807      44.765674 0.73415500E+03  0.19102643E+05                                10.076823                            8.468606      -0.187438       1.957024                    0.996545      30.212830      82.968543       0.642589       0.366326      -1.131808      -0.041586       0.037076       0.087679       0.103883      -0.034823      -0.034351      -0.013121      -0.161859       0.101682      -0.113970       0.041681       0.072288             11.126125      10.909058      -0.457023      -1.501576       6.397217       1.808795      16.072099           0.000001
           68              O       0.508904       8.978486       5.397469      -0.580409      35.005249 0.50124818E+03  0.11813090E+05                                 8.454377                            6.867985       0.436628       2.192639                    0.998183      27.244492      70.372582       0.736475       0.352888      -1.146546       0.070503       0.009727      -0.005889       0.071414      -0.021036      -0.060480      -0.050212      -0.024386      -0.241318      -0.124212       0.054927       0.069285              9.528838      15.958918       1.612249      -2.199213       5.492799       0.161020       7.134796           0.000001
           69              O       9.555306       7.698401       0.378607      -0.697132      46.461688 0.78944709E+03  0.20940765E+05                                10.415565                            8.846554      -0.356928       1.905478                    0.994163      30.657273      85.311064       0.621127       0.371755      -1.126407      -0.043291       0.054069      -0.066474       0.096002      -0.039099      -0.030432      -0.061251       0.090485       0.067990      -0.106922       0.045440       0.061482             11.493912       9.031286      -2.078528       3.152040      13.963503      -0.985968      11.486948          -0.000000
           70              O       8.814420       9.194129      14.211845      -0.577992      37.888175 0.51513586E+03  0.12225199E+05                                 8.959755                            6.981425       0.414784       2.186023                    0.997942      27.291816      70.770545       0.727402       0.354811      -1.144841      -0.010878      -0.076071      -0.009315       0.077407      -0.026598      -0.092688      -0.013487      -0.039969      -0.071559      -0.114333       0.034748       0.079585             10.418657       5.992047       0.296068       0.363896      19.271964      -1.527126       5.991961           0.000001
           71              O       8.986808       9.505563       2.874753      -0.686207      45.906121 0.76957376E+03  0.20233407E+05                                10.226508                            8.677448      -0.228570       1.948182                    0.994356      30.163561      82.888246       0.634925       0.366915      -1.132924      -0.039822       0.090785      -0.037291       0.105917       0.004505       0.079843       0.015226      -0.054769      -0.189682      -0.116768       0.046176       0.070592             11.221640       9.705362      -3.311721      -0.532568      14.764552      -3.403899       9.195005          -0.000000
           72              O       8.676745       0.103566       1.695833      -0.563068      33.857835 0.46904264E+03  0.10862455E+05                                 8.228089                            6.610206       0.413711       2.182626                    0.998586      26.935525      68.769421       0.757079       0.349341      -1.150465      -0.019425      -0.025953       0.064989       0.072625       0.080067       0.061325      -0.039429       0.002366       0.083788      -0.126982       0.048678       0.078304              9.372647       6.071601       1.074464      -2.240846       9.330932      -5.301502      12.715409           0.000002
           73              O       4.802287       9.694752       4.181943      -0.693250      48.451298 0.79873281E+03  0.21262899E+05                                10.694109                            8.909064      -0.401817       1.889147                    0.994981      30.743362      85.885418       0.617435       0.372644      -1.125004       0.004662       0.102570       0.013752       0.103592       0.003818      -0.057780       0.017061      -0.017816      -0.233000      -0.104751       0.048120       0.056630             11.870557       8.852177       0.017344       1.696982      17.162155       2.480596       9.597338           0.000000
           74              O       4.859913       0.297109       5.382561      -0.576180      36.565591 0.51122382E+03  0.12108560E+05                                 8.713590                            6.953682       0.372789       2.170672                    0.997721      27.311320      70.738289       0.729079       0.354691      -1.145004      -0.010760      -0.012788      -0.068293       0.070308       0.029291      -0.018929       0.071050       0.117361      -0.014186      -0.113085       0.044994       0.068091              9.941346       5.704365       0.993187       1.395736       9.732017       5.267971      14.387654           0.000000
           75              O       7.403845       9.341278       5.709063      -0.685417      49.185129 0.76534093E+03  0.20096234E+05                                10.760733                            8.653492      -0.234797       1.949950                    0.993846      30.084009      82.641191       0.635751       0.366910      -1.132824       0.008692       0.074968       0.073609       0.105423       0.007511       0.040813      -0.008564      -0.134333       0.183359      -0.108199       0.035983       0.072217             12.362744      10.399309       0.877386      -0.491974      13.278746       6.790913      13.410177          -0.000001
           76              O       6.950109      10.838911       7.306444      -0.571269      37.168907 0.52117722E+03  0.12398173E+05                                 8.821821                            7.031402       0.436723       2.192749                    0.997871      27.256059      70.641202       0.723776       0.355737      -1.144695       0.060257      -0.042629      -0.018465       0.076086      -0.055969      -0.046417      -0.040877      -0.102159       0.088884      -0.114969       0.039819       0.075149             10.111984      10.836456      -3.570620      -3.504586       9.760295       4.538275       9.739202           0.000000
           77              O       6.386626       6.589970       6.407530      -0.688836      44.956533 0.73956990E+03  0.19266483E+05                                10.108322                            8.495133      -0.286507       1.930171                    0.994402      30.152364      82.677332       0.642526       0.365925      -1.132848       0.096314      -0.023472       0.004080       0.099217      -0.022528       0.024523       0.088603       0.063726       0.019764      -0.112961       0.035577       0.077384             11.146906      15.133695      -1.388777      -1.150039      10.221258      -2.853199       8.085766          -0.000000
           78              O       8.552838       6.674504       5.831723      -0.583180      35.357364 0.49476276E+03  0.11610027E+05                                 8.466500                            6.792340       0.458278       2.196468                    0.998703      27.183218      69.820680       0.746443       0.349682      -1.150385      -0.037502      -0.039794       0.047102       0.072170       0.068386      -0.041071       0.064582       0.004365       0.100298      -0.121687       0.044368       0.077319              9.617244      11.244390       2.857661      -4.392866       7.856619      -3.451631       9.750722           0.000001
           79              O       6.831610       7.702299       3.724367      -0.688807      44.765673 0.73415498E+03  0.19102642E+05                                10.076823                            8.468605      -0.187438       1.957024                    0.996545      30.212830      82.968541       0.642589       0.366326      -1.131808      -0.041586      -0.037076      -0.087679       0.103883       0.034823       0.034351      -0.013121      -0.161859       0.101682      -0.113970       0.041681       0.072288             11.126124      10.909057       0.457023       1.501576       6.397217       1.808795      16.072099           0.000001
           80              O       5.425854       7.738377       1.982777      -0.580409      35.005250 0.50124818E+03  0.11813090E+05                                 8.454377                            6.867985       0.436628       2.192639                    0.998183      27.244493      70.372583       0.736475       0.352888      -1.146546       0.070503      -0.009727       0.005889       0.071414       0.021036       0.060480      -0.050212      -0.024386      -0.241318      -0.124212       0.054927       0.069285              9.528837      15.958917      -1.612249       2.199213       5.492799       0.161020       7.134796           0.000001
           81              O       4.638356       9.018462       7.001639      -0.697132      46.461688 0.78944709E+03  0.20940765E+05                                10.415565                            8.846554      -0.356928       1.905478                    0.994163      30.657273      85.311064       0.621127       0.371755      -1.126407      -0.043291      -0.054069       0.066474       0.096002       0.039099       0.030432      -0.061251       0.090485       0.067990      -0.106922       0.045440       0.061482             11.493913       9.031287       2.078528      -3.152040      13.963502      -0.985969      11.486949          -0.000000
           82              O       3.897470       7.119460       7.928893      -0.577992      37.888182 0.51513596E+03  0.12225202E+05                                 8.959756                            6.981426       0.414784       2.186023                    0.997942      27.291817      70.770551       0.727402       0.354811      -1.144841      -0.010878       0.076071       0.009315       0.077407       0.026598       0.092688      -0.013487      -0.039969      -0.071559      -0.114333       0.034748       0.079585             10.418659       5.992048      -0.296069      -0.363896      19.271968      -1.527126       5.991962           0.000001
           83              O       4.069858       7.211300       4.505493      -0.686207      45.906118 0.76957373E+03  0.20233406E+05                                10.226507                            8.677447      -0.228570       1.948182                    0.994356      30.163561      82.888242       0.634925       0.366915      -1.132924      -0.039822      -0.090785       0.037291       0.105917      -0.004505      -0.079843       0.015226      -0.054769      -0.189682      -0.116768       0.046176       0.070592             11.221639       9.705361       3.311721       0.532568      14.764550      -3.403899       9.195004          -0.000000
           84              O       3.759795       5.334297       5.684413      -0.563068      33.857827 0.46904251E+03  0.10862451E+05                                 8.228087                            6.610205       0.413711       2.182627                    0.998586      26.935523      68.769412       0.757080       0.349341      -1.150465      -0.019425       0.025953      -0.064989       0.072625      -0.080067      -0.061325      -0.039429       0.002366       0.083788      -0.126981       0.048678       0.078304              9.372645       6.071600      -1.074463       2.240846       9.330930      -5.301501      12.715406           0.000001
           85              O       0.114663       3.853615      11.562189      -0.693250      48.451300 0.79873284E+03  0.21262899E+05                                10.694108                            8.909064      -0.401817       1.889147                    0.994981      30.743363      85.885418       0.617435       0.372644      -1.125004      -0.004662       0.102570       0.013752       0.103592      -0.003818       0.057780       0.017061      -0.017816      -0.233000      -0.104751       0.048120       0.056630             11.870556       8.852176      -0.017344      -1.696982      17.162155       2.480596       9.597338           0.000000
           86              O       0.057037       5.734972      12.762807      -0.576180      36.565590 0.51122380E+03  0.12108559E+05                                 8.713589                            6.953682       0.372789       2.170672                    0.997721      27.311320      70.738287       0.729079       0.354691      -1.145004       0.010760      -0.012787      -0.068293       0.070308      -0.029291       0.018929       0.071050       0.117361      -0.014186      -0.113085       0.044994       0.068091              9.941345       5.704365      -0.993187      -1.395736       9.732016       5.267971      14.387654           0.000000
           87              O       7.347005       3.500141      13.089309      -0.685417      49.185128 0.76534092E+03  0.20096234E+05                                10.760732                            8.653492      -0.234797       1.949950                    0.993846      30.084009      82.641190       0.635751       0.366910      -1.132824      -0.008692       0.074968       0.073609       0.105423      -0.007511      -0.040813      -0.008564      -0.134333       0.183359      -0.108199       0.035983       0.072217             12.362744      10.399309      -0.877386       0.491974      13.278746       6.790913      13.410177          -0.000001
           88              O       7.800741       4.997774      14.686690      -0.571269      37.168913 0.52117733E+03  0.12398176E+05                                 8.821821                            7.031402       0.436723       2.192749                    0.997871      27.256062      70.641211       0.723776       0.355737      -1.144695      -0.060257      -0.042629      -0.018466       0.076086       0.055969       0.046417      -0.040877      -0.102158       0.088884      -0.114969       0.039819       0.075149             10.111985      10.836457       3.570620       3.504586       9.760296       4.538276       9.739203           0.000000
           89              O       8.364224       0.748833      13.787776      -0.688836      44.956534 0.73956992E+03  0.19266484E+05                                10.108323                            8.495134      -0.286507       1.930171                    0.994402      30.152364      82.677335       0.642526       0.365925      -1.132848      -0.096314      -0.023472       0.004080       0.099217       0.022528      -0.024523       0.088603       0.063726       0.019764      -0.112961       0.035577       0.077384             11.146907      15.133696       1.388777       1.150040      10.221259      -2.853199       8.085766           0.000000
           90              O       6.198012       0.833367      13.211969      -0.583180      35.357362 0.49476272E+03  0.11610026E+05                                 8.466500                            6.792340       0.458278       2.196468                    0.998703      27.183217      69.820677       0.746443       0.349682      -1.150385       0.037502      -0.039794       0.047102       0.072170      -0.068386       0.041071       0.064582       0.004365       0.100298      -0.121687       0.044368       0.077319              9.617244      11.244390      -2.857661       4.392866       7.856619      -3.451631       9.750722           0.000001
           91              O       7.919240       1.861162      11.104613      -0.688807      44.765672 0.73415497E+03  0.19102642E+05                                10.076822                            8.468605      -0.187438       1.957024                    0.996545      30.212830      82.968540       0.642589       0.366326      -1.131808       0.041586      -0.037076      -0.087679       0.103883      -0.034823      -0.034351      -0.013121      -0.161859       0.101682      -0.113970       0.041681       0.072288             11.126124      10.909057      -0.457022      -1.501576       6.397217       1.808795      16.072099           0.000001
           92              O       9.324996       1.897240       9.363023      -0.580409      35.005253 0.50124824E+03  0.11813092E+05                                 8.454377                            6.867985       0.436628       2.192639                    0.998183      27.244495      70.372589       0.736475       0.352888      -1.146546      -0.070503      -0.009727       0.005889       0.071414      -0.021036      -0.060480      -0.050212      -0.024386      -0.241318      -0.124212       0.054927       0.069285              9.528838      15.958918       1.612249      -2.199213       5.492799       0.161020       7.134796           0.000001
           93              O       0.278594       3.177325      14.381885      -0.697132      46.461689 0.78944711E+03  0.20940766E+05                                10.415565                            8.846554      -0.356928       1.905478                    0.994163      30.657273      85.311066       0.621126       0.371755      -1.126407       0.043291      -0.054069       0.066474       0.096002      -0.039099      -0.030432      -0.061251       0.090485       0.067990      -0.106922       0.045440       0.061482             11.493913       9.031287      -2.078528       3.152040      13.963503      -0.985968      11.486949          -0.000000
           94              O       1.019480       1.681597       0.548647      -0.577992      37.888173 0.51513581E+03  0.12225198E+05                                 8.959754                            6.981424       0.414784       2.186023                    0.997942      27.291815      70.770541       0.727402       0.354811      -1.144841       0.010878       0.076071       0.009315       0.077407      -0.026598      -0.092688      -0.013487      -0.039969      -0.071559      -0.114333       0.034748       0.079585             10.418657       5.992047       0.296068       0.363896      19.271963      -1.527126       5.991961           0.000001
           95              O       0.847092       1.370163      11.885739      -0.686207      45.906119 0.76957374E+03  0.20233406E+05                                10.226507                            8.677448      -0.228570       1.948182                    0.994356      30.163561      82.888243       0.634925       0.366915      -1.132924       0.039822      -0.090785       0.037291       0.105917       0.004505       0.079843       0.015226      -0.054769      -0.189682      -0.116768       0.046176       0.070592             11.221639       9.705362      -3.311721      -0.532568      14.764551      -3.403899       9.195004          -0.000000
           96              O       1.157155      10.772160      13.064659      -0.563068      33.857825 0.46904248E+03  0.10862451E+05                                 8.228087                            6.610205       0.413711       2.182627                    0.998586      26.935522      68.769409       0.757080       0.349341      -1.150465       0.019425       0.025953      -0.064989       0.072625       0.080067       0.061325      -0.039429       0.002366       0.083788      -0.126981       0.048678       0.078304              9.372645       6.071600       1.074463      -2.240846       9.330930      -5.301501      12.715406           0.000001
           97              O       5.031613       1.180974      10.578549      -0.693250      48.451300 0.79873284E+03  0.21262900E+05                                10.694108                            8.909064      -0.401817       1.889147                    0.994981      30.743363      85.885419       0.617435       0.372644      -1.125004      -0.004662      -0.102570      -0.013752       0.103592       0.003818      -0.057780       0.017061      -0.017816      -0.233000      -0.104751       0.048120       0.056630             11.870557       8.852177       0.017344       1.696982      17.162155       2.480596       9.597338           0.000000
           98              O       4.973987      10.578617       9.377931      -0.576180      36.565590 0.51122380E+03  0.12108560E+05                                 8.713590                            6.953682       0.372789       2.170672                    0.997721      27.311319      70.738286       0.729079       0.354691      -1.145004       0.010760       0.012787       0.068293       0.070308       0.029291      -0.018929       0.071050       0.117361      -0.014186      -0.113085       0.044994       0.068091              9.941346       5.704365       0.993187       1.395736       9.732017       5.267971      14.387654           0.000000
           99              O       2.430055       1.534448       9.051429      -0.685417      49.185129 0.76534093E+03  0.20096234E+05                                10.760733                            8.653492      -0.234797       1.949950                    0.993846      30.084009      82.641191       0.635751       0.366910      -1.132824      -0.008692      -0.074968      -0.073609       0.105423       0.007511       0.040813      -0.008564      -0.134333       0.183359      -0.108199       0.035983       0.072217             12.362744      10.399309       0.877386      -0.491974      13.278746       6.790913      13.410177          -0.000001
          100              O       2.883791       0.036815       7.454048      -0.571269      37.168908 0.52117724E+03  0.12398174E+05                                 8.821821                            7.031402       0.436723       2.192749                    0.997871      27.256060      70.641204       0.723776       0.355737      -1.144695      -0.060257       0.042629       0.018466       0.076086      -0.055969      -0.046417      -0.040877      -0.102158       0.088884      -0.114969       0.039819       0.075149             10.111984      10.836456      -3.570620      -3.504586       9.760295       4.538275       9.739202           0.000000
          101              O       3.447274       4.285756       8.352962      -0.688836      44.956532 0.73956989E+03  0.19266483E+05                                10.108322                            8.495133      -0.286507       1.930171                    0.994402      30.152364      82.677331       0.642526       0.365925      -1.132848      -0.096314       0.023472      -0.004080       0.099217      -0.022528       0.024523       0.088603       0.063726       0.019764      -0.112961       0.035577       0.077384             11.146906      15.133695      -1.388777      -1.150039      10.221258      -2.853199       8.085765          -0.000000
          102              O       1.281062       4.201222       8.928769      -0.583180      35.357364 0.49476275E+03  0.11610027E+05                                 8.466501                            6.792340       0.458278       2.196468                    0.998703      27.183217      69.820679       0.746443       0.349682      -1.150384       0.037502       0.039794      -0.047102       0.072170       0.068386      -0.041071       0.064582       0.004365       0.100298      -0.121687       0.044368       0.077319              9.617244      11.244391       2.857661      -4.392866       7.856620      -3.451631       9.750722           0.000001
          103              O       3.002290       3.173427      11.036125      -0.688807      44.765673 0.73415498E+03  0.19102643E+05                                10.076823                            8.468605      -0.187438       1.957024                    0.996545      30.212830      82.968541       0.642589       0.366326      -1.131808       0.041586       0.037076       0.087679       0.103883       0.034823       0.034351      -0.013121      -0.161859       0.101682      -0.113970       0.041681       0.072288             11.126124      10.909057       0.457022       1.501576       6.397217       1.808795      16.072099           0.000001
          104              O       4.408046       3.137349      12.777715      -0.580409      35.005245 0.50124810E+03  0.11813088E+05                                 8.454376                            6.867984       0.436628       2.192639                    0.998183      27.244492      70.372578       0.736476       0.352888      -1.146546      -0.070503       0.009727      -0.005889       0.071414       0.021036       0.060480      -0.050212      -0.024386      -0.241318      -0.124212       0.054927       0.069285              9.528836      15.958915      -1.612249       2.199212       5.492798       0.161020       7.134795           0.000001
          105              O       5.195544       1.857264       7.758853      -0.697132      46.461690 0.78944713E+03  0.20940766E+05                                10.415565                            8.846554      -0.356928       1.905478                    0.994163      30.657274      85.311066       0.621127       0.371755      -1.126407       0.043291       0.054069      -0.066474       0.096002       0.039099       0.030432      -0.061251       0.090485       0.067990      -0.106922       0.045440       0.061482             11.493913       9.031286       2.078528      -3.152040      13.963503      -0.985968      11.486949          -0.000000
          106              O       5.936430       3.756266       6.831599      -0.577992      37.888175 0.51513584E+03  0.12225199E+05                                 8.959755                            6.981425       0.414784       2.186023                    0.997942      27.291815      70.770543       0.727402       0.354811      -1.144841       0.010878      -0.076071      -0.009315       0.077407       0.026598       0.092688      -0.013487      -0.039970      -0.071559      -0.114333       0.034748       0.079585             10.418658       5.992047      -0.296068      -0.363896      19.271965      -1.527126       5.991961           0.000001
          107              O       5.764042       3.664426      10.254999      -0.686207      45.906120 0.76957374E+03  0.20233406E+05                                10.226507                            8.677448      -0.228570       1.948182                    0.994356      30.163561      82.888243       0.634925       0.366915      -1.132924       0.039822       0.090785      -0.037291       0.105917      -0.004505      -0.079843       0.015226      -0.054769      -0.189682      -0.116768       0.046176       0.070592             11.221639       9.705362       3.311721       0.532568      14.764551      -3.403899       9.195004          -0.000000
          108              O       6.074105       5.541429       9.076079      -0.563068      33.857834 0.46904262E+03  0.10862455E+05                                 8.228088                            6.610206       0.413711       2.182626                    0.998586      26.935525      68.769420       0.757079       0.349341      -1.150465       0.019425      -0.025953       0.064989       0.072625      -0.080067      -0.061325      -0.039429       0.002366       0.083788      -0.126982       0.048678       0.078304              9.372647       6.071601      -1.074464       2.240846       9.330931      -5.301502      12.715408           0.000001

******************************************************
Auxiliary information for the entire system
The total spin magnetic moment of the unit cell is   0.000158
The total net atomic charge of the unit cell is   0.000000
Accuracy of reproducing the electrostatic potential in the unit cell:
  The inner radius (bohr) =    5.0000
  The outer radius (bohr) =   12.0000
  Valid grid points have density less than (e/(bohr^3)) =    0.0001
  The number of valid grid points were=        31364
  The rms potential error without charges in kcal/mol is=      3.14770
  The rms potential error with partial charges in kcal/mol is=      0.62015
  The RRMSE value at monopole order=      0.19702
  The rms potential error with partial charges and cloud penetration in kcal/mol is=      0.61276
  The RRMSE value at monopole order with cloud penetration is=      0.19467
  The rms potential error with partial charges and atomic dipoles in kcal/mol is=      0.83112
  The RRMSE value at dipole order=      0.26404
  The rms potential error with partial charges, atomic dipoles and cloud penetration in kcal/mol is=      0.80850
  The RRMSE value at dipole order with cloud penetration=      0.25685

******************************************************
The electron densities and ab initio electrostatic potential were computed in VASP using the PBE functional and
projector augmented wave method. See the main text of the journal article for a description of computational details.
The atomic charges, dipoles, and quadrupoles were computed with the DDEC6 method as described in
(a) T. A. Manz and N. Gabaldon Limas, RSC Adv. 6 (2016) 47771-47801 DOI: 10.1039/c6ra04656h
(b) N. Gabaldon Limas and T. A. Manz, RSC Adv. 8 (2018) 2678-2707 DOI: 10.1039/c7ra11829e.
For each atom in the material, the electron cloud parameters were fit to the spherically averaged atom-in-material
electron density using radial positions for which this density was between 10^-4 and 10^-2 electrons per cubic bohr.
The polarizabilities, dispersion coefficients, and quantum Drude oscillator (QDO) parameters were fit using the MCLF method.
The magnetic structure of the system was optimized in VASP from the default ferromagnetic initial guess using spin polarization.
The atomic spin moments (ASMs) were computed on this optimized magnetic structure using the DDEC6 partition as inputs
to the method of T. A. Manz and D. S. Sholl, J. Chem. Theory Comput. 7 (2011) 4146-4164 DOI: 10.1021/ct200539n.
The RMSE and RRMSE were computed using a uniform grid with Ewald summation.
