# Supplementary material for: A collection of forcefield precursors for metal–organic frameworks
Source: RSC Adv. 2019 Nov 13;9(63):36492–507. doi: 10.1039/c9ra07327b (PMC9075174; doi:10.1039/c9ra07327b)
Supplement: RA-009-C9RA07327B-s6151 [file RA-009-C9RA07327B-s6151.xyz]

  108
jmolscript: load "" {1 1 1} spacegroup "x,y,z" unitcell [{      9.983100     0.000000     0.000000 }, {      0.000000    11.376200     0.000000 }, {      0.000000    -0.315673    15.032486 }]
Mg     5.696557     8.360554     5.479040     1.347662
Mg     3.731084     8.583561     2.980040     1.332716
Mg     0.705007     8.545910     2.037203     1.347662
Mg     8.722634     8.322903     4.536203     1.332716
Mg     4.286543     2.699973     9.553446     1.347662
Mg     6.252016     2.476966    12.052446     1.332716
Mg     9.278093     2.514617    12.995283     1.347662
Mg     1.260466     2.737624    10.496283     1.332716
Mg     4.991550    -0.157836     7.516243     1.341171
Mg     0.000000     5.688100     0.000000     1.341171
Mg     4.991550     5.530263     7.516243     1.351865
Mg     0.000000     0.000000     0.000000     1.351865
H      4.384578     0.188705     3.690475     0.031492
H      8.670322    10.784337     6.406846     0.027517
H      7.838730     5.530253     7.029190     0.027782
H      7.172857     7.273228     1.984288     0.028672
H      3.682766     8.967957     8.717339     0.021942
H      2.704422     6.017318     4.421054     0.023973
H      9.376128     5.341558     3.825768     0.031492
H      3.678772     6.122127     1.109397     0.027517
H      2.847180     0.000011     0.487053     0.027782
H      2.181307     9.633236     5.531955     0.028672
H      8.674316     7.622834    13.831390     0.021942
H      7.695972    10.889146     3.095189     0.023973
H      5.598522    10.871822    11.342011     0.031492
H      1.312778     0.276190     8.625640     0.027517
H      2.144370     5.530274     8.003296     0.027782
H      2.810243     3.787299    13.048198     0.028672
H      6.300334     2.092570     6.315147     0.021942
H      7.278678     5.043209    10.611432     0.023973
H      0.606972     5.718969    11.206718     0.031492
H      6.304328     4.938400    13.923089     0.027517
H      7.135920    -0.315684    14.545433     0.027782
H      7.801793     1.427291     9.500531     0.028672
H      1.308784     3.437693     1.201096     0.021942
H      2.287128     0.171381    11.937297     0.023973
C      4.615986    11.051116     4.456230     0.563645
C      7.765853    10.494150     6.438414     0.571371
C      7.641065     6.285725     6.488472     0.566564
C      6.504888     7.596815     2.577921     0.567253
C      4.155965     8.465901     8.062975     0.571923
C      3.439677     6.265192     4.968838     0.563173
C      9.607536     5.855347     3.060013     0.563645
C      2.774303     6.412314     1.077829     0.571371
C      2.649515    10.620739     1.027771     0.566564
C      1.513338     9.309649     4.938322     0.567253
C      9.147515     8.124890    14.485754     0.571923
C      8.431227    10.641272     2.547405     0.563173
C      5.367114     0.009411    10.576256     0.563645
C      2.217247     0.566377     8.594072     0.571371
C      2.342035     4.774802     8.544014     0.566564
C      3.478212     3.463712    12.454565     0.567253
C      5.827135     2.594626     6.969511     0.571923
C      6.543423     4.795335    10.063648     0.563173
C      0.375564     5.205180    11.972473     0.563645
C      7.208797     4.648213    13.954657     0.571371
C      7.333585     0.439788    14.004715     0.566564
C      8.469762     1.750878    10.094164     0.567253
C      0.835585     2.935637     0.546732     0.571923
C      1.551873     0.419255    12.485081     0.563173
O      4.786996     9.795556     4.286814    -0.698088
O      4.724901     0.276453     5.525190    -0.570269
O      7.448291     9.501945     5.694907    -0.686393
O      7.008236    11.107697     7.190038    -0.574945
O      6.425023     6.679189     6.463217    -0.683485
O      8.585666     6.798310     5.872140    -0.584664
O      6.847408     7.799515     3.787134    -0.686133
O      5.372206     7.786525     2.108757    -0.579506
O      4.795781     9.129268     7.173502    -0.690584
O      4.095467     7.235080     8.151065    -0.584059
O      4.053937     7.339901     4.660071    -0.685667
O      3.710419     5.516621     5.912277    -0.568411
O      9.778546     7.110907     3.229429    -0.698088
O      9.716451     5.253810     1.991053    -0.570269
O      2.456741     7.404518     1.821336    -0.686393
O      2.016686     5.798766     0.326205    -0.574945
O      1.433473    10.227274     1.053026    -0.683485
O      3.594116    10.108153     1.644103    -0.584664
O      1.855858     9.106949     3.729109    -0.686133
O      0.380656     9.119939     5.407486    -0.579506
O      9.787331     7.777195     0.342741    -0.690584
O      9.087017     9.355710    14.397664    -0.584059
O      9.045487     9.566563     2.856172    -0.685667
O      8.701969     0.013643     1.603966    -0.568411
O      5.196104     1.264971    10.745672    -0.698088
O      5.258199    10.784074     9.507296    -0.570269
O      2.534809     1.558582     9.337579    -0.686393
O      2.974864    -0.047170     7.842448    -0.574945
O      3.558077     4.381338     8.569269    -0.683485
O      1.397434     4.262217     9.160346    -0.584664
O      3.135692     3.261012    11.245352    -0.686133
O      4.610894     3.274002    12.923729    -0.579506
O      5.187319     1.931259     7.858984    -0.690584
O      5.887633     3.825447     6.881421    -0.584059
O      5.929163     3.720626    10.372415    -0.685667
O      6.272681     5.543906     9.120209    -0.568411
O      0.204554     3.949620    11.803057    -0.698088
O      0.266649     5.806717    13.041433    -0.570269
O      7.526359     3.656009    13.211150    -0.686393
O      7.966414     5.261761    14.706281    -0.574945
O      8.549627     0.833253    13.979460    -0.683485
O      6.388984     0.952374    13.388383    -0.584664
O      8.127242     1.953578    11.303377    -0.686133
O      9.602444     1.940588     9.625000    -0.579506
O      0.195769     3.283332    14.689745    -0.690584
O      0.896083     1.704817     0.634822    -0.584059
O      0.937613     1.493964    12.176314    -0.685667
O      1.281131    11.046884    13.428520    -0.568411

The following XYZ coordinates are in angstroms. Other properties are in atomic units.
The sperically averaged electron density of each atom fit to a function of the form exp(a - br)
eigen_1, eigen_2 and eigen_3 are the three eigenvalues of traceless quadrupole moment tensor
  atom number  atomic symbol              X              Y              Z     net charge C6 coefficient C8 coefficient C10 coefficient fluctuating dipole atomic polarizability isotropic forcefield polarizability              a              b squared Pearson coefficient          <r^3>          <r^4>         wp_QDO          m_QDO          q_QDO       dipole_x       dipole_y       dipole_z         dipole            Qxy            Qxz            Qyz     Q(x^2-y^2)  Q(3z^2 - R^2)        eigen_1        eigen_2        eigen_3 static polarizability      alpha(xx)      alpha(xy)      alpha(xz)      alpha(yy)      alpha(yz)      alpha(zz) atomic spin moment
            1             Mg       5.696557       8.360554       5.479040       1.347662      23.108715 0.38178043E+03  0.88674198E+04                                 9.439701                            8.613762      -0.922538       1.788934                    0.999193      20.983451      64.080662       0.361842       0.728792      -0.906603       0.000950      -0.001173      -0.001473       0.002109       0.004295       0.001538       0.000385       0.008472       0.006027      -0.007044       0.001348       0.005696             10.188141      10.767177      -0.272978      -0.145822       9.652117      -0.202947      10.145131           0.000005
            2             Mg       3.731084       8.583561       2.980040       1.332716      25.733452 0.39013920E+03  0.90977874E+04                                10.060383                            8.667586      -0.872168       1.801513                    0.999145      21.123122      64.335828       0.363732       0.722118      -0.909987       0.001398       0.000461      -0.001470       0.002080       0.014409      -0.007283       0.003456       0.003037       0.025797      -0.020699       0.007341       0.013357             11.490646      13.223982      -0.341419       2.157654       9.672194      -0.025277      11.575763           0.000007
            3             Mg       0.705007       8.545910       2.037203       1.347662      23.108714 0.38178042E+03  0.88674195E+04                                 9.439701                            8.613762      -0.922538       1.788934                    0.999193      20.983450      64.080659       0.361842       0.728792      -0.906603       0.000950       0.001173       0.001473       0.002109      -0.004295      -0.001538       0.000385       0.008472       0.006027      -0.007044       0.001348       0.005696             10.188141      10.767174       0.272979       0.145821       9.652120      -0.202946      10.145129           0.000005
            4             Mg       8.722634       8.322903       4.536203       1.332716      25.733452 0.39013923E+03  0.90977882E+04                                10.060382                            8.667586      -0.872167       1.801513                    0.999145      21.123122      64.335826       0.363732       0.722118      -0.909987       0.001398      -0.000461       0.001470       0.002080      -0.014409       0.007283       0.003456       0.003037       0.025797      -0.020699       0.007341       0.013357             11.490645      13.223984       0.341418      -2.157653       9.672193      -0.025276      11.575760           0.000007
            5             Mg       4.286543       2.699973       9.553446       1.347662      23.108713 0.38178042E+03  0.88674195E+04                                 9.439702                            8.613762      -0.922538       1.788934                    0.999193      20.983451      64.080665       0.361842       0.728792      -0.906603      -0.000950       0.001173       0.001473       0.002109       0.004295       0.001538       0.000385       0.008472       0.006027      -0.007044       0.001348       0.005696             10.188142      10.767177      -0.272978      -0.145822       9.652117      -0.202947      10.145131           0.000005
            6             Mg       6.252016       2.476966      12.052446       1.332716      25.733453 0.39013920E+03  0.90977876E+04                                10.060382                            8.667585      -0.872167       1.801513                    0.999145      21.123122      64.335826       0.363732       0.722118      -0.909987      -0.001398      -0.000461       0.001470       0.002080       0.014409      -0.007283       0.003456       0.003037       0.025796      -0.020699       0.007341       0.013357             11.490646      13.223981      -0.341418       2.157654       9.672193      -0.025278      11.575762           0.000007
            7             Mg       9.278093       2.514617      12.995283       1.347662      23.108714 0.38178042E+03  0.88674195E+04                                 9.439701                            8.613762      -0.922538       1.788934                    0.999193      20.983450      64.080659       0.361842       0.728792      -0.906603      -0.000950      -0.001173      -0.001473       0.002109      -0.004295      -0.001538       0.000385       0.008472       0.006027      -0.007044       0.001348       0.005696             10.188141      10.767174       0.272979       0.145821       9.652120      -0.202946      10.145129           0.000005
            8             Mg       1.260466       2.737624      10.496283       1.332716      25.733452 0.39013923E+03  0.90977882E+04                                10.060382                            8.667586      -0.872167       1.801513                    0.999145      21.123122      64.335826       0.363732       0.722118      -0.909987      -0.001398       0.000461      -0.001470       0.002080      -0.014409       0.007283       0.003456       0.003037       0.025797      -0.020699       0.007341       0.013357             11.490645      13.223983       0.341418      -2.157653       9.672193      -0.025276      11.575760           0.000007
            9             Mg       4.991550      -0.157836       7.516243       1.341171      24.950476 0.38074490E+03  0.88180426E+04                                 9.871481                            8.581690      -0.838480       1.817453                    0.998986      20.806496      62.997181       0.364607       0.725342      -0.909668      -0.000000      -0.000000      -0.000000       0.000000       0.012496       0.017362      -0.026129      -0.008283      -0.048761      -0.041708       0.013717       0.027992             11.091075      10.027528      -0.319871      -0.808974      12.025062       2.013842      11.220636           0.000002
           10             Mg       0.000000       5.688100       0.000000       1.341171      24.950471 0.38074482E+03  0.88180405E+04                                 9.871480                            8.581690      -0.838480       1.817453                    0.998986      20.806495      62.997179       0.364607       0.725342      -0.909668      -0.000000      -0.000000      -0.000000       0.000000      -0.012496      -0.017362      -0.026129      -0.008283      -0.048761      -0.041708       0.013717       0.027992             11.091074      10.027525       0.319870       0.808974      12.025065       2.013840      11.220633           0.000002
           11             Mg       4.991550       5.530263       7.516243       1.351865      25.394224 0.37387258E+03  0.86299591E+04                                10.038621                            8.549938      -0.905366       1.799264                    0.999236      20.690430      62.788326       0.361899       0.733219      -0.906120       0.000000      -0.000000       0.000000       0.000000       0.011580      -0.011728       0.030236       0.045521      -0.010955      -0.047436       0.018596       0.028840             11.496111      10.178705      -0.324721       0.011186      13.451360      -2.558674      10.858267           0.000005
           12             Mg       0.000000       0.000000       0.000000       1.351865      25.394227 0.37387269E+03  0.86299619E+04                                10.038622                            8.549939      -0.905366       1.799265                    0.999236      20.690431      62.788326       0.361899       0.733219      -0.906120      -0.000000      -0.000000       0.000000       0.000000      -0.011580       0.011728       0.030236       0.045521      -0.010955      -0.047436       0.018596       0.028840             11.496111      10.178703       0.324719      -0.011187      13.451361      -2.558674      10.858268           0.000005
           13              H       4.384578       0.188705       3.690475       0.031492       1.338972 0.98633322E+01  0.99347068E+02                                 1.815333                            1.690268      -0.777065       2.476838                    0.999415       3.473171       9.026541       0.559830       1.086222      -0.758566      -0.015772       0.041933      -0.049561       0.066809      -0.004799       0.001205      -0.008661      -0.011572      -0.008497      -0.008440      -0.005031       0.013470              1.854598       1.507110      -0.112236       0.286585       1.750990      -0.417431       2.305693           0.000002
           14              H       8.670322      10.784337       6.406846       0.027517       1.391562 0.10199336E+02  0.10398808E+03                                 1.888645                            1.736912      -0.868409       2.431417                    0.998968       3.579136       9.475039       0.541601       1.109214      -0.751754       0.060363       0.024705       0.004509       0.065379       0.011356       0.001397       0.000912       0.001880      -0.008612      -0.009970      -0.003030       0.013001              1.947975       2.723481       0.260493      -0.087771       1.588309       0.119693       1.532136           0.000002
           15              H       7.838730       5.530253       7.029190       0.027782       1.457520 0.10623334E+02  0.11013795E+03                                 1.991179                            1.803528      -1.066773       2.343081                    0.996936       3.753597      10.236860       0.514534       1.148196      -0.740429       0.022392      -0.052544       0.037049       0.068080      -0.010143       0.004863      -0.008054      -0.003126      -0.015688      -0.010010      -0.006792       0.016803              2.090311       1.699814      -0.090041       0.050594       2.453601      -0.787417       2.117517           0.000002
           16              H       7.172857       7.273228       1.984288       0.028672       1.266396 0.89804060E+01  0.90828120E+02                                 1.932750                            1.745152      -1.091257       2.337985                    0.995471       3.902399      11.120875       0.476190       1.271750      -0.709410       0.043511      -0.022688      -0.043500       0.065576      -0.003659      -0.005204      -0.003330       0.003297       0.007263      -0.008333       0.001599       0.006735              2.046093       2.403724      -0.366644      -0.660012       1.628714       0.347591       2.105840           0.000001
           17              H       3.682766       8.967957       8.717339       0.021942       1.480555 0.10994725E+02  0.11435359E+03                                 1.971433                            1.804601      -1.081351       2.330327                    0.996965       3.723481       9.993422       0.530190       1.110731      -0.750631      -0.035512       0.026253       0.051499       0.067842      -0.001837      -0.014477       0.001726       0.008122       0.022576      -0.011058      -0.008006       0.019064              2.048166       1.769977      -0.332607      -0.383031       2.291352       0.559821       2.083170           0.000002
           18              H       2.704422       6.017318       4.421054       0.023973       1.323815 0.96175445E+01  0.97439016E+02                                 1.888139                            1.732183      -0.704622       2.509168                    0.999607       3.629927       9.844630       0.516752       1.169916      -0.735626      -0.052426      -0.021822      -0.032046       0.065204       0.006256       0.005611       0.003573       0.005553      -0.016143      -0.007918      -0.004153       0.012071              1.963378       2.287789       0.207422       0.697131       1.548820       0.090190       2.053524           0.000002
           19              H       9.376128       5.341558       3.825768       0.031492       1.338972 0.98633301E+01  0.99347039E+02                                 1.815332                            1.690268      -0.777065       2.476838                    0.999415       3.473171       9.026540       0.559830       1.086222      -0.758566      -0.015772      -0.041933       0.049561       0.066809       0.004799      -0.001205      -0.008661      -0.011572      -0.008497      -0.008440      -0.005031       0.013470              1.854597       1.507110       0.112236      -0.286584       1.750990      -0.417431       2.305692           0.000002
           20              H       3.678772       6.122127       1.109397       0.027517       1.391562 0.10199335E+02  0.10398806E+03                                 1.888645                            1.736912      -0.868409       2.431417                    0.998968       3.579136       9.475037       0.541601       1.109213      -0.751754       0.060363      -0.024705      -0.004509       0.065379      -0.011356      -0.001397       0.000912       0.001880      -0.008612      -0.009970      -0.003030       0.013000              1.947975       2.723480      -0.260492       0.087771       1.588309       0.119693       1.532135           0.000002
           21              H       2.847180       0.000011       0.487053       0.027782       1.457520 0.10623332E+02  0.11013791E+03                                 1.991178                            1.803527      -1.066773       2.343081                    0.996936       3.753597      10.236857       0.514534       1.148196      -0.740429       0.022392       0.052544      -0.037049       0.068080       0.010143      -0.004863      -0.008054      -0.003126      -0.015688      -0.010010      -0.006792       0.016803              2.090310       1.699814       0.090041      -0.050594       2.453600      -0.787416       2.117516           0.000002
           22              H       2.181307       9.633236       5.531955       0.028672       1.266396 0.89804011E+01  0.90828064E+02                                 1.932750                            1.745152      -1.091257       2.337985                    0.995471       3.902398      11.120874       0.476189       1.271751      -0.709410       0.043511       0.022688       0.043500       0.065576       0.003659       0.005204      -0.003330       0.003297       0.007263      -0.008333       0.001599       0.006735              2.046093       2.403724       0.366644       0.660012       1.628714       0.347591       2.105840           0.000001
           23              H       8.674316       7.622834      13.831390       0.021942       1.480555 0.10994723E+02  0.11435357E+03                                 1.971434                            1.804601      -1.081351       2.330327                    0.996965       3.723480       9.993421       0.530190       1.110732      -0.750631      -0.035512      -0.026253      -0.051499       0.067842       0.001837       0.014477       0.001726       0.008122       0.022576      -0.011058      -0.008006       0.019064              2.048167       1.769977       0.332607       0.383031       2.291353       0.559821       2.083170           0.000002
           24              H       7.695972      10.889146       3.095189       0.023973       1.323815 0.96175445E+01  0.97439016E+02                                 1.888139                            1.732183      -0.704622       2.509168                    0.999607       3.629927       9.844630       0.516752       1.169916      -0.735626      -0.052426       0.021822       0.032046       0.065204      -0.006256      -0.005611       0.003573       0.005553      -0.016143      -0.007918      -0.004153       0.012071              1.963378       2.287789      -0.207422      -0.697131       1.548820       0.090190       2.053524           0.000002
           25              H       5.598522      10.871822      11.342011       0.031492       1.338972 0.98633313E+01  0.99347054E+02                                 1.815332                            1.690268      -0.777065       2.476838                    0.999415       3.473171       9.026540       0.559830       1.086222      -0.758566       0.015772      -0.041933       0.049561       0.066809      -0.004799       0.001205      -0.008661      -0.011572      -0.008497      -0.008440      -0.005031       0.013470              1.854597       1.507110      -0.112236       0.286584       1.750990      -0.417431       2.305692           0.000002
           26              H       1.312778       0.276190       8.625640       0.027517       1.391563 0.10199338E+02  0.10398810E+03                                 1.888645                            1.736912      -0.868409       2.431417                    0.998968       3.579137       9.475040       0.541601       1.109213      -0.751754      -0.060363      -0.024705      -0.004509       0.065379       0.011356       0.001397       0.000912       0.001880      -0.008611      -0.009970      -0.003030       0.013000              1.947975       2.723481       0.260492      -0.087771       1.588309       0.119693       1.532135           0.000002
           27              H       2.144370       5.530274       8.003296       0.027782       1.457520 0.10623333E+02  0.11013792E+03                                 1.991178                            1.803528      -1.066773       2.343081                    0.996936       3.753597      10.236859       0.514534       1.148196      -0.740429      -0.022392       0.052544      -0.037049       0.068080      -0.010143       0.004863      -0.008054      -0.003126      -0.015688      -0.010010      -0.006792       0.016803              2.090310       1.699814      -0.090041       0.050594       2.453600      -0.787417       2.117517           0.000002
           28              H       2.810243       3.787299      13.048198       0.028672       1.266396 0.89804012E+01  0.90828061E+02                                 1.932749                            1.745152      -1.091256       2.337985                    0.995471       3.902398      11.120872       0.476190       1.271751      -0.709410      -0.043511       0.022688       0.043500       0.065576      -0.003659      -0.005204      -0.003330       0.003297       0.007263      -0.008333       0.001599       0.006735              2.046092       2.403723      -0.366644      -0.660012       1.628714       0.347591       2.105840           0.000001
           29              H       6.300334       2.092570       6.315147       0.021942       1.480555 0.10994726E+02  0.11435361E+03                                 1.971433                            1.804601      -1.081351       2.330327                    0.996965       3.723481       9.993422       0.530190       1.110731      -0.750631       0.035512      -0.026253      -0.051499       0.067842      -0.001837      -0.014477       0.001726       0.008122       0.022576      -0.011058      -0.008006       0.019064              2.048166       1.769977      -0.332607      -0.383031       2.291352       0.559821       2.083170           0.000002
           30              H       7.278678       5.043209      10.611432       0.023973       1.323815 0.96175445E+01  0.97439013E+02                                 1.888138                            1.732183      -0.704622       2.509168                    0.999607       3.629927       9.844629       0.516753       1.169916      -0.735626       0.052426       0.021822       0.032046       0.065204       0.006256       0.005611       0.003573       0.005553      -0.016143      -0.007918      -0.004153       0.012071              1.963378       2.287789       0.207422       0.697131       1.548820       0.090190       2.053524           0.000002
           31              H       0.606972       5.718969      11.206718       0.031492       1.338972 0.98633332E+01  0.99347082E+02                                 1.815333                            1.690268      -0.777065       2.476838                    0.999415       3.473171       9.026542       0.559830       1.086223      -0.758565       0.015772       0.041933      -0.049561       0.066809       0.004799      -0.001205      -0.008661      -0.011572      -0.008497      -0.008440      -0.005031       0.013470              1.854598       1.507110       0.112236      -0.286585       1.750990      -0.417431       2.305693           0.000002
           32              H       6.304328       4.938400      13.923089       0.027517       1.391561 0.10199326E+02  0.10398794E+03                                 1.888643                            1.736911      -0.868409       2.431417                    0.998968       3.579135       9.475031       0.541601       1.109213      -0.751754      -0.060363       0.024705       0.004509       0.065379      -0.011356      -0.001397       0.000912       0.001880      -0.008612      -0.009970      -0.003030       0.013001              1.947973       2.723478      -0.260492       0.087771       1.588308       0.119693       1.532134           0.000002
           33              H       7.135920      -0.315684      14.545433       0.027782       1.457519 0.10623328E+02  0.11013786E+03                                 1.991178                            1.803527      -1.066773       2.343081                    0.996936       3.753596      10.236856       0.514534       1.148196      -0.740429      -0.022392      -0.052544       0.037049       0.068080       0.010143      -0.004863      -0.008054      -0.003126      -0.015688      -0.010010      -0.006792       0.016803              2.090310       1.699814       0.090041      -0.050594       2.453600      -0.787416       2.117516           0.000002
           34              H       7.801793       1.427291       9.500531       0.028672       1.266396 0.89804005E+01  0.90828055E+02                                 1.932749                            1.745152      -1.091256       2.337985                    0.995471       3.902398      11.120873       0.476189       1.271751      -0.709410      -0.043511      -0.022688      -0.043500       0.065576       0.003659       0.005204      -0.003330       0.003297       0.007263      -0.008333       0.001599       0.006735              2.046092       2.403724       0.366644       0.660012       1.628714       0.347591       2.105840           0.000001
           35              H       1.308784       3.437693       1.201096       0.021942       1.480555 0.10994730E+02  0.11435366E+03                                 1.971434                            1.804601      -1.081351       2.330327                    0.996965       3.723481       9.993425       0.530190       1.110732      -0.750631       0.035512       0.026253       0.051499       0.067842       0.001837       0.014477       0.001726       0.008122       0.022576      -0.011058      -0.008006       0.019064              2.048167       1.769977       0.332607       0.383031       2.291354       0.559822       2.083171           0.000002
           36              H       2.287128       0.171381      11.937297       0.023973       1.323816 0.96175490E+01  0.97439072E+02                                 1.888139                            1.732184      -0.704622       2.509168                    0.999607       3.629928       9.844633       0.516752       1.169916      -0.735626       0.052426      -0.021822      -0.032046       0.065204      -0.006256      -0.005611       0.003573       0.005553      -0.016143      -0.007918      -0.004153       0.012071              1.963378       2.287790      -0.207422      -0.697131       1.548820       0.090190       2.053525           0.000002
           37              C       4.615986      11.051116       4.456230       0.563645      18.813336 0.20446743E+03  0.40333398E+04                                 6.381288                            4.980703       0.309880       2.165101                    0.999864      21.783034      59.871770       0.682460       0.454976      -1.027346       0.018815      -0.044740       0.041721       0.064003       0.020666      -0.037555      -0.025332       0.173918      -0.213677      -0.090506      -0.042510       0.133016              7.084054       4.108339      -0.070665       1.052366       8.358538       1.778599       8.785287           0.000004
           38              C       7.765853      10.494150       6.438414       0.571371      19.322060 0.19878486E+03  0.38876718E+04                                 6.463983                            4.875966       0.412866       2.200769                    0.999637      21.486205      58.505153       0.698281       0.448507      -1.032632      -0.057551      -0.040987       0.003720       0.070753      -0.009693       0.048856      -0.103907      -0.070642       0.127510      -0.096164      -0.046493       0.142657              7.365379       7.857255      -0.508514      -1.547051       7.350446       3.456558       6.888436           0.000003
           39              C       7.641065       6.285725       6.488472       0.566564      19.734084 0.20918845E+03  0.41543076E+04                                 6.615566                            5.047625       0.193377       2.122414                    0.999738      22.007402      60.894223       0.675270       0.456739      -1.025309      -0.021473       0.055264      -0.028169       0.065641       0.003851       0.048324       0.104704      -0.072902       0.166131      -0.100338      -0.046738       0.147076              7.462804       9.098418       0.598047      -1.933959       6.826103      -2.857828       6.463889           0.000003
           40              C       6.504888       7.596815       2.577921       0.567253      18.994005 0.20720278E+03  0.41035624E+04                                 6.456012                            5.016837       0.390331       2.194985                    0.999884      21.736218      59.988919       0.678961       0.455508      -1.026379      -0.039709       0.014572       0.049281       0.064944       0.045503      -0.027379      -0.049198      -0.199249      -0.137292      -0.094115      -0.053407       0.147522              7.209225       9.738766      -0.956599       0.496386       4.040700       1.056696       7.848209           0.000002
           41              C       4.155965       8.465901       8.062975       0.571923      19.570405 0.20713539E+03  0.41068015E+04                                 6.600123                            5.034785       0.216993       2.131617                    0.999756      21.978483      60.928846       0.673159       0.458922      -1.023241       0.039679      -0.027942      -0.044192       0.065636      -0.001994       0.086023       0.001493       0.184373       0.040296      -0.099005      -0.043708       0.142714              7.477836       4.747547       0.210713      -1.533346      11.553834      -0.257395       6.132126           0.000003
           42              C       3.439677       6.265192       4.968838       0.563173      18.945282 0.20157442E+03  0.39527583E+04                                 6.359678                            4.895639       0.526548       2.237884                    0.999628      21.521341      58.522802       0.700530       0.445877      -1.034996       0.051304       0.027117       0.028971       0.064859      -0.056874      -0.073897       0.080628       0.046873      -0.050504      -0.098578      -0.043823       0.142401              7.146271       6.071430       0.836906       1.819275       7.539142      -2.803495       7.828240           0.000003
           43              C       9.607536       5.855347       3.060013       0.563645      18.813336 0.20446744E+03  0.40333399E+04                                 6.381288                            4.980703       0.309880       2.165101                    0.999864      21.783034      59.871771       0.682460       0.454976      -1.027346       0.018815       0.044740      -0.041721       0.064003      -0.020666       0.037555      -0.025332       0.173918      -0.213677      -0.090506      -0.042510       0.133016              7.084054       4.108339       0.070665      -1.052366       8.358538       1.778599       8.785287           0.000004
           44              C       2.774303       6.412314       1.077829       0.571371      19.322058 0.19878482E+03  0.38876709E+04                                 6.463982                            4.875966       0.412866       2.200769                    0.999637      21.486205      58.505152       0.698281       0.448507      -1.032632      -0.057551       0.040987      -0.003720       0.070753       0.009693      -0.048856      -0.103907      -0.070642       0.127510      -0.096164      -0.046493       0.142657              7.365378       7.857252       0.508514       1.547048       7.350447       3.456560       6.888436           0.000003
           45              C       2.649515      10.620739       1.027771       0.566564      19.734090 0.20918858E+03  0.41543107E+04                                 6.615568                            5.047627       0.193377       2.122414                    0.999738      22.007401      60.894218       0.675270       0.456739      -1.025309      -0.021473      -0.055264       0.028169       0.065641      -0.003851      -0.048324       0.104704      -0.072902       0.166131      -0.100338      -0.046738       0.147076              7.462806       9.098416      -0.598047       1.933958       6.826109      -2.857831       6.463892           0.000003
           46              C       1.513338       9.309649       4.938322       0.567253      18.994005 0.20720279E+03  0.41035625E+04                                 6.456012                            5.016837       0.390331       2.194985                    0.999884      21.736218      59.988920       0.678961       0.455508      -1.026379      -0.039709      -0.014572      -0.049281       0.064944      -0.045503       0.027379      -0.049198      -0.199249      -0.137292      -0.094115      -0.053407       0.147522              7.209225       9.738766       0.956598      -0.496386       4.040700       1.056696       7.848209           0.000002
           47              C       9.147515       8.124890      14.485754       0.571923      19.570402 0.20713529E+03  0.41067992E+04                                 6.600122                            5.034783       0.216993       2.131617                    0.999756      21.978483      60.928846       0.673160       0.458922      -1.023241       0.039679       0.027942       0.044192       0.065636       0.001994      -0.086023       0.001493       0.184373       0.040296      -0.099005      -0.043709       0.142714              7.477835       4.747545      -0.210713       1.533344      11.553838      -0.257396       6.132122           0.000003
           48              C       8.431227      10.641272       2.547405       0.563173      18.945281 0.20157442E+03  0.39527583E+04                                 6.359677                            4.895639       0.526548       2.237884                    0.999628      21.521341      58.522801       0.700530       0.445877      -1.034996       0.051304      -0.027117      -0.028971       0.064859       0.056874       0.073897       0.080628       0.046873      -0.050504      -0.098578      -0.043823       0.142401              7.146270       6.071429      -0.836906      -1.819275       7.539141      -2.803494       7.828239           0.000003
           49              C       5.367114       0.009411      10.576256       0.563645      18.813333 0.20446741E+03  0.40333391E+04                                 6.381288                            4.980703       0.309880       2.165101                    0.999864      21.783032      59.871763       0.682460       0.454976      -1.027346      -0.018815       0.044740      -0.041721       0.064002       0.020666      -0.037555      -0.025332       0.173918      -0.213677      -0.090506      -0.042510       0.133016              7.084053       4.108338      -0.070665       1.052366       8.358537       1.778599       8.785286           0.000004
           50              C       2.217247       0.566377       8.594072       0.571371      19.322061 0.19878487E+03  0.38876722E+04                                 6.463983                            4.875967       0.412866       2.200769                    0.999637      21.486206      58.505158       0.698281       0.448507      -1.032632       0.057551       0.040987      -0.003720       0.070753      -0.009694       0.048856      -0.103907      -0.070642       0.127510      -0.096164      -0.046493       0.142657              7.365379       7.857255      -0.508514      -1.547051       7.350446       3.456559       6.888437           0.000003
           51              C       2.342035       4.774802       8.544014       0.566564      19.734084 0.20918845E+03  0.41543077E+04                                 6.615566                            5.047625       0.193377       2.122414                    0.999738      22.007402      60.894223       0.675270       0.456739      -1.025309       0.021473      -0.055264       0.028169       0.065641       0.003851       0.048324       0.104704      -0.072902       0.166131      -0.100338      -0.046738       0.147076              7.462804       9.098419       0.598047      -1.933959       6.826103      -2.857828       6.463890           0.000003
           52              C       3.478212       3.463712      12.454565       0.567253      18.994003 0.20720276E+03  0.41035618E+04                                 6.456011                            5.016836       0.390331       2.194985                    0.999884      21.736216      59.988910       0.678961       0.455508      -1.026379       0.039709      -0.014572      -0.049281       0.064944       0.045503      -0.027379      -0.049198      -0.199249      -0.137292      -0.094115      -0.053407       0.147522              7.209224       9.738764      -0.956598       0.496386       4.040700       1.056696       7.848208           0.000002
           53              C       5.827135       2.594626       6.969511       0.571923      19.570404 0.20713537E+03  0.41068011E+04                                 6.600123                            5.034785       0.216994       2.131617                    0.999756      21.978482      60.928843       0.673159       0.458922      -1.023241      -0.039679       0.027942       0.044192       0.065636      -0.001994       0.086023       0.001493       0.184373       0.040296      -0.099005      -0.043708       0.142714              7.477836       4.747547       0.210712      -1.533346      11.553835      -0.257395       6.132126           0.000003
           54              C       6.543423       4.795335      10.063648       0.563173      18.945280 0.20157440E+03  0.39527578E+04                                 6.359677                            4.895639       0.526548       2.237884                    0.999628      21.521340      58.522795       0.700530       0.445877      -1.034996      -0.051304      -0.027117      -0.028971       0.064859      -0.056874      -0.073897       0.080628       0.046873      -0.050504      -0.098578      -0.043823       0.142401              7.146269       6.071429       0.836906       1.819275       7.539141      -2.803494       7.828239           0.000003
           55              C       0.375564       5.205180      11.972473       0.563645      18.813334 0.20446741E+03  0.40333393E+04                                 6.381288                            4.980703       0.309880       2.165102                    0.999864      21.783033      59.871766       0.682460       0.454976      -1.027346      -0.018815      -0.044740       0.041721       0.064003      -0.020666       0.037555      -0.025332       0.173918      -0.213677      -0.090506      -0.042510       0.133016              7.084054       4.108338       0.070665      -1.052366       8.358536       1.778599       8.785286           0.000004
           56              C       7.208797       4.648213      13.954657       0.571371      19.322059 0.19878484E+03  0.38876712E+04                                 6.463982                            4.875966       0.412866       2.200769                    0.999637      21.486205      58.505150       0.698281       0.448507      -1.032632       0.057551      -0.040987       0.003720       0.070753       0.009693      -0.048856      -0.103907      -0.070642       0.127510      -0.096164      -0.046493       0.142657              7.365378       7.857251       0.508514       1.547048       7.350448       3.456560       6.888437           0.000003
           57              C       7.333585       0.439788      14.004715       0.566564      19.734091 0.20918859E+03  0.41543111E+04                                 6.615568                            5.047627       0.193377       2.122414                    0.999738      22.007402      60.894220       0.675270       0.456739      -1.025309       0.021473       0.055264      -0.028169       0.065641      -0.003851      -0.048324       0.104704      -0.072902       0.166132      -0.100338      -0.046738       0.147076              7.462806       9.098416      -0.598047       1.933957       6.826109      -2.857831       6.463892           0.000003
           58              C       8.469762       1.750878      10.094164       0.567253      18.994005 0.20720279E+03  0.41035625E+04                                 6.456012                            5.016836       0.390331       2.194985                    0.999884      21.736218      59.988917       0.678961       0.455508      -1.026379       0.039709       0.014572       0.049281       0.064944      -0.045503       0.027379      -0.049198      -0.199249      -0.137292      -0.094115      -0.053407       0.147522              7.209225       9.738766       0.956598      -0.496386       4.040700       1.056696       7.848208           0.000002
           59              C       0.835585       2.935637       0.546732       0.571923      19.570402 0.20713528E+03  0.41067990E+04                                 6.600123                            5.034783       0.216993       2.131617                    0.999756      21.978483      60.928848       0.673159       0.458922      -1.023241      -0.039679      -0.027942      -0.044192       0.065636       0.001994      -0.086023       0.001493       0.184373       0.040295      -0.099005      -0.043709       0.142714              7.477835       4.747545      -0.210713       1.533344      11.553838      -0.257396       6.132122           0.000003
           60              C       1.551873       0.419255      12.485081       0.563173      18.945281 0.20157441E+03  0.39527582E+04                                 6.359678                            4.895639       0.526548       2.237884                    0.999628      21.521341      58.522803       0.700530       0.445877      -1.034996      -0.051304       0.027117       0.028971       0.064859       0.056874       0.073897       0.080628       0.046873      -0.050504      -0.098578      -0.043823       0.142401              7.146270       6.071429      -0.836906      -1.819275       7.539142      -2.803494       7.828240           0.000003
           61              O       4.786996       9.795556       4.286814      -0.698088      48.668383 0.80171122E+03  0.21352149E+05                                10.715619                            8.914682      -0.377961       1.895683                    0.994869      30.784776      85.890953       0.618668       0.371728      -1.126219       0.004085       0.100366       0.013593       0.101365       0.004259      -0.052580       0.018278      -0.023515      -0.237903      -0.103010       0.047869       0.055142             11.922801       9.014091      -0.257382       1.758048      17.134311       2.575308       9.620001           0.000000
           62              O       4.724901       0.276453       5.525190      -0.570269      36.258348 0.50017226E+03  0.11784497E+05                                 8.672854                            6.875402       0.362108       2.168205                    0.997713      27.202056      70.313606       0.733511       0.354412      -1.145011      -0.012705      -0.018039      -0.070035       0.073428       0.035226      -0.024425       0.067583       0.116752      -0.011431      -0.113259       0.042387       0.070871              9.959790       5.658422       0.867306       1.467262       9.604097       5.305054      14.616850           0.000001
           63              O       7.448291       9.501945       5.694907      -0.686393      48.425617 0.74881966E+03  0.19554039E+05                                10.641614                            8.552855      -0.199819       1.961545                    0.993824      30.006055      82.180346       0.640281       0.366333      -1.133351       0.008830       0.079258       0.070360       0.106350      -0.001348       0.050103      -0.003940      -0.131736       0.161403      -0.108259       0.038407       0.069852             12.227248      10.294536       0.886769      -0.765702      14.084117       6.598207      12.303092          -0.000000
           64              O       7.008236      11.107697       7.190038      -0.574945      37.335400 0.51557968E+03  0.12225789E+05                                 8.828295                            6.974087       0.466319       2.201077                    0.998420      27.210916      70.295585       0.730155       0.353761      -1.146868       0.060833      -0.039818      -0.025854       0.077166      -0.071189      -0.024874      -0.040719      -0.080427       0.134181      -0.115354       0.035719       0.079635             10.189548      10.833644      -3.592351      -3.889066       9.779457       4.593953       9.955542           0.000001
           65              O       6.425023       6.679189       6.463217      -0.683485      44.750099 0.73269403E+03  0.19039746E+05                                10.077670                            8.456096      -0.269472       1.936846                    0.994135      30.048459      82.245912       0.644049       0.365973      -1.132996       0.094389      -0.025585      -0.000740       0.097798      -0.021919       0.024386       0.088005       0.073948       0.023535      -0.114866       0.039059       0.075807             11.145986      15.071346      -1.460868      -1.412572      10.159502      -2.781314       8.207111           0.000000
           66              O       8.585666       6.798310       5.872140      -0.584664      35.362078 0.48958541E+03  0.11463904E+05                                 8.477168                            6.757683       0.421309       2.182926                    0.998351      27.241567      70.005989       0.747831       0.349783      -1.149745      -0.039868      -0.040228       0.053451       0.077877       0.071712      -0.038714       0.061838       0.005899       0.110348      -0.122455       0.045656       0.076799              9.689382      11.258913       3.005621      -4.448647       7.974427      -3.565484       9.834805           0.000002
           67              O       6.847408       7.799515       3.787134      -0.686133      44.728521 0.73363807E+03  0.19084869E+05                                10.074394                            8.472261      -0.199988       1.953001                    0.996263      30.202174      82.916226       0.641728       0.366900      -1.131421      -0.046164      -0.039362      -0.085966       0.105217       0.033931       0.037947      -0.013693      -0.160247       0.100489      -0.114535       0.043078       0.071457             11.121241      11.211618       0.585123       1.815957       6.498066       1.873431      15.654037           0.000001
           68              O       5.372206       7.786525       2.108757      -0.579506      34.838307 0.49043343E+03  0.11495319E+05                                 8.422042                            6.782820       0.409068       2.182387                    0.998131      27.211154      70.094136       0.742837       0.351781      -1.147452       0.073429      -0.012255       0.006070       0.074692       0.019052       0.055348      -0.051415      -0.017229      -0.251792      -0.123217       0.055228       0.067988              9.569501      16.329469      -1.439932       2.140596       5.444262       0.233580       6.934771           0.000002
           69              O       4.795781       9.129268       7.173502      -0.690584      45.613797 0.76541743E+03  0.20131827E+05                                10.258644                            8.687561      -0.311160       1.921707                    0.994430      30.399019      84.026458       0.629785       0.369767      -1.128771      -0.037966      -0.058161       0.070572       0.099018       0.033303       0.029846      -0.066924       0.099114       0.040758      -0.109602       0.046828       0.062774             11.341810       8.236849       1.708079      -3.100781      13.739347      -1.272014      12.049233          -0.000000
           70              O       4.095467       7.235080       8.151065      -0.584059      37.904147 0.51007838E+03  0.12071215E+05                                 8.944908                            6.928827       0.418936       2.184685                    0.998095      27.324139      70.675727       0.733294       0.352950      -1.146740      -0.008601       0.078435       0.007671       0.079277       0.022964       0.088198      -0.016853      -0.014177      -0.138425      -0.113679       0.033495       0.080184             10.467617       5.867553       0.032362      -0.402664      19.525405      -1.157334       6.009894           0.000002
           71              O       4.053937       7.339901       4.660071      -0.685667      45.838306 0.75689794E+03  0.19818616E+05                                10.217495                            8.601430      -0.209581       1.954385                    0.994638      30.119905      82.611290       0.638168       0.366552      -1.133151      -0.036482      -0.088785       0.042571       0.105005      -0.005116      -0.083216       0.015010      -0.065300      -0.145294      -0.114454       0.043935       0.070520             11.279785       9.986977       3.487492       0.330159      14.357824      -3.803777       9.494555          -0.000000
           72              O       3.710419       5.516621       5.912277      -0.568411      34.672142 0.47286006E+03  0.10974068E+05                                 8.374715                            6.639107       0.398325       2.176717                    0.998499      27.013203      69.061182       0.755011       0.349557      -1.150183      -0.021873       0.028143      -0.063453       0.072779      -0.080069      -0.058626      -0.026888      -0.029108       0.113473      -0.124399       0.046404       0.077995              9.659041       6.393867      -1.276182       2.538269       9.558617      -5.585164      13.024639           0.000003
           73              O       9.778546       7.110907       3.229429      -0.698088      48.668384 0.80171130E+03  0.21352151E+05                                10.715620                            8.914683      -0.377961       1.895683                    0.994869      30.784776      85.890953       0.618668       0.371728      -1.126219       0.004085      -0.100366      -0.013593       0.101365      -0.004259       0.052580       0.018278      -0.023515      -0.237903      -0.103010       0.047869       0.055142             11.922801       9.014090       0.257381      -1.758047      17.134313       2.575309       9.620001           0.000000
           74              O       9.716451       5.253810       1.991053      -0.570269      36.258349 0.50017231E+03  0.11784499E+05                                 8.672854                            6.875402       0.362108       2.168205                    0.997713      27.202057      70.313610       0.733511       0.354412      -1.145011      -0.012705       0.018039       0.070035       0.073428      -0.035226       0.024425       0.067583       0.116752      -0.011431      -0.113259       0.042387       0.070871              9.959789       5.658421      -0.867306      -1.467262       9.604098       5.305053      14.616849           0.000001
           75              O       2.456741       7.404518       1.821336      -0.686393      48.425604 0.74881923E+03  0.19554025E+05                                10.641612                            8.552853      -0.199819       1.961545                    0.993824      30.006055      82.180345       0.640281       0.366333      -1.133351       0.008830      -0.079258      -0.070360       0.106350       0.001348      -0.050103      -0.003940      -0.131736       0.161403      -0.108259       0.038407       0.069852             12.227245      10.294530      -0.886769       0.765700      14.084115       6.598208      12.303091          -0.000000
           76              O       2.016686       5.798766       0.326205      -0.574945      37.335408 0.51557989E+03  0.12225795E+05                                 8.828297                            6.974088       0.466318       2.201076                    0.998420      27.210916      70.295585       0.730154       0.353761      -1.146868       0.060833       0.039818       0.025854       0.077166       0.071189       0.024874      -0.040719      -0.080427       0.134181      -0.115354       0.035719       0.079635             10.189549      10.833642       3.592352       3.889064       9.779464       4.593956       9.955542           0.000001
           77              O       1.433473      10.227274       1.053026      -0.683485      44.750096 0.73269412E+03  0.19039749E+05                                10.077670                            8.456097      -0.269472       1.936846                    0.994135      30.048458      82.245910       0.644049       0.365973      -1.132996       0.094389       0.025585       0.000740       0.097798       0.021919      -0.024386       0.088005       0.073948       0.023535      -0.114866       0.039059       0.075807             11.145986      15.071340       1.460873       1.412570      10.159505      -2.781315       8.207113           0.000000
           78              O       3.594116      10.108153       1.644103      -0.584664      35.362072 0.48958539E+03  0.11463904E+05                                 8.477167                            6.757682       0.421309       2.182926                    0.998351      27.241565      70.005979       0.747831       0.349783      -1.149746      -0.039868       0.040228      -0.053451       0.077877      -0.071712       0.038714       0.061838       0.005899       0.110348      -0.122455       0.045656       0.076799              9.689381      11.258908      -3.005622       4.448645       7.974429      -3.565485       9.834804           0.000002
           79              O       1.855858       9.106949       3.729109      -0.686133      44.728520 0.73363806E+03  0.19084869E+05                                10.074394                            8.472261      -0.199987       1.953001                    0.996263      30.202174      82.916225       0.641728       0.366900      -1.131421      -0.046164       0.039362       0.085966       0.105217      -0.033931      -0.037947      -0.013693      -0.160247       0.100489      -0.114535       0.043078       0.071457             11.121240      11.211619      -0.585124      -1.815957       6.498066       1.873430      15.654037           0.000001
           80              O       0.380656       9.119939       5.407486      -0.579506      34.838312 0.49043350E+03  0.11495321E+05                                 8.422043                            6.782821       0.409068       2.182387                    0.998131      27.211154      70.094139       0.742837       0.351781      -1.147452       0.073429       0.012255      -0.006070       0.074692      -0.019052      -0.055348      -0.051415      -0.017229      -0.251792      -0.123217       0.055228       0.067988              9.569503      16.329473       1.439932      -2.140597       5.444263       0.233580       6.934772           0.000002
           81              O       9.787331       7.777195       0.342741      -0.690584      45.613814 0.76541774E+03  0.20131838E+05                                10.258647                            8.687564      -0.311160       1.921707                    0.994430      30.399018      84.026458       0.629785       0.369767      -1.128771      -0.037966       0.058161      -0.070572       0.099018      -0.033303      -0.029846      -0.066924       0.099114       0.040759      -0.109602       0.046828       0.062774             11.341814       8.236849      -1.708080       3.100778      13.739364      -1.272013      12.049230          -0.000000
           82              O       9.087017       9.355710      14.397664      -0.584059      37.904144 0.51007806E+03  0.12071206E+05                                 8.944908                            6.928825       0.418936       2.184685                    0.998095      27.324140      70.675734       0.733294       0.352951      -1.146740      -0.008601      -0.078435      -0.007671       0.079277      -0.022964      -0.088198      -0.016853      -0.014177      -0.138425      -0.113679       0.033495       0.080184             10.467618       5.867552      -0.032361       0.402664      19.525409      -1.157333       6.009893           0.000002
           83              O       9.045487       9.566563       2.856172      -0.685667      45.838301 0.75689795E+03  0.19818616E+05                                10.217494                            8.601430      -0.209581       1.954385                    0.994638      30.119905      82.611291       0.638168       0.366552      -1.133151      -0.036482       0.088785      -0.042571       0.105005       0.005116       0.083216       0.015010      -0.065300      -0.145294      -0.114454       0.043935       0.070520             11.279784       9.986977      -3.487491      -0.330159      14.357820      -3.803776       9.494555          -0.000000
           84              O       8.701969       0.013643       1.603966      -0.568411      34.672135 0.47285997E+03  0.10974066E+05                                 8.374714                            6.639106       0.398325       2.176717                    0.998499      27.013201      69.061175       0.755011       0.349557      -1.150183      -0.021873      -0.028143       0.063453       0.072779       0.080069       0.058626      -0.026888      -0.029109       0.113473      -0.124399       0.046404       0.077995              9.659039       6.393866       1.276182      -2.538268       9.558615      -5.585162      13.024637           0.000003
           85              O       5.196104       1.264971      10.745672      -0.698088      48.668382 0.80171124E+03  0.21352149E+05                                10.715619                            8.914682      -0.377961       1.895683                    0.994869      30.784776      85.890954       0.618668       0.371728      -1.126219      -0.004085      -0.100366      -0.013592       0.101365       0.004259      -0.052580       0.018278      -0.023515      -0.237903      -0.103010       0.047869       0.055142             11.922801       9.014091      -0.257382       1.758048      17.134310       2.575307       9.620001           0.000000
           86              O       5.258199      10.784074       9.507296      -0.570269      36.258343 0.50017223E+03  0.11784496E+05                                 8.672854                            6.875402       0.362108       2.168205                    0.997713      27.202054      70.313602       0.733511       0.354412      -1.145011       0.012705       0.018039       0.070035       0.073428       0.035226      -0.024425       0.067583       0.116752      -0.011431      -0.113259       0.042387       0.070872              9.959789       5.658422       0.867306       1.467261       9.604097       5.305052      14.616848           0.000001
           87              O       2.534809       1.558582       9.337579      -0.686393      48.425615 0.74881963E+03  0.19554038E+05                                10.641614                            8.552856      -0.199819       1.961545                    0.993824      30.006054      82.180346       0.640281       0.366333      -1.133351      -0.008830      -0.079258      -0.070360       0.106350      -0.001348       0.050103      -0.003940      -0.131736       0.161403      -0.108259       0.038407       0.069852             12.227248      10.294536       0.886769      -0.765702      14.084116       6.598207      12.303093          -0.000000
           88              O       2.974864      -0.047170       7.842448      -0.574945      37.335399 0.51557969E+03  0.12225789E+05                                 8.828295                            6.974087       0.466318       2.201076                    0.998420      27.210916      70.295586       0.730155       0.353761      -1.146868      -0.060833       0.039818       0.025854       0.077166      -0.071189      -0.024874      -0.040719      -0.080427       0.134181      -0.115354       0.035719       0.079635             10.189547      10.833644      -3.592350      -3.889066       9.779456       4.593953       9.955542           0.000001
           89              O       3.558077       4.381338       8.569269      -0.683485      44.750099 0.73269400E+03  0.19039745E+05                                10.077670                            8.456096      -0.269472       1.936846                    0.994135      30.048459      82.245911       0.644049       0.365972      -1.132996      -0.094389       0.025585       0.000740       0.097798      -0.021919       0.024386       0.088005       0.073948       0.023535      -0.114866       0.039059       0.075807             11.145986      15.071347      -1.460867      -1.412574      10.159501      -2.781314       8.207111           0.000000
           90              O       1.397434       4.262217       9.160346      -0.584664      35.362080 0.48958544E+03  0.11463905E+05                                 8.477168                            6.757683       0.421309       2.182926                    0.998351      27.241569      70.005993       0.747831       0.349783      -1.149745       0.039868       0.040228      -0.053451       0.077877       0.071712      -0.038714       0.061838       0.005898       0.110348      -0.122455       0.045656       0.076799              9.689382      11.258914       3.005621      -4.448647       7.974427      -3.565483       9.834805           0.000002
           91              O       3.135692       3.261012      11.245352      -0.686133      44.728517 0.73363800E+03  0.19084867E+05                                10.074393                            8.472260      -0.199988       1.953001                    0.996263      30.202173      82.916221       0.641728       0.366900      -1.131421       0.046164       0.039362       0.085966       0.105217       0.033931       0.037947      -0.013693      -0.160247       0.100489      -0.114535       0.043078       0.071457             11.121240      11.211617       0.585123       1.815957       6.498066       1.873431      15.654036           0.000001
           92              O       4.610894       3.274002      12.923729      -0.579506      34.838307 0.49043345E+03  0.11495319E+05                                 8.422042                            6.782820       0.409068       2.182387                    0.998131      27.211154      70.094137       0.742837       0.351781      -1.147452      -0.073429       0.012255      -0.006070       0.074692       0.019052       0.055348      -0.051415      -0.017229      -0.251793      -0.123217       0.055228       0.067988              9.569501      16.329469      -1.439933       2.140596       5.444262       0.233580       6.934772           0.000002
           93              O       5.187319       1.931259       7.858984      -0.690584      45.613797 0.76541739E+03  0.20131826E+05                                10.258644                            8.687561      -0.311160       1.921707                    0.994430      30.399019      84.026458       0.629785       0.369767      -1.128771       0.037966       0.058161      -0.070572       0.099018       0.033303       0.029846      -0.066924       0.099114       0.040758      -0.109602       0.046828       0.062774             11.341810       8.236848       1.708079      -3.100781      13.739350      -1.272013      12.049232          -0.000000
           94              O       5.887633       3.825447       6.881421      -0.584059      37.904147 0.51007836E+03  0.12071215E+05                                 8.944908                            6.928827       0.418936       2.184685                    0.998095      27.324138      70.675726       0.733294       0.352951      -1.146740       0.008601      -0.078435      -0.007671       0.079277       0.022964       0.088198      -0.016853      -0.014177      -0.138425      -0.113679       0.033495       0.080184             10.467618       5.867553       0.032360      -0.402664      19.525407      -1.157333       6.009894           0.000001
           95              O       5.929163       3.720626      10.372415      -0.685667      45.838304 0.75689791E+03  0.19818615E+05                                10.217494                            8.601430      -0.209581       1.954385                    0.994638      30.119905      82.611288       0.638168       0.366552      -1.133151       0.036482       0.088785      -0.042571       0.105005      -0.005116      -0.083216       0.015010      -0.065300      -0.145294      -0.114454       0.043935       0.070520             11.279784       9.986976       3.487492       0.330159      14.357822      -3.803777       9.494554          -0.000000
           96              O       6.272681       5.543906       9.120209      -0.568411      34.672137 0.47286002E+03  0.10974067E+05                                 8.374714                            6.639106       0.398325       2.176717                    0.998499      27.013202      69.061179       0.755011       0.349557      -1.150183       0.021873      -0.028143       0.063453       0.072779      -0.080069      -0.058626      -0.026888      -0.029108       0.113473      -0.124399       0.046404       0.077995              9.659039       6.393867      -1.276182       2.538268       9.558615      -5.585162      13.024637           0.000003
           97              O       0.204554       3.949620      11.803057      -0.698088      48.668385 0.80171131E+03  0.21352151E+05                                10.715620                            8.914683      -0.377961       1.895683                    0.994869      30.784776      85.890953       0.618668       0.371728      -1.126219      -0.004085       0.100366       0.013593       0.101365      -0.004259       0.052580       0.018278      -0.023515      -0.237903      -0.103010       0.047869       0.055142             11.922801       9.014090       0.257381      -1.758047      17.134313       2.575308       9.620001           0.000000
           98              O       0.266649       5.806717      13.041433      -0.570269      36.258351 0.50017235E+03  0.11784500E+05                                 8.672855                            6.875403       0.362108       2.168205                    0.997713      27.202057      70.313612       0.733511       0.354412      -1.145011       0.012705      -0.018039      -0.070035       0.073428      -0.035226       0.024425       0.067583       0.116752      -0.011431      -0.113259       0.042387       0.070871              9.959790       5.658422      -0.867306      -1.467262       9.604098       5.305053      14.616850           0.000001
           99              O       7.526359       3.656009      13.211150      -0.686393      48.425604 0.74881924E+03  0.19554026E+05                                10.641612                            8.552853      -0.199819       1.961545                    0.993824      30.006055      82.180346       0.640281       0.366333      -1.133351      -0.008830       0.079258       0.070360       0.106350       0.001348      -0.050103      -0.003940      -0.131736       0.161403      -0.108259       0.038407       0.069852             12.227246      10.294530      -0.886769       0.765700      14.084115       6.598208      12.303092          -0.000000
          100              O       7.966414       5.261761      14.706281      -0.574945      37.335409 0.51557990E+03  0.12225796E+05                                 8.828297                            6.974089       0.466318       2.201076                    0.998420      27.210916      70.295586       0.730154       0.353761      -1.146868      -0.060833      -0.039818      -0.025854       0.077166       0.071189       0.024874      -0.040719      -0.080427       0.134181      -0.115354       0.035719       0.079635             10.189550      10.833642       3.592352       3.889064       9.779464       4.593956       9.955543           0.000001
          101              O       8.549627       0.833253      13.979460      -0.683485      44.750094 0.73269410E+03  0.19039748E+05                                10.077669                            8.456097      -0.269472       1.936846                    0.994135      30.048458      82.245908       0.644049       0.365972      -1.132996      -0.094389      -0.025585      -0.000740       0.097798       0.021918      -0.024386       0.088005       0.073948       0.023535      -0.114866       0.039059       0.075807             11.145985      15.071340       1.460873       1.412570      10.159505      -2.781314       8.207112           0.000000
          102              O       6.388984       0.952374      13.388383      -0.584664      35.362077 0.48958547E+03  0.11463906E+05                                 8.477167                            6.757683       0.421309       2.182926                    0.998351      27.241567      70.005986       0.747831       0.349783      -1.149746       0.039869      -0.040228       0.053451       0.077877      -0.071712       0.038714       0.061838       0.005899       0.110348      -0.122455       0.045656       0.076799              9.689382      11.258910      -3.005623       4.448645       7.974430      -3.565486       9.834805           0.000002
          103              O       8.127242       1.953578      11.303377      -0.686133      44.728517 0.73363800E+03  0.19084867E+05                                10.074393                            8.472260      -0.199987       1.953001                    0.996263      30.202173      82.916221       0.641728       0.366900      -1.131421       0.046164      -0.039362      -0.085966       0.105217      -0.033931      -0.037947      -0.013693      -0.160247       0.100489      -0.114535       0.043078       0.071457             11.121240      11.211618      -0.585124      -1.815957       6.498065       1.873430      15.654036           0.000001
          104              O       9.602444       1.940588       9.625000      -0.579506      34.838313 0.49043352E+03  0.11495321E+05                                 8.422043                            6.782821       0.409068       2.182387                    0.998131      27.211154      70.094140       0.742837       0.351781      -1.147452      -0.073429      -0.012255       0.006070       0.074692      -0.019052      -0.055348      -0.051415      -0.017229      -0.251792      -0.123217       0.055228       0.067988              9.569503      16.329474       1.439932      -2.140597       5.444263       0.233580       6.934772           0.000002
          105              O       0.195769       3.283332      14.689745      -0.690584      45.613811 0.76541769E+03  0.20131836E+05                                10.258647                            8.687563      -0.311160       1.921707                    0.994430      30.399017      84.026454       0.629785       0.369767      -1.128771       0.037966      -0.058161       0.070572       0.099018      -0.033303      -0.029846      -0.066924       0.099114       0.040759      -0.109602       0.046828       0.062774             11.341814       8.236849      -1.708080       3.100778      13.739363      -1.272013      12.049230          -0.000000
          106              O       0.896083       1.704817       0.634822      -0.584059      37.904145 0.51007806E+03  0.12071206E+05                                 8.944907                            6.928825       0.418937       2.184685                    0.998095      27.324141      70.675735       0.733294       0.352950      -1.146740       0.008601       0.078435       0.007671       0.079277      -0.022964      -0.088198      -0.016853      -0.014177      -0.138425      -0.113679       0.033495       0.080184             10.467618       5.867552      -0.032361       0.402664      19.525409      -1.157332       6.009893           0.000002
          107              O       0.937613       1.493964      12.176314      -0.685667      45.838302 0.75689796E+03  0.19818617E+05                                10.217494                            8.601431      -0.209581       1.954385                    0.994638      30.119905      82.611292       0.638168       0.366552      -1.133151       0.036482      -0.088785       0.042571       0.105005       0.005116       0.083216       0.015010      -0.065300      -0.145294      -0.114454       0.043935       0.070520             11.279784       9.986977      -3.487491      -0.330159      14.357820      -3.803776       9.494555          -0.000000
          108              O       1.281131      11.046884      13.428520      -0.568411      34.672137 0.47286002E+03  0.10974067E+05                                 8.374714                            6.639106       0.398325       2.176717                    0.998499      27.013202      69.061178       0.755011       0.349557      -1.150183       0.021873       0.028143      -0.063453       0.072779       0.080069       0.058626      -0.026888      -0.029109       0.113473      -0.124399       0.046404       0.077995              9.659040       6.393866       1.276182      -2.538268       9.558615      -5.585162      13.024637           0.000003

******************************************************
Auxiliary information for the entire system
The total spin magnetic moment of the unit cell is   0.000225
The total net atomic charge of the unit cell is   -0.000004
Accuracy of reproducing the electrostatic potential in the unit cell:
  The inner radius (bohr) =    5.0000
  The outer radius (bohr) =   12.0000
  Valid grid points have density less than (e/(bohr^3)) =    0.0001
  The number of valid grid points were=        42004
  The rms potential error without charges in kcal/mol is=      3.03336
  The rms potential error with partial charges in kcal/mol is=      0.62427
  The RRMSE value at monopole order=      0.20580
  The rms potential error with partial charges and cloud penetration in kcal/mol is=      0.61754
  The RRMSE value at monopole order with cloud penetration is=      0.20358
  The rms potential error with partial charges and atomic dipoles in kcal/mol is=      0.80014
  The RRMSE value at dipole order=      0.26378
  The rms potential error with partial charges, atomic dipoles and cloud penetration in kcal/mol is=      0.77626
  The RRMSE value at dipole order with cloud penetration=      0.25591

******************************************************
The electron densities and ab initio electrostatic potential were computed in VASP using the PBE functional and
projector augmented wave method. See the main text of the journal article for a description of computational details.
The atomic charges, dipoles, and quadrupoles were computed with the DDEC6 method as described in
(a) T. A. Manz and N. Gabaldon Limas, RSC Adv. 6 (2016) 47771-47801 DOI: 10.1039/c6ra04656h
(b) N. Gabaldon Limas and T. A. Manz, RSC Adv. 8 (2018) 2678-2707 DOI: 10.1039/c7ra11829e.
For each atom in the material, the electron cloud parameters were fit to the spherically averaged atom-in-material
electron density using radial positions for which this density was between 10^-4 and 10^-2 electrons per cubic bohr.
The polarizabilities, dispersion coefficients, and quantum Drude oscillator (QDO) parameters were fit using the MCLF method.
The magnetic structure of the system was optimized in VASP from the default ferromagnetic initial guess using spin polarization.
The atomic spin moments (ASMs) were computed on this optimized magnetic structure using the DDEC6 partition as inputs
to the method of T. A. Manz and D. S. Sholl, J. Chem. Theory Comput. 7 (2011) 4146-4164 DOI: 10.1021/ct200539n.
The RMSE and RRMSE were computed using a uniform grid with Ewald summation.
