# Supplementary material for: A collection of forcefield precursors for metal–organic frameworks
Source: RSC Adv. 2019 Nov 13;9(63):36492–507. doi: 10.1039/c9ra07327b (PMC9075174; doi:10.1039/c9ra07327b)
Supplement: RA-009-C9RA07327B-s6152 [file RA-009-C9RA07327B-s6152.xyz]

  108
jmolscript: load "" {1 1 1} spacegroup "x,y,z" unitcell [{      9.818400     0.000000     0.000000 }, {      0.000000    11.296200     0.000000 }, {      0.000000    -0.423004    14.578564 }]
Mg     5.690745     8.244940     5.319572     1.348918
Mg     3.817983     8.502508     2.780715     1.333479
Mg     0.781545     8.487858     1.969710     1.348918
Mg     8.727183     8.230290     4.508567     1.333480
Mg     4.127655     2.628256     9.258992     1.348917
Mg     6.000417     2.370688    11.797849     1.333479
Mg     9.036855     2.385338    12.608854     1.348918
Mg     1.091217     2.642906    10.069997     1.333479
Mg     4.909200    -0.211502     7.289282     1.339116
Mg     0.000000     5.648100     0.000000     1.339116
Mg     4.909200     5.436598     7.289282     1.348298
Mg     0.000000     0.000000     0.000000     1.348298
H      4.467372     0.162484     3.471156     0.031768
H      8.651974    10.499907     6.576390     0.027262
H      7.806610     5.509307     7.041446     0.025691
H      7.275434     7.166374     1.905418     0.023952
H      3.363784     8.848940     8.309781     0.023332
H      2.944538     5.785782     3.975574     0.024678
H      9.376572     5.274114     3.818126     0.031768
H      3.742774     6.232891     0.712892     0.027262
H      2.897410    11.223491     0.247836     0.025691
H      2.366234     9.566424     5.383864     0.023952
H      8.272984     7.460854    13.558065     0.023333
H      7.853738    10.947016     3.313708     0.024678
H      5.351028    10.710712    11.107408     0.031768
H      1.166426     0.373289     8.002174     0.027262
H      2.011790     5.363889     7.537118     0.025691
H      2.542966     3.706822    12.673146     0.023952
H      6.454616     2.024256     6.268783     0.023332
H      6.873862     5.087414    10.602990     0.024678
H      0.441828     5.599082    10.760438     0.031768
H      6.075626     4.640305    13.865672     0.027262
H      6.920990    -0.350295    14.330728     0.025691
H      7.452166     1.306772     9.194700     0.023952
H      1.545416     3.412342     1.020499     0.023332
H      1.964662    -0.073820    11.264856     0.024678
C      4.707923    10.954044     4.239446     0.566261
C      7.731008    10.278632     6.494021     0.570142
C      7.620060     6.236724     6.459470     0.572012
C      6.585201     7.500266     2.466839     0.572869
C      3.929324     8.352907     7.730284     0.572427
C      3.581752     6.077828     4.616594     0.564642
C      9.617123     5.778754     3.049836     0.566261
C      2.821808     6.454166     0.795261     0.570142
C      2.710860    10.496074     0.829812     0.572012
C      1.676001     9.232532     4.822443     0.572869
C      8.838524     7.956887    14.137562     0.572427
C      8.490952    10.654970     2.672688     0.564642
C      5.110477    -0.080848    10.339118     0.566261
C      2.087392     0.594564     8.084543     0.570142
C      2.198340     4.636472     8.119094     0.572012
C      3.233199     3.372930    12.111725     0.572869
C      5.889076     2.520289     6.848280     0.572427
C      6.236648     4.795368     9.961970     0.564642
C      0.201277     5.094442    11.528728     0.566261
C      6.996592     4.419030    13.783303     0.570142
C      7.107540     0.377122    13.748752     0.572012
C      8.142399     1.640664     9.756121     0.572869
C      0.979876     2.916309     0.441002     0.572427
C      1.327448     0.218226    11.905876     0.564642
O      4.846951     9.699652     4.093661    -0.696270
O      4.858832     0.273741     5.297413    -0.573987
O      7.424085     9.370878     5.648902    -0.688030
O      6.940823    10.894131     7.211432    -0.571879
O      6.402579     6.601576     6.362668    -0.684827
O      8.579907     6.739906     5.869913    -0.585426
O      6.879851     7.708156     3.687939    -0.690410
O      5.476409     7.693822     1.947259    -0.581079
O      4.657554     9.017560     6.921027    -0.694171
O      3.895450     7.123423     7.827814    -0.579972
O      4.112535     7.217532     4.428676    -0.684346
O      3.821910     5.315997     5.559244    -0.570743
O      9.756151     7.033146     3.195621    -0.696270
O      9.768032     5.162857     1.991869    -0.573987
O      2.514885     7.361920     1.640380    -0.688030
O      2.031623     5.838667     0.077850    -0.571879
O      1.493379    10.131222     0.926614    -0.684827
O      3.670707     9.992892     1.419369    -0.585426
O      1.970651     9.024642     3.601343    -0.690410
O      0.567209     9.038976     5.342023    -0.581079
O      9.566754     7.715238     0.368255    -0.694171
O      8.804650     9.186371    14.040032    -0.579972
O      9.021735     9.515266     2.860606    -0.684346
O      8.731110     0.120601     1.730038    -0.570743
O      4.971449     1.173544    10.484903    -0.696270
O      4.959568    10.599455     9.281151    -0.573987
O      2.394315     1.502318     8.929662    -0.688030
O      2.877577    -0.020935     7.367132    -0.571879
O      3.415821     4.271620     8.215896    -0.684827
O      1.238493     4.133290     8.708651    -0.585426
O      2.938549     3.165040    10.890625    -0.690410
O      4.341991     3.179374    12.631305    -0.581079
O      5.160846     1.855636     7.657537    -0.694171
O      5.922950     3.749773     6.750750    -0.579972
O      5.705865     3.655664    10.149888    -0.684346
O      5.996490     5.557199     9.019320    -0.570743
O      0.062249     3.840050    11.382943    -0.696270
O      0.050368     5.710339    12.586695    -0.573987
O      7.303515     3.511276    12.938184    -0.688030
O      7.786777     5.034529    14.500714    -0.571879
O      8.325021     0.741974    13.651950    -0.684827
O      6.147693     0.880304    13.159195    -0.585426
O      7.847749     1.848554    10.977221    -0.690410
O      9.251191     1.834220     9.236541    -0.581079
O      0.251646     3.157958    14.210309    -0.694171
O      1.013750     1.686825     0.538532    -0.579972
O      0.796665     1.357930    11.717958    -0.684346
O      1.087290    10.752595    12.848526    -0.570743

The following XYZ coordinates are in angstroms. Other properties are in atomic units.
The sperically averaged electron density of each atom fit to a function of the form exp(a - br)
eigen_1, eigen_2 and eigen_3 are the three eigenvalues of traceless quadrupole moment tensor
  atom number  atomic symbol              X              Y              Z     net charge C6 coefficient C8 coefficient C10 coefficient fluctuating dipole atomic polarizability isotropic forcefield polarizability              a              b squared Pearson coefficient          <r^3>          <r^4>         wp_QDO          m_QDO          q_QDO       dipole_x       dipole_y       dipole_z         dipole            Qxy            Qxz            Qyz     Q(x^2-y^2)  Q(3z^2 - R^2)        eigen_1        eigen_2        eigen_3 static polarizability      alpha(xx)      alpha(xy)      alpha(xz)      alpha(yy)      alpha(yz)      alpha(zz) atomic spin moment
            1             Mg       5.690745       8.244940       5.319572       1.348918      22.772549 0.37436478E+03  0.86541555E+04                                 9.341947                            8.521836      -0.916223       1.792857                    0.999241      20.878396      63.645507       0.364228       0.727449      -0.906863       0.001539      -0.000530      -0.001303       0.002085       0.004062       0.002862       0.000010       0.007354       0.004167      -0.006359       0.000126       0.006234             10.074045      10.745512      -0.282987      -0.181400       9.428213      -0.107942      10.048410           0.000003
            2             Mg       3.817983       8.502508       2.780715       1.333479      25.267170 0.38384053E+03  0.89129479E+04                                 9.927081                            8.585224      -0.858486       1.808174                    0.999175      20.990772      63.759374       0.366313       0.720085      -0.910793       0.000910      -0.000057      -0.001362       0.001639       0.015717      -0.010521       0.002937       0.002657       0.025195      -0.022819       0.005892       0.016927             11.266892      12.882696      -0.388797       2.109281       9.536744      -0.042131      11.381235           0.000006
            3             Mg       0.781545       8.487858       1.969710       1.348918      22.772549 0.37436479E+03  0.86541557E+04                                 9.341947                            8.521836      -0.916223       1.792857                    0.999241      20.878396      63.645506       0.364228       0.727449      -0.906863       0.001539       0.000530       0.001303       0.002085      -0.004062      -0.002862       0.000010       0.007354       0.004167      -0.006359       0.000126       0.006234             10.074045      10.745512       0.282987       0.181400       9.428213      -0.107942      10.048409           0.000003
            4             Mg       8.727183       8.230290       4.508567       1.333480      25.267168 0.38384049E+03  0.89129468E+04                                 9.927080                            8.585224      -0.858486       1.808174                    0.999175      20.990771      63.759371       0.366313       0.720085      -0.910793       0.000910       0.000057       0.001362       0.001639      -0.015717       0.010521       0.002937       0.002657       0.025195      -0.022819       0.005892       0.016927             11.266891      12.882696       0.388797      -2.109281       9.536743      -0.042131      11.381234           0.000006
            5             Mg       4.127655       2.628256       9.258992       1.348917      22.772551 0.37436483E+03  0.86541567E+04                                 9.341947                            8.521837      -0.916223       1.792857                    0.999241      20.878397      63.645509       0.364228       0.727449      -0.906863      -0.001539       0.000530       0.001303       0.002085       0.004062       0.002862       0.000010       0.007354       0.004167      -0.006359       0.000126       0.006234             10.074045      10.745512      -0.282987      -0.181400       9.428214      -0.107942      10.048410           0.000003
            6             Mg       6.000417       2.370688      11.797849       1.333479      25.267168 0.38384048E+03  0.89129466E+04                                 9.927080                            8.585224      -0.858486       1.808174                    0.999175      20.990771      63.759371       0.366313       0.720085      -0.910793      -0.000910       0.000057       0.001362       0.001639       0.015717      -0.010521       0.002937       0.002657       0.025195      -0.022819       0.005892       0.016927             11.266891      12.882696      -0.388797       2.109281       9.536744      -0.042131      11.381234           0.000006
            7             Mg       9.036855       2.385338      12.608854       1.348918      22.772549 0.37436478E+03  0.86541555E+04                                 9.341947                            8.521836      -0.916223       1.792857                    0.999241      20.878396      63.645507       0.364228       0.727449      -0.906863      -0.001539      -0.000530      -0.001303       0.002085      -0.004062      -0.002862       0.000010       0.007354       0.004167      -0.006359       0.000126       0.006234             10.074045      10.745512       0.282987       0.181400       9.428214      -0.107942      10.048409           0.000003
            8             Mg       1.091217       2.642906      10.069997       1.333479      25.267170 0.38384053E+03  0.89129478E+04                                 9.927081                            8.585224      -0.858486       1.808174                    0.999175      20.990772      63.759374       0.366313       0.720085      -0.910793      -0.000910      -0.000057      -0.001362       0.001639      -0.015717       0.010521       0.002937       0.002657       0.025195      -0.022819       0.005892       0.016927             11.266892      12.882696       0.388797      -2.109281       9.536744      -0.042131      11.381235           0.000005
            9             Mg       4.909200      -0.211502       7.289282       1.339116      24.432856 0.37872245E+03  0.87654915E+04                                 9.750605                            8.563292      -0.858968       1.810516                    0.999127      20.856523      63.268493       0.364468       0.726092      -0.908815       0.000000       0.000000       0.000000       0.000000       0.013856       0.020041      -0.021029      -0.014043      -0.036443      -0.039396       0.014064       0.025332             10.846720      10.150587      -0.226962      -0.570035      11.794734       1.853878      10.594838           0.000004
           10             Mg       0.000000       5.648100       0.000000       1.339116      24.432856 0.37872245E+03  0.87654915E+04                                 9.750605                            8.563292      -0.858967       1.810516                    0.999127      20.856523      63.268493       0.364468       0.726092      -0.908815      -0.000000      -0.000000      -0.000000       0.000000      -0.013856      -0.020041      -0.021029      -0.014043      -0.036443      -0.039396       0.014064       0.025332             10.846720      10.150587       0.226962       0.570035      11.794734       1.853878      10.594838           0.000004
           11             Mg       4.909200       5.436598       7.289282       1.348298      25.003665 0.37443789E+03  0.86453996E+04                                 9.929683                            8.547112      -0.890419       1.803029                    0.999211      20.735642      62.913472       0.362586       0.731628      -0.906704       0.000000       0.000000       0.000000       0.000000       0.008870      -0.011622       0.028818       0.041566      -0.017572      -0.044272       0.016489       0.027783             11.224621      10.064598      -0.138856      -0.079411      12.832354      -2.493098      10.776911           0.000005
           12             Mg       0.000000       0.000000       0.000000       1.348298      25.003668 0.37443794E+03  0.86454010E+04                                 9.929683                            8.547112      -0.890419       1.803029                    0.999211      20.735643      62.913473       0.362586       0.731628      -0.906704       0.000000      -0.000000       0.000000       0.000000      -0.008870       0.011622       0.028818       0.041566      -0.017572      -0.044272       0.016489       0.027783             11.224621      10.064598       0.138856       0.079411      12.832355      -2.493098      10.776911           0.000005
           13              H       4.467372       0.162484       3.471156       0.031768       1.313267 0.96555453E+01  0.96827920E+02                                 1.797770                            1.677064      -0.749170       2.489822                    0.999617       3.461619       9.004108       0.559150       1.092330      -0.756798      -0.016672       0.041007      -0.049708       0.066561      -0.005118       0.001301      -0.008446      -0.011271      -0.007701      -0.008308      -0.005019       0.013327              1.833232       1.491279      -0.107456       0.276169       1.726425      -0.417242       2.281993           0.000002
           14              H       8.651974      10.499907       6.576390       0.027262       1.335149 0.96658660E+01  0.97858936E+02                                 1.876493                            1.718729      -0.902260       2.416751                    0.998637       3.657947       9.853665       0.527887       1.146054      -0.740879       0.059971       0.018659       0.012185       0.063978       0.008503       0.003596      -0.000171       0.003376      -0.003817      -0.008845      -0.001114       0.009959              1.942459       2.755016       0.215767       0.072288       1.538465       0.159440       1.533897           0.000002
           15              H       7.806610       5.509307       7.041446       0.025691       1.405030 0.10196425E+02  0.10497501E+03                                 1.963040                            1.781106      -1.060389       2.345381                    0.996826       3.792509      10.417153       0.509924       1.166710      -0.735075       0.021468      -0.050454       0.039970       0.067853      -0.008193       0.004107      -0.008185      -0.003382      -0.006777      -0.008928      -0.005431       0.014359              2.056863       1.684040      -0.086480       0.074571       2.361085      -0.782246       2.125465           0.000001
           16              H       7.275434       7.166374       1.905418       0.023952       1.267184 0.89531703E+01  0.90938107E+02                                 1.961862                            1.761837      -1.203574       2.277664                    0.994505       4.091222      11.876421       0.463822       1.300128      -0.701984       0.044935      -0.022659      -0.039740       0.064124      -0.004482      -0.004032      -0.004927       0.002099       0.001986      -0.009090       0.004260       0.004830              2.085495       2.457710      -0.390246      -0.675155       1.666568       0.366451       2.132206           0.000001
           17              H       3.363784       8.848940       8.309781       0.023332       1.457088 0.10875217E+02  0.11308553E+03                                 1.972321                            1.812372      -0.960838       2.387606                    0.997925       3.716234      10.054983       0.520054       1.132630      -0.745104      -0.042530       0.027121       0.045507       0.067936      -0.002077      -0.014522       0.000819       0.011141       0.011402      -0.011021      -0.007398       0.018419              2.040738       1.903514      -0.397803      -0.401381       2.242974       0.486841       1.975726           0.000001
           18              H       2.944538       5.785782       3.975574       0.024678       1.308617 0.95139175E+01  0.96107833E+02                                 1.870825                            1.720863      -0.699532       2.511590                    0.999657       3.620415       9.797634       0.519448       1.167251      -0.736203      -0.045074      -0.025168      -0.038488       0.064393       0.005694       0.005474       0.005492       0.001856      -0.010453      -0.007561      -0.003941       0.011502              1.937955       2.076438       0.220735       0.682065       1.564075       0.157038       2.173353           0.000002
           19              H       9.376572       5.274114       3.818126       0.031768       1.313267 0.96555481E+01  0.96827949E+02                                 1.797770                            1.677064      -0.749170       2.489822                    0.999617       3.461620       9.004109       0.559151       1.092329      -0.756799      -0.016672      -0.041007       0.049708       0.066561       0.005118      -0.001301      -0.008446      -0.011271      -0.007701      -0.008308      -0.005019       0.013327              1.833232       1.491279       0.107456      -0.276169       1.726425      -0.417242       2.281993           0.000002
           20              H       3.742774       6.232891       0.712892       0.027262       1.335149 0.96658661E+01  0.97858940E+02                                 1.876494                            1.718729      -0.902261       2.416751                    0.998637       3.657947       9.853666       0.527887       1.146054      -0.740879       0.059971      -0.018659      -0.012185       0.063978      -0.008503      -0.003596      -0.000171       0.003376      -0.003817      -0.008845      -0.001114       0.009959              1.942460       2.755016      -0.215767      -0.072288       1.538465       0.159440       1.533897           0.000002
           21              H       2.897410      11.223491       0.247836       0.025691       1.405029 0.10196421E+02  0.10497497E+03                                 1.963040                            1.781106      -1.060388       2.345381                    0.996826       3.792508      10.417151       0.509924       1.166710      -0.735075       0.021468       0.050454      -0.039970       0.067853       0.008193      -0.004107      -0.008185      -0.003382      -0.006777      -0.008928      -0.005431       0.014359              2.056863       1.684040       0.086480      -0.074571       2.361085      -0.782246       2.125465           0.000001
           22              H       2.366234       9.566424       5.383864       0.023952       1.267184 0.89531712E+01  0.90938116E+02                                 1.961862                            1.761837      -1.203574       2.277664                    0.994505       4.091222      11.876420       0.463822       1.300127      -0.701984       0.044935       0.022659       0.039740       0.064124       0.004482       0.004032      -0.004927       0.002099       0.001986      -0.009090       0.004260       0.004830              2.085495       2.457710       0.390246       0.675155       1.666568       0.366451       2.132206           0.000001
           23              H       8.272984       7.460854      13.558065       0.023333       1.457087 0.10875215E+02  0.11308549E+03                                 1.972320                            1.812371      -0.960837       2.387607                    0.997925       3.716234      10.054981       0.520055       1.132630      -0.745104      -0.042530      -0.027121      -0.045507       0.067936       0.002077       0.014522       0.000819       0.011141       0.011402      -0.011021      -0.007398       0.018419              2.040737       1.903513       0.397802       0.401381       2.242973       0.486840       1.975725           0.000001
           24              H       7.853738      10.947016       3.313708       0.024678       1.308618 0.95139219E+01  0.96107881E+02                                 1.870824                            1.720862      -0.699532       2.511590                    0.999657       3.620416       9.797634       0.519449       1.167250      -0.736203      -0.045074       0.025168       0.038488       0.064393      -0.005694      -0.005474       0.005492       0.001856      -0.010453      -0.007561      -0.003941       0.011502              1.937955       2.076438      -0.220735      -0.682064       1.564074       0.157038       2.173353           0.000002
           25              H       5.351028      10.710712      11.107408       0.031768       1.313267 0.96555461E+01  0.96827922E+02                                 1.797769                            1.677063      -0.749170       2.489822                    0.999617       3.461620       9.004108       0.559151       1.092329      -0.756799       0.016672      -0.041007       0.049708       0.066561      -0.005118       0.001301      -0.008446      -0.011271      -0.007701      -0.008308      -0.005019       0.013327              1.833232       1.491278      -0.107456       0.276169       1.726424      -0.417242       2.281992           0.000002
           26              H       1.166426       0.373289       8.002174       0.027262       1.335148 0.96658602E+01  0.97858867E+02                                 1.876493                            1.718728      -0.902260       2.416752                    0.998637       3.657946       9.853663       0.527887       1.146055      -0.740879      -0.059971      -0.018659      -0.012185       0.063978       0.008503       0.003596      -0.000171       0.003376      -0.003817      -0.008845      -0.001114       0.009959              1.942459       2.755015       0.215767       0.072288       1.538465       0.159440       1.533897           0.000002
           27              H       2.011790       5.363889       7.537118       0.025691       1.405029 0.10196421E+02  0.10497497E+03                                 1.963041                            1.781106      -1.060388       2.345381                    0.996826       3.792508      10.417152       0.509923       1.166711      -0.735075      -0.021468       0.050454      -0.039970       0.067853      -0.008193       0.004107      -0.008185      -0.003382      -0.006777      -0.008928      -0.005431       0.014359              2.056864       1.684040      -0.086480       0.074571       2.361085      -0.782246       2.125466           0.000001
           28              H       2.542966       3.706822      12.673146       0.023952       1.267184 0.89531703E+01  0.90938107E+02                                 1.961862                            1.761837      -1.203574       2.277664                    0.994505       4.091222      11.876421       0.463822       1.300128      -0.701984      -0.044935       0.022659       0.039740       0.064124      -0.004482      -0.004032      -0.004927       0.002099       0.001986      -0.009090       0.004260       0.004830              2.085495       2.457710      -0.390246      -0.675155       1.666568       0.366451       2.132206           0.000001
           29              H       6.454616       2.024256       6.268783       0.023332       1.457088 0.10875216E+02  0.11308551E+03                                 1.972320                            1.812372      -0.960838       2.387606                    0.997925       3.716234      10.054981       0.520055       1.132630      -0.745104       0.042530      -0.027121      -0.045507       0.067936      -0.002077      -0.014522       0.000819       0.011141       0.011402      -0.011021      -0.007398       0.018419              2.040738       1.903514      -0.397803      -0.401381       2.242973       0.486840       1.975726           0.000001
           30              H       6.873862       5.087414      10.602990       0.024678       1.308618 0.95139206E+01  0.96107868E+02                                 1.870824                            1.720863      -0.699532       2.511590                    0.999657       3.620416       9.797635       0.519449       1.167251      -0.736203       0.045074       0.025168       0.038488       0.064393       0.005694       0.005474       0.005492       0.001856      -0.010453      -0.007561      -0.003941       0.011502              1.937955       2.076438       0.220735       0.682064       1.564074       0.157038       2.173353           0.000002
           31              H       0.441828       5.599082      10.760438       0.031768       1.313267 0.96555517E+01  0.96828001E+02                                 1.797771                            1.677065      -0.749170       2.489822                    0.999617       3.461620       9.004112       0.559150       1.092330      -0.756798       0.016672       0.041007      -0.049708       0.066561       0.005118      -0.001301      -0.008446      -0.011271      -0.007701      -0.008308      -0.005019       0.013327              1.833233       1.491279       0.107456      -0.276169       1.726426      -0.417243       2.281994           0.000002
           32              H       6.075626       4.640305      13.865672       0.027262       1.335149 0.96658615E+01  0.97858882E+02                                 1.876493                            1.718729      -0.902260       2.416752                    0.998637       3.657946       9.853663       0.527887       1.146055      -0.740879      -0.059971       0.018659       0.012185       0.063978      -0.008503      -0.003596      -0.000171       0.003376      -0.003817      -0.008845      -0.001114       0.009959              1.942459       2.755016      -0.215767      -0.072288       1.538465       0.159440       1.533897           0.000002
           33              H       6.920990      -0.350295      14.330728       0.025691       1.405029 0.10196421E+02  0.10497497E+03                                 1.963041                            1.781106      -1.060388       2.345381                    0.996826       3.792508      10.417152       0.509923       1.166711      -0.735075      -0.021468      -0.050454       0.039970       0.067853       0.008193      -0.004107      -0.008185      -0.003382      -0.006777      -0.008928      -0.005431       0.014359              2.056864       1.684040       0.086480      -0.074571       2.361085      -0.782246       2.125466           0.000001
           34              H       7.452166       1.306772       9.194700       0.023952       1.267184 0.89531712E+01  0.90938116E+02                                 1.961862                            1.761837      -1.203574       2.277664                    0.994505       4.091222      11.876420       0.463822       1.300127      -0.701984      -0.044935      -0.022659      -0.039740       0.064124       0.004482       0.004032      -0.004927       0.002099       0.001986      -0.009090       0.004260       0.004830              2.085495       2.457710       0.390246       0.675155       1.666568       0.366451       2.132206           0.000001
           35              H       1.545416       3.412342       1.020499       0.023332       1.457088 0.10875217E+02  0.11308552E+03                                 1.972320                            1.812372      -0.960838       2.387606                    0.997925       3.716234      10.054982       0.520055       1.132630      -0.745104       0.042530       0.027121       0.045507       0.067936       0.002077       0.014522       0.000819       0.011141       0.011402      -0.011021      -0.007398       0.018419              2.040738       1.903514       0.397803       0.401381       2.242974       0.486840       1.975726           0.000001
           36              H       1.964662      -0.073820      11.264856       0.024678       1.308617 0.95139175E+01  0.96107833E+02                                 1.870825                            1.720863      -0.699532       2.511590                    0.999657       3.620415       9.797634       0.519448       1.167251      -0.736203       0.045074      -0.025168      -0.038488       0.064393      -0.005694      -0.005474       0.005492       0.001856      -0.010453      -0.007561      -0.003941       0.011502              1.937955       2.076438      -0.220735      -0.682065       1.564075       0.157038       2.173353           0.000002
           37              C       4.707923      10.954044       4.239446       0.566261      18.509245 0.20241143E+03  0.39843575E+04                                 6.318541                            4.962218       0.304324       2.165594                    0.999814      21.705839      59.677309       0.682079       0.456192      -1.026235       0.017767      -0.043839       0.041689       0.063051       0.014881      -0.044006      -0.024691       0.175813      -0.208434      -0.091184      -0.043176       0.134360              6.972338       4.074377       0.025122       1.025089       8.273004       1.659744       8.569634           0.000003
           38              C       7.731008      10.278632       6.494021       0.570142      19.323837 0.19900826E+03  0.38949729E+04                                 6.472506                            4.881982       0.456430       2.216786                    0.999681      21.490251      58.628577       0.696819       0.449110      -1.031798      -0.061410      -0.036307      -0.006886       0.071671       0.001786       0.030897      -0.108752      -0.095987       0.109960      -0.094992      -0.049086       0.144079              7.368927       7.970606      -0.634111      -1.141705       7.083221       3.541549       7.052953           0.000002
           39              C       7.620060       6.236724       6.459470       0.572012      19.417762 0.20736275E+03  0.41114233E+04                                 6.555379                            5.034593       0.198565       2.125791                    0.999686      21.950145      60.802142       0.673931       0.458384      -1.023793      -0.020686       0.051637      -0.032977       0.064666       0.000985       0.039535       0.107457      -0.085965       0.159362      -0.098600      -0.049611       0.148211              7.340090       9.119924       0.627376      -1.602702       6.618443      -2.801833       6.281902           0.000002
           40              C       6.585201       7.500266       2.466839       0.572869      18.971763 0.20857578E+03  0.41455351E+04                                 6.499824                            5.065668       0.237255       2.146049                    0.999720      21.841800      60.768138       0.667957       0.461361      -1.021145      -0.042032       0.016011       0.047936       0.065734       0.048964      -0.025222      -0.050428      -0.198633      -0.148543      -0.091877      -0.058695       0.150571              7.236216       9.507590      -1.043289       0.357378       4.104947       1.130624       8.096111           0.000002
           41              C       3.929324       8.352907       7.730284       0.572427      19.238105 0.20639053E+03  0.40945325E+04                                 6.549317                            5.042826       0.185634       2.122928                    0.999765      22.047491      61.441343       0.668193       0.462051      -1.019962       0.048155      -0.023859      -0.036566       0.065002       0.003103       0.091341       0.003327       0.157818       0.103846      -0.096308      -0.044219       0.140527              7.360366       5.144608       0.094043      -1.566940      11.239475      -0.372800       5.697015           0.000002
           42              C       3.581752       6.077828       4.616594       0.564642      18.599199 0.20025733E+03  0.39219801E+04                                 6.289338                            4.887646       0.534141       2.242478                    0.999595      21.473278      58.427258       0.699112       0.447345      -1.033755       0.045603       0.030347       0.035948       0.065520      -0.059038      -0.077399       0.067936       0.090440      -0.085701      -0.099318      -0.047037       0.146355              7.005523       5.483530       0.883124       1.793821       7.731647      -2.442280       7.801393           0.000002
           43              C       9.617123       5.778754       3.049836       0.566261      18.509245 0.20241142E+03  0.39843575E+04                                 6.318541                            4.962219       0.304324       2.165594                    0.999814      21.705839      59.677312       0.682079       0.456192      -1.026235       0.017767       0.043839      -0.041689       0.063051      -0.014881       0.044006      -0.024691       0.175813      -0.208434      -0.091184      -0.043176       0.134360              6.972339       4.074377      -0.025122      -1.025089       8.273004       1.659745       8.569635           0.000003
           44              C       2.821808       6.454166       0.795261       0.570142      19.323837 0.19900826E+03  0.38949729E+04                                 6.472506                            4.881982       0.456430       2.216786                    0.999681      21.490251      58.628577       0.696819       0.449110      -1.031798      -0.061410       0.036307       0.006886       0.071671      -0.001786      -0.030897      -0.108752      -0.095987       0.109960      -0.094992      -0.049086       0.144079              7.368927       7.970606       0.634111       1.141705       7.083221       3.541549       7.052953           0.000002
           45              C       2.710860      10.496074       0.829812       0.572012      19.417761 0.20736274E+03  0.41114230E+04                                 6.555379                            5.034593       0.198565       2.125791                    0.999686      21.950144      60.802140       0.673931       0.458384      -1.023793      -0.020686      -0.051637       0.032977       0.064666      -0.000985      -0.039535       0.107457      -0.085965       0.159362      -0.098600      -0.049611       0.148211              7.340090       9.119924      -0.627376       1.602702       6.618444      -2.801833       6.281902           0.000002
           46              C       1.676001       9.232532       4.822443       0.572869      18.971763 0.20857578E+03  0.41455351E+04                                 6.499824                            5.065668       0.237256       2.146049                    0.999720      21.841800      60.768138       0.667957       0.461361      -1.021145      -0.042032      -0.016011      -0.047936       0.065734      -0.048964       0.025222      -0.050428      -0.198633      -0.148543      -0.091877      -0.058695       0.150571              7.236216       9.507590       1.043289      -0.357378       4.104947       1.130624       8.096111           0.000002
           47              C       8.838524       7.956887      14.137562       0.572427      19.238104 0.20639052E+03  0.40945323E+04                                 6.549317                            5.042826       0.185634       2.122928                    0.999765      22.047490      61.441342       0.668193       0.462051      -1.019961       0.048155       0.023859       0.036566       0.065002      -0.003103      -0.091341       0.003327       0.157818       0.103846      -0.096308      -0.044219       0.140527              7.360366       5.144608      -0.094043       1.566940      11.239476      -0.372800       5.697016           0.000002
           48              C       8.490952      10.654970       2.672688       0.564642      18.599199 0.20025732E+03  0.39219800E+04                                 6.289338                            4.887646       0.534141       2.242478                    0.999595      21.473278      58.427258       0.699112       0.447345      -1.033755       0.045603      -0.030347      -0.035948       0.065520       0.059038       0.077399       0.067936       0.090440      -0.085701      -0.099318      -0.047037       0.146355              7.005523       5.483530      -0.883124      -1.793821       7.731648      -2.442280       7.801393           0.000002
           49              C       5.110477      -0.080848      10.339118       0.566261      18.509245 0.20241142E+03  0.39843576E+04                                 6.318541                            4.962219       0.304324       2.165594                    0.999814      21.705839      59.677311       0.682079       0.456192      -1.026235      -0.017767       0.043839      -0.041689       0.063051       0.014882      -0.044006      -0.024691       0.175813      -0.208434      -0.091184      -0.043176       0.134360              6.972339       4.074377       0.025122       1.025089       8.273005       1.659745       8.569635           0.000003
           50              C       2.087392       0.594564       8.084543       0.570142      19.323838 0.19900827E+03  0.38949731E+04                                 6.472506                            4.881982       0.456430       2.216786                    0.999681      21.490251      58.628577       0.696819       0.449110      -1.031798       0.061410       0.036307       0.006886       0.071671       0.001786       0.030897      -0.108752      -0.095987       0.109960      -0.094992      -0.049086       0.144079              7.368927       7.970606      -0.634112      -1.141705       7.083222       3.541549       7.052954           0.000002
           51              C       2.198340       4.636472       8.119094       0.572012      19.417763 0.20736276E+03  0.41114237E+04                                 6.555379                            5.034593       0.198565       2.125791                    0.999686      21.950146      60.802146       0.673931       0.458384      -1.023793       0.020686      -0.051637       0.032977       0.064666       0.000985       0.039535       0.107457      -0.085965       0.159362      -0.098600      -0.049611       0.148211              7.340090       9.119924       0.627376      -1.602703       6.618444      -2.801833       6.281902           0.000002
           52              C       3.233199       3.372930      12.111725       0.572869      18.971763 0.20857578E+03  0.41455351E+04                                 6.499824                            5.065668       0.237256       2.146049                    0.999720      21.841800      60.768138       0.667957       0.461361      -1.021145       0.042032      -0.016011      -0.047936       0.065734       0.048964      -0.025222      -0.050428      -0.198632      -0.148543      -0.091877      -0.058695       0.150571              7.236216       9.507590      -1.043289       0.357378       4.104947       1.130624       8.096111           0.000002
           53              C       5.889076       2.520289       6.848280       0.572427      19.238103 0.20639050E+03  0.40945319E+04                                 6.549317                            5.042826       0.185634       2.122928                    0.999765      22.047489      61.441337       0.668193       0.462051      -1.019961      -0.048155       0.023859       0.036566       0.065002       0.003103       0.091341       0.003327       0.157818       0.103846      -0.096308      -0.044219       0.140527              7.360366       5.144608       0.094043      -1.566940      11.239474      -0.372800       5.697015           0.000002
           54              C       6.236648       4.795368       9.961970       0.564642      18.599199 0.20025732E+03  0.39219800E+04                                 6.289338                            4.887646       0.534141       2.242478                    0.999595      21.473278      58.427257       0.699112       0.447345      -1.033755      -0.045603      -0.030347      -0.035948       0.065520      -0.059038      -0.077399       0.067936       0.090440      -0.085701      -0.099318      -0.047037       0.146355              7.005523       5.483530       0.883124       1.793821       7.731647      -2.442280       7.801392           0.000002
           55              C       0.201277       5.094442      11.528728       0.566261      18.509246 0.20241144E+03  0.39843579E+04                                 6.318541                            4.962219       0.304324       2.165594                    0.999814      21.705841      59.677321       0.682079       0.456192      -1.026235      -0.017767      -0.043839       0.041689       0.063051      -0.014881       0.044006      -0.024691       0.175813      -0.208434      -0.091184      -0.043176       0.134360              6.972339       4.074377      -0.025122      -1.025089       8.273005       1.659745       8.569636           0.000003
           56              C       6.996592       4.419030      13.783303       0.570142      19.323837 0.19900827E+03  0.38949731E+04                                 6.472506                            4.881982       0.456431       2.216786                    0.999681      21.490251      58.628579       0.696819       0.449110      -1.031798       0.061410      -0.036307      -0.006886       0.071671      -0.001786      -0.030897      -0.108752      -0.095987       0.109960      -0.094992      -0.049086       0.144079              7.368927       7.970606       0.634112       1.141705       7.083222       3.541549       7.052954           0.000002
           57              C       7.107540       0.377122      13.748752       0.572012      19.417762 0.20736275E+03  0.41114234E+04                                 6.555379                            5.034593       0.198565       2.125791                    0.999686      21.950145      60.802143       0.673931       0.458384      -1.023793       0.020686       0.051637      -0.032977       0.064666      -0.000985      -0.039535       0.107457      -0.085965       0.159363      -0.098600      -0.049611       0.148211              7.340090       9.119924      -0.627376       1.602702       6.618444      -2.801833       6.281902           0.000002
           58              C       8.142399       1.640664       9.756121       0.572869      18.971763 0.20857578E+03  0.41455351E+04                                 6.499824                            5.065668       0.237255       2.146049                    0.999720      21.841800      60.768138       0.667957       0.461361      -1.021145       0.042032       0.016011       0.047936       0.065734      -0.048964       0.025222      -0.050428      -0.198632      -0.148543      -0.091877      -0.058695       0.150571              7.236216       9.507590       1.043289      -0.357378       4.104947       1.130624       8.096111           0.000002
           59              C       0.979876       2.916309       0.441002       0.572427      19.238104 0.20639051E+03  0.40945322E+04                                 6.549317                            5.042826       0.185634       2.122928                    0.999765      22.047490      61.441342       0.668193       0.462051      -1.019961      -0.048155      -0.023859      -0.036566       0.065002      -0.003103      -0.091341       0.003327       0.157818       0.103846      -0.096308      -0.044219       0.140527              7.360366       5.144608      -0.094043       1.566940      11.239475      -0.372800       5.697015           0.000002
           60              C       1.327448       0.218226      11.905876       0.564642      18.599198 0.20025731E+03  0.39219798E+04                                 6.289338                            4.887646       0.534141       2.242479                    0.999595      21.473277      58.427255       0.699112       0.447345      -1.033755      -0.045603       0.030347       0.035948       0.065520       0.059038       0.077399       0.067936       0.090440      -0.085701      -0.099318      -0.047037       0.146355              7.005523       5.483530      -0.883124      -1.793821       7.731647      -2.442280       7.801392           0.000002
           61              O       4.846951       9.699652       4.093661      -0.696270      48.080539 0.79510924E+03  0.21142437E+05                                10.629554                            8.883603      -0.410367       1.885038                    0.994995      30.775597      85.927341       0.618864       0.372205      -1.125333       0.007497       0.101096       0.015368       0.102532       0.004070      -0.058520       0.014927      -0.013592      -0.242353      -0.106945       0.048299       0.058646             11.765723       8.812071      -0.085915       1.593681      17.024037       2.485772       9.461060           0.000000
           62              O       4.858832       0.273741       5.297413      -0.573987      36.467034 0.51041838E+03  0.12085375E+05                                 8.698290                            6.949433       0.356781       2.166048                    0.997734      27.279577      70.656595       0.729069       0.354816      -1.144841      -0.007577      -0.014770      -0.071641       0.073539       0.030636      -0.019355       0.070954       0.117215      -0.012695      -0.113496       0.045138       0.068358              9.905768       5.669115       0.910130       1.272051       9.660362       5.236895      14.387828           0.000000
           63              O       7.424085       9.370878       5.648902      -0.688030      49.410654 0.76551190E+03  0.20102691E+05                                10.790148                            8.652901      -0.241606       1.947572                    0.993926      30.098920      82.697550       0.635918       0.366778      -1.132878       0.005773       0.077971       0.070354       0.105178       0.005598       0.038726      -0.008265      -0.135889       0.193897      -0.109267       0.034778       0.074490             12.415221      10.359702       0.774816      -0.611756      13.618861       6.849397      13.267101          -0.000001
           64              O       6.940823      10.894131       7.211432      -0.571879      37.673074 0.52687219E+03  0.12572088E+05                                 8.916685                            7.083470       0.398375       2.182329                    0.997570      27.273079      70.873489       0.718763       0.357123      -1.143189       0.063266      -0.036898      -0.016525       0.075080      -0.056301      -0.041270      -0.041823      -0.099717       0.096802      -0.112469       0.036187       0.076283             10.237824      11.042380      -3.626412      -3.508146       9.909224       4.594218       9.761868          -0.000000
           65              O       6.402579       6.601576       6.362668      -0.684827      44.665085 0.73495065E+03  0.19117782E+05                                10.065796                            8.473560      -0.283885       1.932605                    0.994500      30.066627      82.403685       0.642720       0.366357      -1.132419       0.095324      -0.023396       0.008206       0.098496      -0.023365       0.024806       0.088335       0.065653       0.024297      -0.113516       0.036104       0.077412             11.075192      15.240572      -1.174408      -0.895161      10.009185      -2.843555       7.975818          -0.000000
           66              O       8.579907       6.739906       5.869913      -0.585426      34.936674 0.49033758E+03  0.11484988E+05                                 8.399993                            6.764811       0.470618       2.201284                    0.998672      27.167335      69.807183       0.747177       0.349983      -1.149674      -0.039052      -0.040489       0.052504       0.076949       0.065022      -0.042669       0.066198      -0.001807       0.088127      -0.119788       0.042098       0.077690              9.494989      11.220308       2.921501      -4.130911       7.870935      -3.411043       9.393723           0.000001
           67              O       6.879851       7.708156       3.687939      -0.690410      44.844417 0.73621055E+03  0.19168997E+05                                10.086449                            8.477961      -0.174629       1.960730                    0.996656      30.219201      83.006473       0.642535       0.366110      -1.132005      -0.039395      -0.035175      -0.092039       0.106115       0.034888       0.033175      -0.013536      -0.165657       0.102028      -0.115197       0.040981       0.074216             11.133613      10.858427       0.498452       1.376043       6.485555       2.036450      16.056858           0.000001
           68              O       5.476409       7.693822       1.947259      -0.581079      34.963201 0.50258700E+03  0.11851765E+05                                 8.445987                            6.877628       0.456679       2.199671                    0.998046      27.232959      70.348827       0.735931       0.352937      -1.146582       0.071743      -0.012892       0.008985       0.073443       0.022298       0.060531      -0.052108      -0.023607      -0.234691      -0.124109       0.054744       0.069365              9.496697      15.867443      -1.552782       2.156411       5.491038       0.220102       7.131611           0.000001
           69              O       4.657554       9.017560       6.921027      -0.694171      46.046690 0.77965513E+03  0.20623048E+05                                10.357296                            8.796284      -0.355283       1.907232                    0.994152      30.569688      85.034902       0.622198       0.372158      -1.125750      -0.046728      -0.056561       0.067759       0.099869       0.037905       0.032986      -0.062683       0.093083       0.063495      -0.108660       0.044284       0.064376             11.417439       9.055478       2.001693      -3.192187      13.820073      -0.994187      11.376766          -0.000000
           70              O       3.895450       7.123423       7.827814      -0.579972      37.973532 0.51713139E+03  0.12286721E+05                                 8.974735                            6.998273       0.409151       2.183168                    0.997945      27.347130      70.998221       0.725870       0.355150      -1.144354      -0.008868       0.078046       0.010285       0.079219       0.024260       0.093927      -0.013170      -0.039422      -0.073574      -0.114946       0.034789       0.080157             10.420347       6.006755      -0.246308      -0.347036      19.281205      -1.459616       5.973080           0.000000
           71              O       4.112535       7.217532       4.428676      -0.684346      45.851437 0.76911979E+03  0.20224532E+05                                10.223344                            8.682051      -0.243317       1.944315                    0.994564      30.140878      82.913077       0.633782       0.367521      -1.132118      -0.040710      -0.090222       0.037110       0.105710      -0.008488      -0.079676       0.017629      -0.046791      -0.196222      -0.116671       0.041667       0.075004             11.208508       9.598044       3.252710       0.635711      14.951296      -3.200390       9.076184          -0.000000
           72              O       3.821910       5.315997       5.559244      -0.570743      34.175490 0.47348685E+03  0.10990778E+05                                 8.275546                            6.638072       0.409542       2.179570                    0.998621      27.031544      69.084556       0.756098       0.348985      -1.150808      -0.015734       0.024172      -0.064466       0.070623      -0.077464      -0.062160      -0.043944       0.013396       0.068267      -0.126545       0.048486       0.078059              9.430006       6.014727      -1.043964       2.159424       9.522978      -5.399001      12.752314           0.000001
           73              O       9.756151       7.033146       3.195621      -0.696270      48.080538 0.79510923E+03  0.21142436E+05                                10.629553                            8.883603      -0.410366       1.885038                    0.994995      30.775597      85.927339       0.618864       0.372205      -1.125333       0.007497      -0.101096      -0.015368       0.102532      -0.004070       0.058520       0.014927      -0.013592      -0.242353      -0.106945       0.048299       0.058646             11.765722       8.812070       0.085915      -1.593681      17.024037       2.485772       9.461059           0.000000
           74              O       9.768032       5.162857       1.991869      -0.573987      36.467038 0.51041845E+03  0.12085377E+05                                 8.698291                            6.949433       0.356781       2.166048                    0.997734      27.279578      70.656600       0.729069       0.354816      -1.144841      -0.007577       0.014770       0.071641       0.073539      -0.030636       0.019355       0.070954       0.117215      -0.012695      -0.113496       0.045138       0.068358              9.905769       5.669115      -0.910130      -1.272051       9.660363       5.236896      14.387829           0.000000
           75              O       2.514885       7.361920       1.640380      -0.688030      49.410654 0.76551190E+03  0.20102691E+05                                10.790148                            8.652901      -0.241606       1.947572                    0.993926      30.098920      82.697549       0.635918       0.366778      -1.132878       0.005773      -0.077971      -0.070354       0.105178      -0.005598      -0.038726      -0.008265      -0.135889       0.193897      -0.109267       0.034778       0.074490             12.415221      10.359702      -0.774816       0.611756      13.618860       6.849397      13.267101          -0.000001
           76              O       2.031623       5.838667       0.077850      -0.571879      37.673075 0.52687220E+03  0.12572089E+05                                 8.916686                            7.083471       0.398375       2.182329                    0.997570      27.273079      70.873490       0.718763       0.357123      -1.143189       0.063266       0.036898       0.016525       0.075080       0.056301       0.041270      -0.041823      -0.099717       0.096802      -0.112469       0.036187       0.076283             10.237825      11.042381       3.626413       3.508146       9.909225       4.594218       9.761868          -0.000000
           77              O       1.493379      10.131222       0.926614      -0.684827      44.665085 0.73495064E+03  0.19117782E+05                                10.065796                            8.473560      -0.283885       1.932605                    0.994500      30.066627      82.403684       0.642720       0.366357      -1.132419       0.095324       0.023396      -0.008206       0.098496       0.023365      -0.024806       0.088335       0.065653       0.024297      -0.113516       0.036104       0.077412             11.075191      15.240572       1.174408       0.895161      10.009185      -2.843554       7.975818          -0.000000
           78              O       3.670707       9.992892       1.419369      -0.585426      34.936674 0.49033757E+03  0.11484988E+05                                 8.399993                            6.764811       0.470618       2.201284                    0.998672      27.167335      69.807183       0.747177       0.349983      -1.149674      -0.039052       0.040489      -0.052504       0.076949      -0.065021       0.042669       0.066198      -0.001807       0.088127      -0.119788       0.042098       0.077690              9.494989      11.220308      -2.921501       4.130911       7.870935      -3.411043       9.393723           0.000001
           79              O       1.970651       9.024642       3.601343      -0.690410      44.844416 0.73621054E+03  0.19168997E+05                                10.086449                            8.477961      -0.174629       1.960730                    0.996656      30.219201      83.006472       0.642535       0.366110      -1.132005      -0.039395       0.035175       0.092039       0.106115      -0.034888      -0.033175      -0.013536      -0.165657       0.102028      -0.115197       0.040981       0.074216             11.133613      10.858427      -0.498452      -1.376043       6.485555       2.036450      16.056857           0.000001
           80              O       0.567209       9.038976       5.342023      -0.581079      34.963198 0.50258695E+03  0.11851763E+05                                 8.445986                            6.877627       0.456679       2.199672                    0.998046      27.232958      70.348823       0.735931       0.352937      -1.146582       0.071743       0.012892      -0.008985       0.073443      -0.022298      -0.060531      -0.052108      -0.023607      -0.234691      -0.124109       0.054744       0.069365              9.496697      15.867442       1.552782      -2.156410       5.491037       0.220102       7.131611           0.000001
           81              O       9.566754       7.715238       0.368255      -0.694171      46.046688 0.77965510E+03  0.20623047E+05                                10.357296                            8.796284      -0.355283       1.907232                    0.994152      30.569687      85.034901       0.622198       0.372158      -1.125750      -0.046728       0.056561      -0.067759       0.099869      -0.037905      -0.032986      -0.062683       0.093083       0.063495      -0.108660       0.044284       0.064376             11.417439       9.055477      -2.001693       3.192187      13.820074      -0.994187      11.376765          -0.000000
           82              O       8.804650       9.186371      14.040032      -0.579972      37.973532 0.51713139E+03  0.12286721E+05                                 8.974735                            6.998273       0.409151       2.183168                    0.997945      27.347131      70.998222       0.725870       0.355150      -1.144354      -0.008868      -0.078046      -0.010285       0.079219      -0.024260      -0.093927      -0.013170      -0.039422      -0.073574      -0.114946       0.034789       0.080157             10.420346       6.006755       0.246307       0.347036      19.281204      -1.459616       5.973080           0.000000
           83              O       9.021735       9.515266       2.860606      -0.684346      45.851438 0.76911983E+03  0.20224533E+05                                10.223344                            8.682051      -0.243317       1.944315                    0.994564      30.140879      82.913078       0.633782       0.367521      -1.132118      -0.040710       0.090222      -0.037110       0.105709       0.008488       0.079676       0.017629      -0.046791      -0.196222      -0.116671       0.041667       0.075004             11.208508       9.598044      -3.252710      -0.635711      14.951296      -3.200390       9.076184          -0.000000
           84              O       8.731110       0.120601       1.730038      -0.570743      34.175489 0.47348683E+03  0.10990777E+05                                 8.275546                            6.638072       0.409542       2.179570                    0.998621      27.031544      69.084555       0.756098       0.348985      -1.150808      -0.015734      -0.024172       0.064466       0.070623       0.077464       0.062160      -0.043944       0.013396       0.068267      -0.126545       0.048486       0.078059              9.430006       6.014727       1.043964      -2.159424       9.522978      -5.399000      12.752313           0.000001
           85              O       4.971449       1.173544      10.484903      -0.696270      48.080538 0.79510922E+03  0.21142436E+05                                10.629553                            8.883603      -0.410366       1.885038                    0.994995      30.775597      85.927338       0.618864       0.372205      -1.125333      -0.007497      -0.101096      -0.015368       0.102532       0.004070      -0.058520       0.014927      -0.013592      -0.242353      -0.106945       0.048299       0.058646             11.765722       8.812070      -0.085915       1.593681      17.024037       2.485772       9.461059           0.000000
           86              O       4.959568      10.599455       9.281151      -0.573987      36.467040 0.51041849E+03  0.12085378E+05                                 8.698291                            6.949433       0.356781       2.166048                    0.997734      27.279579      70.656603       0.729069       0.354816      -1.144841       0.007577       0.014770       0.071641       0.073539       0.030636      -0.019355       0.070954       0.117215      -0.012695      -0.113496       0.045138       0.068358              9.905769       5.669115       0.910130       1.272051       9.660364       5.236896      14.387829           0.000000
           87              O       2.394315       1.502318       8.929662      -0.688030      49.410654 0.76551190E+03  0.20102691E+05                                10.790148                            8.652901      -0.241606       1.947572                    0.993926      30.098920      82.697550       0.635918       0.366778      -1.132878      -0.005773      -0.077971      -0.070354       0.105178       0.005598       0.038726      -0.008265      -0.135889       0.193897      -0.109267       0.034778       0.074490             12.415221      10.359702       0.774816      -0.611757      13.618861       6.849397      13.267101          -0.000001
           88              O       2.877577      -0.020935       7.367132      -0.571879      37.673070 0.52687212E+03  0.12572086E+05                                 8.916684                            7.083470       0.398375       2.182329                    0.997570      27.273079      70.873485       0.718763       0.357123      -1.143189      -0.063266       0.036898       0.016525       0.075080      -0.056301      -0.041270      -0.041823      -0.099717       0.096802      -0.112469       0.036187       0.076283             10.237823      11.042379      -3.626412      -3.508146       9.909223       4.594217       9.761867          -0.000000
           89              O       3.415821       4.271620       8.215896      -0.684827      44.665087 0.73495069E+03  0.19117784E+05                                10.065797                            8.473561      -0.283885       1.932604                    0.994500      30.066627      82.403689       0.642720       0.366357      -1.132419      -0.095324       0.023396      -0.008206       0.098496      -0.023365       0.024806       0.088335       0.065653       0.024297      -0.113516       0.036104       0.077412             11.075193      15.240573      -1.174408      -0.895161      10.009186      -2.843555       7.975819          -0.000000
           90              O       1.238493       4.133290       8.708651      -0.585426      34.936677 0.49033763E+03  0.11484989E+05                                 8.399994                            6.764811       0.470618       2.201284                    0.998672      27.167335      69.807186       0.747177       0.349983      -1.149674       0.039052       0.040489      -0.052504       0.076949       0.065022      -0.042669       0.066198      -0.001807       0.088127      -0.119788       0.042098       0.077690              9.494990      11.220309       2.921502      -4.130912       7.870936      -3.411043       9.393724           0.000001
           91              O       2.938549       3.165040      10.890625      -0.690410      44.844419 0.73621059E+03  0.19168999E+05                                10.086449                            8.477961      -0.174629       1.960730                    0.996656      30.219202      83.006475       0.642535       0.366110      -1.132005       0.039395       0.035175       0.092039       0.106115       0.034888       0.033175      -0.013536      -0.165657       0.102028      -0.115197       0.040981       0.074216             11.133613      10.858427       0.498452       1.376043       6.485555       2.036450      16.056858           0.000001
           92              O       4.341991       3.179374      12.631305      -0.581079      34.963201 0.50258700E+03  0.11851765E+05                                 8.445987                            6.877628       0.456679       2.199671                    0.998046      27.232958      70.348826       0.735931       0.352937      -1.146582      -0.071743       0.012892      -0.008985       0.073443       0.022298       0.060531      -0.052108      -0.023607      -0.234691      -0.124109       0.054744       0.069365              9.496698      15.867444      -1.552783       2.156411       5.491038       0.220102       7.131611           0.000001
           93              O       5.160846       1.855636       7.657537      -0.694171      46.046689 0.77965513E+03  0.20623048E+05                                10.357295                            8.796284      -0.355283       1.907232                    0.994152      30.569688      85.034901       0.622198       0.372158      -1.125750       0.046728       0.056561      -0.067759       0.099869       0.037905       0.032986      -0.062683       0.093083       0.063495      -0.108660       0.044284       0.064376             11.417438       9.055477       2.001693      -3.192187      13.820073      -0.994187      11.376765          -0.000000
           94              O       5.922950       3.749773       6.750750      -0.579972      37.973524 0.51713127E+03  0.12286718E+05                                 8.974734                            6.998272       0.409151       2.183168                    0.997945      27.347129      70.998213       0.725870       0.355150      -1.144354       0.008868      -0.078046      -0.010285       0.079219       0.024260       0.093927      -0.013170      -0.039422      -0.073574      -0.114946       0.034789       0.080157             10.420345       6.006754      -0.246308      -0.347036      19.281200      -1.459616       5.973079           0.000000
           95              O       5.705865       3.655664      10.149888      -0.684346      45.851439 0.76911984E+03  0.20224533E+05                                10.223344                            8.682052      -0.243317       1.944315                    0.994564      30.140879      82.913080       0.633782       0.367521      -1.132118       0.040710       0.090222      -0.037110       0.105709      -0.008488      -0.079676       0.017629      -0.046791      -0.196222      -0.116671       0.041667       0.075004             11.208508       9.598044       3.252710       0.635711      14.951296      -3.200390       9.076185          -0.000000
           96              O       5.996490       5.557199       9.019320      -0.570743      34.175493 0.47348689E+03  0.10990779E+05                                 8.275547                            6.638072       0.409542       2.179570                    0.998621      27.031545      69.084559       0.756098       0.348985      -1.150808       0.015734      -0.024172       0.064466       0.070623      -0.077464      -0.062160      -0.043944       0.013395       0.068267      -0.126545       0.048486       0.078059              9.430007       6.014727      -1.043964       2.159424       9.522979      -5.399001      12.752314           0.000001
           97              O       0.062249       3.840050      11.382943      -0.696270      48.080539 0.79510923E+03  0.21142436E+05                                10.629553                            8.883603      -0.410366       1.885038                    0.994995      30.775597      85.927340       0.618864       0.372205      -1.125333      -0.007497       0.101096       0.015368       0.102532      -0.004070       0.058520       0.014927      -0.013592      -0.242353      -0.106945       0.048299       0.058646             11.765723       8.812070       0.085915      -1.593681      17.024038       2.485772       9.461059           0.000000
           98              O       0.050368       5.710339      12.586695      -0.573987      36.467046 0.51041857E+03  0.12085380E+05                                 8.698293                            6.949435       0.356781       2.166048                    0.997734      27.279579      70.656608       0.729069       0.354816      -1.144841       0.007577      -0.014770      -0.071641       0.073539      -0.030636       0.019355       0.070954       0.117215      -0.012695      -0.113496       0.045138       0.068358              9.905772       5.669116      -0.910130      -1.272051       9.660365       5.236897      14.387833           0.000000
           99              O       7.303515       3.511276      12.938184      -0.688030      49.410652 0.76551186E+03  0.20102690E+05                                10.790148                            8.652901      -0.241606       1.947572                    0.993926      30.098919      82.697548       0.635918       0.366778      -1.132878      -0.005773       0.077971       0.070354       0.105178      -0.005598      -0.038726      -0.008265      -0.135889       0.193897      -0.109267       0.034778       0.074490             12.415221      10.359702      -0.774816       0.611757      13.618860       6.849397      13.267101          -0.000001
          100              O       7.786777       5.034529      14.500714      -0.571879      37.673072 0.52687215E+03  0.12572087E+05                                 8.916685                            7.083470       0.398375       2.182329                    0.997570      27.273079      70.873487       0.718763       0.357123      -1.143189      -0.063266      -0.036898      -0.016525       0.075080       0.056301       0.041270      -0.041823      -0.099717       0.096802      -0.112469       0.036187       0.076283             10.237823      11.042380       3.626412       3.508146       9.909224       4.594218       9.761867          -0.000000
          101              O       8.325021       0.741974      13.651950      -0.684827      44.665086 0.73495066E+03  0.19117783E+05                                10.065796                            8.473560      -0.283885       1.932605                    0.994500      30.066627      82.403686       0.642720       0.366357      -1.132419      -0.095324      -0.023396       0.008206       0.098496       0.023365      -0.024806       0.088335       0.065653       0.024297      -0.113516       0.036104       0.077412             11.075192      15.240572       1.174408       0.895161      10.009185      -2.843555       7.975818          -0.000000
          102              O       6.147693       0.880304      13.159195      -0.585426      34.936674 0.49033758E+03  0.11484988E+05                                 8.399993                            6.764811       0.470618       2.201284                    0.998672      27.167335      69.807183       0.747177       0.349983      -1.149674       0.039052      -0.040489       0.052504       0.076949      -0.065022       0.042669       0.066198      -0.001807       0.088127      -0.119788       0.042098       0.077690              9.494989      11.220308      -2.921501       4.130911       7.870935      -3.411043       9.393723           0.000001
          103              O       7.847749       1.848554      10.977221      -0.690410      44.844417 0.73621055E+03  0.19168997E+05                                10.086449                            8.477961      -0.174629       1.960730                    0.996656      30.219201      83.006473       0.642535       0.366110      -1.132005       0.039394      -0.035175      -0.092039       0.106115      -0.034888      -0.033175      -0.013536      -0.165657       0.102028      -0.115197       0.040981       0.074216             11.133613      10.858427      -0.498452      -1.376043       6.485555       2.036450      16.056858           0.000001
          104              O       9.251191       1.834220       9.236541      -0.581079      34.963200 0.50258699E+03  0.11851764E+05                                 8.445986                            6.877628       0.456679       2.199671                    0.998046      27.232959      70.348826       0.735931       0.352937      -1.146582      -0.071743      -0.012892       0.008985       0.073443      -0.022298      -0.060531      -0.052108      -0.023607      -0.234691      -0.124109       0.054744       0.069365              9.496697      15.867443       1.552782      -2.156410       5.491037       0.220102       7.131611           0.000001
          105              O       0.251646       3.157958      14.210309      -0.694171      46.046690 0.77965513E+03  0.20623048E+05                                10.357296                            8.796284      -0.355283       1.907232                    0.994152      30.569688      85.034902       0.622198       0.372158      -1.125750       0.046728      -0.056561       0.067759       0.099869      -0.037905      -0.032986      -0.062683       0.093083       0.063495      -0.108660       0.044284       0.064376             11.417439       9.055477      -2.001693       3.192187      13.820073      -0.994187      11.376765          -0.000000
          106              O       1.013750       1.686825       0.538532      -0.579972      37.973531 0.51713136E+03  0.12286721E+05                                 8.974735                            6.998273       0.409151       2.183168                    0.997945      27.347130      70.998220       0.725870       0.355150      -1.144354       0.008868       0.078046       0.010285       0.079219      -0.024260      -0.093927      -0.013170      -0.039422      -0.073574      -0.114946       0.034789       0.080157             10.420346       6.006755       0.246308       0.347036      19.281204      -1.459616       5.973080           0.000000
          107              O       0.796665       1.357930      11.717958      -0.684346      45.851439 0.76911984E+03  0.20224533E+05                                10.223344                            8.682052      -0.243317       1.944315                    0.994564      30.140879      82.913080       0.633782       0.367521      -1.132118       0.040710      -0.090222       0.037110       0.105709       0.008488       0.079676       0.017629      -0.046791      -0.196222      -0.116671       0.041667       0.075004             11.208508       9.598044      -3.252710      -0.635711      14.951297      -3.200390       9.076185          -0.000000
          108              O       1.087290      10.752595      12.848526      -0.570743      34.175488 0.47348682E+03  0.10990777E+05                                 8.275546                            6.638072       0.409543       2.179570                    0.998621      27.031544      69.084554       0.756098       0.348985      -1.150808       0.015734       0.024172      -0.064466       0.070623       0.077464       0.062160      -0.043944       0.013396       0.068267      -0.126545       0.048486       0.078059              9.430006       6.014726       1.043964      -2.159424       9.522978      -5.399000      12.752312           0.000001

******************************************************
Auxiliary information for the entire system
The total spin magnetic moment of the unit cell is   0.000146
The total net atomic charge of the unit cell is   0.000001
Accuracy of reproducing the electrostatic potential in the unit cell:
  The inner radius (bohr) =    5.0000
  The outer radius (bohr) =   12.0000
  Valid grid points have density less than (e/(bohr^3)) =    0.0001
  The number of valid grid points were=        29904
  The rms potential error without charges in kcal/mol is=      2.99329
  The rms potential error with partial charges in kcal/mol is=      0.62685
  The RRMSE value at monopole order=      0.20942
  The rms potential error with partial charges and cloud penetration in kcal/mol is=      0.61871
  The RRMSE value at monopole order with cloud penetration is=      0.20670
  The rms potential error with partial charges and atomic dipoles in kcal/mol is=      0.86000
  The RRMSE value at dipole order=      0.28731
  The rms potential error with partial charges, atomic dipoles and cloud penetration in kcal/mol is=      0.83698
  The RRMSE value at dipole order with cloud penetration=      0.27962

******************************************************
The electron densities and ab initio electrostatic potential were computed in VASP using the PBE functional and
projector augmented wave method. See the main text of the journal article for a description of computational details.
The atomic charges, dipoles, and quadrupoles were computed with the DDEC6 method as described in
(a) T. A. Manz and N. Gabaldon Limas, RSC Adv. 6 (2016) 47771-47801 DOI: 10.1039/c6ra04656h
(b) N. Gabaldon Limas and T. A. Manz, RSC Adv. 8 (2018) 2678-2707 DOI: 10.1039/c7ra11829e.
For each atom in the material, the electron cloud parameters were fit to the spherically averaged atom-in-material
electron density using radial positions for which this density was between 10^-4 and 10^-2 electrons per cubic bohr.
The polarizabilities, dispersion coefficients, and quantum Drude oscillator (QDO) parameters were fit using the MCLF method.
The magnetic structure of the system was optimized in VASP from the default ferromagnetic initial guess using spin polarization.
The atomic spin moments (ASMs) were computed on this optimized magnetic structure using the DDEC6 partition as inputs
to the method of T. A. Manz and D. S. Sholl, J. Chem. Theory Comput. 7 (2011) 4146-4164 DOI: 10.1021/ct200539n.
The RMSE and RRMSE were computed using a uniform grid with Ewald summation.
